# Supplementary material for: Local and global modes of drug action in biochemical networks
Source: BMC Chem Biol. 2009 Apr 7;9:4. doi: 10.1186/1472-6769-9-4 (PMC2670818; doi:10.1186/1472-6769-9-4)
Supplement: Additional File 1 — Correlation between scope size and total number of drug targets. Each sheet contains a list of drugs identified by their DrugBank accession number, the number of known targets of each drug (including non-metabolic targets) and the size of its metabolic scope. The four sheets correspond to the four metabolic networks analyzed in this paper (reference reversible, reference irreversible, human reversible, human irreversible). [file 1472-6769-9-4-S1.xls]

## Sheet: Reference_Reversible
Drug	Nb_of_targets	Scope_size
APRD00002	1	14
APRD00004	3	1929
APRD00006	2	2236
APRD00009	1	1929
APRD00011	2	69
APRD00016	1	14
APRD00030	1	69
APRD00031	6	1929
APRD00039	1	985
APRD00040	1	1932
APRD00041	2	1929
APRD00049	1	983
APRD00050	5	2240
APRD00053	2	14
APRD00055	1	980
APRD00063	1	1929
APRD00065	2	985
APRD00066	1	1929
APRD00067	2	69
APRD00073	1	1929
APRD00076	1	1929
APRD00081	7	1929
APRD00084	4	983
APRD00085	3	1929
APRD00092	5	1929
APRD00098	1	1929
APRD00099	1	1931
APRD00102	1	980
APRD00104	1	980
APRD00107	2	2242				Correlation coefficient:		0.17987
APRD00108	2	14
APRD00109	2	69
APRD00112	1	1929
APRD00117	3	2236
APRD00119	1	1929
APRD00131	1	1929
APRD00132	1	1929
APRD00135	1	1929
APRD00141	3	69
APRD00144	1	14
APRD00151	1	69
APRD00152	2	2239
APRD00153	1	1929
APRD00160	1	1929
APRD00162	1	1929
APRD00164	1	1929
APRD00166	1	19
APRD00183	1	69
APRD00188	1	1929
APRD00190	1	1929
APRD00199	1	1929
APRD00201	4	1929
APRD00202	1	1929
APRD00203	1	1929
APRD00204	6	2239
APRD00205	1	1929
APRD00206	1	985
APRD00212	7	1929
APRD00219	7	1929
APRD00228	1	19
APRD00230	2	69
APRD00231	1	979
APRD00234	7	1929
APRD00237	5	1929
APRD00244	1	1932
APRD00246	2	14
APRD00252	2	69
APRD00256	1	1929
APRD00260	2	1931
APRD00262	3	1931
APRD00264	2	69
APRD00265	1	65
APRD00268	1	1929
APRD00281	2	14
APRD00282	1	1929
APRD00290	4	1929
APRD00294	2	1929
APRD00297	1	14
APRD00299	2	1929
APRD00305	1	1932
APRD00321	1	16
APRD00326	7	2258
APRD00327	1	1932
APRD00328	1	980
APRD00335	2	1929
APRD00341	1	19
APRD00345	1	1929
APRD00346	1	980
APRD00353	1	1929
APRD00369	2	14
APRD00370	1	980
APRD00372	2	69
APRD00373	1	69
APRD00380	1	985
APRD00385	1	1066
APRD00401	1	1932
APRD00406	1	16
APRD00409	2	69
APRD00410	1	979
APRD00416	1	2236
APRD00419	2	1929
APRD00424	2	14
APRD00426	3	1018
APRD00428	2	14
APRD00430	1	1929
APRD00435	1	1929
APRD00438	1	1929
APRD00445	1	2236
APRD00452	1	1929
APRD00453	2	1929
APRD00455	1	1929
APRD00469	2	14
APRD00475	2	1929
APRD00477	2	14
APRD00486	12	2276
APRD00502	2	14
APRD00503	1	14
APRD00506	3	2152
APRD00508	1	1061
APRD00510	1	1929
APRD00516	1	1929
APRD00517	1	1929
APRD00520	2	1929
APRD00523	1	1929
APRD00525	1	1931
APRD00526	1	1929
APRD00527	2	69
APRD00528	1	1929
APRD00529	2	69
APRD00536	8	2236
APRD00543	1	1932
APRD00546	1	980
APRD00552	5	1941
APRD00558	1	2238
APRD00560	1	1929
APRD00561	1	979
APRD00573	3	1929
APRD00577	1	1929
APRD00592	1	14
APRD00595	1	1929
APRD00598	8	1929
APRD00599	1	1929
APRD00603	1	1931
APRD00608	2	1929
APRD00626	2	986
APRD00631	4	14
APRD00632	1	1066
APRD00639	5	1930
APRD00640	1	14
APRD00645	1	1931
APRD00647	1	1932
APRD00659	1	1932
APRD00666	5	1929
APRD00684	1	1929
APRD00690	1	985
APRD00692	1	1929
APRD00697	2	1929
APRD00698	1	1929
APRD00701	2	1931
APRD00704	1	1929
APRD00721	5	1929
APRD00722	1	1929
APRD00728	5	1929
APRD00730	2	69
APRD00732	1	1929
APRD00740	1	1929
APRD00744	7	1929
APRD00749	1	1929
APRD00753	2	69
APRD00761	1	19
APRD00763	1	16
APRD00767	2	1929
APRD00771	1	985
APRD00774	1	1929
APRD00790	8	1931
APRD00793	1	1929
APRD00805	1	14
APRD00812	4	2040
APRD00816	1	1930
APRD00831	2	69
APRD00833	1	1061
APRD00834	1	1932
APRD00849	1	69
APRD00864	2	979
APRD00871	3	69
APRD00894	2	1929
APRD00895	5	1929
APRD00905	2	985
APRD00906	1	1929
APRD00907	7	1929
APRD00909	1	1929
APRD00914	5	1929
APRD00918	2	67
APRD00922	2	69
APRD00942	1	16
APRD00943	1	1932
APRD00944	1	985
APRD00947	2	14
APRD00951	1	1929
APRD00959	2	1929
APRD00961	2	1929
APRD00970	2	69
APRD00976	2	985
APRD00977	2	985
APRD00978	2	985
APRD00980	2	985
APRD00982	2	985
APRD00985	3	1929
APRD00987	1	1929
APRD00996	2	14
APRD00997	1	1929
APRD01003	2	14
APRD01013	1	16
APRD01020	6	1929
APRD01022	8	2261
APRD01028	3	1929
APRD01053	5	14
APRD01055	2	1929
APRD01059	2	69
APRD01060	2	69
APRD01063	1	979
APRD01066	1	14
APRD01068	3	1929
APRD01070	8	2255
APRD01073	2	1931
APRD01076	2	14
APRD01081	1	985
APRD01084	3	69
APRD01090	2	69
APRD01091	2	985
APRD01096	2	2037
APRD01098	2	69
APRD01104	6	1929
APRD01112	1	1929
APRD01114	1	1929
APRD01115	1	1932
APRD01118	1	1929
APRD01120	1	1929
APRD01128	2	69
APRD01131	1	1061
APRD01135	2	69
APRD01141	1	979
APRD01142	1	1929
APRD01143	1	1929
APRD01146	1	1932
APRD01161	1	979
APRD01178	1	1929
APRD01187	1	69
APRD01193	1	16
APRD01196	1	2236
APRD01206	1	2236
APRD01231	2	14
APRD01243	1	69
APRD01252	1	1061
APRD01259	1	1930
APRD01262	1	1932
APRD01268	2	69
APRD01269	1	1929
APRD01275	2	1929
APRD01276	1	992
APRD01281	2	14
APRD01294	1	979
APRD01297	4	1929
APRD01301	1	1929
APRD01303	1	69
APRD01334	1	1929
APRD01602	2	1929
APRD01603	2	1929
BIOD00031	1	1929
BIOD00042	1	1929
BIOD00045	1	1929
BIOD00053	1	1929
BIOD00065	1	1929
BIOD00071	1	1929
BIOD00098	1	1929
BIOD00105	1	1929

## Sheet: Reference_Irreversible
Drug	Nb_of_targets	Scope_size
APRD00002	1	13
APRD00004	3	1583
APRD00006	2	1886
APRD00009	1	1582
APRD00011	2	68
APRD00016	1	13
APRD00030	1	68
APRD00031	6	1583
APRD00039	1	683
APRD00040	1	1584
APRD00041	2	1581
APRD00049	1	683
APRD00050	5	1890
APRD00053	2	13
APRD00055	1	678
APRD00063	1	1582
APRD00065	2	683
APRD00066	1	1581
APRD00067	2	68
APRD00073	1	1581
APRD00076	1	1581
APRD00081	7	1581
APRD00084	4	681
APRD00085	3	1581
APRD00092	5	1583
APRD00098	1	1581
APRD00099	1	1583
APRD00102	1	678
APRD00104	1	678
APRD00107	2	27				Correlation coefficient:		0.190904
APRD00108	2	13
APRD00109	2	68
APRD00112	1	1582
APRD00117	3	679
APRD00119	1	1583
APRD00131	1	1583
APRD00132	1	1581
APRD00135	1	1581
APRD00141	3	68
APRD00144	1	13
APRD00151	1	68
APRD00152	2	15
APRD00153	1	1581
APRD00160	1	1581
APRD00162	1	1585
APRD00164	1	1582
APRD00166	1	18
APRD00183	1	68
APRD00188	1	1581
APRD00190	1	1581
APRD00199	1	1581
APRD00201	4	1581
APRD00202	1	1581
APRD00203	1	1581
APRD00204	6	1889
APRD00205	1	1581
APRD00206	1	683
APRD00212	7	1581
APRD00219	7	1581
APRD00228	1	18
APRD00230	2	68
APRD00231	1	677
APRD00234	7	1581
APRD00237	5	1583
APRD00244	1	1584
APRD00246	2	13
APRD00252	2	68
APRD00256	1	1581
APRD00260	2	1583
APRD00262	3	1583
APRD00264	2	68
APRD00265	1	64
APRD00268	1	14
APRD00281	2	13
APRD00282	1	1581
APRD00290	4	1581
APRD00294	2	1581
APRD00297	1	13
APRD00299	2	1581
APRD00305	1	1584
APRD00321	1	15
APRD00326	7	1904
APRD00327	1	1584
APRD00328	1	678
APRD00335	2	1583
APRD00341	1	18
APRD00345	1	1581
APRD00346	1	678
APRD00353	1	14
APRD00369	2	13
APRD00370	1	678
APRD00372	2	68
APRD00373	1	68
APRD00380	1	683
APRD00385	1	47
APRD00401	1	1584
APRD00406	1	15
APRD00409	2	68
APRD00410	1	677
APRD00416	1	1886
APRD00419	2	1581
APRD00424	2	13
APRD00426	3	705
APRD00428	2	13
APRD00430	1	1581
APRD00435	1	1581
APRD00438	1	1581
APRD00445	1	1886
APRD00452	1	1581
APRD00453	2	1581
APRD00455	1	1581
APRD00469	2	13
APRD00475	2	1583
APRD00477	2	13
APRD00486	12	1612
APRD00502	2	13
APRD00503	1	13
APRD00506	3	1705
APRD00508	1	736
APRD00510	1	1582
APRD00516	1	1581
APRD00517	1	1581
APRD00520	2	1583
APRD00523	1	1582
APRD00525	1	1583
APRD00526	1	1582
APRD00527	2	68
APRD00528	1	1581
APRD00529	2	68
APRD00536	8	1886
APRD00543	1	1584
APRD00546	1	678
APRD00552	5	1600
APRD00558	1	1589
APRD00560	1	1582
APRD00561	1	677
APRD00573	3	1581
APRD00577	1	1583
APRD00592	1	13
APRD00595	1	1581
APRD00598	8	1581
APRD00599	1	1581
APRD00603	1	1583
APRD00608	2	1581
APRD00626	2	684
APRD00631	4	13
APRD00632	1	47
APRD00639	5	35
APRD00640	1	13
APRD00645	1	1583
APRD00647	1	1584
APRD00659	1	1584
APRD00666	5	1583
APRD00684	1	1581
APRD00690	1	683
APRD00692	1	1581
APRD00697	2	1581
APRD00698	1	1581
APRD00701	2	1583
APRD00704	1	1581
APRD00721	5	1583
APRD00722	1	1581
APRD00728	5	1583
APRD00730	2	68
APRD00732	1	1583
APRD00740	1	1583
APRD00744	7	1581
APRD00749	1	1581
APRD00753	2	68
APRD00761	1	18
APRD00763	1	15
APRD00767	2	1581
APRD00771	1	683
APRD00774	1	38
APRD00790	8	1583
APRD00793	1	1581
APRD00805	1	13
APRD00812	4	1682
APRD00816	1	35
APRD00831	2	68
APRD00833	1	736
APRD00834	1	1584
APRD00849	1	68
APRD00864	2	677
APRD00871	3	68
APRD00894	2	1581
APRD00895	5	1583
APRD00905	2	683
APRD00906	1	1582
APRD00907	7	1581
APRD00909	1	1581
APRD00914	5	1583
APRD00918	2	66
APRD00922	2	68
APRD00942	1	15
APRD00943	1	1584
APRD00944	1	683
APRD00947	2	13
APRD00951	1	1581
APRD00959	2	1583
APRD00961	2	1581
APRD00970	2	68
APRD00976	2	683
APRD00977	2	683
APRD00978	2	683
APRD00980	2	683
APRD00982	2	683
APRD00985	3	1581
APRD00987	1	1581
APRD00996	2	13
APRD00997	1	1581
APRD01003	2	13
APRD01013	1	15
APRD01020	6	1583
APRD01022	8	1906
APRD01028	3	1581
APRD01053	5	13
APRD01055	2	1581
APRD01059	2	68
APRD01060	2	68
APRD01063	1	677
APRD01066	1	13
APRD01068	3	1583
APRD01070	8	1899
APRD01073	2	1583
APRD01076	2	13
APRD01081	1	683
APRD01084	3	68
APRD01090	2	68
APRD01091	2	683
APRD01096	2	1668
APRD01098	2	68
APRD01104	6	1583
APRD01112	1	1581
APRD01114	1	1581
APRD01115	1	1584
APRD01118	1	1581
APRD01120	1	1582
APRD01128	2	68
APRD01131	1	736
APRD01135	2	68
APRD01141	1	677
APRD01142	1	1581
APRD01143	1	1581
APRD01146	1	1584
APRD01161	1	677
APRD01178	1	1582
APRD01187	1	68
APRD01193	1	15
APRD01196	1	1886
APRD01206	1	1886
APRD01231	2	13
APRD01243	1	68
APRD01252	1	736
APRD01259	1	35
APRD01262	1	1584
APRD01268	2	68
APRD01269	1	1582
APRD01275	2	1581
APRD01276	1	46
APRD01281	2	13
APRD01294	1	677
APRD01297	4	1581
APRD01301	1	1581
APRD01303	1	68
APRD01334	1	1581
APRD01602	2	1581
APRD01603	2	1581
BIOD00031	1	1581
BIOD00042	1	1581
BIOD00045	1	1581
BIOD00053	1	1581
BIOD00065	1	1581
BIOD00071	1	1581
BIOD00098	1	1581
BIOD00105	1	1581

## Sheet: Human_Reversible
Drug	Nb_of_targets	Scope_size
APRD00002	1	9
APRD00004	3	11
APRD00006	2	363
APRD00009	1	7
APRD00011	2	40
APRD00016	1	9
APRD00030	1	40
APRD00031	6	129
APRD00039	1	130
APRD00040	1	331
APRD00041	2	343
APRD00049	1	7
APRD00050	5	364
APRD00053	2	7
APRD00055	1	128
APRD00063	1	7
APRD00065	2	7
APRD00066	1	243
APRD00067	2	40
APRD00073	1	317
APRD00076	1	354
APRD00081	7	330
APRD00084	4	136
APRD00085	3	20
APRD00092	5	11
APRD00098	1	317
APRD00099	1	21
APRD00102	1	128
APRD00104	1	128
APRD00107	2	339				Correlation coefficient:		0.148829
APRD00108	2	7
APRD00109	2	40
APRD00112	1	7
APRD00117	3	357
APRD00119	1	11
APRD00131	1	11
APRD00132	1	317
APRD00135	1	317
APRD00141	3	40
APRD00144	1	9
APRD00151	1	40
APRD00152	2	337
APRD00153	1	330
APRD00160	1	44
APRD00162	1	320
APRD00164	1	7
APRD00166	1	11
APRD00183	1	40
APRD00188	1	380
APRD00190	1	21
APRD00199	1	243
APRD00201	4	380
APRD00202	1	317
APRD00203	1	380
APRD00204	6	400
APRD00205	1	21
APRD00206	1	130
APRD00212	7	330
APRD00219	7	330
APRD00228	1	11
APRD00230	2	40
APRD00231	1	127
APRD00234	7	330
APRD00237	5	11
APRD00244	1	331
APRD00246	2	9
APRD00252	2	40
APRD00256	1	243
APRD00260	2	337
APRD00262	3	21
APRD00264	2	40
APRD00265	1	38
APRD00268	1	354
APRD00281	2	7
APRD00282	1	243
APRD00290	4	330
APRD00294	2	317
APRD00297	1	9
APRD00299	2	380
APRD00305	1	331
APRD00321	1	9
APRD00326	7	397
APRD00327	1	331
APRD00328	1	128
APRD00335	2	11
APRD00341	1	11
APRD00345	1	354
APRD00346	1	128
APRD00353	1	354
APRD00369	2	7
APRD00370	1	128
APRD00372	2	40
APRD00373	1	40
APRD00380	1	130
APRD00385	1	18
APRD00401	1	331
APRD00406	1	9
APRD00409	2	40
APRD00410	1	127
APRD00416	1	346
APRD00419	2	317
APRD00424	2	7
APRD00426	3	16
APRD00428	2	9
APRD00430	1	380
APRD00435	1	10
APRD00438	1	243
APRD00445	1	346
APRD00452	1	243
APRD00453	2	317
APRD00455	1	317
APRD00469	2	7
APRD00475	2	11
APRD00477	2	7
APRD00486	12	371
APRD00502	2	7
APRD00503	1	9
APRD00506	3	362
APRD00508	1	131
APRD00510	1	7
APRD00516	1	380
APRD00517	1	21
APRD00520	2	11
APRD00523	1	7
APRD00525	1	21
APRD00526	1	7
APRD00527	2	40
APRD00528	1	317
APRD00529	2	40
APRD00536	8	356
APRD00543	1	331
APRD00546	1	128
APRD00552	5	323
APRD00558	1	348
APRD00560	1	7
APRD00561	1	127
APRD00573	3	380
APRD00577	1	11
APRD00592	1	9
APRD00595	1	21
APRD00598	8	330
APRD00599	1	380
APRD00603	1	21
APRD00608	2	317
APRD00626	2	12
APRD00631	4	9
APRD00632	1	18
APRD00639	5	9
APRD00640	1	9
APRD00645	1	21
APRD00647	1	354
APRD00659	1	331
APRD00666	5	11
APRD00684	1	8
APRD00690	1	130
APRD00692	1	380
APRD00697	2	343
APRD00698	1	380
APRD00701	2	21
APRD00704	1	21
APRD00721	5	11
APRD00722	1	330
APRD00728	5	11
APRD00730	2	40
APRD00732	1	11
APRD00740	1	11
APRD00744	7	330
APRD00749	1	317
APRD00753	2	40
APRD00761	1	11
APRD00763	1	9
APRD00767	2	330
APRD00771	1	130
APRD00774	1	12
APRD00790	8	11
APRD00793	1	30
APRD00805	1	9
APRD00812	4	31
APRD00816	1	9
APRD00831	2	40
APRD00833	1	131
APRD00834	1	331
APRD00849	1	40
APRD00864	2	10
APRD00871	3	40
APRD00894	2	317
APRD00895	5	11
APRD00905	2	130
APRD00906	1	7
APRD00907	7	330
APRD00909	1	317
APRD00914	5	11
APRD00918	2	40
APRD00922	2	40
APRD00942	1	9
APRD00943	1	331
APRD00944	1	130
APRD00947	2	7
APRD00951	1	317
APRD00959	2	11
APRD00961	2	330
APRD00970	2	40
APRD00976	2	7
APRD00977	2	7
APRD00978	2	7
APRD00980	2	7
APRD00982	2	7
APRD00985	3	330
APRD00987	1	243
APRD00996	2	7
APRD00997	1	317
APRD01003	2	7
APRD01013	1	9
APRD01020	6	129
APRD01022	8	399
APRD01028	3	317
APRD01053	5	9
APRD01055	2	330
APRD01059	2	40
APRD01060	2	40
APRD01063	1	141
APRD01066	1	9
APRD01068	3	11
APRD01070	8	363
APRD01073	2	21
APRD01076	2	7
APRD01081	1	130
APRD01084	3	40
APRD01090	2	40
APRD01091	2	7
APRD01096	2	328
APRD01098	2	40
APRD01104	6	129
APRD01112	1	33
APRD01114	1	180
APRD01115	1	331
APRD01118	1	243
APRD01120	1	7
APRD01128	2	40
APRD01131	1	131
APRD01135	2	40
APRD01141	1	130
APRD01142	1	317
APRD01143	1	317
APRD01146	1	331
APRD01161	1	127
APRD01178	1	7
APRD01187	1	40
APRD01193	1	9
APRD01196	1	275
APRD01206	1	343
APRD01231	2	7
APRD01243	1	40
APRD01252	1	138
APRD01259	1	9
APRD01262	1	331
APRD01268	2	40
APRD01269	1	7
APRD01275	2	343
APRD01276	1	16
APRD01281	2	7
APRD01294	1	127
APRD01297	4	292
APRD01301	1	243
APRD01303	1	40
APRD01334	1	317
APRD01602	2	330
APRD01603	2	330
BIOD00031	1	317
BIOD00042	1	317
BIOD00045	1	317
BIOD00053	1	317
BIOD00065	1	317
BIOD00071	1	317
BIOD00098	1	317
BIOD00105	1	317

## Sheet: Human_Irreversible
Drug	Nb_of_targets	Scope_size
APRD00002	1	9
APRD00004	3	10
APRD00006	2	207
APRD00009	1	7
APRD00011	2	40
APRD00016	1	9
APRD00030	1	40
APRD00031	6	12
APRD00039	1	13
APRD00040	1	21
APRD00041	2	260
APRD00049	1	7
APRD00050	5	265
APRD00053	2	7
APRD00055	1	27
APRD00063	1	7
APRD00065	2	7
APRD00066	1	187
APRD00067	2	40
APRD00073	1	231
APRD00076	1	267
APRD00081	7	241
APRD00084	4	107
APRD00085	3	20
APRD00092	5	10
APRD00098	1	231
APRD00099	1	21
APRD00102	1	27
APRD00104	1	27
APRD00107	2	12				Correlation coefficient:		0.194319
APRD00108	2	7
APRD00109	2	40
APRD00112	1	7
APRD00117	3	25
APRD00119	1	10
APRD00131	1	10
APRD00132	1	231
APRD00135	1	231
APRD00141	3	40
APRD00144	1	9
APRD00151	1	40
APRD00152	2	10
APRD00153	1	241
APRD00160	1	42
APRD00162	1	233
APRD00164	1	7
APRD00166	1	11
APRD00183	1	40
APRD00188	1	219
APRD00190	1	10
APRD00199	1	180
APRD00201	4	223
APRD00202	1	231
APRD00203	1	219
APRD00204	6	227
APRD00205	1	10
APRD00206	1	13
APRD00212	7	241
APRD00219	7	241
APRD00228	1	11
APRD00230	2	40
APRD00231	1	23
APRD00234	7	241
APRD00237	5	10
APRD00244	1	21
APRD00246	2	9
APRD00252	2	40
APRD00256	1	187
APRD00260	2	250
APRD00262	3	21
APRD00264	2	40
APRD00265	1	38
APRD00268	1	10
APRD00281	2	7
APRD00282	1	187
APRD00290	4	241
APRD00294	2	231
APRD00297	1	9
APRD00299	2	219
APRD00305	1	21
APRD00321	1	9
APRD00326	7	296
APRD00327	1	21
APRD00328	1	27
APRD00335	2	10
APRD00341	1	11
APRD00345	1	267
APRD00346	1	27
APRD00353	1	10
APRD00369	2	7
APRD00370	1	27
APRD00372	2	40
APRD00373	1	40
APRD00380	1	13
APRD00385	1	17
APRD00401	1	21
APRD00406	1	9
APRD00409	2	40
APRD00410	1	23
APRD00416	1	251
APRD00419	2	231
APRD00424	2	7
APRD00426	3	16
APRD00428	2	9
APRD00430	1	219
APRD00435	1	10
APRD00438	1	180
APRD00445	1	251
APRD00452	1	180
APRD00453	2	231
APRD00455	1	231
APRD00469	2	7
APRD00475	2	10
APRD00477	2	7
APRD00486	12	263
APRD00502	2	7
APRD00503	1	9
APRD00506	3	16
APRD00508	1	19
APRD00510	1	7
APRD00516	1	219
APRD00517	1	10
APRD00520	2	10
APRD00523	1	7
APRD00525	1	21
APRD00526	1	7
APRD00527	2	40
APRD00528	1	231
APRD00529	2	40
APRD00536	8	263
APRD00543	1	21
APRD00546	1	27
APRD00552	5	237
APRD00558	1	110
APRD00560	1	7
APRD00561	1	23
APRD00573	3	219
APRD00577	1	10
APRD00592	1	9
APRD00595	1	10
APRD00598	8	241
APRD00599	1	219
APRD00603	1	21
APRD00608	2	231
APRD00626	2	12
APRD00631	4	9
APRD00632	1	17
APRD00639	5	9
APRD00640	1	9
APRD00645	1	21
APRD00647	1	204
APRD00659	1	21
APRD00666	5	10
APRD00684	1	8
APRD00690	1	13
APRD00692	1	219
APRD00697	2	260
APRD00698	1	219
APRD00701	2	21
APRD00704	1	10
APRD00721	5	10
APRD00722	1	241
APRD00728	5	10
APRD00730	2	40
APRD00732	1	10
APRD00740	1	10
APRD00744	7	241
APRD00749	1	231
APRD00753	2	40
APRD00761	1	11
APRD00763	1	9
APRD00767	2	241
APRD00771	1	13
APRD00774	1	12
APRD00790	8	11
APRD00793	1	24
APRD00805	1	9
APRD00812	4	30
APRD00816	1	9
APRD00831	2	40
APRD00833	1	19
APRD00834	1	21
APRD00849	1	40
APRD00864	2	9
APRD00871	3	40
APRD00894	2	231
APRD00895	5	10
APRD00905	2	13
APRD00906	1	7
APRD00907	7	241
APRD00909	1	231
APRD00914	5	10
APRD00918	2	40
APRD00922	2	40
APRD00942	1	9
APRD00943	1	21
APRD00944	1	13
APRD00947	2	7
APRD00951	1	231
APRD00959	2	10
APRD00961	2	241
APRD00970	2	40
APRD00976	2	7
APRD00977	2	7
APRD00978	2	7
APRD00980	2	7
APRD00982	2	7
APRD00985	3	244
APRD00987	1	180
APRD00996	2	7
APRD00997	1	231
APRD01003	2	7
APRD01013	1	9
APRD01020	6	12
APRD01022	8	298
APRD01028	3	231
APRD01053	5	9
APRD01055	2	241
APRD01059	2	40
APRD01060	2	40
APRD01063	1	112
APRD01066	1	9
APRD01068	3	10
APRD01070	8	43
APRD01073	2	21
APRD01076	2	7
APRD01081	1	13
APRD01084	3	40
APRD01090	2	40
APRD01091	2	7
APRD01096	2	236
APRD01098	2	40
APRD01104	6	12
APRD01112	1	30
APRD01114	1	180
APRD01115	1	21
APRD01118	1	180
APRD01120	1	7
APRD01128	2	40
APRD01131	1	19
APRD01135	2	40
APRD01141	1	111
APRD01142	1	231
APRD01143	1	231
APRD01146	1	21
APRD01161	1	23
APRD01178	1	7
APRD01187	1	40
APRD01193	1	9
APRD01196	1	202
APRD01206	1	248
APRD01231	2	7
APRD01243	1	40
APRD01252	1	108
APRD01259	1	9
APRD01262	1	21
APRD01268	2	40
APRD01269	1	7
APRD01275	2	260
APRD01276	1	16
APRD01281	2	7
APRD01294	1	23
APRD01297	4	65
APRD01301	1	180
APRD01303	1	40
APRD01334	1	231
APRD01602	2	241
APRD01603	2	241
BIOD00031	1	231
BIOD00042	1	231
BIOD00045	1	231
BIOD00053	1	231
BIOD00065	1	231
BIOD00071	1	231
BIOD00098	1	231
BIOD00105	1	231
