# Supplementary material for: Local and global modes of drug action in biochemical networks
Source: BMC Chem Biol. 2009 Apr 7;9:4. doi: 10.1186/1472-6769-9-4 (PMC2670818; doi:10.1186/1472-6769-9-4)
Supplement: Additional File 2 — Composition of drug clusters. Each sheet contains a list of drugs identified by their DrugBank accession number, and the identifier of the cluster each drug was assigned to. The four sheets correspond to the four metabolic networks analyzed in this paper (reference reversible, reference irreversible, human reversible, human irreversible). [file 1472-6769-9-4-S2.xls]

## Sheet: ref_r
Reference reversible network
Drug	Cluster
aprd00763	1
aprd00805	1
aprd00166	1
aprd00144	1
aprd01066	1
aprd00369	1
aprd01281	1
aprd00281	1
aprd01053	1
aprd00108	1
aprd00631	1
aprd00761	1
aprd00503	1
aprd00640	1
aprd00246	1
aprd00002	1
aprd01076	1
aprd00321	1
aprd00942	1
aprd00297	1
aprd00996	1
aprd01003	1
aprd00341	1
aprd00228	1
aprd00406	1
aprd00053	1
aprd00592	1
aprd00469	1
aprd00016	1
aprd01231	1
aprd00424	1
aprd00502	1
aprd01193	1
aprd00477	1
aprd01013	1
aprd00947	1
aprd00428	1
aprd01118	2
aprd00728	2
aprd00906	2
aprd00528	2
aprd00560	2
aprd00774	2
aprd00790	2
aprd00543	2
aprd00834	2
aprd00219	2
aprd00076	2
aprd00816	2
aprd00793	2
aprd00558	2
aprd00812	2
aprd00190	2
aprd00162	2
aprd00525	2
aprd00041	2
aprd00608	2
aprd00701	2
aprd00692	2
aprd00895	2
aprd00639	2
aprd00647	2
aprd00645	2
aprd00577	2
aprd00749	2
aprd00744	2
aprd00353	2
aprd00721	2
aprd00740	2
aprd00212	2
aprd00599	2
aprd00722	2
aprd00244	2
biod00105	2
aprd01259	2
aprd00684	2
aprd01206	2
aprd01269	2
aprd01143	2
aprd01262	2
aprd01196	2
aprd00659	2
biod00031	2
aprd01120	2
aprd01178	2
aprd00009	2
aprd01142	2
biod00053	2
biod00045	2
biod00042	2
biod00098	2
biod00071	2
biod00065	2
aprd01603	2
aprd00573	2
aprd00520	2
aprd01275	2
aprd01602	2
aprd01334	2
aprd01020	2
aprd00188	2
aprd00987	2
aprd00959	2
aprd00698	2
aprd00997	2
aprd00985	2
aprd00951	2
aprd00914	2
aprd00909	2
aprd00907	2
aprd00430	2
aprd00132	2
aprd01301	2
aprd01146	2
aprd01096	2
aprd01070	2
aprd01115	2
aprd00202	2
aprd01112	2
aprd00335	2
aprd00092	2
aprd01022	2
aprd01068	2
aprd00098	2
aprd00704	2
aprd01055	2
aprd00234	2
aprd00204	2
aprd00203	2
aprd01114	2
aprd00732	2
aprd00598	2
aprd00294	2
aprd00486	2
aprd00112	2
aprd00081	2
aprd00201	2
aprd00199	2
aprd00552	2
aprd00326	2
aprd00290	2
aprd00282	2
aprd00961	2
aprd00894	2
aprd00299	2
aprd00205	2
aprd00256	2
aprd00260	2
aprd00452	2
aprd00419	2
aprd00262	2
aprd00595	2
aprd00697	2
aprd00040	2
aprd00536	2
aprd00073	2
aprd00066	2
aprd00063	2
aprd00006	2
aprd00004	2
aprd00305	2
aprd00031	2
aprd00666	2
aprd01104	2
aprd00164	2
aprd00152	2
aprd00135	2
aprd00131	2
aprd00268	2
aprd00160	2
aprd00153	2
aprd00099	2
aprd01028	2
aprd00085	2
aprd00119	2
aprd00117	2
aprd00526	2
aprd00438	2
aprd00435	2
aprd00475	2
aprd00445	2
aprd00050	2
aprd00401	2
aprd00327	2
aprd00603	2
aprd00416	2
aprd00517	2
aprd00510	2
aprd00523	2
aprd01073	2
aprd00506	2
aprd00455	2
aprd00453	2
aprd00943	2
aprd00237	2
aprd00516	2
aprd01297	2
aprd00767	2
aprd00107	2
aprd00345	2
aprd00151	3
aprd01135	3
aprd00109	3
aprd01128	3
aprd01084	3
aprd00265	3
aprd00264	3
aprd01090	3
aprd01098	3
aprd00141	3
aprd00831	3
aprd00230	3
aprd00753	3
aprd00527	3
aprd00373	3
aprd00030	3
aprd01187	3
aprd01268	3
aprd00409	3
aprd00849	3
aprd00067	3
aprd00011	3
aprd00918	3
aprd01243	3
aprd00730	3
aprd00922	3
aprd00529	3
aprd01303	3
aprd00970	3
aprd01060	3
aprd00372	3
aprd00252	3
aprd00871	3
aprd00183	3
aprd01059	3
aprd01294	4
aprd01276	4
aprd00055	4
aprd00561	4
aprd00978	4
aprd01252	4
aprd00104	4
aprd00977	4
aprd00370	4
aprd00231	4
aprd01131	4
aprd00039	4
aprd00328	4
aprd00864	4
aprd00049	4
aprd00206	4
aprd00944	4
aprd00976	4
aprd00771	4
aprd00690	4
aprd00632	4
aprd00982	4
aprd00905	4
aprd00626	4
aprd00410	4
aprd00546	4
aprd00065	4
aprd01091	4
aprd01081	4
aprd00426	4
aprd00508	4
aprd00380	4
aprd00980	4
aprd00833	4
aprd00084	4
aprd00346	4
aprd01141	4
aprd00102	4
aprd01161	4
aprd01063	4
aprd00385	4

## Sheet: ref_i
Reference irreversible network
Drug	Cluster
aprd00281	1
aprd01003	1
aprd00166	1
aprd00152	1
aprd01066	1
aprd00369	1
aprd00996	1
aprd00424	1
aprd00631	1
aprd00108	1
aprd00144	1
aprd01193	1
aprd01076	1
aprd00246	1
aprd00942	1
aprd01053	1
aprd00406	1
aprd00297	1
aprd00428	1
aprd00947	1
aprd00268	1
aprd00341	1
aprd00763	1
aprd00761	1
aprd00228	1
aprd01013	1
aprd00016	1
aprd00640	1
aprd00477	1
aprd01281	1
aprd01231	1
aprd00353	1
aprd00502	1
aprd00053	1
aprd00503	1
aprd00805	1
aprd00469	1
aprd00002	1
aprd00592	1
aprd00321	1
aprd00961	2
aprd01269	2
aprd00526	2
aprd00294	2
aprd00744	2
aprd00812	2
aprd00543	2
aprd00767	2
aprd01118	2
aprd00528	2
aprd00536	2
aprd00793	2
aprd00790	2
aprd00401	2
aprd00684	2
aprd00577	2
biod00042	2
aprd00647	2
aprd00244	2
aprd00595	2
aprd00603	2
aprd00599	2
aprd01073	2
aprd00419	2
aprd00558	2
aprd00560	2
aprd00004	2
aprd00728	2
aprd00516	2
aprd00704	2
aprd00692	2
aprd00510	2
aprd00701	2
aprd00076	2
aprd00073	2
biod00105	2
aprd00050	2
aprd01120	2
aprd00608	2
aprd00659	2
aprd00452	2
aprd00749	2
aprd01096	2
aprd01603	2
aprd01070	2
aprd01115	2
aprd01114	2
aprd01112	2
biod00045	2
aprd00006	2
aprd01602	2
biod00071	2
biod00065	2
aprd00112	2
aprd01262	2
aprd00162	2
aprd01196	2
aprd01334	2
aprd00573	2
aprd01275	2
aprd01178	2
aprd00943	2
aprd00914	2
aprd00698	2
aprd00959	2
aprd00951	2
aprd00894	2
aprd00666	2
aprd00430	2
aprd00909	2
aprd00907	2
aprd00895	2
aprd01055	2
aprd00234	2
aprd01028	2
aprd01068	2
aprd00202	2
aprd00199	2
aprd01104	2
aprd00985	2
aprd00009	2
aprd01022	2
aprd01020	2
aprd00997	2
aprd01301	2
aprd00205	2
aprd00204	2
aprd00063	2
aprd00219	2
aprd00212	2
aprd00282	2
aprd00164	2
aprd01206	2
aprd00203	2
aprd01146	2
aprd00190	2
aprd00132	2
aprd00740	2
aprd00290	2
aprd00326	2
biod00098	2
aprd00092	2
aprd00645	2
aprd00237	2
aprd00987	2
aprd00188	2
aprd00262	2
aprd00256	2
aprd00697	2
aprd00041	2
aprd00040	2
aprd00085	2
aprd00081	2
aprd00066	2
biod00031	2
aprd00721	2
aprd01143	2
aprd00031	2
aprd00598	2
aprd00906	2
aprd00260	2
aprd00299	2
aprd00131	2
aprd00160	2
aprd00153	2
aprd00525	2
aprd00099	2
aprd00098	2
aprd00305	2
aprd00119	2
biod00053	2
aprd00453	2
aprd00438	2
aprd00435	2
aprd01142	2
aprd00445	2
aprd00834	2
aprd00135	2
aprd00732	2
aprd00335	2
aprd00416	2
aprd00523	2
aprd00722	2
aprd00506	2
aprd00520	2
aprd00517	2
aprd01297	2
aprd00552	2
aprd00455	2
aprd00486	2
aprd00475	2
aprd00327	2
aprd00345	2
aprd00201	2
aprd01303	3
aprd00264	3
aprd00109	3
aprd01098	3
aprd01187	3
aprd00831	3
aprd00265	3
aprd00753	3
aprd01060	3
aprd01059	3
aprd01084	3
aprd00922	3
aprd00141	3
aprd00529	3
aprd01135	3
aprd01128	3
aprd00527	3
aprd00030	3
aprd01090	3
aprd00067	3
aprd00151	3
aprd00918	3
aprd00230	3
aprd01268	3
aprd00183	3
aprd00849	3
aprd00409	3
aprd00871	3
aprd00373	3
aprd00252	3
aprd00372	3
aprd00970	3
aprd00730	3
aprd01243	3
aprd00011	3
aprd00976	4
aprd00690	4
aprd00039	4
aprd00055	4
aprd00380	4
aprd00833	4
aprd00980	4
aprd00065	4
aprd00977	4
aprd00905	4
aprd00508	4
aprd00206	4
aprd00370	4
aprd00626	4
aprd00328	4
aprd00426	4
aprd01294	4
aprd00771	4
aprd00546	4
aprd00049	4
aprd00102	4
aprd00978	4
aprd00410	4
aprd01131	4
aprd00346	4
aprd01063	4
aprd01091	4
aprd00117	4
aprd01081	4
aprd00231	4
aprd01252	4
aprd00104	4
aprd01161	4
aprd00944	4
aprd00982	4
aprd00084	4
aprd00561	4
aprd01141	4
aprd00864	4
aprd00107	5
aprd01276	6
aprd00632	6
aprd00385	6
aprd00639	7
aprd00816	7
aprd01259	7
aprd00774	8

## Sheet: hsa_r
Human reversible network
Drug	Cluster
aprd00763	1
aprd00369	1
aprd01076	1
aprd00728	1
aprd00560	1
aprd00721	1
aprd00996	1
aprd00469	1
aprd00065	1
aprd00406	1
aprd01193	1
aprd00631	1
aprd01178	1
aprd01281	1
aprd00895	1
aprd00640	1
aprd00424	1
aprd00947	1
aprd00049	1
aprd00004	1
aprd00914	1
aprd00435	1
aprd00666	1
aprd01259	1
aprd00053	1
aprd00475	1
aprd00321	1
aprd00577	1
aprd00144	1
aprd00428	1
aprd00906	1
aprd00684	1
aprd01068	1
aprd00477	1
aprd00119	1
aprd00805	1
aprd00502	1
aprd00164	1
aprd01091	1
aprd00131	1
aprd00740	1
aprd00092	1
aprd00978	1
aprd00281	1
aprd00526	1
aprd00016	1
aprd00520	1
aprd00977	1
aprd01003	1
aprd01231	1
aprd00732	1
aprd00246	1
aprd00335	1
aprd00942	1
aprd00108	1
aprd01269	1
aprd00959	1
aprd01066	1
aprd00009	1
aprd01013	1
aprd00592	1
aprd00976	1
aprd00503	1
aprd00002	1
aprd00297	1
aprd00639	1
aprd00063	1
aprd00980	1
aprd00816	1
aprd00523	1
aprd01120	1
aprd00864	1
aprd01053	1
aprd00237	1
aprd00510	1
aprd00112	1
aprd00982	1
biod00053	2
aprd00528	2
aprd00985	2
aprd00006	2
aprd00201	2
aprd00076	2
aprd01115	2
aprd00767	2
aprd01070	2
aprd00135	2
aprd00552	2
aprd00536	2
aprd00153	2
aprd01334	2
aprd00401	2
aprd00098	2
aprd00041	2
aprd00345	2
aprd00202	2
aprd00152	2
aprd00244	2
aprd00909	2
aprd00997	2
aprd00219	2
aprd00040	2
aprd00268	2
aprd00419	2
aprd00692	2
aprd00299	2
aprd00204	2
aprd00050	2
biod00065	2
aprd00327	2
aprd00212	2
aprd00744	2
aprd01146	2
aprd00722	2
aprd00107	2
aprd00234	2
aprd00353	2
aprd00961	2
aprd00305	2
aprd00326	2
biod00098	2
aprd00697	2
aprd00290	2
aprd00081	2
aprd01603	2
aprd00698	2
aprd00951	2
aprd00416	2
aprd00573	2
aprd00558	2
aprd01022	2
aprd00486	2
aprd00598	2
aprd00516	2
aprd00162	2
aprd01143	2
aprd00943	2
aprd00188	2
aprd00455	2
aprd00453	2
aprd01096	2
aprd00294	2
aprd00647	2
aprd01602	2
aprd00073	2
aprd01028	2
biod00045	2
biod00042	2
aprd00659	2
aprd00132	2
biod00031	2
aprd00203	2
biod00071	2
aprd00749	2
aprd00260	2
biod00105	2
aprd01142	2
aprd00543	2
aprd01206	2
aprd01055	2
aprd00430	2
aprd00608	2
aprd00907	2
aprd00445	2
aprd00599	2
aprd00894	2
aprd00834	2
aprd01262	2
aprd01275	2
aprd00117	2
aprd00506	2
aprd00109	3
aprd01135	3
aprd00264	3
aprd00141	3
aprd00753	3
aprd01059	3
aprd00151	3
aprd00970	3
aprd00918	3
aprd00265	3
aprd00527	3
aprd01084	3
aprd00183	3
aprd00030	3
aprd01243	3
aprd01128	3
aprd00252	3
aprd01187	3
aprd00067	3
aprd01098	3
aprd01060	3
aprd01090	3
aprd00409	3
aprd00230	3
aprd00011	3
aprd00922	3
aprd00529	3
aprd00730	3
aprd00849	3
aprd00372	3
aprd01268	3
aprd00871	3
aprd00373	3
aprd01303	3
aprd00831	3
aprd00039	4
aprd00944	4
aprd01081	4
aprd00206	4
aprd00231	4
aprd00102	4
aprd01141	4
aprd00546	4
aprd00346	4
aprd00833	4
aprd00055	4
aprd00905	4
aprd01161	4
aprd01104	4
aprd00328	4
aprd01294	4
aprd00084	4
aprd01252	4
aprd00561	4
aprd01131	4
aprd00410	4
aprd00370	4
aprd00690	4
aprd00104	4
aprd00508	4
aprd00771	4
aprd01020	4
aprd00380	4
aprd01063	4
aprd00031	4
aprd00256	5
aprd00199	5
aprd01114	5
aprd00452	5
aprd01297	5
aprd00066	5
aprd01196	5
aprd01118	5
aprd00987	5
aprd01301	5
aprd00282	5
aprd00438	5
aprd00262	6
aprd00645	6
aprd00603	6
aprd00701	6
aprd00099	6
aprd00525	6
aprd00085	6
aprd01073	6
aprd00160	7
aprd00228	8
aprd00761	8
aprd00166	8
aprd00341	8
aprd00190	9
aprd00205	9
aprd00595	9
aprd00704	9
aprd00517	9
aprd00632	10
aprd00385	10
aprd00812	10
aprd00626	11
aprd00426	11
aprd00790	12
aprd00774	12
aprd00793	13
aprd01112	14
aprd01276	15

## Sheet: hsa_i
Human irreversible network
Drug	Cluster
aprd00205	1
aprd00560	1
aprd00517	1
aprd00592	1
aprd00477	1
aprd00502	1
aprd00510	1
aprd00065	1
aprd00112	1
aprd00523	1
aprd00595	1
aprd00268	1
aprd00002	1
aprd00281	1
aprd00009	1
aprd00297	1
aprd00246	1
aprd00228	1
aprd00526	1
aprd00428	1
aprd00435	1
aprd00469	1
aprd00906	1
aprd00341	1
aprd00424	1
aprd01091	1
aprd01120	1
aprd00353	1
aprd00049	1
aprd01066	1
aprd01076	1
aprd01269	1
aprd00978	1
aprd00640	1
aprd01178	1
aprd01231	1
aprd00369	1
aprd00503	1
aprd00947	1
aprd00976	1
aprd00761	1
aprd00684	1
aprd00864	1
aprd00704	1
aprd00996	1
aprd01003	1
aprd00977	1
aprd00980	1
aprd00982	1
aprd00190	1
aprd00053	1
aprd01053	1
aprd00166	1
aprd00016	1
aprd00144	1
aprd00164	1
aprd00063	1
aprd00805	1
aprd00152	1
aprd00631	1
aprd01281	1
aprd00108	1
aprd00031	2
aprd00721	2
aprd00666	2
aprd01068	2
aprd00119	2
aprd01020	2
aprd00732	2
aprd00475	2
aprd00520	2
aprd00728	2
aprd00577	2
aprd01104	2
aprd00639	2
aprd00816	2
aprd00895	2
aprd00914	2
aprd00740	2
aprd00335	2
aprd00004	2
aprd00959	2
aprd00092	2
aprd00237	2
aprd01259	2
aprd00131	2
aprd00698	3
aprd01301	3
aprd00744	3
aprd01602	3
aprd00722	3
aprd01334	3
aprd00098	3
aprd00202	3
aprd00430	3
aprd00749	3
aprd00282	3
aprd00767	3
aprd00961	3
biod00105	3
aprd00608	3
biod00042	3
aprd00552	3
biod00098	3
biod00071	3
biod00065	3
aprd01603	3
aprd00066	3
aprd00692	3
biod00031	3
biod00045	3
aprd00598	3
aprd00647	3
aprd01118	3
aprd00345	3
aprd00419	3
aprd01206	3
aprd01196	3
aprd00985	3
aprd00452	3
aprd00076	3
aprd01143	3
aprd01096	3
aprd00041	3
aprd00212	3
aprd01142	3
aprd01275	3
aprd00894	3
aprd00006	3
aprd00132	3
biod00053	3
aprd00081	3
aprd01055	3
aprd00907	3
aprd00294	3
aprd00951	3
aprd00162	3
aprd00909	3
aprd01114	3
aprd00073	3
aprd00199	3
aprd00416	3
aprd00135	3
aprd00438	3
aprd00516	3
aprd00188	3
aprd01028	3
aprd00445	3
aprd00260	3
aprd00987	3
aprd00486	3
aprd01022	3
aprd00453	3
aprd00455	3
aprd00050	3
aprd00234	3
aprd00997	3
aprd00201	3
aprd00204	3
aprd00219	3
aprd00256	3
aprd00299	3
aprd00203	3
aprd00326	3
aprd00599	3
aprd00290	3
aprd00153	3
aprd00536	3
aprd00697	3
aprd00528	3
aprd00573	3
aprd00527	4
aprd01060	4
aprd01084	4
aprd00730	4
aprd01128	4
aprd00409	4
aprd00067	4
aprd00970	4
aprd01059	4
aprd00871	4
aprd00372	4
aprd00011	4
aprd00109	4
aprd00529	4
aprd00230	4
aprd00151	4
aprd00918	4
aprd01243	4
aprd00183	4
aprd00252	4
aprd00030	4
aprd00373	4
aprd01098	4
aprd00264	4
aprd00265	4
aprd01268	4
aprd01303	4
aprd01187	4
aprd00141	4
aprd00922	4
aprd01090	4
aprd00849	4
aprd00831	4
aprd00753	4
aprd01135	4
aprd00206	5
aprd01193	5
aprd00771	5
aprd00406	5
aprd00944	5
aprd00905	5
aprd01081	5
aprd00690	5
aprd01013	5
aprd00380	5
aprd00321	5
aprd00942	5
aprd00039	5
aprd00763	5
aprd00508	6
aprd01115	6
aprd00834	6
aprd00305	6
aprd00943	6
aprd00327	6
aprd00543	6
aprd00244	6
aprd01131	6
aprd00833	6
aprd00401	6
aprd00040	6
aprd00659	6
aprd01262	6
aprd01146	6
aprd00231	7
aprd00546	7
aprd01161	7
aprd00561	7
aprd00410	7
aprd00055	7
aprd00370	7
aprd00104	7
aprd01294	7
aprd00102	7
aprd00328	7
aprd00346	7
aprd01070	7
aprd01141	8
aprd01252	8
aprd00558	8
aprd01063	8
aprd00084	8
aprd00603	9
aprd00645	9
aprd00099	9
aprd00085	9
aprd00525	9
aprd01073	9
aprd00701	9
aprd00262	9
aprd00107	10
aprd00117	11
aprd01297	12
aprd00160	12
aprd00385	13
aprd00632	13
aprd00812	13
aprd00426	14
aprd00626	14
aprd00506	15
aprd00790	16
aprd00774	16
aprd00793	17
aprd01112	18
aprd01276	19
