# Supplementary material for: Local and global modes of drug action in biochemical networks
Source: BMC Chem Biol. 2009 Apr 7;9:4. doi: 10.1186/1472-6769-9-4 (PMC2670818; doi:10.1186/1472-6769-9-4)
Supplement: Additional File 3 — Full set of metabolic drug scopes. This archive contains the full set of metabolic drug scopes for 276 drugs from the DrugBank database and four metabolic networks. Individual files in the archive are named according to the following nomenclature: DrugBank accession number of the drug, followed by "_hsa" for human or "_ref" for reference network, followed by "_i" for irreversible or "_r" for reversible network. [file 1472-6769-9-4-S3.zip]

Archive with 1,104 entries (1,104 files):
- biod00053_hsa_i.txt
- biod00053_hsa_r.txt
- biod00053_ref_i.txt
- biod00053_ref_r.txt
- biod00065_hsa_i.txt
- biod00065_hsa_r.txt
- biod00065_ref_i.txt
- biod00065_ref_r.txt
- biod00071_hsa_i.txt
- biod00071_hsa_r.txt
- biod00071_ref_i.txt
- biod00071_ref_r.txt
- biod00098_hsa_i.txt
- biod00098_hsa_r.txt
- biod00098_ref_i.txt
- biod00098_ref_r.txt
- biod00105_hsa_i.txt
- biod00105_hsa_r.txt
- biod00105_ref_i.txt
- biod00105_ref_r.txt
- aprd00002_hsa_i.txt
- aprd00002_hsa_r.txt
- aprd00002_ref_i.txt
- aprd00002_ref_r.txt
- aprd00004_hsa_i.txt
- aprd00004_hsa_r.txt
- aprd00004_ref_i.txt
- aprd00004_ref_r.txt
- aprd00006_hsa_i.txt
- aprd00006_hsa_r.txt
- aprd00006_ref_i.txt
- aprd00006_ref_r.txt
- aprd00009_hsa_i.txt
- aprd00009_hsa_r.txt
- aprd00009_ref_i.txt
- aprd00009_ref_r.txt
- aprd00011_hsa_i.txt
- aprd00011_hsa_r.txt
- aprd00011_ref_i.txt
- aprd00011_ref_r.txt
- aprd00016_hsa_i.txt
- aprd00016_hsa_r.txt
- aprd00016_ref_i.txt
- aprd00016_ref_r.txt
- aprd00030_hsa_i.txt
- aprd00030_hsa_r.txt
- aprd00030_ref_i.txt
- aprd00030_ref_r.txt
- aprd00031_hsa_i.txt
- aprd00031_hsa_r.txt
- aprd00031_ref_i.txt
- aprd00031_ref_r.txt
- aprd00039_hsa_i.txt
- aprd00039_hsa_r.txt
- aprd00039_ref_i.txt
- aprd00039_ref_r.txt
- aprd00040_hsa_i.txt
- aprd00040_hsa_r.txt
- aprd00040_ref_i.txt
- aprd00040_ref_r.txt
- aprd00041_hsa_i.txt
- aprd00041_hsa_r.txt
- aprd00041_ref_i.txt
- aprd00041_ref_r.txt
- aprd00049_hsa_i.txt
- aprd00049_hsa_r.txt
- aprd00049_ref_i.txt
- aprd00049_ref_r.txt
- aprd00050_hsa_i.txt
- aprd00050_hsa_r.txt
- aprd00050_ref_i.txt
- aprd00050_ref_r.txt
- aprd00053_hsa_i.txt
- aprd00053_hsa_r.txt
- aprd00053_ref_i.txt
- aprd00053_ref_r.txt
- aprd00055_hsa_i.txt
- aprd00055_hsa_r.txt
- aprd00055_ref_i.txt
- aprd00055_ref_r.txt
- aprd00063_hsa_i.txt
- aprd00063_hsa_r.txt
- aprd00063_ref_i.txt
- aprd00063_ref_r.txt
- aprd00065_hsa_i.txt
- aprd00065_hsa_r.txt
- aprd00065_ref_i.txt
- aprd00065_ref_r.txt
- aprd00066_hsa_i.txt
- aprd00066_hsa_r.txt
- aprd00066_ref_i.txt
- aprd00066_ref_r.txt
- aprd00067_hsa_i.txt
- aprd00067_hsa_r.txt
- aprd00067_ref_i.txt
- aprd00067_ref_r.txt
- aprd00073_hsa_i.txt
- aprd00073_hsa_r.txt
- aprd00073_ref_i.txt
- aprd00073_ref_r.txt
- aprd00076_hsa_i.txt
- aprd00076_hsa_r.txt
- aprd00076_ref_i.txt
- aprd00076_ref_r.txt
- aprd00081_hsa_i.txt
- aprd00081_hsa_r.txt
- aprd00081_ref_i.txt
- aprd00081_ref_r.txt
- aprd00084_hsa_i.txt
- aprd00084_hsa_r.txt
- aprd00084_ref_i.txt
- aprd00084_ref_r.txt
- aprd00085_hsa_i.txt
- aprd00085_hsa_r.txt
- aprd00085_ref_i.txt
- aprd00085_ref_r.txt
- aprd00092_hsa_i.txt
- aprd00092_hsa_r.txt
- aprd00092_ref_i.txt
- aprd00092_ref_r.txt
- aprd00098_hsa_i.txt
- aprd00098_hsa_r.txt
- aprd00098_ref_i.txt
- aprd00098_ref_r.txt
- aprd00099_hsa_i.txt
- aprd00099_hsa_r.txt
- aprd00099_ref_i.txt
- aprd00099_ref_r.txt
- aprd00102_hsa_i.txt
- aprd00102_hsa_r.txt
- aprd00102_ref_i.txt
- aprd00102_ref_r.txt
- aprd00104_hsa_i.txt
- aprd00104_hsa_r.txt
- aprd00104_ref_i.txt
- aprd00104_ref_r.txt
- aprd00107_hsa_i.txt
- aprd00107_hsa_r.txt
- aprd00107_ref_i.txt
- aprd00107_ref_r.txt
- aprd00108_hsa_i.txt
- aprd00108_hsa_r.txt
- aprd00108_ref_i.txt
- aprd00108_ref_r.txt
- aprd00109_hsa_i.txt
- aprd00109_hsa_r.txt
- aprd00109_ref_i.txt
- aprd00109_ref_r.txt
- aprd00112_hsa_i.txt
- aprd00112_hsa_r.txt
- aprd00112_ref_i.txt
- aprd00112_ref_r.txt
- aprd00117_hsa_i.txt
- aprd00117_hsa_r.txt
- aprd00117_ref_i.txt
- aprd00117_ref_r.txt
- aprd00119_hsa_i.txt
- aprd00119_hsa_r.txt
- aprd00119_ref_i.txt
- aprd00119_ref_r.txt
- aprd00131_hsa_i.txt
- aprd00131_hsa_r.txt
- aprd00131_ref_i.txt
- aprd00131_ref_r.txt
- aprd00132_hsa_i.txt
- aprd00132_hsa_r.txt
- aprd00132_ref_i.txt
- aprd00132_ref_r.txt
- aprd00135_hsa_i.txt
- aprd00135_hsa_r.txt
- aprd00135_ref_i.txt
- aprd00135_ref_r.txt
- aprd00141_hsa_i.txt
- aprd00141_hsa_r.txt
- aprd00141_ref_i.txt
- aprd00141_ref_r.txt
- aprd00144_hsa_i.txt
- aprd00144_hsa_r.txt
- aprd00144_ref_i.txt
- aprd00144_ref_r.txt
- aprd00151_hsa_i.txt
- aprd00151_hsa_r.txt
- aprd00151_ref_i.txt
- aprd00151_ref_r.txt
- aprd00152_hsa_i.txt
- aprd00152_hsa_r.txt
- aprd00152_ref_i.txt
- aprd00152_ref_r.txt
- aprd00153_hsa_i.txt
- aprd00153_hsa_r.txt
- aprd00153_ref_i.txt
- aprd00153_ref_r.txt
- aprd00160_hsa_i.txt
- aprd00160_hsa_r.txt
- aprd00160_ref_i.txt
- aprd00160_ref_r.txt
- aprd00162_hsa_i.txt
- aprd00162_hsa_r.txt
- aprd00162_ref_i.txt
- aprd00162_ref_r.txt
- aprd00164_hsa_i.txt
- aprd00164_hsa_r.txt
- aprd00164_ref_i.txt
- aprd00164_ref_r.txt
- aprd00166_hsa_i.txt
- aprd00166_hsa_r.txt
- aprd00166_ref_i.txt
- aprd00166_ref_r.txt
- aprd00183_hsa_i.txt
- aprd00183_hsa_r.txt
- aprd00183_ref_i.txt
- aprd00183_ref_r.txt
- aprd00188_hsa_i.txt
- aprd00188_hsa_r.txt
- aprd00188_ref_i.txt
- aprd00188_ref_r.txt
- aprd00190_hsa_i.txt
- aprd00190_hsa_r.txt
- aprd00190_ref_i.txt
- aprd00190_ref_r.txt
- aprd00199_hsa_i.txt
- aprd00199_hsa_r.txt
- aprd00199_ref_i.txt
- aprd00199_ref_r.txt
- aprd00201_hsa_i.txt
- aprd00201_hsa_r.txt
- aprd00201_ref_i.txt
- aprd00201_ref_r.txt
- aprd00202_hsa_i.txt
- aprd00202_hsa_r.txt
- aprd00202_ref_i.txt
- aprd00202_ref_r.txt
- aprd00203_hsa_i.txt
- aprd00203_hsa_r.txt
- aprd00203_ref_i.txt
- aprd00203_ref_r.txt
- aprd00204_hsa_i.txt
- aprd00204_hsa_r.txt
- aprd00204_ref_i.txt
- aprd00204_ref_r.txt
- aprd00205_hsa_i.txt
- aprd00205_hsa_r.txt
- aprd00205_ref_i.txt
- aprd00205_ref_r.txt
- aprd00206_hsa_i.txt
- aprd00206_hsa_r.txt
- aprd00206_ref_i.txt
- aprd00206_ref_r.txt
- aprd00212_hsa_i.txt
- aprd00212_hsa_r.txt
- aprd00212_ref_i.txt
- aprd00212_ref_r.txt
- aprd00219_hsa_i.txt
- aprd00219_hsa_r.txt
- aprd00219_ref_i.txt
- aprd00219_ref_r.txt
- aprd00228_hsa_i.txt
- aprd00228_hsa_r.txt
- aprd00228_ref_i.txt
- aprd00228_ref_r.txt
- aprd00230_hsa_i.txt
- aprd00230_hsa_r.txt
- aprd00230_ref_i.txt
- aprd00230_ref_r.txt
- aprd00231_hsa_i.txt
- aprd00231_hsa_r.txt
- aprd00231_ref_i.txt
- aprd00231_ref_r.txt
- aprd00234_hsa_i.txt
- aprd00234_hsa_r.txt
- aprd00234_ref_i.txt
- aprd00234_ref_r.txt
- aprd00237_hsa_i.txt
- aprd00237_hsa_r.txt
- aprd00237_ref_i.txt
- aprd00237_ref_r.txt
- aprd00244_hsa_i.txt
- aprd00244_hsa_r.txt
- aprd00244_ref_i.txt
- aprd00244_ref_r.txt
- aprd00246_hsa_i.txt
- aprd00246_hsa_r.txt
- aprd00246_ref_i.txt
- aprd00246_ref_r.txt
- aprd00252_hsa_i.txt
- aprd00252_hsa_r.txt
- aprd00252_ref_i.txt
- aprd00252_ref_r.txt
- aprd00256_hsa_i.txt
- aprd00256_hsa_r.txt
- aprd00256_ref_i.txt
- aprd00256_ref_r.txt
- aprd00260_hsa_i.txt
- aprd00260_hsa_r.txt
- aprd00260_ref_i.txt
- aprd00260_ref_r.txt
- aprd00262_hsa_i.txt
- aprd00262_hsa_r.txt
- aprd00262_ref_i.txt
- aprd00262_ref_r.txt
[truncated: 804 more entries]
