# Supplementary material for: Local and global modes of drug action in biochemical networks
Source: BMC Chem Biol. 2009 Apr 7;9:4. doi: 10.1186/1472-6769-9-4 (PMC2670818; doi:10.1186/1472-6769-9-4)
Supplement: Additional File 3 — Full set of metabolic drug scopes. This archive contains the full set of metabolic drug scopes for 276 drugs from the DrugBank database and four metabolic networks. Individual files in the archive are named according to the following nomenclature: DrugBank accession number of the drug, followed by "_hsa" for human or "_ref" for reference network, followed by "_i" for irreversible or "_r" for reversible network. [file 1472-6769-9-4-S3.zip › biod00053_hsa_i.txt]

  Expansion curve

seeds: Oxygen H2O ATP ADP
not identified: C00585 C01167


      compounds:

ID generation name

C00001 1 H2O
C00002 1 ATP
C00007 1 Oxygen
C00008 1 ADP
C00009 2 Orthophosphate
C00013 2 Pyrophosphate
C00020 2 AMP
C00027 2 H2O2
C00575 2 3',5'-Cyclic AMP
C00014 3 NH3
C00054 3 Adenosine 3',5'-bisphosphate
C00080 3 H+
C00119 3 5-Phospho-alpha-D-ribose 1-diphosphate
C00130 3 IMP
C00147 3 Adenine
C00212 3 Adenosine
C00704 3 O2.-
C04307 3 P1,P2-Bis(5'-adenosyl) triphosphate
C00117 4 D-Ribose 5-phosphate
C00262 4 Hypoxanthine
C00294 4 Inosine
C00620 4 alpha-D-Ribose 1-phosphate
C00655 4 Xanthosine 5'-phosphate
C02739 4 Phosphoribosyl-ATP
C04734 4 1-(5'-Phosphoribosyl)-5-formamido-4-imidazolecarboxamide
C00121 5 D-Ribose
C00199 5 D-Ribulose 5-phosphate
C00385 5 Xanthine
C01762 5 Xanthosine
C03736 5 alpha-D-Ribose 5-phosphate
C00231 6 D-Xylulose 5-phosphate
C00366 6 Urate
C00118 7 (2R)-2-Hydroxy-3-(phosphonooxy)-propanal
C00281 7 Sedoheptulose 7-phosphate
C05382 7 D-Sedoheptulose 7-phosphate
C00085 8 D-Fructose 6-phosphate
C00111 8 Glycerone phosphate
C00236 8 3-Phospho-D-glyceroyl phosphate
C00279 8 D-Erythrose 4-phosphate
C00447 8 Sedoheptulose 1,7-bisphosphate
C00092 9 D-Glucose 6-phosphate
C00093 9 sn-Glycerol 3-phosphate
C00095 9 D-Fructose
C00184 9 Glycerone
C00197 9 3-Phospho-D-glycerate
C00275 9 D-Mannose 6-phosphate
C00352 9 D-Glucosamine 6-phosphate
C00354 9 D-Fructose 1,6-bisphosphate
C00665 9 beta-D-Fructose 2,6-bisphosphate
C01159 9 2,3-Bisphospho-D-glycerate
C05345 9 beta-D-Fructose 6-phosphate
C05378 9 beta-D-Fructose 1,6-bisphosphate
C00031 10 D-Glucose
C00631 10 2-Phospho-D-glycerate
C00636 10 D-Mannose 1-phosphate
C00668 10 alpha-D-Glucose 6-phosphate
C00794 10 D-Sorbitol
C01094 10 D-Fructose 1-phosphate
C01172 10 beta-D-Glucose 6-phosphate
C01177 10 Inositol 1-phosphate
C01236 10 D-Glucono-1,5-lactone 6-phosphate
C02336 10 beta-D-Fructose
C03232 10 3-Phosphonooxypyruvate
C04006 10 1D-myo-Inositol 3-phosphate
C00074 11 Phosphoenolpyruvate
C00103 11 D-Glucose 1-phosphate
C00137 11 myo-Inositol
C00221 11 beta-D-Glucose
C00267 11 alpha-D-Glucose
C00345 11 6-Phospho-D-gluconate
C00577 11 D-Glyceraldehyde
C00597 11 3-Phosphoglycerate
C01096 11 Sorbitol 6-phosphate
C04299 11 D-myo-Inositol 1,2-cyclic phosphate
C00011 12 CO2
C00022 12 Pyruvate
C00116 12 Glycerol
C00191 12 D-Glucuronate
C00198 12 D-Glucono-1,5-lactone
C00258 12 D-Glycerate
C15585 12 myo-Inositol phosphate
C00065 13 L-Serine
C00133 13 D-Alanine
C00149 13 (S)-Malate
C00168 13 Hydroxypyruvate
C00169 13 Carbamoyl phosphate
C00186 13 (S)-Lactate
C00256 13 (R)-Lactate
C00900 13 2-Acetolactate
C01225 13 sn-glycero-3-Phospho-1-inositol
C01353 13 Carbonic acid
C06010 13 (S)-2-Acetolactate
C00033 14 Acetate
C00036 14 Oxaloacetate
C00041 14 L-Alanine
C00122 14 Fumarate
C00357 14 N-Acetyl-D-glucosamine 6-phosphate
C01146 14 2-Hydroxy-3-oxopropanoate
C02218 14 2-Aminoacrylate
C05993 14 Acetyl adenylate
C00084 15 Acetaldehyde
C00140 15 N-Acetyl-D-glucosamine
C00158 15 Citrate
C00288 15 HCO3-
C03794 15 N6-(1,2-Dicarboxyethyl)-AMP
C04256 15 N-Acetyl-D-glucosamine 1-phosphate
C00164 16 Acetoacetate
C00311 16 Isocitrate
C00417 16 cis-Aconitate
C00418 16 (R)-Mevalonate
C00469 16 Ethanol
C00645 16 N-Acetyl-D-mannosamine
C00673 16 2-Deoxy-D-ribose 5-phosphate
C00026 17 2-Oxoglutarate
C00270 17 N-Acetylneuraminate
C01089 17 (R)-3-Hydroxybutanoate
C01107 17 (R)-5-Phosphomevalonate
C01801 17 Deoxyribose
C04257 17 N-Acetyl-D-mannosamine 6-phosphate
C05379 17 Oxalosuccinate
C00025 18 L-Glutamate
C01143 18 (R)-5-Diphosphomevalonate
C06241 18 N-Acetylneuraminate 9-phosphate
C00049 19 L-Aspartate
C00064 19 L-Glutamine
C00129 19 Isopentenyl diphosphate
C00334 19 4-Aminobutanoate
C00624 19 N-Acetyl-L-glutamate
C01005 19 O-Phospho-L-serine
C01165 19 L-Glutamate 5-semialdehyde
C02238 19 5-Oxo-L-proline
C03287 19 L-Glutamyl 5-phosphate
C03912 19 (S)-1-Pyrroline-5-carboxylate
C00077 20 L-Ornithine
C00099 20 beta-Alanine
C00144 20 GMP
C00148 20 L-Proline
C00152 20 L-Asparagine
C00232 20 Succinate semialdehyde
C00235 20 Dimethylallyl diphosphate
C00438 20 N-Carbamoyl-L-aspartate
C03090 20 5-Phosphoribosylamine
C00035 21 GDP
C00042 21 Succinate
C00134 21 Putrescine
C00222 21 3-Oxopropanoate
C00242 21 Guanine
C00327 21 L-Citrulline
C00337 21 (S)-Dihydroorotate
C00341 21 Geranyl diphosphate
C00387 21 Guanosine
C01157 21 trans-4-Hydroxy-L-proline
C02642 21 3-Ureidopropionate
C00044 22 GTP
C00096 22 GDP-mannose
C00295 22 Orotate
C00429 22 5,6-Dihydrouracil
C00448 22 trans,trans-Farnesyl diphosphate
C00555 22 4-Aminobutanal
C02714 22 N-Acetylputrescine
C03406 22 N-(L-Arginino)succinate
C00058 23 Formate
C00062 23 L-Arginine
C00106 23 Uracil
C00353 23 Geranylgeranyl diphosphate
C00751 23 Squalene
C00942 23 3',5'-Cyclic GMP
C01103 23 Orotidine 5'-phosphate
C01222 23 GDP-4-dehydro-6-deoxy-D-mannose
C03428 23 Presqualene diphosphate
C04895 23
2-Amino-4-hydroxy-6-(erythro-1,2,3-trihydroxypropyl)dihydropteridinetriphosphate
C05922 23 Formamidopyrimidine nucleoside triphosphate
C05936 23 N4-Acetylaminobutanal
C00086 24 Urea
C00105 24 UMP
C00179 24 Agmatine
C00299 24 Uridine
C00325 24 GDP-L-fucose
C00533 24 Nitric oxide
C00536 24 Triphosphate
C01035 24 4-Guanidinobutanoate
C01054 24 (S)-2,3-Epoxysqualene
C02946 24 4-Acetamidobutanoate
C03684 24 6-Pyruvoyltetrahydropterin
C04874 24
2-Amino-4-hydroxy-6-(D-erythro-1,2,3-trihydroxypropyl)-7,8-dihydropteridine
C05923 24 2,5-Diaminopyrimidine nucleoside triphosphate
C05933 24 N-(omega)-Hydroxyarginine
C14830 24 GDP-4-keto-6-L-deoxygalactose
C00015 25 UDP
C01724 25 Lanosterol
C02985 25 L-Fucose 1-phosphate
C04244 25 6-Lactoyl-5,6,7,8-tetrahydropterin
C06148 25
2,5-Diamino-6-(5'-triphosphoryl-3',4'-trihydroxy-2'-oxopentyl)-amino-4-oxopyrimidine
C00043 26 UDP-N-acetyl-D-glucosamine
C00075 26 UTP
C00272 26 Tetrahydrobiopterin
C05108 26 14-Demethyllanosterol
C11455 26 4,4-Dimethyl-5alpha-cholesta-8,14,24-trien-3beta-ol
C00029 27 UDP-glucose
C00063 27 CTP
C00268 27 Dihydrobiopterin
C01170 27 UDP-N-acetyl-D-mannosamine
C04501 27 N-Acetyl-alpha-D-glucosamine 1-phosphate
C05437 27 Zymosterol
C00052 28 UDP-D-galactose
C00112 28 CDP
C00128 28 CMP-N-acetylneuraminate
C00167 28 UDP-glucuronate
C05439 28 5alpha-Cholesta-7,24-dien-3beta-ol
C00055 29 CMP
C00190 29 UDP-D-xylose
C00243 29 Lactose
C00446 29 alpha-D-Galactose 1-phosphate
C00611 29 N-Acetyllactosamine
C00124 30 D-Galactose
C00475 30 Cytidine
C04886 30
alpha-N-Acetylneuraminyl-2,6-beta-D-galactosyl-1,4-N-acetyl-beta-D-glucosamine
C05396 30 Lactose 6-phosphate
C01235 31 1-alpha-D-Galactosyl-myo-inositol
C01697 31 Galactitol
C05399 31 Melibiitol
C05401 31 3-beta-D-Galactosyl-sn-glycerol
C01582 32 Galactose
C00249 42 Hexadecanoic acid
C02934 42 3-Dehydrosphinganine
C00836 43 Sphinganine
C01120 44 Sphinganine 1-phosphate
C00346 45 Ethanolamine phosphate
C00517 45 Hexadecanal
C00189 46 Ethanolamine
C00570 46 CDP-ethanolamine


      reactions:

ID generation name

R00009 2 hydrogen-peroxide:hydrogen-peroxide oxidoreductase
R00085 2 ATP diphosphohydrolase
R00086 2 ATP phosphohydrolase (protein-secreting)
R00089 2 ATP pyrophosphate-lyase (cyclizing)
R00122 2 ATP pyrophosphohydrolase
R00127 2 ATP:AMP phosphotransferase
R00004 3 Pyrophosphate phosphohydrolase
R00181 3 AMP aminohydrolase
R00183 3 Adenosine 5'-monophosphate phosphohydrolase
R00185 3 ATP:adenosine 5'-phosphotransferase
R00186 3 (S)-Lactate adenylohydrolase
R00188 3 Adenosine 3',5'-bisphosphate 3'(2')-phosphohydrolase
R00190 3 AMP:pyrophosphate phosphoribosyltransferase
R00191 3 Adenosine 3',5'-phosphate 5'-nucleotidohydrolase
R00275 3 Superoxide:superoxide oxidoreductase
R01049 4 ATP:D-ribose-5-phosphate pyrophosphotransferase
R01071 4 1-(5-Phospho-D-ribosyl)-ATP:pyrophosphate
phosphoribosyl-transferase
R01126 4 Inosine 5'-monophosphate phosphohydrolase
R01127 4 IMP 1,2-hydrolase (decyclizing)
R01130 4 IMP:NAD+ oxidoreductase
R01132 4 IMP:pyrophosphate phosphoribosyltransferase
R01560 4 Adenosine aminohydrolase
R01561 4 Adenosine:orthophosphate ribosyltransferase
R01051 5 ATP:D-ribose 5-phosphotransferase
R01056 5 D-Ribose-5-phosphate ketol-isomerase
R01057 5 D-Ribose 1,5-phosphomutase
R01769 5 Hypoxanthine:oxygen oxidoreductase
R01863 5 inosine:orthophosphate ribosyltransferase
R02142 5 XMP:pyrophosphate phosphoribosyltransferase
R02299 5 alpha-D-Ribose 1-phosphate 1,6-phosphomutase
R02719 5 Xanthosine 5'-phosphate phosphohydrolase
R01529 6 D-Ribulose-5-phosphate 3-epimerase
R01768 6 Xanthine:NAD+ oxidoreductase
R02103 6 xanthine:NAD+ oxidoreductase
R02107 6 Xanthine:oxygen oxidoreductase
R02297 6 Xanthosine:orthophosphate ribosyltransferase
R01641 7
Sedoheptulose-7-phosphate:D-glyceraldehyde-3-phosphateglycolaldehyde
transferase
R07246 7
sedoheptulose-7-phosphate:D-glyceraldehyde-3-phosphateglycolaldehydetransferase
R01015 8 D-Glyceraldehyde-3-phosphate ketol-isomerase
R01061 8 D-Glyceraldehyde-3-phosphate:NAD+ oxidoreductase(phosphorylating)
R01827 8
Sedoheptulose-7-phosphate:D-glyceraldehyde-3-phosphateglyceronetransferase
R01843 8 ATP:Sedoheptulose 7-phosphate 1-phosphotransferase
R07378 8
sedoheptulose-7-phosphate:D-glyceraldehyde-3-phosphateglyceronetransferase
R00756 9 ATP:D-fructose-6-phosphate 1-phosphotransferase
R00760 9 ATP:D-fructose 6-phosphotransferase
R00763 9 D-Fructose-2,6-bisphosphate 2-phosphohydrolase
R00765 9 D-Glucosamine-6-phosphate ketol-isomerase(deaminating)
R00771 9 D-Glucose-6-phosphate ketol-isomerase
R00772 9 D-Mannose-6-phosphate ketol-isomerase
R00842 9 sn-Glycerol-3-phosphate:NAD+ 2-oxidoreductase
R01010 9 Glycerone phosphate phosphohydrolase (alkaline optimum)
R01067 9 D-Fructose 6-phosphate:D-glyceraldehyde-3-phosphate
glycolaldehydetransferase
R01068 9 D-Fructose-1,6-bisphosphate D-glyceraldehyde-3-phosphate-lyase
R01070 9 beta-D-fructose 1,6-bisphosphate D-glyceraldehyde-3-phosphate-lyase
R01512 9 ATP:3-phospho-D-glycerate 1-phosphotransferase
R01515 9 3-Phospho-D-glyceroyl phosphate phosphohydrolase
R01662 9 3-Phospho-D-glyceroyl phosphate 2,3-phosphomutase
R01829 9 Sedoheptulose 1,7-bisphosphate D-glyceraldehyde-3-phosphate-lyase
R01830 9 beta-D-Fructose
6-phosphate:D-glyceraldehyde-3-phosphateglycolaldehyde transferase
R01845 9 Sedoheptulose 1,7-bisphosphate 1-phosphohydrolase
R00299 10 ATP:D-glucose 6-phosphotransferase
R00303 10 D-Glucose-6-phosphate phosphohydrolase
R00762 10 D-Fructose-1,6-bisphosphate 1-phosphohydrolase
R00835 10 D-Glucose-6-phosphate:NADP+ 1-oxoreductase
R00840 10 1L-myo-Inositol-1-phosphate lyase (isomerizing)
R00866 10 ATP:D-fructose 1-phosphotransferase
R00867 10 ATP:D-fructose 6-phosphotransferase
R00875 10 D-Glucitol:NAD+ 2-oxidoreductase
R01011 10 ATP:glycerone phosphotransferase
R01513 10 3-Phospho-D-glycerate:NAD+ 2-oxidoreductase
R01516 10 3-Phospho-D-glycerate 1,2-phosphomutase
R01518 10 2-Phospho-D-glycerate 2,3-phosphomutase
R01818 10 D-Mannose 6-phosphate 1,6-phosphomutase
R01819 10 D-Mannose-6-phosphate ketol-isomerase
R02731 10 D-Fructose-2,6-bisphosphate 2-phosphohydrolase
R02732 10 ATP:D-fructose-6-phosphate 2-phosphotransferase
R02740 10 alpha-D-Glucose 6-phosphate ketol-isomerase
R03321 10 beta-D-Glucose 6-phosphate ketol-isomerase
R03920 10 ATP:D-fructose 6-phosphotransferase
R04779 10 ATP:D-fructose-6-phosphate 1-phosphotransferase
R04780 10 beta-D-Fructose 1,6-bisphosphate 1-phosphohydrolase
R05804 10 ADP:D-glucose 6-phosphotransferase
R07324 10 1D-myo-inositol-3-phosphate lyase (isomerizing)
R00658 11 2-Phospho-D-glucerate hydro-lyase
R00959 11 alpha-D-Glucose 1-phosphate 1,6-phosphomutase
R01185 11 myo-Inositol 1-phosphate phosphahydrolase
R01187 11 1D-myo-Inositol 3-phosphate phosphahydrolase
R01600 11 ATP:D-glucose 6-phosphotransferase
R01786 11 ATP:D-glucose 6-phosphotransferase
R01787 11 alpha-D-Glucose:NADP+ 1-oxidoreductase
R01788 11 alpha-D-Glucose 6-phosphate phosphohydrolase
R02035 11 6-Phospho-D-glucono-1,5-lactone lactonohydrolase
R02568 11 D-Fructose 1-phosphate D-glyceraldehyde-3-phosphate-lyase
R02607 11 3-Phosphoglycerate:NAD+ 2-oxidoreductase
R02736 11 beta-D-Glucose-6-phosphate:NADP+ 1-oxoreductase
R02739 11 alpha-D-Glucose 6-phosphate ketol-isomerase
R02865 11 ATP:D-hexose 6-phosphotransferase
R03333 11 1D-myo-Inositol-1,2-cyclic-phosphate 2-inositolphosphohydrolase
R00200 12 ATP:pyruvate O2-phosphotransferase
R01036 12 Glycerol:NAD+ oxidoreductase
R01184 12 myo-Inositol:oxygen oxidoreductase
R01520 12 beta-D-Glucose:NAD+ 1-oxoreductase
R01528 12 6-Phospho-D-gluconate:NADP+ 2-oxidoreductase (decarboxylating)
R01602 12 alpha-D-Glucose 1-epimerase
R01752 12 D-Glyceraldehyde:NAD+ oxidoreductase
R07343 12 myo-inositol-phosphate phosphohydrolase
R00006 13 2-Acetolactate pyruvate-lyase (carboxylating)
R00132 13 Carbonic acid hydro-lyase
R00149 13 Carbon-dioxide:ammonia
ligase(ADP-forming,carbamate-phosphorylating)
R00209 13 Pyruvate:NAD+ 2-oxidoreductase (CoA-acetylating)
R00214 13 (S)-Malate:NADP+ oxidoreductase(oxaloacetate-decarboxylating)
R00220 13 L-serine ammonia-lyase
R00226 13 (S)-2-Acetolactate pyruvate-lyase (carboxylating)
R00703 13 (S)-Lactate:NAD+ oxidoreductase
R00704 13 (R)-Lactate:NAD+ oxidoreductase
R00847 13 ATP:glycerol 3-phosphotransferase
R01388 13 D-Glycerate:NADP+ 2-oxidoreductase
R03331 13 sn-Glycero-3-phospho-1-inositol inositolphosphohydrolase
R05861 13 D-alanine:oxygen oxidoreductase (deaminating)
R00227 14 Acetyl-CoA hydrolase
R00235 14 Acetate:CoA ligase (AMP-forming)
R00236 14 Acetyl adenylate:CoA ligase (AMP-forming)
R00238 14 Acetyl-CoA:acetyl-CoA C-acetyltransferase
R00342 14 (S)-malate:NAD+ oxidoreductase
R00585 14 L-Serine:pyruvate aminotransferase
R00590 14 L-Serine hydro-lyase (deaminating)
R01082 14 (S)-Malate hydro-lyase
R01394 14 Hydroxypyruvate ketol-isomerase
R02058 14 Acetyl-CoA:D-glucosamine-6-phosphate N-acetyltransferase
R00316 15 Acetate:CoA ligase (AMP-forming)
R00344 15 Pyruvate:carbon-dioxide ligase (ADP-forming)
R00351 15 Citrate oxaloacetate-lyase ((pro-3S)-CH2COO- -> acetyl-CoA)
R00352 15 ATP:citrate oxaloacetate-lyase ((pro-3S)-CH2COO-
->acetyl-CoA)(ATP-dephosphorylating)
R00362 15 Citrate oxaloacetate-lyase ((pro-3S)-CH2COO- -->acetate)
R00710 15 Acetaldehyde:NAD+ oxidoreductase
R01083 15 N6-(1,2-Dicarboxyethyl)AMP AMP-lyase
R01201 15 ATP:N-acetyl-D-glucosamine 6-phosphotransferase
R01975 15 (S)-3-Hydroxybutanoyl-CoA:NAD+ oxidoreductase
R01978 15 (S)-3-Hydroxy-3-methylglutaryl-CoA
acetoacetyl-CoA-lyase(CoA-acetylating)
R02059 15 N-Acetyl-D-glucosamine-6-phosphate amidohydrolase
R02086 15 N-Acetyl-D-glucosamine 1-phosphate 1,6-phosphomutase
R00742 16 Acetyl-CoA:carbon-dioxide ligase (ADP-forming)
R00754 16 Ethanol:NAD+ oxidoreductase
R01066 16 2-Deoxy-D-ribose-5-phosphate acetaldehyde-lyase
R01207 16 N-Acyl-D-glucosamine 2-epimerase
R01324 16 Citrate hydro-lyase
R01325 16 Citrate hydro-lyase
R01360 16 (S)-3-Hydroxy-3-methylglutaryl-CoA acetoacetate-lyase
R02082 16 (R)-Mevalonate:NADP+ oxidoreductase (CoA acylating)
R02085 16 (S)-3-Hydroxy-3-methylglutaryl-CoA hydro-lyase
R03026 16 (S)-3-Hydroxybutanoyl-CoA hydro-lyase
R00233 17 Malonyl-CoA carboxy-lyase
R00709 17 Isocitrate:NAD+ oxidoreductase (decarboxylating)
R01171 17 Butanoyl-CoA:(acceptor) 2,3-oxidoreductase
R01357 17 Acetoacetate:CoA ligase (AMP-forming)
R01361 17 (R)-3-Hydroxybutanoate:NAD+ oxidoreductase
R01804 17 N-Acetylneuraminate pyruvate-lyase (pyruvate-phosphorylating)
R01899 17 Isocitrate:NADP+ oxidoreductase (decarboxylating)
R01900 17 Isocitrate hydro-lyase
R02245 17 ATP:(R)-mevalonate 5-phosphotransferase
R02705 17 ATP:N-acyl-D-mannosamine 6-phosphotransferase
R02750 17
R05595 17
R00243 18 L-Glutamate:NAD+ oxidoreductase (deaminating)
R00258 18 L-Alanine:2-oxoglutarate aminotransferase
R00268 18 Oxalosuccinate:NADP+ oxidoreductase (decarboxylating)
R01177 18 Acetyl-CoA:acetyl-CoA C-acetyltransferase
R03245 18 ATP:(R)-5-phosphomevalonate phosphotransferase
R04435 18 N-Acetylneuraminate 9-phosphate
pyruvate-lyase(pyruvate-phosphorylating)
R00239 19 ATP:L-glutamate 5-phosphotransferase
R00245 19 L-Glutamate 5-semialdehyde:NAD+ oxidoreductase
R00253 19 L-Glutamate:ammonia ligase (ADP-forming)
R00256 19 L-Glutamine amidohydrolase
R00259 19 Acetyl-CoA:L-glutamate N-acetyltransferase
R00261 19 L-Glutamate 1-carboxy-lyase
R00355 19 L-Aspartate:2-oxoglutarate aminotransferase
R00707 19 L-1-Pyrroline-5-carboxylate:NAD+ oxidoreductase
R00768 19 L-Glutamine:D-fructose-6-phosphate aminotransferase
(hexoseisomerizing)
R01121 19 ATP:(R)-5-diphosphomevalonate carboxy-lyase (dehydrating)
R04173 19 3-Phosphoserine:2-oxoglutarate aminotransferase
R04748 19 (S)-Hydroxyhexanoyl-CoA:NAD+ oxidoreductase
R07304 19 5-oxo-L-proline amidohydrolase (ATP-hydrolysing)
R00489 20 L-Aspartate 1-carboxy-lyase
R00575 20 Carbon-dioxide:L-glutamine amido-ligase
(ADP-forming,carbamate-phosphorylating)
R00578 20 L-aspartate:L-glutamine amido-ligase (AMP-forming)
R00582 20 L-O-Phosphoserine phosphohydrolase
R00667 20 L-Ornithine:2-oxo-acid aminotransferase
R01072 20 5-Phosphoribosylamine:pyrophosphate
phosphoribosyltransferase(glutamate-amidating)
R01123 20 Isopentenyl-diphosphate delta3-delta2-isomerase
R01231 20 Xanthosine-5'-phosphate:L-glutamine amido-ligase (AMP-forming)
R01248 20 L-Proline:NAD+ 5-oxidoreductase
R01397 20 Carbamoyl-phosphate:L-aspartate carbamoyltransferase
R01648 20 4-Aminobutanoate:2-oxoglutarate aminotransferase
R03313 20 L-Glutamate-5-semialdehyde:NADP+ 5-oxidoreductase
(phosphorylationg)
R04749 20 (S)-Hydroxyhexanoyl-CoA hydro-lyase
R00332 21 ATP:(d)GMP phosphotransferase
R00670 21 L-Ornithine carboxy-lyase
R00713 21 Succinate-semialdehyde:NAD+ oxidoreductase
R00905 21 N-Carbamoyl-beta-alanine amidohydrolase
R00908 21 3-Aminopropanoate:2-oxoglutarate aminotransferase
R01134 21 NADH:guanosine-5'-phosphate oxidoreductase(deaminating)
R01227 21 Guanosine 5'-monophosphate phosphohydrolase
R01229 21 GMP:pyrophosphate phosphoribosyltransferase
R01252 21 L-Proline,2-oxoglutarate:oxygen oxidoreductase (4-hydroxylating)
R01398 21 Carbamoyl-phosphate:L-ornithine carbamoyltransferase
R01658 21
Dimethylallyl-diphosphate:isopentenyl-diphosphatedimethylallyltranstransferase
R01993 21 (S)-Dihydroorotate amidohydrolase
R06985 21 trans-Hex-2-enoyl-CoA reductase
R00328 22 GDP phosphohydrolase
R00330 22 ATP:nucleoside-diphosphate phosphatransferase
R00405 22 Succinate:CoA ligase (ADP-forming)
R00410 22 Succinyl-CoA:3-oxo-acid CoA-transferase
R00430 22 GTP:pyruvate O2-phosphotransferase
R00431 22 GTP:oxaloacetate carboxy-lyase (transphosphorylating)
R00705 22 3-Oxopropanoate:NAD+ oxidoreductase
(decarboxylating,CoA-acetylating)
R00883 22 GDP:D-mannose-1-phosphate guanylyltransferase
R01135 22 IMP:L-aspartate ligase (GDP-forming)
R01151 22 Putrescine:oxygen oxidoreductase (deaminating)
R01154 22 Acetyl-CoA:alkane-alpha,omega-diamine N-acetyltransferase
R01676 22 Guanine aminohydrolase
R01867 22 (S)-Dihydroorotate:oxygen oxidoreductase
R01954 22 L-Citrulline:L-aspartate ligase (AMP-forming)
R02003 22 Geranyl-diphosphate:isopentenyl-diphosphate
geranyltrans-transferase
R02147 22 guanosine:orthophosphate ribosyltransferase
R02269 22 5,6-Dihydrouracil amidohydrolase
R04747 22 Hexanoyl-CoA:acetyl-CoA C-acyltransferase
R00335 23 GTP phosphohydrolase (vesicle-releasing)
R00424 23 GTP 7,8-8,9-dihydrolase
R00426 23 Guanosine 5'-triphosphate pyrophosphohydrolase
R00428 23 GTP 7,8-8,9-dihydrolase
R00432 23 Succinate:CoA ligase (GDP-forming)
R00434 23 GTP pyrophosphate-lyase (cyclizing)
R00702 23 Farnesyl-diphosphate:farnesyl-diphosphate farnesyltransferase
R00833 23 (R)-2-Methyl-3-oxopropanoyl-CoA CoA-carbonylmutase
R00888 23 GDPmannose 4,6-hydro-lyase
R00978 23 5,6-Dihydrouracil:NADP+ oxidoreductase
R01086 23 N-(L-Argininosuccinate) arginie-lyase
R01870 23 Orotidine-5'-phosphate:pyrophosphate phosphoribosyltransferase
R02061 23
trans,trans-Farnesyl-diphosphate:isopentenyl-diphosphatefarnesyltranstransferase
R02549 23 4-aminobutanal:NAD+ 1-oxidoreductase
R04025 23
N-Acetylputrescine:oxygenoxidoreductase(deaminating)(flavin-containing)
R04745 23 (S)-Hydroxyoctanoyl-CoA:NAD+ oxidoreductase
R06223 23
R00551 24 L-Arginine amidinohydrolase
R00557 24 L-Arginine,NADPH:oxygen oxidoreductase (nitric-oxide-forming)
R00558 24 L-Arginine,NADPH:oxygen oxidoreductase (nitric-oxide-forming)
R00566 24 L-Arginine carboxy-lyase
R00965 24 Orotidine-5'-phosphate carboxy-lyase
R01234 24 Guanosine 3',5'-cyclic phosphate 5'-nucleotidohydrolase
R01876 24 Uridine:orthophosphate ribosyltransferase
R01989 24 L-Arginine:glycine amidinotransferase
R02765 24 (R)-2-Methyl-3-oxopropanoyl-CoA 2-epimerase
R02872 24 Presqualene diphosphate:farnesyl-diphosphate farnesyltransferase
R02874 24 Squalene,hydrogen-donor:oxygen oxidoreductase (2,3-epoxidizing)
R04286 24
2-Amino-4-hydroxy-6-(erythro-1,2,3-trihydroxypropyl)dihydropteridine
triphosphate lyase
R04620 24
2-Amino-4-hydroxy-6-(erythro-1,2,3-trihydroxypropyl)dihydropteridine
triphosphate phosphohydrolase (alkaline optimum)
R04746 24 (S)-Hydroxyoctanoyl-CoA hydro-lyase
R05046 24 Formamidopyrimidine nucleoside triphosphate 7,8-8,9-dihydrolase
R05050 24 N4-Acetylaminobutanal:NAD+ oxidoreductase
R05692 24 GDP-L-fucose:NADP+ 4-oxidoreductase (3,5-epimerizing)
R07059 24
R00111 25 N-(omega)-Hydroxyarginine,NADPH:oxygen
oxidoreductase(nitric-oxide-forming)
R00158 25 ATP:nucleoside-phosphate phosphotransferase
R00963 25 Uridine 5'-monophosphate phosphohydrolase
R00964 25 ATP:uridine 5'-phosphotransferase
R00968 25 GTP:uridine 5'-phosphotransferase
R01157 25 Agmatine amidinohydrolase
R01951 25 GTP:L-fucose-1-phosphate guanylyltransferase
R03199 25 (S)-2,3-Epoxysqualene mutase (cyclizing, lanosterol-forming)
R03776 25 trans-Oct-2-enoyl-CoA reductase
R04285 25 6-Lactoyl-5,6,7,8-tetrahydropterin:NADP+ 2'-oxidoreductase
R05048 25 GTP 7,8-8,9-dihydrolase
R07060 25
R00155 26 UDP diphosphohydrolase
R00156 26 ATP:nucleoside-diphosphate phosphatransferase
R00157 26 Uridine triphosphate:AMP phosphotransferase
R00414 26 UDP-N-acetyl-D-glucosamine 2-epimerase
R00659 26 UTP:pyruvate O2-phosphotransferase
R00769 26 UTP:D-fructose-6-phosphate 1-phosphotransferase
R01813 26 Tetrahydrobiopterin:NADP+ oxidoreductase
R01847 26 UTP:Sedoheptulose 7-phosphate 1-phosphotransferase
R03690 26
R03778 26 Octanoyl-CoA:acetyl-CoA C-acyltransferase
R04639 26
2-Amino-4-hydroxy-6-(erythro-1,2,3-trihydroxypropyl)dihydropteridine
triphosphate 7,8-8,9-dihydrolase
R05640 26 Lanosterol,NADPH:oxygen oxidoreductase (14-methyl cleaving)
R00159 27 UTP diphosphohydrolase
R00289 27 UTP:alpha-D-glucose-1-phosphate uridylyltransferase
R00415 27 UTP:N-acetyl-alpha-D-glucosamine-1-phosphate uridylyltransferase
R00416 27 UTP:N-acetyl-alpha-D-glucosamine-1-phosphate uridylyltransferase
R00420 27 UDP-N-acetyl-D-glucosamine 2-epimerase
R00571 27 UTP:ammonia ligase(ADP-forming)
R00573 27 UTP:ammonia ligase(ADP-forming)
R00662 27 Uridine triphosphate pyrophosphohydrolase
R00967 27 UTP:uridine 5'-phosphotransferase
R01793 27 NADH:6,7-dihydropteridine oxidoreductase
R04669 27
R04743 27 (S)-Hydroxydecanoyl-CoA:NAD+ oxidoreductase
R05639 27 4,4-dimethyl-5a-cholesta-8,24-dien-3b-ol:NADP+ D14-oxidoreductase
R00286 28 UDPglucose:NAD+ oxidoreductase
R00287 28 UDPglucose pyrophosphohydrolase
R00291 28 UDPglucose 4-epimerase
R00569 28 CTP diphosphohydrolase
R00570 28 ATP:nucleoside-diphosphate phosphatransferase
R00572 28 CTP:pyruvate O2-phosphotransferase
R00767 28 CTP:D-fructose-6-phosphate 1-phosphotransferase
R01117 28 CTP:N-acylneuraminate cytidylyltransferase
R01846 28 CTP:Sedoheptulose 7-phosphate 1-phosphotransferase
R04744 28 (S)-Hydroxydecanoyl-CoA hydro-lyase
R04804 28 delta8,24-Cholestadien-3beta-ol delta7-delta8-isomerase
R00503 29 UDPgalactose:D-glucose 4-beta-D-galactosyltransferase
R00512 29 ATP:CMP phosphotransferase
R00514 29 CDP diphosphohydrolase
R00955 29 UDPglucose:alpha-D-galactose-1-phosphate uridylyltransferase
R01205 29 UDPgalactose:N-acetyl-D-glucosamine 4-beta-D-galactosyltransferase
R01384 29 UDP-D-glucuronate carboxy-lyase
R04753 29 trans-Dec-2-enoyl-CoA reductase
R00511 30 Cytidine-5'-monophosphate phosphohydrolase
R01092 30 ATP:D-galactose 1-phosphotransferase
R01100 30 Lactose galactohydrolase
R01678 30 Lactose galactohydrolase
R01679 30 Lactose 6-phosphate galactohydrolase
R04532 30
CMP-N-acetylneuraminate:beta-D-galactosyl-1,4-N-acetyl-beta-D--glucosamine
alpha-2,6-N-acetylneuraminyltransferase
R04742 30 Decanoyl-CoA:acetyl-CoA C-acyltransferase
R00513 31 ATP:cytidine 5'-phosphotransferase
R00516 31 UTP:cytidine 5'-phosphotransferase
R00517 31 GTP:cytidine 5'-phosphotransferase
R01093 31 D-Galactose:NAD+ 1-oxidoreductase
R01104 31 Galactosylglycerol galactohydrolase
R01194 31 1-alpha-D-Galactosyl-myo-inositol galactohydrolase
R01878 31 Cytidine aminohydrolase
R02926 31 Melibiitol galactohydrolase
R04741 31 (S)-3-Hydroxydodecanoyl-CoA:NAD+ oxidoreductase
R03616 32 Galactosylglycerol galactohydrolase
R04170 32 (S)-3-Hydroxydodecanoyl-CoA hydro-lyase
R03856 33 trans-Dodec-2-enoyl-CoA reductase
R04100 33 3-cis-Dodecenoyl-CoA delta3-cis-delta2-trans-isomerase
R03858 34 Lauroyl-CoA:acetyl-CoA C-acyltransferase
R04739 35 (S)-3-Hydroxytetradecanoyl-CoA:NAD+ oxidoreductase
R04740 36 (S)-3-Hydroxytetradecanoyl-CoA hydro-lyase
R03989 37 trans-Tetradec-2-enoyl-CoA reductase
R03991 38 myristoyl-CoA:acetylCoA C-myristoyltransferase
R04737 39 (S)-3-Hydroxyhexadecanoyl-CoA:NAD+ oxidoreductase
R04738 40 (S)-3-Hydroxyhexadecanoyl-CoA hydro-lyase
R01278 41 trans-Hexadec-2-enoyl-CoA reductase
R01274 42 Palmitoyl-CoA hydrolase
R01280 42 Palmitate:CoA ligase (AMP-forming)
R01281 42 Palmitoyl-CoA:L-serine C-palmitoyltransferase (decarboxylating)
R02978 43 Sphinganine:NADP+ 3-oxidoreductase
R02976 44 ATP:sphinganine 1-phosphotransferase
R02464 45 Sphinganine-1-phosphate pamlmitaldehyde-lyase
R06520 45 3-sn-phosphatidate phosphohydrolase
R02038 46 CTP:ethanolamine-phosphate cytidylyltransferase
R06870 46 Phosphoethanolamine phosphohydrolase
R01468 47 ATP:ethanolamine O-phosphotransferase
