# Supplementary material for: Local and global modes of drug action in biochemical networks
Source: BMC Chem Biol. 2009 Apr 7;9:4. doi: 10.1186/1472-6769-9-4 (PMC2670818; doi:10.1186/1472-6769-9-4)
Supplement: Additional File 3 — Full set of metabolic drug scopes. This archive contains the full set of metabolic drug scopes for 276 drugs from the DrugBank database and four metabolic networks. Individual files in the archive are named according to the following nomenclature: DrugBank accession number of the drug, followed by "_hsa" for human or "_ref" for reference network, followed by "_i" for irreversible or "_r" for reversible network. [file 1472-6769-9-4-S3.zip › biod00053_ref_i.txt]

  Expansion curve

seeds: Oxygen H2O ATP ADP
not identified: C00585 C01167


      compounds:

ID generation name

C00001 1 H2O
C00002 1 ATP
C00007 1 Oxygen
C00008 1 ADP
C00009 2 Orthophosphate
C00013 2 Pyrophosphate
C00014 2 NH3
C00020 2 AMP
C00027 2 H2O2
C00080 2 H+
C00081 2 ITP
C00104 2 IDP
C00575 2 3',5'-Cyclic AMP
C01260 2 P1,P4-Bis(5'-adenosyl) tetraphosphate
C05359 2 e-
C07024 2 3'-Keto-3'-deoxy-ATP
C00054 3 Adenosine 3',5'-bisphosphate
C00117 3 D-Ribose 5-phosphate
C00119 3 5-Phospho-alpha-D-ribose 1-diphosphate
C00130 3 IMP
C00147 3 Adenine
C00192 3 Hydroxylamine
C00212 3 Adenosine
C00282 3 Hydrogen
C00536 3 Triphosphate
C00704 3 O2.-
C04307 3 P1,P2-Bis(5'-adenosyl) triphosphate
C05361 3 Hydrazine
C06701 3 Phosphonate
C07025 3 3'-Keto-3'-deoxy-AMP
C00088 4 Nitrite
C00121 4 D-Ribose
C00199 4 D-Ribulose 5-phosphate
C00262 4 Hypoxanthine
C00294 4 Inosine
C00301 4 ADP-ribose
C00620 4 alpha-D-Ribose 1-phosphate
C00655 4 Xanthosine 5'-phosphate
C00697 4 Nitrogen
C01151 4 D-Ribose 1,5-bisphosphate
C01818 4 Hyponitrite
C02739 4 Phosphoribosyl-ATP
C03090 4 5-Phosphoribosylamine
C04734 4 1-(5'-Phosphoribosyl)-5-formamido-4-imidazolecarboxamide
C05360 4 Diimine
C11500 4 5'-Dehydroadenosine
C11501 4 9-Riburonosyladenine
C00058 5 Formate
C00144 5 GMP
C00231 5 D-Xylulose 5-phosphate
C00244 5 Nitrate
C00309 5 D-Ribulose
C00385 5 Xanthine
C01068 5 D-Ribitol 5-phosphate
C01112 5 D-Arabinose 5-phosphate
C01182 5 D-Ribulose 1,5-bisphosphate
C01358 5 NH4OH
C01685 5 D-Ribonate
C01762 5 Xanthosine
C01993 5 5'-Oxoinosine
C02741 5 Phosphoribosyl-AMP
C03736 5 alpha-D-Ribose 5-phosphate
C04677 5 1-(5'-Phosphoribosyl)-5-amino-4-imidazolecarboxamide
C15556 5 3,4-Dihydroxy-2-butanone 4-phosphate
C00011 6 CO2
C00035 6 GDP
C00118 6 (2R)-2-Hydroxy-3-(phosphonooxy)-propanal
C00197 6 3-Phospho-D-glycerate
C00216 6 D-Arabinose
C00227 6 Acetyl phosphate
C00242 6 Guanine
C00281 6 Sedoheptulose 7-phosphate
C00310 6 D-Xylulose
C00366 6 Urate
C00387 6 Guanosine
C00474 6 Ribitol
C00533 6 Nitric oxide
C00988 6 2-Phosphoglycolate
C01904 6 D-Arabitol
C02405 6 Formyl phosphate
C04051 6 5-Amino-4-imidazolecarboxyamide
C04896 6
5-(5-Phospho-D-ribosylaminoformimino)-1-(5-phosphoribosyl)-imidazole-4-carboxamide
C05382 6 D-Sedoheptulose 7-phosphate
C05515 6 5-Ureido-4-imidazole carboxylate
C11631 6 9-Riburonosylhypoxanthine
C00033 7 Acetate
C00044 7 GTP
C00085 7 D-Fructose 6-phosphate
C00093 7 sn-Glycerol 3-phosphate
C00111 7 Glycerone phosphate
C00160 7 Glycolate
C00169 7 Carbamoyl phosphate
C00181 7 D-Xylose
C00236 7 3-Phospho-D-glyceroyl phosphate
C00237 7 CO
C00258 7 D-Glycerate
C00279 7 D-Erythrose 4-phosphate
C00379 7 Xylitol
C00447 7 Sedoheptulose 1,7-bisphosphate
C00476 7 D-Lyxose
C00631 7 2-Phospho-D-glycerate
C00652 7 D-Arabinono-1,4-lactone
C00887 7 Nitrous oxide
C01010 7 Urea-1-carboxylate
C01159 7 2,3-Bisphospho-D-glycerate
C01228 7 Guanosine 3',5'-bis(diphosphate)
C01353 7 Carbonic acid
C01563 7 Carbamate
C02076 7 Sedoheptulose
C03232 7 3-Phosphonooxypyruvate
C04916 7
N-(5'-Phospho-D-1'-ribulosylformimino)-5-amino-1-(5''-phospho-D-ribosyl)-4-imidazolecarboxamide
C05513 7 Urate-3-ribonucleoside
C05516 7 5-Amino-4-imidazole carboxylate
C07836 7 D-glycero-D-manno-Heptose 7-phosphate
C11821 7 5-Hydroxyisourate
C00022 8 Pyruvate
C00048 8 Glyoxylate
C00074 8 Phosphoenolpyruvate
C00084 8 Acetaldehyde
C00086 8 Urea
C00092 8 D-Glucose 6-phosphate
C00095 8 D-Fructose
C00116 8 Glycerol
C00168 8 Hydroxypyruvate
C00184 8 Glycerone
C00266 8 Glycolaldehyde
C00275 8 D-Mannose 6-phosphate
C00288 8 HCO3-
C00312 8 L-Xylulose
C00352 8 D-Glucosamine 6-phosphate
C00354 8 D-Fructose 1,6-bisphosphate
C00546 8 Methylglyoxal
C00577 8 D-Glyceraldehyde
C00597 8 3-Phosphoglycerate
C00623 8 Glycerol 1-phosphate
C00644 8 D-Mannitol 1-phosphate
C00665 8 beta-D-Fructose 2,6-bisphosphate
C00878 8 D-Arabinonate
C00898 8 (R,R)-Tartaric acid
C00942 8 3',5'-Cyclic GMP
C01096 8 Sorbitol 6-phosphate
C01146 8 2-Hydroxy-3-oxopropanoate
C01261 8 P1,P4-Bis(5'-guanosyl) tetraphosphate
C01304 8 2,5-Diamino-6-hydroxy-4-(5'-phosphoribosylamino)pyrimidine
C01394 8 Xylose
C01417 8 Cyanate
C02266 8 D-Xylonolactone
C02348 8 (R)(-)-Allantoin
C02350 8 (S)(+)-Allantoin
C02895 8 Xylitol 5-phosphate
C03393 8 4-Phospho-D-erythronate
C03785 8 D-Tagatose 1,6-bisphosphate
C04494 8 Guanosine 3'-diphosphate 5'-triphosphate
C04895 8
2-Amino-4-hydroxy-6-(erythro-1,2,3-trihydroxypropyl)dihydropteridinetriphosphate
C05239 8 5-Aminoimidazole
C05345 8 beta-D-Fructose 6-phosphate
C05378 8 beta-D-Fructose 1,6-bisphosphate
C05569 8 5'-Phospho-D-1-ribulosylformimine
C05922 8 Formamidopyrimidine nucleoside triphosphate
C05993 8 Acetyl adenylate
C06019 8 D-arabino-3-Hexulose 6-phosphate
C06059 8 Cyclic amidines
C06189 8 Cyclic 2,3-bisphospho-D-glycerate
C06222 8 Sedoheptulose 1-phosphate
C06244 8 Acetamide
C06316 8 D-erythro-Ascorbate
C06555 8 Biuret
C11472 8 D-glycero-D-manno-Heptose 1,7-bisphosphate
C12248 8 5-Hydroxy-2-oxo-4-ureido-2,5-dihydro-1H-imidazole-5-carboxylate
C15563 8 2-Amino-5-formylamino-6-(5-phosphoribosylamino)pyrimidin-4(3H)-one
C00031 9 D-Glucose
C00036 9 Oxaloacetate
C00037 9 Glycine
C00041 9 L-Alanine
C00065 9 L-Serine
C00067 9 Formaldehyde
C00133 9 D-Alanine
C00149 9 (S)-Malate
C00159 9 D-Mannose
C00164 9 Acetoacetate
C00186 9 (S)-Lactate
C00189 9 Ethanolamine
C00209 9 Oxalate
C00256 9 (R)-Lactate
C00267 9 alpha-D-Glucose
C00329 9 D-Glucosamine
C00346 9 Ethanolamine phosphate
C00357 9 N-Acetyl-D-glucosamine 6-phosphate
C00392 9 Mannitol
C00424 9 (S)-Lactaldehyde
C00469 9 Ethanol
C00497 9 (R)-Malate
C00499 9 Allantoate
C00502 9 D-Xylonate
C00532 9 L-Arabitol
C00552 9 meso-Tartaric acid
C00618 9 3-Dehydro-L-gulonate
C00636 9 D-Mannose 1-phosphate
C00668 9 alpha-D-Glucose 6-phosphate
C00673 9 2-Deoxy-D-ribose 5-phosphate
C00679 9 5-Dehydro-4-deoxy-D-glucarate
C00684 9 2-Dehydro-3-deoxy-L-arabinonate
C00716 9 Serine
C00740 9 D-Serine
C00794 9 D-Sorbitol
C00900 9 2-Acetolactate
C00937 9 (R)-Lactaldehyde
C00969 9 3-Hydroxypropanal
C00975 9 Dihydroxyfumarate
C01094 9 D-Fructose 1-phosphate
C01097 9 D-Tagatose 6-phosphate
C01127 9 4-Hydroxy-2-oxoglutarate
C01172 9 beta-D-Glucose 6-phosphate
C01177 9 Inositol 1-phosphate
C01187 9 3-Deoxy-D-manno-octulosonate
C01236 9 D-Glucono-1,5-lactone 6-phosphate
C01268 9 5-Amino-6-(5'-phosphoribosylamino)uracil
C01380 9 Ethylene glycol
C01508 9 L-Lyxose
C01566 9 Cyanamide
C02132 9 Acetylpyruvate
C02336 9 beta-D-Fructose
C02612 9 (R)-2-Methylmalate
C02798 9 3-Phosphonopyruvate
C02888 9 Sorbose 1-phosphate
C02979 9 Glycerol 2-phosphate
C03015 9 O-Carbamoyl-L-serine
C03267 9 beta-D-Fructose 2-phosphate
C03291 9 L-Xylulose 5-phosphate
C03459 9 2-Hydroxy-3-oxosuccinate
C03684 9 6-Pyruvoyltetrahydropterin
C03826 9 2-Dehydro-3-deoxy-D-xylonate
C03921 9 2-Dehydro-3-deoxy-D-glucarate
C03947 9 Glycerol 1,2-cyclic phosphate
C04006 9 1D-myo-Inositol 3-phosphate
C04442 9 2-Dehydro-3-deoxy-6-phospho-D-gluconate
C04478 9 3-Deoxy-D-manno-octulosonate 8-phosphate
C04691 9 2-Dehydro-3-deoxy-D-arabino-heptonate 7-phosphate
C04874 9
2-Amino-4-hydroxy-6-(D-erythro-1,2,3-trihydroxypropyl)-7,8-dihydropteridine
C05235 9 Hydroxyacetone
C05406 9 (4S)-5-Hydroxy-2,4-dioxopentanoate
C05923 9 2,5-Diaminopyrimidine nucleoside triphosphate
C05925 9 Dihydroneopterin phosphate
C05946 9 D-4-Hydroxy-2-oxoglutarate
C05999 9 Lactaldehyde
C06010 9 (S)-2-Acetolactate
C06033 9 Parapyruvate
C06054 9 2-Oxo-3-hydroxy-4-phosphobutanoate
C06156 9 alpha-D-Glucosamine 1-phosphate
C06195 9 Imidazolone
C06393 9 2,3-Diaminopropanoate
C06441 9 L-Xylulose 1-phosphate
C06554 9 Cyanuric acid
C07838 9 D-glycero-D-manno-Heptose 1-phosphate
C11437 9 1-Deoxy-D-xylulose 5-phosphate
C11824 9 Cyclic amide
C15499 9 Pentane-2,4-dione
C00049 10 L-Aspartate
C00096 10 GDP-mannose
C00103 10 D-Glucose 1-phosphate
C00122 10 Fumarate
C00132 10 Methanol
C00137 10 myo-Inositol
C00140 10 N-Acetyl-D-glucosamine
C00158 10 Citrate
C00188 10 L-Threonine
C00198 10 D-Glucono-1,5-lactone
C00204 10 2-Dehydro-3-deoxy-D-gluconate
C00207 10 Acetone
C00218 10 Methylamine
C00221 10 beta-D-Glucose
C00222 10 3-Oxopropanoate
C00247 10 L-Sorbose
C00259 10 L-Arabinose
C00345 10 6-Phospho-D-gluconate
C00383 10 Malonate
C00394 10 GDP-glucose
C00418 10 (R)-Mevalonate
C00433 10 2,5-Dioxopentanoate
C00508 10 L-Ribulose
C00545 10 L-Arabinonate
C00581 10 Guanidinoacetate
C00583 10 Propane-1,2-diol
C00603 10 (-)-Ureidoglycolate
C00663 10 beta-D-Glucose 1-phosphate
C00672 10 2-Deoxy-D-ribose 1-phosphate
C00689 10 alpha,alpha'-Trehalose 6-phosphate
C00711 10 Malate
C00795 10 D-Tagatose
C00800 10 L-Gulonate
C00810 10 (R)-Acetoin
C00815 10 Citramalate
C00818 10 D-Glucarate
C00879 10 D-Galactarate
C00944 10 3-Dehydroquinate
C00979 10 O-Acetyl-L-serine
C00993 10 D-Alanyl-D-alanine
C01005 10 O-Phospho-L-serine
C01089 10 (R)-3-Hydroxybutanoate
C01101 10 L-Ribulose 5-phosphate
C01113 10 D-Galactose 6-phosphate
C01131 10 L-Rhamnulose 1-phosphate
C01225 10 sn-glycero-3-Phospho-1-inositol
C01300 10 2-Amino-4-hydroxy-6-hydroxymethyl-7,8-dihydropteridine
C01384 10 Maleic acid
C01537 10 Urethane
C01551 10 Allantoin
C01801 10 Deoxyribose
C01990 10 3-Oxalomalate
C02091 10 Ureidoglycine
C02107 10 (S,S)-Tartaric acid
C02218 10 2-Aminoacrylate
C02226 10 2-Methylmaleate
C02362 10 2-Oxosuccinamate
C02457 10 Propane-1,3-diol
C02532 10 D-O-Phosphoserine
C02591 10 Sucrose 6-phosphate
C02614 10 (S)-2-Methylmalate
C02655 10 6-Acetyl-D-glucose
C02657 10 6-Methylsalicylate
C02718 10 N-Formiminoglycine
C02752 10 Triacetate lactone
C02753 10 D-Xylono-1,4-lactone
C02779 10 2-Dehydro-D-glucose
C02912 10 (R)-Propane-1,2-diol
C02917 10 (S)-Propane-1,2-diol
C02995 10 Maltose 6'-phosphate
C03107 10 D-Glucono-1,4-lactone
C03167 10 Phosphonoacetaldehyde
C03210 10 2,2'-Iminodipropanoate
C03214 10 2-Amino-3-oxobutanoate
C03341 10 2-Amino-4-oxopentanoic acid
C03394 10 Erythrulose 1-phosphate
C03508 10 L-2-Amino-3-oxobutanoic acid
C03548 10 trans-2,3-Epoxysuccinate
C03752 10 2-Amino-2-deoxy-D-gluconate
C03761 10 3-Hydroxy-3-methylglutarate
C03790 10 N-(Carboxymethyl)-D-alanine
C03838 10 5'-Phosphoribosylglycinamide
C03961 10 erythro-3-Hydroxy-L-aspartate
C03979 10 2-Dehydro-3-deoxy-L-rhamnonate
C03981 10 2-Hydroxyethylenedicarboxylate
C04039 10 2,3-Dihydroxy-3-methylbutanoate
C04181 10 3-Hydroxy-3-methyl-2-oxobutanoic acid
C04244 10 6-Lactoyl-5,6,7,8-tetrahydropterin
C04256 10 N-Acetyl-D-glucosamine 1-phosphate
C04257 10 N-Acetyl-D-mannosamine 6-phosphate
C04272 10 (R)-2,3-Dihydroxy-3-methylbutanoate
C04299 10 D-myo-Inositol 1,2-cyclic phosphate
C04454 10 5-Amino-6-(5'-phosphoribitylamino)uracil
C04534 10 6-Phospho-beta-D-glucosyl-(1,4)-D-glucose
C04575 10 (4R,5S)-4,5,6-Trihydroxy-2,3-dioxohexanoate
C05519 10 L-Allothreonine
C05820 10 (L-Seryl)adenylate
C06034 10 4-Hydroxy-4-methylglutamate
C06035 10 4-Methylene-2-oxoglutarate
C06148 10
2,5-Diamino-6-(5'-triphosphoryl-3',4'-trihydroxy-2'-oxopentyl)-amino-4-oxopyrimidine
C06159 10 2-Dehydro-3-deoxy-D-fuconate
C06311 10 Galactitol 1-phosphate
C06397 10 ADP-D-glycero-D-manno-heptose
C11434 10 2-C-Methyl-D-erythritol 4-phosphate
C11511 10 threo-3-Hydroxy-L-aspartate
C11822 10 2-Aminomalonate semialdehyde
C14899 10 3-Dehydro-L-gulonate 6-phosphate
C00026 11 2-Oxoglutarate
C00042 11 Succinate
C00089 11 Sucrose
C00099 11 beta-Alanine
C00109 11 2-Oxobutanoate
C00141 11 3-Methyl-2-oxobutanoic acid
C00152 11 L-Asparagine
C00185 11 Cellobiose
C00191 11 D-Glucuronate
C00208 11 Maltose
C00213 11 Sarcosine
C00257 11 D-Gluconic acid
C00272 11 Tetrahydrobiopterin
C00273 11 5-Dehydro-D-fructose
C00296 11 Quinate
C00311 11 Isocitrate
C00330 11 Deoxyguanosine
C00333 11 D-Galacturonate
C00402 11 D-Aspartate
C00417 11 cis-Aconitate
C00438 11 N-Carbamoyl-L-aspartate
C00479 11 Propanal
C00490 11 Itaconate
C00498 11 ADP-glucose
C00514 11 D-Mannonate
C00559 11 Deoxyadenosine
C00645 11 N-Acetyl-D-mannosamine
C00660 11 D-Glucose 1,6-bisphosphate
C00691 11 2,4,6/3,5-Pentahydroxycyclohexanone
C00741 11 Diacetyl
C00772 11 Mevaldate
C00802 11 Oxalureate
C00804 11 Propynoate
C00820 11 D-Threonine
C00976 11 GDP-D-mannuronate
C01013 11 3-Hydroxypropanoate
C01040 11 L-Gulono-1,4-lactone
C01042 11 N-Acetyl-L-aspartate
C01083 11 alpha,alpha-Trehalose
C01107 11 (R)-5-Phosphomevalonate
C01114 11 L-Arabinono-1,4-lactone
C01133 11 N-Acetyl-D-glucosaminate
C01222 11 GDP-4-dehydro-6-deoxy-D-mannose
C01231 11 alpha-D-Glucose 1,6-bisphosphate
C01467 11 3-Cresol
C01507 11 L-Iditol
C01680 11 D-Fuconate
C01697 11 Galactitol
C01732 11 Mesaconate
C01757 11 Triacetate
C01769 11 (S)-Acetoin
C01845 11 Propan-2-ol
C01888 11 Aminoacetone
C01934 11 L-Rhamnonate
C02048 11 Laminaribiose
C02143 11 D-threo-Aldose
C02280 11 GDP-L-galactose
C02294 11 Methylguanidine
C02637 11 3-Dehydroshikimate
C02670 11 D-Glucuronolactone
C02721 11 N-Methyl-L-alanine
C03044 11 (R,R)-Butane-2,3-diol
C03071 11 3-aci-Nitropropanoate
C03082 11 4-Phospho-L-aspartate
C03139 11 N-Amidino-L-aspartate
C03166 11 Phosphoguanidinoacetate
C03248 11 Acetylenedicarboxylate
C03557 11 (2-Aminoethyl)phosphonate
C03600 11 Carboxymethyloxysuccinate
C03716 11 Oxaloacetate 4-methyl ester
C03794 11 N6-(1,2-Dicarboxyethyl)-AMP
C03906 11 beta-L-Arabinose 1-phosphate
C03943 11 (2R,4S)-2,4-Diaminopentanoate
C04349 11 (4S)-4,6-Dihydroxy-2,5-dioxohexanoate
C04376 11 5'-Phosphoribosyl-N-formylglycinamide
C04456 11 6-Phospho-5-dehydro-2-deoxy-D-gluconate
C04471 11 (4S,5S)-4,5-Dihydroxy-2,6-dioxohexanoate
C04546 11 (R)-3-((R)-3-Hydroxybutanoyloxy)butanoate
C04732 11 4-(1-D-Ribitylamino)-5-amino-2,6-dihydroxypyrimidine
C04807 11 2-Amino-7,8-dihydro-4-hydroxy-6-(diphosphooxymethyl)pteridine
C04823 11 1-(5'-Phosphoribosyl)-5-amino-4-(N-succinocarboxamide)-imidazole
C05383 11 Aminosugars
C05396 11 Lactose 6-phosphate
C05405 11 L-Arabinono-1,5-lactone
C05411 11 L-Xylonate
C05412 11 L-Lyxonate
C05840 11 Iminoaspartate
C06031 11 D-threo-3-Methylmalate
C06032 11 D-erythro-3-Methylmalate
C06234 11 4-Methyl-L-glutamate
C06241 11 N-Acetylneuraminate 9-phosphate
C06312 11 L-Tagatose 6-phosphate
C06398 11 ADP-L-glycero-D-manno-heptose
C06440 11 2-Dehydro-D-glucono-1,5-lactone
C06455 11 Hydroxymethylphosphonate
C06735 11 Aminoacetaldehyde
C11205 11 Hexadimethrine bromide
C11516 11 2-(alpha-D-Mannosyl)-3-phosphoglycerate
C15548 11 2-alpha-D-Glucosyl-D-glucose
C15585 11 myo-Inositol phosphate
C00025 12 L-Glutamate
C00124 12 D-Galactose
C00183 12 L-Valine
C00217 12 D-Glutamate
C00230 12 3,4-Dihydroxybenzoate
C00232 12 Succinate semialdehyde
C00246 12 Butanoic acid
C00268 12 Dihydrobiopterin
C00270 12 N-Acetylneuraminate
C00325 12 GDP-L-fucose
C00337 12 (S)-Dihydroorotate
C00360 12 dAMP
C00362 12 dGMP
C00441 12 L-Aspartate 4-semialdehyde
C00466 12 Acetoin
C00493 12 Shikimate
C00515 12 D-Ornithine
C00558 12 D-Tagaturonate
C00629 12 2-Dehydro-D-gluconate
C00905 12 D-Fructuronate
C00966 12 2-Dehydropantoate
C01026 12 N,N-Dimethylglycine
C01062 12 5-Dehydro-D-gluconate
C01088 12 (R)-3,3-Dimethylmalate
C01093 12 Cellobiono-1,5-lactone
C01118 12 O-Succinyl-L-homoserine
C01143 12 (R)-5-Diphosphomevalonate
C01195 12 1-Phospho-alpha-D-glucuronate
C01234 12 1-Aminocyclopropane-1-carboxylate
C01251 12 2-Hydroxybutane-1,2,4-tricarboxylate
C01444 12 Oxamate
C01742 12 Palatinose
C01989 12 3-Ethylmalate
C02024 12 D-Mannuronate
C02130 12 Acetyl-maltose
C02207 12 beta-Alanopine
C02341 12 trans-Aconitate
C02488 12 (R)-2-Ethylmalate
C02504 12 (2S)-2-Isopropylmalate
C02527 12 Butanoylphosphate
C02642 12 3-Ureidopropionate
C02923 12 2,3-Dihydroxytoluene
C02948 12 4-Hydroxyhexan-3-one
C02964 12 D-Glucosyl-D-mannose
C02977 12 GDP-6-deoxy-D-talose
C02991 12 L-Rhamnono-1,4-lactone
C03046 12 (S,S)-Butane-2,3-diol
C03065 12 3-Guanidinopropanoate
C03117 12 GDP-6-deoxy-D-mannose
C03124 12 L-Aspartylhydroxamate
C03194 12 (R)-1-Aminopropan-2-ol
C03217 12 2-Hydroxy-3-oxoadipate
C03289 12 L-xylo-Hexulonolactone
C03387 12 D-Glucurono-6,2-lactone
C03618 12 L-threo-3-Methylaspartate
C03623 12 N-Methyl-2-oxoglutaramate
C03661 12 1F-beta-D-Fructosylsucrose
C03703 12 L-5-Carboxymethylhydantoin
C03722 12 Pyridine-2,3-dicarboxylate
C03932 12 5-Dehydro-2-deoxy-D-gluconate
C04053 12 5-Dehydro-4-deoxy-D-glucuronate
C04287 12 3,5/4-Trihydroxycyclohexa-1,2-dione
C04332 12 6,7-Dimethyl-8-(1-D-ribityl)lumazine
C04540 12 N4-(Acetyl-beta-D-glucosaminyl)asparagine
C04593 12 (2S,3R)-3-Hydroxybutane-1,2,3-tricarboxylate
C04751 12 1-(5-Phospho-D-ribosyl)-5-amino-4-imidazolecarboxylate
C05379 12 Oxalosuccinate
C05385 12 D-Glucuronate 1-phosphate
C05512 12 Deoxyinosine
C05572 12 4-Oxoglutaramate
C05672 12 2-Amino-3-phosphonopropanoate
C05979 12 Propane-1-ol
C06029 12 L-threo-3-Methylmalate
C06030 12 Methyloxaloacetate
C06313 12 Biopterin
C06430 12 D-Galacturonolactone
C06891 12 D-2,3-Diketo 4-deoxy-epi-inositol
C10517 12 2-(beta-D-Glucosyl)-sn-glycerol 3-phosphate
C10906 12 D-Fructose
C11544 12 2(alpha-D-Mannosyl)-D-glycerate
C14830 12 GDP-4-keto-6-L-deoxygalactose
C00064 13 L-Glutamine
C00072 13 Ascorbate
C00077 13 L-Ornithine
C00090 13 Catechol
C00129 13 Isopentenyl diphosphate
C00156 13 4-Hydroxybenzoate
C00163 13 Propanoate
C00206 13 dADP
C00243 13 Lactose
C00253 13 Nicotinate
C00255 13 Riboflavin
C00263 13 L-Homoserine
C00295 13 Orotate
C00334 13 4-Aminobutanoate
C00349 13 2-Methyl-3-oxopropanoate
C00361 13 dGDP
C00429 13 5,6-Dihydrouracil
C00430 13 5-Aminolevulinate
C00446 13 alpha-D-Galactose 1-phosphate
C00522 13 (R)-Pantoate
C00624 13 N-Acetyl-L-glutamate
C00770 13 L-Idonate
C00817 13 D-Altronate
C00880 13 D-Galactonate
C00989 13 4-Hydroxybutanoic acid
C01046 13 N-Methyl-L-glutamate
C01053 13 (R)-4-Dehydropantoate
C01110 13 5-Amino-2-oxopentanoic acid
C01163 13 3-Carboxy-cis,cis-muconate
C01165 13 L-Glutamate 5-semialdehyde
C01185 13 Nicotinate D-ribonucleotide
C01218 13 6-Phospho-2-dehydro-D-gluconate
C01235 13 1-alpha-D-Galactosyl-myo-inositol
C01239 13 N-Acetyl-beta-D-glucosaminylamine
C01468 13 4-Cresol
C01667 13 Bacitracin
C01771 13 2-Butenoate
C02225 13 2-Methylcitrate
C02237 13 5-Oxo-D-proline
C02238 13 5-Oxo-L-proline
C02431 13 L-Rhamnofuranose
C02630 13 2-Hydroxyglutarate
C02631 13 2-Isopropylmaleate
C02652 13 5-Dehydroshikimate
C02669 13 D-Galactono-1,5-lactone
C02780 13 2,5-Didehydro-D-gluconate
C02787 13 2-Methylpropanamine
C02814 13 Benzene-1,2,4-triol
C02985 13 L-Fucose 1-phosphate
C03079 13 4-Hydroxy-L-glutamate
C03153 13 N5-Methyl-L-glutamine
C03175 13 Shikimate 3-phosphate
C03223 13 3,4-Dihydroxyphthalate
C03269 13 D-galacto-Hexodialdose
C03283 13 L-2,4-Diaminobutanoate
C03287 13 L-Glutamyl 5-phosphate
C03340 13 L-2,3-Dihydrodipicolinate
C03373 13 Aminoimidazole ribotide
C03383 13 D-Galactono-1,4-lactone
C03708 13 N-Acetyl-O-acetylneuraminate
C03734 13 alpha-D-Glutamyl phosphate
C03912 13 (S)-1-Pyrroline-5-carboxylate
C04002 13 But-1-ene-1,2,4-tricarboxylate
C04015 13 N-Acetyl-4-O-acetylneuraminate
C04016 13 N-Acetyl-7-O-acetylneuraminate
C04017 13 N-Acetyl-9-O-acetylneuraminate
C04359 13 1-Deoxy-D-altro-heptulose 7-phosphate
C04409 13 2-Amino-3-carboxymuconate semialdehyde
C04484 13 4-Carboxy-2-hydroxymuconate semialdehyde
C04733 13 4-(4-Deoxy-beta-D-gluc-4-enuronosyl)-D-galacturonate
C05399 13 Melibiitol
C05400 13 Epimelibiose
C05401 13 3-beta-D-Galactosyl-sn-glycerol
C05520 13 2-Amino-3-oxoadipate
C05765 13 L-Glutamyl 1-phosphate
C05829 13 N-Carbamyl-L-glutamate
C05983 13 Propinol adenylate
C06055 13 O-Phospho-4-hydroxy-L-threonine
C06210 13 2-Hydroxy-6-keto-2,4-heptadienoate
C06892 13 2-Deoxy-5-keto-D-gluconic acid
C11546 13 2-(beta-D-Glucosyl)-sn-glycerol
C15483 13 D-Galactonolactone
C15667 13 5-carboxyamino-1-(5-phospho-D-ribosyl)imidazole
C00061 14 FMN
C00062 14 L-Arginine
C00106 14 Uracil
C00131 14 dATP
C00134 14 Putrescine
C00148 14 L-Proline
C00177 14 Cyanide
C00180 14 Benzoate
C00235 14 Dimethylallyl diphosphate
C00251 14 Chorismate
C00286 14 dGTP
C00327 14 L-Citrulline
C00425 14 Dehydroascorbate
C00437 14 N-Acetylornithine
C00492 14 Raffinose
C00507 14 L-Rhamnose
C00530 14 p-Benzenediol
C00596 14 2-Hydroxy-2,4-pentadienoate
C00633 14 4-Hydroxybenzaldehyde
C00642 14 4-Hydroxyphenylacetate
C00682 14 2-Hydroxymuconate semialdehyde
C00819 14 D-Glutamine
C00857 14 Deamino-NAD+
C00864 14 Pantothenate
C00931 14 Porphobilinogen
C00940 14 2-Oxoglutaramate
C01007 14 Reduced riboflavin
C01020 14 6-Hydroxynicotinate
C01035 14 4-Guanidinobutanoate
C01041 14 Monodehydroascorbate
C01077 14 O-Acetyl-L-homoserine
C01102 14 O-Phospho-L-homoserine
C01103 14 Orotidine 5'-phosphate
C01188 14 3-Hydroxy-2-methylpropanoate
C01205 14 (R)-3-Amino-2-methylpropanoate
C01214 14 1-Amino-1-deoxy-scyllo-inositol
C01216 14 2-Dehydro-3-deoxy-D-galactonate
C01269 14 5-O-(1-Carboxyvinyl)-3-phosphoshikimate
C01278 14 2-Carboxy-2,5-dihydro-5-oxofuran-2-acetate
C01279 14 4-Amino-5-hydroxymethyl-2-methylpyrimidine
C01582 14 Galactose
C01602 14 Ornithine
C01620 14 Threonate
C01727 14 Lumichrome
C01988 14 2-Nitrophenol
C02170 14 Methylmalonate
C02222 14 2-Maleylacetate
C02351 14 1,2-Benzoquinone
C02480 14 cis,cis-Muconate
C02512 14 3-Cyano-L-alanine
C02800 14 4,5-Dioxopentanoate
C02876 14 Propanoyl phosphate
C03564 14 1-Pyrroline-2-carboxylate
C03676 14 3-Hydroxy-cis,cis-muconate
C03738 14 gamma-L-Glutamyl-D-alanine
C03741 14 (S)-4-Amino-5-oxopentanoate
C03771 14 5-Guanidino-2-oxopentanoate
C03824 14 2-Aminomuconate semialdehyde
C03861 14 Dibenzo[1,4]dioxin-2,3-dione
C03972 14 2,3,4,5-Tetrahydrodipicolinate
C04133 14 N-Acetyl-L-glutamate 5-phosphate
C04210 14 N5-(L-1-Carboxyethyl)-L-ornithine
C04221 14 trans-1,2-Dihydrobenzene-1,2-diol
C04225 14 (Z)-But-2-ene-1,2,3-tricarboxylate
C04322 14 3,4-Dihydro-2H-Pyrrole-2-carboxylate
C04324 14 4-Carboxy-2-hydroxy-cis,cis-muconate
C04411 14 (2R,3S)-3-Isopropylmalate
C04553 14 3-Carboxy-2,5-dihydro-5-oxofuran-2-acetate
C04634 14 1,6-Dihydroxycyclohexa-2,4-diene-1-carboxylate
C04640 14 2-(Formamido)-N1-(5'-phosphoribosyl)acetamidine
C04666 14 D-erythro-1-(Imidazol-4-yl)glycerol 3-phosphate
C05375 14 2-Hydroxy-2-hydropyrone-4,6-dicarboxylate
C05380 14 Nicotinurate
C05422 14 L-Dehydroascorbate
C05565 14 Hydantoin-5-propionate
C05662 14 Homoisocitrate
C05841 14 Nicotinate D-ribonucleoside
C05854 14 4-Carboxy-2-oxo-4-pentanoate
C06056 14 4-Hydroxy-L-threonine
C06372 14 Lacto-N-biose
C06442 14 N-gamma-Acetyldiaminobutyrate
C06547 14 Ethylene
C06893 14 2-Deoxy-5-keto-D-gluconic acid 6-phosphate
C07103 14 2-Hydroxy-1,4-benzoquinone
C07335 14 2-Amino-3-oxo-4-phosphonooxybutyrate
C13635 14 4-Hydroxyphenacyl alcohol
C00003 15 NAD+
C00016 15 FAD
C00105 15 UMP
C00108 15 Anthranilate
C00179 15 Agmatine
C00254 15 Prephenate
C00299 15 Uridine
C00322 15 2-Oxoadipate
C00341 15 Geranyl diphosphate
C00436 15 N-Carbamoylputrescine
C00472 15 p-Benzoquinone
C00526 15 Deoxyuridine
C00544 15 Homogentisate
C00555 15 4-Aminobutanal
C00763 15 D-Proline
C00792 15 D-Arginine
C00805 15 Salicylate
C00846 15 3-Oxoadipate
C00861 15 L-Rhamnulose
C00885 15 Isochorismate
C01024 15 Hydroxymethylbilane
C01059 15 2,5-Dihydroxypyridine
C01157 15 trans-4-Hydroxy-L-proline
C01161 15 3,4-Dihydroxyphenylacetate
C01168 15 Pseudouridine 5'-phosphate
C01201 15 N(omega)-(ADP-D-ribosyl)-L-arginine
C01250 15 N-Acetyl-L-glutamate 5-semialdehyde
C01267 15 3-(Imidazol-4-yl)-2-oxopropyl phosphate
C01283 15 1-Amino-1-deoxy-scyllo-inositol 4-phosphate
C01286 15 2-Dehydro-3-deoxy-D-galactonate 6-phosphate
C01390 15 Prenol
C01613 15 Stachyose
C01682 15 D-Nopaline
C01847 15 Reduced FMN
C02220 15 2-Aminomuconate
C02372 15 4-Hydroxyaniline
C02501 15 2-Hydroxymuconate
C02569 15 Neryl diphosphate
C02647 15 4-Guanidinobutanal
C02714 15 N-Acetylputrescine
C03030 15 Uracil 5-carboxylate
C03064 15 3-Dehydro-L-threonate
C03078 15 4-Guanidinobutanamide
C03198 15 (S)-4-Hydroxymandelate
C03296 15 N2-Succinyl-L-arginine
C03406 15 N-(L-Arginino)succinate
C03492 15 D-4'-Phosphopantothenate
C03584 15 3-(Uracil-1-yl)-L-alanine
C03586 15 2-Oxo-2,3-dihydrofuran-5-acetate
C03589 15 4-Hydroxy-2-oxopentanoate
C03590 15 4-Hydroxyphenylglyoxylate
C03671 15 2-Pyrone-4,6-dicarboxylate
C03742 15 (S)-4-Hydroxymandelonitrile
C03871 15 L-2-Amino-6-oxoheptanedioate
C03971 15 1F-alpha-D-Galactosylraffinose
C04105 15 2,5-Dihydro-5-oxofuran-2-acetate
C04115 15 4-Carboxy-4-hydroxy-2-oxoadipate
C04137 15 N2-(D-1-Carboxyethyl)-L-arginine
C04184 15 4-Hydroxy-4-methyl-2-oxoglutarate
C04236 15 (2S)-2-Isopropyl-3-oxosuccinate
C04462 15 N-Succinyl-2-L-amino-6-oxoheptanedioate
C04479 15 2-Hydroxy-6-oxonona-2,4-diene-1,9-dioate
C04480 15 3-Carboxy-2-hydroxymuconate semialdehyde
C04556 15 4-Amino-2-methyl-5-phosphomethylpyrimidine
C04713 15 N6-(delta2-Isopentenyl)-adenosine 5'-monophosphate
C05281 15 5-Methylbarbiturate
C05340 15 beta-Alanyl-L-arginine
C05402 15 Melibiose
C05533 15 Oxaloglutarate
C05539 15 N-Acetyl-L-2-amino-6-oxopimelate
C05670 15 beta-Aminopropionitrile
C05711 15 gamma-Glutamyl-beta-cyanoalanine
C05714 15 alpha-Aminopropiononitrile
C05715 15 gamma-Amino-gamma-cyanobutanoate
C05933 15 N-(omega)-Hydroxyarginine
C05935 15 2-Oxoarginine
C05945 15 L-Arginine phosphate
C06001 15 (S)-3-Hydroxyisobutyrate
C06057 15 3-Aminopropane-1,2-diol
C06231 15 Ectoine
C06321 15 1,6-Dihydroxy-cis-2,4-cyclohexadiene-1-carboxylic acid
C06366 15 Homospermidine
C06548 15 Ethylene oxide
C06603 15 cis,trans-4-Hydroxymuconic semialdehyde
C06655 15 L-N2-(2-Carboxyethyl)arginine
C11355 15 4-Amino-4-deoxychorismate
C11638 15 3-Amino-2-oxopropyl phosphate
C11811 15 1-Hydroxy-2-methyl-2-butenyl 4-diphosphate
C14610 15 (S)-5-Oxo-2,5-dihydrofuran-2-acetate
C15523 15 2,6-Dihydroxynicotinate
C15532 15 N-Acetyl-L-citrulline
C15699 15 gamma-L-Glutamylputrecine
C00006 16 NADP+
C00015 16 UDP
C00153 16 Nicotinamide
C00166 16 Phenylpyruvate
C00196 16 2,3-Dihydroxybenzoate
C00233 16 4-Methyl-2-oxopentanoate
C00292 16 Aniline
C00302 16 Glutamate
C00365 16 dUMP
C00448 16 trans,trans-Farnesyl diphosphate
C00455 16 Nicotinamide D-ribonucleotide
C00521 16 (-)-Limonene
C00568 16 4-Aminobenzoate
C00627 16 Pyridoxine phosphate
C00632 16 3-Hydroxyanthranilate
C00680 16 meso-2,6-Diaminoheptanedioate
C00826 16 L-Arogenate
C00956 16 L-2-Aminoadipate
C01036 16 4-Maleylacetoacetate
C01051 16 Uroporphyrinogen III
C01100 16 L-Histidinol phosphate
C01179 16 3-(4-Hydroxyphenyl)pyruvate
C01294 16 1-Guanidino-1-deoxy-scyllo-inositol 4-phosphate
C01352 16 FADH2
C01401 16 Alanine
C01405 16 Aspirin
C01596 16 Maleamate
C01984 16 (S)-Mandelate
C02214 16 (E)-Glutaconate
C02253 16 Benzoylagmatine
C02344 16 (-)-endo-Fenchol
C02360 16 2-Hydroxyadipate
C02385 16 Amino acid(Arg-)
C02462 16 Sabinene hydrate
C02674 16 Deoxyribonolactone
C02726 16 N4-Phosphoagmatine
C03047 16 1,4-Diguanidinobutane
C03147 16 N-Malonylanthranilate
C03190 16 (+)-Bornyl-diphosphate
C03293 16 N-Adenylylanthranilate
C03415 16 N2-Succinyl-L-ornithine
C03440 16 cis-4-Hydroxy-D-proline
C03453 16 (Z)-5-Oxohex-2-enedioate
C03493 16 D-4-Hydroxyphenylglycine
C04043 16 3,4-Dihydroxyphenylacetaldehyde
C04171 16 2,3-Dihydro-2,3-dihydroxybenzoate
C04281 16 L-1-Pyrroline-3-hydroxy-5-carboxylate
C04302 16 N-(5-Phospho-D-ribosyl)anthranilate
C04390 16 N6-Acetyl-LL-2,6-diaminoheptanedioate
C04421 16 N-Succinyl-LL-2,6-diaminoheptanedioate
C04451 16 4-Carboxy-2-hydroxyhexa-2,4-dienedioate
C04642 16 2-Hydroxy-5-carboxymethylmuconate semialdehyde
C04752 16 2-Methyl-4-amino-5-hydroxymethylpyrimidine diphosphate
C05343 16 (R)-4-Hydroxymandelate
C05403 16 3-Ketolactose
C05404 16 D-Gal alpha 1->6D-Gal alpha 1->6D-Glucose
C05585 16 Gentisate aldehyde
C05593 16 3-Hydroxyphenylacetate
C05595 16 4-Hydroxyphenylacetylglutamine
C05596 16 4-Hydroxyphenylacetylglycine
C05731 16 3-Ketosucrose
C05766 16 Uroporphyrinogen I
C05817 16 2-Succinyl-6-hydroxy-2,4-cyclohexadiene-1-carboxylate
C05835 16 2-Formaminobenzoylacetate
C05936 16 N4-Acetylaminobutanal
C05939 16 Linatine
C06002 16 (S)-Methylmalonate semialdehyde
C06074 16 Myrcene
C06075 16 Terpinolene
C06076 16 Comphene
C06077 16 Pinene
C06099 16 (+)-Limonene
C06307 16 (-)-beta-Pinene
C06308 16 (-)-alpha-Pinene
C06656 16 Deoxyguanidinoproclavaminic acid
C15668 16 1-Pyrroline
C15700 16 gamma-Glutamyl-gamma-aminobutyraldehyde
C00005 17 NADPH
C00018 17 Pyridoxal phosphate
C00029 17 UDP-glucose
C00043 17 UDP-N-acetyl-D-glucosamine
C00047 17 L-Lysine
C00075 17 UTP
C00079 17 L-Phenylalanine
C00082 17 L-Tyrosine
C00123 17 L-Leucine
C00314 17 Pyridoxine
C00353 17 Geranylgeranyl diphosphate
C00458 17 dCTP
C00601 17 Phenylacetaldehyde
C00628 17 2,5-Dihydroxybenzoate
C00666 17 LL-2,6-Diaminoheptanedioate
C00751 17 Squalene
C00860 17 L-Histidinol
C00921 17 Dihydropteroate
C00954 17 Indole-3-acetate
C00964 17 (-)-trans-Carveol
C01061 17 4-Fumarylacetoacetate
C01108 17 1,2,3-Trihydroxybenzene
C01123 17 (-)-trans-Isopiperitenol
C01170 17 UDP-N-acetyl-D-mannosamine
C01302 17 1-(2-Carboxyphenylamino)-1'-deoxy-D-ribulose 5'-phosphate
C01328 17 HO-
C01346 17 dUDP
C01438 17 Methane
C01841 17 Pentalenene
C01860 17 Trichodiene
C01983 17 (R)-Mandelate
C01987 17 2-Aminophenol
C02004 17 Aristolochene
C02137 17 alpha-Oxo-benzeneacetic acid
C02265 17 D-Phenylalanine
C02452 17 Perillyl alcohol
C02558 17 N-Acetylarylamine
C02730 17 2-Succinylbenzoate
C02763 17 enol-Phenylpyruvate
C02946 17 4-Acetamidobutanoate
C03115 17 Farnesyl triphosphate
C03150 17 N-Ribosylnicotinamide
C03246 17 ADPribose 2'-phosphate
C03263 17 Coproporphyrinogen III
C03284 17 L-3-Amino-isobutanoate
C03428 17 Presqualene diphosphate
C03666 17 2-Carboxy-cis,cis-muconate
C03672 17 3-(4-Hydroxyphenyl)lactate
C03765 17 4-Hydroxyphenylacetaldehyde
C03964 17 (R)-3-(4-Hydroxyphenyl)lactate
C04030 17 (2,3-Dihydroxybenzoyl)adenylate
C04186 17 5-Carboxymethyl-2-hydroxymuconate
C04204 17 N-(2,3-Dihydroxybenzoyl)-L-serine
C04280 17 1-Guanidino-1-deoxy-scyllo-inositol
C04282 17 1-Pyrroline-4-hydroxy-2-carboxylate
C04584 17 6-Imino-5-oxocyclohexa-1,3-dienecarboxylate
C05350 17 2-Hydroxy-3-(4-hydroxyphenyl)propenoate
C05364 17 4-Carboxy-2-oxo-3-hexenedioate
C05394 17 3-Keto-beta-D-galactose
C05560 17 L-2-Aminoadipate adenylate
C05607 17 Phenyllactate
C05640 17 Cinnavalininate
C05768 17 Coproporphyrinogen I
C05852 17 2-Hydroxyphenylacetate
C05932 17 N-Succinyl-L-glutamate 5-semialdehyde
C05938 17 L-4-Hydroxyglutamate semialdehyde
C05947 17 L-erythro-4-Hydroxyglutamate
C06111 17 Nerolidyl diphosphate
C06114 17 gamma-Glutamyl-beta-aminopropiononitrile
C06394 17 (+)-delta-Cadinene
C06657 17 Guanidinoproclavaminic acid
C07271 17 Limonene-1,2-epoxide
C07272 17 Maleimide
C11356 17 trans,trans,cis-Geranylgeranyl diphosphate
C11409 17 (+)-trans-Carveol
C11527 17 4-Hydroxymandelate
C12142 17 Vetispiradiene
C12456 17 3-Dimethylallyl-4-hydroxyphenylpyruvate
C15767 17 gamma-Glutamyl-gamma-aminobutyraye
C00004 18 NADH
C00052 18 UDP-D-galactose
C00063 18 CTP
C00135 18 L-Histidine
C00146 18 Phenol
C00167 18 UDP-glucuronate
C00203 18 UDP-N-acetyl-D-galactosamine
C00239 18 dCMP
C00250 18 Pyridoxal
C00261 18 Benzaldehyde
C00355 18 3,4-Dihydroxy-L-phenylalanine
C00408 18 L-Pipecolate
C00415 18 Dihydrofolate
C00423 18 trans-Cinnamate
C00449 18 N6-(L-1,3-Dicarboxypropyl)-L-lysine
C00460 18 dUTP
C00483 18 Tyramine
C00647 18 Pyridoxamine phosphate
C00705 18 dCDP
C00739 18 D-Lysine
C00811 18 4-Coumarate
C00962 18 beta-D-Galactose
C00990 18 5-Aminopentanamide
C01028 18 N6-Hydroxy-L-lysine
C01054 18 (S)-2,3-Epoxysqualene
C01079 18 Protoporphyrinogen IX
C01142 18 (3S)-3,6-Diaminohexanoate
C01258 18 1,2-Didehydropiperidine-2-carboxylate
C01414 18 Casbene
C01424 18 Gallate
C01475 18 Allysine
C01672 18 Cadaverine
C01751 18 Resorcinol
C01767 18 (-)-Carvone
C01929 18 L-Histidinal
C02161 18 Isophenoxazine
C02167 18 Maleylpyruvate
C02427 18 L-Homocitrulline
C02485 18 (-)-Isopiperitenone
C02486 18 (3R)-beta-Leucine
C02505 18 2-Phenylacetamide
C02576 18 Perillyl aldehyde
C02710 18 N-Acetyl-L-leucine
C02720 18 N-Hydroxyarylamine
C02727 18 N6-Acetyl-L-lysine
C02728 18 N6-Methyl-L-lysine
C02837 18 L-Lysine 1,6-lactam
C02993 18 L-Tyrosyl-L-arginine
C03003 18 N-Glucosylnicotinate
C03004 18 N-Hydroxy-L-tyrosine
C03142 18 N-D-Glucosylarylamine
C03239 18 6-Amino-2-oxohexanoate
C03427 18 Prephytoene diphosphate
C03506 18 Indoleglycerol phosphate
C03519 18 N-Acetyl-L-phenylalanine
C03709 18 N-Adenylyl-L-phenylalanine
C03993 18 4-(beta-D-Glucosyloxy)benzoate
C03996 18 5'-O-beta-D-Glucosylpyridoxine
C04020 18 N2-(D-1-Carboxyethyl)-L-lysine
C04052 18 5-Carboxy-2-oxohept-3-enedioate
C04076 18 L-2-Aminoadipate 6-semialdehyde
C04089 18 UDP-4-dehydro-6-deoxy-D-glucose
C04124 18 Indole-3-acetyl-beta-1-D-glucose
C04211 18 N6-[(Indole-3-yl)acetyl]-L-lysine
C04227 18 1-(4-Hydroxyphenyl)-2-aminoethanol
C04368 18 3-Amino-3-(4-hydroxyphenyl)propanoate
C04501 18 N-Acetyl-alpha-D-glucosamine 1-phosphate
C04548 18 1-(4-Hydroxyphenyl)-2-(methylamino)ethanol
C04573 18 UDP-N-acetyl-2-amino-2-deoxy-D-glucuronate
C04574 18 di-trans,poly-cis-Undecaprenyl diphosphate
C04631 18 UDP-N-acetyl-3-(1-carboxyvinyl)-D-glucosamine
C05005 18 Glycolipid
C05114 18 Mucopolysaccharide
C05143 18 Dhurrin
C05332 18 Phenethylamine
C05341 18 beta-Alanyl-L-lysine
C05427 18 Phytyl diphosphate
C05620 18 N-Acetyl-D-phenylalanine
C05834 18 3-Methyldioxyindole
C05853 18 Phenylethyl alcohol
C05931 18 N-Succinyl-L-glutamate
C05941 18 2-Oxo-4-hydroxy-5-aminovalerate
C05942 18 Pyrrole-2-carboxylate
C06044 18 4-Hydroxyphenylethanol
C06051 18 Isopyridoxal
C06083 18 Tetrahymanol
C06084 18 Hopanoid
C06089 18 ent-Copalyl diphosphate
C06186 18 Arbutin
C06240 18 UDP-N-acetyl-D-mannosaminouronate
C06309 18 Diplopterol
C06310 18 Diploptene
C06658 18 Proclavaminic acid
C07086 18 Phenylacetic acid
C07276 18 Limonene-1,2-diol
C07301 18 (R)-Mandelamide
C07350 18 3-Methyl-1-(2,4,6-trihydroxyphenyl)butan-1-one
C08063 18 1,4-Cyclohexanedione
C11383 18 (+)-(S)-Carvone
C11893 18 Cembrene
C11894 18 Taxa-4(5),11(12)-diene
C11901 18 Copalyl diphosphate
C11902 18 syn-Copalyl diphosphate
C12210 18 UDP-3-ketoglucose
C12323 18 L-4-Hydroxyphenylglycine
C12457 18 3-Dimethylallyl-4-hydroxymandelic acid
C12459 18 3-Dimethylallyl-4-hydroxybenzaldehyde
C14448 18 Glyoxal
C15522 18 4a-Hydroxytetrahydrobiopterin
C00055 19 CMP
C00078 19 L-Tryptophan
C00101 19 Tetrahydrofolate
C00112 19 CDP
C00128 19 CMP-N-acetylneuraminate
C00190 19 UDP-D-xylose
C00386 19 Carnosine
C00388 19 1H-Imidazole-4-ethanamine
C00431 19 5-Aminopentanoate
C00450 19 2,3,4,5-Tetrahydropyridine-2-carboxylate
C00463 19 Indole
C00501 19 CDP-glucose
C00504 19 Folate
C00513 19 CDP-glycerol
C00534 19 Pyridoxamine
C00548 19 Phenyl acetate
C00561 19 Mandelonitrile
C00570 19 CDP-ethanolamine
C00611 19 N-Acetyllactosamine
C00617 19 UDP-D-galacturonate
C00785 19 Urocanate
C00789 19 CDP-ribitol
C00822 19 Dopaquinone
C00847 19 4-Pyridoxate
C00881 19 Deoxycytidine
C00884 19 Homocarnosine
C00941 19 3',5'-Cyclic CMP
C00971 19 4-Pyridoxolactone
C01050 19 UDP-N-acetylmuramate
C01158 19 1-O-Galloyl-beta-D-glucose
C01186 19 (3S,5S)-3,5-Diaminohexanoate
C01197 19 3,4-Dihydroxy-trans-cinnamate
C01408 19 Benzoin
C01456 19 Tropate
C01572 19 Digallate
C01623 19 UDP-apiose
C01724 19 Lanosterol
C01772 19 trans-2-Hydroxycinnamate
C01902 19 Cycloartenol
C02191 19 Protoporphyrin
C02199 19 UDP-L-rhamnose
C02330 19 UDP-L-iduronate
C02514 19 3-Fumarylpyruvate
C02709 19 N-Acetoxyarylamine
C02997 19 N-Acetyl-L-histidine
C03063 19 2-Oxohept-3-enedioate
C03097 19 Aryl beta-D-glucoside
C03204 19 10-Formyldihydrofolate
C03277 19 Imidazol-5-yl-pyruvate
C03290 19 L-threo-3-Phenylserine
C03467 19 3-Oxo-4-methylpentanoic acid
C03549 19 2-Hydroxycinnamate
C03657 19 1,4-Dihydroxy-2-naphthoate
C03691 19 CMP-N-glycoloylneuraminate
C03733 19 UDP-alpha-D-galacto-1,4-furanose
C03758 19 4-(2-Aminoethyl)-1,2-benzenediol
C03848 19 6F-alpha-D-Galactosylsucrose
C03955 19 N6-Acetyl-N6-hydroxy-L-lysine
C04045 19 3-(3,4-Dihydroxyphenyl)pyruvate
C04092 19 delta1-Piperideine-2-carboxylate
C04121 19 CMP-3-deoxy-D-manno-octulosonate
C04164 19 trans-Cinnamoyl beta-D-glucoside
C04415 19 4-O-beta-D-Glucosyl-4-hydroxycinnamate
C04509 19 di-trans,poly-cis-Decaprenyl diphosphate
C04641 19 2-(alpha-D-Galactosyl)-sn-glycerol 3-phosphate
C04703 19 alpha-D-Galactosyl-(1,1')-sn-glycerol 3-phosphate
C04739 19 UDP-N-acetyl-6-(D-galactose-1-phospho)-D-glucosamine
C04796 19 4-(L-Alanin-3-yl)-2-hydroxy-cis,cis-muconate 6-semialdehyde
C04797 19 5-(L-Alanin-3-yl)-2-hydroxy-cis,cis-muconate 6-semialdehyde
C04856 19
(6S)-6-beta-Hydroxy-1,4,5,6-tetrahydronicotinamide-adeninedinucleotide
C05161 19 2,5-Diaminohexanoate
C05328 19 D-2-Amino-hexano-6-lactam
C05413 19 Phytoene
C05421 19 cis-Phytoene
C05548 19 6-Acetamido-2-oxohexanoate
C05600 19 2-Hydroxyhepta-2,4-dienedioate
C05616 19 3-O-Methylgallate
C05627 19 4-Hydroxystyrene
C05629 19 Phenylpropanoate
C05673 19 CMP-2-aminoethylphosphonate
C06046 19 Salidroside
C06085 19 Triterpenoid
C06086 19 Pimaradiene
C06090 19 ent-Kaurene
C06659 19 Dihydroclavaminic acid
C06746 19 N-Acetylphenylethylamine
C06986 19 Spirodilactone
C08615 19 alpha-Amyrin
C08616 19 beta-Amyrin
C08628 19 Lupeol
C11412 19 (1R,4S)-Iso-dihydrocarvone
C11435 19 4-(Cytidine 5'-diphospho)-2-C-methyl-D-erythritol
C11877 19 (+)-Sandaracopimaradiene
C11878 19 (-)-Abietadiene
C11879 19 Levopimaradiene
C11880 19 Neoabietadiene
C11881 19 Palustradiene
C11891 19 Aphidicol-16-ene
C11892 19 Aphidicol-15-ene
C11924 19 Perillic acid
C11937 19 (1S,4R)-1-Hydroxy-2-oxolimonene
C12455 19 5-Aminopentanal
C12458 19 3-Dimethylallyl-4-hydroxybenzoate
C12622 19 cis-3-(3-Carboxyethenyl)-3,5-cyclohexadiene-1,2-diol
C13952 19 UDP-N-acetyl-D-galactosaminuronic acid
C15503 19 N,N-Dihydroxy-L-tyrosine
C00113 20 PQQ
C00143 20 5,10-Methylenetetrahydrofolate
C00234 20 10-Formyltetrahydrofolate
C00293 20 Glucose
C00331 20 Indolepyruvate
C00380 20 Cytosine
C00398 20 Tryptamine
C00475 20 Cytidine
C00547 20 L-Noradrenaline
C00643 20 5-Hydroxy-L-tryptophan
C00664 20 5-Formiminotetrahydrofolate
C00844 20 (R)-Prunasin
C00903 20 Cinnamaldehyde
C00935 20 UDP-L-arabinose
C00977 20 L-Tryptophanamide
C01198 20 3-(2-Hydroxyphenyl)propanoate
C01207 20 3-(3,4-Dihydroxyphenyl)lactate
C01212 20 UDP-N-acetylmuramoyl-L-alanine
C01219 20 CDP-4-dehydro-6-deoxy-D-glucose
C01477 20 Apigenin
C01745 20 Pinosylvin
C02693 20 Indole-3-acetamide
C02700 20 L-Formylkynurenine
C02835 20 Imidazole-4-acetate
C02916 20 (S)-Norlaudanosoline
C02947 20 4-Coumaroylshikimate
C03087 20 5-Acetamidopentanoate
C03230 20 3-Indoleglycolaldehyde
C03273 20 5-Oxopentanoate
C03410 20 N-Glycoloyl-neuraminate
C03574 20 2-Formylaminobenzaldehyde
C03582 20 3,4',5-Trihydroxystilbene
C03656 20 (S)-5-Amino-3-oxohexanoic acid
C03680 20 4-Imidazolone-5-propanoate
C03737 20 alpha-D-Xylose 1-phosphate
C03817 20 (S)-3-(Imidazol-5-yl)lactate
C03872 20 L-Serine-phosphoethanolamine
C04037 20 1-Phospho-alpha-D-galacturonate
C04101 20 1-O,6-O-Digalloyl-beta-D-glucose
C04138 20 N(alpha)-gamma-L-Glutamylhistamine
C04148 20 alpha-N-Phenylacetyl-L-glutamine
C04290 20 4-(3-Methylbut-2-enyl)-L-tryptophan
C04353 20 (Z)-4-Hydroxyphenylacetaldehyde-oxime
C04366 20 3-(2-Carboxyethenyl)-cis,cis-muconate
C04498 20 N-(4-Guanidinobutyl)-4-hydroxycinnamide
C04847 20
alpha-D-Galactosyl-1,3-beta-D-galactosyl-1,4-N-acetyl-D-glucosamine
C04886 20
alpha-N-Acetylneuraminyl-2,6-beta-D-galactosyl-1,4-N-acetyl-beta-D-glucosamine
C05108 20 14-Demethyllanosterol
C05109 20 24,25-Dihydrolanosterol
C05130 20 Imidazole-4-acetaldehyde
C05135 20 4-(beta-Acetylaminoethyl)imidazole
C05158 20 trans-beta-D-Glucosyl-2-hydroxycinnamate
C05414 20 Phytofluene
C05437 20 Zymosterol
C05554 20 Aerobactin
C05568 20 Imidazole lactate
C05598 20 Phenylacetylglycine
C05601 20 4-Hydroxy-2-oxo-heptanedioate
C05608 20 4-Hydroxycinnamyl aldehyde
C05658 20 Indoxyl
C05825 20 2-Amino-5-oxohexanoate
C06004 20 (R)-3-Methyl-2-oxobutanoate
C06016 20 Pentosans
C06047 20 Stizolobate
C06048 20 Stizolobinate
C06050 20 2-Methyl-3-hydroxy-5-formylpyridine-4-carboxylate
C06160 20 (S)-Norcoclaurine
C06181 20 Piperideine
C06201 20 2,4-Dihydroxyhept-2-enedioate
C06224 20 3,4-Dihydroxystyrene
C06358 20 Methyl cinnamate
C06359 20 Ethyl cinnamate
C06360 20 Propyl cinnamate
C06561 20 Isosalipurpol
C06660 20 Clavaminic acid
C06732 20 alpha,beta-Didehydrotryptophan
C08650 20 Isoliquiritigenin
C08980 20 Soyasapogenol B
C09332 20 Tetrahydrofolyl-[Glu](2)
C11405 20 (3R)-3-Isopropenyl-6-oxoheptanoate
C11415 20 (1S,4S)-Dihydrocarvone
C11436 20 2-Phospho-4-(cytidine 5'-diphospho)-2-C-methyl-D-erythritol
C11455 20 4,4-Dimethyl-5alpha-cholesta-8,14,24-trien-3beta-ol
C11505 20 Propene
C11588 20 cis-3-(Carboxy-ethyl)-3,5-cyclo-hexadiene-1,2-diol
C11872 20 Kaur-16-en-18-ol
C12312 20 Indolin-2-one
C12623 20 trans-2,3-Dihydroxycinnamate
C13309 20 2-Phytyl-1,4-naphthoquinone
C00328 21 L-Kynurenine
C00364 21 dTMP
C00439 21 N-Formimino-L-glutamate
C00440 21 5-Methyltetrahydrofolate
C00445 21 5,10-Methenyltetrahydrofolate
C00489 21 Glutarate
C00637 21 Indole-3-acetaldehyde
C00650 21 4-Hydroxymandelonitrile
C00692 21 UDP-N-acetylmuramoyl-L-alanyl-D-glutamate
C00780 21 3-(2-Aminoethyl)-1H-indol-5-ol
C00852 21 Chlorogenate
C01359 21 PQQH2
C01514 21 Luteolin
C01850 21 Rosmarinate
C01982 21 (R)-Amygdalin
C02043 21 Indolelactate
C02115 21 2-Methylserine
C02394 21 Cinnamyl alcohol
C02646 21 4-Coumaryl alcohol
C02775 21 2,3-Dihydroxyindole
C02927 21 2-Caffeoylisocitrate
C03002 21 N-Caffeoylputrescine
C03479 21 5-Formyltetrahydrofolate
C03495 21 Deoxy-5-methylcytidylate
C03997 21 5-Hydroxymethyldeoxycytidylate
C04044 21 3-(2,3-Dihydroxyphenyl)propanoate
C04297 21 CDP-4-dehydro-3,6-dideoxy-D-glucose
C04437 21 1-(5-Phosphoribosyl)imidazole-4-acetate
C04608 21 Apigenin 7-O-beta-D-glucoside
C05110 21 4alpha-Methylcholesta-8-en-3beta-ol
C05133 21 4-Imidazolone-5-acetate
C05430 21 zeta-Carotene
C05439 21 5alpha-Cholesta-7,24-dien-3beta-ol
C05573 21 Formylisoglutamate
C05577 21 3,4-Dihydroxymandelaldehyde
C05631 21 Eriodictyol
C05646 21 5-Hydroxyindolepyruvate
C05648 21 5-Hydroxy-N-formylkynurenine
C05653 21 Formylanthranilate
C05839 21 cis-beta-D-Glucosyl-2-hydroxycinnamate
C05928 21 10-Formyltetrahydrofolyl L-glutamate
C06180 21 Anabasine
C06182 21 Pelletierine
C08481 21 Indican
C08576 21 Aureusidin
C09762 21 Liquiritigenin
C10192 21 Tricetin
C10945 21 Caffeic aldehyde
C11130 21 1,3-Dihydro-3-hydroxy-2H-indol-2-one
C11453 21 2-C-Methyl-D-erythritol 2,4-cyclodiphosphate
C11506 21 (R)-1,2-Epoxypropane
C11507 21 (S)-1,2-Epoxypropane
C11873 21 Kaur-16-en-18-al
C12624 21 2-Hydroxy-6-ketononatrienedioate
C12631 21 2-Hydroxy-2,3-dihydrogenistein
C15508 21 1,2-Epoxypropane
C15599 21
6-(2-Amino-2-carboxyethyl)-7,8-dioxo-7,8-dihydroquinoline-2,4-dicarboxylate
C00214 22 Thymidine
C00363 22 dTDP
C00488 22 Formamide
C00955 22 Indole-3-ethanol
C00978 22 N-Acetylserotonin
C01045 22 N-Formyl-L-glutamate
C01189 22 5alpha-Cholest-7-en-3beta-ol
C01252 22 4-(2-Aminophenyl)-2,4-dioxobutanoate
C01481 22 Caffeate
C01592 22 Licodione
C01617 22 Taxifolin
C01855 22 Taxiphyllin
C03227 22 3-Hydroxy-L-kynurenine
C03409 22 N-Formimino-L-aspartate
C03515 22 Luteolin 7-O-glucuronide
C03598 22 CDP-3,6-dideoxy-D-glucose
C03766 22 4-Hydroxyphenylacetonitrile
C03845 22 5alpha-Cholest-8-en-3beta-ol
C03951 22 Luteolin 7-O-beta-D-glucoside
C04187 22 5-Methyldeoxycytidine diphosphate
C04700 22 UDP-N-acetylmuramoyl-L-alanyl-D-glutamyl-L-lysine
C04858 22 Apigenin 7-O-[beta-D-apiosyl-(1->2)-beta-D-glucoside]
C04877 22
UDP-N-acetylmuramoyl-L-alanyl-D-gamma-glutamyl-meso-2,6-diaminopimelate
C05111 22 Methostenol
C05131 22 (1-Ribosylimidazole)-4-acetate
C05431 22 Neurosporene
C05574 22 Isoglutamate
C05576 22 3,4-Dihydroxyphenylethyleneglycol
C05580 22 3,4-Dihydroxymandelate
C05615 22 Lignin
C05634 22 5-Hydroxyindoleacetaldehyde
C05647 22 Formyl-5-hydroxykynurenamine
C05651 22 5-Hydroxykynurenine
C05657 22 6-Hydroxyindolelactate
C05838 22 cis-2-Hydroxycinnamate
C05855 22 4-Hydroxycinnamyl alcohol 4-D-glucoside
C05892 22 UDP-N-acetylmuramoyl-L-alanyl-gamma-D-glutamyl-L-lysine
C05907 22 Luteoforol
C05911 22 Pentahydroxyflavanone
C06183 22 Anapheline
C06330 22 Quinoline-3,4-diol
C06563 22 Genistein
C10020 22 Apigenin 7-(6''-malonylglucoside)
C10208 22 Daidzein
C11038 22 2'-Deoxy-5-hydroxymethylcytidine-5'-diphosphate
C11503 22 3-Hydroxy-1H-quinolin-4-one
C11874 22 Kaur-16-en-18-oic acid
C12206 22 Caffeyl alcohol
C12627 22 Apigenin 7-O-neohesperidoside
C15525 22 2',3,4,4',6'-Pentahydroxychalcone
C15769 22 HBOA
C00178 23 Thymine
C00389 23 Quercetin
C00459 23 dTTP
C01044 23 N-Formyl-L-aspartate
C01164 23 Cholesta-5,7-dien-3beta-ol
C01717 23 4-Hydroxy-2-quinolinecarboxylic acid
C02495 23 2'-Hydroxydaidzein
C02906 23 Dihydromyricetin
C03052 23 2,3-Dihydrogossypetin
C03599 23 CDP-3,6-dideoxy-D-mannose
C04702 23 UDPMurAc(oyl-L-Ala-D-gamma-Glu-L-Lys-D-Ala-D-Ala)
C04846 23
UDP-N-acetylmuramoyl-L-alanyl-D-glutamyl-L-lysyl-D-alanyl-D-alanine
C04882 23
UDP-N-acetylmuramoyl-L-alanyl-D-glutamyl-6-carboxy-L-lysyl-D-alanyl-D-alanine
C05622 23 Malonylapiin
C05635 23 5-Hydroxyindoleacetate
C05636 23 3-Hydroxykynurenamine
C05638 23 5-Hydroxykynurenamine
C05645 23 4-(2-Amino-3-hydroxyphenyl)-2,4-dioxobutanoate
C05851 23 Coumarin
C05906 23 Leucocyanidin
C06343 23 Quinolin-4-ol
C09126 23 Genistein 7-O-beta-D-glucoside
C11039 23 2'-Deoxy-5-hydroxymethylcytidine-5'-triphosphate
C11875 23 ent-7alpha-Hydroxykaur-16-en-19-oic acid
C12134 23 2'-Hydroxygenistein
C12630 23 Luteolin 7-O-neohesperidoside
C12632 23 Luteolin 7-O-[beta-D-glucuronosyl-(1->2)-beta-D-glucuronide]
C14146 23 alpha-Zeacarotene
C15567 23 2,7,4'-Trihydroxyisoflavanone
C15770 23 DIBOA
C00187 24 Cholesterol
C00842 24 dTDP-glucose
C00906 24 5,6-Dihydrothymine
C01249 24 7,8-Dihydro-7,8-dihydroxykynurenate
C01750 24 Quercitrin
C02097 24 dTDP-galactose
C02376 24 5-Methylcytosine
C02470 24 Xanthurenic acid
C03088 24 5-Hydroxymethyluracil
C03567 24 2'-Hydroxydihydrodaidzein
C04524 24 2-Protocatechoylphloroglucinolcarboxylate
C04900 24
Luteolin7-O-[beta-D-glucuronosyl-(1->2)-beta-D-glucuronide]-4'-O-beta-D-glucuronide
C05443 24 Vitamin D3
C05623 24 Quercetin 3-O-glucoside
C05637 24 4,8-Dihydroxyquinoline
C05639 24 4,6-Dihydroxyquinoline
C05905 24 Cyanidin
C05909 24 Leucodelphinidin
C06093 24 Gibberellin A12 aldehyde
C06432 24 UDP-N-acetylmuramoyl-L-alanyl-D-glutamyl-L-lysyl-D-alanine
C06562 24 (+)-Catechin
C08586 24 delta-Carotene
C10107 24 Myricetin
C11876 24 6beta,7beta-Dihydroxykaurenoic acid
C12316 24 cis-Dihydroquercetin
C12639 24 Quercetin 7-O-beta-D-glucoside
C15772 24 DIBOA-glucoside
C00599 25 Cholest-4-en-3-one
C00687 25 dTDP-4-dehydro-6-deoxy-alpha-D-glucose
C01111 25 7,8-Dihydroxykynurenate
C03034 25 dTDP-D-galacturonate
C03594 25 7alpha-Hydroxycholesterol
C03855 25 Cholesteryl-beta-D-glucoside
C05100 25 3-Ureidoisobutyrate
C05418 25 Cholesterol-5beta,6beta-epoxide
C05419 25 Cholesterol-5alpha,6beta-epoxide
C05433 25 alpha-Carotene
C05500 25 20alpha-Hydroxycholesterol
C05502 25 22beta-Hydroxycholesterol
C05625 25 Rutin
C05908 25 Delphinidin
C06017 25 dTDP-D-glucuronate
C08604 25 Cyanidin 3-O-glucoside
C09727 25 (-)-Epicatechin
C11857 25 Gibberellin A12
C11907 25 4,6-Dideoxy-4-oxo-dTDP-D-glucose
C12127 25 (+)-Gallocatechin
C12637 25 Quercetin 3-O-[beta-D-xylosyl-(1->2)-beta-D-glucoside]
C12638 25 Quercetin 3-O-(6-O-malonyl-beta-D-glucoside)
C12667 25 Quercetin 3-O-beta-D-glucosyl-(1->2)-beta-D-glucoside
C13550 25 24-Hydroxycholesterol
C00688 26 dTDP-4-dehydro-6-deoxy-L-mannose
C03091 26 5beta-Cholestan-3-one
C03238 26 5alpha-Cholestan-3-one
C04268 26 dTDP-4-amino-4,6-dideoxy-D-glucose
C04826 26 5-(3-Carboxy-3-oxopropenyl)-4,6-dihydroxypyridine-2-carboxylate
C05145 26 3-Aminoisobutanoate
C05425 26 3beta,5alpha,6beta-Cholestanetriol
C05455 26 7alpha-Hydroxycholest-4-en-3-one
C05499 26 17alpha,20alpha-Dihydroxycholesterol
C05501 26 20alpha,22beta-Dihydroxycholesterol
C05641 26 5-(3'-Carboxy-3'-oxopropenyl)-4,6-dihydroxypicolinate
C06018 26 dTDP-4-acetamido-4,6-dideoxy-D-glucose
C06617 26 dTDP-3-oxo-6-deoxy-alpha-D-glucose
C06620 26 dTDP-3,4-dioxo-2,6-dideoxy-D-glucose
C07277 26 dTDP-D-fucose
C08601 26 Lutein
C08620 26 Cyanidin 3-O-rutinoside
C10175 26 Quercetin 3-(2G-xylosylrutinoside)
C11860 26 Gibberellin A15 open lactone
C11908 26 3,6-Dideoxy-3-oxo-dTDP-D-glucose
C11926 26 dTDP-4-oxo-6-deoxy-D-allose
C11930 26 dTDP 1-ester with
(6R)-5,6-dihydro-4-hydroxy-6-methyl-5-oxo-2H-pyran
C12095 26 Cyanidin 3-O-(6-O-p-coumaroyl)glucoside
C12136 26 (-)-Epigallocatechin
C12138 26 Delphinidin 3-O-glucoside
C12643 26 Cyanidin 3-O-(6-O-malonyl-beta-D-glucoside)
C12668 26
Quercetin3-O-beta-D-glucosyl-(1->2)-beta-D-glucosyl-(1->2)-beta-D-glucoside
C15518 26 (24S)-Cholest-5-ene-3beta,7alpha,24-triol
C02373 27 4-Methylpentanal
C03187 27 dTDP-6-deoxy-L-talose
C03319 27 dTDP-6-deoxy-L-mannose
C05138 27 17alpha-Hydroxypregnenolone
C05451 27 7alpha-Hydroxy-5beta-cholestan-3-one
C05457 27 7alpha,12alpha-Dihydroxycholest-4-en-3-one
C05656 27 5-(3'-Carboxy-3'-oxopropyl)-4,6-dihydroxypicolinate
C06621 27 dTDP-4-oxo-2,6-dideoxy-alpha-D-glucose
C11861 27 Gibberellin A24
C11912 27 dTDP-6-deoxy-D-allose
C11918 27 Maltol
C11922 27 dTDP-4-oxo-2,6-dideoxy-D-glucose
C11925 27 dTDP-3-amino-3,6-dideoxy-D-glucose
C11928 27 dTDP-4-oxo-2,6-dideoxy-D-allose
C11931 27 dTDP 1-ester with
(6S)-5,6-dihydro-4-hydroxy-6-methyl-5-oxo-2H-pyran
C12140 27 Malvidin 3-O-glucoside
C12318 27 dTDP-3-amino-2,3,6-trideoxy-D-threo-hexopyranos-4-ulose
C12646 27 Cyanidin 3-O-rutinoside 5-O-beta-D-glucoside
C01176 28 17alpha-Hydroxyprogesterone
C01227 28 3beta-Hydroxyandrost-5-en-17-one
C03442 28 dTDP-L-dihydrostreptose
C04529 28 (3S,4S)-3-Hydroxytetradecane-1,3,4-tricarboxylate
C04655 28 (2S,3S)-2-Hydroxytridecane-1,2,3-tricarboxylate
C05452 28 3alpha,7alpha-Dihydroxy-5beta-cholestane
C05453 28 7alpha,12alpha-Dihydroxy-5beta-cholestan-3-one
C05487 28 17alpha,21-Dihydroxypregnenolone
C05654 28 5-(2'-Formylethyl)-4,6-dihydroxypicolinate
C06622 28 dTDP-4-oxo-2,6-dideoxy-L-glucose
C11862 28 Gibberellin A36
C11920 28 dTDP-L-olivose
C11923 28 dTDP-D-olivose
C11927 28 dTDP-4-oxo-2,6-dideoxy-L-mannose
C11932 28 dTDP 1-ester with 2,6-dideoxy-L-erythro-hexopyranos-3-ulose
C00280 29 Androst-4-ene-3,17-dione
C04295 29 Androst-5-ene-3beta,17beta-diol
C04518 29 17alpha,20alpha-Dihydroxypregn-4-en-3-one
C05139 29 16alpha-Hydroxydehydroepiandrosterone
C05444 29 3alpha,7alpha,26-Trihydroxy-5beta-cholestane
C05454 29 3alpha,7alpha,12alpha-Trihydroxy-5beta-cholestane
C05488 29 11-Deoxycortisol
C05489 29 11beta,17alpha,21-Trihydroxypregnenolone
C05497 29 21-Deoxycortisol
C05655 29 5-(2'-Carboxyethyl)-4,6-dihydroxypicolinate
C00535 30 Testosterone
C00735 30 Cortisol
C05140 30 16alpha-Hydroxyandrost-4-ene-3,17-dione
C05290 30 19-Hydroxyandrost-4-ene-3,17-dione
C05445 30 3alpha,7alpha-Dihydroxy-5beta-cholestan-26-al
C05446 30 3alpha,7alpha,12alpha,26-Tetrahydroxy-5beta-cholestane
C00762 31 Cortisone
C01301 31 3alpha,7alpha,12alpha-Trihydroxy-5beta-cholestan-26-al
C02821 31 Cortisol 21-acetate
C04554 31 3alpha,7alpha-Dihydroxy-5beta-cholestanate
C05294 31 19-Hydroxytestosterone
C05297 31 19-Oxoandrost-4-ene-3,17-dione
C05471 31 11beta,17alpha,21-Trihydroxy-5beta-pregnane-3,20-dione
C11134 31 Testosterone glucuronide
C00468 32 Estrone
C03588 32 4,5alpha-Dihydrocortisone
C04722 32 3alpha,7alpha,12alpha-Trihydroxy-5beta-cholestanoate
C05295 32 19-Oxotestosterone
C05469 32 17alpha,21-Dihydroxy-5beta-pregnane-3,11,20-trione
C05472 32 Urocortisol
C00951 33 Estradiol-17beta
C02537 33 Estradiol-17alpha
C05298 33 2-Hydroxyestrone
C05300 33 16alpha-Hydroxyestrone
C05470 33 Urocortisone
C05482 33 Cortol
C11133 33 Estrone glucuronide
C05141 34 Estriol
C05301 34 2-Hydroxyestradiol-17beta
C05481 34 Cortolone
C05503 34 Estradiol-17beta 3-glucuronide
C05504 35 16-Glucuronide-estriol
C06121 35 3-Ketosphingosine
C00249 36 Hexadecanoic acid
C00319 36 Sphingosine
C00517 36 Hexadecanal
C02934 36 3-Dehydrosphinganine
C00823 37 1-Hexadecanol
C00836 37 Sphinganine
C01747 37 Psychosine
C01948 37 Pentadecanal
C02788 37 2-trans-Hexadecenal
C05462 37 Chenodeoxyglycocholate
C06124 37 Sphingosine 1-phosphate
C00695 38 3alpha,7alpha,12alpha-Trihydroxy-5beta-cholanate
C01120 38 Sphinganine 1-phosphate
C01921 38 Glycocholate
C06123 38 Hexadecenal
C12144 38 Phytosphingosine
C01292 39 3alpha,7alpha-Dihydroxy-12-oxo-5beta-cholanate
C04483 39 3alpha,12alpha-Dihydroxy-5beta-cholanate
C04643 39 3alpha,12alpha-Dihydroxy-7-oxo-5beta-cholanate
C11637 39 3alpha,12alpha-Dihydroxy-5beta-chol-6-enoate
C04661 40 3alpha,7alpha,12beta-Trihydroxy-5beta-cholanate
C05683 40 2-Aminoethylphosphocholate


      reactions:

ID generation name

R00002 2 Reduced ferredoxin:dinitrogen oxidoreductase (ATP-hydrolysing)
R00009 2 hydrogen-peroxide:hydrogen-peroxide oxidoreductase
R00085 2 ATP diphosphohydrolase
R00086 2 ATP phosphohydrolase (protein-secreting)
R00087 2 ATP pyrophosphohydrolase
R00088 2 ATP aminohydrolase
R00089 2 ATP pyrophosphate-lyase (cyclizing)
R00090 2 NADH:hydrogen-peroxide oxidoreductase
R00122 2 ATP pyrophosphohydrolase
R00123 2 ADP aminohydrolase
R00126 2 ADP:ATP adenylyltransferase
R00127 2 ATP:AMP phosphotransferase
R05668 2
R00004 3 Pyrophosphate phosphohydrolase
R00067 3 Reduced ferredoxin:dinitrogen oxidoreductase (ATP-hydrolysing)
R00125 3 P1,P4-Bis(5'-nucleosyl)-tetraphosphate
nucleotidebisphosphohydrolase
R00136 3 ATP:polyphosphate phosphotransferase
R00138 3 Triphosphate phosphohydrolase
R00148 3
R00153 3 Reduced ferredoxin:dinitrogen oxidoreductase (ATP-hydrolysing)
R00181 3 AMP aminohydrolase
R00182 3 AMP phosphoribohydrolase
R00183 3 Adenosine 5'-monophosphate phosphohydrolase
R00184 3 P1,P4-Bis(5'-adenosyl) tetraphosphate nucleotidohydrolase
R00185 3 ATP:adenosine 5'-phosphotransferase
R00186 3 (S)-Lactate adenylohydrolase
R00188 3 Adenosine 3',5'-bisphosphate 3'(2')-phosphohydrolase
R00190 3 AMP:pyrophosphate phosphoribosyltransferase
R00191 3 Adenosine 3',5'-phosphate 5'-nucleotidohydrolase
R00275 3 Superoxide:superoxide oxidoreductase
R00700 3 Hydrogen:NAD+ oxidoreductase
R00719 3 ITP diphosphohydrolase
R00720 3 Inosine 5'-triphosphate pyrophosphohydrolase
R00722 3 ATP:nucleoside-diphosphate phosphatransferase
R00961 3 IDP diphosphohydrolase
R05669 3
R05746 3 phosphonate:NAD+ oxidoreductase
R07171 3 NADH:oxygen oxidoreductase
R00023 4 NADH:hyponitrite oxidoreductase
R00143 4 Ammonia:(acceptor) oxidoreductase
R00793 4 Hydroxylamine:oxygen oxidoreductase
R01049 4 ATP:D-ribose-5-phosphate pyrophosphotransferase
R01050 4 ATP:D-ribose-5-phosphate 1-phosphotransferase
R01051 4 ATP:D-ribose 5-phosphotransferase
R01052 4 ADP:D-ribose-5-phosphate adenylyltransferase
R01053 4 Ribose-5-phosphate:ammonia ligase (ADP-forming)
R01056 4 D-Ribose-5-phosphate ketol-isomerase
R01057 4 D-Ribose 1,5-phosphomutase
R01071 4 1-(5-Phospho-D-ribosyl)-ATP:pyrophosphate
phosphoribosyl-transferase
R01126 4 Inosine 5'-monophosphate phosphohydrolase
R01127 4 IMP 1,2-hydrolase (decyclizing)
R01128 4 5'-Inosinate phosphoribohydrolase
R01130 4 IMP:NAD+ oxidoreductase
R01131 4 ATP:inosine 5'-phosphotransferase
R01132 4 IMP:pyrophosphate phosphoribosyltransferase
R01244 4 Adenine aminohydrolase
R01245 4 Adenosine ribohydrolase
R01560 4 Adenosine aminohydrolase
R01561 4 Adenosine:orthophosphate ribosyltransferase
R01849 4 Reduced ferredoxin:dinitrogen oxidoreductase (ATP-hydrolysing)
R04782 4 Reduced ferredoxin:dinitrogen oxidoreductase (ATP-hydrolysing)
R05695 4 Nucleoside:oxygen 5'-oxidoreductase (H2O2-forming)
R05696 4
R07173 4 hydroxylamine:acceptor oxidoreductase
R00055 5 Nucleoside:oxygen 5'-oxidoreductase
R00787 5 ammonium-hydroxide:NADP+ oxidoreductase
R00800 5
R01054 5 ADPribose ribophosphohydrolase
R01079 5 D-Ribose:NADP+ 1-oxidoreductase
R01081 5 D-Ribose ketol-isomerase
R01230 5 Xanthosine-5'-phosphate:ammonia ligase (AMP-forming)
R01523 5 ATP:D-ribulose-5-phosphate 1-phosphotransferase
R01524 5 D-Ribitol-5-phosphate:NAD+ 2-oxidoreductase
R01526 5 ATP:D-ribulose 5-phosphotransferase
R01529 5 D-Ribulose-5-phosphate 3-epimerase
R01530 5 D-Arabinose-5-phosphate ketol-isomerase
R01769 5 Hypoxanthine:oxygen oxidoreductase
R01770 5 Inosine ribohydrolase
R01863 5 inosine:orthophosphate ribosyltransferase
R01885 5
R02142 5 XMP:pyrophosphate phosphoribosyltransferase
R02299 5 alpha-D-Ribose 1-phosphate 1,6-phosphomutase
R02719 5 Xanthosine 5'-phosphate phosphohydrolase
R02802 5 Reduced ferredoxin:dinitrogen oxidoreductase (ATP-hydrolysing)
R04035 5 Phosphoribosyl-ATP pyrophosphohydrolase
R05697 5
R06836 5 Ribose 1,5-biphosphokinase
R06975 5
5-formaminoimidazole-4-carboxamide-1-beta-D-ribofuranosyl5'-monophosphate
synthetase
R07281 5 3,4-Dihydroxy-2-butanone 4-phosphate synthase
R00332 6 ATP:(d)GMP phosphotransferase
R00518 6 ATP:formate phosphotransferase
R00519 6 Formate:NAD+ oxidoreductase
R00794 6 NADH:nitrate oxidoreductase
R01134 6 NADH:guanosine-5'-phosphate oxidoreductase(deaminating)
R01227 6 Guanosine 5'-monophosphate phosphohydrolase
R01228 6 ATP:inosine 5'-phosphotransferase
R01229 6 GMP:pyrophosphate phosphoribosyltransferase
R01573 6 ATP:D-arabinose 5-phosphotransferase
R01577 6 D-Arabinose ketol-isomerase
R01621 6 D-Xylulose 5-phosphate D-glyceraldehyde-3-phosphate-lyase
R01639 6 ATP:D-xylulose 5-phosphotransferase
R01641 6
Sedoheptulose-7-phosphate:D-glyceraldehyde-3-phosphateglycolaldehyde
transferase
R01768 6 Xanthine:NAD+ oxidoreductase
R01893 6 Ribitol:NAD+ 2-oxidoreductase
R02103 6 xanthine:NAD+ oxidoreductase
R02107 6 Xanthine:oxygen oxidoreductase
R02141 6
R02143 6 Xanthosine ribohydrolase
R02145 6 Guanosine aminohydrolase
R02297 6 Xanthosine:orthophosphate ribosyltransferase
R03140 6 D-Ribulose 1,5-bisphosphate carboxy-lyase (dimerizing)
R04037 6 1-(5-phospho-D-ribosyl)-AMP 1,6-hydrolase
R04378 6
1-(5'-Phosphoribosyl)-5-amino-4-imidazolecarboxamide:pyrophosphatephosphoribosyltransferase
R05724 6 nitric oxide, NAD(P)H2:oxygen oxidoreductase
R05822 6
R07134 6 D-arabinitol:NAD+ 2-oxidoreductase (D-ribulose-forming)
R07246 6
sedoheptulose-7-phosphate:D-glyceraldehyde-3-phosphateglycolaldehydetransferase
R00005 7 Urea-1-carboxylate amidohydrolase
R00024 7 D-Ribulose 1,5-bisphosphate carboxy-lyase (dimerizing)
R00132 7 Carbonic acid hydro-lyase
R00149 7 Carbon-dioxide:ammonia
ligase(ADP-forming,carbamate-phosphorylating)
R00150 7 ATP:carbamate phosphotransferase
R00230 7 Acetyl-CoA:orthophosphate acetyltransferase
R00276 7 Carbon-monoxide:oxygen oxidoreductase
R00315 7 ATP:acetate phosphotransferase
R00317 7 Acetyl phosphate phosphohydrolase
R00320 7 Pyrophosphate:acetate phosphotransferase
R00328 7 GDP phosphohydrolase
R00330 7 ATP:nucleoside-diphosphate phosphatransferase
R00336 7 Guanosine-3',5'-bis(diphosphate) 3'-pyrophosphohydrolase
R00845 7 sn-glycerol-3-phosphate:NADP+ 1-oxidoreductase
R01015 7 D-Glyceraldehyde-3-phosphate ketol-isomerase
R01058 7 D-glyceraldehyde 3-phosphate:NADP+ oxidoreductase
R01061 7 D-Glyceraldehyde-3-phosphate:NAD+ oxidoreductase(phosphorylating)
R01334 7 2-Phosphoglycolate phosphohydrolase
R01432 7 D-Xylose ketol-isomerase
R01511 7 D-Glycerate-3-phosphate phosphohydrolase
R01512 7 ATP:3-phospho-D-glycerate 1-phosphotransferase
R01513 7 3-Phospho-D-glycerate:NAD+ 2-oxidoreductase
R01514 7 ATP:(R)-glycerate 3-phosphotransferase
R01516 7 3-Phospho-D-glycerate 1,2-phosphomutase
R01518 7 2-Phospho-D-glycerate 2,3-phosphomutase
R01574 7 D-Arabinose:NAD+ 1-oxidoreductase
R01676 7 Guanine aminohydrolase
R01677 7 Guanosine ribohydrolase
R01827 7
Sedoheptulose-7-phosphate:D-glyceraldehyde-3-phosphateglyceronetransferase
R01843 7 ATP:Sedoheptulose 7-phosphate 1-phosphotransferase
R01844 7 ATP:sedoheptulose 7-phosphate
R01848 7 ITP:Sedoheptulose 7-phosphate 1-phosphotransferase
R01896 7 Xylitol:NAD+ 2-oxidoreductase (D-xylulose-forming)
R01898 7 D-Lyxose ketol-isomerase
R02106 7 Urate:oxygen oxidoreductase
R02147 7 guanosine:orthophosphate ribosyltransferase
R02492 7 Nitrous-oxide:(acceptor) oxidoreductase (NO-forming)
R02646 7 Urate-3-ribonucleoside:orthophosphate D-ribosyltransferase
R04640 7
N-(5'-Phospho-D-ribosylformimino)-5-amino-1-(5''-phospho-D-ribosyl)-4-imidazolecarboxamide
ketol-isomerase
R04857 7
R05604 7 D-arabinitol:NAD 4-oxidoreductase
R05645 7
R07316 7 carbamate hydro-lyase
R07378 7
sedoheptulose-7-phosphate:D-glyceraldehyde-3-phosphateglyceronetransferase
R00012 8 GTP:GTP guanylyltransferase
R00211 8 Glyoxylate:oxygen oxidoreductase
R00212 8 Acetyl-CoA:formate C-acetyltransferase
R00227 8 Acetyl-CoA hydrolase
R00228 8 acetaldehyde:NAD+ oxidoreductase (CoA-acetylating)
R00229 8 Acetate:CoA ligase (ADP-forming)
R00235 8 Acetate:CoA ligase (AMP-forming)
R00236 8 Acetyl adenylate:CoA ligase (AMP-forming)
R00238 8 Acetyl-CoA:acetyl-CoA C-acetyltransferase
R00316 8 Acetate:CoA ligase (AMP-forming)
R00321 8 Acetamide amidohydrolase
R00335 8 GTP phosphohydrolase (vesicle-releasing)
R00424 8 GTP 7,8-8,9-dihydrolase
R00425 8 GTP 7,8-8,9-dihydrolase (pyrophosphate-forming)
R00426 8 Guanosine 5'-triphosphate pyrophosphohydrolase
R00428 8 GTP 7,8-8,9-dihydrolase
R00429 8 ATP:GTP 3'-pyrophosphotransferase
R00434 8 GTP pyrophosphate-lyase (cyclizing)
R00475 8 (S)-2-Hydroxy-acid:oxygen 2-oxidoreductase
R00658 8 2-Phospho-D-glucerate hydro-lyase
R00710 8 Acetaldehyde:NAD+ oxidoreductase
R00717 8 Glycolate:NAD+ oxidoreductase
R00756 8 ATP:D-fructose-6-phosphate 1-phosphotransferase
R00758 8 D-Mannitol-1-phosphate:NAD+ 5-oxidoreductase
R00760 8 ATP:D-fructose 6-phosphotransferase
R00761 8 D-Fructose-6-phosphate D-erythrose-4-phosphate-lyase
R00763 8 D-Fructose-2,6-bisphosphate 2-phosphohydrolase
R00764 8 Pyrophosphate:D-fructose-6-phosphate 1-phosphotransferase
R00765 8 D-Glucosamine-6-phosphate ketol-isomerase(deaminating)
R00770 8 ITP:D-fructose-6-phosphate 1-phosphotransferase
R00771 8 D-Glucose-6-phosphate ketol-isomerase
R00772 8 D-Mannose-6-phosphate ketol-isomerase
R00774 8 Urea:carbon-dioxide ligase (ADP-forming)
R00841 8 Glycerol-3-phosphate phosphohydrolase
R00842 8 sn-Glycerol-3-phosphate:NAD+ 2-oxidoreductase
R00846 8 sn-Glycerol-3-phosphate:oxygen 2-oxidoreductase
R00876 8 ITP:D-hexose 6-phosphotransferase
R01010 8 Glycerone phosphate phosphohydrolase (alkaline optimum)
R01016 8 Glycerone-phosphate phospho-lyase
R01067 8 D-Fructose 6-phosphate:D-glyceraldehyde-3-phosphate
glycolaldehydetransferase
R01068 8 D-Fructose-1,6-bisphosphate D-glyceraldehyde-3-phosphate-lyase
R01069 8 D-Tagatose 1,6-bisphosphate triosephosphate lyase
R01070 8 beta-D-fructose 1,6-bisphosphate D-glyceraldehyde-3-phosphate-lyase
R01333 8 glycolaldehyde:NAD+ oxidoreductase
R01388 8 D-Glycerate:NADP+ 2-oxidoreductase
R01395 8 ATP:carbamate phosphotransferase
R01400 8
R01429 8 D-xylose:NAD+ 1-oxidoreductase
R01431 8 Xylitol:NADP+ oxidoreductase
R01515 8 3-Phospho-D-glyceroyl phosphate phosphohydrolase
R01517 8 GTP:3-phospho-D-glycerate 1-phosphotransferase
R01662 8 3-Phospho-D-glyceroyl phosphate 2,3-phosphomutase
R01745 8 (R)-Glycerate:NAD+ oxidoreductase
R01748 8 D-Glycerate-2-phosphate phosphohydrolase
R01751 8 (R,R)-Tartrate carboxy-lyase
R01752 8 D-Glyceraldehyde:NAD+ oxidoreductase
R01825 8 D-erythrose 4-phosphate:NAD+ oxidoreductase
R01829 8 Sedoheptulose 1,7-bisphosphate D-glyceraldehyde-3-phosphate-lyase
R01830 8 beta-D-Fructose
6-phosphate:D-glyceraldehyde-3-phosphateglycolaldehyde transferase
R01845 8 Sedoheptulose 1,7-bisphosphate 1-phosphohydrolase
R02136 8 ATP:xylitol 5-phosphotransferase
R02607 8 3-Phosphoglycerate:NAD+ 2-oxidoreductase
R02664 8
R02714 8 D-Arabinono-1,4-lactone lactonohydrolase
R02715 8 D-Arabinono-1,4-lactone:oxygen oxidoreductase
R03298 8
R03409 8 Guanosine 3'-diphosphate 5'-triphosphate 5'-phosphohydrolase
R03546 8 Cyanate C-N-lyase
R03819 8 ATP:sedoheptulose 7-phosphate
R04655 8
R04732 8
R05339 8
R05563 8 Biuret amidohydrolase
R05646 8
R05679 8 sn-Glycerol-1-phosphate:NAD 2-oxidoreductase
R05805 8 ADP:D-fructose-6-phosphate 1-phosphotransferase
R05831 8 xylitol:NAD oxidoreductase
R06063 8
R06064 8
R06601 8 5-Hydroxyisourate amidohydrolase
R07133 8 D-sorbitol-6-phosphate:NAD+ 2-oxidoreductase
R07152 8 xylitol:oxygen oxidoreductase
R07306 8 GTP 8,9-hydrolase (phosphate-forming)
R07315 8 carbamate hydro-lyase
R00006 9 2-Acetolactate pyruvate-lyase (carboxylating)
R00008 9 Parapyruvate pyruvate-lyase
R00013 9 Glyoxylate carboxy-lyase (dimerizing)
R00131 9 Urea amidohydrolase
R00195 9 2,3-Diaminopropionate ammonia-lyase
R00199 9 ATP:pyruvate,water phosphotransferase
R00200 9 ATP:pyruvate O2-phosphotransferase
R00203 9 Pyruvaldehyde:NAD+ oxidoreductase
R00206 9 ATP:pyruvate,orthophosphate phosphotransferase
R00207 9 Pyruvate:oxygen 2-oxidoreductase (phosphorylating)
R00208 9 Phosphoenolpyruvate phosphohydrolase
R00209 9 Pyruvate:NAD+ 2-oxidoreductase (CoA-acetylating)
R00213 9 O-Carbamoyl-L-serine ammonia-lyase (pyruvate-forming)
R00214 9 (S)-Malate:NADP+ oxidoreductase(oxaloacetate-decarboxylating)
R00215 9 (R)-Malate:NAD+ oxidoreductase (decarboxylating)
R00220 9 L-serine ammonia-lyase
R00221 9 D-serine ammonia-lyase
R00223 9 Serine ammonia-lyase
R00224 9 Pyruvate carboxy-lyase
R00226 9 (S)-2-Acetolactate pyruvate-lyase (carboxylating)
R00237 9 (3S)-Citramalyl-CoA pyruvate-lyase
R00299 9 ATP:D-glucose 6-phosphotransferase
R00303 9 D-Glucose-6-phosphate phosphohydrolase
R00307 9
R00324 9 Acetylpyruvate acetylhydrolase
R00339 9 (R,R)-Tartrate hydro-lyase
R00341 9 ATP:oxaloacetate carboxy-lyase (transphosphorylating)
R00344 9 Pyruvate:carbon-dioxide ligase (ADP-forming)
R00345 9 Orthophosphate:oxaloacetate carboxyl-lyase (phosphorylating)
R00346 9 Pyrophosphate:oxaloacetate carboxy-lyase (transphosphorylating)
R00365 9 glycine:NAD+ oxidoreductase (deaminating)
R00396 9 L-Alanine:NAD+ oxidoreductase (deaminating)
R00430 9 GTP:pyruvate O2-phosphotransferase
R00431 9 GTP:oxaloacetate carboxy-lyase (transphosphorylating)
R00466 9 Glyoxylate:oxygen oxidoreductase
R00468 9 Glyoxylate:NADP+ oxidoreductase (CoA-oxalylating)
R00470 9 4-Hydroxy-2-oxoglutarate glyoxylate-lyase
R00471 9 D-4-Hydroxy-2-oxoglutarate glyoxylate-lyase
R00472 9 L-Malate glyoxylate-lyase (CoA-acetylating)
R00473 9 (3S)-3-Carboxy-3-hydroxypropanoyl-CoA glyoxylate-lyase
R00581 9 L-serine:NAD+ oxidoreductase (deaminating)
R00661 9 Phosphoenolpyruvate 2,3-phosphonomutase
R00703 9 (S)-Lactate:NAD+ oxidoreductase
R00704 9 (R)-Lactate:NAD+ oxidoreductase
R00724 9 ITP:pyruvate O2-phosphotransferase
R00725 9 ITP:D-hexose 6-phosphotransferase
R00726 9 ITP:oxaloacetate carboxy-lyase (transphosphorylating)
R00742 9 Acetyl-CoA:carbon-dioxide ligase (ADP-forming)
R00748 9 Ethanolamine-phosphate phospho-lyase (deaminating)
R00753 9 (S)-Lactate acetaldehyde-lyase
R00754 9 Ethanol:NAD+ oxidoreductase
R00762 9 D-Fructose-1,6-bisphosphate 1-phosphohydrolase
R00778 9 Urea hydro-lyase
R00834 9 D-Sorbitol 6-phosphate:NADP+ 1-oxidoreductase
R00835 9 D-Glucose-6-phosphate:NADP+ 1-oxoreductase
R00840 9 1L-myo-Inositol-1-phosphate lyase (isomerizing)
R00847 9 ATP:glycerol 3-phosphotransferase
R00850 9 sn-Glycerol-3-phosphate:D-glucose 6-phosphotransferase
R00866 9 ATP:D-fructose 1-phosphotransferase
R00867 9 ATP:D-fructose 6-phosphotransferase
R00868 9 D-Mannitol:NAD+ 2-oxidoreductase
R00875 9 D-Glucitol:NAD+ 2-oxidoreductase
R00877 9 D-Mannose ketol-isomerase
R00878 9 alpha-D-Glucose ketol-isomerase
R01011 9 ATP:glycerone phosphotransferase
R01012 9 Phosphoenolpyruvate:glycerone phosphotransferase
R01034 9 Glycerol:NAD+ oxidoreductase
R01036 9 Glycerol:NAD+ oxidoreductase
R01043 9 Glycerol-2-phosphate phosphohydrolase
R01044 9 Pyrophosphate:glycerol 1-phosphotransferase
R01047 9 Glycerol hydro-lyase
R01048 9 Glycerol hydro-lyase
R01059 9 ATP:D-glyceraldehyde 3-phosphotransferase
R01066 9 2-Deoxy-D-ribose-5-phosphate acetaldehyde-lyase
R01232 9 P1,P4-Bis(5'-nucleosyl)-tetraphosphate nucleotidohydrolase
R01234 9 Guanosine 3',5'-cyclic phosphate 5'-nucleotidohydrolase
R01327 9 ITP:D-hexose 6-phosphotransferase
R01335 9
R01358 9 Acetoacetyl-CoA hydrolase
R01359 9 Acetoacetyl-CoA:acetate CoA-transferase
R01390 9
R01393 9 Hydroxypyruvate carboxy-lyase
R01394 9 Hydroxypyruvate ketol-isomerase
R01469 9 Ethanolamine:oxygen oxidoreductase (deaminating)
R01576 9 3-Deoxy-D-manno-octulosonate D-arabinose-lyase
R01781 9 Glycol:NAD+ oxidoreductase
R01782 9 2-Dehydro-3-deoxy-D-pentanoate glycoaldehyde-lyase
R01784 9 2-Dehydro-3-deoxy-L-pentanoate glycolaldehyde
R01785 9 L-Xylulose 1-phosphate lactaldehyde-lyase
R01817 9 D-mannitol-1-phosphate:NADP+ 6-oxidoreductase
R01818 9 D-Mannose 6-phosphate 1,6-phosphomutase
R01819 9 D-Mannose-6-phosphate ketol-isomerase
R01826 9
Phosphoenolpyruvate:D-erythrose-4-phosphateC-(1-carboxyvinyl)transferase
(phosphate hydrolysing,2-carboxy-2-oxoethyl-forming)
R01901 9 ATP:L-xylulose 5-phosphotransferase
R01902 9 ATP:L-rhamnulose 1-phosphotransferase
R01903 9 L-Arabitol:NAD+ 4-oxidoreductase (L-xylulose-forming)
R01905 9 3-Dehydro-L-gulonate carboxy-lyase
R01906 9
R01964 9 ITP:D-hexose 6-phosphotransferase
R01975 9 (S)-3-Hydroxybutanoyl-CoA:NAD+ oxidoreductase
R01977 9 (R)-3-Hydroxybutanoyl-CoA:NADP+ oxidoreductase
R01978 9 (S)-3-Hydroxy-3-methylglutaryl-CoA
acetoacetyl-CoA-lyase(CoA-acetylating)
R02058 9 Acetyl-CoA:D-glucosamine-6-phosphate N-acetyltransferase
R02059 9 N-Acetyl-D-glucosamine-6-phosphate amidohydrolase
R02060 9 D-Glucosamine 1-phosphate 1,6-phosphomutase
R02069 9 D-Fructose 1,6-bisphosphate phosphohydrolase
R02071 9 ATP:D-fructose-1-phosphate 6-phosphotransferase
R02073 9 Pyrophosphate:D-fructose-6-phosphate 1-phosphotransferase
R02167 9 D-Mannitol-1-phosphate phosphohydrolase
R02260 9 (S)-Lactaldehyde:NADP+ oxidoreductase
R02425 9 (S)(+)-Allantoin amidohydrolase
R02427 9 D-Xylonolactone lactonohydrolase
R02527 9 (R)-Lactaldehyde:NAD+ oxidoreductase
R02528 9
R02531 9 Lactaldehyde:NAD+ 1-oxidoreductase
R02546 9 (R,R)-Tartrate epimerase
R02568 9 D-Fructose 1-phosphate D-glyceraldehyde-3-phosphate-lyase
R02648 9 Glycerol 1,2-cyclic phosphate 2-glycerophosphohydrolase
R02703 9 D-Mannitol-1-phosphate:NAD+ 5-oxidoreductase
R02730 9 D-Fructose-2,6-bisphosphate 6-phosphohydrolase
R02731 9 D-Fructose-2,6-bisphosphate 2-phosphohydrolase
R02732 9 ATP:D-fructose-6-phosphate 2-phosphotransferase
R02740 9 alpha-D-Glucose 6-phosphate ketol-isomerase
R02754 9 5-Dehydro-4-deoxy-D-glucarate tartronate-semialdehyde-lyase
R02865 9 ATP:D-hexose 6-phosphotransferase
R02866 9 Sorbitol-6-phosphate phosphohydrolase
R02867 9 ITP:D-hexose 6-phosphotransferase
R03032 9 D-Arabinonate hydro-lyase
R03234 9
R03236 9 ATP:D-tagatose-6-phosphate 1-phosphotransferase
R03239 9 ITP:D-Tagatose 6-phosphate 1-phosphotransferase
R03254 9
2-Dehydro-3-deoxy-D-octonate-8-phosphateD-arabinose-5-phosphate-lyase
(pyruvate-phosphorylating)
R03277 9
R03321 9 beta-D-Glucose 6-phosphate ketol-isomerase
R03459 9
2,5-Diamino-6-hydroxy-4-(5-phosphoribosylamino)-pyrimidine2-aminohydrolase
R03920 9 ATP:D-fructose 6-phosphotransferase
R03925 9 (S)(+)-Allantoin racemase
R04210 9 4-phospho-D-erythronate:NAD+ 2-oxidoreductase
R04286 9
2-Amino-4-hydroxy-6-(erythro-1,2,3-trihydroxypropyl)dihydropteridine
triphosphate lyase
R04620 9
2-Amino-4-hydroxy-6-(erythro-1,2,3-trihydroxypropyl)dihydropteridine
triphosphate phosphohydrolase (alkaline optimum)
R04638 9
R04731 9 4-aminoimidazole aminohydrolase
R04779 9 ATP:D-fructose-6-phosphate 1-phosphotransferase
R04780 9 beta-D-Fructose 1,6-bisphosphate 1-phosphohydrolase
R05046 9 Formamidopyrimidine nucleoside triphosphate 7,8-8,9-dihydrolase
R05047 9
R05338 9 D-arabino-3-Hexulose 6-phosphate formaldehyde-lyase
R05561 9 Cyanuric acid amidohydrolase
R05562 9 Biuret amidohydrolase
R05605 9
2-dehydro-3-deoxy-D-gluconate-6-phosphateD-glyceraldehyde-3-phosphate-lyase
R05607 9 D-sorbitol-6-phosphate:NAD 2-oxidoreductase
R05636 9 1-Deoxy-D-xylulose-5-phosphate pyruvate-lyase (carboxylating)
R05647 9
R05804 9 ADP:D-glucose 6-phosphotransferase
R05861 9 D-alanine:oxygen oxidoreductase (deaminating)
R06137 9
R06180 9
R06604 9
R06605 9
R07183 9 acetylacetone:oxygen oxidoreductase
R07298 9 glycerol-1-phosphate phosphohydrolase
R07305 9 cyanuric acid amidohydrolase
R07324 9 1D-myo-inositol-3-phosphate lyase (isomerizing)
R07399 9
R00217 10 Oxaloacetate carboxy-lyase
R00233 10 Malonyl-CoA carboxy-lyase
R00273 10 oxalate:oxygen oxidoreductase
R00300 10 D-Glucose:NAD+ 1-oxidoreductase
R00301 10 D-Glucose:NADP+ 1-oxidoreductase
R00302 10 Pyranose:oxygen 2-oxidoreductase
R00304 10 D-Glucose-1-phosphate phosphohydrolase
R00319 10 (S)-Lactate:oxygen 2-oxidoreductase(decarboxylating)
R00327 10 6-Acetyl-D-glucose acetylhydrolase
R00337 10 GDPglucose glucohydrolase
R00338 10 Oxaloacetate acetylhydrolase
R00340 10 (S,S)-Tartrate hydro-lyase
R00342 10 (S)-malate:NAD+ oxidoreductase
R00347 10 erythro-3-hydroxy-Ls-aspartate ammonia-lyase
R00348 10 2-Oxosuccinamate amidohydrolase
R00351 10 Citrate oxaloacetate-lyase ((pro-3S)-CH2COO- -> acetyl-CoA)
R00352 10 ATP:citrate oxaloacetate-lyase ((pro-3S)-CH2COO-
->acetyl-CoA)(ATP-dephosphorylating)
R00353 10 Malonyl-CoA:pyruvate carboxyltransferase
R00354 10 (3S)-Citryl-CoA oxaloacetate-lyase
R00360 10 (S)-Malate:oxygen oxidoreductase
R00362 10 Citrate oxaloacetate-lyase ((pro-3S)-CH2COO- -->acetate)
R00363 10 Oxaloacetate keto-enol-isomerase
R00366 10 Aminoacetic acid:oxygen oxidoreductase (deaminating)
R00368 10 N-(carboxymethyl)-D-alanine:NAD+ oxidoreductase (glycine-forming)
R00369 10 L-Alanine:glyoxylate aminotransferase
R00370 10 Acetyl-CoA:glycine C-acetyltransferase
R00371 10 Succinyl-CoA:glycine C-succinyl-transferase(decarboxylating)
R00373 10 Glycine:oxaloacetate aminotransferase
R00398 10 2,2'-iminodipropanoate:NAD+ oxidoreductase (L-alanine-forming)
R00399 10
R00401 10 L-Alanine racemase
R00477 10 3-Oxalomalate glyoxylate-lyase
R00478 10 erythro-3-Hydroxy-L-aspartate glyoxylate-lyase
R00522 10 Oxalate carboxy-lyase
R00580 10
R00584 10 Pyrophosphate:L-serine O-phosphotransferase
R00585 10 L-Serine:pyruvate aminotransferase
R00586 10
R00588 10 L-Serine:glyoxylate aminotransferase
R00589 10 L-2-Amino-3-hydroxypropionic acid racemase
R00590 10 L-Serine hydro-lyase (deaminating)
R00604 10 Formaldehyde:NAD+ oxidoreductase
R00605 10 methanol:NAD+ oxidoreductase
R00614 10 Formaldehyde:formaldehyde oxidoreductase
R00740 10 3-Oxopropanoate:NADP+ oxidoreductase
(decarboxylating,CoA-acetylating)
R00743 10 Acetyl-CoA:malonate CoA-transferase
R00744 10
R00749 10 Ethanolamine ammonia-lyase
R00751 10 L-Threonine acetaldehyde-lyase
R00775 10 Guanidinoacetate amidohydrolase
R00837 10 alpha,alpha-Trehalose-6-phosphate phosphoglucohydrolase
R00838 10 Maltose-6'-phosphate 6-phosphoglucohydrolase
R00839 10 6-Phospho-beta-D-glucosyl-(1,4)-D-gluxose glucohydrolase
R00872 10 D-Fructose 2-phosphate phosphatase
R00874 10 D-Glucose:D-fructose oxidoreductase
R00883 10 GDP:D-mannose-1-phosphate guanylyltransferase
R00885 10 GTP:alpha-D-mannose-1-phosphate guanylyltransferase
R00959 10 alpha-D-Glucose 1-phosphate 1,6-phosphomutase
R01014 10 Erythrulose-1-phosphate formaldehyde-lyase
R01082 10 (S)-Malate hydro-lyase
R01150 10 D-AlanineD-Alanine ligase (ADP-forming)
R01185 10 myo-Inositol 1-phosphate phosphahydrolase
R01187 10 1D-myo-Inositol 3-phosphate phosphahydrolase
R01200 10 N-Acetyl-D-glucosamine amidohydrolase
R01201 10 ATP:N-acetyl-D-glucosamine 6-phosphotransferase
R01204 10 Acetyl-CoA:D-glucosamine N-acetyltransferase
R01256 10 (S)-Malate:CoA ligase (ADP-forming)
R01326 10 ATP:D-glucose 6-phosphotransferase
R01357 10 Acetoacetate:CoA ligase (AMP-forming)
R01360 10 (S)-3-Hydroxy-3-methylglutaryl-CoA acetoacetate-lyase
R01361 10 (R)-3-Hydroxybutanoate:NAD+ oxidoreductase
R01366 10 Acetoacetate carboxy-lyase
R01440 10 D-Xylulose-5-phosphate:formaldehyde glycolaldehydetransferase
R01446 10 (S)-lactaldehyde:NAD+ oxidoreductase
R01447 10 (S)-Lactate:oxaloacetate oxidoreductase
R01450 10
R01468 10 ATP:ethanolamine O-phosphotransferase
R01541 10 ATP:2-dehydro-3-deoxy-D-gluconate 6-phosphotransferase
R01558 10 Oxalate:CoA ligase (AMP-forming)
R01600 10 ATP:D-glucose 6-phosphotransferase
R01602 10 alpha-D-Glucose 1-epimerase
R01735 10 (R)-Lactaldehyde:NAD+ 2-oxidoreductase
R01749 10 D-Glycerate:NAD+ oxidoreductase (carboxylating)
R01758 10 L-Arabitol:NAD+ 1-oxidoreductase
R01786 10 ATP:D-glucose 6-phosphotransferase
R01787 10 alpha-D-Glucose:NADP+ 1-oxidoreductase
R01788 10 alpha-D-Glucose 6-phosphate phosphohydrolase
R01908 10 Oxalyl-CoA carboxy-lyase
R01961 10 ATP:D-glucosamine phosphotransferase
R01962 10
R02035 10 6-Phospho-D-glucono-1,5-lactone lactonohydrolase
R02081 10 (R)-Mevalonate:NAD+ oxidoreductase (CoA-acetylating)
R02083 10 (S)-3-Hydroxy-3-methylglutaryl-CoA hydrolase
R02085 10 (S)-3-Hydroxy-3-methylglutaryl-CoA hydro-lyase
R02086 10 N-Acetyl-D-glucosamine 1-phosphate 1,6-phosphomutase
R02087 10 N-Acetyl-D-glucosamine 6-phosphate 2-epimerase
R02258 10 (S)-Propane-1,2-diol:NAD+ oxidoreductase
R02261 10
R02263 10 L-Rhamnulose-1-phosphate lactaldehyde-lyase
R02278 10 2-Dehydro-3-deoxy-L-arabinonate hydro-lyase
R02279 10 5-Dehydro-4-deoxy-D-glucarate hydro-lyase (decarboxylating)
R02359 10 Urethane amidohydrolase (decarboxylating)
R02419 10 (R)-Malate hydro-lyase
R02422 10 Allantoate amidinohydrolase
R02423 10 Allantoate amidinohydrolase (decarboxylating)
R02424 10 Allantoin amidohydrolase
R02428 10 D-Xylono-1,4-lactone lactonohydrolase
R02429 10 D-Xylonate hydro-lyase
R02441 10 L-Arabitol:NAD+ 2-oxidoreductase (L-ribulose-forming)
R02491 10 L-Citramalyl-CoA hydro-lyase
R02522 10 L-Arabinonate hydro-lyase
R02544 10 meso-tartrate:NAD+ oxidoreductase
R02545 10 meso-Tartaric acid:NAD+ oxidoreductase
R02547 10 trans-2,3-Epoxysuccinate hydrolase
R02577 10 Propane-1,2-diol:NAD+ 1-oxidoreductase
R02637 10 3-Dehydro-L-gulonate:NAD+ 2-oxidoreductase
R02640 10 L-Gulonate:NAD+ 3-oxidoreductase
R02728 10 beta-D-Glucose 1-phosphate 1,6-phosphomutase
R02736 10 beta-D-Glucose-6-phosphate:NADP+ 1-oxoreductase
R02739 10 alpha-D-Glucose 6-phosphate ketol-isomerase
R02749 10 2-Deoxy-D-ribose 1-phosphate 1,5-phosphomutase
R02750 10
R02752 10 D-Glucarate hydro-lyase
R02853 10 D-O-Phosphoserine phosphohydrolase
R02927 10 ATP:D-tagatose 6-phosphotransferase
R02947 10 2-Acetolactate carboxy-lyase
R02948 10 (S)-2-Hydroxy-2-methyl-3-oxobutanoate carboxy-lyase
R02955 10 Acetyl-CoA:citramalate CoA-transferase
R03026 10 (S)-3-Hydroxybutanoyl-CoA hydro-lyase
R03027 10 (3R)-3-Hydroxybutanoyl-CoA hydro-lyase
R03051 10 2,3-Dihydroxy-3-methylbutanoate:NADP+ oxidoreductase (isomerizing)
R03052 10 2-Acetolactate methylmutase
R03080 10 (R)-Propane-1,2-diol:NAD+ oxidoreductase
R03081 10 2-Dehydro-3-deoxy-D-fuconate glycolaldehyde
R03083 10 2-Dehydro-3-deoxy-D-arabino-heptonate 7-phosphate
phosphate-lyase(cyclyzing)
R03119 10 propane-1,3-diol:NAD+ 1-oxidoreductase
R03127 10 Dihydroxyfumarate carboxy-lyase
R03128 10
R03153 10 Acetyl-CoA:citramalate CoA-transferase
R03240 10 D-Galactose 6-phosphate ketol-isomerase
R03244 10 L-ribulose-5-phosphate 3-epimerase
R03276 10 (S)-3-Hydroxybutanoyl-CoA 3-epimerase
R03331 10 sn-Glycero-3-phospho-1-inositol inositolphosphohydrolase
R03333 10 1D-myo-Inositol-1,2-cyclic-phosphate 2-inositolphosphohydrolase
R03350 10 3-Deoxy-D-manno-octulosonate-8-phosphate 8-phosphohydrolase
R03458 10 5-amino-6-(5-phosphoribitylamino)uracil:NADP+ 1'-oxidoreductase
R03504 10
2-Amino-4-hydroxy-6-(D-erythro-1,2,3-trihydroxypropyl)-7,8-dihydropteridine
glycolaldehyde-lyase
R03896 10 (R)-2-Methylmalate hydro-lyase
R03921 10 Sucrose 6-phosphate fructohydrolase
R03995 10
R04026 10
R04053 10 3-phosphonopyruvate carboxy-lyase
R04144 10 5-Phospho-D-ribosylamine:glycine ligase (ADP-forming)
R04285 10 6-Lactoyl-5,6,7,8-tetrahydropterin:NADP+ 2'-oxidoreductase
R04375 10
R04439 10 (R)-2,3-Dihydroxy-3-methylbutanoate:NADP+
oxidoreductase(isomerizing)
R04621 10
R05048 10 GTP 7,8-8,9-dihydrolase
R05071 10 (S)-2-Acetolactate methylmutase
R05077 10
R05078 10
R05332 10 Acetyl-CoA:D-glucosamine-1-phosphate N-acetyltransferase
R05571 10 Galactitol-1-phosphate:NAD oxidoreductase
R05608 10 D-galactarate hydro-lyase
R05644 10
R05688 10 1-Deoxy-D-xylulose-5-phosphate isomeroreductase
R05698 10 Mannitol:oxygen oxidoreductase (cyclizing)
R05735 10 acetone:carbon-dioxide ligase (AMP-forming)
R05758 10 threo-3-hydroxy-L-aspartate ammonia-lyase
R06126 10 L-serine:NADP+ 3-oxidoreductase
R06154 10 methylamine:oxygen oxidoreductase (deaminating)
(copper-containing)
R06171 10 L-Allothreonine acetaldehyde-lyase
R06510 10
R06870 10 Phosphoethanolamine phosphohydrolase
R07127 10 ATP:3-dehydro-L-gulonate 6-phosphotransferase
R07135 10 mannitol:NAD+ 1-oxidoreductase
R07164 10 L-aspartate:NAD+ oxidoreductase (deaminating)
R07253 10 acyl-CoA:malonyl-CoA C-acyltransferase
(decarboxylating,oxoacyl-reducing, thioester-hydrolysing and cyclizing)
R07279 10 ATP:myo-inositol 1-phosphotransferase
R07290 10 formyl-CoA:oxalate CoA-transferase
R07346 10 D-glucitol:NADP+ oxidoreductase
R00016 11 D-Glucose-1-phosphate:D-glucose-1-phosphate 6-phosphotransferase
R00048 11 (R)-3-((R)-3-Hydroxybutanoyloxy)-butanoate
hydroxybutanoylhydrolase
R00219 11
R00264 11 2,5-dioxopentanoate:NADP+ 5-oxidoreductase
R00325 11 (3S)-citramalate pyruvate-lyase
R00357 11 L-Aspartic acid:oxygen oxidoreductase (deaminating)
R00397 11 L-Aspartate 4-carboxy-lyase
R00400 11 L-Alanine:2-oxo-acid aminotransferase
R00402 11 succinate:NAD+ oxidoreductase
R00469 11 Ureidoglycolate amidohydrolase (decarboxylating)
R00480 11 ATP:L-aspartate 4-phosphotransferase
R00481 11
R00482 11 L-Aspartate:ammonia ligase (ADP-forming)
R00483 11 L-Aspartate:ammonia ligase (AMP-forming)
R00487 11 Acetyl-CoA:L-aspartate N-acetyltransferase
R00489 11 L-Aspartate 1-carboxy-lyase
R00490 11 L-Aspartate ammonia-lyase
R00491 11 L-Aspartate racemase
R00521 11 Formyl-CoA hydrolase
R00582 11 L-O-Phosphoserine phosphohydrolase
R00602 11 Hydorogen-peroxide:hydrogen-peroxide oxidoreductase
R00606 11 Methylamine:(acceptor) oxidoreductase (deaminating)
R00608 11 Methanol:oxygen oxidereductase
R00705 11 3-Oxopropanoate:NAD+ oxidoreductase
(decarboxylating,CoA-acetylating)
R00747 11 2-Phosphonoacetaldehyde phosphonohydrolase
R00776 11 (-)-Ureidoglycolate urea-lyase
R00777 11 N-Amidino-L-aspartate amidinohydrolase
R00803 11 Sucrose:orthophosphate alpha-D-glucosyltransferase
R00805 11 Sucrose-6-phosphate phosphohydrolase
R00880 11 GDP-D-mannose:NAD+ 6-oxidoreductase
R00881 11 GDPmannose sugarphosphohydrolase
R00888 11 GDPmannose 4,6-hydro-lyase
R00889 11 GDPmannose 3,5-epimerase
R00907 11 L-Alanine:3-oxopropanoate aminotransferase
R00947 11 D-Glucose-1-phosphate phosphohydrolase
R00948 11 ATP:alpha-D-glucose-1-phosphate adenyltransferase
R00949 11 ATP:D-glucose-1-phosphate 6-phosphotransferase
R00952 11 Cellobiose:orthophosphate alpha-D-glucosyltransferase
R00953 11 3-beta-D-Glucosylglucose:orthophosphate
alpha-D-glucosyltransferase
R00954 11 GTP:alpha-D-glucose-1-phosphate guanylyltransferase
R00957 11
alpha-D-Glucose-1-phosphate:alpha-D-glucose-1-phosphate4-alpha-D-glucosyltransferase
(dephosphorylating)
R00960 11 D-Glucose-1-phosphate:D-glucose-1-phosphate 6-phosphotransferase
R00996 11 L-threonine ammonia-lyase
R01083 11 N6-(1,2-Dicarboxyethyl)AMP AMP-lyase
R01087 11 Maleate cis-trans-isomerase
R01135 11 IMP:L-aspartate ligase (GDP-forming)
R01144 11 Oxaloacetate-4-methyl-ester oxaloacetohydrolase
R01171 11 Butanoyl-CoA:(acceptor) 2,3-oxidoreductase
R01182 11 ATP:myo-inositol 1-phosphotransferase
R01183 11 myo-Inositol:NAD+ 2-oxidoreductase
R01184 11 myo-Inositol:oxygen oxidoreductase
R01193 11 sn-Glycero-3-phospho-1-inositol glycerophosphohydrolase
R01202 11 N-Acetyl-D-glucosamine:NAD+ 1-oxidoreductase
R01203 11 N-Acyl-D-hexosamine:oxygen 1-oxidoreductase
R01207 11 N-Acyl-D-glucosamine 2-epimerase
R01209 11 2,3-Dihydroxy-3-methylbutanoate hydro-lyase
R01233 11 GDPglucose sugarphosphohydrolase
R01322 11 Citrate:CoA ligase (ADP-forming)
R01323 11 Acetyl-CoA:citrate CoA-transferase
R01324 11 Citrate hydro-lyase
R01325 11 Citrate hydro-lyase
R01336 11 Carboxymethyloxysuccinate glycolate-lyase
R01397 11 Carbamoyl-phosphate:L-aspartate carbamoyltransferase
R01441 11 ATP:cellobiose 6-phosphotransferase
R01465 11 L-Threonine:NAD+ oxidoreductase
R01467 11 L-Threonine racemase
R01481 11 L-Gulonate:NADP+ 6-oxidoreductase
R01519 11 D-Glucono-1,5-lactone lactonohydrolase
R01520 11 beta-D-Glucose:NAD+ 1-oxoreductase
R01522 11 beta-D-Glucose:oxygen 1-oxidoreductase
R01528 11 6-Phospho-D-gluconate:NADP+ 2-oxidoreductase (decarboxylating)
R01538 11 D-Gluconate hydro-lyase
R01542 11 2-Dehydro-3-deoxy-D-gluconate:NAD+ 5-oxidoreductase
R01543 11 2-Dehydro-3-deoxy-D-gluconate:NADP+ 6-oxidoreductase
R01544 11 2-amino-2-deoxy-D-gluconate ammonia-lyase
R01550 11 Propan-2-ol:NADP+ oxidoreductase
R01584 11 N-methyl-L-alanine:NADP+ oxidoreductase (demethylating,
deaminating)
R01589 11 Methylguanidine amidinohydrolase
R01604 11 3-Oxopropanoate:NAD+ oxidoreductase
R01608 11 3-hydroxypropanoate:NAD+ oxidoreductase
R01609 11 3-aci-Nitropropanoate:oxygen oxidoreductase
R01610 11
5-Dehydro-2-deoxy-D-glyconate-6-phosphatemalonate-semialdehyde-lyase
R01611 11 3-Oxopropanoate hydro-lyase
R01660 11
3-phospho-D-glyceroyl-phosphate:D-glucose-1-phosphate6-phosphotransferase
R01694 11 L-Sorbose:NADP+ 5-oxidoreductase
R01695 11 L-Sorbose:oxygen 5-oxidoreductase
R01754 11 ATP:L-arabinose 1-phosphotransferase
R01756 11 D-threo-Aldose:NAD+ 1-oxidoreductase
R01757 11 L-Arabinose:NAD+ 1-oxidoreductase
R01761 11 L-Arabinose ketol-isomerase
R01813 11 Tetrahydrobiopterin:NADP+ oxidoreductase
R01872 11 Quinate:NAD+ 5-oxidoreductase
R01969 11 Deoxyguanosine:orthophosphate ribosyltransferase
R01981 11 uronate:NAD+ 1-oxidoreductase
R02036 11 6-Phospho-D-gluconate hydro-lyase
R02168 11 GDPglucose:D-glucose-6-phosphate 1-alpha-D-glucosyltransferase
R02245 11 ATP:(R)-mevalonate 5-phosphotransferase
R02246 11 (R)-Mevalonate:NAD+ oxidoreductase
R02257 11 Propane-1,2-diol:NAD+ oxidoreductase
R02376 11 Propane-1,2-diol hydro-lyase
R02404 11 Itaconate:CoA ligase (ADP-forming)
R02405 11 Itaconate:CoA ligase (IDP-forming)
R02406 11 Itaconate:CoA ligase (IDP-forming)
R02439 11 ATP:L-ribulose 5-phosphotransferase
R02490 11 Citramalyl-CoA hydro-lyase
R02525 11 L-Arabinono-1,5-lactone lactonohydrolase
R02526 11 L-Arabinono-1,4-lactone lactonohydrolase
R02557 11 Deoxyadenosine:orthophosphate ribosyltransferase
R02575 11 ATP:guanidoacetate N-phosphotransferase
R02706 11
R02778 11 Trehalose-6-phosphate phosphohydrolase
R02855 11 (R)-Acetoin:NAD+ oxidoreductase
R02928 11 Galactitol:NAD+ 2-oxidoreductase
R02933 11 L-Gulono-1,4-lactone lactonohydrolase
R02935 11 (S)-Ureidoglycolate:NAD+ oxidoreductase
R02946 11 (R,R)-Butane-2,3-diol:NAD+ oxidoreductase
R02949 11 (R)-Acetoin racemase
R02957 11 D-Glucuronolactone:NAD+ oxidoreductase
R03030 11 L-3-Aminobutyryl-CoA ammonia-lyase
R03084 11 3-Dehydroquinate hydro-lyase
R03256 11 Lactose 6-phosphate 6-phosphogalactohydrolase
R03503 11
ATP:2-amino-4-hydroxy-6-hydroxymethyl-7,8-dihydropteridine6'-pyrophosphotransferase
R03567 11 6-Methylsalicylate carboxy-lyase
R03671 11 D-Fuconate hydro-lyase
R03693 11 (S)-2-Methylmalate hydro-lyase
R03702 11 Triacetolactone lactonohydrolase
R03758 11
R03774 11 L-Rhamnonate hydro-lyase
R03897 11
R03898 11
R04048 11
R04152 11 (2-Aminoethyl)phosphonate:pyruvate aminotransferase
R04177 11 2-Hydroxyethylenedicarboxylate hydro-lyase
R04200 11 D-threo-2,4-diaminopentanoate:NAD+ oxidoreductase (deaminating)
R04299 11
R04435 11 N-Acetylneuraminate 9-phosphate
pyruvate-lyase(pyruvate-phosphorylating)
R04440 11 (R)-2,3-Dihydroxy-3-methylbutanoate:NADP+
oxidoreductase(isomerizing)
R04441 11 (R)-2,3-Dihydroxy-3-methylbutanoate hydro-lyase
R04515 11
R04559 11
1-(5'-Phosphoribosyl)-5-amino-4-(N-succinocarboxamide)-imidazoleAMP-lyase
R04639 11
2-Amino-4-hydroxy-6-(erythro-1,2,3-trihydroxypropyl)dihydropteridine
triphosphate 7,8-8,9-dihydrolase
R04784 11
R04919 11
R05079 11
R05147 11 galactitol-1-phosphate:NAD+ oxidoreductase
R05176 11 ADP-D-glycero-D-manno-heptose 6-epimerase
R05204 11
R05457 11
R05554 11 Ureidoglycine aminohydrolase
R05595 11
R05606 11 D-mannonate hydro-lyase
R05767 11 trehalose 6-phosphate:phosphate b-D-glucosyltransferase
R05768 11 GDP-mannose:3-phosphoglycerate 3-a-D-mannosyltransferase
R05850 11 L-ribulose-5-phosphate 4-epimerase
R05862 11 sarcosine:oxygen oxidoreductase (deaminating)
R06830 11
R06973 11
R06974 11 glycinamide ribonucleotide transformylase
R07125 11 3-dehydro-L-gulonate-6-phosphate carboxy-lyase
R07145 11 L-iditol:NAD+ 2-oxidoreductase
R07148 11 D-threo-aldose:NAD+ 1-oxidoreductase
R07264 11 2-alpha-D-glucosyl-D-glucose:phosphate beta-D-glucosyltransferase
R07265 11 alpha,alpha-trehalose:phosphate alpha-D-glucosyltransferase
R07280 11
R07343 11 myo-inositol-phosphate phosphohydrolase
R07410 11 L-aspartate:NAD+ oxidoreductase (deaminating)
R00010 12 alpha,alpha-Trehalose glucohydrolase
R00015 12 Sucrose:sucrose 1F-beta-D-fructosyltransferase
R00026 12 beta-D-Glucoside glucohydrolase
R00028 12 alpha-D-Glucoside glucohydrolase
R00038 12 4-Hydroxy-3-hexanone propanal-lyase
R00218 12 acetylenedicarboxylate carboxy-lyase
R00243 12 L-Glutamate:NAD+ oxidoreductase (deaminating)
R00250 12 L-Glutamate:oxygen oxidoreductase (deaminating)
R00258 12 L-Alanine:2-oxoglutarate aminotransferase
R00265 12 2-Oxoglutarate:NADP+ 2-oxidoreductase (CoA-succinylating)
R00268 12 Oxalosuccinate:NADP+ oxidoreductase (decarboxylating)
R00270 12
R00271 12 2-Hydroxybutane-1,2,4-tricarboxylate
2-oxoglutarate-lyase(CoA-acetylating)
R00272 12 2-Oxoglutarate carboxy-lyase
R00306 12 1,4-beta-D-Glucan glucohydrolase
R00355 12 L-Aspartate:2-oxoglutarate aminotransferase
R00359 12 D-Aspartate:oxygen oxidoreductase (deaminating)
R00372 12 Glycine:2-oxoglutarate aminotransferase
R00405 12 Succinate:CoA ligase (ADP-forming)
R00406 12
R00409 12 (2S,3R)-3-Hydroxybutane-1,2,3-tricarboxylate pyruvate-lyase
R00410 12 Succinyl-CoA:3-oxo-acid CoA-transferase
R00432 12 Succinate:CoA ligase (GDP-forming)
R00474 12 2-Hydroxy-3-oxoadipate glyoxylate-lyase (carboxylating)
R00479 12 Isocitrate glyoxylate-lyase
R00484 12 N-Carbamoyl-L-aspartate amidohydrolase
R00485 12 L-Asparagine amidohydrolase
R00488 12 N-Acetyl-L-aspartate amidohydrolase
R00610 12 Sarcosine:oxygen oxidoreductase (demethylating)
R00709 12 Isocitrate:NAD+ oxidoreductase (decarboxylating)
R00713 12 Succinate-semialdehyde:NAD+ oxidoreductase
R00727 12 Succinate:CoA ligase (GDP-forming)
R00801 12 alpha-D-Glucoside glucohydrolase
R00802 12 alpha-D-Glucoside glucohydrolase
R00810 12 Sucrose glucosylmutase
R00871 12 D-Fructose:NADP+ 5-oxidoreductase
R00905 12 N-Carbamoyl-beta-alanine amidohydrolase
R00906 12 N-(D-1-carboxyethyl)-beta-alanine:NAD+
oxidoreductase(beta-alanine-forming)
R00908 12 3-Aminopropanoate:2-oxoglutarate aminotransferase
R00913 12 3-Guanidinopropanoate amidinopropionase
R00914 12
R00951 12 ADPglucose sugarphosphohydrolase
R00994 12
R00995 12
R00997 12 1-Aminocyclopropane-1-carboxylate endolyase (deaminating)
R00998 12 (R)-2-Ethylmalate 2-oxobutanoyl-lyase (CoA-acylating)
R00999 12 O-Succinyl-L-homoserine succinate-lyase (adding cysteine)
R01093 12 D-Galactose:NAD+ 1-oxidoreductase
R01148 12 D-Alanine:2-oxoglutarate aminotransferase
R01174 12 Butanoyl-CoA:orthophosphate butanoyltransferase
R01177 12 Acetyl-CoA:acetyl-CoA C-acetyltransferase
R01179 12 Butanoyl-CoA:acetate CoA-transferase
R01180 12 3-Ethylmalate glyoxylate-lyase (CoA-butanoylating)
R01181 12 2-Methylpropanoyl-CoA CoA-carbonylmutase
R01210 12 3-Methyl-2-oxobutanoate:NAD+
oxidoreductase(CoA-mehtylpropanoylating)
R01211 12 (R)-3,3-Dimethylmalate:NAD+ oxidoreductase (decarboxylating)
R01213 12 3-Carboxy-3-hydroxy-4-methylpentanoate
3-methyl-2-oxobutanoate-lyase(CoA-acetylating)
R01215 12 L-Valine:pyruvate aminotransferase
R01216 12 2-Hydroxy-2-isopropylbutanedioate formaldehyde-lyase
R01266 12 1-beta-Aspartyl-N-acetyl-D-glucosaminylamine L-asparaginohydrolase
R01365 12 Butanoyl-CoA:acetoacetate CoA-transferase
R01434 12 L-Valine:NAD+ oxidoreductase(deaminating)
R01442 12 Cellobiose:oxygen 1-oxidoreductase
R01445 12 Cellobiose 2-epimerase
R01475 12 ATP:D-glucuronate 1-phosphotransferase
R01476 12 ATP:D-glucuronate 1-phosphotransferase
R01482 12 D-Glucuronate ketol-isomerase
R01483 12 D-Glucuronolactone lactonohydrolase
R01484 12 D-Glucurono-6,2-lactone lactonohydrolase
R01485 12 L-Asparagine:hydroxylamine gamma-aspartyltransferase
R01555 12 Maltose:orthophosphate 1-beta-D-glucosyltransferase
R01556 12 Acetyl-CoA:maltose O-acetyltransferase
R01557 12 Maltose alpha-D-glucosylmutase
R01559 12 Succinyl-CoA:oxalate CoA-transferase
R01564 12 N,N-Dimethylglycine:oxygen oxidoreductase (demethylating)
R01587 12 N-Methyl-2-oxoglutaramate methylamidohydrolase
R01627 12 3-Dehydroshikimate hydro-lyase
R01737 12 ATP:D-Gluconate 6-phosphotransferase
R01738 12 D-Gluconate:NAD+ 5-oxidoreductase
R01739 12 D-gluconate:NADP+ oxidoreductase
R01793 12 NADH:6,7-dihydropteridine oxidoreductase
R01804 12 N-Acetylneuraminate pyruvate-lyase (pyruvate-phosphorylating)
R01805 12 N-Acetylneuraminate 9-phosphate phosphohydrolase
R01811 12 N-Acetylneuraminate pyruvate-lyase
R01812 12 5,6,7,8-Tetrahydrobiopterin:NADP+ oxidoreductase
R01899 12 Isocitrate:NADP+ oxidoreductase (decarboxylating)
R01900 12 Isocitrate hydro-lyase
R01967 12 ATP:deoxyguanosine 5'-phosphotransferase
R01968 12 2'-Deoxyguanosine 5'-monophosphate phosphohydrolase
R01983 12 D-Galacturonate ketol-isomerase
R01984 12
R01993 12 (S)-Dihydroorotate amidohydrolase
R02084 12 succinyl-CoA:3-hydroxy-3-methylglutarate CoA-transferase
R02088 12 2'-Deoxyadenosine 5'-monophosphate phosphohydrolase
R02089 12 ATP:deoxyadenosine 5'-phosphotransferase
R02243 12 cis-Aconitate carboxy-lyase
R02244 12 trans-Aconitate delta2-delta3-isomerase
R02284 12 L-5-Carboxymethylhydantoin amidohydrolase
R02291 12 L-Aspartate-4-semialdehyde:NADP+ oxidoreductase (phosphorylating)
R02343 12 Acetoin:NAD+ oxidoreductase
R02377 12 Propane-1,3-diol:NAD+ 1-oxidoreductase
R02407 12 Succinyl-CoA:citramalate CoA-transferase
R02454 12 D-Mannonate:NAD+ 5-oxidoreductase
R02455 12 D-Mannonate:NAD+ 6-oxidoreductase
R02461 12 D-Ornithine 4,5-aminomutase
R02529 12 Aminoacetone:oxygen oxidoreductase(deaminating)(flavin-containing)
R02556 12 Deoxyadenosine aminohydrolase
R02659 12
R02705 12 ATP:N-acyl-D-mannosamine 6-phosphotransferase
R02727 12 alpha,alpha-Trehalose:orthophosphate beta-D-glucosyltransferase
R02782 12 2,4,6/3,5-Pentahydroxycyclohexanone hydro-lyase
R02937 12 Carbamoyl-phosphate:oxamate carbamoyltransferase
R02956 12 Succinyl-CoA:citramalate CoA-transferase
R03045 12 3-Hydroxypropionyl-CoA hydro-lyase
R03154 12 Succinyl-CoA:citramalate CoA-transferase
R03157 12
R03158 12
R03183 12 L-Gulono-1,4-lactone:NADP+ 1-oxidoreductase
R03184 12 L-gulono-1,4-lactone:oxygen 3-oxidoreductase
R03245 12 ATP:(R)-5-phosphomevalonate phosphotransferase
R03396 12 GDP-6-deoxy-D-talose:NAD+ 4-oxidoreductase
R03397 12 GDP-6-deoxy-D-mannose:NAD+ 4-oxidoreductase
R03566 12 3-Cresol,NADPH:oxogen oxidoreductase (2-hydroxylating)
R03694 12
R03695 12
R03696 12 L-threo-3-Methylaspartate ammonia-lyase
R03707 12 (S,S)-Butane-2,3-diol:NAD+ oxidoreductase
R03759 12 (R)-1-Aminopropan-2-ol:NAD+ oxidoreductase
R03772 12 L-rhamno-1,4-lactone lactonohydrolase
R04173 12 3-Phosphoserine:2-oxoglutarate aminotransferase
R04246 12
R04248 12
R04292 12
R04351 12 ATP:5-dehydro-2-deoxy-D-gluconate 6-phosphotransferase
R04383 12 5-Dehydro-4-deoxy-D-glucuronate ketol-isomerase
R04457 12
6,7-Dimethyl-8-(1-D-ribityl)lumazine:6,7-dimethyl-8-(1-D-ribityl)lumazine
2,3-butanediyltransferase
R04591 12 1-(5-Phosphoribosyl)-5-amino-4-carboxyimidazole:L-aspartate
ligase(ADP-forming)
R05328 12 ADP-glucose:sn-glycerol-3-phosphate 2-b-D-glucosyltransferase
R05576 12 (S)-3-Hydroxybutanoyl-CoA:NADP+ oxidoreductase
R05659 12
R05692 12 GDP-L-fucose:NADP+ 4-oxidoreductase (3,5-epimerizing)
R05790 12 alpha-D-mannosyl-3-phosphoglycerate phosphohydrolase
R06847 12 shikimate:NAD+ 3-oxidoreductase
R06987 12 Acetyl-CoA:formate C-acetyltransferase
R07059 12
R00064 13 4-(4-Deoxy-beta-D-gluc-4-enuronosyl)-D-galacturonate lyase
R00066 13
6,7-Dimethyl-8-(1-D-ribityl)lumazine:6,7-dimethyl-8-(1-D-ribityl)lumazine
2,3-butanediyltransferase
R00239 13 ATP:L-glutamate 5-phosphotransferase
R00240 13 ATP:L-glutamate 1-phosphotransferase
R00241 13 ATP:L-glutamate 1-phosphotransferase
R00245 13 L-Glutamate 5-semialdehyde:NAD+ oxidoreductase
R00253 13 L-Glutamate:ammonia ligase (ADP-forming)
R00254 13
R00256 13 L-Glutamine amidohydrolase
R00259 13 Acetyl-CoA:L-glutamate N-acetyltransferase
R00260 13 L-Glutamate racemase
R00261 13 L-Glutamate 1-carboxy-lyase
R00262 13 L-threo-3-Methylaspartate carboxy-aminomethylmutase
R00279 13 D-Glutamate(D-aspartate):oxygen oxidoreductase (deaminating)
R00407 13 Succinyl-CoA hydrolase
R00578 13 L-aspartate:L-glutamine amido-ligase (AMP-forming)
R00647 13
R00672 13 L-Ornithine racemase
R00707 13 L-1-Pyrroline-5-carboxylate:NAD+ oxidoreductase
R00768 13 L-Glutamine:D-fructose-6-phosphate aminotransferase
(hexoseisomerizing)
R00822 13 Protocatechuate carboxy-lyase
R00830 13 Succinyl-CoA:glycine C-succinyl-transferase(decarboxylating)
R00831 13 Succinyl-CoA:glycine C-succinyl-transferase(decarboxylating)
R00833 13 (R)-2-Methyl-3-oxopropanoyl-CoA CoA-carbonylmutase
R00919 13
R00920 13 Propanoate:CoA ligase (ADP-forming)
R00922 13 2-Methyl-3-oxopropanoate:NAD+ oxidoreductase (CoA-propanoylating)
R00925 13 Propanoate:CoA ligase (AMP-forming)
R00926 13 Propinol adenylate:CoA ligase (AMP-forming)
R00928 13 Acetyl-CoA:propanoate CoA-transferase
R00930 13 (S)-2-Methyl-3-oxopropanoyl-CoA:pyruvate carboxyltransferase
R00931 13 2-Methylcitrate oxaloacetate-lyase
R00932 13 2-Hydroxyglutarate glyoxylate-lyase (CoA-propanoylating)
R00934 13
R01092 13 ATP:D-galactose 1-phosphotransferase
R01094 13 D-Galactose:NAD+ 1-oxidoreductase
R01096 13 D-Galactose:NADP+ 1-oxidoreductase
R01098 13 D-Galactose:oxygen 6-oxidoreductase
R01099 13 D-Galactose:oxygen 6-oxidoreductase
R01100 13 Lactose galactohydrolase
R01104 13 Galactosylglycerol galactohydrolase
R01121 13 ATP:(R)-5-diphosphomevalonate carboxy-lyase (dehydrating)
R01176 13 Butanoate:CoA ligase (AMP-forming)
R01194 13 1-alpha-D-Galactosyl-myo-inositol galactohydrolase
R01214 13 L-Valine:2-oxoglutarate aminotransferase
R01296 13 4-hydroxybenzoate,NAD(P)H:oxygen oxidoreductase (3-hydroxylating)
R01329 13 Epimelibiose galactohydrolase
R01437 13 L-Valine carboxy-lyase
R01449 13 Acetyl-CoA:propanoate CoA-transferase
R01547 13 ATP:AMP phosphotransferase
R01583 13 D-Glutamate hydro-lyase (cyclizing)
R01585 13 L-Glutamate:methylamine ligase (ADP-forming)
R01586 13 Methylamine:L-glutamate N-methyltransferase
R01629 13
R01631 13 Protocatechuate:oxygen 3,4-oxidoreductase (decyclizing)
R01632 13 Protocatechuate:oxygen 4,5-oxidoreductase (decyclizing)
R01634 13 3,4-Dihydroxyphthalate carboxy-lyase
R01644 13 4-Hydroxybutanoate:NAD+ oxidoreductase
R01648 13 4-Aminobutanoate:2-oxoglutarate aminotransferase
R01688 13 ATP:butyrate 1-phosphotransferase
R01689 13 butanoate:NAD+ delta2-oxidoreductase
R01726 13
R01773 13 L-Homoserine:NAD+ oxidoreductase
R01777 13 Succinyl-CoA:L-homoserine O-succinyltransferase
R01806 13 Acetyl-CoA:N-acetylneuraminate 4-O-acetyltransferase
R01807 13 Acetyl-CoA:N-acetylneuraminate 7-O-acetyltransferase
R01808 13 Acetyl-CoA:N-acetylneuraminate 9-O-acetyltransferase
R01810 13 N-Acyl-O-acetylneuraminate O-acetylesterase
R01859 13 Propanoyl-CoA:carbon-dioxide ligase (ADP-forming)
R01867 13 (S)-Dihydroorotate:oxygen oxidoreductase
R01869 13 (S)-Dihydroorotate:(acceptor) oxidoreductase
R01951 13 GTP:L-fucose-1-phosphate guanylyltransferase
R02090 13 ATP:(d)GMP phosphotransferase
R02269 13 5,6-Dihydrouracil amidohydrolase
R02292 13 L-Aspartate-4-semialdehyde hydro-lyase (adding pyruvate
andcyclizing)
R02293 13 L-2,4-Diaminobutanoate:pyruvate aminotransferase
R02344 13 (S,S)-Butane-2,3-diol:NAD+ oxidoreductase
R02345 13 3-Hydroxybutan-2-one:D-ribose-5-phosphate aldehydetransferase
R02412 13 ATP:shikimate 3-phosphotransferase
R02414 13 Shikimate:NADP+ 5-oxidoreductase
R02457 13 D-Ornithine:oxygen oxidoreductase (deaminating)
R02460 13
R02472 13 (R)-Pantoate:NADP+ 2-oxidoreductase
R02555 13 D-Altronate:NAD+ 3-oxidoreductase
R02658 13 ATP:2-dehydro-D-gluconate 6-phosphate
R02660 13 2-Methylpropanoyl-CoA:(acceptor) 2,3-oxidoreductase
R02748 13 Deoxyinosine:orthophosphate ribosyltransferase
R02926 13 Melibiitol galactohydrolase
R02963 13 Lactoyl-CoA hydro-lyase
R03046 13 beta-Alanyl-CoA cmmonia-lyase
R03198 13 (R)-4-dehydropantoate:NAD+ 4-oxidoreductase
R03266 13 4-Hydroxy-L-glutamate:2-oxoglutarate aminotransferase
R03348 13 Nicotinate-nucleotide:pyrophosphate
phosphoribosyltransferase(carboxylating)
R03421 13 N4-(beta-N-Acetyl-D-glucosaminyl)-L-asparagine amidohydrolase
R03444 13 2-Hydroxybutane-1,2,4-tricarboxylate hydro-lyase
R03568 13 4-Cresol,NADPH:oxogen oxidoreductase (2-hydroxylating)
R03942 13 L-Rhamnofuranose:NAD+ 1-oxidoreductase
R03968 13 2-Isopropylmalate hydro-lyase
R04051 13
R04089 13 3-Methylcatechol:oxygen 2,3-oxidoreductase(decyclizing)
R04209 13 1-(5-Phospho-D-ribosyl)-5-amino-4-imidazolecarboxylate
carboxy-lyase
R04269 13
R04293 13
R04748 13 (S)-Hydroxyhexanoyl-CoA:NAD+ oxidoreductase
R05076 13
R05085 13 O-Phospho-4-hydroxy-L-threonine:2-oxoglutarate aminotransferase
R05373 13 Methylmalonyl-CoA carboxy-lyase
R05660 13
R05683 13 L-Idonate:NAD oxidoreductase
R05791 13 2-(beta-D-glucosyl)-sn-glycerol-3-phosphate phosphohydrolase
R05823 13 2-dehydro-D-gluconate:NADP+ 2-oxidoreductase
R06977 13 L-2,4-diaminobutyrate:2-oxoglutarate 4-aminotransferase
R07060 13
R07132 13 D-galactose:NADP+ 1-oxidoreductase
R07304 13 5-oxo-L-proline amidohydrolase (ATP-hydrolysing)
R07405 13 5-carboxyamino-1-(5-phospho-D-ribosyl)imidazole carboxymutase
R00035 14 L-Ascorbate:oxygen oxidoreductase
R00036 14 5-Aminolevulinate hydro-lyase(adding 5-aminolevulinate
andcyclizing)
R00058 14 1,2-Benzenediol:oxygen oxidoreductase
R00068 14 L-Ascorbate:oxygen oxidoreductase
R00080 14 Catechol:oxygen oxidoreductase (dimerizing)
R00093 14 L-glutamate:NAD+ oxidoreductase (transaminating)
R00095 14 NADH:monodehydroascorbate oxidoreductase
R00549 14 ATP:riboflavin 5'-phosphotransferase
R00550 14 D-Glucose-1-phosphate:riboflavin 5'-phosphotransferase
R00565 14 L-Arginine:glycine amidinotransferase
R00575 14 Carbon-dioxide:L-glutamine amido-ligase
(ADP-forming,carbamate-phosphorylating)
R00576 14 L-Glutamine:pyruvate aminotransferase
R00579 14 L-Glutamine racemase
R00642 14 L-Ascorbate:hydrogen-peroxide oxidoreductase
R00645 14
R00646 14 Ascorbate:oxygen 2,3-oxidoreductase (bond-cleaving)
R00665 14 L-Citrulline N5-carbamoyldihydrolase
R00666 14 N5-(L-1-carboxyethyl)-L-ornithine:NADP+
oxidoreductase(L-ornithine-dorming)
R00667 14 L-Ornithine:2-oxo-acid aminotransferase
R00668 14 L-Ornithine(L-lysine):2-oxoglutarate omega-aminotransferase
R00670 14 L-Ornithine carboxy-lyase
R00671 14 L-Ornithine ammonia-lyase(cyclizing)
R00814 14 trans-1,2-dihydrobenzene-1,2-diol:NADP+ oxidoreductase
R00816 14 Catechol:oxygen 2,3-oxidoreductase(decyclizing)
R00817 14 Catechol:oxygen 1,2-oxidoreductase(decyclizing)
R00819 14 Benzoate,NADH:oxygen oxidoreductase
(1,2-hydroxylating,decarboxylating)
R00820 14 1,6-dihydroxycyclohexa-2,4-diene-1-carboxylate:NAD+
oxidoreductase(decarboxylating)
R00828 14 2-nitrophenol,NADPH:oxygen 2-oxidoreductase
(2-hydroxylating,nitrite-forming)
R00923 14 (S)-2-Methyl-3-oxopropanoyl-CoA carboxy-lyase
R00975 14 5,6-Dihydrouracil:oxygen oxidoreductase
R00977 14 5,6-Dihydrouracil:NAD+ oxidoreductase
R01072 14 5-Phosphoribosylamine:pyrophosphate
phosphoribosyltransferase(glutamate-amidating)
R01123 14 Isopentenyl-diphosphate delta3-delta2-isomerase
R01137 14 ATP:nucleoside-diphosphate phosphatransferase
R01138 14 dATP:pyruvate O2-phosphotransferase
R01139 14 dATP:D-hexose 6-phosphotransferase
R01140 14 dATP:D-hexose 6-phosphotransferase
R01149 14 L-Glutamine:D-alanine gamma-glutamyltransferase
R01231 14 Xanthosine-5'-phosphate:L-glutamine amido-ligase (AMP-forming)
R01248 14 L-Proline:NAD+ 5-oxidoreductase
R01293 14 4-hydroxybenzaldehyde:NAD+ oxidoreductase
R01297 14 4-hydroxybenzoate,NADH:oxygen oxidoreductase
(1-hydroxylating,decarboxylating)
R01300 14 4-Hydroxybenzoate:CoA ligase (AMP-forming)
R01302 14
R01305 14 2,4'-Dihydroxyacetophenone oxidoreductase (C-C-bond-cleaving)
R01330 14 dATP:D-hexose 6-phosphotransferase
R01353 14 ATP:acetate phosphotransferase
R01354 14 Propanoate:CoA ligase (AMP-forming)
R01398 14 Carbamoyl-phosphate:L-ornithine carbamoyltransferase
R01540 14 D-Altronate hydro-lyase
R01678 14 Lactose galactohydrolase
R01679 14 Lactose 6-phosphate galactohydrolase
R01720 14 nicotinate:NADP+ 6-oxidoreductase (hydroxylating)
R01723 14
R01724 14 Nicotinate D-ribonucleotide:pyrophosphate
phosphoribosyltransferase
R01732 14 Riboflavin hydrolase
R01771 14 ATP:L-homoserine O-phosphotransferase
R01776 14 Acetyl-CoA:L-homoserine O-acetyltransferase
R01857 14 ATP:nucleoside-diphosphate phosphatransferase
R01858 14 dATP:pyruvate O2-phosphotransferase
R01870 14 Orotidine-5'-phosphate:pyrophosphate phosphoribosyltransferase
R01965 14 dATP:D-hexose 6-phosphotransferase
R01990 14 4-Guanidinobutanoate amidinohydrolase
R02032 14 6-Phospho-2-dehydro-D-gluconate:NAD+ 2-oxidoreductase
R02047 14 3-Hydroxy-2-methylpropanoate:NAD+ oxidoreductase
R02048 14 (R)-3-Amino-2-methylpropanoate:2-oxoglutarate aminotransferase
R02050 14 (R)-3-Amino-2-methylpropanoate:pyruvate aminotransferase
R02270 14 Succinyl-CoA:glycine C-succinyl-transferase(decarboxylating)
R02271 14 5-Aminolevulinate:pyruvate aminotransferase
R02282 14 N2-Acetyl-L-ornithine:L-glutamate N-acetyltransferase
R02295 14 Nicotinate D-ribonucleoside:orthophosphate ribosyltransferase
R02411 14
1-alpha-D-Galactosyl-myo-inositol:sucrose6-alpha-D-galactosyltransferase
R02438 14
R02471 14
R02473 14 (R)-Pantoate:beta-alanine ligase (AMP-forming)
R02649 14 ATP:N-acetyl-L-glutamate 5-phosphotransferase
R02765 14 (R)-2-Methyl-3-oxopropanoyl-CoA 2-epimerase
R02781 14 L-Glutamine:2,4,6/3,5-pentahydroxycyclohexanone aminotransferase
R02868 14 dATP:D-hexose 6-phosphotransferase
R03005 14 ATP:nicotinamide-nucleotide adenylyltransferase
R03033 14 D-Galactonate hydro-lyase
R03034 14 D-Galactono-1,4-lactone hydroxyacylhydrolase
R03248 14 2,5-Diaminopentanoate:2-oxoglutarate aminotransferase
R03249 14
R03250 14
R03307 14 2-Carboxy-2,5-dihydro-5-oxofuran-2-acetate lyase (decyclizing)
R03308 14 3-Carboxy-2,5-dihydro-5-oxofuran-2-acetate lyase (decyclizing)
R03313 14 L-Glutamate-5-semialdehyde:NADP+ 5-oxidoreductase
(phosphorylationg)
R03314 14
R03346 14 Nicotinate D-ribonucleotide phosphohydrolase
R03383 14
R03460 14
Phosphoenolpyruvate:3-phosphoshikimate5-O-(1-carboxyvinyl)-transferase
R03472 14
R03616 14 Galactosylglycerol galactohydrolase
R03891 14 Benzene-1,2,4-triol:oxygen 1,2-oxidoreductase (decyclizing)
R03972 14
R04000 14 (E)-Glutaconate CoA-transferase
R04001 14 3-Isopropylmalate hydro-lyase
R04061 14 Benzene-1,2,4-triol:oxygen 1,2-oxidoreductase (decyclizing)
R04198 14 2,3,4,5-Tetrahydrodipicolinate:NAD+ oxidoreductase
R04224 14 (S)-3-Hydroxyisobutyryl-CoA hydro-lyase
R04295 14 (S)-4-Amino-5-oxopentanoate:NADP+
5-oxidoreductase(phosphorylationg)
R04323 14 2-Amino-3-carboxymuconate semialdehyde carboxy-lyase
R04371 14 Homoisocitrate hydro-lyase
R04424 14 2-Hydroxybutane-1,2,3-tricarboxylate hydro-lyase
R04453 14
4-Carboxy-2-hydroxy-cis,cis-muconate-6-semialdehyde:NADP+6-oxidoreductase
R04463 14 5'-Phosphoribosylformylglycinamide:L-glutamine
amido-ligase(ADP-forming)
R04488 14
R04489 14 2-Hydroxy-2-hydropyrone-4,6-dicarboxylate lyase (decyclizing)
R04554 14
R04558 14
R04749 14 (S)-Hydroxyhexanoyl-CoA hydro-lyase
R04875 14
R05086 14 O-Phospho-4-hydroxy-L-threonine phospho-lyase (adding water)
R05138 14
R05326 14
beta-D-Galactopyranosyl-(13)-N-acetyl-D-hexosamine:phosphategalactosyltransferase
R05336 14
R05508 14
R05513 14
R05661 14
R05681 14 NAD-dependent threonine 4-phosphate dehydrogenase
R05707 14 reduced-riboflavin:NADP+ oxidoreductase
R06853 14
R06978 14 L-2,4-diaminobutyrate acetyltransferase
R07214 14 1-aminocyclopropane-1-carboxylate oxygenase (ethylene-forming)
R07312 14 4-hydroxyphenylacetate carboxy-lyase
R07404 14 5-amino-1-(5-phospho-D-ribosyl)imidazole:carbon-dioxide
ligase(ADP-forming)
R00018 15 Putrescine:putrescine 4-aminobutyltransferase (ammonia-forming)
R00039 15 Raffinose:raffinose alpha-D-galactosyltransferase
R00047 15 6-Hydroxynicotinate, hydrogen-donor:oxygen
oxidoreductase(5-hydroxylating)
R00084 15 Porphobilinogen ammonia-lyase (polymerizing)
R00161 15 ATP:FMN adenylyltransferase
R00189 15 Deamino-NAD+:ammonia ligase (AMP-forming)
R00257 15 Deamido-NAD+:L-glutamine amido-ligase (AMP-forming)
R00269 15 2-Oxoglutaramate amidohydrolase
R00486 15 3-Cyano-L-alanine aminohydrolase
R00548 15 Riboflavin-5-phosphate phosphohydrolase (acid optimum)
R00551 15 L-Arginine amidinohydrolase
R00552 15 L-Arginine iminohydrolase
R00554 15 ATP:L-arginine N-phosphotransferase
R00556 15
R00557 15 L-Arginine,NADPH:oxygen oxidoreductase (nitric-oxide-forming)
R00558 15 L-Arginine,NADPH:oxygen oxidoreductase (nitric-oxide-forming)
R00559 15 L-Arginine:oxygen 2-oxidoreductase (decarboxylating)
R00562 15 N2-(D-1-carboxyethyl)-L-arginine:NADP+ oxidoreductase
R00563 15 D-nopaline:NADP+ oxidoreductase (L-arginine-forming)
R00566 15 L-Arginine carboxy-lyase
R00567 15 L-Arginine racemase
R00644 15 L-Ascorbate:hydrogen-peroxide oxidoreductase
R00669 15 N2-Acetyl-L-ornithine amidohydrolase
R00832 15 succinyl-CoA:L-arginine N2-succinyltransferase
R00912 15 L-Arginine:beta-alanine ligase (AMP-forming)
R00921 15 acetyl-CoA:phosphate acetyltransferase
R00965 15 Orotidine-5'-phosphate carboxy-lyase
R00966 15 UMP:pyrophosphate phosphoribosyltransferase
R00973 15 Uracil-5-carboxylate carboxy-lyase
R00985 15 Chorismate pyruvate-lyase (amino-accepting)
R00986 15 Chorismate pyruvate-lyase (amino-accepting)
R01055 15 Uracil hydro-lyase (adding D-ribose 5-phosphate)
R01086 15 N-(L-Argininosuccinate) arginie-lyase
R01103 15 Raffinose galactohydrolase
R01151 15 Putrescine:oxygen oxidoreductase (deaminating)
R01154 15 Acetyl-CoA:alkane-alpha,omega-diamine N-acetyltransferase
R01155 15 putrescine:2-oxoglutarate aminotransferase
R01156 15 N-Acetylputrescine acetylhydrolase
R01246 15 L-proline:NAD+ 2-oxidoreductase
R01252 15 L-Proline,2-oxoglutarate:oxygen oxidoreductase (4-hydroxylating)
R01255 15 L-Proline racemase
R01267 15 L-Asparagine hydro-lyase
R01295 15 benzoate,NADPH:oxygen oxidoreductase(4-hydroxylating)
R01301 15 4-Hydroxybenzoyl-CoA hydrolase
R01399 15 Carbamoyl-phosphate:putrescine carbamoyltransferase
R01410 15
R01466 15 O-Phospho-L-homoserine phospho-lyase (adding water)
R01579 15 D-Glutamine amidohydrolase
R01650 15
R01658 15
Dimethylallyl-diphosphate:isopentenyl-diphosphatedimethylallyltranstransferase
R01659 15
Dimethylallyl-diphosphate:isopentenyl-diphosphatedimethylallylcistransferase
R01714 15 5-O-(1-Carboxyvinyl)-3-phosphoshikimate phosphate-lyase
R01715 15 Chorismate pyruvatemutase
R01716 15 Chorismate:L-glutamine amido-ligase
R01717 15 Chorismate hydroxymutase
R01855 15 2'-Deoxyguanosine 5'-triphosphate pyrophosphohydrolase
R01856 15 dGTP triphosphohydrolase
R01876 15 Uridine:orthophosphate ribosyltransferase
R01886 15 N(omega)-(ADP-D-ribosyl)-L-arginine ADPribosylhydrolase
R01934 15 (1R,2S)-1-hydroxybutane-1,2,4-tricarboxylate:NAD+
oxidoreductase(decarboxylating)
R01954 15 L-Citrulline:L-aspartate ligase (AMP-forming)
R01989 15 L-Arginine:glycine amidinotransferase
R02272 15 (S)-4-Amino-5-oxopentanoate 4,5-aminomutase
R02283 15 N2-Acetyl-L-ornithine:2-oxoglutarate aminotransferase
R02363 15 Hydroquinone:oxygen oxidoreductase
R02365 15 Cellobiose:quinone 1-oxidoreductase
R02410 15 Raffinose fructohydrolase
R02437 15 L-Rhamnose ketol-isomerase
R02474 15 Pantothenate amidohydrolase
R02484 15 deoxyuridine:orthophosphate 2-deoxy-D-ribosyltransferase
R02514 15 4-hydroxyphenylacetate,NADH:oxygen oxidoreductase
(1-hydroxylating)
R02601 15
R02603 15
R02604 15
R02672 15 4-Hydroxybenzoylformate carboxy-lyase
R02673 15 (S)-2-Hydroxy-2-(4-hydroxyphenyl)acetate:oxygen 1-oxidoreductase
R02676 15 4-Hydroxymandelonitrile hydroxybenzaldehyde-lyase
R02698 15 4-hydroxyphenylacetate,NADH:oxygen oxidoreductase
(3-hydroxylating)
R02699 15 4-Hydroxyphenylacetate:CoA ligase (AMP-forming)
R02762 15 2-Hydroxymuconate semialdehyde:NAD+ 6-oxidoreductase
R02763 15
R02764 15 (S)-Methylmalonyl-CoA hydrolase
R02988 15 3-oxoadipate:NAD+ oxidoreductase
R03004 15 Deamino-NAD+ nucleotidohydrolase
R03018 15 ATP:pantothenate 4'-phosphotransferase
R03131 15 O3-acetyl-L-serine:uracil 1-(2-amino-2-carboxyethyl)transferase
R03177 15 4-Guanidinobutanal:NAD+ 1-oxidoreductase
R03178 15 2-oxo-5-Guanidinopentanoate carboxy-lyase
R03186 15
R03347 15
R03352 15 3-Hydroxy-2-methylpropanoyl-CoA hydrolase
R03384 15 ATP:1-amino-1-deoxy-scyllo-inositol 4-phosphotransferase
R03387 15 ATP:2-dehydro-3-deoxy-galactonokinase
R03418 15 1-alpha-D-Galactosyl-myo-inositol:raffinose galactosyltransferase
R03443 15 N-Acetyl-L-glutamate-5-semialdehyde:NADP+
5-oxidoreductase(phosphrylating)
R03457 15 D-erythro-1-(Imidazol-4-yl)glycerol 3-phosphate hydro-lyase
R03470 15 4-Carboxymuconolactone carboxy-lyase
R03471 15 ATP:4-amino-5-hydroxymethyl-2-methylpyrimidine
5-phosphotransferase
R03541 15 Prenyl-diphosphate pyrophosphohydrolase
R03733 15 L-Threonate:NAD+ 3-oxidoreductase
R03870 15 5-Methylbarbiturate amidohydrolase
R03889 15 2-Aminomuconate semialdehyde:NAD+ 6-oxidoreductase
R03892 15
R03937 15
R03959 15 2,5-Dihydro-5-oxofuran-2-acetate lyase (decyclizing)
R03970 15 (5-Glutamyl)-peptide:amino-acid 5-glutamyltransferase
R04038 15 2-Isopentenyl-diphosphate:AMP delta2-isopentenyltransferase
R04208 15 2-(Formamido)-N1-(5-phosphoribosyl)acetamidine
cyclo-ligase(ADP-forming)
R04278 15 2-Hydroxy-2-hydropyrone-4,6-dicarboxylate:NAD+ 6-oxidoreductase
R04336 15
R04364 15 Acetyl-CoA:L-2,3,4,5-tetrahydrodipicolinate N2-acetyltransferase
R04365 15
Succinyl-CoA:2,3,4,5-tetrahydropyridine-2,6-dicarboxylateN-succinyltransferase
R04399 15
R04417 15
R04425 15 (2S,3R)-3-Hydroxybutane-1,2,3-tricarboxylate hydro-lyase
R04426 15 3-Isopropylmalate:NAD+ oxidoreductase
R04785 15 L-Dehydroascorbate lactonohydrolase
R04862 15 (1R,2S)-1-hydroxybutane-1,2,4-tricarboxylate:NAD+
oxidoreductase(decarboxylating)
R05064 15 (S)-3-Hydroxyisobutyryl-CoA hydrolase
R05087 15
R05246 15
R05337 15
R05378 15 2-Deoxy-5-keto-D-gluconic acid 6-phosphate
Dihydroxyacetonephosphate-lyase
R05399 15 1,2,4-trihydroxybenzene:NAD oxidoreductase
R05444 15
R05465 15
R05482 15
R05552 15
R05621 15
R05705 15 FMNH2:NAD+ oxidoreductase
R06603 15
R06614 15
R06851 15 phenol,NADPH:oxygen oxidoreductase (2-hydroxylating)
R06854 15
R06979 15 Ectoine hydro-lyase
R06985 15 trans-Hex-2-enoyl-CoA reductase
R06989 15 2,5-Dihydro-5-oxofuran-2-acetate lyase (decyclizing)
R07188 15 benzoate,NADH:oxygen oxidoreductase (1,2-hydroxylating)
R07219 15 dimethyallyl diphosphate:NADP+ oxidoreductase
R07221 15 6-hydroxynicotinate:O2 oxidoreductase
R07245 15 carbamoyl-phosphate:N2-acetyl-L-ornithine carbamoyltransferase
R07406 15
R07414 15 glutamate putrescine ligase
R00007 16 4-Hydroxy-4-methyl-2-oxoglutarate pyruvate-lyase
R00102 16 NAD+ glycohydrolase
R00103 16 NAD+ phosphohydrolase
R00104 16 ATP:NAD+ 2'-phosphotransferase
R00111 16 N-(omega)-Hydroxyarginine,NADPH:oxygen
oxidoreductase(nitric-oxide-forming)
R00137 16 ATP:nicotinamide-nucleotide adenylyltransferase
R00158 16 ATP:nucleoside-phosphate phosphotransferase
R00160 16 FAD nucleotidohydrolase
R00350 16 4-Hydroxy-4-carboxymethyl-2-oxoglutarate pyruvate-lyase
R00408 16 Succinate:(acceptor) oxidoreductase
R00555 16 NAD+:L-arginine ADP-D-ribosyltransferase
R00750 16
R00807 16 Sucrose:(acceptor) 3-oxidoreductase
R00813 16
cis-1,2-dihydroxycyclohexa-3,5-diene-1-carboxylate:NAD+oxidoreductase
R00818 16 salicylate,NADH:oxygen oxidoreductase
(1-hydroxylating,decarboxylating)
R00823 16 Anthranilate,NADH:oxygen oxidoreductase
(1,2-hydroxylating,deaminating, decarboxylating)
R00848 16 sn-Glycerol-3-phosphate:(acceptor) 2-oxidoreductase
R00924 16 Propanoyl-CoA:(acceptor) 2,3-oxidoreductase
R00963 16 Uridine 5'-monophosphate phosphohydrolase
R00964 16 ATP:uridine 5'-phosphotransferase
R00968 16 GTP:uridine 5'-phosphotransferase
R00970 16 ITP:uridine 5'-phosphotransferase
R00979 16 ATP:anthranilate N-adenylyltransferase
R00980 16 Anthranilate,NADPH:oxygen oxidoreductase
(3-hydroxylating,deaminating)
R00982 16 Anthranilate:CoA ligase (AMP-forming)
R00989 16 Malonyl-CoA:anthranilate N-malonyltransferase
R00990 16 2-Aminobenzoate carboxy-lyase
R00991 16
R01064 16
2-Dehydro-3-deoxy-D-galactonate-6-phosphateD-glyceraldehyde-3-phosphate-lyase
R01073 16
N-(5-Phospho-D-ribosyl)anthranilate:pyrophosphatephosphoribosyl-transferase
R01080 16 Uridine ribohydrolase
R01101 16 alpha-D-Glucoside glucohydrolase
R01152 16 N-Carbamoylputrescine amidohydrolase
R01157 16 Agmatine amidinohydrolase
R01175 16 Butanoyl-CoA:oxygen 2-oxidoreductase
R01257 16 (S)-Malate:(acceptor) oxidoreductase
R01373 16 Prephenate hydro-lyase (decarboxylating)
R01416 16 Agmatine iminohydrolase
R01417 16 ATP:agmatine N4-phosphotransferase
R01418 16
R01425 16 Benzoylagmatine amidohydrolase
R01549 16 dATP:uridine 5'-phosphotransferase
R01652 16
R01680 16 Lactose:(acceptor) 3-oxidoreductase
R01728 16 Prephenate:NAD+ oxidoreductase(decarboxylating)
R01731 16 L-Aspartate:2-oxoglutarate aminotransferase
R01741 16 D-Gluconate:(acceptor) 2-oxidoreductase
R01816 16 Anthranilate,tetrahydrobiopterin:oxygen
oxidoreductase(3-hydroxylating)
R01879 16 2-Deoxyuridine,2-oxoglutarate:oxygen
oxidoreductase(2'-hydroxylating)
R01880 16 dGTP:uridine 5'-phosphotransferase
R01887 16 gamma-Amino-gamma-cyanobutanoate aminohydrolase
R01932 16
R01933 16 2-Oxoadipate:lipoamde 2-oxidoreductase(decarboxylating
andacceptor-succinylating)
R01936 16
R01937 16
R01939 16 L-2-Aminoadipate:2-oxoglutarate aminotransferase
R02003 16 Geranyl-diphosphate:isopentenyl-diphosphate
geranyltrans-transferase
R02004 16
R02006 16 Geranyl-diphosphate pyrophosphate-lyase
(cyclizing,sabinene-hydrate-forming)
R02007 16 (+)-Bornyl-diphosphate lyase (decyclizing)
R02009 16 geranyldiphosphate diphosphate lyase (myrcene forming)
R02010 16
R02011 16
R02012 16 geranyldiphosphate diphosphate lyase (pinene forming)
R02013 16 geranyldiphosphate diphosphate lyase (limonene forming)
R02099 16 ATP:deoxyuridine 5'-phosphotransferase
R02102 16
R02458 16 D-Arginine amidinohydrolase
R02486 16 2-Deoxyuridine,2-Oxoglutarate:oxygen
oxidoreductase(1'-hydroxylating)
R02515 16 3-hydroxyphenylacetate,NADH:oxygen oxidoreductase
(6-hydroxylating)
R02518 16
R02519 16 Homogentisate:oxygen 1,2-oxidoreductase (decyclizing)
R02520 16
R02549 16 4-aminobutanal:NAD+ 1-oxidoreductase
R02661 16 2-Methylpropanoyl-CoA:(acceptor) 2,3-oxidoreductase
R02755 16 meso-2,6-diaminoheptanedioate:NADP+ oxidoreductase (deaminating)
R02894 16 D-Proline:oxygen oxidoreductase (deaminating)
R02895 16
R02923 16 D-Arginine:oxygen oxidoreductase (deaminating)
R02942 16 Acetylsalicylate O-acetylhydrolase
R02990 16 Succinyl-CoA:3-oxoadipate CoA-transferase
R02991 16 4-Carboxymethylbut-3-en-4-olide enol-lactonohydrolase
R03014 16 ATP:L-rhamnulose 1-phosphotransferase
R03028 16 Glutaconyl-1-CoA carboxy-lyase
R03031 16 Vinylacetyl-CoA delta3-delta2-isomerase
R03037 16 Isochorismate pyruvate-hydrolase
R03165 16 Hydroxymethylbilane hydro-lyase(cyclizing)
R03166 16
R03180 16 4-Guanidinobutanamide amidohydrolase
R03204 16 2,5-Dihydroxypyridine:oxygen 5,6-oxidoreductase
R03243 16 5-Amino-2-oxopentanoate:2-oxoglutarate aminotransferase
R03294 16 trans-4-Hydroxy-L-proline:NAD+ oxidoreductase
R03296 16 trans-4-Hydroxy-L-proline 2-epimerase
R03300 16 3,4-Dihydroxyphenylacetaldehyde:NAD+ oxidoreductase
R03303 16 3,4-Dihydroxyphenylacetate:oxygen 2,3-oxidoreductase (decyclizing)
R03477 16
L-Arginine:1-amino-1-deoxy-scyllo-inositol-4-phosphateamindinotransferase
R03542 16 alpha-Aminopropiononitrile aminohydrolase
R03634 16
R03635 16 Stachyose fructohydrolase
R03794 16
(S)-2-Hydroxy-2-phenylacetate,tetrahydrobiopterin:oxygenoxidoreductase
(4-hydroxylating)
R03884 16 (E)-Glutaconate CoA-transferase
R03887 16
R03935 16 beta-Alanyl-L-arginine hydrolase
R03966 16
R04008 16
R04025 16
N-Acetylputrescine:oxygenoxidoreductase(deaminating)(flavin-containing)
R04161 16 (S)-4-Hydroxymandelate racemase
R04189 16 N2-succinyl-L-arginine iminohydrolase (decarboxylating)
R04234 16 D-4-Hydroxyphenylglycine:2-oxoglutarate aminotransferase
R04260 16 2-Oxo-2,5-dihydrofuran-5-acetate delta3-delat2-isomerase
R04277 16 2-Pyrone-4,6-dicarboxylate lactonohydrolase
R04467 16
R04475 16
N-Succinyl-L-2,6-diaminoheptanedioate:2-ocoglytarateamino-transferase
R04509 16 ATP:4-amino-2-methyl-5-phosphomethylpyrimidine phosphotransferase
R04747 16 Hexanoyl-CoA:acetyl-CoA C-acyltransferase
R04751 16 Hexanoyl-CoA:(acceptor) 2,3-oxidoreductase
R04776 16 Phenylacetyl-CoA:L-glutamine alpha-N-phenylacetyltransferase
R04777 16
R05066 16 3-Hydroxy-2-methylpropanoate:NAD+ oxidoreductase
R05236 16 4-Hydroxymuconic-semialdehyde:NAD+ oxidoreductase
R05244 16 NADPH:p-benzoquinone oxidoreductase
R05351 16
R05467 16 L-N2-(2-carboxyethyl)arginine cyclo-ligase (AMP-forming)
R05553 16 4-amino-4-deoxychorismate pyruvate-lyase
R05765 16 geranyldiphosphate diphosphate lyase (pinene forming)
R05766 16 geranyldiphosphate diphosphate lyase (pinene forming)
R05838 16 pyridoxine 5'-phosphate synthase
R05842 16 ethylene oxide hydrolase
R05884 16 isopentenyl-diphosphate:NAD(P)+ oxidoreductase
R06120 16 geranyldiphosphate diphosphate lyase [(+)-(R)-limonene-forming]
R06602 16
R06633 16
R06852 16
R06860 16
isochorismate:2-oxoglutarate:cyclodienyltransferase(decarboxylating,pyruvate-forming)
R06990 16 2-Oxo-2,5-dihydrofuran-5-acetate delta3-delat2-isomerase
R07276 16 L-arogenate:2-oxoglutarate aminotransferase
R07408 16
R07415 16
R00042 17 4-Hydroxyphenylpyruvate:oxygen oxidoreductase (decarboxylating)
R00112 17 NADPH:NAD+ oxidoreductase (B-specific)
R00113 17 NADPH:hydrogen-peroxide oxidoreductase
R00118 17
R00119 17 NADP+ glycohydrolase
R00155 17 UDP diphosphohydrolase
R00156 17 ATP:nucleoside-diphosphate phosphatransferase
R00157 17 Uridine triphosphate:AMP phosphotransferase
R00205 17 2-Oxopropanal:NADP+ oxidoreductase
R00210 17 Pyruvate:NADP+ 2-oxidoreductase (CoA-acetylating)
R00216 17 (S)-Malate:NADP+ oxidoreductase(oxaloacetate-decarboxylating)
R00248 17 L-Glutamate:NADP+ oxidoreductase (deaminating)
R00267 17 Isocitrate:NADP+ oxidoreductase (decarboxylating)
R00278 17 Pyridoxine 5-phosphate:oxygen oxidoreductase (deaminating)
R00343 17 (S)-Malate:NADP+ oxidoreductase
R00414 17 UDP-N-acetyl-D-glucosamine 2-epimerase
R00451 17 meso-2,6-Diaminoheptanedioate carboxy-lyase
R00465 17 Glycolate:NADP+ oxidoreductase
R00659 17 UTP:pyruvate O2-phosphotransferase
R00688 17 L-phenylalanine:NAD+ oxidoreductase (deaminating)
R00691 17 L-Arogenate hydro-lyase (decarboxylating)
R00692 17 L-Phenylalanine(L-histidine):pyruvate aminotransferase
R00694 17 L-Phenylalanine:2-oxoglutarate aminotransferase
R00695 17 L-Aspartate:phenylpyruvate aminotransferase
R00702 17 Farnesyl-diphosphate:farnesyl-diphosphate farnesyltransferase
R00706 17 3-Oxopropanoate:NADP+ oxidoreductase
(decarboxylating,CoA-acetylating)
R00708 17 L-1-Pyrroline-5-carboxylate:NAD+ oxidoreductase
R00711 17 Acetaldehyde:NADP+ oxidoreductase
R00714 17 Succinate-semialdehyde:NADP+ oxidoreductase
R00732 17 L-arogenate:NAD+ oxidoreductase
R00733 17 L-arogenate:NAD+ oxidoreductase
R00734 17 L-Tyrosine:2-oxoglutarate aminotransferase
R00746 17 Ethanol:NADP+ oxidoreductase
R00769 17 UTP:D-fructose-6-phosphate 1-phosphotransferase
R00821 17 2,3-Dihydroxybenzoate carboxy-lyase
R00829 17 Succinyl-CoA:acetyl-CoA C-acyltransferase
R00836 17 UDPglucose:D-glucose-6-phosphate 1-alpha-D-glucosyltransferase
R00844 17 sn-Glycerol-3-phosphate:NADP+ 2-oxidoreductase
R00870 17 D-Mannitol:NADP+ 2-oxidoreductase
R00935 17 (S)-Methylmalonate semialdehyde:NAD+
oxidoreductase(CoA-propanoylating)
R00978 17 5,6-Dihydrouracil:NADP+ oxidoreductase
R01039 17 Glycerol:NADP+ 2-oxidoreductase
R01041 17 Glycerol:NADP+ oxidoreductase
R01063 17 D-Glyceraldehyde-3-phosphate:NADP+ oxidoreductase(phosphorylating)
R01088 17 L-leucine:NAD+ oxidoreductase(deaminating)
R01090 17 L-Leucine:2-oxoglutarate aminotransferase
R01095 17 D-Galactose:NADP+ 1-oxidoreductase
R01097 17 D-Galactose:NADP+ 1-oxidoreductase
R01143 17 methane,NADPH:oxygen oxidoreductase (hydroxylating)
R01212 17 L-valine:NADP+ oxidoreductase (deaminating)
R01251 17 L-Proline:NADP+ 5-oxidoreductase
R01268 17 Nicotinamide amidohydrolase
R01270 17 Nicotinamide D-ribonucleotide phosphoribohydrolase
R01271 17
Nicotinamide-nucleotide:pyrophosphatephospho-alpha-D-ribosyltransferase
R01294 17 4-Hydroxybenzaldehyde:NADP+ oxidoreductase
R01298 17 4-hydroxybenzoate,NADH:oxygen oxidoreductase (3-hydroxylating)
R01299 17 4-hydroxybenzoate,NADPH:oxygen oxidoreductase
(1-hydroxylating,decarboxylating)
R01370 17 Phenyllactate:NAD+ oxidoreductase
R01372 17 Phenylpyruvate:oxygen oxidoreductase
(hydroxylating,decarboxylating)
R01375 17 L-Glutamine:phenylpyruvate aminotransferase
R01377 17 Phenylpyruvate carboxy-lyase
R01378 17 Phenylpyruvate keto-enol-isomerase
R01392 17 D-Glycerate:NADP+ 2-oxidoreductase
R01430 17 D-xylose:NADP+ 1-oxidoreductase
R01504 17 ATP:2,3-dihydroxybenzoate adenylyltransferase
R01505 17 2,3-dihydro-2,3-dihydroxybenzoate:NAD+ oxidoreductase
R01506 17 2,3-Dihydroxybenzoate:oxygen 2,3-oxidoreductase (decyclizing)
R01507 17 2,3-Dihydroxybenzoate:oxygen 3,4-oxidoreductase (decyclizing)
R01509 17 2,3-Dihydroxybenzoate:L-serine ligase
R01510 17 2,3-Dihydroxybenzoate:L-serine ligase
R01521 17 beta-D-Glucose:NADP+ 1-oxoreductase
R01525 17 D-Ribitol-5-phosphate:NADP+ 2-oxidoreductase
R01575 17 D-Arabinose:NADP+ 1-oxidoreductase
R01582 17 D-Phenylalanine:2-oxoglutarate aminotransferase
R01651 17 4-Methyl-2-oxopentanoate:NAD+
oxidoreductase(CoA-mehtylpropanoylating)
R01730 17 Prephenate:NADP+ oxidoreductase(decarboxylating)
R01740 17 D-Gluconate:NADP+ 5-oxidoreductase
R01747 17 (R)-Glycerate:NADP+ oxidoreductase
R01759 17 L-Arabitol:NADP+ 1-oxidoreductase
R01775 17 L-Homoserine:NADP+ oxidoreductase
R01794 17 NADPH:6,7-dihydropteridine oxidoreductase
R01847 17 UTP:Sedoheptulose 7-phosphate 1-phosphotransferase
R01860 17 4-Aminobenzoate carboxy-lyase
R01866 17 (S)-dihydroorotate:NADP+ oxidoreductase
R01904 17 Xylitol:NADP+ 4-oxidoreductase (L-xylulose-forming)
R01911 17 pyridoxine-5'-phosphate phosphohydrolase
R01976 17 (S)-3-Hydroxybutanoyl-CoA:NADP+ oxidoreductase
R01986 17 4-Aminobutyraldehyde:NAD+ oxidoreductase
R02061 17
trans,trans-Farnesyl-diphosphate:isopentenyl-diphosphatefarnesyltranstransferase
R02098 17 ATP:dTMP phosphotransferase
R02247 17 (R)-Mevalonate:NADP+ oxidoreductase
R02259 17 Propane-1,2-diol:NADP+ oxidoreductase
R02294 17 N-Ribosylnicotinamide:orthophosphate ribosyltransferase
R02303 17 ATP:farnesyl-diphosphate phosphotransferase
R02305 17 2-trans,6-trans-farnesyldiphosphate diphosphate-lyase
(cyclizing,pentalenene-forming)
R02306 17 trans,trans-Farnesyl-diphosphate sesquiterpenoid-lyase
R02307 17 trans,trans-Farnesyl-diphosphate farnesyltransferase (bicyclizing)
R02310 17 trans,trans-Farnesyl-diphosphate sesquiterpenoid-lyase
R02311 17 2-trans,6-trans-Farnesyl-diphosphate diphosphate-lyase
(cyclizing,(+)-delta-cadinene-forming)
R02322 17 Nicotinamide-D-ribonucleotide amidohydrolase
R02323 17 Nicotinamide ribonucleotide phosphohydrolase
R02387 17 Acetyl-CoA:arylamine N-acetyltransferase
R02413 17 Shikimate:NADP+ 5-oxidoreductase
R02456 17 D-Mannonate:NADP+ 6-oxidoreductase
R02468 17 (-)-Limonene,NADPH:oxygen oxidoreductase (6-hydroxylating)
R02469 17 (-)-limonene,NADPH:oxygen oxidoreductase (3-hydroxylating)
R02470 17 (-)-Limonene,NADPH:oxygen oxidoreductase (7-hydroxylating)
R02487 17 Glutaryl-CoA:(acceptor) 2,3-oxidoreductase (decarboxylating)
R02517 17 3-hydroxyphenylacetate,NADPH:oxygen oxidoreductase
(6-hydroxylating)
R02521 17 4-Hydroxyphenylpyruvate:oxygen
oxidoreductase(hydroxylating,decarboxylating)
R02561 17 4-aminobenzoate,NADH:oxygen oxidoreductase
(1-hydroxylating,decarboxylating)
R02602 17 4-Oxalocrotonate carboxy-lyase
R02639 17 3-Dehydro-L-gulonate:NADP+ 2-oxidoreductase
R02655 17 Gentisate aldehyde:NAD+ oxidoreductase
R02657 17
R02665 17 3-Hydroxyanthranilate:oxygen 3,4-oxidoreductase (decyclizing)
R02666 17 3-Hydroxyanthranilate:oxygen oxidoreductase
R02669 17
R02670 17 Hydorogen-peroxide:hydrogen-peroxide oxidoreductase
R02707 17
R02733 17 N6-Acetyl-LL-2,6-diaminoheptanedioate amidohydrolase
R02734 17 N-Succinyl-LL-2,6-diaminoheptanedioate amidohydrolase
R02735 17 LL-2,6-Diaminoheptanedioate 2-epimerase
R02856 17 (R)-Acetoin:NAD+ oxidoreductase
R02925 17 D-Sorbitol:(acceptor) 1-oxidoreductase
R02936 17 (S)-Ureidoglycolate:NADP+ oxidoreductase
R03013 17 L-Histidinol-phosphate phosphohydrolase
R03066 17
2-Amino-4-hydroxy-6-hydroxymethyl-7,8-dihydropteridine:4-aminobenzoate2-amino-4-hydroxydihydropteridine-6-methenyltransferase
R03067 17
2-Amino-4-hydroxy-6-hydroxymethyl-7,8-dihydropteridine-diphosphate:4-aminobenzoate2-amino-4-hydroxydihydropteridine-6-methenyltransferase
R03097 17
R03098 17 L-2-Aminoadipate-6-semialdehyde:NAD(P)+ 6-oxidoreductase
R03099 17
R03181 17 4-Maleylacetoacetate cis-trans-isomerase
R03197 17 Uroporphyrinogen-III carboxy-lyase
R03238 17 UTP:D-Tagatose 6-phosphate 1-phosphotransferase
R03246 17 1,2,3-Trihydroxybenzene:oxygen 1,2-oxidoreductase (decyclizing)
R03291 17 trans-4-Hydroxy-L-proline:NAD+ 5-oxidoreductase
R03299 17 3-Hydroxyphenylacetate,NADH:oxygen oxidoreductase
(3-hydroxylating)
R03302 17 3,4-Dihydroxyphenylacetaldehyde:NADP+ oxidoreductase
R03336 17 4-hydroxyphenyllactate:NAD+ oxidoreductase
R03337 17 (R)-3-(4-hydroxyphenyl)lactate:NAD+ 2-oxidoreductase
R03341 17 4-hydroxyphenylpyruvate carboxy-lyase
R03342 17 3-(4-Hydroxyphenyl)pyruvate keto-enol-isomerase
R03381 17 3-Oxopropanoate:NAD+ oxidoreductase
(decarboxylating,CoA-acetylating)
R03496 17 1-Guanidino-1-deoxy-scyllo-inositol-4-phosphate 4-phosphohydrolase
R03509 17 N-(5-Phospho-beta-D-ribosyl)anthranilate ketol-isomerase
R03534 17 2-Hydroxyglutarate:(acceptor) 2-oxidoreductase
R03540 17
R03791 17 (S)-Mandelate racemase
R03792 17
R03869 17 (S)-Methylmalonate semialdehyde:NAD+ oxidoreductase
R03871 17 (S)-Methylmalonate semialdehyde:oxygen oxidoreductase
R03971 17 (5-Glutamyl)-peptide:amino-acid 5-glutamyltransferase
R03998 17 anthranilyl-CoA,NADH:oxygen oxidoreductase (de-aromatizing)
R04031 17
R04187 17 L-Alanine:3-oxopropanoate aminotransferase
R04188 17 L-3-Amino-isobutanoate:2-oxoglutarate aminotransferase
R04199 17 2,3,4,5-Tetrahydrodipicolinate:NADP+ oxidoreductase
R04201 17 D-threo-2,4-diaminopentanoate:NADP+
oxidoreductase(phosphorylating)
R04217 17 N2-succinyl-L-ornithine:2-oxoglutarate 5-aminotransferase
R04221 17 cis-4-Hydroxy-D-proline:oxygen oxidoreductase (deaminating)
R04223 17
R04279 17 2-Hydroxy-2-hydropyrone-4,6-dicarboxylate:NADP+ 6-oxidoreductase
R04418 17 5-carboxymethyl-2-hydroxymuconic-semialdehyde:NAD+ oxidoreductase
R04419 17 5-Carboxymethyl-2-hydroxymuconic-semialdehyde:NADP+ oxidoreductase
R04443 17
R04444 17 L-1-Pyrroline-3-hydroxy-5-carboxylate:NAD+ oxidoreductase
R04445 17 L-1-Pyrroline-3-hydroxy-5-carboxylate:NADP+ oxidoreductase
R04482 17 4-Carboxy-2-oxo-3-hexenedioate
delta2,delta4-2-oxo,delta3-isomerase
R04745 17 (S)-Hydroxyoctanoyl-CoA:NAD+ oxidoreductase
R04783 17 3-Ketolactose galactohydrolase
R04972 17 Uroporphyrinogen I carboxy-lyase
R05050 17 N4-Acetylaminobutanal:NAD+ oxidoreductase
R05280 17
R05466 17 Deoxyamidinoproclavaminate,2-oxoglutarate:oxygen
oxidoreductase(3-hydroxylating)
R05549 17
R05555 17 Farnesyl diphosphate:Isopentenyl diphosphate farnesyl transferase
R05680 17 sn-Glycerol-1-phosphate:NADP 2-oxidoreductase
R05684 17 L-Idonate:NADP oxidoreductase
R05706 17 FMNH2:NADP+ oxidoreductase
R05725 17 nitric oxide, NADPH2:oxygen oxidoreductase
R05778 17 4-hydroxyphenylpyruvate:oxygen oxidoreductase (decarboxylating)
R05781 17 cyclic-imide amidohydrolase (decyclicizing)
R06119 17 (R)-limonene,NADPH: oxygen oxidoreductase (6-hydroxylating)
R06223 17
R06398 17 (+)-limonene,NADH:oxygen oxidoreductase
R06523 17 trans,trans-farnesyl-diphosphate diphosphate-lyase
(cyclizing,vetispiradiene-forming)
R06632 17
R06757 17
R06846 17 L-quinate:NADP+ 3-oxidoreductase
R07139 17 lactaldehyde:NADP+ oxidoreductase
R07143 17 D-arabinitol:NADP+ oxidoreductase
R07144 17 D-arabinitol:NADP+ oxidoreductase
R07147 17 D-glucose:NADP+ 1-oxidoreductase
R07165 17 L-aspartate:NADP+ oxidoreductase (deaminating)
R07172 17 NADPH:oxygen oxidoreductase
R07181 17 hydrogen:NADP+ oxidoreductase
R07307 17 dCTP aminohydrolase (dUMP-forming)
R07407 17 L-aspartate:NADP+ oxidoreductase (deaminating)
R07417 17
R07418 17
R00031 18 1,2-Benzenediol:oxygen oxidoreductase
R00074 18 2-Aminophenol:oxygen oxidoreductase
R00105 18 ATP:NADH 2'-phosphotransferase
R00114 18 L-Glutamate:NADP+ oxidoreductase (transaminating)
R00134 18 Formate:NADP+ oxidoreductase
R00159 18 UTP diphosphohydrolase
R00173 18 pyridoxal-5'-phosphate phosphohydrolase
R00286 18 UDPglucose:NAD+ oxidoreductase
R00287 18 UDPglucose pyrophosphohydrolase
R00289 18 UTP:alpha-D-glucose-1-phosphate uridylyltransferase
R00291 18 UDPglucose 4-epimerase
R00293 18 UDPglucose 4,6-hydro-lyase
R00415 18 UTP:N-acetyl-alpha-D-glucosamine-1-phosphate uridylyltransferase
R00416 18 UTP:N-acetyl-alpha-D-glucosamine-1-phosphate uridylyltransferase
R00418 18 UDP-N-acetyl-D-glucosamine 4-epimerase
R00420 18 UDP-N-acetyl-D-glucosamine 2-epimerase
R00421 18 UDP-N-acetyl-D-glucosamine:NAD+ 6-oxidoreductase
R00422 18
R00423 18
R00445 18 L-lysine:NAD+ oxidoreductase (deaminating, cyclizing)
R00446 18 L-Lysine:NAD+ 6-oxidoreductase (deaminating)
R00447 18 L-Lysine:oxygen oxidoreductase(deaminating)
R00448 18 L-lysine,NADPH:oxygen oxidoreductase (6-hydroxylating)
R00449 18 L-Lysine:oxygen 2-oxidoreductase (decarboxylating)
R00452 18 N2-(D-1-carboxylethyl)-L-lysine:NADP+
oxidoreductase(L-lysine-forming)
R00453 18 L-Lysine:pyruvate aminotransferase
R00454 18
R00457 18 L-Lysine:2-oxoglutarate 6-aminotransferase
R00459 18
R00460 18 L-Lysine racemase
R00461 18 L-Lysine 2,3-aminomutase
R00462 18 L-Lysine carboxy-lyase
R00463 18 L-Lysine-1,6-lactam lactamhydrolase
R00502 18 UTP:alpha-D-hexose-1-phosphate uridylyltransferase
R00571 18 UTP:ammonia ligase(ADP-forming)
R00573 18 UTP:ammonia ligase(ADP-forming)
R00612 18 N6-Methyl-L-lysine:oxygen oxidoreductase (demethylating)
R00660 18
Phosphoenolpyruvate:UDP-N-acetyl-D-glucosamine1-carboxyvinyl-transferase
R00662 18 Uridine triphosphate pyrophosphohydrolase
R00686 18 L-Phenylalanine racemase (ATP-hydrolysing)
R00687 18 ATP:L-phenylalanine adenylyltransferase
R00689 18 L-Phenylalanine:oxygen oxidoreductase (deaminating)
R00690 18 L-Phenylalanine:oxygen 2-oxidoreductase (decarboxylating)
R00693 18 Acetyl-CoA:L-phenylalanine N-acetyltransferase
R00697 18 L-Phenylalanine ammonia-lyase
R00698 18 Donor:hydrogen-peroxide oxidoreductase
R00699 18 L-Phenylalanine carboxy-lyase
R00715 18 N6-(L-1,3-Dicarboxypropyl)-L-lysine:NAD+
oxidoreductase(L-lysine-forming)
R00716 18 N6-(L-1,3-Dicarboxypropyl)-L-lysine:NADP+
oxidoreductase(L-lysine-forming)
R00728 18 L-Tyrosine phenol-lyase (deaminating)
R00729 18 L-Tyrosine:oxygen oxidoreductase (deaminating)
R00730 18 L-Tyrosine,NADPH:oxygen oxidoreductase (N-hydroxylating)
R00731 18 L-Tyrosine:oxygen oxidoreductase
R00735 18 L-Tyrosine:L-arginine ligase (AMP-forming)
R00736 18 L-Tyrosine carboxy-lyase
R00737 18 L-Tyrosine ammonia-lyase
R00739 18 L-Tyrosine 2,3-aminomutase
R00766 18 UDPglucose:D-fructose-6-phosphate 2-alpha-D-glucosyltransferase
R00789 18 ammonium-hydroxide:NAD(P)+ oxidoreductase
R00796 18 NADPH:nitrate oxidoreductase
R00806 18 UDPglucose:D-fructose 2-alpha-D-glucosyltransferase
R00825 18 Anthranilate,NADPH:oxygen oxidoreductase
(1,2-hydroxylating,deaminating, decarboxylating)
R00910 18 L-Lysine:beta-alanine ligase (AMP-forming)
R00955 18 UDPglucose:alpha-D-galactose-1-phosphate uridylyltransferase
R00967 18 UTP:uridine 5'-phosphotransferase
R01089 18 Acetyl-CoA:L-leucine N-acetyltransferase
R01091 18 (2S)-alpha-Leucine 2,3-aminomutase
R01142 18 Methane,NADH:oxygen oxidoreductase (hydroxylating)
R01147 18 Pyridoxamine-5'-phosphate:2-oxoglutarate aminotransferase
R01158 18 L-Histidinol:NAD+ oxidoreductase
R01249 18 L-proline:NADP+ 2-oxidoreductase
R01273 18 N-Ribosylnicotinamide ribohydrolase
R01304 18 UDPglucose:4-hydroxybenzoate 4-O-beta-D-glucosyltransferase
R01364 18 4-Fumarylacetoacetate fumarylhydrola
R01371 18 Phenyllactate:NADP+ oxidoreductase
R01380 18 UTP:1-phospho-alpha-D-glucuronate uridylyltransferase
R01381 18 UTP:1-phospho-alpha-D-glucuronate uridylyltransferase
R01396 18 Carbamoyl-phosphate:L-lysine carbamoyltransferase
R01580 18 Pyridoxamine-5'-phosphate:2-oxoglutarate aminotransferase
R01607 18 3-Oxopropanoate:NADP+ oxidoreductase
R01620 18 Acetyl-phosphate:L-lysine N6-acetyltransferase
R01630 18
R01668 18 dCTP nucleotidohydrolase
R01708 18 Pyridoxine:NADP+ 4-oxidoreductase
R01711 18 Pyridoxine:oxygen oxidoreductase (deaminating)
R01722 18 UDPglucose:nicotinate N-glucosyltransferase
R01750 18 D-Glycerate:NADP+ oxidoreductase (carboxylating)
R01764 18 Benzoylformate carboxy-lyase
R01795 18 L-Phenylalanine,tetrahydrobiopterin:oxygen
oxidoreductase(4-hydroxylating)
R01815 18 L-Tyrosine,tetrahydrobiopterin:oxygen
oxidoreductase(3-hydroxylating)
R01909 18 ATP:pyridoxal 5'-phosphotransferase
R01910 18 Primary alcohol:(acceptor) oxidoreductase
R01912 18 UDPglucose:pyridoxine 5'-O-beta-D-glucosyltransferase
R01938 18
R01987 18
R02034 18 6-Phospho-D-gluconate:NADP+ 2-oxidoreductase
R02063 18
R02064 18 Geranylgeranyl-diphosphate pyrophosphate-lyase (cyclizing)
R02065 18
Geranylgeranyl-diphosphate:geranylgeranyl-diphosphategeranylgeranyltransferase
R02068 18 ent-Copalyl-diphosphate lyase
R02082 18 (R)-Mevalonate:NADP+ oxidoreductase (CoA acylating)
R02237 18 Tetrahydrofolate:L-glutamate gamma-ligase (ADP-forming)
R02280 18 1-Pyrroline-4-hydroxy-2-carboxylate aminohydrolase (decyclizing)
R02324 18 ATP:N-ribosylnicotinamide 5'-phosphotransferase
R02325 18 dCTP aminohydrolase
R02326 18 ATP:nucleoside-diphosphate phosphatransferase
R02327 18 dCTP:uridine 5'-phosphotransferase
R02331 18 ATP:nucleoside-diphosphate phosphatransferase
R02388 18 UDPglucose:arylamine N-D-glucosyltransferase
R02489 18 Gentisate carboxy-lyase
R02516 18 4-hydroxyphenylacetate,NADPH:oxygen oxidoreductase
(1-hydroxylating)
R02536 18 Phenylacetaldehyde:NAD+ oxidoreductase
R02537 18 Aldehyde:NADP+ oxidoreductase
R02562 18 4-aminobenzoate,NADPH:oxygen oxidoreductase
(1-hydroxylating,decarboxylating)
R02611 18 Phenylethylalcohol:NAD+ oxidoreductase
R02656 18 Gentisate:oxygen 1,2-oxidoreductase (decyclizing)
R02695 18 4-Hydroxyphenylacetaldehyde:NAD+ oxidoreductase
R02697 18 4-Hydroxyphenylacetaldehyde:NADP+ oxidoreductase
R02737 18 UDPglucose:D-glucose-6-phosphate 1-alpha-D-glucosyltransferase
R02872 18 Presqualene diphosphate:farnesyl-diphosphate farnesyltransferase
R02874 18 Squalene,hydrogen-donor:oxygen oxidoreductase (2,3-epoxidizing)
R02875 18
R02876 18
R02989 18 3-oxoadipate:NADP+ oxidoreductase
R03012 18 L-Histidinol:NAD+ oxidoreductase
R03092 18
R03094 18 UDPglucose:indole-3-acetate beta-D-glucosyltransferase
R03095 18 Indoleacetate:L-lysine ligase (ADP-forming)
R03113 18
R03114 18 (-)-trans-Carveol:NADP+ oxidoreductase
R03220 18 Coproporphyrinogen:oxygen oxidoreductase(decarboxylating)
R03247 18 Gallate carboxy-lyase
R03261 18 (-)-trans-isopiperitenol:NAD+ oxidoreductase
R03293 18 trans-4-Hydroxy-L-proline:NADP+ 5-oxidoreductase
R03317 18 UDP-N-acetyl-D-mannosamine:NAD+ 1-oxidoreductase
R03338 18 4-Hydroxyphenyllactate:NADP+ oxidoreductase
R03339 18 (R)-3-(4-hydroxyphenyl)lactate:NADP+ 2-oxidoreductase
R03358 18 Octopamine hydro-lyase (deaminating)
R03359 18 1-(4-Hydroxyphenyl)-2-(methylamino)ethanol hydro-lyase
R03398 18 GDP-6-deoxy-D-talose:NADP+ 4-oxidoreductase
R03399 18 GDP-6-deoxy-D-mannose:NADP+ 4-oxidoreductase
R03508 18
1-(2-Carboxyphenylamino)-1-deoxy-D-ribulose-5-phosphatecarboxy-lyase(cyclizing)
R03741 18
R03790 18
R03903 18 Acetyl-CoA:D-amino-acid N-acetyltransferase
R03945 18 Perillyl-alcohol:NAD+ oxidoreductase
R03999 18 anthranilyl-CoA,NADH:oxygen oxidoreductase (de-aromatizing)
R04030 18 O-Succinylbenzoate:CoA ligase (AMP-forming)
R04095 18 3-Methylbutanoyl-CoA:(acceptor) 2,3-oxidoreductase
R04296 18 UDPglucose:(S)-4-hydroxymandelonitrile beta-D-glucosyltransferase
R04304 18 4-Hydroxyphenylethanol:NAD+ oxidoreductase
R04379 18
5-Carboxymethyl-2-hydroxymuconatedelta2,delta4-2-oxo,delta3-isomerase
R04446 18
R04447 18
R04746 18 (S)-Hydroxyoctanoyl-CoA hydro-lyase
R04781 18 4-Carboxy-4-hydroxy-2-oxoadipate hydro-lyase
R05049 18 N-succinyl-L-glutamate 5-semialdehyde:NAD+ oxidoreductase
R05051 18 L-erythro-4-Hydroxyglutamate:NAD+ oxidoreductase
R05052 18 L-erythro-4-Hydroxyglutamate:2-oxoglutarate aminotransferase
R05053 18 D-Aspartate:2-oxoglutarate aminotransferase
R05250 18
R05331 18 Isovaleryl-CoA:malonyl-CoA acyltransferase
R05357 18 Amidinoproclavaminate amidinohydrolase
R05405 18
R05450 18
R05546 18
R05622 18
R05769 18 UDP-glucose:hydroquinone-O-b-D-glucosyltransferase
R05783 18 mandelamide hydrolase
R05784 18 limonene-1,2-epoxide hydrolase
R05840 18
R06117 18 (+)-trans-carveol: NAD+ oxidoreductase
R06298 18 (+)-Copalyl-diphosphate lyase (decyclizing)
R06305 18 Geranylgeranyl-diphosphate diphosphate-lyase (cyclizing,
taxadieneforming)
R06312 18
R06321 18
R06447 18
di-trans,poly-cis-Decaprenyl-diphosphate:isopentenyl-diphosphateundecaprenylcistransferase
R06594 18
R06626 18
R06758 18
R06762 18
R07211 18
L-phenylalanine,tetrahydrobiopterin:oxygenoxidoreductase(4-hydroxylating)
R07212 18
L-tyrosine,tetrahydrobiopterin:oxygenoxidoreductase(3-hydroxylating)
R07294 18 phenylglyoxylyl-CoA hydrolase
R07322 18 squalene mutase (cyclizing)
R07323 18 squalene mutase (cyclizing)
R07419 18 4-(Glutamylamino)butanoate amidohydrolase
R00027 19 2-Hydroxy-1,2-diphenylethanone benzaldehyde-lyase
R00045 19 1,2-Benzenediol:oxygen oxidoreductase
R00053 19 Tannin acylhydrolase
R00129 19
(6S)-beta-6-Hydroxy-1,4,5,6-tetrahydronicotinamide-adenine-dinucleotide
hydro-lyase (ATP-hydrolysing)
R00174 19 ATP:pyridoxal 5'-phosphotransferase
R00277 19 Pyridoxamine-5'-phosphate:oxygen oxidoreductase (deaminating)
R00411 19 N-succinyl-L-glutamate amidohydrolase
R00458 19 N6-Acyl-L-lysine amidohydrolase
R00501 19
R00503 19 UDPgalactose:D-glucose 4-beta-D-galactosyltransferase
R00504 19 UDPgalactose:UDP-N-acetyl-D-glucosamine
galactosephosphotransferase
R00505 19 UDP-D-galactopyranose furanomutase
R00515 19 CTP pyrophosphohydrolase
R00568 19 CTP aminohydrolase
R00569 19 CTP diphosphohydrolase
R00570 19 ATP:nucleoside-diphosphate phosphatransferase
R00572 19 CTP:pyruvate O2-phosphotransferase
R00574 19 CTP pyriphosphate-lyase (cyclizing)
R00767 19 CTP:D-fructose-6-phosphate 1-phosphotransferase
R00809 19 UDPgalactose:sucrose 6F-alpha-D-galactosyltransferase
R00815 19 phenol,NADPH:oxogen oxidoreductase (2-hydroxylating)
R00853 19 UDPgalactose:sn-glycerol-3-phosphate
2-alpha-D-galactosyltransferase
R00854 19 UDPgalactose:sn-glycerol-3-phosphate
1-alpha-D-galactosyltransferase
R00856 19 CTP:sn-glycerol-3-phosphate cytidylyltransferase
R00911 19 beta-Alanyl-L-lysine hydrolase
R00936 19 5,6,7,8-Tetrahydrofolate:NAD+ oxidoreductase
R00939 19 5,6,7,8-Tetrahydrofolate:NADP+ oxidoreductase
R00956 19 CTP:D-glucose-1-phosphate cytidylyltransferase
R01117 19 CTP:N-acylneuraminate cytidylyltransferase
R01120 19
R01160 19 Acetyl-CoA:L-histidine N-acetyltransferase
R01161 19
R01163 19 L-Histidinal:NAD+ oxidoreductase
R01164 19 L-Histidine:beta-alanine ligase (AMP-forming)
R01167 19 L-Histidine carboxy-lyase
R01168 19 L-Histidine ammonia-lyase
R01192 19 UDPgalactose:myo-inositol 1-alpha-D-galactosyltransferase
R01205 19 UDPgalactose:N-acetyl-D-glucosamine 4-beta-D-galactosyltransferase
R01238 19 4-Hydroxybenzoate carboxy-lyase
R01240 19 UDPglucose:phenol beta-D-glucosyltransferase
R01241 19
R01308 19
R01384 19 UDP-D-glucuronate carboxy-lyase
R01385 19 UDPglucuronate 4-epimerase
R01386 19
R01387 19 UDPglucuronate 5'-epimerase
R01419 19 Benzaldehyde:NAD+ oxidoreductase
R01420 19 benzaldehyde:NADP+ oxidoreductase
R01426 19
R01537 19
R01616 19 4-Coumarate:CoA ligase (AMP-forming)
R01663 19 dCMP aminohydrolase
R01664 19 2'-Deoxycytidine 5'-monophosphate phosphohydrolase
R01665 19 ATP:CMP phosphotransferase
R01667 19 dCDP nucleotidohydrolase
R01707 19 Pyridoxal:NAD+ 4-oxidoreductase
R01709 19 Pyridoxal:oxygen 4-oxidoreductase
R01710 19 Pyridoxamine:oxygen oxidoreductase (deaminating)
R01712 19 Pyridoxamine:pyruvate aminotransferase
R01713 19 Pyridoxamine:oxaloacetate aminotransferase
R01766 19 L-threo-3-Phenylserine benzaldehyde-lyase
R01767 19 Mandelonitrile benzaldehyde-lyase
R01846 19 CTP:Sedoheptulose 7-phosphate 1-phosphotransferase
R01991 19 L-Histidine:4-aminobutanoate ligase (AMP-forming)
R02038 19 CTP:ethanolamine-phosphate cytidylyltransferase
R02075 19 3,4-Dihydroxy-L-phenylalanine:oxygen
4,5-oxidoreductase(recyclizing)
R02076 19 3,4-Dihydroxy-L-phenylalanine:oxygen
2,3-oxidoreductase(recyclizing)
R02077 19 3,4-Dihydroxy-L-phenylalanine:2-oxoglutarate aminotransferase
R02078 19 L-Tyrosine,L-dopa:oxygen oxidoreductase
R02079 19 3,4-Dihydroxy-L-phenylalanine ammonia-lyase
R02080 19 3-Hydroxy-L-tyrosine carboxy-lyase
R02100 19 dUTP nucleotidohydrolase
R02204 19 L-Pipecolate:oxygen 1,6-oxidoreductase
R02205 19 L-Pipecolate:(acceptor) 1,6-oxidoreductase
R02235 19 Dihydrofolate:NAD+ oxidoreductase
R02236 19 Dihydrofolate:NADP+ oxidoreductase
R02238 19 Formate:dihydrofolate ligase (ADP-forming)
R02252 19 Phenylpropanoate:NAD+ delta2-oxidoreductase
R02253 19 trans-cinnamate,NADPH:oxygen oxidoreductase (4-hydroxylating)
R02254 19 trans-Cinnamate,NADPH:oxygen oxidoreductase (2-hydroxylating)
R02255 19 trans-Cinnamate:CoA ligase (AMP-forming)
R02256 19 UDPglucose:trans-cinnamate beta-D-glucosyltransferase
R02273 19 5-Aminopentanamide amidohydrolase
R02313 19 N6-(L-1,3-Dicarboxypropyl)-L-lysine:NAD+ oxidoreductase
R02315 19 N6-(L-1,3-Dicarboxypropyl)-L-lysine:NADP+ oxidoreductase
R02317 19
R02330 19 dUTP nucleotidohydrolase
R02332 19 dUTP:uridine 5'-phosphotransferase
R02340 19 (1S,2R)-1-C-(indol-3-yl)glycerol
3-phosphateD-glyceraldehyde-3-phosphate-lyase
R02382 19 Tyramine:oxygen oxidoreductase(deaminating)(flavin-containing)
R02383 19 Monophenol,L-dopa:oxygen oxidoreductase
R02494 19 pyridoxamine-5'-phosphate phosphohydrolase
R02539 19 Phenylacetate:CoA ligase
R02540 19 2-Phenylacetamide amidohydrolase
R02613 19 Phenethylamine:oxygen oxidoreductase
(deaminating)(copper-containing)
R02722 19 L-Serine hydro-lyase (adding indoleglycerol-phosphate)
R02852 19 D-2,6-Diaminohexanoic acid 5,6-aminomutase
R02921 19 CTP:D-ribitol-5-phosphate cytidylyltransferase
R02950 19 4-Coumarate:oxygen oxidoreductase
R02951 19 UDPglucose:trans-4-hydroxycinnamate 4-O-beta-D-glucosyltransferase
R02952 19
R03102 19 L-2-Aminoadipate-6-semialdehyde:NAD+ 6-oxidoreductase
R03103 19 L-2-Aminoadipate-6-semialdehyde:NADP+ 6-oxidoreductase
R03168 19 Acetyl-CoA:N6-hydroxy-L-lysine 6-acetyltransferase
R03191 19 UDP-N-acetylmuramate:NADP+ oxidoreductase
R03192 19 UDP-N-acetylmuramate:NADP+ oxidoreductase
R03199 19 (S)-2,3-Epoxysqualene mutase (cyclizing, lanosterol-forming)
R03200 19 (S)-2,3-Epoxysqualene mutase (cyclizing, cycloartenol-forming)
R03201 19
R03222 19 Protoporphyrinogen-IX:oxygen oxidoreductase
R03237 19 CTP:D-Tagatose 6-phosphate 1-phosphotransferase
R03275 19 (3S)-3,6-Diaminohexanoate 5,6-aminomutase
R03297 19 UDPglucose:gallate beta-D-glucosyltransferase
R03351 19 CTP:3-deoxy-D-manno-octulosonate cytidylyltransferase
R03549 19 Gallate:oxygen 3,4-oxidoreductase (decyclizing)
R03550 19 Gallate:oxygen 4,5-oxidoreductase (decyclizing)
R03551 19
R03776 19 trans-Oct-2-enoyl-CoA reductase
R03868 19 3-Maleylpyruvate cis-trans-isomerase
R03879 19
R03960 19 (3R)-beta-Leucine:NAD+ oxidoreductase(deaminating)
R04024 19 Acetyl-CoA:N-hydroxyarylamine O-acetyltransferase
R04029 19 N6-Acetyl-L-lysine:2-oxoglutarate aminotransferase
R04133 19 5-Oxopent-3-ene-1,2,5-tricarboxylate carboxy-lyase
R04137 19 3-Hydroxyisopentyl-CoA hydro-lyase
R04138 19 3-Methylcrotonoyl-CoA:carbon-dioxide ligase (ADP-forming)
R04150 19 O-Succinylbenzoyl-CoA 1,4-dihydroxy-2-naphthoate-lyase
R04175 19
R04218 19 prephytoene
diphosphate:geranylgeranyl-diphosphategeranylgeranyltransferase
R04247 19 CTP:ethanolamine-phosphate cytidylyltransferase
R04289 19
R04380 19 5-Oxopent-3-ene-1,2,5-tricarboxylate carboxy-lyase
R04460 19 L-tyrosine,NADPH:oxygen oxidoreductase (N-hydroxylating)
R04736 19 L-2-Amino-hexano-6-lactam racemase
R05083 19
R05092 19 ent-Copalyl-diphosphate diphosphate-lyase
R05249 19 Resorcinol,NADPH:oxogen oxidoreductase (2-hydroxylating)
R05383 19 (hydroxyamino)benzene hydroxymutase
R05455 19
R05468 19
R05487 19
R05633 19 CTP: 2-C-Methyl-D-erythritol 4-phosphate cytidylyltransferase
R05839 19 pyridoxamine:2-oxoglutarate aminotransferase
R06299 19 Copalyl-diphosphate diphosphate-lyase (cyclizing)
R06300 19 Copalyl-diphosphate diphosphate-lyase (cyclizing)
R06301 19 Copalyl-diphosphate diphosphate-lyase (cyclizing)
R06302 19 Copalyl-diphosphate diphosphate-lyase (cyclizing)
R06303 19 Copalyl-diphosphate diphosphate-lyase (cyclizing)
R06304 19 Copalyl-diphosphate diphosphate-lyase (cyclizing)
R06314 19
R06315 19
R06366 19 Aldehyde:NAD+ oxidoreductase
R06372 19 Carvone reductase
R06399 19 limonene-1,2-diol:(acceptor) 2-oxidoreductase
R06466 19
R06469 19
R06471 19
R06740 19 diamine oxidase
R06744 19
R06759 19
R06783 19 trans-Cinnamate,NADH:oxygen oxidoreductase (2,3-hydroxylating)
R06894 19
R07189 19 trans-cinnamate,NADPH:oxygen oxidoreductase (2-hydroxylating)
R07222 19 phenylacetyl-CoA:quinone oxidoreductase
R07263 19
R07269 19
di-trans,poly-cis-decaprenyl-diphosphate:isopentenyl-diphosphateundecaprenylcistransferase
R07270 19 prephytoene
diphosphate:geranylgeranyl-diphosphategeranylgeranyltransferase
R07301 19 (S)-N-acetylphenylethylamine:H2O hydrolase
R00049 20
1-O-Galloyl-beta-D-glucose:1-O-galloyl-beta-D-glucoseO-galloyltransferase
R00510 20 Cytidine-5'-monophosphate phosphoribo(deoxyribo)hydrolase
R00511 20 Cytidine-5'-monophosphate phosphohydrolase
R00512 20 ATP:CMP phosphotransferase
R00514 20 CDP diphosphohydrolase
R00673 20 L-Tryotophan indole-lyase (deaminating)
R00674 20 L-Serine hydro-lyase (adding indoleglycerol-phosphate)
R00675 20 L-Tryptophan:NAD+ oxidoreductase (deaminating)
R00676 20 L-Tryptophan:NADP+ oxidoreductase (deaminating)
R00677 20 L-Tryptophan:oxygen oxidoreductase (deaminating)
R00678 20 L-tryptophan:oxygen 2,3-oxidoreductase (decyclizing)
R00679 20 L-Tryptophan:oxygen 2-oxidoreductase(decarboxylating)
R00681 20 L-Tryptophan:oxygen 2'-oxidoreductase (side-chain-cleaving)
R00682 20 L-Tryptophanamide amidohydrolase
R00684 20 L-Tryptophan:2-oxoglutarate aminotransferase
R00685 20 L-Tryptophan decarboxy-lyase
R00855 20 CDPglycerol phosphoglycerohydrolase
R00937 20 5,6,7,8-Tetrahydrofolate:NAD+ oxidoreductase
R00940 20 5,6,7,8-Tetrahydrofolate:NADP+ oxidoreductase
R00942 20 Tetrahydrofolate:L-glutamate gamma-ligase (ADP-forming)
R00943 20 Formate:tetrahydrofolate ligase (ADP-forming)
R00945 20 5,10-Methylenetetrahydrofolate:glycine hydroxymethyltransferase
R01020 20
R01085 20 3-Fumarylpyruvate acylhydrolase
R01166 20 Nalpha-(beta-alanyl)-L-histidine hydrolase
R01376 20 L-Tryptophan:phenylpyruvate aminotransferase
R01471 20 UTP:alpha-D-xylose-1-phosphate uridylyltransferase
R01473 20 UDP-L-arabinose 4-epimerase
R01474 20
R01612 20
R01613 20 Malonyl-CoA:4-Coumaroyl-CoA malonyltransferase(cyclizing)
R01614 20 Malonyl-CoA:4-coumaroyl-CoA malonyltransferase (cyclizing)
R01615 20 4-Hydroxycinnamyl aldehyde:NADP+ oxidoreductase
(CoA-cinnamoylating)
R01617 20 4-Coumaroyl-CoA:agmatine N4-coumaroyltransferase
R01657 20 Dimethylallyl-diphosphate:L-tryptophan dimethylallyltransferase
R01666 20 ATP:deoxycitidine 5'-phosphotransferase
R01814 20 L-Tryptophan,tetrahydrobiopterin:oxygen
oxidoreductase(5-hydroxylating)
R01943 20 3,4-Dihydroxy-trans-cinnamate:CoA ligase (AMP-forming)
R01992 20 alpha-Aminobutyryl histidine hydrolase
R02150 20 1H-Imidazole-4-ethanamine:oxygen oxidoreductase
(deaminating)(copper-containing)
R02152 20
R02153 20 L-Glutamate:histamine ligase
R02154 20 L-Glutamate:histamine ligase
R02201 20 L-Pipecolate:NAD+ 2-oxidoreductase
R02203 20 L-Pipecolate:NADP+ 2-oxidoreductase
R02274 20 5-Aminopentanoate:2-oxoglutarate aminotransferase
R02276 20 5-Acetamidopentanoate amidohydrolase
R02338 20 Indole:oxygen 2,3-oxidoreductase (decyclizing)
R02339 20
R02416 20 4-Coumaroyl-CoA:shikimate O-(hydroxycinnamoyl)transferase
R02426 20 CDPglucose 4,6-hydro-lyase
R02485 20 Deoxycytidine aminohydrolase
R02493 20 ATP:pyridoxal 5'-phosphotransferase
R02505 20 Malonyl-CoA:cinnamoyl-CoA malonyltransferase (cyclizing)
R02506 20 cinnamaldehyde:NADP+ oxidoreductase (CoA-cinnamoylating)
R02535 20 3,4-Dihydroxyphenetylamine,ascorbate:oxygen
oxidoreductase(beta-hydroxylating)
R02558 20 (R)-Prunasin beta-D-glucohydrolase
R02563 20 CDPethanolamine:L-serine ethanolaminephosphotransferase
R02576 20 Phenylacetyl-CoA:L-glutamine alpha-N-phenylacetyltransferase
R02634 20
R02636 20 UDP-D-galacturonate carboxy-lyase
R02729 20 5-Formiminotetrahydrofolate:glycine N-formiminotransferase
R02914 20 4,5-Dihydro-4-oxo-5-imidazolepropanoate hydro-lyase
R02992 20 4-Pyridoxolactone lactonohydrolase
R02993 20
R03193 20 UDP-N-acetylmuramate:L-alanine ligase (ADP-forming)
R03349 20 L-erythro-3,5-diaminohexanoate:NAD+ oxidoreductase (deaminating)
R03365 20 3,4-Dihydroxy-trans-cinnamate:oxygen
3,4-oxidoreductase(decyclizing)
R03367 20
R03373 20 4-Hydroxyphenyllactate:NAD+ oxidoreductase
R03689 20
R03690 20
R03709 20 3-(2-Hydroxyphenyl)propanoate:NAD+ oxidoreductase
R03710 20 UDPglucose:trans-2-hydroxycinnamate O-beta-D-glucosyltransferase
R03765 20
R03777 20 Octanoyl-CoA:oxygen 2-oxidoreductase
R03778 20 Octanoyl-CoA:acetyl-CoA C-acyltransferase
R04069 20
R04084 20 3,4-Dihydroxyphenylacetaldehyde hydro-lyase (adding dopamine)
R04131 20
R04132 20
R04134 20
R04142 20
R04174 20 6-Acetamido-2-oxohexanoate amidohydrolase
R04185 20 (S)-3-(Imidazol-5-yl)lactate:NAD+ oxidoreductase
R04186 20 (S)-3-(Imidazol-5-yl)lactate:NADP+ oxidoreductase
R04215 20 CTP:N-acylneuraminate cytidylyltransferase
R04280 20 3-O-Methylgallate:oxygen 4,5-oxidoreductase (decyclizing)
R04300 20
4-(2-Aminoethyl)-1,2-benzenediol:oxygenoxidoreductase(deaminating)(flavin-containing)
R04305 20 4-Hydroxyphenylacetaldehyde hydro-lyase (adding dopamine)
R04325 20
10-Formyltetrahydrofolate:5'-phosphoribosylglycinamideformyltransferase
R04357 20 citrate:N6-acetyl-N6-hydroxy-L-lysine ligase (ADP-forming)
R04409 20
1-O-trans-Cinnamoyl-beta-D-glucopyranose:alcoholO-cinnamoyltransferase
R04410 20
1-O-trans-Cinnamoyl-beta-D-glucopyranose:alcoholO-cinnamoyltransferase
R04531 20
UDPgalactose:beta-D-galactosyl-1,4-N-acetyl-D-glucosamine3-alpha-D-galactosyltransferase
R04532 20
CMP-N-acetylneuraminate:beta-D-galactosyl-1,4-N-acetyl-beta-D--glucosamine
alpha-2,6-N-acetylneuraminyltransferase
R04560 20
10-Formyltetrahydrofolate:5'-phosphoribosyl-5-amino-4-imidazolecarboxamide
formyltransferase
R04598 20 3,4-Dihydroxy-L-phenylalanine:oxygen
4,5-oxidoreductase(recyclizing)
R04599 20 3,4-Dihydroxy-L-phenylalanine:oxygen
4,5-oxidoreductase(recyclizing)
R04600 20 3,4-Dihydroxy-L-phenylalanine:oxygen
2,3-oxidoreductase(recyclizing)
R04601 20 3,4-Dihydroxy-L-phenylalanine:oxygen
2,3-oxidoreductase(recyclizing)
R04687 20 2,5-Diaminohexanoate:NAD+ oxidoreductase (deaminating)
R04688 20 2,5-Diaminohexanoate:NADP+ oxidoreductase (deaminating)
R04786 20
R04874 20
R04876 20
R04895 20
R05061 20
1-O-trans-Cinnamoyl-beta-D-glucopyranose:alcoholO-cinnamoyltransferase
R05067 20
R05317 20 L-Tryptophan:oxygen alpha,beta-oxidoreductase
R05454 20
R05469 20
R05634 20 ATP: 4-(Cytidine
5'-diphospho)-2-C-methyl-D-erythritol2-phosphotransferase
R05640 20 Lanosterol,NADPH:oxygen oxidoreductase (14-methyl cleaving)
R05841 20
R06291 20 ent-kaur-16-ene,NADPH:oxygen oxidoreductase (hydroxylating)
R06367 20 perillic acid:CoA ligase (ADP-forming)
R06368 20 perillic acid:CoA ligase (AMP-forming)
R06381 20
R06400 20 (1S,4R)-1-hydroxy-2-oxolimonene, NADPH:oxygen oxidoreductase
R06501 20
R06741 20
R06782 20 3-phenylpropanoate,NADH:oxygen oxidoreductase (2,3-hydroxylating)
R06785 20
R06858 20
R06897 20 2,4-dihydroxyhept-2-enedioate hydro-lyase
R07190 20 L-tyrosine,NADPH:oxygen oxidoreductase (N-hydroxylating)
R07213 20
L-tryptophan,tetrahydrobiopterin:oxygenoxidoreductase(5-hydroxylating)
R07254 20 malonyl-CoA:4-coumaroyl-CoA malonyltransferase (cyclizing,
reducing)
R07262 20
R07403 20
R00069 21
R00513 21 ATP:cytidine 5'-phosphotransferase
R00516 21 UTP:cytidine 5'-phosphotransferase
R00517 21 GTP:cytidine 5'-phosphotransferase
R00941 21 10-formyltetrahydrofolate:NADP+ oxidoreductase
R00944 21 10-Formyltetrahydrofolate amidohydrolase
R00962 21 ITP:cytidine 5'-phosphotransferase
R00974 21 Cytosine aminohydrolase
R01019 21
R01146 21
R01218 21 5,10-methylenetetrahydrofolate:NAD+ oxidoreductase
R01220 21 5,10-methylenetetrahydrofolate:NADP+ oxidoreductase
R01221 21 glycine synthase
R01222 21 5-Methyltetrahyfrofolate:(acceptor) oxidoreductase
R01224 21 5-Methyltetrahyfrofolate:(acceptor) oxidoreductase
R01225 21 5,10-Methylenetetrahydrofolate:D-alanine
2-hydroxymethyltransferase
R01226 21
5,10-Methylenetetrahydrofolate:3-methyl-2-oxobutanoatehydroxymethyltransferase
R01548 21 dATP:cytidine 5'-phosphotransferase
R01645 21 4-hydroxy-2-oxo-heptandioate succinate semialdehyde-lyase
R01647 21
R01653 21
R01654 21 10-Formyltetrahydrofolate:L-glutamate ligase (ADP-forming)
R01655 21 5,10-Methenyltetrahydrofolate 5-hydrolase(decyclizing)
R01669 21
5,10-Methylenetetrahydrofolate:deoxycytidylate5'-hydroxymethyltransferase
R01670 21 5,10-Methylenetetrahydrofolate:dCMP C-methyltransferase
R01873 21 Quinate:pyrroloquinoline-quinone 5-oxidoreductase
R01878 21 Cytidine aminohydrolase
R01941 21 3,4-Dihydroxyphenylacetaldehyde:NADP+
oxidoreductase(CoA-cinnamoylating)
R01944 21 Caffeoyl-CoA:putrescine N-(3,4-dihydroxycinnamoyl)transferase
R01945 21 Caffeoyl-CoA:quinate O-(hydroxycinnamoyl)transferase
R01946 21 Caffeoyl-CoA:isocitrate 3-O-(3,4-dihydroxycinnamoyl)transferase
R01959 21 N-Formyl-L-kynurenine amidohydrolase
R01971 21 Indolelactate:NAD+ oxidoreductase
R01974 21 Indol-3-yl-pyruvate carboxy-lyase
R01980 21 ATP:D-galacturonate 1-phosphotransferase
R02091 21 dGTP:cytidine 5'-phosphotransferase
R02101 21 5,10-Methylenetetrahydrofolate:dUMP C-methyltransferase
R02137 21 Cytidine ribohydrolase
R02173 21 Tryptamine:oxygen oxidoreductase(deaminating)(flavin-containing)
R02287 21 5-Formiminotetrahydrofolate:L-glutamate N-formiminotransferase
R02288 21 4-imidazolone-5-propanoate amidohydrolase
R02296 21 Cytidine:orthophosphate alpha-D-ribosyltransferase
R02371 21 dCTP:cytidine 5'-phosphotransferase
R02372 21 dUTP:cytidine 5'-phosphotransferase
R02401 21 glutarate-semialdehyde:NAD+ oxidoreductase
R02415 21 Shikimate:pyrroloquinoline-quinone 5-oxidoreductase
R02532 21
4-[(1R)-2-Amino-1-hydroxyethyl]-1,2-benzenediol:oxygenoxidoreductase(deaminating)(flavin-containing)
R02700 21 5-Hydroxy-L-tryptophan:2-oxoglutarate aminotransferase
R02701 21 5-Hydroxy-L-tryptophan decarboxy-lyase
R02702 21 5-hydroxy-L-tryptophan:oxygen 2,3-dioxygenase (indole-decyclizing)
R02783 21 UDP-N-acetylmuramoyl-L-alanine:D-glutamate ligase(ADP-forming)
R02817 21 Serine-phosphoethanolamine ethanolaminephosphohydrolase
R02985 21
R03054 21 cinnamyl-alcohol:NADP+ oxidoreductase
R03079 21
R03096 21 Indole-3-acetamide amidohydrolase
R03369 21
3-(2-hydroxyphenyl)propanoate,NADH2:oxygenoxidoreductase(3-hydroxylating)
R03374 21 Caffeoyl-CoA:3-(3,4-dihydroxyphenyl)lactate
2'-O-caffeoyltransferase
R03391 21 CDP-4-dehydro-3,6-dideoxy-D-glucose:NAD+ 3-oxydoreductase
R03392 21 CDP-4-dehydro-3,6-dideoxy-D-glucose:NADP+ 3-oxydoreductase
R03574 21
UDPglucose:5,7,3',4'-tetrahydroxyflavone7-O-beta-D-glucosyltransferase
R03936 21 Formylkynurenine hydrolase
R04004 21 4-Coumaryl alcohol:NADP+ oxidoreductase
R04045 21
R04065 21 Imidazole acetaldehyde:NAD+ oxidoreductase
R04066 21 imidazole-4-acetate,NADH:oxygen oxidoreductase (5-hydroxylating)
R04068 21 Imidazole-4-acetate:5-phosphoribosyl-diphosphate ligase (ADP-
andpyrophosphate- forming)
R04282 21
R04306 21
R04668 21
R04669 21
R04686 21
R04743 21 (S)-Hydroxydecanoyl-CoA:NAD+ oxidoreductase
R04787 21
R04804 21 delta8,24-Cholestadien-3beta-ol delta7-delta8-isomerase
R05128 21
R05129 21
R05198 21
R05637 21 2-Phospho-4-(cytidine
5'-diphospho)-2-C-methyl-D-erythritolCMP-lyase (cyclizing)
R05639 21 4,4-dimethyl-5a-cholesta-8,24-dien-3b-ol:NADP+ D14-oxidoreductase
R05728 21 4-hydroxyphenylacetaldehyde oxime, NADPH2:oxygen oxidoreductase
R05729 21 alkene,NADH:oxygen oxidoreductase
R05730 21 alkene,NADH:oxygen oxidoreductase
R06048 21
R06292 21 ent-Kaur-16-ene,NADPH:oxygen oxidoreductase (hydroxylating)
R06369 21 2-hydroxy-4-isopropenylcyclohexane-1-carboxyl-CoA hydro-lyase
R06512 21
R06537 21 flavonoid,NADPH:oxygen oxidoreductase (3'-hydroxylating)
R06556 21 flavanone lyase (decyclizing)
R06559 21 flavanone,NADPH:oxygen oxidoreductase
R06613 21 5,10-methylenetetrahydrofolate,FADH2:dUMP C-methyltransferase
R06784 21
R06788 21
R06792 21 apigenin,NADPH:oxygen oxidoreductase (isoflavanone-forming)
R07168 21 5-methyltetrahydrofolate:NAD+ oxidoreductase
R07194 21 alkene,NADH:oxygen oxidoreductase
R07224 21 2',4,4',6'-tetrahydroxychalcone:oxygen oxidoreductase
R07353 21
6-(2-Amino-2-carboxyethyl)-7,8-dioxo-7,8-dihydroquinoline-2,4-dicarboxylate:oxygen
oxidoreductase (cyclizing)
R07421 21
R00140 22
R00983 22 2,3-Dihydroxyindole:oxygen 2,3-oxidoreductase (decyclizing)
R00987 22 L-Kynurenine hydrolase
R00988 22 N-Formylanthranilate amidohydrolase
R01568 22 ADP:thymidine 5'-phosphotransferase
R01569 22 Thymidylate 5'-phosphohydrolase
R01571 22 ATP:thymidine 5'-phosphotransferase
R01956 22 L-Kynurenine:2-oxoglutarate aminotransferase
R01957 22 L-Kynurenine:glyoxylote aminotransferase (cyclizing)
R01960 22 L-Kynurenine,NADPH:oxygen oxidoreductase (3-hydroxylating)
R02094 22 ATP:dTMP phosphotransferase
R02285 22 N-Formimino-L-glutamate formiminohydrolase
R02286 22 N-Formimino-L-glutamate iminohydrolase
R02300 22
S-Aminomethyldihydrolipoylprotein:(6S)-tetrahydrofolateaminomethyltransferase
(ammonia-forming)
R02301 22 5-Formyltetrahydrofolate cyclo-ligase (ADP-forming)
R02302 22 5-Formiminotetrahydrofolate ammonia-lyase (cyclizing)
R02402 22 Glutarate:CoA ligase (ADP-forming)
R02678 22 Indole-3-acetaldehyde:NAD+ oxidoreductase
R02679 22 indole-3-ethanol:NAD+ oxidoreductase
R02680 22 indole-3-ethanol:NADP+ oxidoreductase
R02681 22 indole-3-acetaldehyde:oxygen oxidoreductase
R02708 22 4-hydroxyphenylacetonitrile,NADPH:oxygen
oxidoreductase(2-hydroxylating)
R02709 22 UDPglucose:4-hydroxymandelonitrile glucosyltransferase
R02785 22 UDP-N-acetylmuramoyl-L-alanyl-D-glutamate:L-lysine
ligase(ADP-forming)
R02786 22 UDP-N-acetylmuramoyl-L-alanyl-D-glutamate:L-lysine
ligase(ADP-forming)
R02788 22
UDP-N-acetylmuramoyl-L-alanyl-D-glutamate:meso-2,6-diaminoheptanedioate
ligase (ADP-forming)
R02908 22
5-Hydroxytryptamine:oxygenoxidoreductase(deaminating)(flavin-containing)
R02909 22 5-hydroxytryptamine:oxygen 2,3-dioxygenase (indole-decyclizing)
R02911 22 Acetyl-CoA:aralkylamine N-acetyltransferase
R02997 22 Chlorogenate hydroloase
R03189 22 5-Formyltetrahydrofolate:L-glutamate N-formiminotransferase
R03588 22
UDPglucose:5,7,3',4'-tetrahydroxyflavone7-O-beta-D-glucosyltransferase
R03589 22 UDPglucuronate:luteolin 7-O-glucuronosyltransferase
R03590 22 flavanone,2-oxoglutarate:oxygen oxidoreductase (dehydrating)
R03640 22 Eriodictyol,2-oxoglutarate:oxygen oxidoreductase (3-hydroxylating)
R03811 22
R04005 22 UDPglucose:coniferyl-alcohol 4'-beta-D-glucosyltransferase
R04007 22 Donor:hydrogen-peroxide oxidoreductase
R04214 22
R04235 22 ATP:5-methyldeoxycytidine-5'-phosphate phosphotransferase
R04265 22
R04326 22
R04329 22
R04376 22
R04479 22
R04526 22 UDP-apiose:apigenin
7-O-beta-D-glucoside2''-O-beta-D-apiofuranosyltransferase
R04671 22 4alpha-Methylcholesta-8-en-3beta-ol delta7-delta8-isomerase
R04744 22 (S)-Hydroxydecanoyl-CoA hydro-lyase
R04798 22
R04879 22
R04880 22 3,4-Dihydroxyphenylethyleneglycol:NAD+ oxidoreductase
R04882 22 3,4-Dihydroxymandelaldehyde:NAD+ oxidoreductase
R04883 22 3,4-Dihydroxymandelaldehyde:NADP+ oxidoreductase
R04901 22 (2S)-flavan-4-ol:NADP+ 4-oxidoreductase
R04902 22 flavanone,NADPH:oxygen oxidoreductase
R04911 22 Aryl-formylamine amidohydrolase
R04915 22 Quinoline-3,4-diol 2,4-dioxygenase (carbon monoxide-forming)
R04998 22 beta-D-Glucosyl-2-coumarinate glucohydrolase
R05130 22
R05703 22 lanosterol D24-reductase
R05719 22 3-hydroxy-1H-quinolin-4-one 2,4-dioxygenase (CO-forming)
R06293 22 ent-Kaur-16-ene,NADPH:oxygen oxidoreductase (hydroxylating)
R06554 22
R06571 22 cinnamyl-alcohol:NADP+ oxidoreductase
R06789 22
R06793 22 2,7,4'-trihydroxyisoflavanone hydro-lyase
R06821 22 malonyl-CoA:isoflavone-7-O-beta-D-glucoside
6''-O-malonyltransferase
R06826 22 UDP-L-rhamnose:apigenin
7-O-beta-D-glucoside2''-O-beta-L-rhamnosyltransferase
R07198 22 liquiritigenin,NADPH:oxygen oxidoreductase (licodione-forming)
R07225 22 2',3,4,4',6'-pentahydroxychalcone:oxygen oxidoreductase
R07422 22
R00139 23
R00524 23 Formamide amidohydrolase
R00525 23 N-Formyl-L-glutamate amidohydrolase
R01567 23 ATP:thymidine 5'-phosphotransferase
R01570 23 Thymidine:orthophosphate deoxyribosyltransferase
R02092 23 dTDP diphosphohydrolase
R02093 23 ATP:nucleoside-diphosphate phosphatransferase
R02160 23 dihydroflavonol,2-oxoglutarate:oxygen oxidoreductase
R02668 23 3-Hydroxy-L-kynurenine hydrolase
R02932 23 UDPglucose:isoflavone 7-O-beta-D-glucosyltransferase
R03188 23 N-Formimino-L-aspartate iminohydrolase
R03310 23 5alpha-cholest-7-en-3beta-ol, NADH:oxygen 5-oxidoreductase
R03353 23 5alpha-Cholest-7-en-3beta-ol delta7-delta8-isomerase
R03445 23
R03636 23 Leucocyanidin:NADP+ 4-oxidoreductase
R03637 23 taxifolin,NADH:oxygen oxidoreductase (8-hydroxylating)
R03638 23 taxifolin,NADPH:oxygen oxidoreductase (8-hydroxylating)
R03639 23 flavanone,NADPH:oxygen oxidoreductase
R04006 23 4-Hydroxycinnamyl alcohol 4-D-glucoside beta-D-glucosidase
R04171 23 3-Hydroxy-L-kynurenine:2-oxoglutarate aminotransferase
R04172 23
R04266 23 CDP-3,6-dideoxy-D-glucose 2-epimerase
R04328 23
R04572 23
UDP-N-acetylmuramoyl-L-alanyl-D-glutamyl-L-lysine:alanyl-D-alanineligase
(ADP-forming)
R04573 23
UDP-N-acetylmuramoyl-L-alanyl-D-glutamyl-L-lysine:alanyl-D-alanineligase
(ADP-forming)
R04617 23
UDP-N-acetylmuramoyl-L-alanyl-D-glutamyl-meso-2,6-diaminoheptanedioate:D-alanyl-D-alanine
ligase(ADP-forming)
R04618 23 Malonyl-CoA:isoflavone-7-O-beta-D-glucoside
6''-O-malonyltransferase
R04753 23 trans-Dec-2-enoyl-CoA reductase
R04903 23 5-Hydroxyindoleacetaldehyde:NAD+ oxidoreductase
R04904 23 5-Hydroxyindoleacetaldehyde:oxygen oxidoreductase
R04909 23 5-Hydroxykynurenamine decarboxy-lyase
R04999 23
R05039 23 Pentahydroxyflavanone,2-oxoglutarate:oxygen
oxidoreductase(3-hydroxylating)
R05154 23 quinolin-4(1H)-one,NADH:oxygen oxidoreductase (3-oxygenating)
R06294 23 ent-Kaur-16-en-19-oate,NADPH:oxygen oxidoreductase (hydroxylating)
R06551 23 flavanone,2-oxoglutarate:oxygen oxidoreductase (dehydrating)
R06606 23 formononetin,NADPH:oxygen oxidoreductase (2'-hydroxylating)
R06607 23 formononetin,NADPH:oxygen oxidoreductase (2'-hydroxylating)
R06827 23
UDP-glucuronate:luteolin-7-O-beta-D-glucuronide2''-O-glucuronosyltransferase
R06829 23
UDP-L-rhamnose:flavanone-7-O-glucoside2''-O-beta-L-rhamnosyltransferase
R06960 23
R07215 23 5alpha-cholest-7-en-3beta-ol, NADPH:oxygen 5-oxidoreductase
R07317 23 2,7,4'-trihydroxyisoflavanone hydro-lyase
R07423 23
R00526 24 N-Formyl-L-aspartate amidohydrolase
R01411 24 5-Methylcytosine aminohydrolase
R01412 24 Thymine,2-oxoglutarate:oxygen oxidoreductase (7-hydroxylating)
R01414 24 5,6-Dihydrothymine:NAD+ oxidoreductase
R01415 24 5,6-Dihydrothymine:NADP+ oxidoreductase
R01451 24 Cholesterol:NAD+ delta7-oxidoreductase
R01456 24 Cholesterol:NADP+ delta7-oxidoreductase
R02095 24 dTTP nucleotidohydrolase
R02096 24 dTTP:cytidine 5'-phosphotransferase
R02097 24 dTTP:uridine 5'-phosphotransferase
R02156 24 quercetin:oxygen 2,3-oxidoreductase (decyclizing)
R02158 24 UDPglucose:flavonol 3-O-D-glucosyltransferase
R02328 24 dTTP:alpha-D-glucose-1-phosphate thymidylyltransferase
R02329 24 dTTP:alpha-D-galactose-1-phosphate thymidylyltransferase
R02436 24 Quercitrin 3-L-rhamnohydrolase
R03311 24
R03439 24 kynurenate:oxygen oxidoreductase (hydroxylating)
R03440 24 kynurenate:oxygen oxidoreductase (hydroxylating)
R03954 24
R03962 24 2'-hydroxydihydrodaidzein:NADP+ 2-oxidoreductase
R04611 24
R04742 24 Decanoyl-CoA:acetyl-CoA C-acyltransferase
R04754 24 Decanoyl-CoA:(acceptor) 2,3-oxidoreductase
R04907 24
3-Hydroxykynurenamine:oxygenoxidoreductase(deaminating)(flavin-containing)
R04908 24
5-Hydroxykynurenamine:oxygenoxidoreductase(deaminating)(flavin-containing)
R05036 24 leucocyanidin,2-oxoglutarate:oxygen oxidoreductase
R05038 24 Leucodelphinidin:NADP+ 4-oxidoreductase
R05723 24 leucocyanidin,2-oxoglutarate:oxygen oxidoreductase
R06295 24 ent-Kaur-16-en-19-oate,NADPH:oxygen oxidoreductase (hydroxylating)
R06296 24 ent-Kaur-16-en-19-oate,NADPH:oxygen oxidoreductase (hydroxylating)
R06532 24 (2R,3S)-catechin:NADP+ 4-oxidoreductase
R06539 24 dihydroflavonol,2-oxoglutarate:oxygen oxidoreductase
R06810 24 UDP-glucose:flavonol 7-O-beta-D-glucosyltransferase
R06828 24
UDP-glucuronate:luteolin-7-O-beta-D-diglucuronide4'-O-glucuronosyltransferase
R06961 24
R07366 24 leucocyanidin,2-oxoglutarate:oxygen oxidoreductase
R07426 24
R01452 25
R01453 25
R01454 25 Cholesterol:oxygen oxidoreductase (side-chain-cleaving)
R01459 25 Cholesterol:oxygen oxidoreductase
R01460 25 Cholesteryl-beta-D-glucoside glucohydrolase
R01463 25 Cholesterol,NADPH:oxygen oxidoreductase (7alpha-hydroxylating)
R02723 25
R02771 25 dTDPglucose 4,6-hydro-lyase
R02983 25
R02984 25 dTDPglucose 4-epimerase
R03055 25 5,6-Dihydrothymine amidohydrolase
R03251 25 7,8-dihydro-7,8-dihydroxykynurenate:NAD+ oxidoreductase
R03826 25 dTDP-D-galactose:NAD+ 6-oxidoreductase
R04741 25 (S)-3-Hydroxydodecanoyl-CoA:NAD+ oxidoreductase
R04900 25 UDP-L-rhamnose:flavonol-3-O-D-glucoside L-rhamnosyltransferase
R05037 25 leucocyanidin,2-oxoglutarate:oxygen oxidoreductase
R06297 25 ent-Kaur-16-en-19-oate,NADPH:oxygen oxidoreductase (hydroxylating)
R06513 25
R06533 25 (2R,3S)-catechin:NADP+ 4-oxidoreductase
R06535 25 UDP-glucose:flavonol 3-O-D-glucosyltransferase
R06542 25 flavan-3-ol:NADP+ oxidoreductase
R06797 25 malonyl-CoA:flavonol-3-O-beta-D-glucoside 6''-O-malonyltransferase
R06812 25 UDP-glucose:flavonol-3-O-glucoside
2''-O-beta-D-glucosyltransferase
R06814 25 UDP-D-xylose:flavonol-3-O-glycoside
2''-O-beta-D-xylosyltransferase
R06962 25
R07150 25 dTDP-D-galactose:NADP+ 6-oxidoreductase
R07207 25 cholesterol,NADPH:oxygen oxidoreductase (24-hydroxylating)
R02609 26 5beta-Cholestan-3-one:NADP+ 4,5-oxidoreductase
R02610 26 5alpha-cholestan-3-one:NADP+ delta7-oxidoreductase
R02772 26
dTDP-4-acetamido-4,6-dideoxy-D-glucose:2-oxoglutarateaminotransferase
R02773 26 dTDP-4-amino-4,6-dideoxy-D-glucose:2-oxoglutarate aminotransferase
R02774 26 dTDP-4-dehydro-6-deoxy-D-glucose 3,5-epimerase
R03252 26 7,8-Dihydroxykynurenate:oxygen 8,8a-oxidoreductase (decyclizing)
R03253 26 7,8-Dihydroxykynurenate:oxygen 8,8a-oxidoreductase (decyclizing)
R04170 26 (S)-3-Hydroxydodecanoyl-CoA hydro-lyase
R04263 26 cholest-5-ene-3beta,7alpha-diol:NAD+ 3-oxidoreductase
R04264 26 Cholest-5-ene-3beta,7alpha-diol:NAD+ 3-oxidoreductase
R04666 26 3-Ureidoisobutyrate amidohydrolase
R04792 26
R04793 26
R04853 26 20alpha-Hydroxycholesterol,hydrogen-donor:oxygen
oxidoreductase(17-alpha-hydroxylating)
R04854 26 20alpha-Hydroxycholesterol:oxygen
oxidoreductase(side-chain-cleaving)
R04855 26 22beta-Hydroxycholesterol:oxygen
oxidoreductase(side-chain-cleaving)
R05517 26
R05518 26
R05687 26 dTDP-4-keto-6-Deoxyglucose reductase
R06322 26 (gibberellin-44),2-oxoglutarate:oxygen oxidoreductase
R06424 26
R06428 26
R06437 26
R06514 26
R06536 26 UDP-glucose:flavonol 3-O-D-glucosyltransferase
R06543 26 flavan-3-ol:NADP+ oxidoreductase
R06544 26
R06811 26 UDP-D-xylose:flavonol-3-O-glycoside
2''-O-beta-D-xylosyltransferase
R06813 26
UDP-glucose:flavonol-3-O-beta-D-glucosyl-(1->2)-beta-D-glucoside2'''-O-beta-D-glucosyltransferase
R06817 26
malonyl-CoA:anthocyanidin-3-O-beta-D-glucoside6''-O-malonyltransferase
R06818 26
R06964 26
R07208 26
(24S)-cholest-5-ene-3beta,24-diol,NADPH:oxygenoxidoreductase(7alpha-hydroxylating)
R02776 27 dTDP-6-deoxy-L-talose:NADP+ 4-oxidoreductase
R02777 27 dTDP-6-deoxy-L-mannose:NADP+ 4-oxidoreductase
R03856 27 trans-Dodec-2-enoyl-CoA reductase
R04100 27 3-cis-Dodecenoyl-CoA delta3-cis-delta2-trans-isomerase
R04676 27 17alpha,20alpha-Dihydroxycholesterol:oxygen
oxidoreductase(side-chain-cleaving)
R04817 27
7alpha-Hydroxy-5beta-cholestan-3-one:(acceptor)delta4-oxidoreductase
R04826 27
7alpha-hydroxycholest-4-en-3-one,NADPH:oxygenoxidoreductase(12alpha-hydroxylating)
R04910 27
R05526 27
R06323 27 (gibberellin-44),2-oxoglutarate:oxygen oxidoreductase
R06423 27
R06429 27
R06430 27
R06438 27
R06440 27
R06443 27
R06550 27
R06631 27
R06819 27 UDP-glucose:cyanidin 3-O-rutinoside 5-O-beta-D-glucosyltransferase
R03327 28 17alpha-Hydroxypregnenolone:NAD+ 3-oxidoreductase
R03328 28 17alpha-Hydroxypregnenolone:NADP+ 3-oxidoreductase
R03403 28 3beta-Hydroxyandrost-5-en-17-one acetaldehyde-lyase
R03735 28 (2S,3S)-2-Hydroxytridecane-1,2,3-tricarboxylate
oxaloacetate-lyase(CoA-acylating)
R03857 28 Lauroyl-CoA:(acceptor) 2,3-oxidoreductase
R03858 28 Lauroyl-CoA:acetyl-CoA C-acyltransferase
R03859 28 3-Hydroxytetradecane-1,3,4-tricarboxylate
2-oxoglutarate-lyase(CoA-acylating)
R04675 28 17alpha-Hydroxypregnenolone,hydrogen-donor:oxygen
oxidoreductase(21-hydroxylating)
R04818 28 3alpha,7alpha-Dihydroxy-5beta-cholestane:NAD+
oxidoreductase(B-specific)
R04819 28 3alpha,7alpha-Dihydroxy-5beta-cholestane:NADP+
oxidoreductase(B-specific)
R04823 28
7alpha,12alpha-Dihydroxy-5beta-cholestan-3-one:(acceptor)delta4-oxidoreductase
R04918 28
R05516 28
R05527 28
R06335 28
R06431 28
R06433 28
R06441 28
R06446 28
R01837 29 3beta-Hydroxyandrost-5-en-17-one:NAD+ 3-oxidoreductase
R01839 29 3beta-Hydroxyandrost-5-en-17-one:NADP+ 3-oxidoreductase
R01841 29 17alpha-Hydroxyprogesterone acetaldehyde-lyase
R03324 29 17alpha,20alpha-Dihydroxypregn-4-en-3-one:NAD+ 20-oxidoreductase
R03325 29 17alpha,20alpha-Dihydroxypregn-4-en-3-one:NADP+ 20-oxidoreductase
R03329 29 Steroid,reduced-adrenal-ferredoxin:oxygen
oxidoreductase(11-hydroxylating)
R03406 29 Androst-5-ene-3beta,17beta-diol:NAD+ oxidoreductase
R03407 29 Androst-5-ene-3beta,17beta-diol:NADP+ oxidoreductase
R03408 29
R04739 29 (S)-3-Hydroxytetradecanoyl-CoA:NAD+ oxidoreductase
R04806 29 5beta-cholestane-3alpha,7alpha-diol,NADPH:oxygen
oxidoreductase(26-hydroxylating)
R04824 29
3alpha,7alpha,12alpha-Trihydroxy-5beta-cholestane:NAD+oxidoreductase
(B-specific)
R04825 29
3alpha,7alpha,12alpha-Trihydroxy-5beta-cholestane:NADP+oxidoreductase
(B-specific)
R04849 29 11-Deoxycortisol delta5-delat4-isomerase
R04850 29 17alpha,21-Dihydroxypregnenolone:oxygen
oxidoreductase(11-hydroxylating)
R04851 29 11-Deoxycortisol delta5-delat4-isomerase
R04916 29
R04917 29
R06434 29
R07204 29
5beta-cholestane-3alpha,7alpha-diol,NADPH:oxygenoxidoreductase(12alpha-hydroxylating)
R00356 30
R01836 30 Testosterone:NAD+ oxidoreductase
R01838 30 Testosterone:NADP+ 17-oxidoreductase
R01840 30
R02499 30 Testosterone delta5-delat4-isomerase
R02500 30 Testosterone delta5-delat4-isomerase
R02840 30 Cortisol delta5-delat4-isomerase
R02842 30 Cortisol delta5-delat4-isomerase
R04678 30 16alpha-Hydroxyandrost-4-ene-3,17-dione delta5-delat4-isomerase
R04680 30 16alpha-Hydroxyandrost-4-ene-3,17-dione delta5-delat4-isomerase
R04740 30 (S)-3-Hydroxytetradecanoyl-CoA hydro-lyase
R04805 30
R04807 30
5beta-Cholestane-3alpha,7alpha,12alpha-triol,NADPH:oxygenoxidoreductase
(26-hydroxylating)
R02501 31
R02502 31 UDPglucuronate beta-D-glucuronosyltransferase(acceptor-unspecific)
R02834 31 Cortisol:NAD+ 11-oxidoreductase
R02836 31 Cortisol:NADP+ 11-oxidoreductase
R02837 31 Acetyl-CoA:cortisol O-acetyltransferase
R02841 31
11beta,17alpha,21-Trihydroxy-5beta-pregnane-3,20-dione:NADP+delta4-oxidoreductase
R03507 31
5beta-Cholestane-3alpha,7alpha,12alpha,26-tetraol:NAD+26-oxidoreductase
R03989 31 trans-Tetradec-2-enoyl-CoA reductase
R04506 31 3alpha,7alpha-Dihydroxy-5beta-cholestan-26-al:NAD+ oxidoreductase
R04759 31
R02351 32
R02892 32 4,5alpha-dihydrocortisone:NADP+ delta4-oxidoreductase
R02893 32
17alpha,21-dihydroxy-5beta-pregnane-3,11,20-trione:NADP+delta4-oxidoreductase
R03506 32
3alpha,7alpha,12alpha-Trihydroxy-5beta-cholestan-26-al:NAD+26-oxidoreductase
R03990 32 Tetradecanoyl-CoA:(acceptor) 2,3-oxidoreductase
R03991 32 myristoyl-CoA:acetylCoA C-myristoyltransferase
R04507 32 3alpha,7alpha-Dihydroxy-5beta-cholestanate:CoA ligase
(AMP-forming)
R04761 32
R04832 32 Urocortisol:NAD+ oxidoreductase (B-specific)
R04833 32 Urocortisol:NADP+ oxidoreductase (B-specific)
R05321 32 n-tetradecanoyl-CoA, NADPH2:O2 oxidoreductase [11-(E)
desaturating]
R05322 32 n-tetradecanoyl-CoA, NADH:O2 oxidoreductase [11-(Z) desaturating]
R07216 32 n-tetradecanoyl-CoA,NADPH:O2 oxidoreductase [11-(E) desaturating]
R07217 32 n-tetradecanoyl-CoA,NADPH:O2 oxidoreductase [11-(Z) desaturating]
R02347 33 Estradiol-17alpha:NAD+ 17-oxidoreductase
R02349 33 Estradiol-17alpha:NADP+ 16-oxidoreductase
R02352 33 Estradiol-17beta:NAD+ 17-oxidoreductase
R02353 33 Estradiol-17beta:NADP+ 17-oxidoreductase
R02354 33
R02355 33
R02356 33
R02358 33 UDPglucuronate beta-D-glucuronosyltransferase(acceptor-unspecific)
R03087 33
R04547 33
R04580 33 3alpha,7alpha,12alpha-Trihydroxy-5beta-cholestanate:CoA
ligase(AMP-forming)
R04737 33 (S)-3-Hydroxyhexadecanoyl-CoA:NAD+ oxidoreductase
R04829 33 Urocortisone:NAD+ oxidoreductase (B-specific)
R04830 33 Urocortisone:NADP+ oxidoreductase (B-specific)
R04834 33 Cortol:NAD+ oxidoreductase
R03088 34
R03089 34
R03090 34
R03091 34 UDPglucuronate beta-D-glucuronosyltransferase(acceptor-unspecific)
R04592 34
R04681 34 Estriol:NAD+ 17-oxidoreductase
R04682 34 Estriol:NADP+ 17-oxidoreductase
R04738 34 (S)-3-Hydroxyhexadecanoyl-CoA hydro-lyase
R04809 34
R04831 34 Cortolone:NAD+ oxidoreductase
R01278 35 trans-Hexadec-2-enoyl-CoA reductase
R04683 35 UDPglucuronate beta-D-glucuronosyltransferase(acceptor-unspecific)
R04810 35
R04813 35
(24R,25R)-3alpha,7alpha,12alpha,24-tetrahydroxy-5beta-cholestanoyl-CoA
hydro-lyase
R05103 35
R01274 36 Palmitoyl-CoA hydrolase
R01277 36 hexadecanal:NAD+ oxidoreductase (CoA-acylating)
R01279 36 Palmitoyl-CoA:oxygen 2-oxidoreductase
R01280 36 Palmitate:CoA ligase (AMP-forming)
R01281 36 Palmitoyl-CoA:L-serine C-palmitoyltransferase (decarboxylating)
R01927 36
R04092 36
R04811 36 Propanoyl-CoA:acetyl-CoA C-acyltransferase
R04812 36
R01703 37 Hexadecanoate:hydrogen-peroxide oxidoreductase
R01704 37 Palmitaldehyde:NAD+ oxidoreductase
R01926 37
R01928 37 UDPgalactose:sphingosine 1-beta-galactosyltransferase
R02462 37 Hexadecanol:NAD+ oxidoreductase
R02463 37 hexadecanal:NADP+ delta2-oxidoreductase
R02978 37 Sphinganine:NADP+ 3-oxidoreductase
R02979 37
R03719 37 Propanoyl-CoA:acetyl-CoA C-acyltransferase
R04828 37 Chenodeoxyglycocholoyl-CoA:glycine N-choloyltransferase
R02794 38 Cholate:CoA ligase (AMP-forming)
R02976 38 ATP:sphinganine 1-phosphotransferase
R03718 38 Choloyl-CoA:glycine N-choloyltransferase
R05104 38
R06516 38 sphinganine-1-phosphate palmitaldehyde-lyase
R06521 38 3-sn-phosphatidate phosphohydrolase
R06525 38 Sphinganine, NADPH: oxygen oxidoreductase (4-hydroxylating)
R07296 38 choloyl-CoA hydrolase
R02464 39 Sphinganine-1-phosphate pamlmitaldehyde-lyase
R02792 39
3alpha,7alpha,12alpha-Trihydroxy-5beta-cholanate:NAD+7-oxidoreductase
R02793 39
3alpha,7alpha,12alpha-trihydroxy-5beta-cholanate:NADP+12-oxidoreductase
R02798 39
R05835 39 Glycocholate amidohydrolase
R06520 39 3-sn-phosphatidate phosphohydrolase
R07220 39 deoxycholate:FAD oxidoreductase (7alpha-dehydroxylating)
R03495 40 12beta-hydroxysteroid:NADP+ 12-oxidoreductase
R04252 40
R05836 40
R07295 40 deoxycholoyl-CoA hydrolase
