# Supplementary material for: Local and global modes of drug action in biochemical networks
Source: BMC Chem Biol. 2009 Apr 7;9:4. doi: 10.1186/1472-6769-9-4 (PMC2670818; doi:10.1186/1472-6769-9-4)
Supplement: Additional File 3 — Full set of metabolic drug scopes. This archive contains the full set of metabolic drug scopes for 276 drugs from the DrugBank database and four metabolic networks. Individual files in the archive are named according to the following nomenclature: DrugBank accession number of the drug, followed by "_hsa" for human or "_ref" for reference network, followed by "_i" for irreversible or "_r" for reversible network. [file 1472-6769-9-4-S3.zip › biod00053_ref_r.txt]

  Expansion curve

seeds: Oxygen H2O ATP ADP
not identified: C00585 C01167


      compounds:

ID generation name

C00001 1 H2O
C00002 1 ATP
C00007 1 Oxygen
C00008 1 ADP
C00009 2 Orthophosphate
C00013 2 Pyrophosphate
C00014 2 NH3
C00020 2 AMP
C00027 2 H2O2
C00080 2 H+
C00081 2 ITP
C00104 2 IDP
C00575 2 3',5'-Cyclic AMP
C01260 2 P1,P4-Bis(5'-adenosyl) tetraphosphate
C05359 2 e-
C07024 2 3'-Keto-3'-deoxy-ATP
C00054 3 Adenosine 3',5'-bisphosphate
C00117 3 D-Ribose 5-phosphate
C00119 3 5-Phospho-alpha-D-ribose 1-diphosphate
C00130 3 IMP
C00147 3 Adenine
C00192 3 Hydroxylamine
C00212 3 Adenosine
C00282 3 Hydrogen
C00536 3 Triphosphate
C00704 3 O2.-
C03483 3 Adenosine tetraphosphate
C03614 3 Inosine 5'-tetraphosphate
C04307 3 P1,P2-Bis(5'-adenosyl) triphosphate
C05361 3 Hydrazine
C06197 3 P1,P3-Bis(5'-adenosyl) triphosphate
C06701 3 Phosphonate
C07025 3 3'-Keto-3'-deoxy-AMP
C00088 4 Nitrite
C00121 4 D-Ribose
C00144 4 GMP
C00199 4 D-Ribulose 5-phosphate
C00262 4 Hypoxanthine
C00294 4 Inosine
C00301 4 ADP-ribose
C00620 4 alpha-D-Ribose 1-phosphate
C00655 4 Xanthosine 5'-phosphate
C00697 4 Nitrogen
C01151 4 D-Ribose 1,5-bisphosphate
C01367 4 3'-AMP
C01818 4 Hyponitrite
C02466 4 Trimetaphosphate
C02739 4 Phosphoribosyl-ATP
C03090 4 5-Phosphoribosylamine
C04734 4 1-(5'-Phosphoribosyl)-5-formamido-4-imidazolecarboxamide
C05360 4 Diimine
C11500 4 5'-Dehydroadenosine
C11501 4 9-Riburonosyladenine
C00035 5 GDP
C00044 5 GTP
C00058 5 Formate
C00231 5 D-Xylulose 5-phosphate
C00242 5 Guanine
C00244 5 Nitrate
C00309 5 D-Ribulose
C00385 5 Xanthine
C00387 5 Guanosine
C00700 5 XTP
C00942 5 3',5'-Cyclic GMP
C01068 5 D-Ribitol 5-phosphate
C01112 5 D-Arabinose 5-phosphate
C01182 5 D-Ribulose 1,5-bisphosphate
C01358 5 NH4OH
C01685 5 D-Ribonate
C01762 5 Xanthosine
C01993 5 5'-Oxoinosine
C02353 5 2',3'-Cyclic AMP
C02741 5 Phosphoribosyl-AMP
C03736 5 alpha-D-Ribose 5-phosphate
C04677 5 1-(5'-Phosphoribosyl)-5-amino-4-imidazolecarboxamide
C15556 5 3,4-Dihydroxy-2-butanone 4-phosphate
C00011 6 CO2
C00067 6 Formaldehyde
C00118 6 (2R)-2-Hydroxy-3-(phosphonooxy)-propanal
C00197 6 3-Phospho-D-glycerate
C00216 6 D-Arabinose
C00227 6 Acetyl phosphate
C00281 6 Sedoheptulose 7-phosphate
C00310 6 D-Xylulose
C00366 6 Urate
C00474 6 Ribitol
C00488 6 Formamide
C00533 6 Nitric oxide
C00988 6 2-Phosphoglycolate
C01101 6 L-Ribulose 5-phosphate
C01228 6 Guanosine 3',5'-bis(diphosphate)
C01261 6 P1,P4-Bis(5'-guanosyl) tetraphosphate
C01304 6 2,5-Diamino-6-hydroxy-4-(5'-phosphoribosylamino)pyrimidine
C01904 6 D-Arabitol
C02405 6 Formyl phosphate
C04051 6 5-Amino-4-imidazolecarboxyamide
C04392 6 P1,P4-Bis(5'-xanthosyl) tetraphosphate
C04494 6 Guanosine 3'-diphosphate 5'-triphosphate
C04895 6
2-Amino-4-hydroxy-6-(erythro-1,2,3-trihydroxypropyl)dihydropteridinetriphosphate
C04896 6
5-(5-Phospho-D-ribosylaminoformimino)-1-(5-phosphoribosyl)-imidazole-4-carboxamide
C05382 6 D-Sedoheptulose 7-phosphate
C05515 6 5-Ureido-4-imidazole carboxylate
C05922 6 Formamidopyrimidine nucleoside triphosphate
C06193 6 Guanosine 3'-phosphate
C11631 6 9-Riburonosylhypoxanthine
C15563 6 2-Amino-5-formylamino-6-(5-phosphoribosylamino)pyrimidin-4(3H)-one
C00022 7 Pyruvate
C00033 7 Acetate
C00048 7 Glyoxylate
C00085 7 D-Fructose 6-phosphate
C00086 7 Urea
C00093 7 sn-Glycerol 3-phosphate
C00111 7 Glycerone phosphate
C00132 7 Methanol
C00160 7 Glycolate
C00169 7 Carbamoyl phosphate
C00181 7 D-Xylose
C00184 7 Glycerone
C00209 7 Oxalate
C00218 7 Methylamine
C00236 7 3-Phospho-D-glyceroyl phosphate
C00237 7 CO
C00258 7 D-Glycerate
C00279 7 D-Erythrose 4-phosphate
C00345 7 6-Phospho-D-gluconate
C00379 7 Xylitol
C00447 7 Sedoheptulose 1,7-bisphosphate
C00476 7 D-Lyxose
C00508 7 L-Ribulose
C00577 7 D-Glyceraldehyde
C00631 7 2-Phospho-D-glycerate
C00652 7 D-Arabinono-1,4-lactone
C00887 7 Nitrous oxide
C01010 7 Urea-1-carboxylate
C01159 7 2,3-Bisphospho-D-glycerate
C01268 7 5-Amino-6-(5'-phosphoribosylamino)uracil
C01326 7 Hydrogen cyanide
C01353 7 Carbonic acid
C01563 7 Carbamate
C02076 7 Sedoheptulose
C03232 7 3-Phosphonooxypyruvate
C03291 7 L-Xylulose 5-phosphate
C03684 7 6-Pyruvoyltetrahydropterin
C04874 7
2-Amino-4-hydroxy-6-(D-erythro-1,2,3-trihydroxypropyl)-7,8-dihydropteridine
C04916 7
N-(5'-Phospho-D-1'-ribulosylformimino)-5-amino-1-(5''-phospho-D-ribosyl)-4-imidazolecarboxamide
C05513 7 Urate-3-ribonucleoside
C05516 7 5-Amino-4-imidazole carboxylate
C05923 7 2,5-Diaminopyrimidine nucleoside triphosphate
C05925 7 Dihydroneopterin phosphate
C06019 7 D-arabino-3-Hexulose 6-phosphate
C06148 7
2,5-Diamino-6-(5'-triphosphoryl-3',4'-trihydroxy-2'-oxopentyl)-amino-4-oxopyrimidine
C06194 7 2',3'-Cyclic GMP
C07836 7 D-glycero-D-manno-Heptose 7-phosphate
C11821 7 5-Hydroxyisourate
C00036 8 Oxaloacetate
C00037 8 Glycine
C00041 8 L-Alanine
C00065 8 L-Serine
C00074 8 Phosphoenolpyruvate
C00084 8 Acetaldehyde
C00092 8 D-Glucose 6-phosphate
C00095 8 D-Fructose
C00116 8 Glycerol
C00133 8 D-Alanine
C00149 8 (S)-Malate
C00168 8 Hydroxypyruvate
C00186 8 (S)-Lactate
C00213 8 Sarcosine
C00222 8 3-Oxopropanoate
C00256 8 (R)-Lactate
C00257 8 D-Gluconic acid
C00259 8 L-Arabinose
C00266 8 Glycolaldehyde
C00275 8 D-Mannose 6-phosphate
C00288 8 HCO3-
C00312 8 L-Xylulose
C00352 8 D-Glucosamine 6-phosphate
C00354 8 D-Fructose 1,6-bisphosphate
C00497 8 (R)-Malate
C00532 8 L-Arabitol
C00546 8 Methylglyoxal
C00597 8 3-Phosphoglycerate
C00603 8 (-)-Ureidoglycolate
C00623 8 Glycerol 1-phosphate
C00644 8 D-Mannitol 1-phosphate
C00665 8 beta-D-Fructose 2,6-bisphosphate
C00716 8 Serine
C00740 8 D-Serine
C00878 8 D-Arabinonate
C00898 8 (R,R)-Tartaric acid
C00900 8 2-Acetolactate
C01094 8 D-Fructose 1-phosphate
C01096 8 Sorbitol 6-phosphate
C01127 8 4-Hydroxy-2-oxoglutarate
C01146 8 2-Hydroxy-3-oxopropanoate
C01187 8 3-Deoxy-D-manno-octulosonate
C01218 8 6-Phospho-2-dehydro-D-gluconate
C01236 8 D-Glucono-1,5-lactone 6-phosphate
C01286 8 2-Dehydro-3-deoxy-D-galactonate 6-phosphate
C01300 8 2-Amino-4-hydroxy-6-hydroxymethyl-7,8-dihydropteridine
C01394 8 Xylose
C01417 8 Cyanate
C01438 8 Methane
C01566 8 Cyanamide
C02132 8 Acetylpyruvate
C02266 8 D-Xylonolactone
C02294 8 Methylguanidine
C02348 8 (R)(-)-Allantoin
C02350 8 (S)(+)-Allantoin
C02612 8 (R)-2-Methylmalate
C02614 8 (S)-2-Methylmalate
C02721 8 N-Methyl-L-alanine
C02895 8 Xylitol 5-phosphate
C03015 8 O-Carbamoyl-L-serine
C03248 8 Acetylenedicarboxylate
C03393 8 4-Phospho-D-erythronate
C03394 8 Erythrulose 1-phosphate
C03459 8 2-Hydroxy-3-oxosuccinate
C03785 8 D-Tagatose 1,6-bisphosphate
C03981 8 2-Hydroxyethylenedicarboxylate
C04184 8 4-Hydroxy-4-methyl-2-oxoglutarate
C04244 8 6-Lactoyl-5,6,7,8-tetrahydropterin
C04442 8 2-Dehydro-3-deoxy-6-phospho-D-gluconate
C04454 8 5-Amino-6-(5'-phosphoribitylamino)uracil
C05239 8 5-Aminoimidazole
C05345 8 beta-D-Fructose 6-phosphate
C05378 8 beta-D-Fructose 1,6-bisphosphate
C05406 8 (4S)-5-Hydroxy-2,4-dioxopentanoate
C05569 8 5'-Phospho-D-1-ribulosylformimine
C05682 8 Phosphonoacetate
C05946 8 D-4-Hydroxy-2-oxoglutarate
C05993 8 Acetyl adenylate
C06010 8 (S)-2-Acetolactate
C06033 8 Parapyruvate
C06059 8 Cyclic amidines
C06189 8 Cyclic 2,3-bisphospho-D-glycerate
C06222 8 Sedoheptulose 1-phosphate
C06244 8 Acetamide
C06316 8 D-erythro-Ascorbate
C06393 8 2,3-Diaminopropanoate
C06434 8 5'-Acetylphosphoadenosine
C06548 8 Ethylene oxide
C06555 8 Biuret
C11437 8 1-Deoxy-D-xylulose 5-phosphate
C11472 8 D-glycero-D-manno-Heptose 1,7-bisphosphate
C12248 8 5-Hydroxy-2-oxo-4-ureido-2,5-dihydro-1H-imidazole-5-carboxylate
C14899 8 3-Dehydro-L-gulonate 6-phosphate
C00031 9 D-Glucose
C00049 9 L-Aspartate
C00099 9 beta-Alanine
C00122 9 Fumarate
C00158 9 Citrate
C00159 9 D-Mannose
C00164 9 Acetoacetate
C00188 9 L-Threonine
C00189 9 Ethanolamine
C00198 9 D-Glucono-1,5-lactone
C00204 9 2-Dehydro-3-deoxy-D-gluconate
C00267 9 alpha-D-Glucose
C00272 9 Tetrahydrobiopterin
C00300 9 Creatine
C00329 9 D-Glucosamine
C00346 9 Ethanolamine phosphate
C00357 9 N-Acetyl-D-glucosamine 6-phosphate
C00383 9 Malonate
C00392 9 Mannitol
C00402 9 D-Aspartate
C00424 9 (S)-Lactaldehyde
C00469 9 Ethanol
C00499 9 Allantoate
C00502 9 D-Xylonate
C00552 9 meso-Tartaric acid
C00581 9 Guanidinoacetate
C00618 9 3-Dehydro-L-gulonate
C00629 9 2-Dehydro-D-gluconate
C00636 9 D-Mannose 1-phosphate
C00668 9 alpha-D-Glucose 6-phosphate
C00673 9 2-Deoxy-D-ribose 5-phosphate
C00679 9 5-Dehydro-4-deoxy-D-glucarate
C00684 9 2-Dehydro-3-deoxy-L-arabinonate
C00711 9 Malate
C00794 9 D-Sorbitol
C00802 9 Oxalureate
C00804 9 Propynoate
C00810 9 (R)-Acetoin
C00815 9 Citramalate
C00937 9 (R)-Lactaldehyde
C00969 9 3-Hydroxypropanal
C00975 9 Dihydroxyfumarate
C00979 9 O-Acetyl-L-serine
C00993 9 D-Alanyl-D-alanine
C01005 9 O-Phospho-L-serine
C01013 9 3-Hydroxypropanoate
C01026 9 N,N-Dimethylglycine
C01043 9 N-Carbamoylsarcosine
C01062 9 5-Dehydro-D-gluconate
C01097 9 D-Tagatose 6-phosphate
C01114 9 L-Arabinono-1,4-lactone
C01172 9 beta-D-Glucose 6-phosphate
C01177 9 Inositol 1-phosphate
C01216 9 2-Dehydro-3-deoxy-D-galactonate
C01380 9 Ethylene glycol
C01384 9 Maleic acid
C01508 9 L-Lyxose
C01548 9 Acetylene
C01732 9 Mesaconate
C01837 9 Nitroethane
C01888 9 Aminoacetone
C01990 9 3-Oxalomalate
C02091 9 Ureidoglycine
C02107 9 (S,S)-Tartaric acid
C02218 9 2-Aminoacrylate
C02226 9 2-Methylmaleate
C02336 9 beta-D-Fructose
C02362 9 2-Oxosuccinamate
C02532 9 D-O-Phosphoserine
C02657 9 6-Methylsalicylate
C02752 9 Triacetate lactone
C02798 9 3-Phosphonopyruvate
C02888 9 Sorbose 1-phosphate
C02979 9 Glycerol 2-phosphate
C03071 9 3-aci-Nitropropanoate
C03167 9 Phosphonoacetaldehyde
C03210 9 2,2'-Iminodipropanoate
C03214 9 2-Amino-3-oxobutanoate
C03267 9 beta-D-Fructose 2-phosphate
C03341 9 2-Amino-4-oxopentanoic acid
C03508 9 L-2-Amino-3-oxobutanoic acid
C03589 9 4-Hydroxy-2-oxopentanoate
C03716 9 Oxaloacetate 4-methyl ester
C03790 9 N-(Carboxymethyl)-D-alanine
C03826 9 2-Dehydro-3-deoxy-D-xylonate
C03838 9 5'-Phosphoribosylglycinamide
C03906 9 beta-L-Arabinose 1-phosphate
C03921 9 2-Dehydro-3-deoxy-D-glucarate
C03947 9 Glycerol 1,2-cyclic phosphate
C03961 9 erythro-3-Hydroxy-L-aspartate
C04006 9 1D-myo-Inositol 3-phosphate
C04039 9 2,3-Dihydroxy-3-methylbutanoate
C04115 9 4-Carboxy-4-hydroxy-2-oxoadipate
C04181 9 3-Hydroxy-3-methyl-2-oxobutanoic acid
C04272 9 (R)-2,3-Dihydroxy-3-methylbutanoate
C04456 9 6-Phospho-5-dehydro-2-deoxy-D-gluconate
C04478 9 3-Deoxy-D-manno-octulosonate 8-phosphate
C04691 9 2-Dehydro-3-deoxy-D-arabino-heptonate 7-phosphate
C04732 9 4-(1-D-Ribitylamino)-5-amino-2,6-dihydroxypyrimidine
C04807 9 2-Amino-7,8-dihydro-4-hydroxy-6-(diphosphooxymethyl)pteridine
C05235 9 Hydroxyacetone
C05405 9 L-Arabinono-1,5-lactone
C05519 9 L-Allothreonine
C05820 9 (L-Seryl)adenylate
C05854 9 4-Carboxy-2-oxo-4-pentanoate
C05999 9 Lactaldehyde
C06034 9 4-Hydroxy-4-methylglutamate
C06035 9 4-Methylene-2-oxoglutarate
C06054 9 2-Oxo-3-hydroxy-4-phosphobutanoate
C06156 9 alpha-D-Glucosamine 1-phosphate
C06195 9 Imidazolone
C06441 9 L-Xylulose 1-phosphate
C06547 9 Ethylene
C06554 9 Cyanuric acid
C06893 9 2-Deoxy-5-keto-D-gluconic acid 6-phosphate
C07838 9 D-glycero-D-manno-Heptose 1-phosphate
C11434 9 2-C-Methyl-D-erythritol 4-phosphate
C11511 9 threo-3-Hydroxy-L-aspartate
C11822 9 2-Aminomalonate semialdehyde
C11824 9 Cyclic amide
C15499 9 Pentane-2,4-dione
C00042 10 Succinate
C00089 10 Sucrose
C00096 10 GDP-mannose
C00103 10 D-Glucose 1-phosphate
C00109 10 2-Oxobutanoate
C00137 10 myo-Inositol
C00140 10 N-Acetyl-D-glucosamine
C00141 10 3-Methyl-2-oxobutanoic acid
C00152 10 L-Asparagine
C00185 10 Cellobiose
C00207 10 Acetone
C00208 10 Maltose
C00221 10 beta-D-Glucose
C00247 10 L-Sorbose
C00252 10 Isomaltose
C00268 10 Dihydrobiopterin
C00311 10 Isocitrate
C00394 10 GDP-glucose
C00417 10 cis-Aconitate
C00418 10 (R)-Mevalonate
C00433 10 2,5-Dioxopentanoate
C00438 10 N-Carbamoyl-L-aspartate
C00490 10 Itaconate
C00514 10 D-Mannonate
C00545 10 L-Arabinonate
C00583 10 Propane-1,2-diol
C00596 10 2-Hydroxy-2,4-pentadienoate
C00663 10 beta-D-Glucose 1-phosphate
C00672 10 2-Deoxy-D-ribose 1-phosphate
C00689 10 alpha,alpha'-Trehalose 6-phosphate
C00741 10 Diacetyl
C00770 10 L-Idonate
C00791 10 Creatinine
C00795 10 D-Tagatose
C00800 10 L-Gulonate
C00813 10 Barbiturate
C00817 10 D-Altronate
C00818 10 D-Glucarate
C00820 10 D-Threonine
C00879 10 D-Galactarate
C00880 10 D-Galactonate
C00944 10 3-Dehydroquinate
C01042 10 N-Acetyl-L-aspartate
C01044 10 N-Formyl-L-aspartate
C01061 10 4-Fumarylacetoacetate
C01073 10 N-Acetyl-beta-alanine
C01083 10 alpha,alpha-Trehalose
C01089 10 (R)-3-Hydroxybutanoate
C01099 10 L-Fuculose 1-phosphate
C01102 10 O-Phospho-L-homoserine
C01113 10 D-Galactose 6-phosphate
C01131 10 L-Rhamnulose 1-phosphate
C01225 10 sn-glycero-3-Phospho-1-inositol
C01233 10 sn-glycero-3-Phosphoethanolamine
C01444 10 Oxamate
C01467 10 3-Cresol
C01537 10 Urethane
C01551 10 Allantoin
C01596 10 Maleamate
C01757 10 Triacetate
C01769 10 (S)-Acetoin
C01801 10 Deoxyribose
C02143 10 D-threo-Aldose
C02207 10 beta-Alanopine
C02305 10 Phosphocreatine
C02457 10 Propane-1,3-diol
C02512 10 3-Cyano-L-alanine
C02514 10 3-Fumarylpyruvate
C02565 10 N-Methylhydantoin
C02591 10 Sucrose 6-phosphate
C02642 10 3-Ureidopropionate
C02655 10 6-Acetyl-D-glucose
C02718 10 N-Formiminoglycine
C02753 10 D-Xylono-1,4-lactone
C02779 10 2-Dehydro-D-glucose
C02780 10 2,5-Didehydro-D-gluconate
C02912 10 (R)-Propane-1,2-diol
C02917 10 (S)-Propane-1,2-diol
C02995 10 Maltose 6'-phosphate
C03044 10 (R,R)-Butane-2,3-diol
C03065 10 3-Guanidinopropanoate
C03082 10 4-Phospho-L-aspartate
C03107 10 D-Glucono-1,4-lactone
C03139 10 N-Amidino-L-aspartate
C03166 10 Phosphoguanidinoacetate
C03194 10 (R)-1-Aminopropan-2-ol
C03453 10 (Z)-5-Oxohex-2-enedioate
C03548 10 trans-2,3-Epoxysuccinate
C03557 10 (2-Aminoethyl)phosphonate
C03600 10 Carboxymethyloxysuccinate
C03618 10 L-threo-3-Methylaspartate
C03752 10 2-Amino-2-deoxy-D-gluconate
C03761 10 3-Hydroxy-3-methylglutarate
C03794 10 N6-(1,2-Dicarboxyethyl)-AMP
C03872 10 L-Serine-phosphoethanolamine
C03932 10 5-Dehydro-2-deoxy-D-gluconate
C03943 10 (2R,4S)-2,4-Diaminopentanoate
C03979 10 2-Dehydro-3-deoxy-L-rhamnonate
C04062 10 D-myo-Inositol 1,3-bisphosphate
C04063 10 D-myo-Inositol 3,4-bisphosphate
C04256 10 N-Acetyl-D-glucosamine 1-phosphate
C04257 10 N-Acetyl-D-mannosamine 6-phosphate
C04299 10 D-myo-Inositol 1,2-cyclic phosphate
C04324 10 4-Carboxy-2-hydroxy-cis,cis-muconate
C04332 10 6,7-Dimethyl-8-(1-D-ribityl)lumazine
C04349 10 (4S)-4,6-Dihydroxy-2,5-dioxohexanoate
C04376 10 5'-Phosphoribosyl-N-formylglycinamide
C04471 10 (4S,5S)-4,5-Dihydroxy-2,6-dioxohexanoate
C04484 10 4-Carboxy-2-hydroxymuconate semialdehyde
C04534 10 6-Phospho-beta-D-glucosyl-(1,4)-D-glucose
C04575 10 (4R,5S)-4,5,6-Trihydroxy-2,3-dioxohexanoate
C04823 10 1-(5'-Phosphoribosyl)-5-amino-4-(N-succinocarboxamide)-imidazole
C05364 10 4-Carboxy-2-oxo-3-hexenedioate
C05665 10 beta-Aminopropion aldehyde
C05840 10 Iminoaspartate
C05947 10 L-erythro-4-Hydroxyglutamate
C05985 10 2-Propyn-1-al
C06029 10 L-threo-3-Methylmalate
C06031 10 D-threo-3-Methylmalate
C06032 10 D-erythro-3-Methylmalate
C06144 10 3-Butynoate
C06159 10 2-Dehydro-3-deoxy-D-fuconate
C06192 10 ADP-mannose
C06234 10 4-Methyl-L-glutamate
C06311 10 Galactitol 1-phosphate
C06313 10 Biopterin
C06397 10 ADP-D-glycero-D-manno-heptose
C06440 10 2-Dehydro-D-glucono-1,5-lactone
C06455 10 Hydroxymethylphosphonate
C06735 10 Aminoacetaldehyde
C06772 10 Diethanolamine
C06892 10 2-Deoxy-5-keto-D-gluconic acid
C08734 10 2,4-Dihydroxy-6-amino-1,3,5-triazine
C11205 10 Hexadimethrine bromide
C00025 11 L-Glutamate
C00026 11 2-Oxoglutarate
C00124 11 D-Galactose
C00183 11 L-Valine
C00191 11 D-Glucuronate
C00230 11 3,4-Dihydroxybenzoate
C00232 11 Succinate semialdehyde
C00255 11 Riboflavin
C00263 11 L-Homoserine
C00273 11 5-Dehydro-D-fructose
C00296 11 Quinate
C00330 11 Deoxyguanosine
C00333 11 D-Galacturonate
C00337 11 (S)-Dihydroorotate
C00429 11 5,6-Dihydrouracil
C00441 11 L-Aspartate 4-semialdehyde
C00466 11 Acetoin
C00479 11 Propanal
C00498 11 ADP-glucose
C00511 11 Propenoate
C00515 11 D-Ornithine
C00558 11 D-Tagaturonate
C00559 11 Deoxyadenosine
C00645 11 N-Acetyl-D-mannosamine
C00660 11 D-Glucose 1,6-bisphosphate
C00682 11 2-Hydroxymuconate semialdehyde
C00691 11 2,4,6/3,5-Pentahydroxycyclohexanone
C00772 11 Mevaldate
C00861 11 L-Rhamnulose
C00905 11 D-Fructuronate
C00966 11 2-Dehydropantoate
C00976 11 GDP-D-mannuronate
C00986 11 1,3-Diaminopropane
C01036 11 4-Maleylacetoacetate
C01040 11 L-Gulono-1,4-lactone
C01059 11 2,5-Dihydroxypyridine
C01088 11 (R)-3,3-Dimethylmalate
C01093 11 Cellobiono-1,5-lactone
C01107 11 (R)-5-Phosphomevalonate
C01108 11 1,2,3-Trihydroxybenzene
C01118 11 O-Succinyl-L-homoserine
C01133 11 N-Acetyl-D-glucosaminate
C01222 11 GDP-4-dehydro-6-deoxy-D-mannose
C01231 11 alpha-D-Glucose 1,6-bisphosphate
C01234 11 1-Aminocyclopropane-1-carboxylate
C01243 11 1D-myo-Inositol 1,3,4-trisphosphate
C01455 11 Toluene
C01507 11 L-Iditol
C01674 11 Chitobiose
C01680 11 D-Fuconate
C01697 11 Galactitol
C01721 11 L-Fuculose
C01742 11 Palatinose
C01845 11 Propan-2-ol
C01934 11 L-Rhamnonate
C02024 11 D-Mannuronate
C02048 11 Laminaribiose
C02116 11 2-Nitropropane
C02130 11 Acetyl-maltose
C02167 11 Maleylpyruvate
C02220 11 2-Aminomuconate
C02280 11 GDP-L-galactose
C02341 11 trans-Aconitate
C02488 11 (R)-2-Ethylmalate
C02501 11 2-Hydroxymuconate
C02504 11 (2S)-2-Isopropylmalate
C02637 11 3-Dehydroshikimate
C02659 11 Acetone cyanohydrin
C02670 11 D-Glucuronolactone
C02923 11 2,3-Dihydroxytoluene
C02964 11 D-Glucosyl-D-mannose
C03046 11 (S,S)-Butane-2,3-diol
C03124 11 L-Aspartylhydroxamate
C03283 11 L-2,4-Diaminobutanoate
C03383 11 D-Galactono-1,4-lactone
C03409 11 N-Formimino-L-aspartate
C03546 11 myo-Inositol 4-phosphate
C03661 11 1F-beta-D-Fructosylsucrose
C03703 11 L-5-Carboxymethylhydantoin
C03722 11 Pyridine-2,3-dicarboxylate
C04053 11 5-Dehydro-4-deoxy-D-glucuronate
C04281 11 L-1-Pyrroline-3-hydroxy-5-carboxylate
C04282 11 1-Pyrroline-4-hydroxy-2-carboxylate
C04451 11 4-Carboxy-2-hydroxyhexa-2,4-dienedioate
C04479 11 2-Hydroxy-6-oxonona-2,4-diene-1,9-dioate
C04540 11 N4-(Acetyl-beta-D-glucosaminyl)asparagine
C04546 11 (R)-3-((R)-3-Hydroxybutanoyloxy)butanoate
C04593 11 (2S,3R)-3-Hydroxybutane-1,2,3-tricarboxylate
C04751 11 1-(5-Phospho-D-ribosyl)-5-amino-4-imidazolecarboxylate
C05375 11 2-Hydroxy-2-hydropyrone-4,6-dicarboxylate
C05379 11 Oxalosuccinate
C05383 11 Aminosugars
C05396 11 Lactose 6-phosphate
C05411 11 L-Xylonate
C05412 11 L-Lyxonate
C05422 11 L-Dehydroascorbate
C05512 11 Deoxyinosine
C05670 11 beta-Aminopropionitrile
C05672 11 2-Amino-3-phosphonopropanoate
C05938 11 L-4-Hydroxyglutamate semialdehyde
C05984 11 2-Hydroxybutanoic acid
C06030 11 Methyloxaloacetate
C06145 11 3-Butyn-1-al
C06210 11 2-Hydroxy-6-keto-2,4-heptadienoate
C06219 11 Cellotriose
C06241 11 N-Acetylneuraminate 9-phosphate
C06312 11 L-Tagatose 6-phosphate
C06398 11 ADP-L-glycero-D-manno-heptose
C06771 11 Triethanolamine
C06891 11 D-2,3-Diketo 4-deoxy-epi-inositol
C07272 11 Maleimide
C08733 11 2-Hydroxy-4,6-diamino-1,3,5-triazine
C11516 11 2-(alpha-D-Mannosyl)-3-phosphoglycerate
C12624 11 2-Hydroxy-6-ketononatrienedioate
C15548 11 2-alpha-D-Glucosyl-D-glucose
C15585 11 myo-Inositol phosphate
C00061 12 FMN
C00064 12 L-Glutamine
C00072 12 Ascorbate
C00077 12 L-Ornithine
C00090 12 Catechol
C00106 12 Uracil
C00156 12 4-Hydroxybenzoate
C00163 12 Propanoate
C00217 12 D-Glutamate
C00243 12 Lactose
C00246 12 Butanoic acid
C00253 12 Nicotinate
C00270 12 N-Acetylneuraminate
C00286 12 dGTP
C00295 12 Orotate
C00322 12 2-Oxoadipate
C00325 12 GDP-L-fucose
C00334 12 4-Aminobutanoate
C00349 12 2-Methyl-3-oxopropanoate
C00360 12 dAMP
C00362 12 dGMP
C00430 12 5-Aminolevulinate
C00439 12 N-Formimino-L-glutamate
C00446 12 alpha-D-Galactose 1-phosphate
C00492 12 Raffinose
C00493 12 Shikimate
C00507 12 L-Rhamnose
C00522 12 (R)-Pantoate
C00544 12 Homogentisate
C00556 12 Benzyl alcohol
C00568 12 4-Aminobenzoate
C00587 12 3-Hydroxybenzoate
C00624 12 N-Acetyl-L-glutamate
C00628 12 2,5-Dihydroxybenzoate
C00792 12 D-Arginine
C00940 12 2-Oxoglutaramate
C00989 12 4-Hydroxybutanoic acid
C01007 12 Reduced riboflavin
C01019 12 6-Deoxy-L-galactose
C01020 12 6-Hydroxynicotinate
C01045 12 N-Formyl-L-glutamate
C01046 12 N-Methyl-L-glutamate
C01053 12 (R)-4-Dehydropantoate
C01077 12 O-Acetyl-L-homoserine
C01110 12 5-Amino-2-oxopentanoic acid
C01143 12 (R)-5-Diphosphomevalonate
C01157 12 trans-4-Hydroxy-L-proline
C01163 12 3-Carboxy-cis,cis-muconate
C01165 12 L-Glutamate 5-semialdehyde
C01185 12 Nicotinate D-ribonucleotide
C01195 12 1-Phospho-alpha-D-glucuronate
C01215 12 2-(Acetamidomethylene)succinate
C01220 12 1D-myo-Inositol 1,4-bisphosphate
C01235 12 1-alpha-D-Galactosyl-myo-inositol
C01239 12 N-Acetyl-beta-D-glucosaminylamine
C01251 12 2-Hydroxybutane-1,2,4-tricarboxylate
C01272 12 1D-myo-Inositol 1,3,4,5-tetrakisphosphate
C01412 12 Butanal
C01424 12 Gallate
C01468 12 4-Cresol
C01542 12 o-Cresol
C01659 12 Acrylamide
C01667 12 Bacitracin
C01727 12 Lumichrome
C01751 12 Resorcinol
C01879 12 5-Oxoproline
C01989 12 3-Ethylmalate
C01998 12 Acrylonitrile
C02013 12 Cellotetraose
C02214 12 (E)-Glutaconate
C02225 12 2-Methylcitrate
C02238 12 5-Oxo-L-proline
C02273 12 Digalacturonate
C02527 12 Butanoylphosphate
C02630 12 2-Hydroxyglutarate
C02631 12 2-Isopropylmaleate
C02669 12 D-Galactono-1,5-lactone
C02787 12 2-Methylpropanamine
C02814 12 Benzene-1,2,4-triol
C02876 12 Propanoyl phosphate
C02948 12 4-Hydroxyhexan-3-one
C02977 12 GDP-6-deoxy-D-talose
C02991 12 L-Rhamnono-1,4-lactone
C03079 12 4-Hydroxy-L-glutamate
C03117 12 GDP-6-deoxy-D-mannose
C03153 12 N5-Methyl-L-glutamine
C03217 12 2-Hydroxy-3-oxoadipate
C03223 12 3,4-Dihydroxyphthalate
C03233 12 4,5-Dihydroxyphthalate
C03269 12 D-galacto-Hexodialdose
C03287 12 L-Glutamyl 5-phosphate
C03289 12 L-xylo-Hexulonolactone
C03340 12 L-2,3-Dihydrodipicolinate
C03373 12 Aminoimidazole ribotide
C03387 12 D-Glucurono-6,2-lactone
C03440 12 cis-4-Hydroxy-D-proline
C03623 12 N-Methyl-2-oxoglutaramate
C03671 12 2-Pyrone-4,6-dicarboxylate
C03734 12 alpha-D-Glutamyl phosphate
C03824 12 2-Aminomuconate semialdehyde
C03912 12 (S)-1-Pyrroline-5-carboxylate
C04037 12 1-Phospho-alpha-D-galacturonate
C04044 12 3-(2,3-Dihydroxyphenyl)propanoate
C04225 12 (Z)-But-2-ene-1,2,3-tricarboxylate
C04287 12 3,5/4-Trihydroxycyclohexa-1,2-dione
C04359 12 1-Deoxy-D-altro-heptulose 7-phosphate
C04409 12 2-Amino-3-carboxymuconate semialdehyde
C04477 12 1D-myo-Inositol 1,3,4,6-tetrakisphosphate
C04480 12 3-Carboxy-2-hydroxymuconate semialdehyde
C04592 12 Toluene-cis-dihydrodiol
C04733 12 4-(4-Deoxy-beta-D-gluc-4-enuronosyl)-D-galacturonate
C05133 12 4-Imidazolone-5-acetate
C05385 12 D-Glucuronate 1-phosphate
C05399 12 Melibiitol
C05400 12 Epimelibiose
C05401 12 3-beta-D-Galactosyl-sn-glycerol
C05402 12 Melibiose
C05520 12 2-Amino-3-oxoadipate
C05572 12 4-Oxoglutaramate
C05601 12 4-Hydroxy-2-oxo-heptanedioate
C05655 12 5-(2'-Carboxyethyl)-4,6-dihydroxypicolinate
C05711 12 gamma-Glutamyl-beta-cyanoalanine
C05765 12 L-Glutamyl 1-phosphate
C05829 12 N-Carbamyl-L-glutamate
C05931 12 N-Succinyl-L-glutamate
C05941 12 2-Oxo-4-hydroxy-5-aminovalerate
C05942 12 Pyrrole-2-carboxylate
C05979 12 Propane-1-ol
C05983 12 Propinol adenylate
C06002 12 (S)-Methylmalonate semialdehyde
C06055 12 O-Phospho-4-hydroxy-L-threonine
C06118 12 4-(4-Deoxy-alpha-D-gluc-4-enuronosyl)-D-galacturonate
C06201 12 2,4-Dihydroxyhept-2-enedioate
C06318 12 (3S,4R)-3,4-Dihydroxycyclohexa-1,5-diene-1,4-dicarboxylate
C06430 12 D-Galacturonolactone
C06442 12 N-gamma-Acetyldiaminobutyrate
C06672 12 Vanillate
C06720 12 1,6-Dihydroxy-5-methylcyclohexa-2,4-dienecarboxylate
C06731 12 1,2-Dihydroxy-6-methylcyclohexa-3,5-dienecarboxylate
C06762 12 4-Hydroxy-2-oxohexanoic acid
C07087 12 2-Hydroxy-6-oxoocta-2,4,7-trienoate
C08737 12 Melamine
C09816 12 Benzylsuccinate
C10517 12 2-(beta-D-Glucosyl)-sn-glycerol 3-phosphate
C10906 12 D-Fructose
C11544 12 2(alpha-D-Mannosyl)-D-glycerate
C12623 12 trans-2,3-Dihydroxycinnamate
C14088 12 3-Methylsalicylate
C14830 12 GDP-4-keto-6-L-deoxygalactose
C15483 12 D-Galactonolactone
C15667 12 5-carboxyamino-1-(5-phospho-D-ribosyl)imidazole
C00016 13 FAD
C00062 13 L-Arginine
C00105 13 UMP
C00108 13 Anthranilate
C00129 13 Isopentenyl diphosphate
C00134 13 Putrescine
C00146 13 Phenol
C00148 13 L-Proline
C00153 13 Nicotinamide
C00177 13 Cyanide
C00180 13 Benzoate
C00196 13 2,3-Dihydroxybenzoate
C00206 13 dADP
C00251 13 Chorismate
C00261 13 Benzaldehyde
C00292 13 Aniline
C00299 13 Uridine
C00327 13 L-Citrulline
C00361 13 dGDP
C00380 13 Cytosine
C00425 13 Dehydroascorbate
C00437 13 N-Acetylornithine
C00455 13 Nicotinamide D-ribonucleotide
C00526 13 Deoxyuridine
C00530 13 p-Benzenediol
C00555 13 4-Aminobutanal
C00632 13 3-Hydroxyanthranilate
C00633 13 4-Hydroxybenzaldehyde
C00642 13 4-Hydroxyphenylacetate
C00755 13 4-Hydroxy-3-methoxy-benzaldehyde
C00805 13 Salicylate
C00811 13 4-Coumarate
C00819 13 D-Glutamine
C00846 13 3-Oxoadipate
C00857 13 Deamino-NAD+
C00864 13 Pantothenate
C00921 13 Dihydropteroate
C00931 13 Porphobilinogen
C00956 13 L-2-Aminoadipate
C01035 13 4-Guanidinobutanoate
C01041 13 Monodehydroascorbate
C01103 13 Orotidine 5'-phosphate
C01115 13 L-Galactono-1,4-lactone
C01168 13 Pseudouridine 5'-phosphate
C01179 13 3-(4-Hydroxyphenyl)pyruvate
C01188 13 3-Hydroxy-2-methylpropanoate
C01198 13 3-(2-Hydroxyphenyl)propanoate
C01205 13 (R)-3-Amino-2-methylpropanoate
C01214 13 1-Amino-1-deoxy-scyllo-inositol
C01245 13 D-myo-Inositol 1,4,5-trisphosphate
C01270 13 3-Hydroxy-2-methylpyridine-5-carboxylate
C01278 13 2-Carboxy-2,5-dihydro-5-oxofuran-2-acetate
C01279 13 4-Amino-5-hydroxymethyl-2-methylpyrimidine
C01284 13 1D-myo-Inositol 1,3,4,5,6-pentakisphosphate
C01572 13 Digallate
C01582 13 Galactose
C01602 13 Ornithine
C01613 13 Stachyose
C01620 13 Threonate
C01771 13 2-Butenoate
C01847 13 Reduced FMN
C01877 13 4-Oxoproline
C01987 13 2-Aminophenol
C01988 13 2-Nitrophenol
C02170 13 Methylmalonate
C02222 13 2-Maleylacetate
C02235 13 4-Nitrocatechol
C02237 13 5-Oxo-D-proline
C02351 13 1,2-Benzoquinone
C02360 13 2-Hydroxyadipate
C02372 13 4-Hydroxyaniline
C02431 13 L-Rhamnofuranose
C02480 13 cis,cis-Muconate
C02624 13 2,3-Dimethylmalate
C02652 13 5-Dehydroshikimate
C02734 13 Phenolic phosphate
C02800 13 4,5-Dioxopentanoate
C02835 13 Imidazole-4-acetate
C02946 13 4-Acetamidobutanoate
C02985 13 L-Fucose 1-phosphate
C03030 13 Uracil 5-carboxylate
C03063 13 2-Oxohept-3-enedioate
C03175 13 Shikimate 3-phosphate
C03284 13 L-3-Amino-isobutanoate
C03564 13 1-Pyrroline-2-carboxylate
C03584 13 3-(Uracil-1-yl)-L-alanine
C03676 13 3-Hydroxy-cis,cis-muconate
C03680 13 4-Imidazolone-5-propanoate
C03708 13 N-Acetyl-O-acetylneuraminate
C03710 13 N-Benzyloxycarbonylglycine
C03738 13 gamma-L-Glutamyl-D-alanine
C03741 13 (S)-4-Amino-5-oxopentanoate
C03771 13 5-Guanidino-2-oxopentanoate
C03861 13 Dibenzo[1,4]dioxin-2,3-dione
C03971 13 1F-alpha-D-Galactosylraffinose
C03972 13 2,3,4,5-Tetrahydrodipicolinate
C04002 13 But-1-ene-1,2,4-tricarboxylate
C04015 13 N-Acetyl-4-O-acetylneuraminate
C04016 13 N-Acetyl-7-O-acetylneuraminate
C04017 13 N-Acetyl-9-O-acetylneuraminate
C04091 13 cis-1,2-Dihydrobenzene-1,2-diol
C04133 13 N-Acetyl-L-glutamate 5-phosphate
C04210 13 N5-(L-1-Carboxyethyl)-L-ornithine
C04221 13 trans-1,2-Dihydrobenzene-1,2-diol
C04322 13 3,4-Dihydro-2H-Pyrrole-2-carboxylate
C04411 13 (2R,3S)-3-Isopropylmalate
C04553 13 3-Carboxy-2,5-dihydro-5-oxofuran-2-acetate
C04634 13 1,6-Dihydroxycyclohexa-2,4-diene-1-carboxylate
C04640 13 2-(Formamido)-N1-(5'-phosphoribosyl)acetamidine
C04666 13 D-erythro-1-(Imidazol-4-yl)glycerol 3-phosphate
C04783 13 cis-4,5-Dihydroxycyclohexa-1(6),2-diene-1,2-dicarboxylate
C05380 13 Nicotinurate
C05404 13 D-Gal alpha 1->6D-Gal alpha 1->6D-Glucose
C05533 13 Oxaloglutarate
C05565 13 Hydantoin-5-propionate
C05585 13 Gentisate aldehyde
C05593 13 3-Hydroxyphenylacetate
C05600 13 2-Hydroxyhepta-2,4-dienedioate
C05616 13 3-O-Methylgallate
C05654 13 5-(2'-Formylethyl)-4,6-dihydroxypicolinate
C05662 13 Homoisocitrate
C05841 13 Nicotinate D-ribonucleoside
C05852 13 2-Hydroxyphenylacetate
C05932 13 N-Succinyl-L-glutamate 5-semialdehyde
C06001 13 (S)-3-Hydroxyisobutyrate
C06056 13 4-Hydroxy-L-threonine
C06142 13 1-Butanol
C06218 13 Cellopentaose
C06231 13 Ectoine
C06321 13 1,6-Dihydroxy-cis-2,4-cyclohexadiene-1-carboxylic acid
C06337 13 Terephthalate
C06372 13 Lacto-N-biose
C06435 13 5'-Butyrylphosphoinosine
C06680 13 4-Hydroxyphthalate
C06761 13 (4E)-2-Oxohexenoic acid
C07085 13 3-Vinylcatechol
C07103 13 2-Hydroxy-1,4-benzoquinone
C07123 13 2-Hydroxy-6-oxo-octa-2,4-dienoate
C07211 13 m-Methylbenzoate
C07215 13 o-Toluate
C07335 13 2-Amino-3-oxo-4-phosphonooxybutyrate
C07734 13 2-Hydroxy-6-oxo-6-(2-hydroxyphenoxy)-hexa-2,4-dienoate
C11354 13 2-Hydroxy-cis-hex-2,4-dienoate
C11355 13 4-Amino-4-deoxychorismate
C11457 13 3-(3-Hydroxy-phenyl)-propanoic acid
C11546 13 2-(beta-D-Glucosyl)-sn-glycerol
C11588 13 cis-3-(Carboxy-ethyl)-3,5-cyclo-hexadiene-1,2-diol
C12621 13 trans-3-Hydroxycinnamate
C12622 13 cis-3-(3-Carboxyethenyl)-3,5-cyclohexadiene-1,2-diol
C13635 13 4-Hydroxyphenacyl alcohol
C14087 13 3-Methylsalicylaldehyde
C15523 13 2,6-Dihydroxynicotinate
C15767 13 gamma-Glutamyl-gamma-aminobutyraye
C00003 14 NAD+
C00015 14 UDP
C00029 14 UDP-glucose
C00055 14 CMP
C00075 14 UTP
C00082 14 L-Tyrosine
C00131 14 dATP
C00166 14 Phenylpyruvate
C00179 14 Agmatine
C00235 14 Dimethylallyl diphosphate
C00254 14 Prephenate
C00315 14 Spermidine
C00328 14 L-Kynurenine
C00365 14 dUMP
C00415 14 Dihydrofolate
C00423 14 trans-Cinnamate
C00436 14 N-Carbamoylputrescine
C00472 14 p-Benzoquinone
C00475 14 Cytidine
C00489 14 Glutarate
C00548 14 Phenyl acetate
C00561 14 Mandelonitrile
C00763 14 D-Proline
C00785 14 Urocanate
C00870 14 4-Nitrophenol
C00881 14 Deoxycytidine
C00885 14 Isochorismate
C00922 14 Dimethylmaleate
C01015 14 4-Hydroxy-L-proline
C01024 14 Hydroxymethylbilane
C01161 14 3,4-Dihydroxyphenylacetate
C01197 14 3,4-Dihydroxy-trans-cinnamate
C01201 14 N(omega)-(ADP-D-ribosyl)-L-arginine
C01204 14 myo-Inositol hexakisphosphate
C01250 14 N-Acetyl-L-glutamate 5-semialdehyde
C01267 14 3-(Imidazol-4-yl)-2-oxopropyl phosphate
C01269 14 5-O-(1-Carboxyvinyl)-3-phosphoshikimate
C01273 14 2-Hydroxy-6-oxo-6-phenylhexa-2,4-dienoate
C01283 14 1-Amino-1-deoxy-scyllo-inositol 4-phosphate
C01352 14 FADH2
C01368 14 3'-UMP
C01405 14 Aspirin
C01407 14 Benzene
C01408 14 Benzoin
C01586 14 Hippurate
C01606 14 Phthalate
C01682 14 D-Nopaline
C01772 14 trans-2-Hydroxycinnamate
C02067 14 Pseudouridine
C02137 14 alpha-Oxo-benzeneacetic acid
C02161 14 Isophenoxazine
C02274 14 Dihydrocoumarin
C02558 14 N-Acetylarylamine
C02647 14 4-Guanidinobutanal
C02674 14 Deoxyribonolactone
C02714 14 N-Acetylputrescine
C02720 14 N-Hydroxyarylamine
C02775 14 2,3-Dihydroxyindole
C03064 14 3-Dehydro-L-threonate
C03078 14 4-Guanidinobutanamide
C03147 14 N-Malonylanthranilate
C03150 14 N-Ribosylnicotinamide
C03198 14 (S)-4-Hydroxymandelate
C03227 14 3-Hydroxy-L-kynurenine
C03277 14 Imidazol-5-yl-pyruvate
C03290 14 L-threo-3-Phenylserine
C03293 14 N-Adenylylanthranilate
C03296 14 N2-Succinyl-L-arginine
C03406 14 N-(L-Arginino)succinate
C03415 14 N2-Succinyl-L-ornithine
C03492 14 D-4'-Phosphopantothenate
C03586 14 2-Oxo-2,3-dihydrofuran-5-acetate
C03590 14 4-Hydroxyphenylglyoxylate
C03666 14 2-Carboxy-cis,cis-muconate
C03672 14 3-(4-Hydroxyphenyl)lactate
C03742 14 (S)-4-Hydroxymandelonitrile
C03765 14 4-Hydroxyphenylacetaldehyde
C03871 14 L-2-Amino-6-oxoheptanedioate
C03964 14 (R)-3-(4-Hydroxyphenyl)lactate
C04030 14 (2,3-Dihydroxybenzoyl)adenylate
C04052 14 5-Carboxy-2-oxohept-3-enedioate
C04076 14 L-2-Aminoadipate 6-semialdehyde
C04105 14 2,5-Dihydro-5-oxofuran-2-acetate
C04137 14 N2-(D-1-Carboxyethyl)-L-arginine
C04171 14 2,3-Dihydro-2,3-dihydroxybenzoate
C04204 14 N-(2,3-Dihydroxybenzoyl)-L-serine
C04236 14 (2S)-2-Isopropyl-3-oxosuccinate
C04302 14 N-(5-Phospho-D-ribosyl)anthranilate
C04431 14 cis-4-Carboxymethylenebut-2-en-4-olide
C04437 14 1-(5-Phosphoribosyl)imidazole-4-acetate
C04462 14 N-Succinyl-2-L-amino-6-oxoheptanedioate
C04520 14 1D-myo-Inositol 3,4,5,6-tetrakisphosphate
C04547 14 1,2-Bis(4-hydroxy-3-methoxyphenyl)ethylene
C04556 14 4-Amino-2-methyl-5-phosphomethylpyrimidine
C04584 14 6-Imino-5-oxocyclohexa-1,3-dienecarboxylate
C04604 14 3-Hydroxy-2-methylpyridine-4,5-dicarboxylate
C05130 14 Imidazole-4-acetaldehyde
C05281 14 5-Methylbarbiturate
C05340 14 beta-Alanyl-L-arginine
C05350 14 2-Hydroxy-3-(4-hydroxyphenyl)propenoate
C05403 14 3-Ketolactose
C05539 14 N-Acetyl-L-2-amino-6-oxopimelate
C05560 14 L-2-Aminoadipate adenylate
C05573 14 Formylisoglutamate
C05627 14 4-Hydroxystyrene
C05629 14 Phenylpropanoate
C05640 14 Cinnavalininate
C05653 14 Formylanthranilate
C05656 14 5-(3'-Carboxy-3'-oxopropyl)-4,6-dihydroxypicolinate
C05714 14 alpha-Aminopropiononitrile
C05715 14 gamma-Amino-gamma-cyanobutanoate
C05731 14 3-Ketosucrose
C05835 14 2-Formaminobenzoylacetate
C05933 14 N-(omega)-Hydroxyarginine
C05935 14 2-Oxoarginine
C05936 14 N4-Acetylaminobutanal
C05945 14 L-Arginine phosphate
C06057 14 3-Aminopropane-1,2-diol
C06187 14 Arbutin 6-phosphate
C06202 14 Salicylaldehyde
C06206 14 Benzoyl phosphate
C06217 14 Cellohexaose
C06317 14 4-Hydroxy-3-methoxy-benzenemethanol
C06366 14 Homospermidine
C06433 14 5'-Benzoylphosphoadenosine
C06603 14 cis,trans-4-Hydroxymuconic semialdehyde
C06655 14 L-N2-(2-Carboxyethyl)arginine
C06728 14 3-Ethylcatechol
C06760 14 2-Hydroxy-5-methyl-cis,cis-muconic semialdehyde
C07084 14 Styrene cis-glycol
C07086 14 Phenylacetic acid
C07209 14 3-Methylbenzaldehyde
C07214 14 2-Methylbenzaldehyde
C07479 14 2-Oxo-5-methyl-cis-muconate
C07731 14 2-Hydroxy-6-oxo-6-(2-hydroxyphenyl)-hexa-2,4-dienoate
C07733 14 2,2',3-Trihydroxydiphenylether
C08062 14 2-Hydroxy-6-oxo-(2'-aminophenyl)-hexa-2,4-dienoate
C09814 14 Benzonitrile
C09815 14 Benzamide
C11527 14 4-Hydroxymandelate
C11555 14 1D-myo-Inositol 1,4,5,6-tetrakisphosphate
C11638 14 3-Amino-2-oxopropyl phosphate
C11811 14 1-Hydroxy-2-methyl-2-butenyl 4-diphosphate
C12838 14 trans-4-Carboxymethylenebut-2-en-4-olide
C13634 14 2,3-Bis(4-hydroxyphenyl)-1,2-propanediol
C13636 14 4-Hydroxyphenyl acetate
C14086 14 2-Hydroxy-3-methylbenzalpyruvate
C14097 14 2-Hydroxyisophthalic acid
C14610 14 (S)-5-Oxo-2,5-dihydrofuran-2-acetate
C15532 14 N-Acetyl-L-citrulline
C15668 14 1-Pyrroline
C15699 14 gamma-L-Glutamylputrecine
C15700 14 gamma-Glutamyl-gamma-aminobutyraldehyde
C00006 15 NADP+
C00043 15 UDP-N-acetyl-D-glucosamine
C00047 15 L-Lysine
C00052 15 UDP-D-galactose
C00063 15 CTP
C00079 15 L-Phenylalanine
C00101 15 Tetrahydrofolate
C00112 15 CDP
C00135 15 L-Histidine
C00167 15 UDP-glucuronate
C00233 15 4-Methyl-2-oxopentanoate
C00239 15 dCMP
C00302 15 Glutamate
C00314 15 Pyridoxine
C00341 15 Geranyl diphosphate
C00355 15 3,4-Dihydroxy-L-phenylalanine
C00388 15 1H-Imidazole-4-ethanamine
C00449 15 N6-(L-1,3-Dicarboxypropyl)-L-lysine
C00450 15 2,3,4,5-Tetrahydropyridine-2-carboxylate
C00458 15 dCTP
C00460 15 dUTP
C00483 15 Tyramine
C00504 15 Folate
C00513 15 CDP-glycerol
C00570 15 CDP-ethanolamine
C00601 15 Phenylacetaldehyde
C00612 15 N1-Acetylspermidine
C00617 15 UDP-D-galacturonate
C00627 15 Pyridoxine phosphate
C00680 15 meso-2,6-Diaminoheptanedioate
C00826 15 L-Arogenate
C00844 15 (R)-Prunasin
C00954 15 Indole-3-acetate
C01029 15 N8-Acetylspermidine
C01051 15 Uroporphyrinogen III
C01100 15 L-Histidinol phosphate
C01158 15 1-O-Galloyl-beta-D-glucose
C01170 15 UDP-N-acetyl-D-mannosamine
C01252 15 4-(2-Aminophenyl)-2,4-dioxobutanoate
C01294 15 1-Guanidino-1-deoxy-scyllo-inositol 4-phosphate
C01302 15 1-(2-Carboxyphenylamino)-1'-deoxy-D-ribulose 5'-phosphate
C01346 15 dUDP
C01390 15 Prenol
C01401 15 Alanine
C01456 15 Tropate
C01477 15 Apigenin
C01504 15 Indanone
C01594 15 Linamarin
C01983 15 (R)-Mandelate
C01984 15 (S)-Mandelate
C02253 15 Benzoylagmatine
C02265 15 D-Phenylalanine
C02295 15 Methylitaconate
C02355 15 2',3'-Cyclic UMP
C02385 15 Amino acid(Arg-)
C02505 15 2-Phenylacetamide
C02526 15 Biphenyl-2,3-diol
C02569 15 Neryl diphosphate
C02700 15 L-Formylkynurenine
C02709 15 N-Acetoxyarylamine
C02726 15 N4-Phosphoagmatine
C02763 15 enol-Phenylpyruvate
C02947 15 4-Coumaroylshikimate
C02993 15 L-Tyrosyl-L-arginine
C03003 15 N-Glucosylnicotinate
C03004 15 N-Hydroxy-L-tyrosine
C03047 15 1,4-Diguanidinobutane
C03057 15 2-Carboxybenzaldehyde
C03097 15 Aryl beta-D-glucoside
C03142 15 N-D-Glucosylarylamine
C03204 15 10-Formyldihydrofolate
C03273 15 5-Oxopentanoate
C03360 15 4-Nitrophenyl phosphate
C03493 15 D-4-Hydroxyphenylglycine
C03549 15 2-Hydroxycinnamate
C03569 15 2,2',3-Trihydroxybiphenyl
C03582 15 3,4',5-Trihydroxystilbene
C03652 15 (2R,3S)-2,3-Dimethylmalate
C03750 15 2,6-Dioxo-6-phenylhexanoate
C03817 15 (S)-3-(Imidazol-5-yl)lactate
C03993 15 4-(beta-D-Glucosyloxy)benzoate
C04043 15 3,4-Dihydroxyphenylacetaldehyde
C04089 15 UDP-4-dehydro-6-deoxy-D-glucose
C04164 15 trans-Cinnamoyl beta-D-glucoside
C04186 15 5-Carboxymethyl-2-hydroxymuconate
C04227 15 1-(4-Hydroxyphenyl)-2-aminoethanol
C04353 15 (Z)-4-Hydroxyphenylacetaldehyde-oxime
C04366 15 3-(2-Carboxyethenyl)-cis,cis-muconate
C04368 15 3-Amino-3-(4-hydroxyphenyl)propanoate
C04390 15 N6-Acetyl-LL-2,6-diaminoheptanedioate
C04415 15 4-O-beta-D-Glucosyl-4-hydroxycinnamate
C04421 15 N-Succinyl-LL-2,6-diaminoheptanedioate
C04498 15 N-(4-Guanidinobutyl)-4-hydroxycinnamide
C04548 15 1-(4-Hydroxyphenyl)-2-(methylamino)ethanol
C04563 15 D-myo-Inositol 1,2,4,5,6-pentakisphosphate
C04579 15 Inositol 1,2,3,4,5-pentakisphosphate
C04642 15 2-Hydroxy-5-carboxymethylmuconate semialdehyde
C04713 15 N6-(delta2-Isopentenyl)-adenosine 5'-monophosphate
C04752 15 2-Methyl-4-amino-5-hydroxymethylpyrimidine diphosphate
C05131 15 (1-Ribosylimidazole)-4-acetate
C05143 15 Dhurrin
C05158 15 trans-beta-D-Glucosyl-2-hydroxycinnamate
C05343 15 (R)-4-Hydroxymandelate
C05394 15 3-Keto-beta-D-galactose
C05568 15 Imidazole lactate
C05574 15 Isoglutamate
C05595 15 4-Hydroxyphenylacetylglutamine
C05596 15 4-Hydroxyphenylacetylglycine
C05607 15 Phenyllactate
C05608 15 4-Hydroxycinnamyl aldehyde
C05636 15 3-Hydroxykynurenamine
C05641 15 5-(3'-Carboxy-3'-oxopropenyl)-4,6-dihydroxypicolinate
C05645 15 4-(2-Amino-3-hydroxyphenyl)-2,4-dioxobutanoate
C05658 15 Indoxyl
C05766 15 Uroporphyrinogen I
C05817 15 2-Succinyl-6-hydroxy-2,4-cyclohexadiene-1-carboxylate
C05822 15 3'-CMP
C05939 15 Linatine
C06044 15 4-Hydroxyphenylethanol
C06186 15 Arbutin
C06198 15 P1,P4-Bis(5'-uridyl) tetraphosphate
C06203 15 trans-O-Hydroxybenzylidenepyruvate
C06216 15 Celloheptaose
C06224 15 3,4-Dihydroxystyrene
C06330 15 Quinoline-3,4-diol
C06561 15 Isosalipurpol
C06656 15 Deoxyguanidinoproclavaminic acid
C06727 15 cis-1,2-Dihydro-3-ethylcatechol
C06730 15 4-Methylcatechol
C06876 15 Nitrosobenzene
C07083 15 Styrene
C07213 15 2-Methylbenzyl alcohol
C07216 15 3-Methylbenzyl alcohol
C07478 15 2-Hydroxy-5-methyl-cis,cis-muconate
C07732 15 Dibenzo-p-dioxin
C08061 15 2'-Aminobiphenyl-2,3-diol
C08650 15 Isoliquiritigenin
C10700 15 4'-Hydroxyacetophenone
C11174 15 1-Diphosinositol pentakisphosphate
C11503 15 3-Hydroxy-1H-quinolin-4-one
C11526 15 5-PP-InsP5
C12210 15 UDP-3-ketoglucose
C12323 15 L-4-Hydroxyphenylglycine
C12456 15 3-Dimethylallyl-4-hydroxyphenylpyruvate
C13631 15 2,2-Bis(4-hydroxyphenyl)-1-propanol
C14085 15 2-Hydroxy-8-methylchromene-2-carboxylate
C14096 15 3-Formylsalicylic acid
C15522 15 4a-Hydroxytetrahydrobiopterin
C00005 16 NADPH
C00018 16 Pyridoxal phosphate
C00078 16 L-Tryptophan
C00123 16 L-Leucine
C00128 16 CMP-N-acetylneuraminate
C00143 16 5,10-Methylenetetrahydrofolate
C00190 16 UDP-D-xylose
C00203 16 UDP-N-acetyl-D-galactosamine
C00234 16 10-Formyltetrahydrofolate
C00250 16 Pyridoxal
C00293 16 Glucose
C00386 16 Carnosine
C00408 16 L-Pipecolate
C00431 16 5-Aminopentanoate
C00445 16 5,10-Methenyltetrahydrofolate
C00448 16 trans,trans-Farnesyl diphosphate
C00463 16 Indole
C00501 16 CDP-glucose
C00509 16 Naringenin
C00521 16 (-)-Limonene
C00611 16 N-Acetyllactosamine
C00637 16 Indole-3-acetaldehyde
C00650 16 4-Hydroxymandelonitrile
C00664 16 5-Formiminotetrahydrofolate
C00666 16 LL-2,6-Diaminoheptanedioate
C00705 16 dCDP
C00739 16 D-Lysine
C00789 16 CDP-ribitol
C00822 16 Dopaquinone
C00852 16 Chlorogenate
C00860 16 L-Histidinol
C00884 16 Homocarnosine
C00903 16 Cinnamaldehyde
C00935 16 UDP-L-arabinose
C00941 16 3',5'-Cyclic CMP
C00962 16 beta-D-Galactose
C00990 16 5-Aminopentanamide
C01028 16 N6-Hydroxy-L-lysine
C01111 16 7,8-Dihydroxykynurenate
C01142 16 (3S)-3,6-Diaminohexanoate
C01258 16 1,2-Didehydropiperidine-2-carboxylate
C01275 16 (3E)-4-(2-Carboxyphenyl)-2-oxobut-3-enoate
C01460 16 Vitexin
C01475 16 Allysine
C01494 16 Ferulate
C01514 16 Luteolin
C01623 16 UDP-apiose
C01672 16 Cadaverine
C01710 16 Indan-1-ol
C01714 16 Apigenin-6-C-glucoside
C01717 16 4-Hydroxy-2-quinolinecarboxylic acid
C01745 16 Pinosylvin
C01929 16 L-Histidinal
C01982 16 (R)-Amygdalin
C02083 16 Styrene oxide
C02199 16 UDP-L-rhamnose
C02330 16 UDP-L-iduronate
C02344 16 (-)-endo-Fenchol
C02354 16 2',3'-Cyclic CMP
C02427 16 L-Homocitrulline
C02462 16 Sabinene hydrate
C02470 16 Xanthurenic acid
C02499 16 2-Hydroxybiphenyl
C02572 16 O-Feruloylquinate
C02646 16 4-Coumaryl alcohol
C02666 16 Coniferyl aldehyde
C02693 16 Indole-3-acetamide
C02717 16 N-Feruloyltyramine
C02727 16 N6-Acetyl-L-lysine
C02728 16 N6-Methyl-L-lysine
C02730 16 2-Succinylbenzoate
C02837 16 L-Lysine 1,6-lactam
C02927 16 2-Caffeoylisocitrate
C02930 16 2-Methyleneglutarate
C02938 16 3-Indoleacetonitrile
C02997 16 N-Acetyl-L-histidine
C03002 16 N-Caffeoylputrescine
C03190 16 (+)-Bornyl-diphosphate
C03239 16 6-Amino-2-oxohexanoate
C03246 16 ADPribose 2'-phosphate
C03263 16 Coproporphyrinogen III
C03465 16 3-Methyl-2-oxopentanoate
C03479 16 5-Formyltetrahydrofolate
C03506 16 Indoleglycerol phosphate
C03519 16 N-Acetyl-L-phenylalanine
C03709 16 N-Adenylyl-L-phenylalanine
C03733 16 UDP-alpha-D-galacto-1,4-furanose
C03758 16 4-(2-Aminoethyl)-1,2-benzenediol
C03848 16 6F-alpha-D-Galactosylsucrose
C03996 16 5'-O-beta-D-Glucosylpyridoxine
C04020 16 N2-(D-1-Carboxyethyl)-L-lysine
C04045 16 3-(3,4-Dihydroxyphenyl)pyruvate
C04101 16 1-O,6-O-Digalloyl-beta-D-glucose
C04112 16 3-Methyl-cis,cis-hexadienedioate
C04121 16 CMP-3-deoxy-D-manno-octulosonate
C04124 16 Indole-3-acetyl-beta-1-D-glucose
C04138 16 N(alpha)-gamma-L-Glutamylhistamine
C04148 16 alpha-N-Phenylacetyl-L-glutamine
C04211 16 N6-[(Indole-3-yl)acetyl]-L-lysine
C04280 16 1-Guanidino-1-deoxy-scyllo-inositol
C04501 16 N-Acetyl-alpha-D-glucosamine 1-phosphate
C04573 16 UDP-N-acetyl-2-amino-2-deoxy-D-glucuronate
C04608 16 Apigenin 7-O-beta-D-glucoside
C04631 16 UDP-N-acetyl-3-(1-carboxyvinyl)-D-glucosamine
C04641 16 2-(alpha-D-Galactosyl)-sn-glycerol 3-phosphate
C04703 16 alpha-D-Galactosyl-(1,1')-sn-glycerol 3-phosphate
C04739 16 UDP-N-acetyl-6-(D-galactose-1-phospho)-D-glucosamine
C04796 16 4-(L-Alanin-3-yl)-2-hydroxy-cis,cis-muconate 6-semialdehyde
C04797 16 5-(L-Alanin-3-yl)-2-hydroxy-cis,cis-muconate 6-semialdehyde
C05005 16 Glycolipid
C05114 16 Mucopolysaccharide
C05135 16 4-(beta-Acetylaminoethyl)imidazole
C05332 16 Phenethylamine
C05341 16 beta-Alanyl-L-lysine
C05598 16 Phenylacetylglycine
C05620 16 N-Acetyl-D-phenylalanine
C05631 16 Eriodictyol
C05637 16 4,8-Dihydroxyquinoline
C05673 16 CMP-2-aminoethylphosphonate
C05768 16 Coproporphyrinogen I
C05834 16 3-Methyldioxyindole
C05839 16 cis-beta-D-Glucosyl-2-hydroxycinnamate
C05853 16 Phenylethyl alcohol
C06046 16 Salidroside
C06051 16 Isopyridoxal
C06074 16 Myrcene
C06075 16 Terpinolene
C06076 16 Comphene
C06077 16 Pinene
C06099 16 (+)-Limonene
C06104 16 Adipate
C06114 16 gamma-Glutamyl-beta-aminopropiononitrile
C06204 16 2-Hydroxychromene-2-carboxylate
C06240 16 UDP-N-acetyl-D-mannosaminouronate
C06307 16 (-)-beta-Pinene
C06308 16 (-)-alpha-Pinene
C06343 16 Quinolin-4-ol
C06358 16 Methyl cinnamate
C06359 16 Ethyl cinnamate
C06360 16 Propyl cinnamate
C06589 16 cis-2,3-Dihydro-2,3-dihydroxybiphenyl
C06657 16 Guanidinoproclavaminic acid
C06729 16 cis-1,2-Dihydroxy-4-methylcyclohexa-3,5-diene-1-carboxylate
C06813 16 Nitrobenzene
C07111 16 Ethylbenzene
C07208 16 m-Xylene
C07212 16 o-Xylene
C07301 16 (R)-Mandelamide
C07350 16 3-Methyl-1-(2,4,6-trihydroxyphenyl)butan-1-one
C07719 16 2-Formyl-1-indanone
C07720 16 3-Hydroxy-1-indanone
C07728 16 3-Isochromanone
C07729 16 Dibenzofuran
C08060 16 Carbazole
C08063 16 1,4-Cyclohexanedione
C08481 16 Indican
C08576 16 Aureusidin
C09332 16 Tetrahydrofolyl-[Glu](2)
C09756 16 Homoeriodictyol
C09762 16 Liquiritigenin
C10192 16 Tricetin
C10945 16 Caffeic aldehyde
C11435 16 4-(Cytidine 5'-diphospho)-2-C-methyl-D-erythritol
C12457 16 3-Dimethylallyl-4-hydroxymandelic acid
C12459 16 3-Dimethylallyl-4-hydroxybenzaldehyde
C12631 16 2-Hydroxy-2,3-dihydrogenistein
C12989 16 N2-Acetyl-L-lysine
C13624 16 Bisphenol A
C13632 16 4,4'-Dihydroxy-alpha-methylstilbene
C13633 16 2,2-Bis(4-hydroxyphenyl)-propanoic acid
C13638 16 1-(4'-Hydroxyphenyl)ethanol
C14084 16 1,2-Dihydroxy-8-methylnaphthalene
C14095 16 2-Hydroxy-3-carboxybenzalpyruvate
C14103 16 4-Methylsalicylate
C14448 16 Glyoxal
C15503 16 N,N-Dihydroxy-L-tyrosine
C00004 17 NADH
C00113 17 PQQ
C00331 17 Indolepyruvate
C00353 17 Geranylgeranyl diphosphate
C00364 17 dTMP
C00398 17 Tryptamine
C00407 17 L-Isoleucine
C00440 17 5-Methyltetrahydrofolate
C00534 17 Pyridoxamine
C00547 17 L-Noradrenaline
C00590 17 Coniferyl alcohol
C00643 17 5-Hydroxy-L-tryptophan
C00647 17 Pyridoxamine phosphate
C00751 17 Squalene
C00847 17 4-Pyridoxate
C00955 17 Indole-3-ethanol
C00964 17 (-)-trans-Carveol
C00971 17 4-Pyridoxolactone
C00974 17 Dihydrokaempferol
C00977 17 L-Tryptophanamide
C01050 17 UDP-N-acetylmuramate
C01079 17 Protoporphyrinogen IX
C01123 17 (-)-trans-Isopiperitenol
C01186 17 (3S,5S)-3,5-Diaminohexanoate
C01207 17 3-(3,4-Dihydroxyphenyl)lactate
C01219 17 CDP-4-dehydro-6-deoxy-D-glucose
C01249 17 7,8-Dihydro-7,8-dihydroxykynurenate
C01328 17 HO-
C01454 17 Toluate
C01481 17 Caffeate
C01592 17 Licodione
C01617 17 Taxifolin
C01752 17 Scopoletin
C01841 17 Pentalenene
C01855 17 Taxiphyllin
C01860 17 Trichodiene
C02004 17 Aristolochene
C02115 17 2-Methylserine
C02394 17 Cinnamyl alcohol
C02452 17 Perillyl alcohol
C02486 17 (3R)-beta-Leucine
C02564 17 N-Feruloylglycine
C02710 17 N-Acetyl-L-leucine
C02916 17 (S)-Norlaudanosoline
C02937 17 3-Indoleacetaldoxime
C03012 17 Naphthalene-1,2-diol
C03087 17 5-Acetamidopentanoate
C03115 17 Farnesyl triphosphate
C03203 17 1-Hydroxy-2-naphthoate
C03230 17 3-Indoleglycolaldehyde
C03428 17 Presqualene diphosphate
C03495 17 Deoxy-5-methylcytidylate
C03515 17 Luteolin 7-O-glucuronide
C03574 17 2-Formylaminobenzaldehyde
C03691 17 CMP-N-glycoloylneuraminate
C03737 17 alpha-D-Xylose 1-phosphate
C03766 17 4-Hydroxyphenylacetonitrile
C03951 17 Luteolin 7-O-beta-D-glucoside
C03955 17 N6-Acetyl-N6-hydroxy-L-lysine
C03997 17 5-Hydroxymethyldeoxycytidylate
C04024 17 Vitexin 2''-O-beta-D-glucoside
C04092 17 delta1-Piperideine-2-carboxylate
C04199 17 Isovitexin 2''-O-beta-D-glucoside
C04290 17 4-(3-Methylbut-2-enyl)-L-tryptophan
C04335 17 N(alpha)-Benzyloxycarbonyl-L-leucine
C04559 17 4-Carboxymethyl-4-methylbut-2-en-1,4-olide
C04826 17 5-(3-Carboxy-3-oxopropenyl)-4,6-dihydroxypyridine-2-carboxylate
C04847 17
alpha-D-Galactosyl-1,3-beta-D-galactosyl-1,4-N-acetyl-D-glucosamine
C04858 17 Apigenin 7-O-[beta-D-apiosyl-(1->2)-beta-D-glucoside]
C04886 17
alpha-N-Acetylneuraminyl-2,6-beta-D-galactosyl-1,4-N-acetyl-beta-D-glucosamine
C05161 17 2,5-Diaminohexanoate
C05328 17 D-2-Amino-hexano-6-lactam
C05548 17 6-Acetamido-2-oxohexanoate
C05615 17 Lignin
C05619 17 5-Hydroxyferulate
C05838 17 cis-2-Hydroxycinnamate
C05855 17 4-Hydroxycinnamyl alcohol 4-D-glucoside
C05907 17 Luteoforol
C05911 17 Pentahydroxyflavanone
C05928 17 10-Formyltetrahydrofolyl L-glutamate
C06016 17 Pentosans
C06047 17 Stizolobate
C06048 17 Stizolobinate
C06102 17 Adipate semialdehyde
C06111 17 Nerolidyl diphosphate
C06160 17 (S)-Norcoclaurine
C06238 17 L-Arabinose 1-phosphate
C06394 17 (+)-delta-Cadinene
C06563 17 Genistein
C06588 17 Biphenyl
C06658 17 Proclavaminic acid
C06732 17 alpha,beta-Didehydrotryptophan
C06746 17 N-Acetylphenylethylamine
C06986 17 Spirodilactone
C07112 17 1-Phenylethanol
C07271 17 Limonene-1,2-epoxide
C07305 17 Products of ATP breakdown
C07718 17 2-Hydroxy-4-(1-oxo-1,3-dihydro-2H-inden-2-ylidene)-but-2-enoic
acid
C07727 17 2-Indanone
C09099 17 Naringenin 7-O-beta-D-glucoside
C10020 17 Apigenin 7-(6''-malonylglucoside)
C10208 17 Daidzein
C11356 17 trans,trans,cis-Geranylgeranyl diphosphate
C11409 17 (+)-trans-Carveol
C11436 17 2-Phospho-4-(cytidine 5'-diphospho)-2-C-methyl-D-erythritol
C12124 17 Apiforol
C12142 17 Vetispiradiene
C12204 17 5-Hydroxyconiferaldehyde
C12206 17 Caffeyl alcohol
C12312 17 Indolin-2-one
C12455 17 5-Aminopentanal
C12458 17 3-Dimethylallyl-4-hydroxybenzoate
C12627 17 Apigenin 7-O-neohesperidoside
C12988 17 N2-Acetyl-L-aminoadipate semialdehyde
C13629 17 1,2-Bis(4-hydroxyphenyl)-2-propanol
C13637 17 4-Ethylphenol
C13952 17 UDP-N-acetyl-D-galactosaminuronic acid
C14083 17 cis-1,2-Dihydroxy-1,2-dihydro-8-methylnaphthalene
C14094 17 2-Carboxy-2-hydroxy-8-carboxychromene
C15525 17 2',3,4,4',6'-Pentahydroxychalcone
C00214 18 Thymidine
C00363 18 dTDP
C00389 18 Quercetin
C00671 18 (S)-3-Methyl-2-oxopentanoic acid
C00761 18 Coniferin
C00780 18 3-(2-Aminoethyl)-1H-indol-5-ol
C01054 18 (S)-2,3-Epoxysqualene
C01092 18 8-Amino-7-oxononanoate
C01212 18 UDP-N-acetylmuramoyl-L-alanine
C01359 18 PQQH2
C01414 18 Casbene
C01527 18 Scopolin
C01767 18 (-)-Carvone
C01850 18 Rosmarinate
C02043 18 Indolelactate
C02191 18 Protoporphyrin
C02325 18 Sinapyl alcohol
C02378 18 6-Aminohexanoate
C02485 18 (-)-Isopiperitenone
C02495 18 2'-Hydroxydaidzein
C02576 18 Perillyl aldehyde
C02656 18 6-Carboxyhexanoate
C02906 18 Dihydromyricetin
C03052 18 2,3-Dihydrogossypetin
C03410 18 N-Glycoloyl-neuraminate
C03427 18 Prephytoene diphosphate
C03467 18 3-Oxo-4-methylpentanoic acid
C03648 18 cis-3,4-Leucopelargonidin
C03656 18 (S)-5-Amino-3-oxohexanoic acid
C03657 18 1,4-Dihydroxy-2-naphthoate
C04187 18 5-Methyldeoxycytidine diphosphate
C04297 18 CDP-4-dehydro-3,6-dideoxy-D-glucose
C04314 18 cis-1,2-Dihydronaphthalene-1,2-diol
C04558 18 4-Carboxymethyl-3-methylbut-2-en-1,4-olide
C04574 18 di-trans,poly-cis-Undecaprenyl diphosphate
C04856 18
(6S)-6-beta-Hydroxy-1,4,5,6-tetrahydronicotinamide-adeninedinucleotide
C05427 18 Phytyl diphosphate
C05554 18 Aerobactin
C05577 18 3,4-Dihydroxymandelaldehyde
C05622 18 Malonylapiin
C05646 18 5-Hydroxyindolepyruvate
C05648 18 5-Hydroxy-N-formylkynurenine
C05825 18 2-Amino-5-oxohexanoate
C05851 18 Coumarin
C05903 18 Kaempferol
C05906 18 Leucocyanidin
C06050 18 2-Methyl-3-hydroxy-5-formylpyridine-4-carboxylate
C06083 18 Tetrahymanol
C06084 18 Hopanoid
C06089 18 ent-Copalyl diphosphate
C06101 18 Hexan-1-ol-6-oate
C06103 18 6-Hydroxyhexanoic acid
C06105 18 Cyclohexan-1,2-dione
C06181 18 Piperideine
C06205 18 1,2-Dihydronaphthalene-1,2-diol
C06309 18 Diplopterol
C06310 18 Diploptene
C06659 18 Dihydroclavaminic acid
C06758 18 p-Tolualdehyde
C07113 18 Acetophenone
C07276 18 Limonene-1,2-diol
C07717 18 3,4-Dihydroxyfluorene
C09126 18 Genistein 7-O-beta-D-glucoside
C09789 18 Naringin
C11038 18 2'-Deoxy-5-hydroxymethylcytidine-5'-diphosphate
C11130 18 1,3-Dihydro-3-hydroxy-2H-indol-2-one
C11383 18 (+)-(S)-Carvone
C11427 18 1-Hydroxy-2-naphthaldehyde
C11453 18 2-C-Methyl-D-erythritol 2,4-cyclodiphosphate
C11713 18 beta-Naphthol
C11893 18 Cembrene
C11894 18 Taxa-4(5),11(12)-diene
C11901 18 Copalyl diphosphate
C11902 18 syn-Copalyl diphosphate
C12134 18 2'-Hydroxygenistein
C12205 18 5-Hydroxyconiferyl alcohol
C12630 18 Luteolin 7-O-neohesperidoside
C12632 18 Luteolin 7-O-[beta-D-glucuronosyl-(1->2)-beta-D-glucuronide]
C12987 18 N2-Acetyl-L-aminoadipyl-delta-phosphate
C14082 18 1-Methylnaphthalene
C14093 18 1,2-Dihydroxy-8-carboxynaphthalene
C14783 18 1,2-Naphthoquinone
C15567 18 2,7,4'-Trihydroxyisoflavanone
C15599 18
6-(2-Amino-2-carboxyethyl)-7,8-dioxo-7,8-dihydroquinoline-2,4-dicarboxylate
C00178 19 Thymine
C00459 19 dTTP
C00692 19 UDP-N-acetylmuramoyl-L-alanyl-D-glutamate
C00788 19 L-Adrenaline
C00829 19 Naphthalene
C00978 19 N-Acetylserotonin
C01147 19 2-Hydroxycyclohexan-1-one
C01255 19 N-(6-Aminohexanoyl)-6-aminohexanoate
C01533 19 Syringin
C01724 19 Lanosterol
C01750 19 Quercitrin
C01880 19 6-Hexanolide
C01902 19 Cycloartenol
C02223 19 2-Methylbutanal
C03567 19 2'-Hydroxydihydrodaidzein
C03598 19 CDP-3,6-dideoxy-D-glucose
C04509 19 di-trans,poly-cis-Decaprenyl diphosphate
C04524 19 2-Protocatechoylphloroglucinolcarboxylate
C04900 19
Luteolin7-O-[beta-D-glucuronosyl-(1->2)-beta-D-glucuronide]-4'-O-beta-D-glucuronide
C05413 19 Phytoene
C05421 19 cis-Phytoene
C05576 19 3,4-Dihydroxyphenylethyleneglycol
C05580 19 3,4-Dihydroxymandelate
C05610 19 Sinapoyl aldehyde
C05623 19 Quercetin 3-O-glucoside
C05634 19 5-Hydroxyindoleacetaldehyde
C05647 19 Formyl-5-hydroxykynurenamine
C05651 19 5-Hydroxykynurenine
C05657 19 6-Hydroxyindolelactate
C05904 19 Pelargonidin
C05905 19 Cyanidin
C05909 19 Leucodelphinidin
C05986 19 2-Propyn-1-ol
C06004 19 (R)-3-Methyl-2-oxobutanoate
C06007 19 (R)-2,3-Dihydroxy-3-methylpentanoate
C06085 19 Triterpenoid
C06086 19 Pimaradiene
C06090 19 ent-Kaurene
C06146 19 3-Butyn-1-ol
C06180 19 Anabasine
C06182 19 Pelletierine
C06562 19 (+)-Catechin
C06593 19 epsilon-Caprolactam
C06660 19 Clavaminic acid
C06757 19 4-Methylbenzyl alcohol
C07114 19 Benzoyl acetate
C07189 19 2-Hydroxyacetophenone
C07715 19 Fluorene
C08615 19 alpha-Amyrin
C08616 19 beta-Amyrin
C08628 19 Lupeol
C09320 19 Afzelechin
C10107 19 Myricetin
C11039 19 2'-Deoxy-5-hydroxymethylcytidine-5'-triphosphate
C11395 19 (4R,6R)-cis-Carveol
C11408 19 (4S,6S)-cis-Carveol
C11412 19 (1R,4S)-Iso-dihydrocarvone
C11426 19 cis-4-(1'-Hydroxynaphth-2'-yl)-2-oxobut-3-enoate
C11877 19 (+)-Sandaracopimaradiene
C11878 19 (-)-Abietadiene
C11879 19 Levopimaradiene
C11880 19 Neoabietadiene
C11881 19 Palustradiene
C11891 19 Aphidicol-16-ene
C11892 19 Aphidicol-15-ene
C11924 19 Perillic acid
C11937 19 (1S,4R)-1-Hydroxy-2-oxolimonene
C12249 19 Kaempferol 3-O-glucoside
C12316 19 cis-Dihydroquercetin
C12626 19 Kaempferol 3-O-beta-D-galactoside
C12639 19 Quercetin 7-O-beta-D-glucoside
C12986 19 N2-Acetyl-L-aminoadipate
C13309 19 2-Phytyl-1,4-naphthoquinone
C14089 19 1-Hydroxymethylnaphthalene
C14092 19 cis-1,2-Dihydroxy-1,2-dihydro-8-carboxynaphthalene
C14784 19 1,2-Dihydroxy-3,4-epoxy-1,2,3,4-tetrahydronaphthalene
C14786 19 (1R,2S)-Naphthalene 1,2-oxide
C14787 19 (1S,2R)-Naphthalene 1,2-oxide
C15769 19 HBOA
C00414 20 Cyclohexanone
C00842 20 dTDP-glucose
C00906 20 5,6-Dihydrothymine
C02097 20 dTDP-galactose
C02376 20 5-Methylcytosine
C03088 20 5-Hydroxymethyluracil
C03241 20 6-Hydroxyhexan-6-olide
C03599 20 CDP-3,6-dideoxy-D-mannose
C03739 20 trans-Cyclohexane-1,2-diol
C04277 20 1,8-Diazacyclotetradecane-2,9-dione
C04514 20 (1S,2S)-1,2-Dihydronaphthalene-1,2-diol
C04700 20 UDP-N-acetylmuramoyl-L-alanyl-D-glutamyl-L-lysine
C04877 20
UDP-N-acetylmuramoyl-L-alanyl-D-gamma-glutamyl-meso-2,6-diaminopimelate
C05108 20 14-Demethyllanosterol
C05109 20 24,25-Dihydrolanosterol
C05414 20 Phytofluene
C05437 20 Zymosterol
C05625 20 Rutin
C05635 20 5-Hydroxyindoleacetate
C05638 20 5-Hydroxykynurenamine
C05892 20 UDP-N-acetylmuramoyl-L-alanyl-gamma-D-glutamyl-L-lysine
C05908 20 Delphinidin
C06183 20 Anapheline
C06711 20 Fluoren-9-ol
C06756 20 p-Xylene
C07721 20 (+)-(3S,4R)-cis-3,4-Dihydroxy-3,4-dihydrofluorene
C07724 20 1,2-Dihydroxyfluorene
C08604 20 Cyanidin 3-O-glucoside
C08980 20 Soyasapogenol B
C09727 20 (-)-Epicatechin
C11405 20 (3R)-3-Isopropenyl-6-oxoheptanoate
C11410 20 (1R,2S,4S)- Neoiso-dihydrocarveol
C11411 20 (1R,2R,4S)-Iso-dihydrocarveol
C11415 20 (1S,4S)-Dihydrocarvone
C11425 20 2-Hydroxy-2H-benzo[h]chromene-2-carboxylate
C11455 20 4,4-Dimethyl-5alpha-cholesta-8,14,24-trien-3beta-ol
C11505 20 Propene
C11714 20 alpha-Naphthol
C11872 20 Kaur-16-en-18-ol
C12127 20 (+)-Gallocatechin
C12128 20 (-)-Epiafzelechin
C12137 20 Pelargonidin 3-O-glucoside
C12313 20 cis-Cyclohexane-1,2-diol
C12314 20 1-Oxa-2-oxo-3-hydroxycycloheptane
C12634 20 Kaempferol 3-O-beta-D-glucosyl-(1->2)-beta-D-glucoside
C12637 20 Quercetin 3-O-[beta-D-xylosyl-(1->2)-beta-D-glucoside]
C12638 20 Quercetin 3-O-(6-O-malonyl-beta-D-glucoside)
C12667 20 Quercetin 3-O-beta-D-glucosyl-(1->2)-beta-D-glucoside
C14090 20 1-Naphthaldehyde
C14091 20 1-Naphthoic acid
C14463 20 (R)-3-Hydroxy-3-methyl-2-oxopentanoate
C15770 20 DIBOA
C00482 21 Sinapate
C00571 21 Cyclohexylamine
C00687 21 dTDP-4-dehydro-6-deoxy-alpha-D-glucose
C00854 21 Cyclohexanol
C03034 21 dTDP-D-galacturonate
C03164 21 Phenanthrene-3,4-diol
C03526 21 O-Sinapoylglucarolactone
C04702 21 UDPMurAc(oyl-L-Ala-D-gamma-Glu-L-Lys-D-Ala-D-Ala)
C04846 21
UDP-N-acetylmuramoyl-L-alanyl-D-glutamyl-L-lysyl-D-alanyl-D-alanine
C04882 21
UDP-N-acetylmuramoyl-L-alanyl-D-glutamyl-6-carboxy-L-lysyl-D-alanyl-D-alanine
C05100 21 3-Ureidoisobutyrate
C05110 21 4alpha-Methylcholesta-8-en-3beta-ol
C05430 21 zeta-Carotene
C05439 21 5alpha-Cholesta-7,24-dien-3beta-ol
C05639 21 4,6-Dihydroxyquinoline
C06006 21 (S)-2-Aceto-2-hydroxybutanoate
C06017 21 dTDP-D-glucuronate
C06712 21 Fluoren-9-one
C07725 21 2-Hydroxy-4-(2-oxo-1,3-dihydro-2H-inden-1-ylidene)but-2-enoic acid
C08620 21 Cyanidin 3-O-rutinoside
C08639 21 Cyanin
C10175 21 Quercetin 3-(2G-xylosylrutinoside)
C11404 21 (3R)-6-Hydroxy-3-isopropenyl-heptanoate
C11413 21 (1S,2S,4S)-Dihydrocarveol
C11416 21 (1S,2R,4S)-Neo-dihydrocarveol
C11506 21 (R)-1,2-Epoxypropane
C11507 21 (S)-1,2-Epoxypropane
C11873 21 Kaur-16-en-18-al
C11907 21 4,6-Dideoxy-4-oxo-dTDP-D-glucose
C12095 21 Cyanidin 3-O-(6-O-p-coumaroyl)glucoside
C12136 21 (-)-Epigallocatechin
C12138 21 Delphinidin 3-O-glucoside
C12635 21
Kaempferol3-O-beta-D-glucosyl-(1->2)-beta-D-glucosyl-(1->2)-beta-D-glucoside
C12642 21 Pelargonidin 3-O-(6-O-malonyl-beta-D-glucoside)
C12643 21 Cyanidin 3-O-(6-O-malonyl-beta-D-glucoside)
C12644 21 Pelargonidin 3-O-rutinoside
C12668 21
Quercetin3-O-beta-D-glucosyl-(1->2)-beta-D-glucosyl-(1->2)-beta-D-glucoside
C15508 21 1,2-Epoxypropane
C15772 21 DIBOA-glucoside
C00688 22 dTDP-4-dehydro-6-deoxy-L-mannose
C01189 22 5alpha-Cholest-7-en-3beta-ol
C02919 22 1-Sinapoyl-D-glucose
C03845 22 5alpha-Cholest-8-en-3beta-ol
C04268 22 dTDP-4-amino-4,6-dideoxy-D-glucose
C04468 22 (+)-cis-3,4-Dihydrophenanthrene-3,4-diol
C05111 22 Methostenol
C05145 22 3-Aminoisobutanoate
C05431 22 Neurosporene
C06018 22 dTDP-4-acetamido-4,6-dideoxy-D-glucose
C06432 22 UDP-N-acetylmuramoyl-L-alanyl-D-glutamyl-L-lysyl-D-alanine
C06617 22 dTDP-3-oxo-6-deoxy-alpha-D-glucose
C06620 22 dTDP-3,4-dioxo-2,6-dideoxy-D-glucose
C07277 22 dTDP-D-fucose
C07722 22 3,4-Dihydroxy-3,4-dihydro-9-fluorenone
C07726 22 1-Formyl-2-indanone
C11249 22 Cyclohexane
C11402 22 (4R,7R)-4-Isopropenyl-7-methyl-2-oxo-oxepanone
C11519 22 N-Cyclohexylformamide
C11874 22 Kaur-16-en-18-oic acid
C11908 22 3,6-Dideoxy-3-oxo-dTDP-D-glucose
C11926 22 dTDP-4-oxo-6-deoxy-D-allose
C11930 22 dTDP 1-ester with
(6R)-5,6-dihydro-4-hydroxy-6-methyl-5-oxo-2H-pyran
C12096 22 Cyanidin 3-O-(6-O-p-coumaroyl)glucoside-5-O-glucoside
C12140 22 Malvidin 3-O-glucoside
C12636 22
Kaempferol3-O-[6-(4-coumaroyl)-beta-D-glucosyl-(1->2)-beta-D-glucosyl-(1->2)-beta-D-glucoside]
C12645 22 Pelargonidin 3-O-rutinoside 5-O-beta-D-glucoside
C12646 22 Cyanidin 3-O-rutinoside 5-O-beta-D-glucoside
C01164 23 Cholesta-5,7-dien-3beta-ol
C03187 23 dTDP-6-deoxy-L-talose
C03319 23 dTDP-6-deoxy-L-mannose
C06621 23 dTDP-4-oxo-2,6-dideoxy-alpha-D-glucose
C07723 23 4-Hydroxy-9-fluorenone
C11520 23 Cyclohexyl isocyanide
C11875 23 ent-7alpha-Hydroxykaur-16-en-19-oic acid
C11912 23 dTDP-6-deoxy-D-allose
C11918 23 Maltol
C11922 23 dTDP-4-oxo-2,6-dideoxy-D-glucose
C11925 23 dTDP-3-amino-3,6-dideoxy-D-glucose
C11928 23 dTDP-4-oxo-2,6-dideoxy-D-allose
C11931 23 dTDP 1-ester with
(6S)-5,6-dihydro-4-hydroxy-6-methyl-5-oxo-2H-pyran
C12318 23 dTDP-3-amino-2,3,6-trideoxy-D-threo-hexopyranos-4-ulose
C14146 23 alpha-Zeacarotene
C00187 24 Cholesterol
C03442 24 dTDP-L-dihydrostreptose
C05443 24 Vitamin D3
C06093 24 Gibberellin A12 aldehyde
C06622 24 dTDP-4-oxo-2,6-dideoxy-L-glucose
C08586 24 delta-Carotene
C11876 24 6beta,7beta-Dihydroxykaurenoic acid
C11920 24 dTDP-L-olivose
C11923 24 dTDP-D-olivose
C11927 24 dTDP-4-oxo-2,6-dideoxy-L-mannose
C11932 24 dTDP 1-ester with 2,6-dideoxy-L-erythro-hexopyranos-3-ulose
C00599 25 Cholest-4-en-3-one
C01802 25 Desmosterol
C03594 25 7alpha-Hydroxycholesterol
C03855 25 Cholesteryl-beta-D-glucoside
C05418 25 Cholesterol-5beta,6beta-epoxide
C05419 25 Cholesterol-5alpha,6beta-epoxide
C05432 25 Lycopene
C05433 25 alpha-Carotene
C05500 25 20alpha-Hydroxycholesterol
C05502 25 22beta-Hydroxycholesterol
C11857 25 Gibberellin A12
C13550 25 24-Hydroxycholesterol
C03091 26 5beta-Cholestan-3-one
C03238 26 5alpha-Cholestan-3-one
C03910 26 (24R,24'R)-Fucosterol epoxide
C05425 26 3beta,5alpha,6beta-Cholestanetriol
C05435 26 gamma-Carotene
C05455 26 7alpha-Hydroxycholest-4-en-3-one
C05499 26 17alpha,20alpha-Dihydroxycholesterol
C05501 26 20alpha,22beta-Dihydroxycholesterol
C08601 26 Lutein
C11860 26 Gibberellin A15 open lactone
C15518 26 (24S)-Cholest-5-ene-3beta,7alpha,24-triol
C02373 27 4-Methylpentanal
C05138 27 17alpha-Hydroxypregnenolone
C05451 27 7alpha-Hydroxy-5beta-cholestan-3-one
C05457 27 7alpha,12alpha-Dihydroxycholest-4-en-3-one
C11861 27 Gibberellin A24
C01176 28 17alpha-Hydroxyprogesterone
C01227 28 3beta-Hydroxyandrost-5-en-17-one
C04529 28 (3S,4S)-3-Hydroxytetradecane-1,3,4-tricarboxylate
C04655 28 (2S,3S)-2-Hydroxytridecane-1,2,3-tricarboxylate
C05452 28 3alpha,7alpha-Dihydroxy-5beta-cholestane
C05453 28 7alpha,12alpha-Dihydroxy-5beta-cholestan-3-one
C05487 28 17alpha,21-Dihydroxypregnenolone
C11862 28 Gibberellin A36
C00280 29 Androst-4-ene-3,17-dione
C04295 29 Androst-5-ene-3beta,17beta-diol
C04518 29 17alpha,20alpha-Dihydroxypregn-4-en-3-one
C05139 29 16alpha-Hydroxydehydroepiandrosterone
C05444 29 3alpha,7alpha,26-Trihydroxy-5beta-cholestane
C05454 29 3alpha,7alpha,12alpha-Trihydroxy-5beta-cholestane
C05488 29 11-Deoxycortisol
C05489 29 11beta,17alpha,21-Trihydroxypregnenolone
C05497 29 21-Deoxycortisol
C11859 29 Gibberellin A37 open lactone
C00535 30 Testosterone
C00735 30 Cortisol
C05140 30 16alpha-Hydroxyandrost-4-ene-3,17-dione
C05290 30 19-Hydroxyandrost-4-ene-3,17-dione
C05445 30 3alpha,7alpha-Dihydroxy-5beta-cholestan-26-al
C05446 30 3alpha,7alpha,12alpha,26-Tetrahydroxy-5beta-cholestane
C00762 31 Cortisone
C01301 31 3alpha,7alpha,12alpha-Trihydroxy-5beta-cholestan-26-al
C02821 31 Cortisol 21-acetate
C04554 31 3alpha,7alpha-Dihydroxy-5beta-cholestanate
C05294 31 19-Hydroxytestosterone
C05297 31 19-Oxoandrost-4-ene-3,17-dione
C05471 31 11beta,17alpha,21-Trihydroxy-5beta-pregnane-3,20-dione
C11134 31 Testosterone glucuronide
C00468 32 Estrone
C03588 32 4,5alpha-Dihydrocortisone
C04722 32 3alpha,7alpha,12alpha-Trihydroxy-5beta-cholestanoate
C05295 32 19-Oxotestosterone
C05469 32 17alpha,21-Dihydroxy-5beta-pregnane-3,11,20-trione
C05472 32 Urocortisol
C00951 33 Estradiol-17beta
C02537 33 Estradiol-17alpha
C05298 33 2-Hydroxyestrone
C05300 33 16alpha-Hydroxyestrone
C05470 33 Urocortisone
C05482 33 Cortol
C11133 33 Estrone glucuronide
C05141 34 Estriol
C05301 34 2-Hydroxyestradiol-17beta
C05481 34 Cortolone
C05503 34 Estradiol-17beta 3-glucuronide
C05504 35 16-Glucuronide-estriol
C06121 35 3-Ketosphingosine
C00249 36 Hexadecanoic acid
C00319 36 Sphingosine
C00517 36 Hexadecanal
C02934 36 3-Dehydrosphinganine
C00823 37 1-Hexadecanol
C00836 37 Sphinganine
C01120 37 Sphinganine 1-phosphate
C01747 37 Psychosine
C01948 37 Pentadecanal
C02788 37 2-trans-Hexadecenal
C05462 37 Chenodeoxyglycocholate
C06124 37 Sphingosine 1-phosphate
C00695 38 3alpha,7alpha,12alpha-Trihydroxy-5beta-cholanate
C01921 38 Glycocholate
C06123 38 Hexadecenal
C12144 38 Phytosphingosine
C01292 39 3alpha,7alpha-Dihydroxy-12-oxo-5beta-cholanate
C04483 39 3alpha,12alpha-Dihydroxy-5beta-cholanate
C04643 39 3alpha,12alpha-Dihydroxy-7-oxo-5beta-cholanate
C11637 39 3alpha,12alpha-Dihydroxy-5beta-chol-6-enoate
C04661 40 3alpha,7alpha,12beta-Trihydroxy-5beta-cholanate
C05464 40 Glycodeoxycholate
C05683 40 2-Aminoethylphosphocholate


      reactions:

ID generation name

R00002 2 Reduced ferredoxin:dinitrogen oxidoreductase (ATP-hydrolysing)
R00009 2 hydrogen-peroxide:hydrogen-peroxide oxidoreductase
R00085 2 ATP diphosphohydrolase
R00086 2 ATP phosphohydrolase (protein-secreting)
R00087 2 ATP pyrophosphohydrolase
R00088 2 ATP aminohydrolase
R00089 2 ATP pyrophosphate-lyase (cyclizing)
R00090 2 NADH:hydrogen-peroxide oxidoreductase
R00122 2 ATP pyrophosphohydrolase
R00123 2 ADP aminohydrolase
R00125 2 P1,P4-Bis(5'-nucleosyl)-tetraphosphate
nucleotidebisphosphohydrolase
R00126 2 ADP:ATP adenylyltransferase
R00127 2 ATP:AMP phosphotransferase
R05668 2
R00004 3 Pyrophosphate phosphohydrolase
R00067 3 Reduced ferredoxin:dinitrogen oxidoreductase (ATP-hydrolysing)
R00128 3 Adenosine-tetraphosphate phosphohydrolase
R00136 3 ATP:polyphosphate phosphotransferase
R00138 3 Triphosphate phosphohydrolase
R00143 3 Ammonia:(acceptor) oxidoreductase
R00148 3
R00153 3 Reduced ferredoxin:dinitrogen oxidoreductase (ATP-hydrolysing)
R00181 3 AMP aminohydrolase
R00182 3 AMP phosphoribohydrolase
R00183 3 Adenosine 5'-monophosphate phosphohydrolase
R00184 3 P1,P4-Bis(5'-adenosyl) tetraphosphate nucleotidohydrolase
R00185 3 ATP:adenosine 5'-phosphotransferase
R00186 3 (S)-Lactate adenylohydrolase
R00187 3 P1,P3-Bis(5'-adenosyl) triphosphate adenylohydrolase
R00188 3 Adenosine 3',5'-bisphosphate 3'(2')-phosphohydrolase
R00190 3 AMP:pyrophosphate phosphoribosyltransferase
R00191 3 Adenosine 3',5'-phosphate 5'-nucleotidohydrolase
R00275 3 Superoxide:superoxide oxidoreductase
R00700 3 Hydrogen:NAD+ oxidoreductase
R00719 3 ITP diphosphohydrolase
R00720 3 Inosine 5'-triphosphate pyrophosphohydrolase
R00722 3 ATP:nucleoside-diphosphate phosphatransferase
R00723 3 Inosine 5'-tetraphosphate phosphohydrolase
R00961 3 IDP diphosphohydrolase
R05669 3
R05746 3 phosphonate:NAD+ oxidoreductase
R07171 3 NADH:oxygen oxidoreductase
R00023 4 NADH:hyponitrite oxidoreductase
R00793 4 Hydroxylamine:oxygen oxidoreductase
R01049 4 ATP:D-ribose-5-phosphate pyrophosphotransferase
R01050 4 ATP:D-ribose-5-phosphate 1-phosphotransferase
R01051 4 ATP:D-ribose 5-phosphotransferase
R01052 4 ADP:D-ribose-5-phosphate adenylyltransferase
R01053 4 Ribose-5-phosphate:ammonia ligase (ADP-forming)
R01054 4 ADPribose ribophosphohydrolase
R01056 4 D-Ribose-5-phosphate ketol-isomerase
R01057 4 D-Ribose 1,5-phosphomutase
R01071 4 1-(5-Phospho-D-ribosyl)-ATP:pyrophosphate
phosphoribosyl-transferase
R01126 4 Inosine 5'-monophosphate phosphohydrolase
R01127 4 IMP 1,2-hydrolase (decyclizing)
R01128 4 5'-Inosinate phosphoribohydrolase
R01130 4 IMP:NAD+ oxidoreductase
R01131 4 ATP:inosine 5'-phosphotransferase
R01132 4 IMP:pyrophosphate phosphoribosyltransferase
R01134 4 NADH:guanosine-5'-phosphate oxidoreductase(deaminating)
R01244 4 Adenine aminohydrolase
R01245 4 Adenosine ribohydrolase
R01560 4 Adenosine aminohydrolase
R01561 4 Adenosine:orthophosphate ribosyltransferase
R01562 4 3'-Adenosine monophosphate phosphohydrolase
R01849 4 Reduced ferredoxin:dinitrogen oxidoreductase (ATP-hydrolysing)
R02504 4 Trimetaphosphate hydrolase
R04782 4 Reduced ferredoxin:dinitrogen oxidoreductase (ATP-hydrolysing)
R05695 4 Nucleoside:oxygen 5'-oxidoreductase (H2O2-forming)
R05696 4
R06836 4 Ribose 1,5-biphosphokinase
R07173 4 hydroxylamine:acceptor oxidoreductase
R00055 5 Nucleoside:oxygen 5'-oxidoreductase
R00328 5 GDP phosphohydrolase
R00332 5 ATP:(d)GMP phosphotransferase
R00426 5 Guanosine 5'-triphosphate pyrophosphohydrolase
R00787 5 ammonium-hydroxide:NADP+ oxidoreductase
R00794 5 NADH:nitrate oxidoreductase
R00800 5
R01079 5 D-Ribose:NADP+ 1-oxidoreductase
R01081 5 D-Ribose ketol-isomerase
R01227 5 Guanosine 5'-monophosphate phosphohydrolase
R01228 5 ATP:inosine 5'-phosphotransferase
R01229 5 GMP:pyrophosphate phosphoribosyltransferase
R01230 5 Xanthosine-5'-phosphate:ammonia ligase (AMP-forming)
R01234 5 Guanosine 3',5'-cyclic phosphate 5'-nucleotidohydrolase
R01523 5 ATP:D-ribulose-5-phosphate 1-phosphotransferase
R01524 5 D-Ribitol-5-phosphate:NAD+ 2-oxidoreductase
R01526 5 ATP:D-ribulose 5-phosphotransferase
R01529 5 D-Ribulose-5-phosphate 3-epimerase
R01530 5 D-Arabinose-5-phosphate ketol-isomerase
R01768 5 Xanthine:NAD+ oxidoreductase
R01769 5 Hypoxanthine:oxygen oxidoreductase
R01770 5 Inosine ribohydrolase
R01863 5 inosine:orthophosphate ribosyltransferase
R01885 5
R02142 5 XMP:pyrophosphate phosphoribosyltransferase
R02299 5 alpha-D-Ribose 1-phosphate 1,6-phosphomutase
R02719 5 Xanthosine 5'-phosphate phosphohydrolase
R02720 5 XTP pyrophosphohydrolase
R02802 5 Reduced ferredoxin:dinitrogen oxidoreductase (ATP-hydrolysing)
R03537 5 2',3'-Cyclic AMP 3'-nucleotidohydrolase
R04035 5 Phosphoribosyl-ATP pyrophosphohydrolase
R05697 5
R06975 5
5-formaminoimidazole-4-carboxamide-1-beta-D-ribofuranosyl5'-monophosphate
synthetase
R07281 5 3,4-Dihydroxy-2-butanone 4-phosphate synthase
R00012 6 GTP:GTP guanylyltransferase
R00330 6 ATP:nucleoside-diphosphate phosphatransferase
R00335 6 GTP phosphohydrolase (vesicle-releasing)
R00336 6 Guanosine-3',5'-bis(diphosphate) 3'-pyrophosphohydrolase
R00424 6 GTP 7,8-8,9-dihydrolase
R00425 6 GTP 7,8-8,9-dihydrolase (pyrophosphate-forming)
R00428 6 GTP 7,8-8,9-dihydrolase
R00429 6 ATP:GTP 3'-pyrophosphotransferase
R00434 6 GTP pyrophosphate-lyase (cyclizing)
R00518 6 ATP:formate phosphotransferase
R00519 6 Formate:NAD+ oxidoreductase
R00521 6 Formyl-CoA hydrolase
R00524 6 Formamide amidohydrolase
R00604 6 Formaldehyde:NAD+ oxidoreductase
R01232 6 P1,P4-Bis(5'-nucleosyl)-tetraphosphate nucleotidohydrolase
R01573 6 ATP:D-arabinose 5-phosphotransferase
R01577 6 D-Arabinose ketol-isomerase
R01621 6 D-Xylulose 5-phosphate D-glyceraldehyde-3-phosphate-lyase
R01639 6 ATP:D-xylulose 5-phosphotransferase
R01641 6
Sedoheptulose-7-phosphate:D-glyceraldehyde-3-phosphateglycolaldehyde
transferase
R01676 6 Guanine aminohydrolase
R01677 6 Guanosine ribohydrolase
R01893 6 Ribitol:NAD+ 2-oxidoreductase
R02103 6 xanthine:NAD+ oxidoreductase
R02107 6 Xanthine:oxygen oxidoreductase
R02141 6
R02143 6 Xanthosine ribohydrolase
R02145 6 Guanosine aminohydrolase
R02147 6 guanosine:orthophosphate ribosyltransferase
R02148 6 Guanosine 3'-phosphate phosphohydrolase
R02297 6 Xanthosine:orthophosphate ribosyltransferase
R02805 6 P1,P4-Bis(5'-nucleosyl)-tetraphosphate nucleotidohydrolase
R03140 6 D-Ribulose 1,5-bisphosphate carboxy-lyase (dimerizing)
R04037 6 1-(5-phospho-D-ribosyl)-AMP 1,6-hydrolase
R04378 6
1-(5'-Phosphoribosyl)-5-amino-4-imidazolecarboxamide:pyrophosphatephosphoribosyltransferase
R05724 6 nitric oxide, NAD(P)H2:oxygen oxidoreductase
R05822 6
R05850 6 L-ribulose-5-phosphate 4-epimerase
R07134 6 D-arabinitol:NAD+ 2-oxidoreductase (D-ribulose-forming)
R07246 6
sedoheptulose-7-phosphate:D-glyceraldehyde-3-phosphateglycolaldehydetransferase
R07306 6 GTP 8,9-hydrolase (phosphate-forming)
R00005 7 Urea-1-carboxylate amidohydrolase
R00024 7 D-Ribulose 1,5-bisphosphate carboxy-lyase (dimerizing)
R00131 7 Urea amidohydrolase
R00132 7 Carbonic acid hydro-lyase
R00149 7 Carbon-dioxide:ammonia
ligase(ADP-forming,carbamate-phosphorylating)
R00150 7 ATP:carbamate phosphotransferase
R00207 7 Pyruvate:oxygen 2-oxidoreductase (phosphorylating)
R00230 7 Acetyl-CoA:orthophosphate acetyltransferase
R00273 7 oxalate:oxygen oxidoreductase
R00276 7 Carbon-monoxide:oxygen oxidoreductase
R00315 7 ATP:acetate phosphotransferase
R00317 7 Acetyl phosphate phosphohydrolase
R00320 7 Pyrophosphate:acetate phosphotransferase
R00522 7 Oxalate carboxy-lyase
R00602 7 Hydorogen-peroxide:hydrogen-peroxide oxidoreductase
R00605 7 methanol:NAD+ oxidoreductase
R00606 7 Methylamine:(acceptor) oxidoreductase (deaminating)
R00608 7 Methanol:oxygen oxidereductase
R00614 7 Formaldehyde:formaldehyde oxidoreductase
R00845 7 sn-glycerol-3-phosphate:NADP+ 1-oxidoreductase
R01015 7 D-Glyceraldehyde-3-phosphate ketol-isomerase
R01058 7 D-glyceraldehyde 3-phosphate:NADP+ oxidoreductase
R01059 7 ATP:D-glyceraldehyde 3-phosphotransferase
R01061 7 D-Glyceraldehyde-3-phosphate:NAD+ oxidoreductase(phosphorylating)
R01334 7 2-Phosphoglycolate phosphohydrolase
R01408 7 Formamide hydro-lyase
R01432 7 D-Xylose ketol-isomerase
R01440 7 D-Xylulose-5-phosphate:formaldehyde glycolaldehydetransferase
R01511 7 D-Glycerate-3-phosphate phosphohydrolase
R01512 7 ATP:3-phospho-D-glycerate 1-phosphotransferase
R01513 7 3-Phospho-D-glycerate:NAD+ 2-oxidoreductase
R01514 7 ATP:(R)-glycerate 3-phosphotransferase
R01515 7 3-Phospho-D-glyceroyl phosphate phosphohydrolase
R01516 7 3-Phospho-D-glycerate 1,2-phosphomutase
R01517 7 GTP:3-phospho-D-glycerate 1-phosphotransferase
R01518 7 2-Phospho-D-glycerate 2,3-phosphomutase
R01528 7 6-Phospho-D-gluconate:NADP+ 2-oxidoreductase (decarboxylating)
R01574 7 D-Arabinose:NAD+ 1-oxidoreductase
R01827 7
Sedoheptulose-7-phosphate:D-glyceraldehyde-3-phosphateglyceronetransferase
R01843 7 ATP:Sedoheptulose 7-phosphate 1-phosphotransferase
R01844 7 ATP:sedoheptulose 7-phosphate
R01845 7 Sedoheptulose 1,7-bisphosphate 1-phosphohydrolase
R01848 7 ITP:Sedoheptulose 7-phosphate 1-phosphotransferase
R01896 7 Xylitol:NAD+ 2-oxidoreductase (D-xylulose-forming)
R01898 7 D-Lyxose ketol-isomerase
R01908 7 Oxalyl-CoA carboxy-lyase
R02106 7 Urate:oxygen oxidoreductase
R02439 7 ATP:L-ribulose 5-phosphotransferase
R02492 7 Nitrous-oxide:(acceptor) oxidoreductase (NO-forming)
R02646 7 Urate-3-ribonucleoside:orthophosphate D-ribosyltransferase
R03244 7 L-ribulose-5-phosphate 3-epimerase
R03409 7 Guanosine 3'-diphosphate 5'-triphosphate 5'-phosphohydrolase
R03459 7
2,5-Diamino-6-hydroxy-4-(5-phosphoribosylamino)-pyrimidine2-aminohydrolase
R04286 7
2-Amino-4-hydroxy-6-(erythro-1,2,3-trihydroxypropyl)dihydropteridine
triphosphate lyase
R04620 7
2-Amino-4-hydroxy-6-(erythro-1,2,3-trihydroxypropyl)dihydropteridine
triphosphate phosphohydrolase (alkaline optimum)
R04638 7
R04639 7
2-Amino-4-hydroxy-6-(erythro-1,2,3-trihydroxypropyl)dihydropteridine
triphosphate 7,8-8,9-dihydrolase
R04640 7
N-(5'-Phospho-D-ribosylformimino)-5-amino-1-(5''-phospho-D-ribosyl)-4-imidazolecarboxamide
ketol-isomerase
R04857 7
R05046 7 Formamidopyrimidine nucleoside triphosphate 7,8-8,9-dihydrolase
R05047 7
R05135 7 2',3'-Cyclic GMP 3'-nucleotidohydrolase
R05338 7 D-arabino-3-Hexulose 6-phosphate formaldehyde-lyase
R05604 7 D-arabinitol:NAD 4-oxidoreductase
R05645 7
R06154 7 methylamine:oxygen oxidoreductase (deaminating) (copper-containing)
R07316 7 carbamate hydro-lyase
R07378 7
sedoheptulose-7-phosphate:D-glyceraldehyde-3-phosphateglyceronetransferase
R00006 8 2-Acetolactate pyruvate-lyase (carboxylating)
R00007 8 4-Hydroxy-4-methyl-2-oxoglutarate pyruvate-lyase
R00008 8 Parapyruvate pyruvate-lyase
R00013 8 Glyoxylate carboxy-lyase (dimerizing)
R00195 8 2,3-Diaminopropionate ammonia-lyase
R00199 8 ATP:pyruvate,water phosphotransferase
R00200 8 ATP:pyruvate O2-phosphotransferase
R00203 8 Pyruvaldehyde:NAD+ oxidoreductase
R00206 8 ATP:pyruvate,orthophosphate phosphotransferase
R00208 8 Phosphoenolpyruvate phosphohydrolase
R00209 8 Pyruvate:NAD+ 2-oxidoreductase (CoA-acetylating)
R00211 8 Glyoxylate:oxygen oxidoreductase
R00212 8 Acetyl-CoA:formate C-acetyltransferase
R00213 8 O-Carbamoyl-L-serine ammonia-lyase (pyruvate-forming)
R00214 8 (S)-Malate:NADP+ oxidoreductase(oxaloacetate-decarboxylating)
R00215 8 (R)-Malate:NAD+ oxidoreductase (decarboxylating)
R00217 8 Oxaloacetate carboxy-lyase
R00218 8 acetylenedicarboxylate carboxy-lyase
R00219 8
R00220 8 L-serine ammonia-lyase
R00221 8 D-serine ammonia-lyase
R00223 8 Serine ammonia-lyase
R00224 8 Pyruvate carboxy-lyase
R00226 8 (S)-2-Acetolactate pyruvate-lyase (carboxylating)
R00227 8 Acetyl-CoA hydrolase
R00228 8 acetaldehyde:NAD+ oxidoreductase (CoA-acetylating)
R00229 8 Acetate:CoA ligase (ADP-forming)
R00233 8 Malonyl-CoA carboxy-lyase
R00235 8 Acetate:CoA ligase (AMP-forming)
R00236 8 Acetyl adenylate:CoA ligase (AMP-forming)
R00237 8 (3S)-Citramalyl-CoA pyruvate-lyase
R00238 8 Acetyl-CoA:acetyl-CoA C-acetyltransferase
R00316 8 Acetate:CoA ligase (AMP-forming)
R00318 8 Phosphonoacetate phosphonohydrolase
R00319 8 (S)-Lactate:oxygen 2-oxidoreductase(decarboxylating)
R00321 8 Acetamide amidohydrolase
R00322 8 5'-Acetylphosphoadenosine acylhydrolase
R00324 8 Acetylpyruvate acetylhydrolase
R00325 8 (3S)-citramalate pyruvate-lyase
R00338 8 Oxaloacetate acetylhydrolase
R00365 8 glycine:NAD+ oxidoreductase (deaminating)
R00366 8 Aminoacetic acid:oxygen oxidoreductase (deaminating)
R00396 8 L-Alanine:NAD+ oxidoreductase (deaminating)
R00430 8 GTP:pyruvate O2-phosphotransferase
R00466 8 Glyoxylate:oxygen oxidoreductase
R00468 8 Glyoxylate:NADP+ oxidoreductase (CoA-oxalylating)
R00469 8 Ureidoglycolate amidohydrolase (decarboxylating)
R00470 8 4-Hydroxy-2-oxoglutarate glyoxylate-lyase
R00471 8 D-4-Hydroxy-2-oxoglutarate glyoxylate-lyase
R00472 8 L-Malate glyoxylate-lyase (CoA-acetylating)
R00473 8 (3S)-3-Carboxy-3-hydroxypropanoyl-CoA glyoxylate-lyase
R00475 8 (S)-2-Hydroxy-acid:oxygen 2-oxidoreductase
R00658 8 2-Phospho-D-glucerate hydro-lyase
R00703 8 (S)-Lactate:NAD+ oxidoreductase
R00704 8 (R)-Lactate:NAD+ oxidoreductase
R00705 8 3-Oxopropanoate:NAD+ oxidoreductase
(decarboxylating,CoA-acetylating)
R00710 8 Acetaldehyde:NAD+ oxidoreductase
R00717 8 Glycolate:NAD+ oxidoreductase
R00724 8 ITP:pyruvate O2-phosphotransferase
R00756 8 ATP:D-fructose-6-phosphate 1-phosphotransferase
R00758 8 D-Mannitol-1-phosphate:NAD+ 5-oxidoreductase
R00760 8 ATP:D-fructose 6-phosphotransferase
R00761 8 D-Fructose-6-phosphate D-erythrose-4-phosphate-lyase
R00762 8 D-Fructose-1,6-bisphosphate 1-phosphohydrolase
R00763 8 D-Fructose-2,6-bisphosphate 2-phosphohydrolase
R00764 8 Pyrophosphate:D-fructose-6-phosphate 1-phosphotransferase
R00765 8 D-Glucosamine-6-phosphate ketol-isomerase(deaminating)
R00770 8 ITP:D-fructose-6-phosphate 1-phosphotransferase
R00771 8 D-Glucose-6-phosphate ketol-isomerase
R00772 8 D-Mannose-6-phosphate ketol-isomerase
R00774 8 Urea:carbon-dioxide ligase (ADP-forming)
R00776 8 (-)-Ureidoglycolate urea-lyase
R00778 8 Urea hydro-lyase
R00841 8 Glycerol-3-phosphate phosphohydrolase
R00842 8 sn-Glycerol-3-phosphate:NAD+ 2-oxidoreductase
R00846 8 sn-Glycerol-3-phosphate:oxygen 2-oxidoreductase
R00847 8 ATP:glycerol 3-phosphotransferase
R00876 8 ITP:D-hexose 6-phosphotransferase
R01010 8 Glycerone phosphate phosphohydrolase (alkaline optimum)
R01011 8 ATP:glycerone phosphotransferase
R01012 8 Phosphoenolpyruvate:glycerone phosphotransferase
R01014 8 Erythrulose-1-phosphate formaldehyde-lyase
R01016 8 Glycerone-phosphate phospho-lyase
R01034 8 Glycerol:NAD+ oxidoreductase
R01036 8 Glycerol:NAD+ oxidoreductase
R01064 8
2-Dehydro-3-deoxy-D-galactonate-6-phosphateD-glyceraldehyde-3-phosphate-lyase
R01067 8 D-Fructose 6-phosphate:D-glyceraldehyde-3-phosphate
glycolaldehydetransferase
R01068 8 D-Fructose-1,6-bisphosphate D-glyceraldehyde-3-phosphate-lyase
R01069 8 D-Tagatose 1,6-bisphosphate triosephosphate lyase
R01070 8 beta-D-fructose 1,6-bisphosphate D-glyceraldehyde-3-phosphate-lyase
R01142 8 Methane,NADH:oxygen oxidoreductase (hydroxylating)
R01333 8 glycolaldehyde:NAD+ oxidoreductase
R01335 8
R01388 8 D-Glycerate:NADP+ 2-oxidoreductase
R01395 8 ATP:carbamate phosphotransferase
R01400 8
R01429 8 D-xylose:NAD+ 1-oxidoreductase
R01431 8 Xylitol:NADP+ oxidoreductase
R01558 8 Oxalate:CoA ligase (AMP-forming)
R01576 8 3-Deoxy-D-manno-octulosonate D-arabinose-lyase
R01584 8 N-methyl-L-alanine:NADP+ oxidoreductase (demethylating,
deaminating)
R01589 8 Methylguanidine amidinohydrolase
R01662 8 3-Phospho-D-glyceroyl phosphate 2,3-phosphomutase
R01737 8 ATP:D-Gluconate 6-phosphotransferase
R01745 8 (R)-Glycerate:NAD+ oxidoreductase
R01748 8 D-Glycerate-2-phosphate phosphohydrolase
R01749 8 D-Glycerate:NAD+ oxidoreductase (carboxylating)
R01751 8 (R,R)-Tartrate carboxy-lyase
R01752 8 D-Glyceraldehyde:NAD+ oxidoreductase
R01761 8 L-Arabinose ketol-isomerase
R01825 8 D-erythrose 4-phosphate:NAD+ oxidoreductase
R01829 8 Sedoheptulose 1,7-bisphosphate D-glyceraldehyde-3-phosphate-lyase
R01830 8 beta-D-Fructose
6-phosphate:D-glyceraldehyde-3-phosphateglycolaldehyde transferase
R01901 8 ATP:L-xylulose 5-phosphotransferase
R02032 8 6-Phospho-2-dehydro-D-gluconate:NAD+ 2-oxidoreductase
R02035 8 6-Phospho-D-glucono-1,5-lactone lactonohydrolase
R02036 8 6-Phospho-D-gluconate hydro-lyase
R02136 8 ATP:xylitol 5-phosphotransferase
R02441 8 L-Arabitol:NAD+ 2-oxidoreductase (L-ribulose-forming)
R02568 8 D-Fructose 1-phosphate D-glyceraldehyde-3-phosphate-lyase
R02607 8 3-Phosphoglycerate:NAD+ 2-oxidoreductase
R02664 8
R02714 8 D-Arabinono-1,4-lactone lactonohydrolase
R02715 8 D-Arabinono-1,4-lactone:oxygen oxidoreductase
R03298 8
R03458 8 5-amino-6-(5-phosphoribitylamino)uracil:NADP+ 1'-oxidoreductase
R03504 8
2-Amino-4-hydroxy-6-(D-erythro-1,2,3-trihydroxypropyl)-7,8-dihydropteridine
glycolaldehyde-lyase
R03546 8 Cyanate C-N-lyase
R03819 8 ATP:sedoheptulose 7-phosphate
R04285 8 6-Lactoyl-5,6,7,8-tetrahydropterin:NADP+ 2'-oxidoreductase
R04621 8
R04655 8
R04732 8
R05048 8 GTP 7,8-8,9-dihydrolase
R05339 8
R05351 8
R05562 8 Biuret amidohydrolase
R05563 8 Biuret amidohydrolase
R05605 8
2-dehydro-3-deoxy-D-gluconate-6-phosphateD-glyceraldehyde-3-phosphate-lyase
R05636 8 1-Deoxy-D-xylulose-5-phosphate pyruvate-lyase (carboxylating)
R05646 8
R05679 8 sn-Glycerol-1-phosphate:NAD 2-oxidoreductase
R05805 8 ADP:D-fructose-6-phosphate 1-phosphotransferase
R05831 8 xylitol:NAD oxidoreductase
R05861 8 D-alanine:oxygen oxidoreductase (deaminating)
R05862 8 sarcosine:oxygen oxidoreductase (deaminating)
R06063 8
R06064 8
R06601 8 5-Hydroxyisourate amidohydrolase
R07125 8 3-dehydro-L-gulonate-6-phosphate carboxy-lyase
R07133 8 D-sorbitol-6-phosphate:NAD+ 2-oxidoreductase
R07152 8 xylitol:oxygen oxidoreductase
R07290 8 formyl-CoA:oxalate CoA-transferase
R07315 8 carbamate hydro-lyase
R07399 8
R00299 9 ATP:D-glucose 6-phosphotransferase
R00303 9 D-Glucose-6-phosphate phosphohydrolase
R00307 9
R00339 9 (R,R)-Tartrate hydro-lyase
R00340 9 (S,S)-Tartrate hydro-lyase
R00341 9 ATP:oxaloacetate carboxy-lyase (transphosphorylating)
R00342 9 (S)-malate:NAD+ oxidoreductase
R00344 9 Pyruvate:carbon-dioxide ligase (ADP-forming)
R00345 9 Orthophosphate:oxaloacetate carboxyl-lyase (phosphorylating)
R00346 9 Pyrophosphate:oxaloacetate carboxy-lyase (transphosphorylating)
R00347 9 erythro-3-hydroxy-Ls-aspartate ammonia-lyase
R00348 9 2-Oxosuccinamate amidohydrolase
R00350 9 4-Hydroxy-4-carboxymethyl-2-oxoglutarate pyruvate-lyase
R00351 9 Citrate oxaloacetate-lyase ((pro-3S)-CH2COO- -> acetyl-CoA)
R00352 9 ATP:citrate oxaloacetate-lyase ((pro-3S)-CH2COO-
->acetyl-CoA)(ATP-dephosphorylating)
R00353 9 Malonyl-CoA:pyruvate carboxyltransferase
R00354 9 (3S)-Citryl-CoA oxaloacetate-lyase
R00357 9 L-Aspartic acid:oxygen oxidoreductase (deaminating)
R00359 9 D-Aspartate:oxygen oxidoreductase (deaminating)
R00360 9 (S)-Malate:oxygen oxidoreductase
R00362 9 Citrate oxaloacetate-lyase ((pro-3S)-CH2COO- -->acetate)
R00363 9 Oxaloacetate keto-enol-isomerase
R00368 9 N-(carboxymethyl)-D-alanine:NAD+ oxidoreductase (glycine-forming)
R00369 9 L-Alanine:glyoxylate aminotransferase
R00370 9 Acetyl-CoA:glycine C-acetyltransferase
R00371 9 Succinyl-CoA:glycine C-succinyl-transferase(decarboxylating)
R00373 9 Glycine:oxaloacetate aminotransferase
R00397 9 L-Aspartate 4-carboxy-lyase
R00398 9 2,2'-iminodipropanoate:NAD+ oxidoreductase (L-alanine-forming)
R00399 9
R00400 9 L-Alanine:2-oxo-acid aminotransferase
R00401 9 L-Alanine racemase
R00431 9 GTP:oxaloacetate carboxy-lyase (transphosphorylating)
R00477 9 3-Oxalomalate glyoxylate-lyase
R00478 9 erythro-3-Hydroxy-L-aspartate glyoxylate-lyase
R00580 9
R00581 9 L-serine:NAD+ oxidoreductase (deaminating)
R00582 9 L-O-Phosphoserine phosphohydrolase
R00584 9 Pyrophosphate:L-serine O-phosphotransferase
R00585 9 L-Serine:pyruvate aminotransferase
R00586 9
R00588 9 L-Serine:glyoxylate aminotransferase
R00589 9 L-2-Amino-3-hydroxypropionic acid racemase
R00590 9 L-Serine hydro-lyase (deaminating)
R00610 9 Sarcosine:oxygen oxidoreductase (demethylating)
R00661 9 Phosphoenolpyruvate 2,3-phosphonomutase
R00725 9 ITP:D-hexose 6-phosphotransferase
R00726 9 ITP:oxaloacetate carboxy-lyase (transphosphorylating)
R00740 9 3-Oxopropanoate:NADP+ oxidoreductase
(decarboxylating,CoA-acetylating)
R00742 9 Acetyl-CoA:carbon-dioxide ligase (ADP-forming)
R00743 9 Acetyl-CoA:malonate CoA-transferase
R00744 9
R00747 9 2-Phosphonoacetaldehyde phosphonohydrolase
R00748 9 Ethanolamine-phosphate phospho-lyase (deaminating)
R00749 9 Ethanolamine ammonia-lyase
R00750 9
R00751 9 L-Threonine acetaldehyde-lyase
R00753 9 (S)-Lactate acetaldehyde-lyase
R00754 9 Ethanol:NAD+ oxidoreductase
R00775 9 Guanidinoacetate amidohydrolase
R00799 9 Nitroethane:oxygen oxidoreductase
R00834 9 D-Sorbitol 6-phosphate:NADP+ 1-oxidoreductase
R00835 9 D-Glucose-6-phosphate:NADP+ 1-oxoreductase
R00840 9 1L-myo-Inositol-1-phosphate lyase (isomerizing)
R00850 9 sn-Glycerol-3-phosphate:D-glucose 6-phosphotransferase
R00866 9 ATP:D-fructose 1-phosphotransferase
R00867 9 ATP:D-fructose 6-phosphotransferase
R00868 9 D-Mannitol:NAD+ 2-oxidoreductase
R00872 9 D-Fructose 2-phosphate phosphatase
R00875 9 D-Glucitol:NAD+ 2-oxidoreductase
R00877 9 D-Mannose ketol-isomerase
R00878 9 alpha-D-Glucose ketol-isomerase
R00907 9 L-Alanine:3-oxopropanoate aminotransferase
R01043 9 Glycerol-2-phosphate phosphohydrolase
R01044 9 Pyrophosphate:glycerol 1-phosphotransferase
R01047 9 Glycerol hydro-lyase
R01048 9 Glycerol hydro-lyase
R01066 9 2-Deoxy-D-ribose-5-phosphate acetaldehyde-lyase
R01082 9 (S)-Malate hydro-lyase
R01144 9 Oxaloacetate-4-methyl-ester oxaloacetohydrolase
R01150 9 D-AlanineD-Alanine ligase (ADP-forming)
R01256 9 (S)-Malate:CoA ligase (ADP-forming)
R01326 9 ATP:D-glucose 6-phosphotransferase
R01327 9 ITP:D-hexose 6-phosphotransferase
R01357 9 Acetoacetate:CoA ligase (AMP-forming)
R01358 9 Acetoacetyl-CoA hydrolase
R01359 9 Acetoacetyl-CoA:acetate CoA-transferase
R01390 9
R01393 9 Hydroxypyruvate carboxy-lyase
R01394 9 Hydroxypyruvate ketol-isomerase
R01446 9 (S)-lactaldehyde:NAD+ oxidoreductase
R01447 9 (S)-Lactate:oxaloacetate oxidoreductase
R01450 9
R01469 9 Ethanolamine:oxygen oxidoreductase (deaminating)
R01519 9 D-Glucono-1,5-lactone lactonohydrolase
R01538 9 D-Gluconate hydro-lyase
R01541 9 ATP:2-dehydro-3-deoxy-D-gluconate 6-phosphotransferase
R01563 9 N-Carbamoylsarcosine amidohydrolase
R01564 9 N,N-Dimethylglycine:oxygen oxidoreductase (demethylating)
R01566 9 Creatine amidinohydrolase
R01604 9 3-Oxopropanoate:NAD+ oxidoreductase
R01608 9 3-hydroxypropanoate:NAD+ oxidoreductase
R01609 9 3-aci-Nitropropanoate:oxygen oxidoreductase
R01610 9
5-Dehydro-2-deoxy-D-glyconate-6-phosphatemalonate-semialdehyde-lyase
R01611 9 3-Oxopropanoate hydro-lyase
R01735 9 (R)-Lactaldehyde:NAD+ 2-oxidoreductase
R01738 9 D-Gluconate:NAD+ 5-oxidoreductase
R01739 9 D-gluconate:NADP+ oxidoreductase
R01754 9 ATP:L-arabinose 1-phosphotransferase
R01756 9 D-threo-Aldose:NAD+ 1-oxidoreductase
R01757 9 L-Arabinose:NAD+ 1-oxidoreductase
R01758 9 L-Arabitol:NAD+ 1-oxidoreductase
R01781 9 Glycol:NAD+ oxidoreductase
R01782 9 2-Dehydro-3-deoxy-D-pentanoate glycoaldehyde-lyase
R01784 9 2-Dehydro-3-deoxy-L-pentanoate glycolaldehyde
R01785 9 L-Xylulose 1-phosphate lactaldehyde-lyase
R01813 9 Tetrahydrobiopterin:NADP+ oxidoreductase
R01817 9 D-mannitol-1-phosphate:NADP+ 6-oxidoreductase
R01818 9 D-Mannose 6-phosphate 1,6-phosphomutase
R01819 9 D-Mannose-6-phosphate ketol-isomerase
R01826 9
Phosphoenolpyruvate:D-erythrose-4-phosphateC-(1-carboxyvinyl)transferase
(phosphate hydrolysing,2-carboxy-2-oxoethyl-forming)
R01902 9 ATP:L-rhamnulose 1-phosphotransferase
R01903 9 L-Arabitol:NAD+ 4-oxidoreductase (L-xylulose-forming)
R01905 9 3-Dehydro-L-gulonate carboxy-lyase
R01906 9
R01961 9 ATP:D-glucosamine phosphotransferase
R01964 9 ITP:D-hexose 6-phosphotransferase
R01975 9 (S)-3-Hydroxybutanoyl-CoA:NAD+ oxidoreductase
R01977 9 (R)-3-Hydroxybutanoyl-CoA:NADP+ oxidoreductase
R01978 9 (S)-3-Hydroxy-3-methylglutaryl-CoA
acetoacetyl-CoA-lyase(CoA-acetylating)
R02058 9 Acetyl-CoA:D-glucosamine-6-phosphate N-acetyltransferase
R02059 9 N-Acetyl-D-glucosamine-6-phosphate amidohydrolase
R02060 9 D-Glucosamine 1-phosphate 1,6-phosphomutase
R02069 9 D-Fructose 1,6-bisphosphate phosphohydrolase
R02071 9 ATP:D-fructose-1-phosphate 6-phosphotransferase
R02073 9 Pyrophosphate:D-fructose-6-phosphate 1-phosphotransferase
R02167 9 D-Mannitol-1-phosphate phosphohydrolase
R02260 9 (S)-Lactaldehyde:NADP+ oxidoreductase
R02419 9 (R)-Malate hydro-lyase
R02422 9 Allantoate amidinohydrolase
R02425 9 (S)(+)-Allantoin amidohydrolase
R02427 9 D-Xylonolactone lactonohydrolase
R02491 9 L-Citramalyl-CoA hydro-lyase
R02527 9 (R)-Lactaldehyde:NAD+ oxidoreductase
R02528 9
R02529 9 Aminoacetone:oxygen oxidoreductase(deaminating)(flavin-containing)
R02531 9 Lactaldehyde:NAD+ 1-oxidoreductase
R02545 9 meso-Tartaric acid:NAD+ oxidoreductase
R02546 9 (R,R)-Tartrate epimerase
R02648 9 Glycerol 1,2-cyclic phosphate 2-glycerophosphohydrolase
R02658 9 ATP:2-dehydro-D-gluconate 6-phosphate
R02703 9 D-Mannitol-1-phosphate:NAD+ 5-oxidoreductase
R02730 9 D-Fructose-2,6-bisphosphate 6-phosphohydrolase
R02731 9 D-Fructose-2,6-bisphosphate 2-phosphohydrolase
R02732 9 ATP:D-fructose-6-phosphate 2-phosphotransferase
R02736 9 beta-D-Glucose-6-phosphate:NADP+ 1-oxoreductase
R02740 9 alpha-D-Glucose 6-phosphate ketol-isomerase
R02754 9 5-Dehydro-4-deoxy-D-glucarate tartronate-semialdehyde-lyase
R02853 9 D-O-Phosphoserine phosphohydrolase
R02865 9 ATP:D-hexose 6-phosphotransferase
R02866 9 Sorbitol-6-phosphate phosphohydrolase
R02867 9 ITP:D-hexose 6-phosphotransferase
R02935 9 (S)-Ureidoglycolate:NAD+ oxidoreductase
R02947 9 2-Acetolactate carboxy-lyase
R02948 9 (S)-2-Hydroxy-2-methyl-3-oxobutanoate carboxy-lyase
R02955 9 Acetyl-CoA:citramalate CoA-transferase
R03032 9 D-Arabinonate hydro-lyase
R03051 9 2,3-Dihydroxy-3-methylbutanoate:NADP+ oxidoreductase (isomerizing)
R03052 9 2-Acetolactate methylmutase
R03127 9 Dihydroxyfumarate carboxy-lyase
R03128 9
R03153 9 Acetyl-CoA:citramalate CoA-transferase
R03234 9
R03236 9 ATP:D-tagatose-6-phosphate 1-phosphotransferase
R03239 9 ITP:D-Tagatose 6-phosphate 1-phosphotransferase
R03254 9
2-Dehydro-3-deoxy-D-octonate-8-phosphateD-arabinose-5-phosphate-lyase
(pyruvate-phosphorylating)
R03277 9
R03321 9 beta-D-Glucose 6-phosphate ketol-isomerase
R03350 9 3-Deoxy-D-manno-octulosonate-8-phosphate 8-phosphohydrolase
R03387 9 ATP:2-dehydro-3-deoxy-galactonokinase
R03503 9
ATP:2-amino-4-hydroxy-6-hydroxymethyl-7,8-dihydropteridine6'-pyrophosphotransferase
R03693 9 (S)-2-Methylmalate hydro-lyase
R03896 9 (R)-2-Methylmalate hydro-lyase
R03920 9 ATP:D-fructose 6-phosphotransferase
R03925 9 (S)(+)-Allantoin racemase
R03995 9
R04144 9 5-Phospho-D-ribosylamine:glycine ligase (ADP-forming)
R04177 9 2-Hydroxyethylenedicarboxylate hydro-lyase
R04210 9 4-phospho-D-erythronate:NAD+ 2-oxidoreductase
R04375 9
R04417 9
R04439 9 (R)-2,3-Dihydroxy-3-methylbutanoate:NADP+
oxidoreductase(isomerizing)
R04731 9 4-aminoimidazole aminohydrolase
R04779 9 ATP:D-fructose-6-phosphate 1-phosphotransferase
R04780 9 beta-D-Fructose 1,6-bisphosphate 1-phosphohydrolase
R05071 9 (S)-2-Acetolactate methylmutase
R05077 9
R05078 9
R05378 9 2-Deoxy-5-keto-D-gluconic acid 6-phosphate
Dihydroxyacetonephosphate-lyase
R05380 9 Acetaldehyde hydro-lyase
R05444 9
R05508 9
R05554 9 Ureidoglycine aminohydrolase
R05561 9 Cyanuric acid amidohydrolase
R05576 9 (S)-3-Hydroxybutanoyl-CoA:NADP+ oxidoreductase
R05607 9 D-sorbitol-6-phosphate:NAD 2-oxidoreductase
R05647 9
R05688 9 1-Deoxy-D-xylulose-5-phosphate isomeroreductase
R05758 9 threo-3-hydroxy-L-aspartate ammonia-lyase
R05804 9 ADP:D-glucose 6-phosphotransferase
R05842 9 ethylene oxide hydrolase
R06126 9 L-serine:NADP+ 3-oxidoreductase
R06137 9
R06171 9 L-Allothreonine acetaldehyde-lyase
R06180 9
R06510 9
R06604 9
R06605 9
R06973 9
R07127 9 ATP:3-dehydro-L-gulonate 6-phosphotransferase
R07164 9 L-aspartate:NAD+ oxidoreductase (deaminating)
R07183 9 acetylacetone:oxygen oxidoreductase
R07253 9 acyl-CoA:malonyl-CoA C-acyltransferase
(decarboxylating,oxoacyl-reducing, thioester-hydrolysing and cyclizing)
R07280 9
R07298 9 glycerol-1-phosphate phosphohydrolase
R07305 9 cyanuric acid amidohydrolase
R07324 9 1D-myo-inositol-3-phosphate lyase (isomerizing)
R00010 10 alpha,alpha-Trehalose glucohydrolase
R00028 10 alpha-D-Glucoside glucohydrolase
R00300 10 D-Glucose:NAD+ 1-oxidoreductase
R00301 10 D-Glucose:NADP+ 1-oxidoreductase
R00302 10 Pyranose:oxygen 2-oxidoreductase
R00304 10 D-Glucose-1-phosphate phosphohydrolase
R00306 10 1,4-beta-D-Glucan glucohydrolase
R00327 10 6-Acetyl-D-glucose acetylhydrolase
R00337 10 GDPglucose glucohydrolase
R00402 10 succinate:NAD+ oxidoreductase
R00480 10 ATP:L-aspartate 4-phosphotransferase
R00481 10
R00482 10 L-Aspartate:ammonia ligase (ADP-forming)
R00483 10 L-Aspartate:ammonia ligase (AMP-forming)
R00484 10 N-Carbamoyl-L-aspartate amidohydrolase
R00485 10 L-Asparagine amidohydrolase
R00486 10 3-Cyano-L-alanine aminohydrolase
R00487 10 Acetyl-CoA:L-aspartate N-acetyltransferase
R00488 10 N-Acetyl-L-aspartate amidohydrolase
R00489 10 L-Aspartate 1-carboxy-lyase
R00490 10 L-Aspartate ammonia-lyase
R00491 10 L-Aspartate racemase
R00526 10 N-Formyl-L-aspartate amidohydrolase
R00777 10 N-Amidino-L-aspartate amidinohydrolase
R00801 10 alpha-D-Glucoside glucohydrolase
R00802 10 alpha-D-Glucoside glucohydrolase
R00837 10 alpha,alpha-Trehalose-6-phosphate phosphoglucohydrolase
R00838 10 Maltose-6'-phosphate 6-phosphoglucohydrolase
R00839 10 6-Phospho-beta-D-glucosyl-(1,4)-D-gluxose glucohydrolase
R00874 10 D-Glucose:D-fructose oxidoreductase
R00881 10 GDPmannose sugarphosphohydrolase
R00883 10 GDP:D-mannose-1-phosphate guanylyltransferase
R00885 10 GTP:alpha-D-mannose-1-phosphate guanylyltransferase
R00904 10 beta-Aminopropion aldehyde:NAD+ oxidoreductase
R00905 10 N-Carbamoyl-beta-alanine amidohydrolase
R00906 10 N-(D-1-carboxyethyl)-beta-alanine:NAD+
oxidoreductase(beta-alanine-forming)
R00909 10 N-Acetyl-beta-alanine amidohydrolase
R00913 10 3-Guanidinopropanoate amidinopropionase
R00914 10
R00947 10 D-Glucose-1-phosphate phosphohydrolase
R00959 10 alpha-D-Glucose 1-phosphate 1,6-phosphomutase
R00996 10 L-threonine ammonia-lyase
R01083 10 N6-(1,2-Dicarboxyethyl)AMP AMP-lyase
R01085 10 3-Fumarylpyruvate acylhydrolase
R01087 10 Maleate cis-trans-isomerase
R01135 10 IMP:L-aspartate ligase (GDP-forming)
R01182 10 ATP:myo-inositol 1-phosphotransferase
R01185 10 myo-Inositol 1-phosphate phosphahydrolase
R01187 10 1D-myo-Inositol 3-phosphate phosphahydrolase
R01200 10 N-Acetyl-D-glucosamine amidohydrolase
R01201 10 ATP:N-acetyl-D-glucosamine 6-phosphotransferase
R01204 10 Acetyl-CoA:D-glucosamine N-acetyltransferase
R01209 10 2,3-Dihydroxy-3-methylbutanoate hydro-lyase
R01322 10 Citrate:CoA ligase (ADP-forming)
R01323 10 Acetyl-CoA:citrate CoA-transferase
R01324 10 Citrate hydro-lyase
R01325 10 Citrate hydro-lyase
R01336 10 Carboxymethyloxysuccinate glycolate-lyase
R01360 10 (S)-3-Hydroxy-3-methylglutaryl-CoA acetoacetate-lyase
R01361 10 (R)-3-Hydroxybutanoate:NAD+ oxidoreductase
R01364 10 4-Fumarylacetoacetate fumarylhydrola
R01366 10 Acetoacetate carboxy-lyase
R01367 10 Acetoacetate hydro-lyase
R01397 10 Carbamoyl-phosphate:L-aspartate carbamoyltransferase
R01465 10 L-Threonine:NAD+ oxidoreductase
R01466 10 O-Phospho-L-homoserine phospho-lyase (adding water)
R01467 10 L-Threonine racemase
R01468 10 ATP:ethanolamine O-phosphotransferase
R01470 10 sn-Glycero-3-phosphoethanolamine glycerophosphohydrolase
R01520 10 beta-D-Glucose:NAD+ 1-oxoreductase
R01522 10 beta-D-Glucose:oxygen 1-oxidoreductase
R01540 10 D-Altronate hydro-lyase
R01542 10 2-Dehydro-3-deoxy-D-gluconate:NAD+ 5-oxidoreductase
R01543 10 2-Dehydro-3-deoxy-D-gluconate:NADP+ 6-oxidoreductase
R01544 10 2-amino-2-deoxy-D-gluconate ammonia-lyase
R01600 10 ATP:D-glucose 6-phosphotransferase
R01602 10 alpha-D-Glucose 1-epimerase
R01718 10 Isomaltose 6-alpha-D-glucanohydrolase
R01786 10 ATP:D-glucose 6-phosphotransferase
R01787 10 alpha-D-Glucose:NADP+ 1-oxidoreductase
R01788 10 alpha-D-Glucose 6-phosphate phosphohydrolase
R01793 10 NADH:6,7-dihydropteridine oxidoreductase
R01812 10 5,6,7,8-Tetrahydrobiopterin:NADP+ oxidoreductase
R01881 10 ATP:creatine N-phosphotransferase
R01882 10 N-Phosphocreatine hydrolase
R01884 10 Creatinine amidohydrolase
R01962 10
R02081 10 (R)-Mevalonate:NAD+ oxidoreductase (CoA-acetylating)
R02083 10 (S)-3-Hydroxy-3-methylglutaryl-CoA hydrolase
R02085 10 (S)-3-Hydroxy-3-methylglutaryl-CoA hydro-lyase
R02086 10 N-Acetyl-D-glucosamine 1-phosphate 1,6-phosphomutase
R02087 10 N-Acetyl-D-glucosamine 6-phosphate 2-epimerase
R02139 10 Barbiturate amidohydrolase
R02257 10 Propane-1,2-diol:NAD+ oxidoreductase
R02258 10 (S)-Propane-1,2-diol:NAD+ oxidoreductase
R02261 10
R02262 10 L-Fuculose-1-phosphate lactaldehyde-lyase
R02263 10 L-Rhamnulose-1-phosphate lactaldehyde-lyase
R02278 10 2-Dehydro-3-deoxy-L-arabinonate hydro-lyase
R02279 10 5-Dehydro-4-deoxy-D-glucarate hydro-lyase (decarboxylating)
R02359 10 Urethane amidohydrolase (decarboxylating)
R02404 10 Itaconate:CoA ligase (ADP-forming)
R02405 10 Itaconate:CoA ligase (IDP-forming)
R02406 10 Itaconate:CoA ligase (IDP-forming)
R02423 10 Allantoate amidinohydrolase (decarboxylating)
R02424 10 Allantoin amidohydrolase
R02428 10 D-Xylono-1,4-lactone lactonohydrolase
R02429 10 D-Xylonate hydro-lyase
R02490 10 Citramalyl-CoA hydro-lyase
R02522 10 L-Arabinonate hydro-lyase
R02525 10 L-Arabinono-1,5-lactone lactonohydrolase
R02526 10 L-Arabinono-1,4-lactone lactonohydrolase
R02544 10 meso-tartrate:NAD+ oxidoreductase
R02547 10 trans-2,3-Epoxysuccinate hydrolase
R02575 10 ATP:guanidoacetate N-phosphotransferase
R02577 10 Propane-1,2-diol:NAD+ 1-oxidoreductase
R02601 10
R02637 10 3-Dehydro-L-gulonate:NAD+ 2-oxidoreductase
R02640 10 L-Gulonate:NAD+ 3-oxidoreductase
R02659 10
R02677 10 ADPmannose sugarphosphohydrolase
R02728 10 beta-D-Glucose 1-phosphate 1,6-phosphomutase
R02739 10 alpha-D-Glucose 6-phosphate ketol-isomerase
R02749 10 2-Deoxy-D-ribose 1-phosphate 1,5-phosphomutase
R02750 10
R02752 10 D-Glucarate hydro-lyase
R02817 10 Serine-phosphoethanolamine ethanolaminephosphohydrolase
R02855 10 (R)-Acetoin:NAD+ oxidoreductase
R02927 10 ATP:D-tagatose 6-phosphotransferase
R02937 10 Carbamoyl-phosphate:oxamate carbamoyltransferase
R02940 10 2-Propyn-1-al:NAD+ oxidoreductase
R02946 10 (R,R)-Butane-2,3-diol:NAD+ oxidoreductase
R02949 10 (R)-Acetoin racemase
R02963 10 Lactoyl-CoA hydro-lyase
R03026 10 (S)-3-Hydroxybutanoyl-CoA hydro-lyase
R03027 10 (3R)-3-Hydroxybutanoyl-CoA hydro-lyase
R03033 10 D-Galactonate hydro-lyase
R03080 10 (R)-Propane-1,2-diol:NAD+ oxidoreductase
R03081 10 2-Dehydro-3-deoxy-D-fuconate glycolaldehyde
R03083 10 2-Dehydro-3-deoxy-D-arabino-heptonate 7-phosphate
phosphate-lyase(cyclyzing)
R03119 10 propane-1,3-diol:NAD+ 1-oxidoreductase
R03157 10
R03158 10
R03187 10 N-Methylimidazolidine-2,4-dione amidohydrolase (ATP-hydrolysing)
R03240 10 D-Galactose 6-phosphate ketol-isomerase
R03276 10 (S)-3-Hydroxybutanoyl-CoA 3-epimerase
R03330 10 D-myo-Inositol-1,3-bisphosphate 3-phosphohydrolase
R03331 10 sn-Glycero-3-phospho-1-inositol inositolphosphohydrolase
R03333 10 1D-myo-Inositol-1,2-cyclic-phosphate 2-inositolphosphohydrolase
R03540 10
R03567 10 6-Methylsalicylate carboxy-lyase
R03694 10
R03695 10
R03696 10 L-threo-3-Methylaspartate ammonia-lyase
R03702 10 Triacetolactone lactonohydrolase
R03758 10
R03759 10 (R)-1-Aminopropan-2-ol:NAD+ oxidoreductase
R03897 10
R03898 10
R03921 10 Sucrose 6-phosphate fructohydrolase
R04026 10
R04053 10 3-phosphonopyruvate carboxy-lyase
R04152 10 (2-Aminoethyl)phosphonate:pyruvate aminotransferase
R04200 10 D-threo-2,4-diaminopentanoate:NAD+ oxidoreductase (deaminating)
R04223 10
R04248 10
R04351 10 ATP:5-dehydro-2-deoxy-D-gluconate 6-phosphotransferase
R04372 10 D-myo-Inositol-3,4-bisphosphate 4-phosphohydrolase
R04399 10
R04440 10 (R)-2,3-Dihydroxy-3-methylbutanoate:NADP+
oxidoreductase(isomerizing)
R04441 10 (R)-2,3-Dihydroxy-3-methylbutanoate hydro-lyase
R04457 10
6,7-Dimethyl-8-(1-D-ribityl)lumazine:6,7-dimethyl-8-(1-D-ribityl)lumazine
2,3-butanediyltransferase
R04488 10
R04559 10
1-(5'-Phosphoribosyl)-5-amino-4-(N-succinocarboxamide)-imidazoleAMP-lyase
R04781 10 4-Carboxy-4-hydroxy-2-oxoadipate hydro-lyase
R04919 10
R05053 10 D-Aspartate:2-oxoglutarate aminotransferase
R05079 10
R05204 10
R05332 10 Acetyl-CoA:D-glucosamine-1-phosphate N-acetyltransferase
R05381 10 Diethanolamine Ethanolamine-lyase
R05457 10
R05571 10 Galactitol-1-phosphate:NAD oxidoreductase
R05595 10
R05606 10 D-mannonate hydro-lyase
R05608 10 D-galactarate hydro-lyase
R05644 10
R05661 10
R05683 10 L-Idonate:NAD oxidoreductase
R05698 10 Mannitol:oxygen oxidoreductase (cyclizing)
R05735 10 acetone:carbon-dioxide ligase (AMP-forming)
R05823 10 2-dehydro-D-gluconate:NADP+ 2-oxidoreductase
R06830 10
R06870 10 Phosphoethanolamine phosphohydrolase
R06967 10 N-isopropylammelide isopropylaminohydrolase
R06974 10 glycinamide ribonucleotide transformylase
R07135 10 mannitol:NAD+ 1-oxidoreductase
R07148 10 D-threo-aldose:NAD+ 1-oxidoreductase
R07279 10 ATP:myo-inositol 1-phosphotransferase
R07346 10 D-glucitol:NADP+ oxidoreductase
R07410 10 L-aspartate:NAD+ oxidoreductase (deaminating)
R00015 11 Sucrose:sucrose 1F-beta-D-fructosyltransferase
R00016 11 D-Glucose-1-phosphate:D-glucose-1-phosphate 6-phosphotransferase
R00022 11
R00025 11 2-Nitropropane:oxygen 2-oxidoreductase
R00026 11 beta-D-Glucoside glucohydrolase
R00048 11 (R)-3-((R)-3-Hydroxybutanoyloxy)-butanoate
hydroxybutanoylhydrolase
R00066 11
6,7-Dimethyl-8-(1-D-ribityl)lumazine:6,7-dimethyl-8-(1-D-ribityl)lumazine
2,3-butanediyltransferase
R00262 11 L-threo-3-Methylaspartate carboxy-aminomethylmutase
R00264 11 2,5-dioxopentanoate:NADP+ 5-oxidoreductase
R00405 11 Succinate:CoA ligase (ADP-forming)
R00406 11
R00407 11 Succinyl-CoA hydrolase
R00409 11 (2S,3R)-3-Hydroxybutane-1,2,3-tricarboxylate pyruvate-lyase
R00410 11 Succinyl-CoA:3-oxo-acid CoA-transferase
R00432 11 Succinate:CoA ligase (GDP-forming)
R00479 11 Isocitrate glyoxylate-lyase
R00709 11 Isocitrate:NAD+ oxidoreductase (decarboxylating)
R00713 11 Succinate-semialdehyde:NAD+ oxidoreductase
R00727 11 Succinate:CoA ligase (GDP-forming)
R00803 11 Sucrose:orthophosphate alpha-D-glucosyltransferase
R00805 11 Sucrose-6-phosphate phosphohydrolase
R00810 11 Sucrose glucosylmutase
R00880 11 GDP-D-mannose:NAD+ 6-oxidoreductase
R00888 11 GDPmannose 4,6-hydro-lyase
R00889 11 GDPmannose 3,5-epimerase
R00919 11
R00948 11 ATP:alpha-D-glucose-1-phosphate adenyltransferase
R00949 11 ATP:D-glucose-1-phosphate 6-phosphotransferase
R00951 11 ADPglucose sugarphosphohydrolase
R00952 11 Cellobiose:orthophosphate alpha-D-glucosyltransferase
R00953 11 3-beta-D-Glucosylglucose:orthophosphate
alpha-D-glucosyltransferase
R00954 11 GTP:alpha-D-glucose-1-phosphate guanylyltransferase
R00957 11
alpha-D-Glucose-1-phosphate:alpha-D-glucose-1-phosphate4-alpha-D-glucosyltransferase
(dephosphorylating)
R00960 11 D-Glucose-1-phosphate:D-glucose-1-phosphate 6-phosphotransferase
R00994 11
R00995 11
R00997 11 1-Aminocyclopropane-1-carboxylate endolyase (deaminating)
R00998 11 (R)-2-Ethylmalate 2-oxobutanoyl-lyase (CoA-acylating)
R00999 11 O-Succinyl-L-homoserine succinate-lyase (adding cysteine)
R01000 11 2-Hydroxybutyrate:NAD+ oxidoreductase
R01098 11 D-Galactose:oxygen 6-oxidoreductase
R01171 11 Butanoyl-CoA:(acceptor) 2,3-oxidoreductase
R01183 11 myo-Inositol:NAD+ 2-oxidoreductase
R01184 11 myo-Inositol:oxygen oxidoreductase
R01186 11 myo-Inositol 4-phosphate phosphahydrolase
R01193 11 sn-Glycero-3-phospho-1-inositol glycerophosphohydrolase
R01202 11 N-Acetyl-D-glucosamine:NAD+ 1-oxidoreductase
R01203 11 N-Acyl-D-hexosamine:oxygen 1-oxidoreductase
R01207 11 N-Acyl-D-glucosamine 2-epimerase
R01210 11 3-Methyl-2-oxobutanoate:NAD+
oxidoreductase(CoA-mehtylpropanoylating)
R01211 11 (R)-3,3-Dimethylmalate:NAD+ oxidoreductase (decarboxylating)
R01213 11 3-Carboxy-3-hydroxy-4-methylpentanoate
3-methyl-2-oxobutanoate-lyase(CoA-acetylating)
R01215 11 L-Valine:pyruvate aminotransferase
R01216 11 2-Hydroxy-2-isopropylbutanedioate formaldehyde-lyase
R01233 11 GDPglucose sugarphosphohydrolase
R01266 11 1-beta-Aspartyl-N-acetyl-D-glucosaminylamine L-asparaginohydrolase
R01267 11 L-Asparagine hydro-lyase
R01434 11 L-Valine:NAD+ oxidoreductase(deaminating)
R01441 11 ATP:cellobiose 6-phosphotransferase
R01442 11 Cellobiose:oxygen 1-oxidoreductase
R01444 11 1,4-beta-D-Glucan glucohydrolase
R01445 11 Cellobiose 2-epimerase
R01481 11 L-Gulonate:NADP+ 6-oxidoreductase
R01485 11 L-Asparagine:hydroxylamine gamma-aspartyltransferase
R01550 11 Propan-2-ol:NADP+ oxidoreductase
R01553 11 Acetone-cyanohydrin acetone-lyase
R01555 11 Maltose:orthophosphate 1-beta-D-glucosyltransferase
R01556 11 Acetyl-CoA:maltose O-acetyltransferase
R01557 11 Maltose alpha-D-glucosylmutase
R01559 11 Succinyl-CoA:oxalate CoA-transferase
R01632 11 Protocatechuate:oxygen 4,5-oxidoreductase (decyclizing)
R01660 11
3-phospho-D-glyceroyl-phosphate:D-glucose-1-phosphate6-phosphotransferase
R01694 11 L-Sorbose:NADP+ 5-oxidoreductase
R01695 11 L-Sorbose:oxygen 5-oxidoreductase
R01719 11
R01771 11 ATP:L-homoserine O-phosphotransferase
R01872 11 Quinate:NAD+ 5-oxidoreductase
R01899 11 Isocitrate:NADP+ oxidoreductase (decarboxylating)
R01900 11 Isocitrate hydro-lyase
R01969 11 Deoxyguanosine:orthophosphate ribosyltransferase
R01981 11 uronate:NAD+ 1-oxidoreductase
R01993 11 (S)-Dihydroorotate amidohydrolase
R02084 11 succinyl-CoA:3-hydroxy-3-methylglutarate CoA-transferase
R02168 11 GDPglucose:D-glucose-6-phosphate 1-alpha-D-glucosyltransferase
R02243 11 cis-Aconitate carboxy-lyase
R02244 11 trans-Aconitate delta2-delta3-isomerase
R02245 11 ATP:(R)-mevalonate 5-phosphotransferase
R02246 11 (R)-Mevalonate:NAD+ oxidoreductase
R02269 11 5,6-Dihydrouracil amidohydrolase
R02280 11 1-Pyrroline-4-hydroxy-2-carboxylate aminohydrolase (decyclizing)
R02284 11 L-5-Carboxymethylhydantoin amidohydrolase
R02291 11 L-Aspartate-4-semialdehyde:NADP+ oxidoreductase (phosphorylating)
R02343 11 Acetoin:NAD+ oxidoreductase
R02376 11 Propane-1,2-diol hydro-lyase
R02407 11 Succinyl-CoA:citramalate CoA-transferase
R02454 11 D-Mannonate:NAD+ 5-oxidoreductase
R02455 11 D-Mannonate:NAD+ 6-oxidoreductase
R02461 11 D-Ornithine 4,5-aminomutase
R02555 11 D-Altronate:NAD+ 3-oxidoreductase
R02557 11 Deoxyadenosine:orthophosphate ribosyltransferase
R02602 11 4-Oxalocrotonate carboxy-lyase
R02603 11
R02604 11
R02705 11 ATP:N-acyl-D-mannosamine 6-phosphotransferase
R02706 11
R02727 11 alpha,alpha-Trehalose:orthophosphate beta-D-glucosyltransferase
R02748 11 Deoxyinosine:orthophosphate ribosyltransferase
R02778 11 Trehalose-6-phosphate phosphohydrolase
R02922 11 Creatinine iminohydrolase
R02928 11 Galactitol:NAD+ 2-oxidoreductase
R02933 11 L-Gulono-1,4-lactone lactonohydrolase
R02956 11 Succinyl-CoA:citramalate CoA-transferase
R02957 11 D-Glucuronolactone:NAD+ oxidoreductase
R03014 11 ATP:L-rhamnulose 1-phosphotransferase
R03028 11 Glutaconyl-1-CoA carboxy-lyase
R03030 11 L-3-Aminobutyryl-CoA ammonia-lyase
R03031 11 Vinylacetyl-CoA delta3-delta2-isomerase
R03034 11 D-Galactono-1,4-lactone hydroxyacylhydrolase
R03045 11 3-Hydroxypropionyl-CoA hydro-lyase
R03046 11 beta-Alanyl-CoA cmmonia-lyase
R03084 11 3-Dehydroquinate hydro-lyase
R03139 11 1,3-Diaminopropane:oxygen oxidoreductase
(deaminating)(copper-containing)
R03154 11 Succinyl-CoA:citramalate CoA-transferase
R03181 11 4-Maleylacetoacetate cis-trans-isomerase
R03188 11 N-Formimino-L-aspartate iminohydrolase
R03204 11 2,5-Dihydroxypyridine:oxygen 5,6-oxidoreductase
R03241 11 ATP:L-fuculose 1-phosphotransferase
R03246 11 1,2,3-Trihydroxybenzene:oxygen 1,2-oxidoreductase (decyclizing)
R03256 11 Lactose 6-phosphate 6-phosphogalactohydrolase
R03427 11 D-myo-Inositol 1,3,4-trisphosphate 1-phosphohydrolase
R03562 11 Toluene,NADPH:oxogen oxidoreductase (2-hydroxylating)
R03566 11 3-Cresol,NADPH:oxogen oxidoreductase (2-hydroxylating)
R03671 11 D-Fuconate hydro-lyase
R03707 11 (S,S)-Butane-2,3-diol:NAD+ oxidoreductase
R03774 11 L-Rhamnonate hydro-lyase
R03868 11 3-Maleylpyruvate cis-trans-isomerase
R03887 11
R03966 11
R03972 11
R04048 11
R04138 11 3-Methylcrotonoyl-CoA:carbon-dioxide ligase (ADP-forming)
R04246 11
R04292 11
R04299 11
R04383 11 5-Dehydro-4-deoxy-D-glucuronate ketol-isomerase
R04435 11 N-Acetylneuraminate 9-phosphate
pyruvate-lyase(pyruvate-phosphorylating)
R04444 11 L-1-Pyrroline-3-hydroxy-5-carboxylate:NAD+ oxidoreductase
R04453 11
4-Carboxy-2-hydroxy-cis,cis-muconate-6-semialdehyde:NADP+6-oxidoreductase
R04482 11 4-Carboxy-2-oxo-3-hexenedioate
delta2,delta4-2-oxo,delta3-isomerase
R04489 11 2-Hydroxy-2-hydropyrone-4,6-dicarboxylate lyase (decyclizing)
R04515 11
R04591 11 1-(5-Phosphoribosyl)-5-amino-4-carboxyimidazole:L-aspartate
ligase(ADP-forming)
R04784 11
R04785 11 L-Dehydroascorbate lactonohydrolase
R05051 11 L-erythro-4-Hydroxyglutamate:NAD+ oxidoreductase
R05076 11
R05119 11 3-Butyn-1-al:NAD+ oxidoreductase
R05138 11
R05147 11 galactitol-1-phosphate:NAD+ oxidoreductase
R05176 11 ADP-D-glycero-D-manno-heptose 6-epimerase
R05382 11 Triethanolamine Diethanolamine-lyase
R05509 11
R05660 11
R05767 11 trehalose 6-phosphate:phosphate b-D-glucosyltransferase
R05768 11 GDP-mannose:3-phosphoglycerate 3-a-D-mannosyltransferase
R05781 11 cyclic-imide amidohydrolase (decyclicizing)
R06614 11
R06789 11
R06969 11
R06987 11 Acetyl-CoA:formate C-acetyltransferase
R07145 11 L-iditol:NAD+ 2-oxidoreductase
R07264 11 2-alpha-D-glucosyl-D-glucose:phosphate beta-D-glucosyltransferase
R07265 11 alpha,alpha-trehalose:phosphate alpha-D-glucosyltransferase
R07343 11 myo-inositol-phosphate phosphohydrolase
R07420 11
R00038 12 4-Hydroxy-3-hexanone propanal-lyase
R00047 12 6-Hydroxynicotinate, hydrogen-donor:oxygen
oxidoreductase(5-hydroxylating)
R00064 12 4-(4-Deoxy-beta-D-gluc-4-enuronosyl)-D-galacturonate lyase
R00068 12 L-Ascorbate:oxygen oxidoreductase
R00093 12 L-glutamate:NAD+ oxidoreductase (transaminating)
R00239 12 ATP:L-glutamate 5-phosphotransferase
R00240 12 ATP:L-glutamate 1-phosphotransferase
R00241 12 ATP:L-glutamate 1-phosphotransferase
R00243 12 L-Glutamate:NAD+ oxidoreductase (deaminating)
R00245 12 L-Glutamate 5-semialdehyde:NAD+ oxidoreductase
R00250 12 L-Glutamate:oxygen oxidoreductase (deaminating)
R00251 12 5-Oxoproline amidohydrolase (ATP-hydrolysing)
R00253 12 L-Glutamate:ammonia ligase (ADP-forming)
R00254 12
R00256 12 L-Glutamine amidohydrolase
R00258 12 L-Alanine:2-oxoglutarate aminotransferase
R00259 12 Acetyl-CoA:L-glutamate N-acetyltransferase
R00260 12 L-Glutamate racemase
R00261 12 L-Glutamate 1-carboxy-lyase
R00265 12 2-Oxoglutarate:NADP+ 2-oxidoreductase (CoA-succinylating)
R00268 12 Oxalosuccinate:NADP+ oxidoreductase (decarboxylating)
R00269 12 2-Oxoglutaramate amidohydrolase
R00270 12
R00271 12 2-Hydroxybutane-1,2,4-tricarboxylate
2-oxoglutarate-lyase(CoA-acetylating)
R00272 12 2-Oxoglutarate carboxy-lyase
R00279 12 D-Glutamate(D-aspartate):oxygen oxidoreductase (deaminating)
R00355 12 L-Aspartate:2-oxoglutarate aminotransferase
R00356 12
R00372 12 Glycine:2-oxoglutarate aminotransferase
R00411 12 N-succinyl-L-glutamate amidohydrolase
R00474 12 2-Hydroxy-3-oxoadipate glyoxylate-lyase (carboxylating)
R00525 12 N-Formyl-L-glutamate amidohydrolase
R00548 12 Riboflavin-5-phosphate phosphohydrolase (acid optimum)
R00549 12 ATP:riboflavin 5'-phosphotransferase
R00550 12 D-Glucose-1-phosphate:riboflavin 5'-phosphotransferase
R00575 12 Carbon-dioxide:L-glutamine amido-ligase
(ADP-forming,carbamate-phosphorylating)
R00578 12 L-aspartate:L-glutamine amido-ligase (AMP-forming)
R00644 12 L-Ascorbate:hydrogen-peroxide oxidoreductase
R00672 12 L-Ornithine racemase
R00707 12 L-1-Pyrroline-5-carboxylate:NAD+ oxidoreductase
R00768 12 L-Glutamine:D-fructose-6-phosphate aminotransferase
(hexoseisomerizing)
R00816 12 Catechol:oxygen 2,3-oxidoreductase(decyclizing)
R00822 12 Protocatechuate carboxy-lyase
R00829 12 Succinyl-CoA:acetyl-CoA C-acyltransferase
R00830 12 Succinyl-CoA:glycine C-succinyl-transferase(decarboxylating)
R00831 12 Succinyl-CoA:glycine C-succinyl-transferase(decarboxylating)
R00833 12 (R)-2-Methyl-3-oxopropanoyl-CoA CoA-carbonylmutase
R00871 12 D-Fructose:NADP+ 5-oxidoreductase
R00908 12 3-Aminopropanoate:2-oxoglutarate aminotransferase
R00920 12 Propanoate:CoA ligase (ADP-forming)
R00921 12 acetyl-CoA:phosphate acetyltransferase
R00922 12 2-Methyl-3-oxopropanoate:NAD+ oxidoreductase (CoA-propanoylating)
R00923 12 (S)-2-Methyl-3-oxopropanoyl-CoA carboxy-lyase
R00925 12 Propanoate:CoA ligase (AMP-forming)
R00926 12 Propinol adenylate:CoA ligase (AMP-forming)
R00927 12 Propanoyl-CoA:acetyl-CoA C-acyltransferase
R00928 12 Acetyl-CoA:propanoate CoA-transferase
R00930 12 (S)-2-Methyl-3-oxopropanoyl-CoA:pyruvate carboxyltransferase
R00931 12 2-Methylcitrate oxaloacetate-lyase
R00932 12 2-Hydroxyglutarate glyoxylate-lyase (CoA-propanoylating)
R00934 12
R00935 12 (S)-Methylmalonate semialdehyde:NAD+
oxidoreductase(CoA-propanoylating)
R00975 12 5,6-Dihydrouracil:oxygen oxidoreductase
R00977 12 5,6-Dihydrouracil:NAD+ oxidoreductase
R01072 12 5-Phosphoribosylamine:pyrophosphate
phosphoribosyltransferase(glutamate-amidating)
R01092 12 ATP:D-galactose 1-phosphotransferase
R01093 12 D-Galactose:NAD+ 1-oxidoreductase
R01094 12 D-Galactose:NAD+ 1-oxidoreductase
R01096 12 D-Galactose:NADP+ 1-oxidoreductase
R01099 12 D-Galactose:oxygen 6-oxidoreductase
R01100 12 Lactose galactohydrolase
R01101 12 alpha-D-Glucoside glucohydrolase
R01103 12 Raffinose galactohydrolase
R01104 12 Galactosylglycerol galactohydrolase
R01148 12 D-Alanine:2-oxoglutarate aminotransferase
R01172 12 butyraldehyde:NAD+ oxidoreductase (CoA-acetylating)
R01174 12 Butanoyl-CoA:orthophosphate butanoyltransferase
R01176 12 Butanoate:CoA ligase (AMP-forming)
R01177 12 Acetyl-CoA:acetyl-CoA C-acetyltransferase
R01179 12 Butanoyl-CoA:acetate CoA-transferase
R01180 12 3-Ethylmalate glyoxylate-lyase (CoA-butanoylating)
R01181 12 2-Methylpropanoyl-CoA CoA-carbonylmutase
R01194 12 1-alpha-D-Galactosyl-myo-inositol galactohydrolase
R01214 12 L-Valine:2-oxoglutarate aminotransferase
R01231 12 Xanthosine-5'-phosphate:L-glutamine amido-ligase (AMP-forming)
R01296 12 4-hydroxybenzoate,NAD(P)H:oxygen oxidoreductase (3-hydroxylating)
R01329 12 Epimelibiose galactohydrolase
R01365 12 Butanoyl-CoA:acetoacetate CoA-transferase
R01437 12 L-Valine carboxy-lyase
R01449 12 Acetyl-CoA:propanoate CoA-transferase
R01475 12 ATP:D-glucuronate 1-phosphotransferase
R01476 12 ATP:D-glucuronate 1-phosphotransferase
R01482 12 D-Glucuronate ketol-isomerase
R01483 12 D-Glucuronolactone lactonohydrolase
R01484 12 D-Glucurono-6,2-lactone lactonohydrolase
R01585 12 L-Glutamate:methylamine ligase (ADP-forming)
R01586 12 Methylamine:L-glutamate N-methyltransferase
R01587 12 N-Methyl-2-oxoglutaramate methylamidohydrolase
R01627 12 3-Dehydroshikimate hydro-lyase
R01628 12 3-hydroxybenzoate,NADPH:oxygen oxidoreductase (4-hydroxylating)
R01629 12
R01631 12 Protocatechuate:oxygen 3,4-oxidoreductase (decyclizing)
R01633 12
(3S,4R)-3,4-dihydroxycyclohexa-1,5-diene-1,4-dicarboxylate:NAD+oxidoreductase
R01634 12 3,4-Dihydroxyphthalate carboxy-lyase
R01635 12 4,5-Dihydroxyphthalate carboxy-lyase
R01644 12 4-Hydroxybutanoate:NAD+ oxidoreductase
R01645 12 4-hydroxy-2-oxo-heptandioate succinate semialdehyde-lyase
R01647 12
R01648 12 4-Aminobutanoate:2-oxoglutarate aminotransferase
R01649 12 2-(Acetamidomethylene)succinate amidohydrolase
(deaminating,decarboxylating)
R01678 12 Lactose galactohydrolase
R01679 12 Lactose 6-phosphate galactohydrolase
R01726 12
R01732 12 Riboflavin hydrolase
R01773 12 L-Homoserine:NAD+ oxidoreductase
R01776 12 Acetyl-CoA:L-homoserine O-acetyltransferase
R01777 12 Succinyl-CoA:L-homoserine O-succinyltransferase
R01804 12 N-Acetylneuraminate pyruvate-lyase (pyruvate-phosphorylating)
R01805 12 N-Acetylneuraminate 9-phosphate phosphohydrolase
R01811 12 N-Acetylneuraminate pyruvate-lyase
R01856 12 dGTP triphosphohydrolase
R01859 12 Propanoyl-CoA:carbon-dioxide ligase (ADP-forming)
R01867 12 (S)-Dihydroorotate:oxygen oxidoreductase
R01869 12 (S)-Dihydroorotate:(acceptor) oxidoreductase
R01937 12
R01967 12 ATP:deoxyguanosine 5'-phosphotransferase
R01968 12 2'-Deoxyguanosine 5'-monophosphate phosphohydrolase
R01980 12 ATP:D-galacturonate 1-phosphotransferase
R01983 12 D-Galacturonate ketol-isomerase
R01984 12
R02088 12 2'-Deoxyadenosine 5'-monophosphate phosphohydrolase
R02089 12 ATP:deoxyadenosine 5'-phosphotransferase
R02285 12 N-Formimino-L-glutamate formiminohydrolase
R02292 12 L-Aspartate-4-semialdehyde hydro-lyase (adding pyruvate
andcyclizing)
R02293 12 L-2,4-Diaminobutanoate:pyruvate aminotransferase
R02344 12 (S,S)-Butane-2,3-diol:NAD+ oxidoreductase
R02345 12 3-Hydroxybutan-2-one:D-ribose-5-phosphate aldehydetransferase
R02377 12 Propane-1,3-diol:NAD+ 1-oxidoreductase
R02437 12 L-Rhamnose ketol-isomerase
R02457 12 D-Ornithine:oxygen oxidoreductase (deaminating)
R02458 12 D-Arginine amidinohydrolase
R02460 12
R02472 12 (R)-Pantoate:NADP+ 2-oxidoreductase
R02519 12 Homogentisate:oxygen 1,2-oxidoreductase (decyclizing)
R02550 12
R02556 12 Deoxyadenosine aminohydrolase
R02656 12 Gentisate:oxygen 1,2-oxidoreductase (decyclizing)
R02660 12 2-Methylpropanoyl-CoA:(acceptor) 2,3-oxidoreductase
R02762 12 2-Hydroxymuconate semialdehyde:NAD+ 6-oxidoreductase
R02763 12
R02782 12 2,4,6/3,5-Pentahydroxycyclohexanone hydro-lyase
R02926 12 Melibiitol galactohydrolase
R03163 12 L-Fucose ketol-isomerase
R03183 12 L-Gulono-1,4-lactone:NADP+ 1-oxidoreductase
R03184 12 L-gulono-1,4-lactone:oxygen 3-oxidoreductase
R03198 12 (R)-4-dehydropantoate:NAD+ 4-oxidoreductase
R03245 12 ATP:(R)-5-phosphomevalonate phosphotransferase
R03247 12 Gallate carboxy-lyase
R03266 12 4-Hydroxy-L-glutamate:2-oxoglutarate aminotransferase
R03291 12 trans-4-Hydroxy-L-proline:NAD+ 5-oxidoreductase
R03348 12 Nicotinate-nucleotide:pyrophosphate
phosphoribosyltransferase(carboxylating)
R03393 12 D-myo-Inositol-1,4-bisphosphate 1-phosphohydrolase
R03396 12 GDP-6-deoxy-D-talose:NAD+ 4-oxidoreductase
R03397 12 GDP-6-deoxy-D-mannose:NAD+ 4-oxidoreductase
R03421 12 N4-(beta-N-Acetyl-D-glucosaminyl)-L-asparagine amidohydrolase
R03428 12 ATP:1D-myo-inositol-1,3,4-trisphosphate 5-phosphotransferase
R03429 12 ATP:1D-myo-inositol-1,3,4-trisphosphate 6-phosphotransferase
R03430 12 D-myo-Inositol 1,3,4,5-tetrakisphosphate 5-phosphohydrolase
R03550 12 Gallate:oxygen 4,5-oxidoreductase (decyclizing)
R03559 12 toluene,NADH:oxygen oxidoreductase (1,2-hydroxylating)
R03560 12 Toluene,NADPH:oxogen oxidoreductase (2-hydroxylating)
R03568 12 4-Cresol,NADPH:oxogen oxidoreductase (2-hydroxylating)
R03608 12 o-Cresol,NADPH:oxogen oxidoreductase (2-hydroxylating)
R03772 12 L-rhamno-1,4-lactone lactonohydrolase
R03801 12 1,4-beta-D-Glucan glucohydrolase
R03884 12 (E)-Glutaconate CoA-transferase
R03889 12 2-Aminomuconate semialdehyde:NAD+ 6-oxidoreductase
R03937 12
R03968 12 2-Isopropylmalate hydro-lyase
R03970 12 (5-Glutamyl)-peptide:amino-acid 5-glutamyltransferase
R04051 12
R04088 12 Toluene-cis-1,2-dihydrodiol:NAD+ oxidoreductase
R04089 12 3-Methylcatechol:oxygen 2,3-oxidoreductase(decyclizing)
R04137 12 3-Hydroxyisopentyl-CoA hydro-lyase
R04173 12 3-Phosphoserine:2-oxoglutarate aminotransferase
R04209 12 1-(5-Phospho-D-ribosyl)-5-amino-4-imidazolecarboxylate
carboxy-lyase
R04214 12
R04221 12 cis-4-Hydroxy-D-proline:oxygen oxidoreductase (deaminating)
R04269 12
R04277 12 2-Pyrone-4,6-dicarboxylate lactonohydrolase
R04278 12 2-Hydroxy-2-hydropyrone-4,6-dicarboxylate:NAD+ 6-oxidoreductase
R04293 12
R04376 12
R04382 12 4-(4-Deoxy-alpha-D-gluc-4-enuronosyl)-D-galacturonate lyase
R04425 12 (2S,3R)-3-Hydroxybutane-1,2,3-tricarboxylate hydro-lyase
R04443 12
R04446 12
R04447 12
R05052 12 L-erythro-4-Hydroxyglutamate:2-oxoglutarate aminotransferase
R05085 12 O-Phospho-4-hydroxy-L-threonine:2-oxoglutarate aminotransferase
R05250 12
R05274 12 vanillate:oxygen oxidoreductase (demethylating)
R05280 12
R05298 12
R05309 12
1,6-dihydroxy-5-methylcyclohexa-2,4-dienecarboxylate:NAD+oxidoreductase
(decarboxylating)
R05314 12
1,2-Dihydroxy-6-methylcyclohexa-3,5-dienecarboxylate:NAD+oxidoreductase
(decarboxylating)
R05328 12 ADP-glucose:sn-glycerol-3-phosphate 2-b-D-glucosyltransferase
R05337 12
R05358 12 Acrylonitrile aminohydrolase
R05362 12 2-Hydroxy-6-oxoocta-2,4,7-trienoate formylhydrolase
R05373 12 Methylmalonyl-CoA carboxy-lyase
R05551 12
R05598 12 Benzylsuccinate fumarate-lyase
R05659 12
R05692 12 GDP-L-fucose:NADP+ 4-oxidoreductase (3,5-epimerizing)
R05707 12 reduced-riboflavin:NADP+ oxidoreductase
R05790 12 alpha-D-mannosyl-3-phosphoglycerate phosphohydrolase
R06788 12
R06847 12 shikimate:NAD+ 3-oxidoreductase
R06915 12 salicylate,NADH:oxygen
oxidoreductase(1-hydroxylating,decarboxylating)
R06968 12
R06977 12 L-2,4-diaminobutyrate:2-oxoglutarate 4-aminotransferase
R06978 12 L-2,4-diaminobutyrate acetyltransferase
R07059 12
R07132 12 D-galactose:NADP+ 1-oxidoreductase
R07304 12 5-oxo-L-proline amidohydrolase (ATP-hydrolysing)
R07405 12 5-carboxyamino-1-(5-phospho-D-ribosyl)imidazole carboxymutase
R07413 12
R00035 13 L-Ascorbate:oxygen oxidoreductase
R00036 13 5-Aminolevulinate hydro-lyase(adding 5-aminolevulinate
andcyclizing)
R00039 13 Raffinose:raffinose alpha-D-galactosyltransferase
R00053 13 Tannin acylhydrolase
R00058 13 1,2-Benzenediol:oxygen oxidoreductase
R00080 13 Catechol:oxygen oxidoreductase (dimerizing)
R00095 13 NADH:monodehydroascorbate oxidoreductase
R00160 13 FAD nucleotidohydrolase
R00161 13 ATP:FMN adenylyltransferase
R00551 13 L-Arginine amidinohydrolase
R00565 13 L-Arginine:glycine amidinotransferase
R00567 13 L-Arginine racemase
R00576 13 L-Glutamine:pyruvate aminotransferase
R00579 13 L-Glutamine racemase
R00642 13 L-Ascorbate:hydrogen-peroxide oxidoreductase
R00643 13 L-Galactono-1,4-lactone:oxygen 3-oxidoreductase
R00645 13
R00646 13 Ascorbate:oxygen 2,3-oxidoreductase (bond-cleaving)
R00647 13
R00665 13 L-Citrulline N5-carbamoyldihydrolase
R00666 13 N5-(L-1-carboxyethyl)-L-ornithine:NADP+
oxidoreductase(L-ornithine-dorming)
R00667 13 L-Ornithine:2-oxo-acid aminotransferase
R00668 13 L-Ornithine(L-lysine):2-oxoglutarate omega-aminotransferase
R00669 13 N2-Acetyl-L-ornithine amidohydrolase
R00670 13 L-Ornithine carboxy-lyase
R00671 13 L-Ornithine ammonia-lyase(cyclizing)
R00812 13 cis-1,2-dihydrobenzene-1,2-diol:NAD+ oxidoreductase
R00813 13
cis-1,2-dihydroxycyclohexa-3,5-diene-1-carboxylate:NAD+oxidoreductase
R00814 13 trans-1,2-dihydrobenzene-1,2-diol:NADP+ oxidoreductase
R00815 13 phenol,NADPH:oxogen oxidoreductase (2-hydroxylating)
R00817 13 Catechol:oxygen 1,2-oxidoreductase(decyclizing)
R00818 13 salicylate,NADH:oxygen oxidoreductase
(1-hydroxylating,decarboxylating)
R00819 13 Benzoate,NADH:oxygen oxidoreductase
(1,2-hydroxylating,decarboxylating)
R00820 13 1,6-dihydroxycyclohexa-2,4-diene-1-carboxylate:NAD+
oxidoreductase(decarboxylating)
R00821 13 2,3-Dihydroxybenzoate carboxy-lyase
R00823 13 Anthranilate,NADH:oxygen oxidoreductase
(1,2-hydroxylating,deaminating, decarboxylating)
R00828 13 2-nitrophenol,NADPH:oxygen 2-oxidoreductase
(2-hydroxylating,nitrite-forming)
R00966 13 UMP:pyrophosphate phosphoribosyltransferase
R00973 13 Uracil-5-carboxylate carboxy-lyase
R00974 13 Cytosine aminohydrolase
R01055 13 Uracil hydro-lyase (adding D-ribose 5-phosphate)
R01080 13 Uridine ribohydrolase
R01121 13 ATP:(R)-5-diphosphomevalonate carboxy-lyase (dehydrating)
R01149 13 L-Glutamine:D-alanine gamma-glutamyltransferase
R01238 13 4-Hydroxybenzoate carboxy-lyase
R01248 13 L-Proline:NAD+ 5-oxidoreductase
R01252 13 L-Proline,2-oxoglutarate:oxygen oxidoreductase (4-hydroxylating)
R01268 13 Nicotinamide amidohydrolase
R01293 13 4-hydroxybenzaldehyde:NAD+ oxidoreductase
R01295 13 benzoate,NADPH:oxygen oxidoreductase(4-hydroxylating)
R01297 13 4-hydroxybenzoate,NADH:oxygen oxidoreductase
(1-hydroxylating,decarboxylating)
R01300 13 4-Hydroxybenzoate:CoA ligase (AMP-forming)
R01301 13 4-Hydroxybenzoyl-CoA hydrolase
R01302 13
R01305 13 2,4'-Dihydroxyacetophenone oxidoreductase (C-C-bond-cleaving)
R01308 13
R01353 13 ATP:acetate phosphotransferase
R01354 13 Propanoate:CoA ligase (AMP-forming)
R01355 13 2,3-Dimethylmalate pyruvate-lyase
R01398 13 Carbamoyl-phosphate:L-ornithine carbamoyltransferase
R01507 13 2,3-Dihydroxybenzoate:oxygen 3,4-oxidoreductase (decyclizing)
R01547 13 ATP:AMP phosphotransferase
R01579 13 D-Glutamine amidohydrolase
R01583 13 D-Glutamate hydro-lyase (cyclizing)
R01688 13 ATP:butyrate 1-phosphotransferase
R01689 13 butanoate:NAD+ delta2-oxidoreductase
R01690 13 5'-Butyrylphosphouridine acylhydrolase
R01720 13 nicotinate:NADP+ 6-oxidoreductase (hydroxylating)
R01723 13
R01724 13 Nicotinate D-ribonucleotide:pyrophosphate
phosphoribosyltransferase
R01763 13 Benzyl alcohol:NAD+ oxidoreductase
R01806 13 Acetyl-CoA:N-acetylneuraminate 4-O-acetyltransferase
R01807 13 Acetyl-CoA:N-acetylneuraminate 7-O-acetyltransferase
R01808 13 Acetyl-CoA:N-acetylneuraminate 9-O-acetyltransferase
R01810 13 N-Acyl-O-acetylneuraminate O-acetylesterase
R01855 13 2'-Deoxyguanosine 5'-triphosphate pyrophosphohydrolase
R01857 13 ATP:nucleoside-diphosphate phosphatransferase
R01858 13 dATP:pyruvate O2-phosphotransferase
R01860 13 4-Aminobenzoate carboxy-lyase
R01870 13 Orotidine-5'-phosphate:pyrophosphate phosphoribosyltransferase
R01876 13 Uridine:orthophosphate ribosyltransferase
R01932 13
R01933 13 2-Oxoadipate:lipoamde 2-oxidoreductase(decarboxylating
andacceptor-succinylating)
R01934 13 (1R,2S)-1-hydroxybutane-1,2,4-tricarboxylate:NAD+
oxidoreductase(decarboxylating)
R01936 13
R01939 13 L-2-Aminoadipate:2-oxoglutarate aminotransferase
R01951 13 GTP:L-fucose-1-phosphate guanylyltransferase
R01987 13
R01990 13 4-Guanidinobutanoate amidinohydrolase
R02047 13 3-Hydroxy-2-methylpropanoate:NAD+ oxidoreductase
R02048 13 (R)-3-Amino-2-methylpropanoate:2-oxoglutarate aminotransferase
R02050 13 (R)-3-Amino-2-methylpropanoate:pyruvate aminotransferase
R02090 13 ATP:(d)GMP phosphotransferase
R02270 13 Succinyl-CoA:glycine C-succinyl-transferase(decarboxylating)
R02271 13 5-Aminolevulinate:pyruvate aminotransferase
R02272 13 (S)-4-Amino-5-oxopentanoate 4,5-aminomutase
R02282 13 N2-Acetyl-L-ornithine:L-glutamate N-acetyltransferase
R02286 13 N-Formimino-L-glutamate iminohydrolase
R02288 13 4-imidazolone-5-propanoate amidohydrolase
R02295 13 Nicotinate D-ribonucleoside:orthophosphate ribosyltransferase
R02322 13 Nicotinamide-D-ribonucleotide amidohydrolase
R02410 13 Raffinose fructohydrolase
R02411 13
1-alpha-D-Galactosyl-myo-inositol:sucrose6-alpha-D-galactosyltransferase
R02412 13 ATP:shikimate 3-phosphotransferase
R02414 13 Shikimate:NADP+ 5-oxidoreductase
R02438 13
R02471 13
R02473 13 (R)-Pantoate:beta-alanine ligase (AMP-forming)
R02474 13 Pantothenate amidohydrolase
R02484 13 deoxyuridine:orthophosphate 2-deoxy-D-ribosyltransferase
R02489 13 Gentisate carboxy-lyase
R02514 13 4-hydroxyphenylacetate,NADH:oxygen oxidoreductase
(1-hydroxylating)
R02515 13 3-hydroxyphenylacetate,NADH:oxygen oxidoreductase
(6-hydroxylating)
R02518 13
R02520 13
R02521 13 4-Hydroxyphenylpyruvate:oxygen
oxidoreductase(hydroxylating,decarboxylating)
R02549 13 4-aminobutanal:NAD+ 1-oxidoreductase
R02551 13 N-Benzyloxycarbonylglycine urethanehydrolase
R02561 13 4-aminobenzoate,NADH:oxygen oxidoreductase
(1-hydroxylating,decarboxylating)
R02589 13 3-hydroxybenzoate,NADH:oxygen oxidoreductase (6-hydroxylating)
R02649 13 ATP:N-acetyl-L-glutamate 5-phosphotransferase
R02655 13 Gentisate aldehyde:NAD+ oxidoreductase
R02657 13
R02665 13 3-Hydroxyanthranilate:oxygen 3,4-oxidoreductase (decyclizing)
R02764 13 (S)-Methylmalonyl-CoA hydrolase
R02765 13 (R)-2-Methyl-3-oxopropanoyl-CoA 2-epimerase
R02781 13 L-Glutamine:2,4,6/3,5-pentahydroxycyclohexanone aminotransferase
R02923 13 D-Arginine:oxygen oxidoreductase (deaminating)
R02990 13 Succinyl-CoA:3-oxoadipate CoA-transferase
R03004 13 Deamino-NAD+ nucleotidohydrolase
R03005 13 ATP:nicotinamide-nucleotide adenylyltransferase
R03066 13
2-Amino-4-hydroxy-6-hydroxymethyl-7,8-dihydropteridine:4-aminobenzoate2-amino-4-hydroxydihydropteridine-6-methenyltransferase
R03067 13
2-Amino-4-hydroxy-6-hydroxymethyl-7,8-dihydropteridine-diphosphate:4-aminobenzoate2-amino-4-hydroxydihydropteridine-6-methenyltransferase
R03131 13 O3-acetyl-L-serine:uracil 1-(2-amino-2-carboxyethyl)transferase
R03161 13 ATP:6-deoxy-L-galactose 1-phosphotransferase
R03186 13
R03248 13 2,5-Diaminopentanoate:2-oxoglutarate aminotransferase
R03249 13
R03250 13
R03290 13 4-Hydroxy-L-proline:NAD+ oxidoreductase
R03296 13 trans-4-Hydroxy-L-proline 2-epimerase
R03307 13 2-Carboxy-2,5-dihydro-5-oxofuran-2-acetate lyase (decyclizing)
R03308 13 3-Carboxy-2,5-dihydro-5-oxofuran-2-acetate lyase (decyclizing)
R03313 13 L-Glutamate-5-semialdehyde:NADP+ 5-oxidoreductase
(phosphorylationg)
R03314 13
R03346 13 Nicotinate D-ribonucleotide phosphohydrolase
R03347 13
R03369 13
3-(2-hydroxyphenyl)propanoate,NADH2:oxygenoxidoreductase(3-hydroxylating)
R03381 13 3-Oxopropanoate:NAD+ oxidoreductase
(decarboxylating,CoA-acetylating)
R03383 13
R03385 13 3-hydroxy-2-methylpyridine-5-carboxylate,NADH:oxygen
oxidoreductase(decyclizing)
R03394 13 D-myo-Inositol-1,4,5-trisphosphate 5-phosphohydrolase
R03418 13 1-alpha-D-Galactosyl-myo-inositol:raffinose galactosyltransferase
R03433 13 ATP:1D-myo-inositol-1,4,5-trisphosphate 3-phosphotransferase
R03434 13 D-myo-Inositol 1,3,4,5-tetrakisphosphate 3-phosphohydrolase
R03444 13 2-Hydroxybutane-1,2,4-tricarboxylate hydro-lyase
R03472 13
R03478 13 ATP:1D-myo-inositol-1,3,4,6-tetrakisphosphate 5-phosphotransferase
R03544 13
R03549 13 Gallate:oxygen 3,4-oxidoreductase (decyclizing)
R03551 13
R03616 13 Galactosylglycerol galactohydrolase
R03634 13
R03802 13 1,4-beta-D-Glucan glucohydrolase
R03869 13 (S)-Methylmalonate semialdehyde:NAD+ oxidoreductase
R03871 13 (S)-Methylmalonate semialdehyde:oxygen oxidoreductase
R03891 13 Benzene-1,2,4-triol:oxygen 1,2-oxidoreductase (decyclizing)
R03942 13 L-Rhamnofuranose:NAD+ 1-oxidoreductase
R04000 13 (E)-Glutaconate CoA-transferase
R04001 13 3-Isopropylmalate hydro-lyase
R04061 13 Benzene-1,2,4-triol:oxygen 1,2-oxidoreductase (decyclizing)
R04066 13 imidazole-4-acetate,NADH:oxygen oxidoreductase (5-hydroxylating)
R04131 13
R04132 13
R04187 13 L-Alanine:3-oxopropanoate aminotransferase
R04188 13 L-3-Amino-isobutanoate:2-oxoglutarate aminotransferase
R04198 13 2,3,4,5-Tetrahydrodipicolinate:NAD+ oxidoreductase
R04203 13 (2S,3S)-3-hydroxy-2-methylbutanoyl-CoA:NAD+ oxidoreductase
R04208 13 2-(Formamido)-N1-(5-phosphoribosyl)acetamidine
cyclo-ligase(ADP-forming)
R04224 13 (S)-3-Hydroxyisobutyryl-CoA hydro-lyase
R04280 13 3-O-Methylgallate:oxygen 4,5-oxidoreductase (decyclizing)
R04295 13 (S)-4-Amino-5-oxopentanoate:NADP+
5-oxidoreductase(phosphorylationg)
R04323 13 2-Amino-3-carboxymuconate semialdehyde carboxy-lyase
R04424 13 2-Hydroxybutane-1,2,3-tricarboxylate hydro-lyase
R04463 13 5'-Phosphoribosylformylglycinamide:L-glutamine
amido-ligase(ADP-forming)
R04554 13
R04558 13
R04748 13 (S)-Hydroxyhexanoyl-CoA:NAD+ oxidoreductase
R04875 13
R04895 13
R04916 13
R05049 13 N-succinyl-L-glutamate 5-semialdehyde:NAD+ oxidoreductase
R05066 13 3-Hydroxy-2-methylpropanoate:NAD+ oxidoreductase
R05086 13 O-Phospho-4-hydroxy-L-threonine phospho-lyase (adding water)
R05148 13 benzene-1,4-dicarboxylate, NADH:oxygen
oxidoreductase(1,2-hydroxylating)
R05249 13 Resorcinol,NADPH:oxogen oxidoreductase (2-hydroxylating)
R05265 13
R05273 13 4-Hydroxy-3-methoxybenzoate:oxygen oxidoreductase
R05275 13
cis-4,5-dihydroxycyclohexa-1(6),2-diene-1,2-dicarboxylate:NAD+oxidoreductase
R05297 13
R05326 13
beta-D-Galactopyranosyl-(13)-N-acetyl-D-hexosamine:phosphategalactosyltransferase
R05336 13
R05361 13
2-Hydroxy-6-oxo-6-(2-hydroxyphenoxy)-hexa-2,4-dienoatebenzoylhydrolase
R05366 13 2-Hydroxy-6-oxo-octa-2,4-dienoate acylhydrolase
R05375 13 4-Hydroxyphthalate carboxy-lyase
R05379 13 Acrylonitrile hydro-lyase
R05399 13 1,2,4-trihydroxybenzene:NAD oxidoreductase
R05404 13
R05405 13
R05428 13
R05450 13
R05513 13
R05549 13
R05553 13 4-amino-4-deoxychorismate pyruvate-lyase
R05588 13
R05603 13
R05665 13
R05681 13 NAD-dependent threonine 4-phosphate dehydrogenase
R05699 13 Vanillin:NAD oxidoreductase
R05705 13 FMNH2:NAD+ oxidoreductase
R05791 13 2-(beta-D-glucosyl)-sn-glycerol-3-phosphate phosphohydrolase
R05864 13 4-Hydroxy-2-oxohexanoate hydro-lyase
R06784 13
R06785 13
R06786 13
R06787 13
R06851 13 phenol,NADPH:oxygen oxidoreductase (2-hydroxylating)
R06853 13
R06897 13 2,4-dihydroxyhept-2-enedioate hydro-lyase
R06914 13
R06941 13 (S)-3-hydroxyacyl-CoA:NAD+ oxidoreductase
R06979 13 Ectoine hydro-lyase
R07060 13
R07214 13 1-aminocyclopropane-1-carboxylate oxygenase (ethylene-forming)
R07221 13 6-hydroxynicotinate:O2 oxidoreductase
R07312 13 4-hydroxyphenylacetate carboxy-lyase
R07404 13 5-amino-1-(5-phospho-D-ribosyl)imidazole:carbon-dioxide
ligase(ADP-forming)
R07419 13 4-(Glutamylamino)butanoate amidohydrolase
R00018 14 Putrescine:putrescine 4-aminobutyltransferase (ammonia-forming)
R00027 14 2-Hydroxy-1,2-diphenylethanone benzaldehyde-lyase
R00042 14 4-Hydroxyphenylpyruvate:oxygen oxidoreductase (decarboxylating)
R00043 14 1,2-Bis(4-hydroxy-3-methoxyphenyl)ethylene:oxygen
oxidoreductase(alpha-beta-bond-cleaving)
R00069 14
R00074 14 2-Aminophenol:oxygen oxidoreductase
R00084 14 Porphobilinogen ammonia-lyase (polymerizing)
R00102 14 NAD+ glycohydrolase
R00103 14 NAD+ phosphohydrolase
R00111 14 N-(omega)-Hydroxyarginine,NADPH:oxygen
oxidoreductase(nitric-oxide-forming)
R00137 14 ATP:nicotinamide-nucleotide adenylyltransferase
R00155 14 UDP diphosphohydrolase
R00158 14 ATP:nucleoside-phosphate phosphotransferase
R00189 14 Deamino-NAD+:ammonia ligase (AMP-forming)
R00257 14 Deamido-NAD+:L-glutamine amido-ligase (AMP-forming)
R00287 14 UDPglucose pyrophosphohydrolase
R00408 14 Succinate:(acceptor) oxidoreductase
R00510 14 Cytidine-5'-monophosphate phosphoribo(deoxyribo)hydrolase
R00552 14 L-Arginine iminohydrolase
R00554 14 ATP:L-arginine N-phosphotransferase
R00556 14
R00557 14 L-Arginine,NADPH:oxygen oxidoreductase (nitric-oxide-forming)
R00558 14 L-Arginine,NADPH:oxygen oxidoreductase (nitric-oxide-forming)
R00559 14 L-Arginine:oxygen 2-oxidoreductase (decarboxylating)
R00562 14 N2-(D-1-carboxyethyl)-L-arginine:NADP+ oxidoreductase
R00563 14 D-nopaline:NADP+ oxidoreductase (L-arginine-forming)
R00566 14 L-Arginine carboxy-lyase
R00662 14 Uridine triphosphate pyrophosphohydrolase
R00728 14 L-Tyrosine phenol-lyase (deaminating)
R00729 14 L-Tyrosine:oxygen oxidoreductase (deaminating)
R00734 14 L-Tyrosine:2-oxoglutarate aminotransferase
R00737 14 L-Tyrosine ammonia-lyase
R00807 14 Sucrose:(acceptor) 3-oxidoreductase
R00832 14 succinyl-CoA:L-arginine N2-succinyltransferase
R00848 14 sn-Glycerol-3-phosphate:(acceptor) 2-oxidoreductase
R00912 14 L-Arginine:beta-alanine ligase (AMP-forming)
R00924 14 Propanoyl-CoA:(acceptor) 2,3-oxidoreductase
R00963 14 Uridine 5'-monophosphate phosphohydrolase
R00964 14 ATP:uridine 5'-phosphotransferase
R00965 14 Orotidine-5'-phosphate carboxy-lyase
R00968 14 GTP:uridine 5'-phosphotransferase
R00970 14 ITP:uridine 5'-phosphotransferase
R00979 14 ATP:anthranilate N-adenylyltransferase
R00980 14 Anthranilate,NADPH:oxygen oxidoreductase
(3-hydroxylating,deaminating)
R00982 14 Anthranilate:CoA ligase (AMP-forming)
R00983 14 2,3-Dihydroxyindole:oxygen 2,3-oxidoreductase (decyclizing)
R00985 14 Chorismate pyruvate-lyase (amino-accepting)
R00986 14 Chorismate pyruvate-lyase (amino-accepting)
R00987 14 L-Kynurenine hydrolase
R00988 14 N-Formylanthranilate amidohydrolase
R00989 14 Malonyl-CoA:anthranilate N-malonyltransferase
R00990 14 2-Aminobenzoate carboxy-lyase
R00991 14
R01073 14
N-(5-Phospho-D-ribosyl)anthranilate:pyrophosphatephosphoribosyl-transferase
R01086 14 N-(L-Argininosuccinate) arginie-lyase
R01123 14 Isopentenyl-diphosphate delta3-delta2-isomerase
R01137 14 ATP:nucleoside-diphosphate phosphatransferase
R01138 14 dATP:pyruvate O2-phosphotransferase
R01139 14 dATP:D-hexose 6-phosphotransferase
R01140 14 dATP:D-hexose 6-phosphotransferase
R01151 14 Putrescine:oxygen oxidoreductase (deaminating)
R01152 14 N-Carbamoylputrescine amidohydrolase
R01154 14 Acetyl-CoA:alkane-alpha,omega-diamine N-acetyltransferase
R01155 14 putrescine:2-oxoglutarate aminotransferase
R01156 14 N-Acetylputrescine acetylhydrolase
R01157 14 Agmatine amidinohydrolase
R01175 14 Butanoyl-CoA:oxygen 2-oxidoreductase
R01241 14
R01246 14 L-proline:NAD+ 2-oxidoreductase
R01255 14 L-Proline racemase
R01257 14 (S)-Malate:(acceptor) oxidoreductase
R01270 14 Nicotinamide D-ribonucleotide phosphoribohydrolase
R01271 14
Nicotinamide-nucleotide:pyrophosphatephospho-alpha-D-ribosyltransferase
R01273 14 N-Ribosylnicotinamide ribohydrolase
R01330 14 dATP:D-hexose 6-phosphotransferase
R01372 14 Phenylpyruvate:oxygen oxidoreductase
(hydroxylating,decarboxylating)
R01399 14 Carbamoyl-phosphate:putrescine carbamoyltransferase
R01410 14
R01419 14 Benzaldehyde:NAD+ oxidoreductase
R01421 14 Benzoyl phosphate phosphohydrolase
R01423 14 5'-Benzoylphosphoadenosine acylhydrolase
R01424 14 N-Benzoylglycine amidohydrolase
R01426 14
R01504 14 ATP:2,3-dihydroxybenzoate adenylyltransferase
R01505 14 2,3-dihydro-2,3-dihydroxybenzoate:NAD+ oxidoreductase
R01506 14 2,3-Dihydroxybenzoate:oxygen 2,3-oxidoreductase (decyclizing)
R01509 14 2,3-Dihydroxybenzoate:L-serine ligase
R01510 14 2,3-Dihydroxybenzoate:L-serine ligase
R01549 14 dATP:uridine 5'-phosphotransferase
R01616 14 4-Coumarate:CoA ligase (AMP-forming)
R01650 14
R01680 14 Lactose:(acceptor) 3-oxidoreductase
R01714 14 5-O-(1-Carboxyvinyl)-3-phosphoshikimate phosphate-lyase
R01715 14 Chorismate pyruvatemutase
R01716 14 Chorismate:L-glutamine amido-ligase
R01717 14 Chorismate hydroxymutase
R01728 14 Prephenate:NAD+ oxidoreductase(decarboxylating)
R01741 14 D-Gluconate:(acceptor) 2-oxidoreductase
R01764 14 Benzoylformate carboxy-lyase
R01766 14 L-threo-3-Phenylserine benzaldehyde-lyase
R01767 14 Mandelonitrile benzaldehyde-lyase
R01816 14 Anthranilate,tetrahydrobiopterin:oxygen
oxidoreductase(3-hydroxylating)
R01877 14 Uridine 3'-monophosphate phosphohydrolase
R01878 14 Cytidine aminohydrolase
R01879 14 2-Deoxyuridine,2-oxoglutarate:oxygen
oxidoreductase(2'-hydroxylating)
R01880 14 dGTP:uridine 5'-phosphotransferase
R01886 14 N(omega)-(ADP-D-ribosyl)-L-arginine ADPribosylhydrolase
R01914 14 Spermidine:(acceptor) oxidoreductase
R01954 14 L-Citrulline:L-aspartate ligase (AMP-forming)
R01965 14 dATP:D-hexose 6-phosphotransferase
R01989 14 L-Arginine:glycine amidinotransferase
R02099 14 ATP:deoxyuridine 5'-phosphotransferase
R02102 14
R02137 14 Cytidine ribohydrolase
R02237 14 Tetrahydrofolate:L-glutamate gamma-ligase (ADP-forming)
R02253 14 trans-cinnamate,NADPH:oxygen oxidoreductase (4-hydroxylating)
R02283 14 N2-Acetyl-L-ornithine:2-oxoglutarate aminotransferase
R02294 14 N-Ribosylnicotinamide:orthophosphate ribosyltransferase
R02296 14 Cytidine:orthophosphate alpha-D-ribosyltransferase
R02323 14 Nicotinamide ribonucleotide phosphohydrolase
R02324 14 ATP:N-ribosylnicotinamide 5'-phosphotransferase
R02363 14 Hydroquinone:oxygen oxidoreductase
R02365 14 Cellobiose:quinone 1-oxidoreductase
R02387 14 Acetyl-CoA:arylamine N-acetyltransferase
R02402 14 Glutarate:CoA ligase (ADP-forming)
R02485 14 Deoxycytidine aminohydrolase
R02486 14 2-Deoxyuridine,2-Oxoglutarate:oxygen
oxidoreductase(1'-hydroxylating)
R02487 14 Glutaryl-CoA:(acceptor) 2,3-oxidoreductase (decarboxylating)
R02606 14 2,6-Dioxo-6-phenylhexa-3-enoate benzoylhydrolase
R02661 14 2-Methylpropanoyl-CoA:(acceptor) 2,3-oxidoreductase
R02666 14 3-Hydroxyanthranilate:oxygen oxidoreductase
R02668 14 3-Hydroxy-L-kynurenine hydrolase
R02669 14
R02670 14 Hydorogen-peroxide:hydrogen-peroxide oxidoreductase
R02672 14 4-Hydroxybenzoylformate carboxy-lyase
R02673 14 (S)-2-Hydroxy-2-(4-hydroxyphenyl)acetate:oxygen 1-oxidoreductase
R02676 14 4-Hydroxymandelonitrile hydroxybenzaldehyde-lyase
R02695 14 4-Hydroxyphenylacetaldehyde:NAD+ oxidoreductase
R02698 14 4-hydroxyphenylacetate,NADH:oxygen oxidoreductase
(3-hydroxylating)
R02699 14 4-Hydroxyphenylacetate:CoA ligase (AMP-forming)
R02868 14 dATP:D-hexose 6-phosphotransferase
R02877 14 Vanillyl alcohol:oxygen oxidoreductase
R02894 14 D-Proline:oxygen oxidoreductase (deaminating)
R02914 14 4,5-Dihydro-4-oxo-5-imidazolepropanoate hydro-lyase
R02925 14 D-Sorbitol:(acceptor) 1-oxidoreductase
R02941 14 salicylaldehyde:NAD+ oxidoreductase
R02942 14 Acetylsalicylate O-acetylhydrolase
R02950 14 4-Coumarate:oxygen oxidoreductase
R02952 14
R02988 14 3-oxoadipate:NAD+ oxidoreductase
R02991 14 4-Carboxymethylbut-3-en-4-olide enol-lactonohydrolase
R03018 14 ATP:pantothenate 4'-phosphotransferase
R03023 14 4-nitrophenol,NADH:oxygen oxidoreductase (2-hydroxylating)
R03068 14 2,3-Dimethylmalate hydro-lyase
R03098 14 L-2-Aminoadipate-6-semialdehyde:NAD(P)+ 6-oxidoreductase
R03099 14
R03102 14 L-2-Aminoadipate-6-semialdehyde:NAD+ 6-oxidoreductase
R03177 14 4-Guanidinobutanal:NAD+ 1-oxidoreductase
R03178 14 2-oxo-5-Guanidinopentanoate carboxy-lyase
R03180 14 4-Guanidinobutanamide amidohydrolase
R03294 14 trans-4-Hydroxy-L-proline:NAD+ oxidoreductase
R03299 14 3-Hydroxyphenylacetate,NADH:oxygen oxidoreductase
(3-hydroxylating)
R03315 14 ATP:pseudouridine 5'-phosphotransferase
R03336 14 4-hydroxyphenyllactate:NAD+ oxidoreductase
R03337 14 (R)-3-(4-hydroxyphenyl)lactate:NAD+ 2-oxidoreductase
R03341 14 4-hydroxyphenylpyruvate carboxy-lyase
R03342 14 3-(4-Hydroxyphenyl)pyruvate keto-enol-isomerase
R03352 14 3-Hydroxy-2-methylpropanoyl-CoA hydrolase
R03384 14 ATP:1-amino-1-deoxy-scyllo-inositol 4-phosphotransferase
R03443 14 N-Acetyl-L-glutamate-5-semialdehyde:NADP+
5-oxidoreductase(phosphrylating)
R03457 14 D-erythro-1-(Imidazol-4-yl)glycerol 3-phosphate hydro-lyase
R03460 14
Phosphoenolpyruvate:3-phosphoshikimate5-O-(1-carboxyvinyl)-transferase
R03461 14 3-Hydroxy-2-methylpyridine-4,5-dicarboxylate 4-carboxy-lyase
R03470 14 4-Carboxymuconolactone carboxy-lyase
R03471 14 ATP:4-amino-5-hydroxymethyl-2-methylpyrimidine
5-phosphotransferase
R03479 14 ATP:1D-myo-inositol-3,4,5,6-tetrakisphosphate 1-phosphotransferase
R03534 14 2-Hydroxyglutarate:(acceptor) 2-oxidoreductase
R03543 14 benzene,NADH:oxygene 1,2-oxidoreductase
R03630 14 Phthalate,NADH:oxygen oxidoreductase (4,5-hydroxylating)
R03635 14 Stachyose fructohydrolase
R03692 14 Dihydrocoumarin lactonohydrolase
R03709 14 3-(2-Hydroxyphenyl)propanoate:NAD+ oxidoreductase
R03733 14 L-Threonate:NAD+ 3-oxidoreductase
R03870 14 5-Methylbarbiturate amidohydrolase
R03892 14
R03893 14 4-Carboxymethylenebut-2-en-4-olide lactonohydrolase
R03959 14 2,5-Dihydro-5-oxofuran-2-acetate lyase (decyclizing)
R04065 14 Imidazole acetaldehyde:NAD+ oxidoreductase
R04068 14 Imidazole-4-acetate:5-phosphoribosyl-diphosphate ligase (ADP-
andpyrophosphate- forming)
R04069 14
R04133 14 5-Oxopent-3-ene-1,2,5-tricarboxylate carboxy-lyase
R04134 14
R04204 14 (2S,3S)-3-Hydroxy-2-methylbutanoyl-CoA hydro-liase
R04217 14 N2-succinyl-L-ornithine:2-oxoglutarate 5-aminotransferase
R04282 14
R04336 14
R04364 14 Acetyl-CoA:L-2,3,4,5-tetrahydrodipicolinate N2-acetyltransferase
R04365 14
Succinyl-CoA:2,3,4,5-tetrahydropyridine-2,6-dicarboxylateN-succinyltransferase
R04371 14 Homoisocitrate hydro-lyase
R04380 14 5-Oxopent-3-ene-1,2,5-tricarboxylate carboxy-lyase
R04426 14 3-Isopropylmalate:NAD+ oxidoreductase
R04749 14 (S)-Hydroxyhexanoyl-CoA hydro-lyase
R04862 14 (1R,2S)-1-hydroxybutane-1,2,4-tricarboxylate:NAD+
oxidoreductase(decarboxylating)
R04918 14
R05050 14 N4-Acetylaminobutanal:NAD+ oxidoreductase
R05064 14 (S)-3-Hydroxyisobutyryl-CoA hydrolase
R05087 14
R05133 14 Arbutin 6-phosphate glucohydrolase
R05142 14 1,4-beta-D-Glucan glucohydrolase
R05202 14
R05236 14 4-Hydroxymuconic-semialdehyde:NAD+ oxidoreductase
R05244 14 NADPH:p-benzoquinone oxidoreductase
R05246 14
R05296 14 2-Hydroxy-5-methyl-cis,cis-muconic semialdehyde formylhydrolase
R05354 14
R05360 14
2-Hydroxy-6-oxo-6-(2-hydroxyphenyl)-hexa-2,4-dienoatebenzoylhydrolase
R05365 14 2-Hydroxy-6-oxo-(2'-aminophenyl)-hexa-2,4-dienoate
benzoylhydrolase
R05374 14 2-Oxo-5-methyl-cis-muconate carboxy-lyase
R05383 14 (hydroxyamino)benzene hydroxymutase
R05413 14
R05416 14
R05465 14
R05482 14
R05487 14
R05552 14
R05586 14
R05590 14 Acylamide aminohydrolase
R05591 14 Nitrile aminohydrolase
R05621 14
R05663 14
R05664 14
R05773 14 3-hydroxy-3-(4-hydroxy-3-methoxyphenyl)propionyl-CoA:vanillin
lyase(acetyl-CoA-forming)
R05778 14 4-hydroxyphenylpyruvate:oxygen oxidoreductase (decarboxylating)
R05800 14 ATP:1D-myo-inositol-1,4,5-trisphosphate 6-phosphotransferase
R05801 14 ATP:1D-myo-inositol-1,4,5-trisphosphate 6-phosphotransferase
R05865 14 2-Hydroxy-5-methyl-cis,cis-muconic-semialdehyde formylhydrolase
R05884 14 isopentenyl-diphosphate:NAD(P)+ oxidoreductase
R06602 14
R06603 14
R06632 14
R06782 14 3-phenylpropanoate,NADH:oxygen oxidoreductase (2,3-hydroxylating)
R06783 14 trans-Cinnamate,NADH:oxygen oxidoreductase (2,3-hydroxylating)
R06838 14 4-carboxymethylenebut-2-en-4-olide lactonohydrolase
R06852 14
R06854 14
R06889 14
R06893 14 aryl-ester hydrolase
R06913 14
R06925 14
R06942 14 (3S)-3-hydroxyacyl-CoA hydro-lyase
R06989 14 2,5-Dihydro-5-oxofuran-2-acetate lyase (decyclizing)
R07146 14 4-hydroxy-L-proline:NAD+ oxidoreductase
R07188 14 benzoate,NADH:oxygen oxidoreductase (1,2-hydroxylating)
R07245 14 carbamoyl-phosphate:N2-acetyl-L-ornithine carbamoyltransferase
R07406 14
R07408 14
R07414 14 glutamate putrescine ligase
R07417 14
R00031 15 1,2-Benzenediol:oxygen oxidoreductase
R00104 15 ATP:NAD+ 2'-phosphotransferase
R00118 15
R00156 15 ATP:nucleoside-diphosphate phosphatransferase
R00157 15 Uridine triphosphate:AMP phosphotransferase
R00159 15 UTP diphosphohydrolase
R00286 15 UDPglucose:NAD+ oxidoreductase
R00289 15 UTP:alpha-D-glucose-1-phosphate uridylyltransferase
R00291 15 UDPglucose 4-epimerase
R00293 15 UDPglucose 4,6-hydro-lyase
R00414 15 UDP-N-acetyl-D-glucosamine 2-epimerase
R00415 15 UTP:N-acetyl-alpha-D-glucosamine-1-phosphate uridylyltransferase
R00453 15 L-Lysine:pyruvate aminotransferase
R00457 15 L-Lysine:2-oxoglutarate 6-aminotransferase
R00502 15 UTP:alpha-D-hexose-1-phosphate uridylyltransferase
R00503 15 UDPgalactose:D-glucose 4-beta-D-galactosyltransferase
R00511 15 Cytidine-5'-monophosphate phosphohydrolase
R00512 15 ATP:CMP phosphotransferase
R00513 15 ATP:cytidine 5'-phosphotransferase
R00514 15 CDP diphosphohydrolase
R00515 15 CTP pyrophosphohydrolase
R00516 15 UTP:cytidine 5'-phosphotransferase
R00517 15 GTP:cytidine 5'-phosphotransferase
R00555 15 NAD+:L-arginine ADP-D-ribosyltransferase
R00568 15 CTP aminohydrolase
R00571 15 UTP:ammonia ligase(ADP-forming)
R00573 15 UTP:ammonia ligase(ADP-forming)
R00659 15 UTP:pyruvate O2-phosphotransferase
R00688 15 L-phenylalanine:NAD+ oxidoreductase (deaminating)
R00689 15 L-Phenylalanine:oxygen oxidoreductase (deaminating)
R00692 15 L-Phenylalanine(L-histidine):pyruvate aminotransferase
R00694 15 L-Phenylalanine:2-oxoglutarate aminotransferase
R00695 15 L-Aspartate:phenylpyruvate aminotransferase
R00697 15 L-Phenylalanine ammonia-lyase
R00730 15 L-Tyrosine,NADPH:oxygen oxidoreductase (N-hydroxylating)
R00731 15 L-Tyrosine:oxygen oxidoreductase
R00732 15 L-arogenate:NAD+ oxidoreductase
R00735 15 L-Tyrosine:L-arginine ligase (AMP-forming)
R00736 15 L-Tyrosine carboxy-lyase
R00739 15 L-Tyrosine 2,3-aminomutase
R00766 15 UDPglucose:D-fructose-6-phosphate 2-alpha-D-glucosyltransferase
R00769 15 UTP:D-fructose-6-phosphate 1-phosphotransferase
R00806 15 UDPglucose:D-fructose 2-alpha-D-glucosyltransferase
R00836 15 UDPglucose:D-glucose-6-phosphate 1-alpha-D-glucosyltransferase
R00855 15 CDPglycerol phosphoglycerohydrolase
R00936 15 5,6,7,8-Tetrahydrofolate:NAD+ oxidoreductase
R00955 15 UDPglucose:alpha-D-galactose-1-phosphate uridylyltransferase
R00962 15 ITP:cytidine 5'-phosphotransferase
R00967 15 UTP:uridine 5'-phosphotransferase
R00969 15 P1,P4-Bis(5'-nucleosyl)-tetraphosphate nucleotidohydrolase
R01161 15
R01168 15 L-Histidine ammonia-lyase
R01192 15 UDPgalactose:myo-inositol 1-alpha-D-galactosyltransferase
R01240 15 UDPglucose:phenol beta-D-glucosyltransferase
R01304 15 UDPglucose:4-hydroxybenzoate 4-O-beta-D-glucosyltransferase
R01370 15 Phenyllactate:NAD+ oxidoreductase
R01373 15 Prephenate hydro-lyase (decarboxylating)
R01375 15 L-Glutamine:phenylpyruvate aminotransferase
R01377 15 Phenylpyruvate carboxy-lyase
R01378 15 Phenylpyruvate keto-enol-isomerase
R01380 15 UTP:1-phospho-alpha-D-glucuronate uridylyltransferase
R01381 15 UTP:1-phospho-alpha-D-glucuronate uridylyltransferase
R01416 15 Agmatine iminohydrolase
R01417 15 ATP:agmatine N4-phosphotransferase
R01418 15
R01425 15 Benzoylagmatine amidohydrolase
R01548 15 dATP:cytidine 5'-phosphotransferase
R01582 15 D-Phenylalanine:2-oxoglutarate aminotransferase
R01612 15
R01613 15 Malonyl-CoA:4-Coumaroyl-CoA malonyltransferase(cyclizing)
R01614 15 Malonyl-CoA:4-coumaroyl-CoA malonyltransferase (cyclizing)
R01615 15 4-Hydroxycinnamyl aldehyde:NADP+ oxidoreductase
(CoA-cinnamoylating)
R01617 15 4-Coumaroyl-CoA:agmatine N4-coumaroyltransferase
R01652 15
R01658 15
Dimethylallyl-diphosphate:isopentenyl-diphosphatedimethylallyltranstransferase
R01659 15
Dimethylallyl-diphosphate:isopentenyl-diphosphatedimethylallylcistransferase
R01663 15 dCMP aminohydrolase
R01664 15 2'-Deoxycytidine 5'-monophosphate phosphohydrolase
R01666 15 ATP:deoxycitidine 5'-phosphotransferase
R01722 15 UDPglucose:nicotinate N-glucosyltransferase
R01731 15 L-Aspartate:2-oxoglutarate aminotransferase
R01795 15 L-Phenylalanine,tetrahydrobiopterin:oxygen
oxidoreductase(4-hydroxylating)
R01815 15 L-Tyrosine,tetrahydrobiopterin:oxygen
oxidoreductase(3-hydroxylating)
R01847 15 UTP:Sedoheptulose 7-phosphate 1-phosphotransferase
R01887 15 gamma-Amino-gamma-cyanobutanoate aminohydrolase
R01916 15 N1-Acetylspermidine amidohydrolase
R01919 15 Spermidine:putrescine
4-aminobutyltransferase(propane-1,3-diamine-forming)
R01943 15 3,4-Dihydroxy-trans-cinnamate:CoA ligase (AMP-forming)
R01956 15 L-Kynurenine:2-oxoglutarate aminotransferase
R01957 15 L-Kynurenine:glyoxylote aminotransferase (cyclizing)
R01959 15 N-Formyl-L-kynurenine amidohydrolase
R01960 15 L-Kynurenine,NADPH:oxygen oxidoreductase (3-hydroxylating)
R02079 15 3,4-Dihydroxy-L-phenylalanine ammonia-lyase
R02091 15 dGTP:cytidine 5'-phosphotransferase
R02098 15 ATP:dTMP phosphotransferase
R02100 15 dUTP nucleotidohydrolase
R02150 15 1H-Imidazole-4-ethanamine:oxygen oxidoreductase
(deaminating)(copper-containing)
R02235 15 Dihydrofolate:NAD+ oxidoreductase
R02238 15 Formate:dihydrofolate ligase (ADP-forming)
R02252 15 Phenylpropanoate:NAD+ delta2-oxidoreductase
R02254 15 trans-Cinnamate,NADPH:oxygen oxidoreductase (2-hydroxylating)
R02255 15 trans-Cinnamate:CoA ligase (AMP-forming)
R02256 15 UDPglucose:trans-cinnamate beta-D-glucosyltransferase
R02313 15 N6-(L-1,3-Dicarboxypropyl)-L-lysine:NAD+ oxidoreductase
R02317 15
R02370 15 Cytidine 3'-phosphate phosphohydrolase
R02382 15 Tyramine:oxygen oxidoreductase(deaminating)(flavin-containing)
R02388 15 UDPglucose:arylamine N-D-glucosyltransferase
R02401 15 glutarate-semialdehyde:NAD+ oxidoreductase
R02416 15 4-Coumaroyl-CoA:shikimate O-(hydroxycinnamoyl)transferase
R02536 15 Phenylacetaldehyde:NAD+ oxidoreductase
R02539 15 Phenylacetate:CoA ligase
R02540 15 2-Phenylacetamide amidohydrolase
R02558 15 (R)-Prunasin beta-D-glucohydrolase
R02563 15 CDPethanolamine:L-serine ethanolaminephosphotransferase
R02634 15
R02707 15
R02737 15 UDPglucose:D-glucose-6-phosphate 1-alpha-D-glucosyltransferase
R02755 15 meso-2,6-diaminoheptanedioate:NADP+ oxidoreductase (deaminating)
R02895 15
R02951 15 UDPglucose:trans-4-hydroxycinnamate 4-O-beta-D-glucosyltransferase
R03024 15 4-Nitrophenyl phosphate phosphohydrolase
R03037 15 Isochorismate pyruvate-hydrolase
R03069 15 (2R,3S)-2,3-Dimethylmalate hydro-lyase
R03070 15 Methylitaconate delta2-delta3-isomerase
R03097 15
R03165 15 Hydroxymethylbilane hydro-lyase(cyclizing)
R03166 15
R03169 15 2-methyl-branched-chain-acyl-CoA:NAD+ 2-oxidoreductase
R03170 15 2-Methylbutanoyl-CoA:(acceptor) 2,3-oxidoreductase
R03172 15 2-Methylbutanoyl-CoA:(acceptor) 2,3-oxidoreductase
R03238 15 UTP:D-Tagatose 6-phosphate 1-phosphotransferase
R03243 15 5-Amino-2-oxopentanoate:2-oxoglutarate aminotransferase
R03297 15 UDPglucose:gallate beta-D-glucosyltransferase
R03300 15 3,4-Dihydroxyphenylacetaldehyde:NAD+ oxidoreductase
R03303 15 3,4-Dihydroxyphenylacetate:oxygen 2,3-oxidoreductase (decyclizing)
R03358 15 Octopamine hydro-lyase (deaminating)
R03359 15 1-(4-Hydroxyphenyl)-2-(methylamino)ethanol hydro-lyase
R03365 15 3,4-Dihydroxy-trans-cinnamate:oxygen
3,4-oxidoreductase(decyclizing)
R03367 15
R03371 15 myo-Inositol-hexakisphosphate 3-phosphohydrolase
R03372 15 myo-Inositol-hexakisphosphate 6-phosphohydrolase
R03462 15 Biphenyl-2,3-diol:oxygen 1,2-oxidoreductase (decyclizing)
R03463 15 2,6-dioxo-6-phenylhexanoate:NADP+ delta2-oxidoreductase
R03477 15
L-Arginine:1-amino-1-deoxy-scyllo-inositol-4-phosphateamindinotransferase
R03509 15 N-(5-Phospho-beta-D-ribosyl)anthranilate ketol-isomerase
R03538 15 2',3'-Cyclic UMP 3'-nucleotidohydrolase
R03541 15 Prenyl-diphosphate pyrophosphohydrolase
R03542 15 alpha-Aminopropiononitrile aminohydrolase
R03625 15
UDPglucose:2-hydroxy-2-methylpropanenitrilebeta-D-glucosyltransferase
R03710 15 UDPglucose:trans-2-hydroxycinnamate O-beta-D-glucosyltransferase
R03790 15
R03792 15
R03794 15
(S)-2-Hydroxy-2-phenylacetate,tetrahydrobiopterin:oxygenoxidoreductase
(4-hydroxylating)
R03935 15 beta-Alanyl-L-arginine hydrolase
R03936 15 Formylkynurenine hydrolase
R03998 15 anthranilyl-CoA,NADH:oxygen oxidoreductase (de-aromatizing)
R04008 15
R04024 15 Acetyl-CoA:N-hydroxyarylamine O-acetyltransferase
R04025 15
N-Acetylputrescine:oxygenoxidoreductase(deaminating)(flavin-containing)
R04038 15 2-Isopentenyl-diphosphate:AMP delta2-isopentenyltransferase
R04045 15
R04095 15 3-Methylbutanoyl-CoA:(acceptor) 2,3-oxidoreductase
R04161 15 (S)-4-Hydroxymandelate racemase
R04171 15 3-Hydroxy-L-kynurenine:2-oxoglutarate aminotransferase
R04172 15
R04185 15 (S)-3-(Imidazol-5-yl)lactate:NAD+ oxidoreductase
R04189 15 N2-succinyl-L-arginine iminohydrolase (decarboxylating)
R04234 15 D-4-Hydroxyphenylglycine:2-oxoglutarate aminotransferase
R04260 15 2-Oxo-2,5-dihydrofuran-5-acetate delta3-delat2-isomerase
R04296 15 UDPglucose:(S)-4-hydroxymandelonitrile beta-D-glucosyltransferase
R04304 15 4-Hydroxyphenylethanol:NAD+ oxidoreductase
R04379 15
5-Carboxymethyl-2-hydroxymuconatedelta2,delta4-2-oxo,delta3-isomerase
R04467 15
R04475 15
N-Succinyl-L-2,6-diaminoheptanedioate:2-ocoglytarateamino-transferase
R04479 15
R04509 15 ATP:4-amino-2-methyl-5-phosphomethylpyrimidine phosphotransferase
R04751 15 Hexanoyl-CoA:(acceptor) 2,3-oxidoreductase
R04776 15 Phenylacetyl-CoA:L-glutamine alpha-N-phenylacetyltransferase
R04777 15
R04783 15 3-Ketolactose galactohydrolase
R04874 15
R04876 15
R04879 15
R04910 15
R04915 15 Quinoline-3,4-diol 2,4-dioxygenase (carbon monoxide-forming)
R05136 15
R05141 15 1,4-beta-D-Glucan glucohydrolase
R05258 15
R05295 15 4-Methylcatechol:oxygen 2,3-oxidoreductase(decyclizing)
R05305 15 3-hydroxypimeloyl-CoA:NAD+ oxidoreductase
R05313 15 cis-1,2-Dihydro-3-ethylcatechol:NAD+ oxidoreductase
R05347 15
R05348 15
R05353 15
R05389 15 2-Hydroxy-5-methyl-cis,cis-muconate
2-Oxo-5-methyl-cis-muconateisomerase
R05400 15
R05411 15
R05415 15
R05417 15
R05430 15
R05439 15
R05467 15 L-N2-(2-carboxyethyl)arginine cyclo-ligase (AMP-forming)
R05596 15 Nitrile hydro-lyase
R05643 15 2-carboxybenzaldehyde dehydrogenase
R05719 15 3-hydroxy-1H-quinolin-4-one 2,4-dioxygenase (CO-forming)
R05728 15 4-hydroxyphenylacetaldehyde oxime, NADPH2:oxygen oxidoreductase
R05769 15 UDP-glucose:hydroquinone-O-b-D-glucosyltransferase
R05772 15 trans-feruloyl-CoA hydro-lyase
R05779 15 5-Diphosphoinositol pentakisphosphate diphosphohydrolase
R05799 15 ATP:1D-myo-inositol-hexakisphosphate phosphotransferase
R05838 15 pyridoxine 5'-phosphate synthase
R05840 15
R06594 15
R06626 15
R06633 15
R06744 15
R06757 15
R06860 15
isochorismate:2-oxoglutarate:cyclodienyltransferase(decarboxylating,pyruvate-forming)
R06888 15
R06892 15
R06912 15
R06924 15
R06943 15
R06985 15 trans-Hex-2-enoyl-CoA reductase
R06990 15 2-Oxo-2,5-dihydrofuran-5-acetate delta3-delat2-isomerase
R07189 15 trans-cinnamate,NADPH:oxygen oxidoreductase (2-hydroxylating)
R07212 15
L-tyrosine,tetrahydrobiopterin:oxygenoxidoreductase(3-hydroxylating)
R07219 15 dimethyallyl diphosphate:NADP+ oxidoreductase
R07254 15 malonyl-CoA:4-coumaroyl-CoA malonyltransferase (cyclizing,
reducing)
R07276 15 L-arogenate:2-oxoglutarate aminotransferase
R07294 15 phenylglyoxylyl-CoA hydrolase
R07300 15 N8-acetylspermidine amidohydrolase
R07307 15 dCTP aminohydrolase (dUMP-forming)
R07415 15
R00045 16 1,2-Benzenediol:oxygen oxidoreductase
R00049 16
1-O-Galloyl-beta-D-glucose:1-O-galloyl-beta-D-glucoseO-galloyltransferase
R00112 16 NADPH:NAD+ oxidoreductase (B-specific)
R00113 16 NADPH:hydrogen-peroxide oxidoreductase
R00114 16 L-Glutamate:NADP+ oxidoreductase (transaminating)
R00119 16 NADP+ glycohydrolase
R00134 16 Formate:NADP+ oxidoreductase
R00205 16 2-Oxopropanal:NADP+ oxidoreductase
R00210 16 Pyruvate:NADP+ 2-oxidoreductase (CoA-acetylating)
R00216 16 (S)-Malate:NADP+ oxidoreductase(oxaloacetate-decarboxylating)
R00248 16 L-Glutamate:NADP+ oxidoreductase (deaminating)
R00267 16 Isocitrate:NADP+ oxidoreductase (decarboxylating)
R00278 16 Pyridoxine 5-phosphate:oxygen oxidoreductase (deaminating)
R00343 16 (S)-Malate:NADP+ oxidoreductase
R00416 16 UTP:N-acetyl-alpha-D-glucosamine-1-phosphate uridylyltransferase
R00418 16 UDP-N-acetyl-D-glucosamine 4-epimerase
R00420 16 UDP-N-acetyl-D-glucosamine 2-epimerase
R00421 16 UDP-N-acetyl-D-glucosamine:NAD+ 6-oxidoreductase
R00422 16
R00423 16
R00445 16 L-lysine:NAD+ oxidoreductase (deaminating, cyclizing)
R00446 16 L-Lysine:NAD+ 6-oxidoreductase (deaminating)
R00447 16 L-Lysine:oxygen oxidoreductase(deaminating)
R00448 16 L-lysine,NADPH:oxygen oxidoreductase (6-hydroxylating)
R00449 16 L-Lysine:oxygen 2-oxidoreductase (decarboxylating)
R00451 16 meso-2,6-Diaminoheptanedioate carboxy-lyase
R00452 16 N2-(D-1-carboxylethyl)-L-lysine:NADP+
oxidoreductase(L-lysine-forming)
R00454 16
R00458 16 N6-Acyl-L-lysine amidohydrolase
R00459 16
R00460 16 L-Lysine racemase
R00461 16 L-Lysine 2,3-aminomutase
R00462 16 L-Lysine carboxy-lyase
R00463 16 L-Lysine-1,6-lactam lactamhydrolase
R00465 16 Glycolate:NADP+ oxidoreductase
R00501 16
R00504 16 UDPgalactose:UDP-N-acetyl-D-glucosamine
galactosephosphotransferase
R00505 16 UDP-D-galactopyranose furanomutase
R00569 16 CTP diphosphohydrolase
R00570 16 ATP:nucleoside-diphosphate phosphatransferase
R00572 16 CTP:pyruvate O2-phosphotransferase
R00574 16 CTP pyriphosphate-lyase (cyclizing)
R00612 16 N6-Methyl-L-lysine:oxygen oxidoreductase (demethylating)
R00660 16
Phosphoenolpyruvate:UDP-N-acetyl-D-glucosamine1-carboxyvinyl-transferase
R00678 16 L-tryptophan:oxygen 2,3-oxidoreductase (decyclizing)
R00686 16 L-Phenylalanine racemase (ATP-hydrolysing)
R00687 16 ATP:L-phenylalanine adenylyltransferase
R00690 16 L-Phenylalanine:oxygen 2-oxidoreductase (decarboxylating)
R00691 16 L-Arogenate hydro-lyase (decarboxylating)
R00693 16 Acetyl-CoA:L-phenylalanine N-acetyltransferase
R00698 16 Donor:hydrogen-peroxide oxidoreductase
R00699 16 L-Phenylalanine carboxy-lyase
R00706 16 3-Oxopropanoate:NADP+ oxidoreductase
(decarboxylating,CoA-acetylating)
R00708 16 L-1-Pyrroline-5-carboxylate:NAD+ oxidoreductase
R00711 16 Acetaldehyde:NADP+ oxidoreductase
R00714 16 Succinate-semialdehyde:NADP+ oxidoreductase
R00715 16 N6-(L-1,3-Dicarboxypropyl)-L-lysine:NAD+
oxidoreductase(L-lysine-forming)
R00716 16 N6-(L-1,3-Dicarboxypropyl)-L-lysine:NADP+
oxidoreductase(L-lysine-forming)
R00733 16 L-arogenate:NAD+ oxidoreductase
R00746 16 Ethanol:NADP+ oxidoreductase
R00767 16 CTP:D-fructose-6-phosphate 1-phosphotransferase
R00789 16 ammonium-hydroxide:NAD(P)+ oxidoreductase
R00796 16 NADPH:nitrate oxidoreductase
R00809 16 UDPgalactose:sucrose 6F-alpha-D-galactosyltransferase
R00825 16 Anthranilate,NADPH:oxygen oxidoreductase
(1,2-hydroxylating,deaminating, decarboxylating)
R00844 16 sn-Glycerol-3-phosphate:NADP+ 2-oxidoreductase
R00853 16 UDPgalactose:sn-glycerol-3-phosphate
2-alpha-D-galactosyltransferase
R00854 16 UDPgalactose:sn-glycerol-3-phosphate
1-alpha-D-galactosyltransferase
R00856 16 CTP:sn-glycerol-3-phosphate cytidylyltransferase
R00870 16 D-Mannitol:NADP+ 2-oxidoreductase
R00910 16 L-Lysine:beta-alanine ligase (AMP-forming)
R00911 16 beta-Alanyl-L-lysine hydrolase
R00937 16 5,6,7,8-Tetrahydrofolate:NAD+ oxidoreductase
R00939 16 5,6,7,8-Tetrahydrofolate:NADP+ oxidoreductase
R00940 16 5,6,7,8-Tetrahydrofolate:NADP+ oxidoreductase
R00941 16 10-formyltetrahydrofolate:NADP+ oxidoreductase
R00942 16 Tetrahydrofolate:L-glutamate gamma-ligase (ADP-forming)
R00943 16 Formate:tetrahydrofolate ligase (ADP-forming)
R00944 16 10-Formyltetrahydrofolate amidohydrolase
R00945 16 5,10-Methylenetetrahydrofolate:glycine hydroxymethyltransferase
R00956 16 CTP:D-glucose-1-phosphate cytidylyltransferase
R00978 16 5,6-Dihydrouracil:NADP+ oxidoreductase
R01039 16 Glycerol:NADP+ 2-oxidoreductase
R01041 16 Glycerol:NADP+ oxidoreductase
R01063 16 D-Glyceraldehyde-3-phosphate:NADP+ oxidoreductase(phosphorylating)
R01088 16 L-leucine:NAD+ oxidoreductase(deaminating)
R01090 16 L-Leucine:2-oxoglutarate aminotransferase
R01095 16 D-Galactose:NADP+ 1-oxidoreductase
R01097 16 D-Galactose:NADP+ 1-oxidoreductase
R01117 16 CTP:N-acylneuraminate cytidylyltransferase
R01143 16 methane,NADPH:oxygen oxidoreductase (hydroxylating)
R01158 16 L-Histidinol:NAD+ oxidoreductase
R01160 16 Acetyl-CoA:L-histidine N-acetyltransferase
R01163 16 L-Histidinal:NAD+ oxidoreductase
R01164 16 L-Histidine:beta-alanine ligase (AMP-forming)
R01166 16 Nalpha-(beta-alanyl)-L-histidine hydrolase
R01167 16 L-Histidine carboxy-lyase
R01173 16 butanal:NADP+ oxidoreductase (CoA-acylating)
R01205 16 UDPgalactose:N-acetyl-D-glucosamine 4-beta-D-galactosyltransferase
R01212 16 L-valine:NADP+ oxidoreductase (deaminating)
R01221 16 glycine synthase
R01226 16
5,10-Methylenetetrahydrofolate:3-methyl-2-oxobutanoatehydroxymethyltransferase
R01249 16 L-proline:NADP+ 2-oxidoreductase
R01251 16 L-Proline:NADP+ 5-oxidoreductase
R01294 16 4-Hydroxybenzaldehyde:NADP+ oxidoreductase
R01298 16 4-hydroxybenzoate,NADH:oxygen oxidoreductase (3-hydroxylating)
R01299 16 4-hydroxybenzoate,NADPH:oxygen oxidoreductase
(1-hydroxylating,decarboxylating)
R01371 16 Phenyllactate:NADP+ oxidoreductase
R01384 16 UDP-D-glucuronate carboxy-lyase
R01385 16 UDPglucuronate 4-epimerase
R01386 16
R01387 16 UDPglucuronate 5'-epimerase
R01392 16 D-Glycerate:NADP+ 2-oxidoreductase
R01396 16 Carbamoyl-phosphate:L-lysine carbamoyltransferase
R01420 16 benzaldehyde:NADP+ oxidoreductase
R01430 16 D-xylose:NADP+ 1-oxidoreductase
R01521 16 beta-D-Glucose:NADP+ 1-oxoreductase
R01525 16 D-Ribitol-5-phosphate:NADP+ 2-oxidoreductase
R01575 16 D-Arabinose:NADP+ 1-oxidoreductase
R01607 16 3-Oxopropanoate:NADP+ oxidoreductase
R01620 16 Acetyl-phosphate:L-lysine N6-acetyltransferase
R01630 16
R01651 16 4-Methyl-2-oxopentanoate:NAD+
oxidoreductase(CoA-mehtylpropanoylating)
R01665 16 ATP:CMP phosphotransferase
R01667 16 dCDP nucleotidohydrolase
R01668 16 dCTP nucleotidohydrolase
R01708 16 Pyridoxine:NADP+ 4-oxidoreductase
R01711 16 Pyridoxine:oxygen oxidoreductase (deaminating)
R01730 16 Prephenate:NADP+ oxidoreductase(decarboxylating)
R01740 16 D-Gluconate:NADP+ 5-oxidoreductase
R01747 16 (R)-Glycerate:NADP+ oxidoreductase
R01750 16 D-Glycerate:NADP+ oxidoreductase (carboxylating)
R01759 16 L-Arabitol:NADP+ 1-oxidoreductase
R01775 16 L-Homoserine:NADP+ oxidoreductase
R01794 16 NADPH:6,7-dihydropteridine oxidoreductase
R01846 16 CTP:Sedoheptulose 7-phosphate 1-phosphotransferase
R01866 16 (S)-dihydroorotate:NADP+ oxidoreductase
R01904 16 Xylitol:NADP+ 4-oxidoreductase (L-xylulose-forming)
R01909 16 ATP:pyridoxal 5'-phosphotransferase
R01910 16 Primary alcohol:(acceptor) oxidoreductase
R01911 16 pyridoxine-5'-phosphate phosphohydrolase
R01912 16 UDPglucose:pyridoxine 5'-O-beta-D-glucosyltransferase
R01938 16
R01941 16 3,4-Dihydroxyphenylacetaldehyde:NADP+
oxidoreductase(CoA-cinnamoylating)
R01944 16 Caffeoyl-CoA:putrescine N-(3,4-dihydroxycinnamoyl)transferase
R01945 16 Caffeoyl-CoA:quinate O-(hydroxycinnamoyl)transferase
R01946 16 Caffeoyl-CoA:isocitrate 3-O-(3,4-dihydroxycinnamoyl)transferase
R01976 16 (S)-3-Hydroxybutanoyl-CoA:NADP+ oxidoreductase
R01986 16 4-Aminobutyraldehyde:NAD+ oxidoreductase
R01991 16 L-Histidine:4-aminobutanoate ligase (AMP-forming)
R01992 16 alpha-Aminobutyryl histidine hydrolase
R02003 16 Geranyl-diphosphate:isopentenyl-diphosphate
geranyltrans-transferase
R02004 16
R02006 16 Geranyl-diphosphate pyrophosphate-lyase
(cyclizing,sabinene-hydrate-forming)
R02007 16 (+)-Bornyl-diphosphate lyase (decyclizing)
R02009 16 geranyldiphosphate diphosphate lyase (myrcene forming)
R02010 16
R02011 16
R02012 16 geranyldiphosphate diphosphate lyase (pinene forming)
R02013 16 geranyldiphosphate diphosphate lyase (limonene forming)
R02034 16 6-Phospho-D-gluconate:NADP+ 2-oxidoreductase
R02038 16 CTP:ethanolamine-phosphate cytidylyltransferase
R02075 16 3,4-Dihydroxy-L-phenylalanine:oxygen
4,5-oxidoreductase(recyclizing)
R02076 16 3,4-Dihydroxy-L-phenylalanine:oxygen
2,3-oxidoreductase(recyclizing)
R02077 16 3,4-Dihydroxy-L-phenylalanine:2-oxoglutarate aminotransferase
R02078 16 L-Tyrosine,L-dopa:oxygen oxidoreductase
R02080 16 3-Hydroxy-L-tyrosine carboxy-lyase
R02082 16 (R)-Mevalonate:NADP+ oxidoreductase (CoA acylating)
R02152 16
R02153 16 L-Glutamate:histamine ligase
R02154 16 L-Glutamate:histamine ligase
R02193 16 Coniferyl aldehyde:NADP+ oxidoreductase (CoA-cinnamoylating)
R02194 16 Ferulate:CoA ligase (AMP-forming)
R02195 16 Feruloyl-CoA:quinate O-(hydroxycinnamoyl)transferase
R02204 16 L-Pipecolate:oxygen 1,6-oxidoreductase
R02205 16 L-Pipecolate:(acceptor) 1,6-oxidoreductase
R02236 16 Dihydrofolate:NADP+ oxidoreductase
R02247 16 (R)-Mevalonate:NADP+ oxidoreductase
R02259 16 Propane-1,2-diol:NADP+ oxidoreductase
R02274 16 5-Aminopentanoate:2-oxoglutarate aminotransferase
R02287 16 5-Formiminotetrahydrofolate:L-glutamate N-formiminotransferase
R02315 16 N6-(L-1,3-Dicarboxypropyl)-L-lysine:NADP+ oxidoreductase
R02325 16 dCTP aminohydrolase
R02326 16 ATP:nucleoside-diphosphate phosphatransferase
R02327 16 dCTP:uridine 5'-phosphotransferase
R02330 16 dUTP nucleotidohydrolase
R02331 16 ATP:nucleoside-diphosphate phosphatransferase
R02332 16 dUTP:uridine 5'-phosphotransferase
R02339 16
R02371 16 dCTP:cytidine 5'-phosphotransferase
R02372 16 dUTP:cytidine 5'-phosphotransferase
R02383 16 Monophenol,L-dopa:oxygen oxidoreductase
R02385 16 Feruloyl-CoA:tyramine N-(hydroxycinnamoyl)transferase
R02413 16 Shikimate:NADP+ 5-oxidoreductase
R02445 16 flavanone,2-oxoglutarate:oxygen oxidoreductase (dehydrating)
R02446 16 flavanone lyase (decyclizing)
R02456 16 D-Mannonate:NADP+ 6-oxidoreductase
R02505 16 Malonyl-CoA:cinnamoyl-CoA malonyltransferase (cyclizing)
R02506 16 cinnamaldehyde:NADP+ oxidoreductase (CoA-cinnamoylating)
R02516 16 4-hydroxyphenylacetate,NADPH:oxygen oxidoreductase
(1-hydroxylating)
R02517 16 3-hydroxyphenylacetate,NADPH:oxygen oxidoreductase
(6-hydroxylating)
R02537 16 Aldehyde:NADP+ oxidoreductase
R02562 16 4-aminobenzoate,NADPH:oxygen oxidoreductase
(1-hydroxylating,decarboxylating)
R02576 16 Phenylacetyl-CoA:L-glutamine alpha-N-phenylacetyltransferase
R02611 16 Phenylethylalcohol:NAD+ oxidoreductase
R02613 16 Phenethylamine:oxygen oxidoreductase
(deaminating)(copper-containing)
R02615 16 Styrene-oxide isomerase
R02636 16 UDP-D-galacturonate carboxy-lyase
R02639 16 3-Dehydro-L-gulonate:NADP+ 2-oxidoreductase
R02678 16 Indole-3-acetaldehyde:NAD+ oxidoreductase
R02681 16 indole-3-acetaldehyde:oxygen oxidoreductase
R02697 16 4-Hydroxyphenylacetaldehyde:NADP+ oxidoreductase
R02729 16 5-Formiminotetrahydrofolate:glycine N-formiminotransferase
R02733 16 N6-Acetyl-LL-2,6-diaminoheptanedioate amidohydrolase
R02734 16 N-Succinyl-LL-2,6-diaminoheptanedioate amidohydrolase
R02735 16 LL-2,6-Diaminoheptanedioate 2-epimerase
R02856 16 (R)-Acetoin:NAD+ oxidoreductase
R02921 16 CTP:D-ribitol-5-phosphate cytidylyltransferase
R02936 16 (S)-Ureidoglycolate:NADP+ oxidoreductase
R02985 16
R02989 16 3-oxoadipate:NADP+ oxidoreductase
R03013 16 L-Histidinol-phosphate phosphohydrolase
R03092 16
R03093 16 3-Indoleacetonitrile aminohydrolase
R03094 16 UDPglucose:indole-3-acetate beta-D-glucosyltransferase
R03095 16 Indoleacetate:L-lysine ligase (ADP-forming)
R03096 16 Indole-3-acetamide amidohydrolase
R03103 16 L-2-Aminoadipate-6-semialdehyde:NADP+ 6-oxidoreductase
R03113 16
R03171 16 3-Methyl-2-oxopentanoate:NAD+
oxidoreductase(CoA-mehtylpropanoylating)
R03189 16 5-Formyltetrahydrofolate:L-glutamate N-formiminotransferase
R03197 16 Uroporphyrinogen-III carboxy-lyase
R03237 16 CTP:D-Tagatose 6-phosphate 1-phosphotransferase
R03253 16 7,8-Dihydroxykynurenate:oxygen 8,8a-oxidoreductase (decyclizing)
R03292 16 4-Hydroxy-L-proline:NADP+ oxidoreductase
R03293 16 trans-4-Hydroxy-L-proline:NADP+ 5-oxidoreductase
R03302 16 3,4-Dihydroxyphenylacetaldehyde:NADP+ oxidoreductase
R03317 16 UDP-N-acetyl-D-mannosamine:NAD+ 1-oxidoreductase
R03338 16 4-Hydroxyphenyllactate:NADP+ oxidoreductase
R03339 16 (R)-3-(4-hydroxyphenyl)lactate:NADP+ 2-oxidoreductase
R03351 16 CTP:3-deoxy-D-manno-octulosonate cytidylyltransferase
R03386 16 3-hydroxy-2-methylpyridine-5-carboxylate,NADPH:oxygen
oxidoreductase(decyclizing)
R03398 16 GDP-6-deoxy-D-talose:NADP+ 4-oxidoreductase
R03399 16 GDP-6-deoxy-D-mannose:NADP+ 4-oxidoreductase
R03445 16
R03465 16
(3E)-4-(2-Carboxyphenyl)-2-oxobut-3-enoate2-carboxybenzaldehyde-lyase
R03496 16 1-Guanidino-1-deoxy-scyllo-inositol-4-phosphate 4-phosphohydrolase
R03508 16
1-(2-Carboxyphenylamino)-1-deoxy-D-ribulose-5-phosphatecarboxy-lyase(cyclizing)
R03545 16
R03574 16
UDPglucose:5,7,3',4'-tetrahydroxyflavone7-O-beta-D-glucosyltransferase
R03582 16 Indan-1-ol:NAD+ 1-oxidoreductase
R03791 16 (S)-Mandelate racemase
R03879 16
R03903 16 Acetyl-CoA:D-amino-acid N-acetyltransferase
R03908 16 2-Methyleneglutarate carboxy-methylenemethylmutase
R03929 16 2',3'-Cyclic CMP 3'-nucleotidohydrolase
R03954 16
R03964 16 2-hydroxybiphenyl,NADH:oxygen oxidoreductase (3-hydroxylating)
R03971 16 (5-Glutamyl)-peptide:amino-acid 5-glutamyltransferase
R03999 16 anthranilyl-CoA,NADH:oxygen oxidoreductase (de-aromatizing)
R04004 16 4-Coumaryl alcohol:NADP+ oxidoreductase
R04031 16
R04186 16 (S)-3-(Imidazol-5-yl)lactate:NADP+ oxidoreductase
R04199 16 2,3,4,5-Tetrahydrodipicolinate:NADP+ oxidoreductase
R04201 16 D-threo-2,4-diaminopentanoate:NADP+
oxidoreductase(phosphorylating)
R04247 16 CTP:ethanolamine-phosphate cytidylyltransferase
R04279 16 2-Hydroxy-2-hydropyrone-4,6-dicarboxylate:NADP+ 6-oxidoreductase
R04300 16
4-(2-Aminoethyl)-1,2-benzenediol:oxygenoxidoreductase(deaminating)(flavin-containing)
R04306 16
R04325 16
10-Formyltetrahydrofolate:5'-phosphoribosylglycinamideformyltransferase
R04326 16
R04409 16
1-O-trans-Cinnamoyl-beta-D-glucopyranose:alcoholO-cinnamoyltransferase
R04410 16
1-O-trans-Cinnamoyl-beta-D-glucopyranose:alcoholO-cinnamoyltransferase
R04418 16 5-carboxymethyl-2-hydroxymuconic-semialdehyde:NAD+ oxidoreductase
R04419 16 5-Carboxymethyl-2-hydroxymuconic-semialdehyde:NADP+ oxidoreductase
R04445 16 L-1-Pyrroline-3-hydroxy-5-carboxylate:NADP+ oxidoreductase
R04460 16 L-tyrosine,NADPH:oxygen oxidoreductase (N-hydroxylating)
R04560 16
10-Formyltetrahydrofolate:5'-phosphoribosyl-5-amino-4-imidazolecarboxamide
formyltransferase
R04686 16
R04747 16 Hexanoyl-CoA:acetyl-CoA C-acyltransferase
R04907 16
3-Hydroxykynurenamine:oxygenoxidoreductase(deaminating)(flavin-containing)
R04917 16
R04972 16 Uroporphyrinogen I carboxy-lyase
R05061 16
1-O-trans-Cinnamoyl-beta-D-glucopyranose:alcoholO-cinnamoyltransferase
R05083 16
R05137 16
R05154 16 quinolin-4(1H)-one,NADH:oxygen oxidoreductase (3-oxygenating)
R05239 16 cis-3-phenylcyclohexa-3,5-diene-1,2-diol:NAD+ oxidoreductase
R05292 16
cis-1,2-Dihydroxy-4-methylcyclohexa-3,5-diene-1-carboxylate:NAD+oxidoreductase
(decarboxylating)
R05299 16 4-Methylcatechol:oxygen 1,2-oxidoreductase(decyclizing)
R05331 16 Isovaleryl-CoA:malonyl-CoA acyltransferase
R05401 16
R05414 16
R05424 16
R05431 16
R05432 16
R05434 16
R05440 16
R05442 16
R05443 16
R05466 16 Deoxyamidinoproclavaminate,2-oxoglutarate:oxygen
oxidoreductase(3-hydroxylating)
R05488 16
R05539 16
R05540 16
R05546 16
R05593 16
R05594 16
R05601 16
R05622 16
R05633 16 CTP: 2-C-Methyl-D-erythritol 4-phosphate cytidylyltransferase
R05680 16 sn-Glycerol-1-phosphate:NADP 2-oxidoreductase
R05684 16 L-Idonate:NADP oxidoreductase
R05706 16 FMNH2:NADP+ oxidoreductase
R05725 16 nitric oxide, NADPH2:oxygen oxidoreductase
R05765 16 geranyldiphosphate diphosphate lyase (pinene forming)
R05766 16 geranyldiphosphate diphosphate lyase (pinene forming)
R05783 16 mandelamide hydrolase
R05841 16
R06048 16
R06120 16 geranyldiphosphate diphosphate lyase [(+)-(R)-limonene-forming]
R06511 16
R06512 16
R06537 16 flavonoid,NADPH:oxygen oxidoreductase (3'-hydroxylating)
R06556 16 flavanone lyase (decyclizing)
R06559 16 flavanone,NADPH:oxygen oxidoreductase
R06758 16
R06762 16
R06792 16 apigenin,NADPH:oxygen oxidoreductase (isoflavanone-forming)
R06822 16
R06825 16
R06845 16
R06846 16 L-quinate:NADP+ 3-oxidoreductase
R06884 16
R06886 16
R06887 16
R06891 16
R06911 16
R06923 16
R06939 16 salicylate,NADH:oxygen
oxidoreductase(1-hydroxylating,decarboxylating)
R06944 16
R07139 16 lactaldehyde:NADP+ oxidoreductase
R07143 16 D-arabinitol:NADP+ oxidoreductase
R07144 16 D-arabinitol:NADP+ oxidoreductase
R07147 16 D-glucose:NADP+ 1-oxidoreductase
R07165 16 L-aspartate:NADP+ oxidoreductase (deaminating)
R07172 16 NADPH:oxygen oxidoreductase
R07181 16 hydrogen:NADP+ oxidoreductase
R07190 16 L-tyrosine,NADPH:oxygen oxidoreductase (N-hydroxylating)
R07211 16
L-phenylalanine,tetrahydrobiopterin:oxygenoxidoreductase(4-hydroxylating)
R07222 16 phenylacetyl-CoA:quinone oxidoreductase
R07224 16 2',4,4',6'-tetrahydroxychalcone:oxygen oxidoreductase
R07407 16 L-aspartate:NADP+ oxidoreductase (deaminating)
R07418 16
R00105 17 ATP:NADH 2'-phosphotransferase
R00173 17 pyridoxal-5'-phosphate phosphohydrolase
R00174 17 ATP:pyridoxal 5'-phosphotransferase
R00277 17 Pyridoxamine-5'-phosphate:oxygen oxidoreductase (deaminating)
R00673 17 L-Tryotophan indole-lyase (deaminating)
R00674 17 L-Serine hydro-lyase (adding indoleglycerol-phosphate)
R00675 17 L-Tryptophan:NAD+ oxidoreductase (deaminating)
R00676 17 L-Tryptophan:NADP+ oxidoreductase (deaminating)
R00677 17 L-Tryptophan:oxygen oxidoreductase (deaminating)
R00679 17 L-Tryptophan:oxygen 2-oxidoreductase(decarboxylating)
R00681 17 L-Tryptophan:oxygen 2'-oxidoreductase (side-chain-cleaving)
R00682 17 L-Tryptophanamide amidohydrolase
R00684 17 L-Tryptophan:2-oxoglutarate aminotransferase
R00685 17 L-Tryptophan decarboxy-lyase
R00702 17 Farnesyl-diphosphate:farnesyl-diphosphate farnesyltransferase
R01020 17
R01089 17 Acetyl-CoA:L-leucine N-acetyltransferase
R01091 17 (2S)-alpha-Leucine 2,3-aminomutase
R01120 17
R01147 17 Pyridoxamine-5'-phosphate:2-oxoglutarate aminotransferase
R01218 17 5,10-methylenetetrahydrofolate:NAD+ oxidoreductase
R01220 17 5,10-methylenetetrahydrofolate:NADP+ oxidoreductase
R01222 17 5-Methyltetrahyfrofolate:(acceptor) oxidoreductase
R01224 17 5-Methyltetrahyfrofolate:(acceptor) oxidoreductase
R01225 17 5,10-Methylenetetrahydrofolate:D-alanine
2-hydroxymethyltransferase
R01376 17 L-Tryptophan:phenylpyruvate aminotransferase
R01471 17 UTP:alpha-D-xylose-1-phosphate uridylyltransferase
R01473 17 UDP-L-arabinose 4-epimerase
R01474 17
R01537 17
R01580 17 Pyridoxamine-5'-phosphate:2-oxoglutarate aminotransferase
R01653 17
R01654 17 10-Formyltetrahydrofolate:L-glutamate ligase (ADP-forming)
R01655 17 5,10-Methenyltetrahydrofolate 5-hydrolase(decyclizing)
R01657 17 Dimethylallyl-diphosphate:L-tryptophan dimethylallyltransferase
R01669 17
5,10-Methylenetetrahydrofolate:deoxycytidylate5'-hydroxymethyltransferase
R01670 17 5,10-Methylenetetrahydrofolate:dCMP C-methyltransferase
R01707 17 Pyridoxal:NAD+ 4-oxidoreductase
R01709 17 Pyridoxal:oxygen 4-oxidoreductase
R01710 17 Pyridoxamine:oxygen oxidoreductase (deaminating)
R01712 17 Pyridoxamine:pyruvate aminotransferase
R01713 17 Pyridoxamine:oxaloacetate aminotransferase
R01814 17 L-Tryptophan,tetrahydrobiopterin:oxygen
oxidoreductase(5-hydroxylating)
R01974 17 Indol-3-yl-pyruvate carboxy-lyase
R02061 17
trans,trans-Farnesyl-diphosphate:isopentenyl-diphosphatefarnesyltranstransferase
R02101 17 5,10-Methylenetetrahydrofolate:dUMP C-methyltransferase
R02173 17 Tryptamine:oxygen oxidoreductase(deaminating)(flavin-containing)
R02197 17 L-Isoleucine:oxygen oxidoreductase (deaminating)
R02198 17 L-Isoleucine:2-oxoglutarate aminotransferase
R02201 17 L-Pipecolate:NAD+ 2-oxidoreductase
R02203 17 L-Pipecolate:NADP+ 2-oxidoreductase
R02273 17 5-Aminopentanamide amidohydrolase
R02276 17 5-Acetamidopentanoate amidohydrolase
R02300 17
S-Aminomethyldihydrolipoylprotein:(6S)-tetrahydrofolateaminomethyltransferase
(ammonia-forming)
R02301 17 5-Formyltetrahydrofolate cyclo-ligase (ADP-forming)
R02302 17 5-Formiminotetrahydrofolate ammonia-lyase (cyclizing)
R02303 17 ATP:farnesyl-diphosphate phosphotransferase
R02305 17 2-trans,6-trans-farnesyldiphosphate diphosphate-lyase
(cyclizing,pentalenene-forming)
R02306 17 trans,trans-Farnesyl-diphosphate sesquiterpenoid-lyase
R02307 17 trans,trans-Farnesyl-diphosphate farnesyltransferase (bicyclizing)
R02310 17 trans,trans-Farnesyl-diphosphate sesquiterpenoid-lyase
R02311 17 2-trans,6-trans-Farnesyl-diphosphate diphosphate-lyase
(cyclizing,(+)-delta-cadinene-forming)
R02338 17 Indole:oxygen 2,3-oxidoreductase (decyclizing)
R02340 17 (1S,2R)-1-C-(indol-3-yl)glycerol
3-phosphateD-glyceraldehyde-3-phosphate-lyase
R02426 17 CDPglucose 4,6-hydro-lyase
R02442 17 Naringenin,NADPH:oxygen oxidoreductase (3'-hydroxylating)
R02443 17 flavanone,NADPH:oxygen oxidoreductase
R02444 17 Naringenin,2-oxoglutarate:oxygen oxidoreductase (3-hydroxylating)
R02468 17 (-)-Limonene,NADPH:oxygen oxidoreductase (6-hydroxylating)
R02469 17 (-)-limonene,NADPH:oxygen oxidoreductase (3-hydroxylating)
R02470 17 (-)-Limonene,NADPH:oxygen oxidoreductase (7-hydroxylating)
R02535 17 3,4-Dihydroxyphenetylamine,ascorbate:oxygen
oxidoreductase(beta-hydroxylating)
R02552 17 N(alpha)-Benzyloxycarbonyl-L-leucine urethanehydrolase
R02593 17 coniferyl alcohol:NADP+ oxidoreductase
R02679 17 indole-3-ethanol:NAD+ oxidoreductase
R02680 17 indole-3-ethanol:NADP+ oxidoreductase
R02708 17 4-hydroxyphenylacetonitrile,NADPH:oxygen
oxidoreductase(2-hydroxylating)
R02709 17 UDPglucose:4-hydroxymandelonitrile glucosyltransferase
R02722 17 L-Serine hydro-lyase (adding indoleglycerol-phosphate)
R02852 17 D-2,6-Diaminohexanoic acid 5,6-aminomutase
R02897 17 UDPglucose:flavanone 7-O-beta-D-glucosyltransferase
R02997 17 Chlorogenate hydroloase
R03012 17 L-Histidinol:NAD+ oxidoreductase
R03054 17 cinnamyl-alcohol:NADP+ oxidoreductase
R03077 17 UTP:aldose-1-phosphate nucleotidyltransferase
R03079 17
R03168 17 Acetyl-CoA:N6-hydroxy-L-lysine 6-acetyltransferase
R03191 17 UDP-N-acetylmuramate:NADP+ oxidoreductase
R03192 17 UDP-N-acetylmuramate:NADP+ oxidoreductase
R03220 17 Coproporphyrinogen:oxygen oxidoreductase(decarboxylating)
R03251 17 7,8-dihydro-7,8-dihydroxykynurenate:NAD+ oxidoreductase
R03252 17 7,8-Dihydroxykynurenate:oxygen 8,8a-oxidoreductase (decyclizing)
R03275 17 (3S)-3,6-Diaminohexanoate 5,6-aminomutase
R03373 17 4-Hydroxyphenyllactate:NAD+ oxidoreductase
R03439 17 kynurenate:oxygen oxidoreductase (hydroxylating)
R03440 17 kynurenate:oxygen oxidoreductase (hydroxylating)
R03466 17 1-Hydroxy-2-naphthoate:oxygen 1,2-oxidoreductase (decyclizing)
R03565 17 UDPglucose:vitexin 2''-O-beta-D-glucosyltransferase
R03578 17
R03579 17 N-Feruloylglycine amidohydrolase
R03580 17
R03583 17 Indan-1-ol:NADP+ 1-oxidoreductase
R03588 17
UDPglucose:5,7,3',4'-tetrahydroxyflavone7-O-beta-D-glucosyltransferase
R03589 17 UDPglucuronate:luteolin 7-O-glucuronosyltransferase
R03590 17 flavanone,2-oxoglutarate:oxygen oxidoreductase (dehydrating)
R03640 17 Eriodictyol,2-oxoglutarate:oxygen oxidoreductase (3-hydroxylating)
R03686 17 UDPglucose:isovitexin 2''-O-beta-D-glucosyltransferase
R04005 17 UDPglucose:coniferyl-alcohol 4'-beta-D-glucosyltransferase
R04006 17 4-Hydroxycinnamyl alcohol 4-D-glucoside beta-D-glucosidase
R04007 17 Donor:hydrogen-peroxide oxidoreductase
R04020 17 Indole-3-acetamide hydro-lyase
R04029 17 N6-Acetyl-L-lysine:2-oxoglutarate aminotransferase
R04030 17 O-Succinylbenzoate:CoA ligase (AMP-forming)
R04084 17 3,4-Dihydroxyphenylacetaldehyde hydro-lyase (adding dopamine)
R04093 17 3-Indoleacetaldoxime hydro-lyase
R04117 17
R04174 17 6-Acetamido-2-oxohexanoate amidohydrolase
R04175 17
R04289 17
R04305 17 4-Hydroxyphenylacetaldehyde hydro-lyase (adding dopamine)
R04526 17 UDP-apiose:apigenin
7-O-beta-D-glucoside2''-O-beta-D-apiofuranosyltransferase
R04531 17
UDPgalactose:beta-D-galactosyl-1,4-N-acetyl-D-glucosamine3-alpha-D-galactosyltransferase
R04532 17
CMP-N-acetylneuraminate:beta-D-galactosyl-1,4-N-acetyl-beta-D--glucosamine
alpha-2,6-N-acetylneuraminyltransferase
R04598 17 3,4-Dihydroxy-L-phenylalanine:oxygen
4,5-oxidoreductase(recyclizing)
R04599 17 3,4-Dihydroxy-L-phenylalanine:oxygen
4,5-oxidoreductase(recyclizing)
R04600 17 3,4-Dihydroxy-L-phenylalanine:oxygen
2,3-oxidoreductase(recyclizing)
R04601 17 3,4-Dihydroxy-L-phenylalanine:oxygen
2,3-oxidoreductase(recyclizing)
R04736 17 L-2-Amino-hexano-6-lactam racemase
R04745 17 (S)-Hydroxyoctanoyl-CoA:NAD+ oxidoreductase
R04901 17 (2S)-flavan-4-ol:NADP+ 4-oxidoreductase
R04902 17 flavanone,NADPH:oxygen oxidoreductase
R04998 17 beta-D-Glucosyl-2-coumarinate glucohydrolase
R05099 17 6-Oxohexanoate:NADP oxidoreductase
R05263 17 biphenyl,NADH2:oxygen oxidoreductase (2,3-hydroxylating)
R05264 17 biphenyl,NADH:oxygen oxidoreductase (2,3-hydroxylating)
R05290 17
R05291 17
R05293 17
cis-1,2-Dihydroxy-4-methylcyclohexa-3,5-diene-1-carboxylate:NADP+oxidoreductase
(decarboxylating)
R05300 17 4-Methylmuconolactone lyase (decyclizing)
R05311 17 pimeloyl-CoA:NAD+ oxidoreductase
R05317 17 L-Tryptophan:oxygen alpha,beta-oxidoreductase
R05357 17 Amidinoproclavaminate amidinohydrolase
R05425 17
R05433 17
R05437 17
R05438 17
R05454 17
R05495 17
R05538 17
R05555 17 Farnesyl diphosphate:Isopentenyl diphosphate farnesyl transferase
R05581 17
R05634 17 ATP: 4-(Cytidine
5'-diphospho)-2-C-methyl-D-erythritol2-phosphotransferase
R05700 17 Coniferyl aldehyde:NAD oxidoreductase
R05701 17 Coniferyl aldehyde:NADP oxidoreductase
R05744 17 trans-ferulate:CoASH ligase (ATP-hydrolysing)
R05839 17 pyridoxamine:2-oxoglutarate aminotransferase
R06119 17 (R)-limonene,NADPH: oxygen oxidoreductase (6-hydroxylating)
R06223 17
R06398 17 (+)-limonene,NADH:oxygen oxidoreductase
R06523 17 trans,trans-farnesyl-diphosphate diphosphate-lyase
(cyclizing,vetispiradiene-forming)
R06551 17 flavanone,2-oxoglutarate:oxygen oxidoreductase (dehydrating)
R06552 17
R06553 17
R06554 17
R06571 17 cinnamyl-alcohol:NADP+ oxidoreductase
R06572 17
R06610 17 (2S)-flavan-4-ol:NADP+ 4-oxidoreductase
R06613 17 5,10-methylenetetrahydrofolate,FADH2:dUMP C-methyltransferase
R06740 17 diamine oxidase
R06759 17
R06793 17 2,7,4'-trihydroxyisoflavanone hydro-lyase
R06821 17 malonyl-CoA:isoflavone-7-O-beta-D-glucoside
6''-O-malonyltransferase
R06826 17 UDP-L-rhamnose:apigenin
7-O-beta-D-glucoside2''-O-beta-L-rhamnosyltransferase
R06844 17
R06883 17
R06885 17
R06890 17
R06894 17
R06910 17 cis-1,2-dihydronaphthalene-1,2-diol:NAD+ 1,2-oxidoreductase
R06922 17
R07168 17 5-methyltetrahydrofolate:NAD+ oxidoreductase
R07198 17 liquiritigenin,NADPH:oxygen oxidoreductase (licodione-forming)
R07213 17
L-tryptophan,tetrahydrobiopterin:oxygenoxidoreductase(5-hydroxylating)
R07225 17 2',3,4,4',6'-pentahydroxychalcone:oxygen oxidoreductase
R07301 17 (S)-N-acetylphenylethylamine:H2O hydrolase
R07403 17
R00129 18
(6S)-beta-6-Hydroxy-1,4,5,6-tetrahydronicotinamide-adenine-dinucleotide
hydro-lyase (ATP-hydrolysing)
R00140 18
R01019 18
R01146 18
R01567 18 ATP:thymidine 5'-phosphotransferase
R01568 18 ADP:thymidine 5'-phosphotransferase
R01569 18 Thymidylate 5'-phosphohydrolase
R01571 18 ATP:thymidine 5'-phosphotransferase
R01873 18 Quinate:pyrroloquinoline-quinone 5-oxidoreductase
R01971 18 Indolelactate:NAD+ oxidoreductase
R02063 18
R02064 18 Geranylgeranyl-diphosphate pyrophosphate-lyase (cyclizing)
R02065 18
Geranylgeranyl-diphosphate:geranylgeranyl-diphosphategeranylgeranyltransferase
R02068 18 ent-Copalyl-diphosphate lyase
R02092 18 dTDP diphosphohydrolase
R02094 18 ATP:dTMP phosphotransferase
R02160 18 dihydroflavonol,2-oxoglutarate:oxygen oxidoreductase
R02196 18 L-Isoleucine:NAD+ oxidoreductase(deaminating)
R02199 18 L-Isoleucine:2-oxoglutarate aminotransferase
R02200 18 Valine:(S)-3-methyl-2-oxopentanoate aminotransferase
R02415 18 Shikimate:pyrroloquinoline-quinone 5-oxidoreductase
R02493 18 ATP:pyridoxal 5'-phosphotransferase
R02494 18 pyridoxamine-5'-phosphate phosphohydrolase
R02532 18
4-[(1R)-2-Amino-1-hydroxyethyl]-1,2-benzenediol:oxygenoxidoreductase(deaminating)(flavin-containing)
R02594 18 UDPglucose:coniferyl-alcohol 4'-beta-D-glucosyltransferase
R02595 18 Coniferin beta-D-glucosidase
R02596 18 Donor:hydrogen-peroxide oxidoreductase
R02700 18 5-Hydroxy-L-tryptophan:2-oxoglutarate aminotransferase
R02701 18 5-Hydroxy-L-tryptophan decarboxy-lyase
R02702 18 5-hydroxy-L-tryptophan:oxygen 2,3-dioxygenase (indole-decyclizing)
R02872 18 Presqualene diphosphate:farnesyl-diphosphate farnesyltransferase
R02874 18 Squalene,hydrogen-donor:oxygen oxidoreductase (2,3-epoxidizing)
R02875 18
R02876 18
R02932 18 UDPglucose:isoflavone 7-O-beta-D-glucosyltransferase
R02992 18 4-Pyridoxolactone lactonohydrolase
R02993 18
R03114 18 (-)-trans-Carveol:NADP+ oxidoreductase
R03123 18 cis-3,4-leucopelargonidin:NADP+ 4-oxidoreductase
R03124 18 Dihydrokaempferol,NADPH:oxygen oxidoreductase (3'-hydroxylating)
R03125 18 flavanone,NADPH:oxygen oxidoreductase
R03126 18 dihydroflavonol,2-oxoglutarate:oxygen oxidoreductase
R03193 18 UDP-N-acetylmuramate:L-alanine ligase (ADP-forming)
R03209 18 6-Carboxyhyxanoate:CoA ligase (AMP-forming)
R03210 18 6-Carboxyhexanoyl-CoA:L-alanine
C-carboxyhexanoyltransferase(decarboxylating)
R03222 18 Protoporphyrinogen-IX:oxygen oxidoreductase
R03261 18 (-)-trans-isopiperitenol:NAD+ oxidoreductase
R03349 18 L-erythro-3,5-diaminohexanoate:NAD+ oxidoreductase (deaminating)
R03374 18 Caffeoyl-CoA:3-(3,4-dihydroxyphenyl)lactate
2'-O-caffeoyltransferase
R03391 18 CDP-4-dehydro-3,6-dideoxy-D-glucose:NAD+ 3-oxydoreductase
R03392 18 CDP-4-dehydro-3,6-dideoxy-D-glucose:NADP+ 3-oxydoreductase
R03535 18
R03594 18 UDPglucose:scopoletin O-beta-D-glucosyltransferase
R03636 18 Leucocyanidin:NADP+ 4-oxidoreductase
R03637 18 taxifolin,NADH:oxygen oxidoreductase (8-hydroxylating)
R03638 18 taxifolin,NADPH:oxygen oxidoreductase (8-hydroxylating)
R03639 18 flavanone,NADPH:oxygen oxidoreductase
R03741 18
R03919 18 Donor:hydrogen-peroxide oxidoreductase
R03945 18 Perillyl-alcohol:NAD+ oxidoreductase
R03960 18 (3R)-beta-Leucine:NAD+ oxidoreductase(deaminating)
R04115 18 cis-1,2-dihydronaphthalene-1,2-diol:NAD+ 1,2-oxidoreductase
R04142 18
R04150 18 O-Succinylbenzoyl-CoA 1,4-dihydroxy-2-naphthoate-lyase
R04215 18 CTP:N-acylneuraminate cytidylyltransferase
R04235 18 ATP:5-methyldeoxycytidine-5'-phosphate phosphotransferase
R04357 18 citrate:N6-acetyl-N6-hydroxy-L-lysine ligase (ADP-forming)
R04510 18 4-Carboxymethyl-4-methylbut-2-en-1,4-olide methylmutase
R04618 18 Malonyl-CoA:isoflavone-7-O-beta-D-glucoside
6''-O-malonyltransferase
R04687 18 2,5-Diaminohexanoate:NAD+ oxidoreductase (deaminating)
R04688 18 2,5-Diaminohexanoate:NADP+ oxidoreductase (deaminating)
R04746 18 (S)-Hydroxyoctanoyl-CoA hydro-lyase
R04999 18
R05039 18 Pentahydroxyflavanone,2-oxoglutarate:oxygen
oxidoreductase(3-hydroxylating)
R05098 18
R05100 18
R05120 18 3-Butynoate:(pyrroloquinoline-quinone) oxidoreductase
R05198 18
R05231 18 6-Hydroxyhexanoate:NADP+ oxidoreductase
R05283 18 6-Hydroxyhexanoate:NAD oxidoreductase
R05289 18 p-Methylbenzaldehyde:NADP+ oxidoreductase
R05352 18
R05410 18
R05426 18
R05455 18
R05468 18
R05507 18
R05592 18
R05602 18
R05632 18
R05637 18 2-Phospho-4-(cytidine
5'-diphospho)-2-C-methyl-D-erythritolCMP-lyase (cyclizing)
R05649 18
R05723 18 leucocyanidin,2-oxoglutarate:oxygen oxidoreductase
R05784 18 limonene-1,2-epoxide hydrolase
R06117 18 (+)-trans-carveol: NAD+ oxidoreductase
R06298 18 (+)-Copalyl-diphosphate lyase (decyclizing)
R06305 18 Geranylgeranyl-diphosphate diphosphate-lyase (cyclizing,
taxadieneforming)
R06312 18
R06321 18
R06447 18
di-trans,poly-cis-Decaprenyl-diphosphate:isopentenyl-diphosphateundecaprenylcistransferase
R06540 18 leucocyanidin,2-oxoglutarate:oxygen oxidoreductase
R06569 18 cinnamaldehyde:NADP+ oxidoreductase (CoA-cinnamoylating)
R06570 18 cinnamyl-alcohol:NADP+ oxidoreductase
R06573 18
R06583 18 4-coumarate:CoA ligase (AMP-forming)
R06606 18 formononetin,NADPH:oxygen oxidoreductase (2'-hydroxylating)
R06607 18 formononetin,NADPH:oxygen oxidoreductase (2'-hydroxylating)
R06741 18
R06820 18
UDP-L-rhamnose:flavanone-7-O-glucoside2''-O-beta-L-rhamnosyltransferase
R06827 18
UDP-glucuronate:luteolin-7-O-beta-D-glucuronide2''-O-glucuronosyltransferase
R06829 18
UDP-L-rhamnose:flavanone-7-O-glucoside2''-O-beta-L-rhamnosyltransferase
R06843 18
R06909 18 naphthalene,NADH:oxygen oxidoreductase (1,2-hydroxylating)
R06921 18
R07015 18 1,2-Dihydronaphthalene-1,2-diol dehydrogenase
R07017 18
R07020 18 beta-Naphthol, NADPH:oxygen oxidoreductase (RH-hydroxylating
or-epoxidizing)
R07263 18
R07317 18 2,7,4'-trihydroxyisoflavanone hydro-lyase
R07322 18 squalene mutase (cyclizing)
R07323 18 squalene mutase (cyclizing)
R07353 18
6-(2-Amino-2-carboxyethyl)-7,8-dioxo-7,8-dihydroquinoline-2,4-dicarboxylate:oxygen
oxidoreductase (cyclizing)
R07421 18
R00059 19 N-(6-Aminohexanoyl)-6-aminohexanoate amidohydrolase
R00139 19
R01570 19 Thymidine:orthophosphate deoxyribosyltransferase
R02093 19 ATP:nucleoside-diphosphate phosphatransferase
R02095 19 dTTP nucleotidohydrolase
R02096 19 dTTP:cytidine 5'-phosphotransferase
R02097 19 dTTP:uridine 5'-phosphotransferase
R02156 19 quercetin:oxygen 2,3-oxidoreductase (decyclizing)
R02158 19 UDPglucose:flavonol 3-O-D-glucosyltransferase
R02436 19 Quercitrin 3-L-rhamnohydrolase
R02783 19 UDP-N-acetylmuramoyl-L-alanine:D-glutamate ligase(ADP-forming)
R02908 19
5-Hydroxytryptamine:oxygenoxidoreductase(deaminating)(flavin-containing)
R02909 19 5-hydroxytryptamine:oxygen 2,3-dioxygenase (indole-decyclizing)
R02911 19 Acetyl-CoA:aralkylamine N-acetyltransferase
R02919 19
4-[(1R)-1-Hydroxy-2-(methylamino)ethyl]-1,2-benzenediol:oxygenoxidoreductase(deaminating)(flavin-containing)
R02968 19 naphthalene,NADH:oxygen oxidoreductase (1,2-hydroxylating)
R03199 19 (S)-2,3-Epoxysqualene mutase (cyclizing, lanosterol-forming)
R03200 19 (S)-2,3-Epoxysqualene mutase (cyclizing, cycloartenol-forming)
R03201 19
R03278 19 trans-Cyclohexane-1,2-diol:NAD+ 1-oxidoreductase
R03604 19 Syringin beta-D-glucosidase
R03605 19 UDPglucose:coniferyl-alcohol 4'-beta-D-glucosyltransferase
R03750 19
R03751 19 epsilon-Caprolactone lactonohydrolase
R03776 19 trans-Oct-2-enoyl-CoA reductase
R03777 19 Octanoyl-CoA:oxygen 2-oxidoreductase
R03811 19
R03894 19 (3S)-3-Methyl-2-oxopentanoate carboxy-lyase
R03918 19 Sinapyl alcohol:NADP+ oxidoreductase
R03962 19 2'-hydroxydihydrodaidzein:NADP+ 2-oxidoreductase
R04218 19 prephytoene
diphosphate:geranylgeranyl-diphosphategeranylgeranyltransferase
R04265 19
R04276 19 leucocyanidin,2-oxoglutarate:oxygen oxidoreductase
R04880 19 3,4-Dihydroxyphenylethyleneglycol:NAD+ oxidoreductase
R04882 19 3,4-Dihydroxymandelaldehyde:NAD+ oxidoreductase
R04883 19 3,4-Dihydroxymandelaldehyde:NADP+ oxidoreductase
R04911 19 Aryl-formylamine amidohydrolase
R05036 19 leucocyanidin,2-oxoglutarate:oxygen oxidoreductase
R05038 19 Leucodelphinidin:NADP+ 4-oxidoreductase
R05062 19
R05067 19
R05070 19 (R)-2,3-Dihydroxy-3-methylpentanoate hydro-lyase
R05092 19 ent-Copalyl-diphosphate diphosphate-lyase
R05121 19
R05128 19
R05129 19
R05282 19 4-Methylbenzyl alcohol:NAD+ oxidoreductase
R05356 19 2-Hydroxy-cyclohexan-1-one amidohydrolase
R05427 19
R05453 19 Acetophenone: carbon-dioxide ligase
R05469 19
R05541 19
R05582 19
R05648 19
R06299 19 Copalyl-diphosphate diphosphate-lyase (cyclizing)
R06300 19 Copalyl-diphosphate diphosphate-lyase (cyclizing)
R06301 19 Copalyl-diphosphate diphosphate-lyase (cyclizing)
R06302 19 Copalyl-diphosphate diphosphate-lyase (cyclizing)
R06303 19 Copalyl-diphosphate diphosphate-lyase (cyclizing)
R06304 19 Copalyl-diphosphate diphosphate-lyase (cyclizing)
R06314 19
R06315 19
R06366 19 Aldehyde:NAD+ oxidoreductase
R06372 19 Carvone reductase
R06374 19
R06375 19
R06399 19 limonene-1,2-diol:(acceptor) 2-oxidoreductase
R06466 19
R06469 19
R06471 19
R06532 19 (2R,3S)-catechin:NADP+ 4-oxidoreductase
R06538 19 flavonoid,NADPH:oxygen oxidoreductase (3'-hydroxylating)
R06539 19 dihydroflavonol,2-oxoglutarate:oxygen oxidoreductase
R06557 19 flavanone,NADPH:oxygen oxidoreductase
R06611 19 UDPglucose:flavonol 3-O-D-glucosyltransferase
R06615 19 (2R,3S)-catechin:NADP+ 4-oxidoreductase
R06808 19 UDP-galactose:kaempferol 3-O-beta-D-galactosyltransferase
R06810 19 UDP-glucose:flavonol 7-O-beta-D-glucosyltransferase
R06828 19
UDP-glucuronate:luteolin-7-O-beta-D-diglucuronide4'-O-glucuronosyltransferase
R06842 19
R06858 19
R06916 19
R06920 19
R07011 19
R07012 19
R07013 19 (1R,2S)-naphthalene 1,2-oxide hydrolase
R07014 19 (1S,2R)-naphthalene 1,2-oxide hydrolase
R07016 19 1,2-Dihydronaphthalene-1,2-diol, NADPH:oxygen
oxidoreductase(RH-hydroxylating or -epoxidizing)
R07262 19
R07269 19
di-trans,poly-cis-decaprenyl-diphosphate:isopentenyl-diphosphateundecaprenylcistransferase
R07270 19 prephytoene
diphosphate:geranylgeranyl-diphosphategeranylgeranyltransferase
R07366 19 leucocyanidin,2-oxoglutarate:oxygen oxidoreductase
R07422 19
R01411 20 5-Methylcytosine aminohydrolase
R01412 20 Thymine,2-oxoglutarate:oxygen oxidoreductase (7-hydroxylating)
R01414 20 5,6-Dihydrothymine:NAD+ oxidoreductase
R01415 20 5,6-Dihydrothymine:NADP+ oxidoreductase
R02220 20 2-Aminomuconate aminohydrolase
R02231 20 Cyclohexanone,NADPH:oxygen oxidoreductase
(6-hydroxylating1,2-lactonizing)
R02328 20 dTTP:alpha-D-glucose-1-phosphate thymidylyltransferase
R02329 20 dTTP:alpha-D-galactose-1-phosphate thymidylyltransferase
R02785 20 UDP-N-acetylmuramoyl-L-alanyl-D-glutamate:L-lysine
ligase(ADP-forming)
R02786 20 UDP-N-acetylmuramoyl-L-alanyl-D-glutamate:L-lysine
ligase(ADP-forming)
R02788 20
UDP-N-acetylmuramoyl-L-alanyl-D-glutamate:meso-2,6-diaminoheptanedioate
ligase (ADP-forming)
R02967 20 naphthalene,NADH:oxygen oxidoreductase (1,2-hydroxylating)
R03279 20 trans-cyclohexane-1,2-diol:NAD+ 1-oxidoreductase
R03281 20 2-hydroxycyclohexan-1-one,NADPH:oxygen
2-oxidoreductase(1,2-lactonizing)
R03448 20 1,8-Diazacyclotetradecane-2,9-dione lactamhydrolase
R03689 20
R03690 20
R03765 20
R03778 20 Octanoyl-CoA:acetyl-CoA C-acyltransferase
R04266 20 CDP-3,6-dideoxy-D-glucose 2-epimerase
R04786 20
R04900 20 UDP-L-rhamnose:flavonol-3-O-D-glucoside L-rhamnosyltransferase
R04903 20 5-Hydroxyindoleacetaldehyde:NAD+ oxidoreductase
R04904 20 5-Hydroxyindoleacetaldehyde:oxygen oxidoreductase
R04909 20 5-Hydroxykynurenamine decarboxy-lyase
R05037 20 leucocyanidin,2-oxoglutarate:oxygen oxidoreductase
R05068 20 (R)-2,3-Dihydroxy-3-methylpentanoate:NADP+
oxidoreductase(isomerizing)
R05130 20
R05288 20
R05422 20
R05423 20
R05452 20 Benzoyl acetate: CoA ligase
R05494 20
R05542 20
R05600 20
R05640 20 Lanosterol,NADPH:oxygen oxidoreductase (14-methyl cleaving)
R05642 20
R06291 20 ent-kaur-16-ene,NADPH:oxygen oxidoreductase (hydroxylating)
R06367 20 perillic acid:CoA ligase (ADP-forming)
R06368 20 perillic acid:CoA ligase (AMP-forming)
R06377 20
R06379 20
R06381 20
R06400 20 (1S,4R)-1-hydroxy-2-oxolimonene, NADPH:oxygen oxidoreductase
R06501 20
R06533 20 (2R,3S)-catechin:NADP+ 4-oxidoreductase
R06534 20 UDP-glucose:flavonol 3-O-D-glucosyltransferase
R06535 20 UDP-glucose:flavonol 3-O-D-glucosyltransferase
R06541 20 flavan-3-ol:NADP+ oxidoreductase
R06542 20 flavan-3-ol:NADP+ oxidoreductase
R06621 20
R06622 20
R06797 20 malonyl-CoA:flavonol-3-O-beta-D-glucoside 6''-O-malonyltransferase
R06804 20 UDP-glucose:flavonol-3-O-glucoside
2''-O-beta-D-glucosyltransferase
R06812 20 UDP-glucose:flavonol-3-O-glucoside
2''-O-beta-D-glucosyltransferase
R06814 20 UDP-D-xylose:flavonol-3-O-glycoside
2''-O-beta-D-xylosyltransferase
R06917 20 alcohol:NAD+ oxidoreductase
R06919 20
R07000 20 Naphthalene, NADPH:oxygen oxidoreductase (RH-hydroxylating
or-epoxidizing)
R07001 20 Naphthalene, NADPH:oxygen oxidoreductase (RH-hydroxylating
or-epoxidizing)
R07009 20
R07010 20
R07423 20
R02221 21 Sinapate:CoA ligase (AMP-forming)
R02229 21 cyclohexanol:NAD+ oxidoreductase
R02232 21 (1-Hydroxycyclohexan-1-yl)acetyl-CoA cyclohexanone-lyase
R02233 21 Cyclohexylamine:oxygen oxidoreductase (deaminating)
R02771 21 dTDPglucose 4,6-hydro-lyase
R02983 21
R02984 21 dTDPglucose 4-epimerase
R03055 21 5,6-Dihydrothymine amidohydrolase
R03826 21 dTDP-D-galactose:NAD+ 6-oxidoreductase
R03861 21 Sinapoyl-CoA:glucarolactone O-(hydroxycinnamoyl)transferase
R04572 21
UDP-N-acetylmuramoyl-L-alanyl-D-glutamyl-L-lysine:alanyl-D-alanineligase
(ADP-forming)
R04573 21
UDP-N-acetylmuramoyl-L-alanyl-D-glutamyl-L-lysine:alanyl-D-alanineligase
(ADP-forming)
R04617 21
UDP-N-acetylmuramoyl-L-alanyl-D-glutamyl-meso-2,6-diaminoheptanedioate:D-alanyl-D-alanine
ligase(ADP-forming)
R04668 21
R04669 21
R04743 21 (S)-Hydroxydecanoyl-CoA:NAD+ oxidoreductase
R04787 21
R04804 21 delta8,24-Cholestadien-3beta-ol delta7-delta8-isomerase
R04908 21
5-Hydroxykynurenamine:oxygenoxidoreductase(deaminating)(flavin-containing)
R05069 21 (S)-2-Aceto-2-hydroxybutanoate:NADP+ oxidoreductase (isomerizing)
R05349 21
R05350 21
R05412 21
R05639 21 4,4-dimethyl-5a-cholesta-8,24-dien-3b-ol:NADP+ D14-oxidoreductase
R05650 21
R05729 21 alkene,NADH:oxygen oxidoreductase
R05730 21 alkene,NADH:oxygen oxidoreductase
R06292 21 ent-Kaur-16-ene,NADPH:oxygen oxidoreductase (hydroxylating)
R06369 21 2-hydroxy-4-isopropenylcyclohexane-1-carboxyl-CoA hydro-lyase
R06383 21
R06385 21
R06394 21
R06513 21
R06536 21 UDP-glucose:flavonol 3-O-D-glucosyltransferase
R06543 21 flavan-3-ol:NADP+ oxidoreductase
R06544 21
R06546 21
R06801 21
malonyl-CoA:anthocyanidin-3-O-beta-D-glucoside6''-O-malonyltransferase
R06802 21
R06805 21
UDP-glucose:flavonol-3-O-beta-D-glucosyl-(1->2)-beta-D-glucoside2'''-O-beta-D-glucosyltransferase
R06811 21 UDP-D-xylose:flavonol-3-O-glycoside
2''-O-beta-D-xylosyltransferase
R06813 21
UDP-glucose:flavonol-3-O-beta-D-glucosyl-(1->2)-beta-D-glucoside2'''-O-beta-D-glucosyltransferase
R06817 21
malonyl-CoA:anthocyanidin-3-O-beta-D-glucoside6''-O-malonyltransferase
R06818 21
R06918 21
R07150 21 dTDP-D-galactose:NADP+ 6-oxidoreductase
R07194 21 alkene,NADH:oxygen oxidoreductase
R07426 21
R02380 22 UDPglucose:sinapate D-glucosyltransferase
R02772 22
dTDP-4-acetamido-4,6-dideoxy-D-glucose:2-oxoglutarateaminotransferase
R02773 22 dTDP-4-amino-4,6-dideoxy-D-glucose:2-oxoglutarate aminotransferase
R02774 22 dTDP-4-dehydro-6-deoxy-D-glucose 3,5-epimerase
R04151 22 (+)-cis-3,4-dihydrophenanthrene-3,4-diol:NAD+ 3,4-oxidoreductase
R04329 22
R04611 22
R04666 22 3-Ureidoisobutyrate amidohydrolase
R04671 22 4alpha-Methylcholesta-8-en-3beta-ol delta7-delta8-isomerase
R04744 22 (S)-Hydroxydecanoyl-CoA hydro-lyase
R04798 22
R05435 22
R05436 22
R05517 22
R05518 22
R05544 22
R05687 22 dTDP-4-keto-6-Deoxyglucose reductase
R05703 22 lanosterol D24-reductase
R06293 22 ent-Kaur-16-ene,NADPH:oxygen oxidoreductase (hydroxylating)
R06390 22
R06424 22
R06428 22
R06437 22
R06514 22
R06545 22
R06547 22
R06550 22
R06803 22 UDP-glucose:pelargonidin
3-O-rutinoside5-O-beta-D-glucosyltransferase
R06806 22
4-coumaroyl-CoA:flavonol-3-O-[beta-D-glucosyl-(1->2)-beta-D-glucosyl-(1->2)-beta-D-glucoside]
6'''-O-4-coumaroyltransferase
R06819 22 UDP-glucose:cyanidin 3-O-rutinoside 5-O-beta-D-glucosyltransferase
R06940 22
R06945 22
R02776 23 dTDP-6-deoxy-L-talose:NADP+ 4-oxidoreductase
R02777 23 dTDP-6-deoxy-L-mannose:NADP+ 4-oxidoreductase
R03310 23 5alpha-cholest-7-en-3beta-ol, NADH:oxygen 5-oxidoreductase
R03353 23 5alpha-Cholest-7-en-3beta-ol delta7-delta8-isomerase
R04328 23
R04753 23 trans-Dec-2-enoyl-CoA reductase
R04754 23 Decanoyl-CoA:(acceptor) 2,3-oxidoreductase
R05526 23
R05543 23
R05771 23 N-cyclohexylformamide hydro-lyase
R06294 23 ent-Kaur-16-en-19-oate,NADPH:oxygen oxidoreductase (hydroxylating)
R06423 23
R06429 23
R06430 23
R06438 23
R06440 23
R06443 23
R06631 23
R06960 23
R07215 23 5alpha-cholest-7-en-3beta-ol, NADPH:oxygen 5-oxidoreductase
R01451 24 Cholesterol:NAD+ delta7-oxidoreductase
R01456 24 Cholesterol:NADP+ delta7-oxidoreductase
R03311 24
R04742 24 Decanoyl-CoA:acetyl-CoA C-acyltransferase
R05516 24
R05527 24
R06295 24 ent-Kaur-16-en-19-oate,NADPH:oxygen oxidoreductase (hydroxylating)
R06296 24 ent-Kaur-16-en-19-oate,NADPH:oxygen oxidoreductase (hydroxylating)
R06431 24
R06433 24
R06441 24
R06446 24
R06961 24
R01452 25
R01453 25
R01454 25 Cholesterol:oxygen oxidoreductase (side-chain-cleaving)
R01457 25
R01459 25 Cholesterol:oxygen oxidoreductase
R01460 25 Cholesteryl-beta-D-glucoside glucohydrolase
R01463 25 Cholesterol,NADPH:oxygen oxidoreductase (7alpha-hydroxylating)
R02723 25
R04741 25 (S)-3-Hydroxydodecanoyl-CoA:NAD+ oxidoreductase
R06297 25 ent-Kaur-16-en-19-oate,NADPH:oxygen oxidoreductase (hydroxylating)
R06434 25
R06962 25
R06963 25
R07207 25 cholesterol,NADPH:oxygen oxidoreductase (24-hydroxylating)
R02609 26 5beta-Cholestan-3-one:NADP+ 4,5-oxidoreductase
R02610 26 5alpha-cholestan-3-one:NADP+ delta7-oxidoreductase
R03723 26 (24R,24'R)-Fucosterol-epoxide acetaldehyde-lyase
R04170 26 (S)-3-Hydroxydodecanoyl-CoA hydro-lyase
R04263 26 cholest-5-ene-3beta,7alpha-diol:NAD+ 3-oxidoreductase
R04264 26 Cholest-5-ene-3beta,7alpha-diol:NAD+ 3-oxidoreductase
R04792 26
R04793 26
R04853 26 20alpha-Hydroxycholesterol,hydrogen-donor:oxygen
oxidoreductase(17-alpha-hydroxylating)
R04854 26 20alpha-Hydroxycholesterol:oxygen
oxidoreductase(side-chain-cleaving)
R04855 26 22beta-Hydroxycholesterol:oxygen
oxidoreductase(side-chain-cleaving)
R05341 26
R06322 26 (gibberellin-44),2-oxoglutarate:oxygen oxidoreductase
R06964 26
R06965 26
R07208 26
(24S)-cholest-5-ene-3beta,24-diol,NADPH:oxygenoxidoreductase(7alpha-hydroxylating)
R03856 27 trans-Dodec-2-enoyl-CoA reductase
R03857 27 Lauroyl-CoA:(acceptor) 2,3-oxidoreductase
R04100 27 3-cis-Dodecenoyl-CoA delta3-cis-delta2-trans-isomerase
R04676 27 17alpha,20alpha-Dihydroxycholesterol:oxygen
oxidoreductase(side-chain-cleaving)
R04817 27
7alpha-Hydroxy-5beta-cholestan-3-one:(acceptor)delta4-oxidoreductase
R04826 27
7alpha-hydroxycholest-4-en-3-one,NADPH:oxygenoxidoreductase(12alpha-hydroxylating)
R06323 27 (gibberellin-44),2-oxoglutarate:oxygen oxidoreductase
R03327 28 17alpha-Hydroxypregnenolone:NAD+ 3-oxidoreductase
R03328 28 17alpha-Hydroxypregnenolone:NADP+ 3-oxidoreductase
R03403 28 3beta-Hydroxyandrost-5-en-17-one acetaldehyde-lyase
R03735 28 (2S,3S)-2-Hydroxytridecane-1,2,3-tricarboxylate
oxaloacetate-lyase(CoA-acylating)
R03858 28 Lauroyl-CoA:acetyl-CoA C-acyltransferase
R03859 28 3-Hydroxytetradecane-1,3,4-tricarboxylate
2-oxoglutarate-lyase(CoA-acylating)
R04675 28 17alpha-Hydroxypregnenolone,hydrogen-donor:oxygen
oxidoreductase(21-hydroxylating)
R04818 28 3alpha,7alpha-Dihydroxy-5beta-cholestane:NAD+
oxidoreductase(B-specific)
R04819 28 3alpha,7alpha-Dihydroxy-5beta-cholestane:NADP+
oxidoreductase(B-specific)
R04823 28
7alpha,12alpha-Dihydroxy-5beta-cholestan-3-one:(acceptor)delta4-oxidoreductase
R06335 28
R01837 29 3beta-Hydroxyandrost-5-en-17-one:NAD+ 3-oxidoreductase
R01839 29 3beta-Hydroxyandrost-5-en-17-one:NADP+ 3-oxidoreductase
R01841 29 17alpha-Hydroxyprogesterone acetaldehyde-lyase
R03324 29 17alpha,20alpha-Dihydroxypregn-4-en-3-one:NAD+ 20-oxidoreductase
R03325 29 17alpha,20alpha-Dihydroxypregn-4-en-3-one:NADP+ 20-oxidoreductase
R03329 29 Steroid,reduced-adrenal-ferredoxin:oxygen
oxidoreductase(11-hydroxylating)
R03406 29 Androst-5-ene-3beta,17beta-diol:NAD+ oxidoreductase
R03407 29 Androst-5-ene-3beta,17beta-diol:NADP+ oxidoreductase
R03408 29
R04739 29 (S)-3-Hydroxytetradecanoyl-CoA:NAD+ oxidoreductase
R04806 29 5beta-cholestane-3alpha,7alpha-diol,NADPH:oxygen
oxidoreductase(26-hydroxylating)
R04824 29
3alpha,7alpha,12alpha-Trihydroxy-5beta-cholestane:NAD+oxidoreductase
(B-specific)
R04825 29
3alpha,7alpha,12alpha-Trihydroxy-5beta-cholestane:NADP+oxidoreductase
(B-specific)
R04849 29 11-Deoxycortisol delta5-delat4-isomerase
R04850 29 17alpha,21-Dihydroxypregnenolone:oxygen
oxidoreductase(11-hydroxylating)
R04851 29 11-Deoxycortisol delta5-delat4-isomerase
R06325 29
R07204 29
5beta-cholestane-3alpha,7alpha-diol,NADPH:oxygenoxidoreductase(12alpha-hydroxylating)
R01836 30 Testosterone:NAD+ oxidoreductase
R01838 30 Testosterone:NADP+ 17-oxidoreductase
R01840 30
R02499 30 Testosterone delta5-delat4-isomerase
R02500 30 Testosterone delta5-delat4-isomerase
R02840 30 Cortisol delta5-delat4-isomerase
R02842 30 Cortisol delta5-delat4-isomerase
R04678 30 16alpha-Hydroxyandrost-4-ene-3,17-dione delta5-delat4-isomerase
R04680 30 16alpha-Hydroxyandrost-4-ene-3,17-dione delta5-delat4-isomerase
R04740 30 (S)-3-Hydroxytetradecanoyl-CoA hydro-lyase
R04805 30
R04807 30
5beta-Cholestane-3alpha,7alpha,12alpha-triol,NADPH:oxygenoxidoreductase
(26-hydroxylating)
R02501 31
R02502 31 UDPglucuronate beta-D-glucuronosyltransferase(acceptor-unspecific)
R02834 31 Cortisol:NAD+ 11-oxidoreductase
R02836 31 Cortisol:NADP+ 11-oxidoreductase
R02837 31 Acetyl-CoA:cortisol O-acetyltransferase
R02841 31
11beta,17alpha,21-Trihydroxy-5beta-pregnane-3,20-dione:NADP+delta4-oxidoreductase
R03507 31
5beta-Cholestane-3alpha,7alpha,12alpha,26-tetraol:NAD+26-oxidoreductase
R03989 31 trans-Tetradec-2-enoyl-CoA reductase
R03990 31 Tetradecanoyl-CoA:(acceptor) 2,3-oxidoreductase
R04506 31 3alpha,7alpha-Dihydroxy-5beta-cholestan-26-al:NAD+ oxidoreductase
R04759 31
R02351 32
R02892 32 4,5alpha-dihydrocortisone:NADP+ delta4-oxidoreductase
R02893 32
17alpha,21-dihydroxy-5beta-pregnane-3,11,20-trione:NADP+delta4-oxidoreductase
R03506 32
3alpha,7alpha,12alpha-Trihydroxy-5beta-cholestan-26-al:NAD+26-oxidoreductase
R03991 32 myristoyl-CoA:acetylCoA C-myristoyltransferase
R04507 32 3alpha,7alpha-Dihydroxy-5beta-cholestanate:CoA ligase
(AMP-forming)
R04761 32
R04832 32 Urocortisol:NAD+ oxidoreductase (B-specific)
R04833 32 Urocortisol:NADP+ oxidoreductase (B-specific)
R05321 32 n-tetradecanoyl-CoA, NADPH2:O2 oxidoreductase [11-(E)
desaturating]
R05322 32 n-tetradecanoyl-CoA, NADH:O2 oxidoreductase [11-(Z) desaturating]
R07216 32 n-tetradecanoyl-CoA,NADPH:O2 oxidoreductase [11-(E) desaturating]
R07217 32 n-tetradecanoyl-CoA,NADPH:O2 oxidoreductase [11-(Z) desaturating]
R02347 33 Estradiol-17alpha:NAD+ 17-oxidoreductase
R02349 33 Estradiol-17alpha:NADP+ 16-oxidoreductase
R02352 33 Estradiol-17beta:NAD+ 17-oxidoreductase
R02353 33 Estradiol-17beta:NADP+ 17-oxidoreductase
R02354 33
R02355 33
R02356 33
R02358 33 UDPglucuronate beta-D-glucuronosyltransferase(acceptor-unspecific)
R03087 33
R04547 33
R04580 33 3alpha,7alpha,12alpha-Trihydroxy-5beta-cholestanate:CoA
ligase(AMP-forming)
R04737 33 (S)-3-Hydroxyhexadecanoyl-CoA:NAD+ oxidoreductase
R04829 33 Urocortisone:NAD+ oxidoreductase (B-specific)
R04830 33 Urocortisone:NADP+ oxidoreductase (B-specific)
R04834 33 Cortol:NAD+ oxidoreductase
R03088 34
R03089 34
R03090 34
R03091 34 UDPglucuronate beta-D-glucuronosyltransferase(acceptor-unspecific)
R04592 34
R04681 34 Estriol:NAD+ 17-oxidoreductase
R04682 34 Estriol:NADP+ 17-oxidoreductase
R04738 34 (S)-3-Hydroxyhexadecanoyl-CoA hydro-lyase
R04809 34
R04831 34 Cortolone:NAD+ oxidoreductase
R01278 35 trans-Hexadec-2-enoyl-CoA reductase
R01279 35 Palmitoyl-CoA:oxygen 2-oxidoreductase
R04683 35 UDPglucuronate beta-D-glucuronosyltransferase(acceptor-unspecific)
R04810 35
R04813 35
(24R,25R)-3alpha,7alpha,12alpha,24-tetrahydroxy-5beta-cholestanoyl-CoA
hydro-lyase
R05103 35
R01274 36 Palmitoyl-CoA hydrolase
R01277 36 hexadecanal:NAD+ oxidoreductase (CoA-acylating)
R01280 36 Palmitate:CoA ligase (AMP-forming)
R01281 36 Palmitoyl-CoA:L-serine C-palmitoyltransferase (decarboxylating)
R01927 36
R04092 36
R04811 36 Propanoyl-CoA:acetyl-CoA C-acyltransferase
R04812 36
R01703 37 Hexadecanoate:hydrogen-peroxide oxidoreductase
R01704 37 Palmitaldehyde:NAD+ oxidoreductase
R01926 37
R01928 37 UDPgalactose:sphingosine 1-beta-galactosyltransferase
R02462 37 Hexadecanol:NAD+ oxidoreductase
R02463 37 hexadecanal:NADP+ delta2-oxidoreductase
R02464 37 Sphinganine-1-phosphate pamlmitaldehyde-lyase
R02978 37 Sphinganine:NADP+ 3-oxidoreductase
R02979 37
R03719 37 Propanoyl-CoA:acetyl-CoA C-acyltransferase
R04828 37 Chenodeoxyglycocholoyl-CoA:glycine N-choloyltransferase
R06516 37 sphinganine-1-phosphate palmitaldehyde-lyase
R06521 37 3-sn-phosphatidate phosphohydrolase
R02794 38 Cholate:CoA ligase (AMP-forming)
R02976 38 ATP:sphinganine 1-phosphotransferase
R03718 38 Choloyl-CoA:glycine N-choloyltransferase
R05104 38
R06520 38 3-sn-phosphatidate phosphohydrolase
R06525 38 Sphinganine, NADPH: oxygen oxidoreductase (4-hydroxylating)
R07296 38 choloyl-CoA hydrolase
R02792 39
3alpha,7alpha,12alpha-Trihydroxy-5beta-cholanate:NAD+7-oxidoreductase
R02793 39
3alpha,7alpha,12alpha-trihydroxy-5beta-cholanate:NADP+12-oxidoreductase
R02798 39
R05835 39 Glycocholate amidohydrolase
R07220 39 deoxycholate:FAD oxidoreductase (7alpha-dehydroxylating)
R03495 40 12beta-hydroxysteroid:NADP+ 12-oxidoreductase
R04252 40
R04486 40 Glycodeoxycholate amidohydrolase
R05836 40
R07295 40 deoxycholoyl-CoA hydrolase
