# Supplementary material for: Local and global modes of drug action in biochemical networks
Source: BMC Chem Biol. 2009 Apr 7;9:4. doi: 10.1186/1472-6769-9-4 (PMC2670818; doi:10.1186/1472-6769-9-4)
Supplement: Additional File 3 — Full set of metabolic drug scopes. This archive contains the full set of metabolic drug scopes for 276 drugs from the DrugBank database and four metabolic networks. Individual files in the archive are named according to the following nomenclature: DrugBank accession number of the drug, followed by "_hsa" for human or "_ref" for reference network, followed by "_i" for irreversible or "_r" for reversible network. [file 1472-6769-9-4-S3.zip › aprd00004_ref_i.txt]

  Expansion curve

seeds: H2O Oxygen Carbonic acid CO2 4-Nitrophenol
not identified: C14418


      compounds:

ID generation name

C00001 1 H2O
C00007 1 Oxygen
C00011 1 CO2
C00870 1 4-Nitrophenol
C01353 1 Carbonic acid
C00009 2 Orthophosphate
C00027 2 H2O2
C00080 2 H+
C05359 2 e-
C00013 3 Pyrophosphate
C00058 3 Formate
C00088 3 Nitrite
C00237 3 CO
C00282 3 Hydrogen
C00472 3 p-Benzoquinone
C00704 3 O2.-
C02235 3 4-Nitrocatechol
C06701 3 Phosphonate
C00244 4 Nitrate
C00530 4 p-Benzenediol
C00536 4 Triphosphate
C01358 4 NH4OH
C02405 4 Formyl phosphate
C02814 4 Benzene-1,2,4-triol
C00156 5 4-Hydroxybenzoate
C00533 5 Nitric oxide
C02222 5 2-Maleylacetate
C02372 5 4-Hydroxyaniline
C03676 5 3-Hydroxy-cis,cis-muconate
C06603 5 cis,trans-4-Hydroxymuconic semialdehyde
C07103 5 2-Hydroxy-1,4-benzoquinone
C00014 6 NH3
C00230 6 3,4-Dihydroxybenzoate
C00633 6 4-Hydroxybenzaldehyde
C00846 6 3-Oxoadipate
C00887 6 Nitrous oxide
C13635 6 4-Hydroxyphenacyl alcohol
C00090 7 Catechol
C00169 7 Carbamoyl phosphate
C00192 7 Hydroxylamine
C00697 7 Nitrogen
C01010 7 Urea-1-carboxylate
C01163 7 3-Carboxy-cis,cis-muconate
C01563 7 Carbamate
C02637 7 3-Dehydroshikimate
C03198 7 (S)-4-Hydroxymandelate
C03223 7 3,4-Dihydroxyphthalate
C03590 7 4-Hydroxyphenylglyoxylate
C04484 7 4-Carboxy-2-hydroxymuconate semialdehyde
C05361 7 Hydrazine
C00086 8 Urea
C00180 8 Benzoate
C00288 8 HCO3-
C00493 8 Shikimate
C00682 8 2-Hydroxymuconate semialdehyde
C00944 8 3-Dehydroquinate
C01278 8 2-Carboxy-2,5-dihydro-5-oxofuran-2-acetate
C01417 8 Cyanate
C01818 8 Hyponitrite
C01988 8 2-Nitrophenol
C02351 8 1,2-Benzoquinone
C02480 8 cis,cis-Muconate
C03861 8 Dibenzo[1,4]dioxin-2,3-dione
C04221 8 trans-1,2-Dihydrobenzene-1,2-diol
C04324 8 4-Carboxy-2-hydroxy-cis,cis-muconate
C04553 8 3-Carboxy-2,5-dihydro-5-oxofuran-2-acetate
C04634 8 1,6-Dihydroxycyclohexa-2,4-diene-1-carboxylate
C05343 8 (R)-4-Hydroxymandelate
C05360 8 Diimine
C05375 8 2-Hydroxy-2-hydropyrone-4,6-dicarboxylate
C05854 8 4-Carboxy-2-oxo-4-pentanoate
C06059 8 Cyclic amidines
C06555 8 Biuret
C00296 9 Quinate
C00596 9 2-Hydroxy-2,4-pentadienoate
C01566 9 Cyanamide
C02501 9 2-Hydroxymuconate
C02652 9 5-Dehydroshikimate
C03175 9 Shikimate 3-phosphate
C03586 9 2-Oxo-2,3-dihydrofuran-5-acetate
C03671 9 2-Pyrone-4,6-dicarboxylate
C04105 9 2,5-Dihydro-5-oxofuran-2-acetate
C04115 9 4-Carboxy-4-hydroxy-2-oxoadipate
C04184 9 4-Hydroxy-4-methyl-2-oxoglutarate
C04480 9 3-Carboxy-2-hydroxymuconate semialdehyde
C06321 9 1,6-Dihydroxy-cis-2,4-cyclohexadiene-1-carboxylic acid
C06554 9 Cyanuric acid
C11824 9 Cyclic amide
C14610 9 (S)-5-Oxo-2,5-dihydrofuran-2-acetate
C00022 10 Pyruvate
C00036 10 Oxaloacetate
C03453 10 (Z)-5-Oxohex-2-enedioate
C03589 10 4-Hydroxy-2-oxopentanoate
C04451 10 4-Carboxy-2-hydroxyhexa-2,4-dienedioate
C00033 11 Acetate
C00041 11 L-Alanine
C00049 11 L-Aspartate
C00065 11 L-Serine
C00074 11 Phosphoenolpyruvate
C00084 11 Acetaldehyde
C00133 11 D-Alanine
C00149 11 (S)-Malate
C00186 11 (S)-Lactate
C00209 11 Oxalate
C00227 11 Acetyl phosphate
C00251 11 Chorismate
C00256 11 (R)-Lactate
C00497 11 (R)-Malate
C00716 11 Serine
C00740 11 D-Serine
C00898 11 (R,R)-Tartaric acid
C00900 11 2-Acetolactate
C01108 11 1,2,3-Trihydroxybenzene
C02107 11 (S,S)-Tartaric acid
C02362 11 2-Oxosuccinamate
C03015 11 O-Carbamoyl-L-serine
C03961 11 erythro-3-Hydroxy-L-aspartate
C03981 11 2-Hydroxyethylenedicarboxylate
C05364 11 4-Carboxy-2-oxo-3-hexenedioate
C06010 11 (S)-2-Acetolactate
C06033 11 Parapyruvate
C06393 11 2,3-Diaminopropanoate
C11511 11 threo-3-Hydroxy-L-aspartate
C00037 12 Glycine
C00048 12 Glyoxylate
C00099 12 beta-Alanine
C00108 12 Anthranilate
C00122 12 Fumarate
C00152 12 L-Asparagine
C00158 12 Citrate
C00168 12 Hydroxypyruvate
C00254 12 Prephenate
C00258 12 D-Glycerate
C00346 12 Ethanolamine phosphate
C00402 12 D-Aspartate
C00438 12 N-Carbamoyl-L-aspartate
C00469 12 Ethanol
C00552 12 meso-Tartaric acid
C00631 12 2-Phospho-D-glycerate
C00711 12 Malate
C00805 12 Salicylate
C00810 12 (R)-Acetoin
C00885 12 Isochorismate
C00937 12 (R)-Lactaldehyde
C00979 12 O-Acetyl-L-serine
C00993 12 D-Alanyl-D-alanine
C01005 12 O-Phospho-L-serine
C01042 12 N-Acetyl-L-aspartate
C01269 12 5-O-(1-Carboxyvinyl)-3-phosphoshikimate
C01384 12 Maleic acid
C01424 12 Gallate
C01751 12 Resorcinol
C02132 12 Acetylpyruvate
C02218 12 2-Aminoacrylate
C02532 12 D-O-Phosphoserine
C02612 12 (R)-2-Methylmalate
C02798 12 3-Phosphonopyruvate
C03082 12 4-Phospho-L-aspartate
C03139 12 N-Amidino-L-aspartate
C03210 12 2,2'-Iminodipropanoate
C03248 12 Acetylenedicarboxylate
C03341 12 2-Amino-4-oxopentanoic acid
C03459 12 2-Hydroxy-3-oxosuccinate
C04039 12 2,3-Dihydroxy-3-methylbutanoate
C04181 12 3-Hydroxy-3-methyl-2-oxobutanoic acid
C04272 12 (R)-2,3-Dihydroxy-3-methylbutanoate
C05840 12 Iminoaspartate
C06034 12 4-Hydroxy-4-methylglutamate
C06035 12 4-Methylene-2-oxoglutarate
C06244 12 Acetamide
C11355 12 4-Amino-4-deoxychorismate
C11822 12 2-Aminomalonate semialdehyde
C00042 13 Succinate
C00141 13 3-Methyl-2-oxobutanoic acid
C00160 13 Glycolate
C00164 13 Acetoacetate
C00166 13 Phenylpyruvate
C00188 13 L-Threonine
C00189 13 Ethanolamine
C00196 13 2,3-Dihydroxybenzoate
C00197 13 3-Phospho-D-glycerate
C00222 13 3-Oxopropanoate
C00266 13 Glycolaldehyde
C00292 13 Aniline
C00311 13 Isocitrate
C00337 13 (S)-Dihydroorotate
C00383 13 Malonate
C00417 13 cis-Aconitate
C00441 13 L-Aspartate 4-semialdehyde
C00546 13 Methylglyoxal
C00568 13 4-Aminobenzoate
C00577 13 D-Glyceraldehyde
C00581 13 Guanidinoacetate
C00741 13 Diacetyl
C00815 13 Citramalate
C00826 13 L-Arogenate
C00975 13 Dihydroxyfumarate
C01127 13 4-Hydroxy-2-oxoglutarate
C01146 13 2-Hydroxy-3-oxopropanoate
C01159 13 2,3-Bisphospho-D-glycerate
C01179 13 3-(4-Hydroxyphenyl)pyruvate
C01405 13 Aspirin
C01537 13 Urethane
C01572 13 Digallate
C01769 13 (S)-Acetoin
C01990 13 3-Oxalomalate
C02207 13 beta-Alanopine
C02226 13 2-Methylmaleate
C02614 13 (S)-2-Methylmalate
C02642 13 3-Ureidopropionate
C02657 13 6-Methylsalicylate
C02752 13 Triacetate lactone
C02912 13 (R)-Propane-1,2-diol
C03044 13 (R,R)-Butane-2,3-diol
C03065 13 3-Guanidinopropanoate
C03124 13 L-Aspartylhydroxamate
C03147 13 N-Malonylanthranilate
C03167 13 Phosphonoacetaldehyde
C03214 13 2-Amino-3-oxobutanoate
C03508 13 L-2-Amino-3-oxobutanoic acid
C03548 13 trans-2,3-Epoxysuccinate
C03703 13 L-5-Carboxymethylhydantoin
C03790 13 N-(Carboxymethyl)-D-alanine
C03943 13 (2R,4S)-2,4-Diaminopentanoate
C04171 13 2,3-Dihydro-2,3-dihydroxybenzoate
C05519 13 L-Allothreonine
C05946 13 D-4-Hydroxy-2-oxoglutarate
C06159 13 2-Dehydro-3-deoxy-D-fuconate
C06234 13 4-Methyl-L-glutamate
C06735 13 Aminoacetaldehyde
C00026 14 2-Oxoglutarate
C00079 14 L-Phenylalanine
C00082 14 L-Tyrosine
C00109 14 2-Oxobutanoate
C00116 14 Glycerol
C00118 14 (2R)-2-Hydroxy-3-(phosphonooxy)-propanal
C00183 14 L-Valine
C00207 14 Acetone
C00232 14 Succinate semialdehyde
C00236 14 3-Phospho-D-glyceroyl phosphate
C00263 14 L-Homoserine
C00295 14 Orotate
C00418 14 (R)-Mevalonate
C00424 14 (S)-Lactaldehyde
C00429 14 5,6-Dihydrouracil
C00466 14 Acetoin
C00490 14 Itaconate
C00515 14 D-Ornithine
C00544 14 Homogentisate
C00601 14 Phenylacetaldehyde
C00642 14 4-Hydroxyphenylacetate
C00679 14 5-Dehydro-4-deoxy-D-glucarate
C00684 14 2-Dehydro-3-deoxy-L-arabinonate
C00804 14 Propynoate
C00820 14 D-Threonine
C01013 14 3-Hydroxypropanoate
C01088 14 (R)-3,3-Dimethylmalate
C01089 14 (R)-3-Hydroxybutanoate
C01380 14 Ethylene glycol
C01467 14 3-Cresol
C01680 14 D-Fuconate
C01732 14 Mesaconate
C01757 14 Triacetate
C01888 14 Aminoacetone
C02341 14 trans-Aconitate
C02504 14 (2S)-2-Isopropylmalate
C02558 14 N-Acetylarylamine
C02763 14 enol-Phenylpyruvate
C03046 14 (S,S)-Butane-2,3-diol
C03071 14 3-aci-Nitropropanoate
C03166 14 Phosphoguanidinoacetate
C03232 14 3-Phosphonooxypyruvate
C03283 14 L-2,4-Diaminobutanoate
C03340 14 L-2,3-Dihydrodipicolinate
C03557 14 (2-Aminoethyl)phosphonate
C03600 14 Carboxymethyloxysuccinate
C03666 14 2-Carboxy-cis,cis-muconate
C03672 14 3-(4-Hydroxyphenyl)lactate
C03761 14 3-Hydroxy-3-methylglutarate
C03765 14 4-Hydroxyphenylacetaldehyde
C03826 14 2-Dehydro-3-deoxy-D-xylonate
C03921 14 2-Dehydro-3-deoxy-D-glucarate
C03964 14 (R)-3-(4-Hydroxyphenyl)lactate
C04204 14 N-(2,3-Dihydroxybenzoyl)-L-serine
C04479 14 2-Hydroxy-6-oxonona-2,4-diene-1,9-dioate
C04593 14 (2S,3R)-3-Hydroxybutane-1,2,3-tricarboxylate
C05235 14 Hydroxyacetone
C05350 14 2-Hydroxy-3-(4-hydroxyphenyl)propenoate
C05379 14 Oxalosuccinate
C05406 14 (4S)-5-Hydroxy-2,4-dioxopentanoate
C05607 14 Phenyllactate
C05852 14 2-Hydroxyphenylacetate
C05999 14 Lactaldehyde
C06031 14 D-threo-3-Methylmalate
C06032 14 D-erythro-3-Methylmalate
C06189 14 Cyclic 2,3-bisphospho-D-glycerate
C06455 14 Hydroxymethylphosphonate
C11205 14 Hexadimethrine bromide
C11527 14 4-Hydroxymandelate
C15499 14 Pentane-2,4-dione
C00025 15 L-Glutamate
C00067 15 Formaldehyde
C00077 15 L-Ornithine
C00093 15 sn-Glycerol 3-phosphate
C00106 15 Uracil
C00111 15 Glycerone phosphate
C00146 15 Phenol
C00184 15 Glycerone
C00217 15 D-Glutamate
C00355 15 3,4-Dihydroxy-L-phenylalanine
C00423 15 trans-Cinnamate
C00430 15 5-Aminolevulinate
C00433 15 2,5-Dioxopentanoate
C00483 15 Tyramine
C00502 15 D-Xylonate
C00545 15 L-Arabinonate
C00583 15 Propane-1,2-diol
C00597 15 3-Phosphoglycerate
C00623 15 Glycerol 1-phosphate
C00673 15 2-Deoxy-D-ribose 5-phosphate
C00772 15 Mevaldate
C00811 15 4-Coumarate
C00818 15 D-Glucarate
C00878 15 D-Arabinonate
C00879 15 D-Galactarate
C00969 15 3-Hydroxypropanal
C00989 15 4-Hydroxybutanoic acid
C01036 15 4-Maleylacetoacetate
C01053 15 (R)-4-Dehydropantoate
C01077 15 O-Acetyl-L-homoserine
C01102 15 O-Phospho-L-homoserine
C01107 15 (R)-5-Phosphomevalonate
C01110 15 5-Amino-2-oxopentanoic acid
C01118 15 O-Succinyl-L-homoserine
C01161 15 3,4-Dihydroxyphenylacetate
C01234 15 1-Aminocyclopropane-1-carboxylate
C01251 15 2-Hydroxybutane-1,2,4-tricarboxylate
C01468 15 4-Cresol
C01667 15 Bacitracin
C01845 15 Propan-2-ol
C02488 15 (R)-2-Ethylmalate
C02505 15 2-Phenylacetamide
C02512 15 3-Cyano-L-alanine
C02631 15 2-Isopropylmaleate
C02787 15 2-Methylpropanamine
C02917 15 (S)-Propane-1,2-diol
C02923 15 2,3-Dihydroxytoluene
C02979 15 Glycerol 2-phosphate
C03004 15 N-Hydroxy-L-tyrosine
C03194 15 (R)-1-Aminopropan-2-ol
C03217 15 2-Hydroxy-3-oxoadipate
C03519 15 N-Acetyl-L-phenylalanine
C03618 15 L-threo-3-Methylaspartate
C03972 15 2,3,4,5-Tetrahydrodipicolinate
C03979 15 2-Dehydro-3-deoxy-L-rhamnonate
C04227 15 1-(4-Hydroxyphenyl)-2-aminoethanol
C04368 15 3-Amino-3-(4-hydroxyphenyl)propanoate
C04442 15 2-Dehydro-3-deoxy-6-phospho-D-gluconate
C04546 15 (R)-3-((R)-3-Hydroxybutanoyloxy)butanoate
C05332 15 Phenethylamine
C05520 15 2-Amino-3-oxoadipate
C05572 15 4-Oxoglutaramate
C05585 15 Gentisate aldehyde
C05593 15 3-Hydroxyphenylacetate
C05672 15 2-Amino-3-phosphonopropanoate
C05817 15 2-Succinyl-6-hydroxy-2,4-cyclohexadiene-1-carboxylate
C05835 15 2-Formaminobenzoylacetate
C05853 15 Phenylethyl alcohol
C06029 15 L-threo-3-Methylmalate
C06030 15 Methyloxaloacetate
C06044 15 4-Hydroxyphenylethanol
C06442 15 N-gamma-Acetyldiaminobutyrate
C07086 15 Phenylacetic acid
C11437 15 1-Deoxy-D-xylulose 5-phosphate
C12323 15 L-4-Hydroxyphenylglycine
C00062 16 L-Arginine
C00064 16 L-Glutamine
C00132 16 Methanol
C00134 16 Putrescine
C00148 16 L-Proline
C00163 16 Propanoate
C00204 16 2-Dehydro-3-deoxy-D-gluconate
C00218 16 Methylamine
C00246 16 Butanoic acid
C00327 16 L-Citrulline
C00333 16 D-Galacturonate
C00334 16 4-Aminobutanoate
C00349 16 2-Methyl-3-oxopropanoate
C00354 16 D-Fructose 1,6-bisphosphate
C00479 16 Propanal
C00522 16 (R)-Pantoate
C00548 16 Phenyl acetate
C00624 16 N-Acetyl-L-glutamate
C00628 16 2,5-Dihydroxybenzoate
C00652 16 D-Arabinono-1,4-lactone
C00672 16 2-Deoxy-D-ribose 1-phosphate
C00822 16 Dopaquinone
C00931 16 Porphobilinogen
C00954 16 Indole-3-acetate
C00966 16 2-Dehydropantoate
C01061 16 4-Fumarylacetoacetate
C01094 16 D-Fructose 1-phosphate
C01114 16 L-Arabinono-1,4-lactone
C01131 16 L-Rhamnulose 1-phosphate
C01143 16 (R)-5-Diphosphomevalonate
C01165 16 L-Glutamate 5-semialdehyde
C01197 16 3,4-Dihydroxy-trans-cinnamate
C01456 16 Tropate
C01602 16 Ornithine
C01772 16 trans-2-Hydroxycinnamate
C01801 16 Deoxyribose
C01934 16 L-Rhamnonate
C01989 16 3-Ethylmalate
C02170 16 Methylmalonate
C02225 16 2-Methylcitrate
C02237 16 5-Oxo-D-proline
C02238 16 5-Oxo-L-proline
C02265 16 D-Phenylalanine
C02266 16 D-Xylonolactone
C02457 16 Propane-1,3-diol
C02527 16 Butanoylphosphate
C02630 16 2-Hydroxyglutarate
C02670 16 D-Glucuronolactone
C02730 16 2-Succinylbenzoate
C02753 16 D-Xylono-1,4-lactone
C02800 16 4,5-Dioxopentanoate
C03030 16 Uracil 5-carboxylate
C03079 16 4-Hydroxy-L-glutamate
C03287 16 L-Glutamyl 5-phosphate
C03394 16 Erythrulose 1-phosphate
C03493 16 D-4-Hydroxyphenylglycine
C03549 16 2-Hydroxycinnamate
C03564 16 1-Pyrroline-2-carboxylate
C03584 16 3-(Uracil-1-yl)-L-alanine
C03722 16 Pyridine-2,3-dicarboxylate
C03734 16 alpha-D-Glutamyl phosphate
C03758 16 4-(2-Aminoethyl)-1,2-benzenediol
C03771 16 5-Guanidino-2-oxopentanoate
C03785 16 D-Tagatose 1,6-bisphosphate
C03871 16 L-2-Amino-6-oxoheptanedioate
C03912 16 (S)-1-Pyrroline-5-carboxylate
C03947 16 Glycerol 1,2-cyclic phosphate
C04002 16 But-1-ene-1,2,4-tricarboxylate
C04043 16 3,4-Dihydroxyphenylacetaldehyde
C04045 16 3-(3,4-Dihydroxyphenyl)pyruvate
C04210 16 N5-(L-1-Carboxyethyl)-L-ornithine
C04322 16 3,4-Dihydro-2H-Pyrrole-2-carboxylate
C04411 16 (2R,3S)-3-Isopropylmalate
C04456 16 6-Phospho-5-dehydro-2-deoxy-D-gluconate
C04462 16 N-Succinyl-2-L-amino-6-oxoheptanedioate
C04642 16 2-Hydroxy-5-carboxymethylmuconate semialdehyde
C04796 16 4-(L-Alanin-3-yl)-2-hydroxy-cis,cis-muconate 6-semialdehyde
C04797 16 5-(L-Alanin-3-yl)-2-hydroxy-cis,cis-muconate 6-semialdehyde
C05378 16 beta-D-Fructose 1,6-bisphosphate
C05405 16 L-Arabinono-1,5-lactone
C05539 16 N-Acetyl-L-2-amino-6-oxopimelate
C05627 16 4-Hydroxystyrene
C05629 16 Phenylpropanoate
C05670 16 beta-Aminopropionitrile
C05711 16 gamma-Glutamyl-beta-cyanoalanine
C05765 16 L-Glutamyl 1-phosphate
C05829 16 N-Carbamyl-L-glutamate
C06210 16 2-Hydroxy-6-keto-2,4-heptadienoate
C06231 16 Ectoine
C06441 16 L-Xylulose 1-phosphate
C06746 16 N-Acetylphenylethylamine
C11434 16 2-C-Methyl-D-erythritol 4-phosphate
C12622 16 cis-3-(3-Carboxyethenyl)-3,5-cyclohexadiene-1,2-diol
C15503 16 N,N-Dihydroxy-L-tyrosine
C00085 17 D-Fructose 6-phosphate
C00129 17 Isopentenyl diphosphate
C00179 17 Agmatine
C00181 17 D-Xylose
C00191 17 D-Glucuronate
C00213 17 Sarcosine
C00216 17 D-Arabinose
C00253 17 Nicotinate
C00257 17 D-Gluconic acid
C00259 17 L-Arabinose
C00312 17 L-Xylulose
C00436 17 N-Carbamoylputrescine
C00437 17 N-Acetylornithine
C00514 17 D-Mannonate
C00526 17 Deoxyuridine
C00555 17 4-Aminobutanal
C00558 17 D-Tagaturonate
C00680 17 meso-2,6-Diaminoheptanedioate
C00763 17 D-Proline
C00792 17 D-Arginine
C00819 17 D-Glutamine
C00940 17 2-Oxoglutaramate
C01024 17 Hydroxymethylbilane
C01035 17 4-Guanidinobutanoate
C01040 17 L-Gulono-1,4-lactone
C01046 17 N-Methyl-L-glutamate
C01097 17 D-Tagatose 6-phosphate
C01157 17 trans-4-Hydroxy-L-proline
C01188 17 3-Hydroxy-2-methylpropanoate
C01198 17 3-(2-Hydroxyphenyl)propanoate
C01205 17 (R)-3-Amino-2-methylpropanoate
C01207 17 3-(3,4-Dihydroxyphenyl)lactate
C01682 17 D-Nopaline
C01771 17 2-Butenoate
C02167 17 Maleylpyruvate
C02294 17 Methylguanidine
C02647 17 4-Guanidinobutanal
C02714 17 N-Acetylputrescine
C02721 17 N-Methyl-L-alanine
C02876 17 Propanoyl phosphate
C02916 17 (S)-Norlaudanosoline
C02948 17 4-Hydroxyhexan-3-one
C02991 17 L-Rhamnono-1,4-lactone
C03078 17 4-Guanidinobutanamide
C03153 17 N5-Methyl-L-glutamine
C03296 17 N2-Succinyl-L-arginine
C03406 17 N-(L-Arginino)succinate
C03623 17 N-Methyl-2-oxoglutaramate
C03716 17 Oxaloacetate 4-methyl ester
C03738 17 gamma-L-Glutamyl-D-alanine
C03741 17 (S)-4-Amino-5-oxopentanoate
C03932 17 5-Dehydro-2-deoxy-D-gluconate
C04133 17 N-Acetyl-L-glutamate 5-phosphate
C04137 17 N2-(D-1-Carboxyethyl)-L-arginine
C04186 17 5-Carboxymethyl-2-hydroxymuconate
C04225 17 (Z)-But-2-ene-1,2,3-tricarboxylate
C04236 17 (2S)-2-Isopropyl-3-oxosuccinate
C04349 17 (4S)-4,6-Dihydroxy-2,5-dioxohexanoate
C04353 17 (Z)-4-Hydroxyphenylacetaldehyde-oxime
C04366 17 3-(2-Carboxyethenyl)-cis,cis-muconate
C04390 17 N6-Acetyl-LL-2,6-diaminoheptanedioate
C04409 17 2-Amino-3-carboxymuconate semialdehyde
C04421 17 N-Succinyl-LL-2,6-diaminoheptanedioate
C04471 17 (4S,5S)-4,5-Dihydroxy-2,6-dioxohexanoate
C04548 17 1-(4-Hydroxyphenyl)-2-(methylamino)ethanol
C05281 17 5-Methylbarbiturate
C05345 17 beta-D-Fructose 6-phosphate
C05565 17 Hydantoin-5-propionate
C05616 17 3-O-Methylgallate
C05620 17 N-Acetyl-D-phenylalanine
C05662 17 Homoisocitrate
C05834 17 3-Methyldioxyindole
C05933 17 N-(omega)-Hydroxyarginine
C05935 17 2-Oxoarginine
C05945 17 L-Arginine phosphate
C05979 17 Propane-1-ol
C06001 17 (S)-3-Hydroxyisobutyrate
C06047 17 Stizolobate
C06048 17 Stizolobinate
C06160 17 (S)-Norcoclaurine
C06224 17 3,4-Dihydroxystyrene
C06316 17 D-erythro-Ascorbate
C06366 17 Homospermidine
C06430 17 D-Galacturonolactone
C06655 17 L-N2-(2-Carboxyethyl)arginine
C11588 17 cis-3-(Carboxy-ethyl)-3,5-cyclo-hexadiene-1,2-diol
C12623 17 trans-2,3-Dihydroxycinnamate
C15699 17 gamma-L-Glutamylputrecine
C00047 18 L-Lysine
C00092 18 D-Glucose 6-phosphate
C00095 18 D-Fructose
C00231 18 D-Xylulose 5-phosphate
C00233 18 4-Methyl-2-oxopentanoate
C00235 18 Dimethylallyl diphosphate
C00275 18 D-Mannose 6-phosphate
C00279 18 D-Erythrose 4-phosphate
C00299 18 Uridine
C00309 18 D-Ribulose
C00310 18 D-Xylulose
C00322 18 2-Oxoadipate
C00345 18 6-Phospho-D-gluconate
C00352 18 D-Glucosamine 6-phosphate
C00365 18 dUMP
C00379 18 Xylitol
C00508 18 L-Ribulose
C00532 18 L-Arabitol
C00618 18 3-Dehydro-L-gulonate
C00629 18 2-Dehydro-D-gluconate
C00644 18 D-Mannitol 1-phosphate
C00650 18 4-Hydroxymandelonitrile
C00665 18 beta-D-Fructose 2,6-bisphosphate
C00666 18 LL-2,6-Diaminoheptanedioate
C00668 18 alpha-D-Glucose 6-phosphate
C00795 18 D-Tagatose
C00800 18 L-Gulonate
C00817 18 D-Altronate
C00905 18 D-Fructuronate
C01020 18 6-Hydroxynicotinate
C01026 18 N,N-Dimethylglycine
C01051 18 Uroporphyrinogen III
C01062 18 5-Dehydro-D-gluconate
C01096 18 Sorbitol 6-phosphate
C01112 18 D-Arabinose 5-phosphate
C01113 18 D-Galactose 6-phosphate
C01172 18 beta-D-Glucose 6-phosphate
C01187 18 3-Deoxy-D-manno-octulosonate
C01195 18 1-Phospho-alpha-D-glucuronate
C01250 18 N-Acetyl-L-glutamate 5-semialdehyde
C01508 18 L-Lyxose
C02024 18 D-Mannuronate
C02253 18 Benzoylagmatine
C02336 18 beta-D-Fructose
C02431 18 L-Rhamnofuranose
C02514 18 3-Fumarylpyruvate
C02674 18 Deoxyribonolactone
C02726 18 N4-Phosphoagmatine
C03047 18 1,4-Diguanidinobutane
C03289 18 L-xylo-Hexulonolactone
C03291 18 L-Xylulose 5-phosphate
C03387 18 D-Glucurono-6,2-lactone
C03415 18 N2-Succinyl-L-ornithine
C03440 18 cis-4-Hydroxy-D-proline
C03742 18 (S)-4-Hydroxymandelonitrile
C03824 18 2-Aminomuconate semialdehyde
C03906 18 beta-L-Arabinose 1-phosphate
C04044 18 3-(2,3-Dihydroxyphenyl)propanoate
C04052 18 5-Carboxy-2-oxohept-3-enedioate
C04053 18 5-Dehydro-4-deoxy-D-glucuronate
C05380 18 Nicotinurate
C05385 18 D-Glucuronate 1-phosphate
C05533 18 Oxaloglutarate
C05766 18 Uroporphyrinogen I
C05936 18 N4-Acetylaminobutanal
C05939 18 Linatine
C06002 18 (S)-Methylmalonate semialdehyde
C06019 18 D-arabino-3-Hexulose 6-phosphate
C06311 18 Galactitol 1-phosphate
C12624 18 2-Hydroxy-6-ketononatrienedioate
C15532 18 N-Acetyl-L-citrulline
C15668 18 1-Pyrroline
C15700 18 gamma-Glutamyl-gamma-aminobutyraldehyde
C00031 19 D-Glucose
C00072 19 Ascorbate
C00103 19 D-Glucose 1-phosphate
C00105 19 UMP
C00121 19 D-Ribose
C00123 19 L-Leucine
C00159 19 D-Mannose
C00177 19 Cyanide
C00199 19 D-Ribulose 5-phosphate
C00221 19 beta-D-Glucose
C00267 19 alpha-D-Glucose
C00281 19 Sedoheptulose 7-phosphate
C00341 19 Geranyl diphosphate
C00357 19 N-Acetyl-D-glucosamine 6-phosphate
C00392 19 Mannitol
C00408 19 L-Pipecolate
C00447 19 Sedoheptulose 1,7-bisphosphate
C00449 19 N6-(L-1,3-Dicarboxypropyl)-L-lysine
C00458 19 dCTP
C00474 19 Ribitol
C00476 19 D-Lyxose
C00507 19 L-Rhamnose
C00620 19 alpha-D-Ribose 1-phosphate
C00636 19 D-Mannose 1-phosphate
C00663 19 beta-D-Glucose 1-phosphate
C00739 19 D-Lysine
C00770 19 L-Idonate
C00794 19 D-Sorbitol
C00956 19 L-2-Aminoadipate
C00990 19 5-Aminopentanamide
C01028 19 N6-Hydroxy-L-lysine
C01059 19 2,5-Dihydroxypyridine
C01101 19 L-Ribulose 5-phosphate
C01142 19 (3S)-3,6-Diaminohexanoate
C01177 19 Inositol 1-phosphate
C01218 19 6-Phospho-2-dehydro-D-gluconate
C01236 19 D-Glucono-1,5-lactone 6-phosphate
C01258 19 1,2-Didehydropiperidine-2-carboxylate
C01346 19 dUDP
C01390 19 Prenol
C01394 19 Xylose
C01475 19 Allysine
C01672 19 Cadaverine
C01697 19 Galactitol
C01904 19 D-Arabitol
C02214 19 (E)-Glutaconate
C02220 19 2-Aminomuconate
C02360 19 2-Hydroxyadipate
C02427 19 L-Homocitrulline
C02569 19 Neryl diphosphate
C02591 19 Sucrose 6-phosphate
C02727 19 N6-Acetyl-L-lysine
C02728 19 N6-Methyl-L-lysine
C02780 19 2,5-Didehydro-D-gluconate
C02837 19 L-Lysine 1,6-lactam
C02888 19 Sorbose 1-phosphate
C02895 19 Xylitol 5-phosphate
C02946 19 4-Acetamidobutanoate
C03063 19 2-Oxohept-3-enedioate
C03239 19 6-Amino-2-oxohexanoate
C03263 19 Coproporphyrinogen III
C03267 19 beta-D-Fructose 2-phosphate
C03284 19 L-3-Amino-isobutanoate
C03393 19 4-Phospho-D-erythronate
C03766 19 4-Hydroxyphenylacetonitrile
C04006 19 1D-myo-Inositol 3-phosphate
C04020 19 N2-(D-1-Carboxyethyl)-L-lysine
C04076 19 L-2-Aminoadipate 6-semialdehyde
C04211 19 N6-[(Indole-3-yl)acetyl]-L-lysine
C04282 19 1-Pyrroline-4-hydroxy-2-carboxylate
C04478 19 3-Deoxy-D-manno-octulosonate 8-phosphate
C04575 19 (4R,5S)-4,5,6-Trihydroxy-2,3-dioxohexanoate
C04691 19 2-Dehydro-3-deoxy-D-arabino-heptonate 7-phosphate
C04733 19 4-(4-Deoxy-beta-D-gluc-4-enuronosyl)-D-galacturonate
C05382 19 D-Sedoheptulose 7-phosphate
C05600 19 2-Hydroxyhepta-2,4-dienedioate
C05768 19 Coproporphyrinogen I
C05932 19 N-Succinyl-L-glutamate 5-semialdehyde
C06156 19 alpha-D-Glucosamine 1-phosphate
C06312 19 L-Tagatose 6-phosphate
C06440 19 2-Dehydro-D-glucono-1,5-lactone
C11811 19 1-Hydroxy-2-methyl-2-butenyl 4-diphosphate
C12456 19 3-Dimethylallyl-4-hydroxyphenylpyruvate
C14899 19 3-Dehydro-L-gulonate 6-phosphate
C15523 19 2,6-Dihydroxynicotinate
C15767 19 gamma-Glutamyl-gamma-aminobutyraye
C00015 20 UDP
C00089 20 Sucrose
C00117 20 D-Ribose 5-phosphate
C00119 20 5-Phospho-alpha-D-ribose 1-diphosphate
C00124 20 D-Galactose
C00137 20 myo-Inositol
C00140 20 N-Acetyl-D-glucosamine
C00185 20 Cellobiose
C00198 20 D-Glucono-1,5-lactone
C00208 20 Maltose
C00239 20 dCMP
C00247 20 L-Sorbose
C00425 20 Dehydroascorbate
C00431 20 5-Aminopentanoate
C00448 20 trans,trans-Farnesyl diphosphate
C00450 20 2,3,4,5-Tetrahydropyridine-2-carboxylate
C00460 20 dUTP
C00521 20 (-)-Limonene
C00547 20 L-Noradrenaline
C00660 20 D-Glucose 1,6-bisphosphate
C00689 20 alpha,alpha'-Trehalose 6-phosphate
C00705 20 dCDP
C00861 20 L-Rhamnulose
C01041 20 Monodehydroascorbate
C01068 20 D-Ribitol 5-phosphate
C01079 20 Protoporphyrinogen IX
C01083 20 alpha,alpha-Trehalose
C01182 20 D-Ribulose 1,5-bisphosphate
C01186 20 (3S,5S)-3,5-Diaminohexanoate
C01225 20 sn-glycero-3-Phospho-1-inositol
C01231 20 alpha-D-Glucose 1,6-bisphosphate
C01596 20 Maleamate
C01620 20 Threonate
C01685 20 D-Ribonate
C02048 20 Laminaribiose
C02076 20 Sedoheptulose
C02344 20 (-)-endo-Fenchol
C02462 20 Sabinene hydrate
C02486 20 (3R)-beta-Leucine
C02655 20 6-Acetyl-D-glucose
C02710 20 N-Acetyl-L-leucine
C02779 20 2-Dehydro-D-glucose
C02995 20 Maltose 6'-phosphate
C03107 20 D-Glucono-1,4-lactone
C03190 20 (+)-Bornyl-diphosphate
C03736 20 alpha-D-Ribose 5-phosphate
C03955 20 N6-Acetyl-N6-hydroxy-L-lysine
C04092 20 delta1-Piperideine-2-carboxylate
C04256 20 N-Acetyl-D-glucosamine 1-phosphate
C04257 20 N-Acetyl-D-mannosamine 6-phosphate
C04299 20 D-myo-Inositol 1,2-cyclic phosphate
C04534 20 6-Phospho-beta-D-glucosyl-(1,4)-D-glucose
C05161 20 2,5-Diaminohexanoate
C05328 20 D-2-Amino-hexano-6-lactam
C05396 20 Lactose 6-phosphate
C05411 20 L-Xylonate
C05412 20 L-Lyxonate
C05422 20 L-Dehydroascorbate
C05548 20 6-Acetamido-2-oxohexanoate
C05601 20 4-Hydroxy-2-oxo-heptanedioate
C05714 20 alpha-Aminopropiononitrile
C05715 20 gamma-Amino-gamma-cyanobutanoate
C05841 20 Nicotinate D-ribonucleoside
C05931 20 N-Succinyl-L-glutamate
C05941 20 2-Oxo-4-hydroxy-5-aminovalerate
C05942 20 Pyrrole-2-carboxylate
C06046 20 Salidroside
C06054 20 2-Oxo-3-hydroxy-4-phosphobutanoate
C06074 20 Myrcene
C06075 20 Terpinolene
C06076 20 Comphene
C06077 20 Pinene
C06099 20 (+)-Limonene
C06201 20 2,4-Dihydroxyhept-2-enedioate
C06307 20 (-)-beta-Pinene
C06308 20 (-)-alpha-Pinene
C06547 20 Ethylene
C07350 20 3-Methyl-1-(2,4,6-trihydroxyphenyl)butan-1-one
C07836 20 D-glycero-D-manno-Heptose 7-phosphate
C12455 20 5-Aminopentanal
C12457 20 3-Dimethylallyl-4-hydroxymandelic acid
C12459 20 3-Dimethylallyl-4-hydroxybenzaldehyde
C14448 20 Glyoxal
C15548 20 2-alpha-D-Glucosyl-D-glucose
C15556 20 3,4-Dihydroxy-2-butanone 4-phosphate
C00029 21 UDP-glucose
C00075 21 UTP
C00243 21 Lactose
C00273 21 5-Dehydro-D-fructose
C00302 21 Glutamate
C00329 21 D-Glucosamine
C00353 21 Geranylgeranyl diphosphate
C00446 21 alpha-D-Galactose 1-phosphate
C00645 21 N-Acetyl-D-mannosamine
C00691 21 2,4,6/3,5-Pentahydroxycyclohexanone
C00751 21 Squalene
C00880 21 D-Galactonate
C00881 21 Deoxycytidine
C00964 21 (-)-trans-Carveol
C00988 21 2-Phosphoglycolate
C01093 21 Cellobiono-1,5-lactone
C01103 21 Orotidine 5'-phosphate
C01123 21 (-)-trans-Isopiperitenol
C01133 21 N-Acetyl-D-glucosaminate
C01151 21 D-Ribose 1,5-bisphosphate
C01168 21 Pseudouridine 5'-phosphate
C01185 21 Nicotinate D-ribonucleotide
C01214 21 1-Amino-1-deoxy-scyllo-inositol
C01235 21 1-alpha-D-Galactosyl-myo-inositol
C01328 21 HO-
C01401 21 Alanine
C01507 21 L-Iditol
C01742 21 Palatinose
C01841 21 Pentalenene
C01860 21 Trichodiene
C02004 21 Aristolochene
C02130 21 Acetyl-maltose
C02143 21 D-threo-Aldose
C02191 21 Protoporphyrin
C02452 21 Perillyl alcohol
C02669 21 D-Galactono-1,5-lactone
C02964 21 D-Glucosyl-D-mannose
C03064 21 3-Dehydro-L-threonate
C03087 21 5-Acetamidopentanoate
C03090 21 5-Phosphoribosylamine
C03115 21 Farnesyl triphosphate
C03269 21 D-galacto-Hexodialdose
C03273 21 5-Oxopentanoate
C03383 21 D-Galactono-1,4-lactone
C03428 21 Presqualene diphosphate
C03467 21 3-Oxo-4-methylpentanoic acid
C03656 21 (S)-5-Amino-3-oxohexanoic acid
C03661 21 1F-beta-D-Fructosylsucrose
C04302 21 N-(5-Phospho-D-ribosyl)anthranilate
C04359 21 1-Deoxy-D-altro-heptulose 7-phosphate
C04540 21 N4-(Acetyl-beta-D-glucosaminyl)asparagine
C05399 21 Melibiitol
C05400 21 Epimelibiose
C05401 21 3-beta-D-Galactosyl-sn-glycerol
C05554 21 Aerobactin
C05577 21 3,4-Dihydroxymandelaldehyde
C05825 21 2-Amino-5-oxohexanoate
C06055 21 O-Phospho-4-hydroxy-L-threonine
C06111 21 Nerolidyl diphosphate
C06181 21 Piperideine
C06222 21 Sedoheptulose 1-phosphate
C06241 21 N-Acetylneuraminate 9-phosphate
C06394 21 (+)-delta-Cadinene
C06548 21 Ethylene oxide
C07271 21 Limonene-1,2-epoxide
C07272 21 Maleimide
C11356 21 trans,trans,cis-Geranylgeranyl diphosphate
C11409 21 (+)-trans-Carveol
C11472 21 D-glycero-D-manno-Heptose 1,7-bisphosphate
C12142 21 Vetispiradiene
C12458 21 3-Dimethylallyl-4-hydroxybenzoate
C15483 21 D-Galactonolactone
C15585 21 myo-Inositol phosphate
C00043 22 UDP-N-acetyl-D-glucosamine
C00052 22 UDP-D-galactose
C00063 22 CTP
C00113 22 PQQ
C00167 22 UDP-glucuronate
C00270 22 N-Acetylneuraminate
C00489 22 Glutarate
C00492 22 Raffinose
C01054 22 (S)-2,3-Epoxysqualene
C01158 22 1-O-Galloyl-beta-D-glucose
C01170 22 UDP-N-acetyl-D-mannosamine
C01216 22 2-Dehydro-3-deoxy-D-galactonate
C01239 22 N-Acetyl-beta-D-glucosaminylamine
C01283 22 1-Amino-1-deoxy-scyllo-inositol 4-phosphate
C01302 22 1-(2-Carboxyphenylamino)-1'-deoxy-D-ribulose 5'-phosphate
C01414 22 Casbene
C01582 22 Galactose
C01767 22 (-)-Carvone
C01855 22 Taxiphyllin
C02485 22 (-)-Isopiperitenone
C02576 22 Perillyl aldehyde
C03003 22 N-Glucosylnicotinate
C03097 22 Aryl beta-D-glucoside
C03142 22 N-D-Glucosylarylamine
C03427 22 Prephytoene diphosphate
C03752 22 2-Amino-2-deoxy-D-gluconate
C03838 22 5'-Phosphoribosylglycinamide
C03993 22 4-(beta-D-Glucosyloxy)benzoate
C04089 22 UDP-4-dehydro-6-deoxy-D-glucose
C04124 22 Indole-3-acetyl-beta-1-D-glucose
C04164 22 trans-Cinnamoyl beta-D-glucoside
C04287 22 3,5/4-Trihydroxycyclohexa-1,2-dione
C04415 22 4-O-beta-D-Glucosyl-4-hydroxycinnamate
C04574 22 di-trans,poly-cis-Undecaprenyl diphosphate
C05143 22 Dhurrin
C05158 22 trans-beta-D-Glucosyl-2-hydroxycinnamate
C05427 22 Phytyl diphosphate
C05576 22 3,4-Dihydroxyphenylethyleneglycol
C05580 22 3,4-Dihydroxymandelate
C06004 22 (R)-3-Methyl-2-oxobutanoate
C06056 22 4-Hydroxy-L-threonine
C06083 22 Tetrahymanol
C06084 22 Hopanoid
C06089 22 ent-Copalyl diphosphate
C06114 22 gamma-Glutamyl-beta-aminopropiononitrile
C06180 22 Anabasine
C06182 22 Pelletierine
C06186 22 Arbutin
C06309 22 Diplopterol
C06310 22 Diploptene
C06372 22 Lacto-N-biose
C06891 22 D-2,3-Diketo 4-deoxy-epi-inositol
C07276 22 Limonene-1,2-diol
C07335 22 2-Amino-3-oxo-4-phosphonooxybutyrate
C07838 22 D-glycero-D-manno-Heptose 1-phosphate
C10906 22 D-Fructose
C11383 22 (+)-(S)-Carvone
C11893 22 Cembrene
C11894 22 Taxa-4(5),11(12)-diene
C11901 22 Copalyl diphosphate
C11902 22 syn-Copalyl diphosphate
C12210 22 UDP-3-ketoglucose
C00055 23 CMP
C00112 23 CDP
C00128 23 CMP-N-acetylneuraminate
C00190 23 UDP-D-xylose
C00203 23 UDP-N-acetyl-D-galactosamine
C00293 23 Glucose
C00501 23 CDP-glucose
C00513 23 CDP-glycerol
C00570 23 CDP-ethanolamine
C00611 23 N-Acetyllactosamine
C00617 23 UDP-D-galacturonate
C00789 23 CDP-ribitol
C00941 23 3',5'-Cyclic CMP
C01286 23 2-Dehydro-3-deoxy-D-galactonate 6-phosphate
C01294 23 1-Guanidino-1-deoxy-scyllo-inositol 4-phosphate
C01359 23 PQQH2
C01613 23 Stachyose
C01623 23 UDP-apiose
C01724 23 Lanosterol
C01902 23 Cycloartenol
C02199 23 UDP-L-rhamnose
C02330 23 UDP-L-iduronate
C03506 23 Indoleglycerol phosphate
C03708 23 N-Acetyl-O-acetylneuraminate
C03733 23 UDP-alpha-D-galacto-1,4-furanose
C03848 23 6F-alpha-D-Galactosylsucrose
C03971 23 1F-alpha-D-Galactosylraffinose
C04015 23 N-Acetyl-4-O-acetylneuraminate
C04016 23 N-Acetyl-7-O-acetylneuraminate
C04017 23 N-Acetyl-9-O-acetylneuraminate
C04101 23 1-O,6-O-Digalloyl-beta-D-glucose
C04121 23 CMP-3-deoxy-D-manno-octulosonate
C04376 23 5'-Phosphoribosyl-N-formylglycinamide
C04501 23 N-Acetyl-alpha-D-glucosamine 1-phosphate
C04509 23 di-trans,poly-cis-Decaprenyl diphosphate
C04573 23 UDP-N-acetyl-2-amino-2-deoxy-D-glucuronate
C04631 23 UDP-N-acetyl-3-(1-carboxyvinyl)-D-glucosamine
C04641 23 2-(alpha-D-Galactosyl)-sn-glycerol 3-phosphate
C04703 23 alpha-D-Galactosyl-(1,1')-sn-glycerol 3-phosphate
C04739 23 UDP-N-acetyl-6-(D-galactose-1-phospho)-D-glucosamine
C05005 23 Glycolipid
C05114 23 Mucopolysaccharide
C05383 23 Aminosugars
C05402 23 Melibiose
C05413 23 Phytoene
C05421 23 cis-Phytoene
C05673 23 CMP-2-aminoethylphosphonate
C05839 23 cis-beta-D-Glucosyl-2-hydroxycinnamate
C06057 23 3-Aminopropane-1,2-diol
C06085 23 Triterpenoid
C06086 23 Pimaradiene
C06090 23 ent-Kaurene
C06183 23 Anapheline
C06240 23 UDP-N-acetyl-D-mannosaminouronate
C06358 23 Methyl cinnamate
C06359 23 Ethyl cinnamate
C06360 23 Propyl cinnamate
C06892 23 2-Deoxy-5-keto-D-gluconic acid
C08615 23 alpha-Amyrin
C08616 23 beta-Amyrin
C08628 23 Lupeol
C11412 23 (1R,4S)-Iso-dihydrocarvone
C11435 23 4-(Cytidine 5'-diphospho)-2-C-methyl-D-erythritol
C11638 23 3-Amino-2-oxopropyl phosphate
C11877 23 (+)-Sandaracopimaradiene
C11878 23 (-)-Abietadiene
C11879 23 Levopimaradiene
C11880 23 Neoabietadiene
C11881 23 Palustradiene
C11891 23 Aphidicol-16-ene
C11892 23 Aphidicol-15-ene
C11924 23 Perillic acid
C11937 23 (1S,4R)-1-Hydroxy-2-oxolimonene
C15599 23
6-(2-Amino-2-carboxyethyl)-7,8-dioxo-7,8-dihydroquinoline-2,4-dicarboxylate
C00078 24 L-Tryptophan
C00380 24 Cytosine
C00463 24 Indole
C00475 24 Cytidine
C00627 24 Pyridoxine phosphate
C00935 24 UDP-L-arabinose
C01050 24 UDP-N-acetylmuramate
C01219 24 CDP-4-dehydro-6-deoxy-D-glucose
C03691 24 CMP-N-glycoloylneuraminate
C03737 24 alpha-D-Xylose 1-phosphate
C03872 24 L-Serine-phosphoethanolamine
C04037 24 1-Phospho-alpha-D-galacturonate
C04280 24 1-Guanidino-1-deoxy-scyllo-inositol
C04640 24 2-(Formamido)-N1-(5'-phosphoribosyl)acetamidine
C04847 24
alpha-D-Galactosyl-1,3-beta-D-galactosyl-1,4-N-acetyl-D-glucosamine
C04886 24
alpha-N-Acetylneuraminyl-2,6-beta-D-galactosyl-1,4-N-acetyl-beta-D-glucosamine
C05108 24 14-Demethyllanosterol
C05109 24 24,25-Dihydrolanosterol
C05404 24 D-Gal alpha 1->6D-Gal alpha 1->6D-Glucose
C05414 24 Phytofluene
C05437 24 Zymosterol
C05838 24 cis-2-Hydroxycinnamate
C06016 24 Pentosans
C06893 24 2-Deoxy-5-keto-D-gluconic acid 6-phosphate
C08980 24 Soyasapogenol B
C11405 24 (3R)-3-Isopropenyl-6-oxoheptanoate
C11415 24 (1S,4S)-Dihydrocarvone
C11436 24 2-Phospho-4-(cytidine 5'-diphospho)-2-C-methyl-D-erythritol
C11455 24 4,4-Dimethyl-5alpha-cholesta-8,14,24-trien-3beta-ol
C11505 24 Propene
C11872 24 Kaur-16-en-18-ol
C13952 24 UDP-N-acetyl-D-galactosaminuronic acid
C00018 25 Pyridoxal phosphate
C00314 25 Pyridoxine
C00331 25 Indolepyruvate
C00398 25 Tryptamine
C00977 25 L-Tryptophanamide
C01212 25 UDP-N-acetylmuramoyl-L-alanine
C02693 25 Indole-3-acetamide
C02700 25 L-Formylkynurenine
C03230 25 3-Indoleglycolaldehyde
C03373 25 Aminoimidazole ribotide
C03410 25 N-Glycoloyl-neuraminate
C03574 25 2-Formylaminobenzaldehyde
C04290 25 4-(3-Methylbut-2-enyl)-L-tryptophan
C04297 25 CDP-4-dehydro-3,6-dideoxy-D-glucose
C05110 25 4alpha-Methylcholesta-8-en-3beta-ol
C05430 25 zeta-Carotene
C05439 25 5alpha-Cholesta-7,24-dien-3beta-ol
C05658 25 Indoxyl
C05851 25 Coumarin
C06732 25 alpha,beta-Didehydrotryptophan
C11453 25 2-C-Methyl-D-erythritol 2,4-cyclodiphosphate
C11506 25 (R)-1,2-Epoxypropane
C11507 25 (S)-1,2-Epoxypropane
C11873 25 Kaur-16-en-18-al
C12312 25 Indolin-2-one
C15508 25 1,2-Epoxypropane
C00250 26 Pyridoxal
C00328 26 L-Kynurenine
C00637 26 Indole-3-acetaldehyde
C00647 26 Pyridoxamine phosphate
C00692 26 UDP-N-acetylmuramoyl-L-alanyl-D-glutamate
C01189 26 5alpha-Cholest-7-en-3beta-ol
C01279 26 4-Amino-5-hydroxymethyl-2-methylpyrimidine
C02043 26 Indolelactate
C02720 26 N-Hydroxyarylamine
C02775 26 2,3-Dihydroxyindole
C03598 26 CDP-3,6-dideoxy-D-glucose
C03845 26 5alpha-Cholest-8-en-3beta-ol
C03996 26 5'-O-beta-D-Glucosylpyridoxine
C04751 26 1-(5-Phospho-D-ribosyl)-5-amino-4-imidazolecarboxylate
C05111 26 Methostenol
C05431 26 Neurosporene
C05653 26 Formylanthranilate
C06051 26 Isopyridoxal
C08481 26 Indican
C11130 26 1,3-Dihydro-3-hydroxy-2H-indol-2-one
C11874 26 Kaur-16-en-18-oic acid
C15667 26 5-carboxyamino-1-(5-phospho-D-ribosyl)imidazole
C00534 27 Pyridoxamine
C00847 27 4-Pyridoxate
C00955 27 Indole-3-ethanol
C00971 27 4-Pyridoxolactone
C01164 27 Cholesta-5,7-dien-3beta-ol
C01252 27 4-(2-Aminophenyl)-2,4-dioxobutanoate
C01987 27 2-Aminophenol
C02709 27 N-Acetoxyarylamine
C03227 27 3-Hydroxy-L-kynurenine
C03599 27 CDP-3,6-dideoxy-D-mannose
C04556 27 4-Amino-2-methyl-5-phosphomethylpyrimidine
C04700 27 UDP-N-acetylmuramoyl-L-alanyl-D-glutamyl-L-lysine
C04823 27 1-(5'-Phosphoribosyl)-5-amino-4-(N-succinocarboxamide)-imidazole
C04877 27
UDP-N-acetylmuramoyl-L-alanyl-D-gamma-glutamyl-meso-2,6-diaminopimelate
C05657 27 6-Hydroxyindolelactate
C05892 27 UDP-N-acetylmuramoyl-L-alanyl-gamma-D-glutamyl-L-lysine
C06330 27 Quinoline-3,4-diol
C11503 27 3-Hydroxy-1H-quinolin-4-one
C11875 27 ent-7alpha-Hydroxykaur-16-en-19-oic acid
C14146 27 alpha-Zeacarotene
C15769 27 HBOA
C00187 28 Cholesterol
C00632 28 3-Hydroxyanthranilate
C01717 28 4-Hydroxy-2-quinolinecarboxylic acid
C02161 28 Isophenoxazine
C04677 28 1-(5'-Phosphoribosyl)-5-amino-4-imidazolecarboxamide
C04702 28 UDPMurAc(oyl-L-Ala-D-gamma-Glu-L-Lys-D-Ala-D-Ala)
C04752 28 2-Methyl-4-amino-5-hydroxymethylpyrimidine diphosphate
C04846 28
UDP-N-acetylmuramoyl-L-alanyl-D-glutamyl-L-lysyl-D-alanyl-D-alanine
C04882 28
UDP-N-acetylmuramoyl-L-alanyl-D-glutamyl-6-carboxy-L-lysyl-D-alanyl-D-alanine
C05443 28 Vitamin D3
C05636 28 3-Hydroxykynurenamine
C05645 28 4-(2-Amino-3-hydroxyphenyl)-2,4-dioxobutanoate
C06050 28 2-Methyl-3-hydroxy-5-formylpyridine-4-carboxylate
C06093 28 Gibberellin A12 aldehyde
C06343 28 Quinolin-4-ol
C08586 28 delta-Carotene
C11876 28 6beta,7beta-Dihydroxykaurenoic acid
C15770 28 DIBOA
C00599 29 Cholest-4-en-3-one
C01249 29 7,8-Dihydro-7,8-dihydroxykynurenate
C02470 29 Xanthurenic acid
C03594 29 7alpha-Hydroxycholesterol
C03855 29 Cholesteryl-beta-D-glucoside
C04051 29 5-Amino-4-imidazolecarboxyamide
C04584 29 6-Imino-5-oxocyclohexa-1,3-dienecarboxylate
C04734 29 1-(5'-Phosphoribosyl)-5-formamido-4-imidazolecarboxamide
C05418 29 Cholesterol-5beta,6beta-epoxide
C05419 29 Cholesterol-5alpha,6beta-epoxide
C05433 29 alpha-Carotene
C05500 29 20alpha-Hydroxycholesterol
C05502 29 22beta-Hydroxycholesterol
C05637 29 4,8-Dihydroxyquinoline
C05640 29 Cinnavalininate
C06432 29 UDP-N-acetylmuramoyl-L-alanyl-D-glutamyl-L-lysyl-D-alanine
C11857 29 Gibberellin A12
C13550 29 24-Hydroxycholesterol
C15772 29 DIBOA-glucoside
C00130 30 IMP
C01111 30 7,8-Dihydroxykynurenate
C03091 30 5beta-Cholestan-3-one
C03238 30 5alpha-Cholestan-3-one
C05425 30 3beta,5alpha,6beta-Cholestanetriol
C05455 30 7alpha-Hydroxycholest-4-en-3-one
C05499 30 17alpha,20alpha-Dihydroxycholesterol
C05501 30 20alpha,22beta-Dihydroxycholesterol
C08601 30 Lutein
C11860 30 Gibberellin A15 open lactone
C15518 30 (24S)-Cholest-5-ene-3beta,7alpha,24-triol
C00262 31 Hypoxanthine
C00294 31 Inosine
C00655 31 Xanthosine 5'-phosphate
C02373 31 4-Methylpentanal
C04826 31 5-(3-Carboxy-3-oxopropenyl)-4,6-dihydroxypyridine-2-carboxylate
C05138 31 17alpha-Hydroxypregnenolone
C05451 31 7alpha-Hydroxy-5beta-cholestan-3-one
C05457 31 7alpha,12alpha-Dihydroxycholest-4-en-3-one
C05641 31 5-(3'-Carboxy-3'-oxopropenyl)-4,6-dihydroxypicolinate
C11861 31 Gibberellin A24
C00385 32 Xanthine
C01176 32 17alpha-Hydroxyprogesterone
C01227 32 3beta-Hydroxyandrost-5-en-17-one
C01762 32 Xanthosine
C01993 32 5'-Oxoinosine
C04529 32 (3S,4S)-3-Hydroxytetradecane-1,3,4-tricarboxylate
C04655 32 (2S,3S)-2-Hydroxytridecane-1,2,3-tricarboxylate
C05452 32 3alpha,7alpha-Dihydroxy-5beta-cholestane
C05453 32 7alpha,12alpha-Dihydroxy-5beta-cholestan-3-one
C05487 32 17alpha,21-Dihydroxypregnenolone
C05656 32 5-(3'-Carboxy-3'-oxopropyl)-4,6-dihydroxypicolinate
C11862 32 Gibberellin A36
C00280 33 Androst-4-ene-3,17-dione
C00366 33 Urate
C00387 33 Guanosine
C04295 33 Androst-5-ene-3beta,17beta-diol
C04518 33 17alpha,20alpha-Dihydroxypregn-4-en-3-one
C05139 33 16alpha-Hydroxydehydroepiandrosterone
C05444 33 3alpha,7alpha,26-Trihydroxy-5beta-cholestane
C05454 33 3alpha,7alpha,12alpha-Trihydroxy-5beta-cholestane
C05488 33 11-Deoxycortisol
C05489 33 11beta,17alpha,21-Trihydroxypregnenolone
C05497 33 21-Deoxycortisol
C05515 33 5-Ureido-4-imidazole carboxylate
C05654 33 5-(2'-Formylethyl)-4,6-dihydroxypicolinate
C11631 33 9-Riburonosylhypoxanthine
C00144 34 GMP
C00242 34 Guanine
C00535 34 Testosterone
C00735 34 Cortisol
C05140 34 16alpha-Hydroxyandrost-4-ene-3,17-dione
C05290 34 19-Hydroxyandrost-4-ene-3,17-dione
C05445 34 3alpha,7alpha-Dihydroxy-5beta-cholestan-26-al
C05446 34 3alpha,7alpha,12alpha,26-Tetrahydroxy-5beta-cholestane
C05513 34 Urate-3-ribonucleoside
C05516 34 5-Amino-4-imidazole carboxylate
C05655 34 5-(2'-Carboxyethyl)-4,6-dihydroxypicolinate
C11821 34 5-Hydroxyisourate
C00035 35 GDP
C00330 35 Deoxyguanosine
C00762 35 Cortisone
C01301 35 3alpha,7alpha,12alpha-Trihydroxy-5beta-cholestan-26-al
C02348 35 (R)(-)-Allantoin
C02350 35 (S)(+)-Allantoin
C02821 35 Cortisol 21-acetate
C04554 35 3alpha,7alpha-Dihydroxy-5beta-cholestanate
C05239 35 5-Aminoimidazole
C05294 35 19-Hydroxytestosterone
C05297 35 19-Oxoandrost-4-ene-3,17-dione
C05471 35 11beta,17alpha,21-Trihydroxy-5beta-pregnane-3,20-dione
C11134 35 Testosterone glucuronide
C12248 35 5-Hydroxy-2-oxo-4-ureido-2,5-dihydro-1H-imidazole-5-carboxylate
C00044 36 GTP
C00096 36 GDP-mannose
C00362 36 dGMP
C00394 36 GDP-glucose
C00468 36 Estrone
C00499 36 Allantoate
C01228 36 Guanosine 3',5'-bis(diphosphate)
C03588 36 4,5alpha-Dihydrocortisone
C04722 36 3alpha,7alpha,12alpha-Trihydroxy-5beta-cholestanoate
C05295 36 19-Oxotestosterone
C05469 36 17alpha,21-Dihydroxy-5beta-pregnane-3,11,20-trione
C05472 36 Urocortisol
C06195 36 Imidazolone
C00361 37 dGDP
C00603 37 (-)-Ureidoglycolate
C00942 37 3',5'-Cyclic GMP
C00951 37 Estradiol-17beta
C00976 37 GDP-D-mannuronate
C01222 37 GDP-4-dehydro-6-deoxy-D-mannose
C01261 37 P1,P4-Bis(5'-guanosyl) tetraphosphate
C01304 37 2,5-Diamino-6-hydroxy-4-(5'-phosphoribosylamino)pyrimidine
C01551 37 Allantoin
C02091 37 Ureidoglycine
C02280 37 GDP-L-galactose
C02537 37 Estradiol-17alpha
C02718 37 N-Formiminoglycine
C03794 37 N6-(1,2-Dicarboxyethyl)-AMP
C04494 37 Guanosine 3'-diphosphate 5'-triphosphate
C04895 37
2-Amino-4-hydroxy-6-(erythro-1,2,3-trihydroxypropyl)dihydropteridinetriphosphate
C05298 37 2-Hydroxyestrone
C05300 37 16alpha-Hydroxyestrone
C05470 37 Urocortisone
C05482 37 Cortol
C05922 37 Formamidopyrimidine nucleoside triphosphate
C11133 37 Estrone glucuronide
C11516 37 2-(alpha-D-Mannosyl)-3-phosphoglycerate
C15563 37 2-Amino-5-formylamino-6-(5-phosphoribosylamino)pyrimidin-4(3H)-one
C00020 38 AMP
C00286 38 dGTP
C00325 38 GDP-L-fucose
C00802 38 Oxalureate
C01268 38 5-Amino-6-(5'-phosphoribosylamino)uracil
C02977 38 GDP-6-deoxy-D-talose
C03117 38 GDP-6-deoxy-D-mannose
C03684 38 6-Pyruvoyltetrahydropterin
C04874 38
2-Amino-4-hydroxy-6-(D-erythro-1,2,3-trihydroxypropyl)-7,8-dihydropteridine
C05141 38 Estriol
C05301 38 2-Hydroxyestradiol-17beta
C05481 38 Cortolone
C05503 38 Estradiol-17beta 3-glucuronide
C05923 38 2,5-Diaminopyrimidine nucleoside triphosphate
C05925 38 Dihydroneopterin phosphate
C11544 38 2(alpha-D-Mannosyl)-D-glycerate
C14830 38 GDP-4-keto-6-L-deoxygalactose
C00002 39 ATP
C00008 39 ADP
C00054 39 Adenosine 3',5'-bisphosphate
C00147 39 Adenine
C00212 39 Adenosine
C01300 39 2-Amino-4-hydroxy-6-hydroxymethyl-7,8-dihydropteridine
C01444 39 Oxamate
C02985 39 L-Fucose 1-phosphate
C04244 39 6-Lactoyl-5,6,7,8-tetrahydropterin
C04454 39 5-Amino-6-(5'-phosphoribitylamino)uracil
C04713 39 N6-(delta2-Isopentenyl)-adenosine 5'-monophosphate
C05504 39 16-Glucuronide-estriol
C05983 39 Propinol adenylate
C05993 39 Acetyl adenylate
C06121 39 3-Ketosphingosine
C06148 39
2,5-Diamino-6-(5'-triphosphoryl-3',4'-trihydroxy-2'-oxopentyl)-amino-4-oxopyrimidine
C00081 40 ITP
C00104 40 IDP
C00249 40 Hexadecanoic acid
C00272 40 Tetrahydrobiopterin
C00301 40 ADP-ribose
C00319 40 Sphingosine
C00498 40 ADP-glucose
C00517 40 Hexadecanal
C00559 40 Deoxyadenosine
C00575 40 3',5'-Cyclic AMP
C00857 40 Deamino-NAD+
C00864 40 Pantothenate
C00921 40 Dihydropteroate
C01260 40 P1,P4-Bis(5'-adenosyl) tetraphosphate
C02739 40 Phosphoribosyl-ATP
C02934 40 3-Dehydrosphinganine
C02993 40 L-Tyrosyl-L-arginine
C03293 40 N-Adenylylanthranilate
C03709 40 N-Adenylyl-L-phenylalanine
C04030 40 (2,3-Dihydroxybenzoyl)adenylate
C04307 40 P1,P2-Bis(5'-adenosyl) triphosphate
C04732 40 4-(1-D-Ribitylamino)-5-amino-2,6-dihydroxypyrimidine
C04807 40 2-Amino-7,8-dihydro-4-hydroxy-6-(diphosphooxymethyl)pteridine
C05340 40 beta-Alanyl-L-arginine
C05341 40 beta-Alanyl-L-lysine
C05560 40 L-2-Aminoadipate adenylate
C05820 40 (L-Seryl)adenylate
C06397 40 ADP-D-glycero-D-manno-heptose
C06656 40 Deoxyguanidinoproclavaminic acid
C07024 40 3'-Keto-3'-deoxy-ATP
C11500 40 5'-Dehydroadenosine
C11501 40 9-Riburonosyladenine
C00003 41 NAD+
C00268 41 Dihydrobiopterin
C00360 41 dAMP
C00415 41 Dihydrofolate
C00643 41 5-Hydroxy-L-tryptophan
C00823 41 1-Hexadecanol
C00836 41 Sphinganine
C00852 41 Chlorogenate
C00903 41 Cinnamaldehyde
C01201 41 N(omega)-(ADP-D-ribosyl)-L-arginine
C01477 41 Apigenin
C01745 41 Pinosylvin
C01747 41 Psychosine
C01850 41 Rosmarinate
C01948 41 Pentadecanal
C02385 41 Amino acid(Arg-)
C02741 41 Phosphoribosyl-AMP
C02788 41 2-trans-Hexadecenal
C02927 41 2-Caffeoylisocitrate
C02947 41 4-Coumaroylshikimate
C03002 41 N-Caffeoylputrescine
C03492 41 D-4'-Phosphopantothenate
C03582 41 3,4',5-Trihydroxystilbene
C03657 41 1,4-Dihydroxy-2-naphthoate
C04148 41 alpha-N-Phenylacetyl-L-glutamine
C04332 41 6,7-Dimethyl-8-(1-D-ribityl)lumazine
C04498 41 N-(4-Guanidinobutyl)-4-hydroxycinnamide
C05512 41 Deoxyinosine
C05595 41 4-Hydroxyphenylacetylglutamine
C05596 41 4-Hydroxyphenylacetylglycine
C05598 41 Phenylacetylglycine
C05608 41 4-Hydroxycinnamyl aldehyde
C05631 41 Eriodictyol
C06124 41 Sphingosine 1-phosphate
C06313 41 Biopterin
C06398 41 ADP-L-glycero-D-manno-heptose
C06561 41 Isosalipurpol
C06657 41 Guanidinoproclavaminic acid
C06986 41 Spirodilactone
C07025 41 3'-Keto-3'-deoxy-AMP
C08650 41 Isoliquiritigenin
C10517 41 2-(beta-D-Glucosyl)-sn-glycerol 3-phosphate
C10945 41 Caffeic aldehyde
C15522 41 4a-Hydroxytetrahydrobiopterin
C00006 42 NADP+
C00101 42 Tetrahydrofolate
C00153 42 Nicotinamide
C00206 42 dADP
C00255 42 Riboflavin
C00455 42 Nicotinamide D-ribonucleotide
C00504 42 Folate
C00780 42 3-(2-Aminoethyl)-1H-indol-5-ol
C01120 42 Sphinganine 1-phosphate
C01481 42 Caffeate
C01514 42 Luteolin
C01617 42 Taxifolin
C01984 42 (S)-Mandelate
C02137 42 alpha-Oxo-benzeneacetic acid
C02394 42 Cinnamyl alcohol
C02646 42 4-Coumaryl alcohol
C03204 42 10-Formyldihydrofolate
C04608 42 Apigenin 7-O-beta-D-glucoside
C04896 42
5-(5-Phospho-D-ribosylaminoformimino)-1-(5-phosphoribosyl)-imidazole-4-carboxamide
C05646 42 5-Hydroxyindolepyruvate
C05648 42 5-Hydroxy-N-formylkynurenine
C05907 42 Luteoforol
C05911 42 Pentahydroxyflavanone
C06123 42 Hexadecenal
C06658 42 Proclavaminic acid
C08063 42 1,4-Cyclohexanedione
C08576 42 Aureusidin
C09762 42 Liquiritigenin
C10192 42 Tricetin
C11546 42 2-(beta-D-Glucosyl)-sn-glycerol
C12144 42 Phytosphingosine
C12206 42 Caffeyl alcohol
C12631 42 2-Hydroxy-2,3-dihydrogenistein
C13309 42 2-Phytyl-1,4-naphthoquinone
C00005 43 NADPH
C00061 43 FMN
C00131 43 dATP
C00143 43 5,10-Methylenetetrahydrofolate
C00234 43 10-Formyltetrahydrofolate
C00261 43 Benzaldehyde
C00389 43 Quercetin
C00664 43 5-Formiminotetrahydrofolate
C00978 43 N-Acetylserotonin
C01007 43 Reduced riboflavin
C01438 43 Methane
C01592 43 Licodione
C01727 43 Lumichrome
C01983 43 (R)-Mandelate
C02906 43 Dihydromyricetin
C03052 43 2,3-Dihydrogossypetin
C03150 43 N-Ribosylnicotinamide
C03246 43 ADPribose 2'-phosphate
C03515 43 Luteolin 7-O-glucuronide
C03951 43 Luteolin 7-O-beta-D-glucoside
C04858 43 Apigenin 7-O-[beta-D-apiosyl-(1->2)-beta-D-glucoside]
C04916 43
N-(5'-Phospho-D-1'-ribulosylformimino)-5-amino-1-(5''-phospho-D-ribosyl)-4-imidazolecarboxamide
C05615 43 Lignin
C05634 43 5-Hydroxyindoleacetaldehyde
C05647 43 Formyl-5-hydroxykynurenamine
C05651 43 5-Hydroxykynurenine
C05855 43 4-Hydroxycinnamyl alcohol 4-D-glucoside
C05906 43 Leucocyanidin
C06563 43 Genistein
C06659 43 Dihydroclavaminic acid
C09332 43 Tetrahydrofolyl-[Glu](2)
C10020 43 Apigenin 7-(6''-malonylglucoside)
C10208 43 Daidzein
C12627 43 Apigenin 7-O-neohesperidoside
C15525 43 2',3,4,4',6'-Pentahydroxychalcone
C00004 44 NADH
C00016 44 FAD
C00364 44 dTMP
C00439 44 N-Formimino-L-glutamate
C00440 44 5-Methyltetrahydrofolate
C00445 44 5,10-Methenyltetrahydrofolate
C00561 44 Mandelonitrile
C01408 44 Benzoin
C01750 44 Quercitrin
C01847 44 Reduced FMN
C02115 44 2-Methylserine
C02495 44 2'-Hydroxydaidzein
C03290 44 L-threo-3-Phenylserine
C03479 44 5-Formyltetrahydrofolate
C03495 44 Deoxy-5-methylcytidylate
C03997 44 5-Hydroxymethyldeoxycytidylate
C04524 44 2-Protocatechoylphloroglucinolcarboxylate
C04666 44 D-erythro-1-(Imidazol-4-yl)glycerol 3-phosphate
C05569 44 5'-Phospho-D-1-ribulosylformimine
C05622 44 Malonylapiin
C05623 44 Quercetin 3-O-glucoside
C05635 44 5-Hydroxyindoleacetate
C05638 44 5-Hydroxykynurenamine
C05905 44 Cyanidin
C05909 44 Leucodelphinidin
C05928 44 10-Formyltetrahydrofolyl L-glutamate
C06562 44 (+)-Catechin
C06660 44 Clavaminic acid
C07301 44 (R)-Mandelamide
C09126 44 Genistein 7-O-beta-D-glucoside
C10107 44 Myricetin
C12134 44 2'-Hydroxygenistein
C12316 44 cis-Dihydroquercetin
C12630 44 Luteolin 7-O-neohesperidoside
C12632 44 Luteolin 7-O-[beta-D-glucuronosyl-(1->2)-beta-D-glucuronide]
C12639 44 Quercetin 7-O-beta-D-glucoside
C15567 44 2,7,4'-Trihydroxyisoflavanone
C00214 45 Thymidine
C00363 45 dTDP
C00488 45 Formamide
C00844 45 (R)-Prunasin
C01045 45 N-Formyl-L-glutamate
C01267 45 3-(Imidazol-4-yl)-2-oxopropyl phosphate
C01352 45 FADH2
C03567 45 2'-Hydroxydihydrodaidzein
C04187 45 5-Methyldeoxycytidine diphosphate
C04281 45 L-1-Pyrroline-3-hydroxy-5-carboxylate
C04856 45
(6S)-6-beta-Hydroxy-1,4,5,6-tetrahydronicotinamide-adeninedinucleotide
C04900 45
Luteolin7-O-[beta-D-glucuronosyl-(1->2)-beta-D-glucuronide]-4'-O-beta-D-glucuronide
C05403 45 3-Ketolactose
C05625 45 Rutin
C05639 45 4,6-Dihydroxyquinoline
C05731 45 3-Ketosucrose
C05908 45 Delphinidin
C08604 45 Cyanidin 3-O-glucoside
C09727 45 (-)-Epicatechin
C11038 45 2'-Deoxy-5-hydroxymethylcytidine-5'-diphosphate
C12127 45 (+)-Gallocatechin
C12637 45 Quercetin 3-O-[beta-D-xylosyl-(1->2)-beta-D-glucoside]
C12638 45 Quercetin 3-O-(6-O-malonyl-beta-D-glucoside)
C12667 45 Quercetin 3-O-beta-D-glucosyl-(1->2)-beta-D-glucoside
C00178 46 Thymine
C00459 46 dTTP
C01100 46 L-Histidinol phosphate
C01982 46 (R)-Amygdalin
C05394 46 3-Keto-beta-D-galactose
C05938 46 L-4-Hydroxyglutamate semialdehyde
C05947 46 L-erythro-4-Hydroxyglutamate
C08620 46 Cyanidin 3-O-rutinoside
C10175 46 Quercetin 3-(2G-xylosylrutinoside)
C11039 46 2'-Deoxy-5-hydroxymethylcytidine-5'-triphosphate
C12095 46 Cyanidin 3-O-(6-O-p-coumaroyl)glucoside
C12136 46 (-)-Epigallocatechin
C12138 46 Delphinidin 3-O-glucoside
C12643 46 Cyanidin 3-O-(6-O-malonyl-beta-D-glucoside)
C12668 46
Quercetin3-O-beta-D-glucosyl-(1->2)-beta-D-glucosyl-(1->2)-beta-D-glucoside
C00842 47 dTDP-glucose
C00860 47 L-Histidinol
C00906 47 5,6-Dihydrothymine
C00962 47 beta-D-Galactose
C02097 47 dTDP-galactose
C02376 47 5-Methylcytosine
C03088 47 5-Hydroxymethyluracil
C12140 47 Malvidin 3-O-glucoside
C12646 47 Cyanidin 3-O-rutinoside 5-O-beta-D-glucoside
C00135 48 L-Histidine
C00687 48 dTDP-4-dehydro-6-deoxy-alpha-D-glucose
C01929 48 L-Histidinal
C03034 48 dTDP-D-galacturonate
C05100 48 3-Ureidoisobutyrate
C06017 48 dTDP-D-glucuronate
C11907 48 4,6-Dideoxy-4-oxo-dTDP-D-glucose
C00386 49 Carnosine
C00388 49 1H-Imidazole-4-ethanamine
C00688 49 dTDP-4-dehydro-6-deoxy-L-mannose
C00695 49 3alpha,7alpha,12alpha-Trihydroxy-5beta-cholanate
C00785 49 Urocanate
C00884 49 Homocarnosine
C01921 49 Glycocholate
C02997 49 N-Acetyl-L-histidine
C03277 49 Imidazol-5-yl-pyruvate
C04268 49 dTDP-4-amino-4,6-dideoxy-D-glucose
C05145 49 3-Aminoisobutanoate
C05462 49 Chenodeoxyglycocholate
C06018 49 dTDP-4-acetamido-4,6-dideoxy-D-glucose
C06617 49 dTDP-3-oxo-6-deoxy-alpha-D-glucose
C06620 49 dTDP-3,4-dioxo-2,6-dideoxy-D-glucose
C07277 49 dTDP-D-fucose
C11908 49 3,6-Dideoxy-3-oxo-dTDP-D-glucose
C11926 49 dTDP-4-oxo-6-deoxy-D-allose
C11930 49 dTDP 1-ester with
(6R)-5,6-dihydro-4-hydroxy-6-methyl-5-oxo-2H-pyran
C01292 50 3alpha,7alpha-Dihydroxy-12-oxo-5beta-cholanate
C02835 50 Imidazole-4-acetate
C03187 50 dTDP-6-deoxy-L-talose
C03319 50 dTDP-6-deoxy-L-mannose
C03680 50 4-Imidazolone-5-propanoate
C03817 50 (S)-3-(Imidazol-5-yl)lactate
C04138 50 N(alpha)-gamma-L-Glutamylhistamine
C04483 50 3alpha,12alpha-Dihydroxy-5beta-cholanate
C04643 50 3alpha,12alpha-Dihydroxy-7-oxo-5beta-cholanate
C05130 50 Imidazole-4-acetaldehyde
C05135 50 4-(beta-Acetylaminoethyl)imidazole
C05568 50 Imidazole lactate
C06621 50 dTDP-4-oxo-2,6-dideoxy-alpha-D-glucose
C11637 50 3alpha,12alpha-Dihydroxy-5beta-chol-6-enoate
C11912 50 dTDP-6-deoxy-D-allose
C11918 50 Maltol
C11922 50 dTDP-4-oxo-2,6-dideoxy-D-glucose
C11925 50 dTDP-3-amino-3,6-dideoxy-D-glucose
C11928 50 dTDP-4-oxo-2,6-dideoxy-D-allose
C11931 50 dTDP 1-ester with
(6S)-5,6-dihydro-4-hydroxy-6-methyl-5-oxo-2H-pyran
C12318 50 dTDP-3-amino-2,3,6-trideoxy-D-threo-hexopyranos-4-ulose
C03442 51 dTDP-L-dihydrostreptose
C04437 51 1-(5-Phosphoribosyl)imidazole-4-acetate
C04661 51 3alpha,7alpha,12beta-Trihydroxy-5beta-cholanate
C05133 51 4-Imidazolone-5-acetate
C05573 51 Formylisoglutamate
C05683 51 2-Aminoethylphosphocholate
C06622 51 dTDP-4-oxo-2,6-dideoxy-L-glucose
C11920 51 dTDP-L-olivose
C11923 51 dTDP-D-olivose
C11927 51 dTDP-4-oxo-2,6-dideoxy-L-mannose
C11932 51 dTDP 1-ester with 2,6-dideoxy-L-erythro-hexopyranos-3-ulose
C03409 52 N-Formimino-L-aspartate
C05131 52 (1-Ribosylimidazole)-4-acetate
C05574 52 Isoglutamate
C01044 53 N-Formyl-L-aspartate


      reactions:

ID generation name

R00002 2 Reduced ferredoxin:dinitrogen oxidoreductase (ATP-hydrolysing)
R00009 2 hydrogen-peroxide:hydrogen-peroxide oxidoreductase
R00086 2 ATP phosphohydrolase (protein-secreting)
R00090 2 NADH:hydrogen-peroxide oxidoreductase
R00132 2 Carbonic acid hydro-lyase
R00004 3 Pyrophosphate phosphohydrolase
R00067 3 Reduced ferredoxin:dinitrogen oxidoreductase (ATP-hydrolysing)
R00275 3 Superoxide:superoxide oxidoreductase
R00276 3 Carbon-monoxide:oxygen oxidoreductase
R00519 3 Formate:NAD+ oxidoreductase
R00700 3 Hydrogen:NAD+ oxidoreductase
R03023 3 4-nitrophenol,NADH:oxygen oxidoreductase (2-hydroxylating)
R05258 3
R05746 3 phosphonate:NAD+ oxidoreductase
R07171 3 NADH:oxygen oxidoreductase
R00136 4 ATP:polyphosphate phosphotransferase
R00138 4 Triphosphate phosphohydrolase
R00518 4 ATP:formate phosphotransferase
R00787 4 ammonium-hydroxide:NADP+ oxidoreductase
R00800 4
R05244 4 NADPH:p-benzoquinone oxidoreductase
R05265 4
R00794 5 NADH:nitrate oxidoreductase
R01297 5 4-hydroxybenzoate,NADH:oxygen oxidoreductase
(1-hydroxylating,decarboxylating)
R02363 5 Hydroquinone:oxygen oxidoreductase
R03891 5 Benzene-1,2,4-triol:oxygen 1,2-oxidoreductase (decyclizing)
R04061 5 Benzene-1,2,4-triol:oxygen 1,2-oxidoreductase (decyclizing)
R05246 5
R05482 5
R05724 5 nitric oxide, NAD(P)H2:oxygen oxidoreductase
R06851 5 phenol,NADPH:oxygen oxidoreductase (2-hydroxylating)
R06853 5
R01293 6 4-hydroxybenzaldehyde:NAD+ oxidoreductase
R01296 6 4-hydroxybenzoate,NAD(P)H:oxygen oxidoreductase (3-hydroxylating)
R01305 6 2,4'-Dihydroxyacetophenone oxidoreductase (C-C-bond-cleaving)
R02492 6 Nitrous-oxide:(acceptor) oxidoreductase (NO-forming)
R02988 6 3-oxoadipate:NAD+ oxidoreductase
R03892 6
R05236 6 4-Hydroxymuconic-semialdehyde:NAD+ oxidoreductase
R05399 6 1,2,4-trihydroxybenzene:NAD oxidoreductase
R06852 6
R06854 6
R00005 7 Urea-1-carboxylate amidohydrolase
R00148 7
R00149 7 Carbon-dioxide:ammonia
ligase(ADP-forming,carbamate-phosphorylating)
R00150 7 ATP:carbamate phosphotransferase
R00153 7 Reduced ferredoxin:dinitrogen oxidoreductase (ATP-hydrolysing)
R00822 7 Protocatechuate carboxy-lyase
R01627 7 3-Dehydroshikimate hydro-lyase
R01629 7
R01631 7 Protocatechuate:oxygen 3,4-oxidoreductase (decyclizing)
R01632 7 Protocatechuate:oxygen 4,5-oxidoreductase (decyclizing)
R01634 7 3,4-Dihydroxyphthalate carboxy-lyase
R01849 7 Reduced ferredoxin:dinitrogen oxidoreductase (ATP-hydrolysing)
R02672 7 4-Hydroxybenzoylformate carboxy-lyase
R02673 7 (S)-2-Hydroxy-2-(4-hydroxyphenyl)acetate:oxygen 1-oxidoreductase
R07316 7 carbamate hydro-lyase
R00023 8 NADH:hyponitrite oxidoreductase
R00058 8 1,2-Benzenediol:oxygen oxidoreductase
R00080 8 Catechol:oxygen oxidoreductase (dimerizing)
R00143 8 Ammonia:(acceptor) oxidoreductase
R00774 8 Urea:carbon-dioxide ligase (ADP-forming)
R00793 8 Hydroxylamine:oxygen oxidoreductase
R00814 8 trans-1,2-dihydrobenzene-1,2-diol:NADP+ oxidoreductase
R00816 8 Catechol:oxygen 2,3-oxidoreductase(decyclizing)
R00817 8 Catechol:oxygen 1,2-oxidoreductase(decyclizing)
R00819 8 Benzoate,NADH:oxygen oxidoreductase
(1,2-hydroxylating,decarboxylating)
R00820 8 1,6-dihydroxycyclohexa-2,4-diene-1-carboxylate:NAD+
oxidoreductase(decarboxylating)
R00828 8 2-nitrophenol,NADPH:oxygen 2-oxidoreductase
(2-hydroxylating,nitrite-forming)
R01395 8 ATP:carbamate phosphotransferase
R01400 8
R02802 8 Reduced ferredoxin:dinitrogen oxidoreductase (ATP-hydrolysing)
R03084 8 3-Dehydroquinate hydro-lyase
R03307 8 2-Carboxy-2,5-dihydro-5-oxofuran-2-acetate lyase (decyclizing)
R03308 8 3-Carboxy-2,5-dihydro-5-oxofuran-2-acetate lyase (decyclizing)
R03546 8 Cyanate C-N-lyase
R04161 8 (S)-4-Hydroxymandelate racemase
R04453 8
4-Carboxy-2-hydroxy-cis,cis-muconate-6-semialdehyde:NADP+6-oxidoreductase
R04488 8
R04489 8 2-Hydroxy-2-hydropyrone-4,6-dicarboxylate lyase (decyclizing)
R04782 8 Reduced ferredoxin:dinitrogen oxidoreductase (ATP-hydrolysing)
R05563 8 Biuret amidohydrolase
R06847 8 shikimate:NAD+ 3-oxidoreductase
R07173 8 hydroxylamine:acceptor oxidoreductase
R07315 8 carbamate hydro-lyase
R00131 9 Urea amidohydrolase
R00778 9 Urea hydro-lyase
R01295 9 benzoate,NADPH:oxygen oxidoreductase(4-hydroxylating)
R01872 9 Quinate:NAD+ 5-oxidoreductase
R02412 9 ATP:shikimate 3-phosphotransferase
R02414 9 Shikimate:NADP+ 5-oxidoreductase
R02604 9
R02762 9 2-Hydroxymuconate semialdehyde:NAD+ 6-oxidoreductase
R02763 9
R03470 9 4-Carboxymuconolactone carboxy-lyase
R03959 9 2,5-Dihydro-5-oxofuran-2-acetate lyase (decyclizing)
R04278 9 2-Hydroxy-2-hydropyrone-4,6-dicarboxylate:NAD+ 6-oxidoreductase
R04399 9
R04417 9
R05561 9 Cyanuric acid amidohydrolase
R05562 9 Biuret amidohydrolase
R05621 9
R06137 9
R06989 9 2,5-Dihydro-5-oxofuran-2-acetate lyase (decyclizing)
R07188 9 benzoate,NADH:oxygen oxidoreductase (1,2-hydroxylating)
R07305 9 cyanuric acid amidohydrolase
R00007 10 4-Hydroxy-4-methyl-2-oxoglutarate pyruvate-lyase
R00350 10 4-Hydroxy-4-carboxymethyl-2-oxoglutarate pyruvate-lyase
R00813 10
cis-1,2-dihydroxycyclohexa-3,5-diene-1-carboxylate:NAD+oxidoreductase
R02601 10
R02991 10 4-Carboxymethylbut-3-en-4-olide enol-lactonohydrolase
R03966 10
R04260 10 2-Oxo-2,5-dihydrofuran-5-acetate delta3-delat2-isomerase
R04277 10 2-Pyrone-4,6-dicarboxylate lactonohydrolase
R06990 10 2-Oxo-2,5-dihydrofuran-5-acetate delta3-delat2-isomerase
R00006 11 2-Acetolactate pyruvate-lyase (carboxylating)
R00008 11 Parapyruvate pyruvate-lyase
R00195 11 2,3-Diaminopropionate ammonia-lyase
R00200 11 ATP:pyruvate O2-phosphotransferase
R00207 11 Pyruvate:oxygen 2-oxidoreductase (phosphorylating)
R00208 11 Phosphoenolpyruvate phosphohydrolase
R00209 11 Pyruvate:NAD+ 2-oxidoreductase (CoA-acetylating)
R00211 11 Glyoxylate:oxygen oxidoreductase
R00212 11 Acetyl-CoA:formate C-acetyltransferase
R00213 11 O-Carbamoyl-L-serine ammonia-lyase (pyruvate-forming)
R00214 11 (S)-Malate:NADP+ oxidoreductase(oxaloacetate-decarboxylating)
R00215 11 (R)-Malate:NAD+ oxidoreductase (decarboxylating)
R00217 11 Oxaloacetate carboxy-lyase
R00220 11 L-serine ammonia-lyase
R00221 11 D-serine ammonia-lyase
R00223 11 Serine ammonia-lyase
R00224 11 Pyruvate carboxy-lyase
R00226 11 (S)-2-Acetolactate pyruvate-lyase (carboxylating)
R00338 11 Oxaloacetate acetylhydrolase
R00339 11 (R,R)-Tartrate hydro-lyase
R00340 11 (S,S)-Tartrate hydro-lyase
R00341 11 ATP:oxaloacetate carboxy-lyase (transphosphorylating)
R00342 11 (S)-malate:NAD+ oxidoreductase
R00344 11 Pyruvate:carbon-dioxide ligase (ADP-forming)
R00346 11 Pyrophosphate:oxaloacetate carboxy-lyase (transphosphorylating)
R00347 11 erythro-3-hydroxy-Ls-aspartate ammonia-lyase
R00348 11 2-Oxosuccinamate amidohydrolase
R00363 11 Oxaloacetate keto-enol-isomerase
R00396 11 L-Alanine:NAD+ oxidoreductase (deaminating)
R00703 11 (S)-Lactate:NAD+ oxidoreductase
R00704 11 (R)-Lactate:NAD+ oxidoreductase
R00750 11
R01302 11
R02602 11 4-Oxalocrotonate carboxy-lyase
R03246 11 1,2,3-Trihydroxybenzene:oxygen 1,2-oxidoreductase (decyclizing)
R04223 11
R04482 11 4-Carboxy-2-oxo-3-hexenedioate
delta2,delta4-2-oxo,delta3-isomerase
R05758 11 threo-3-hydroxy-L-aspartate ammonia-lyase
R05861 11 D-alanine:oxygen oxidoreductase (deaminating)
R07164 11 L-aspartate:NAD+ oxidoreductase (deaminating)
R00219 12
R00227 12 Acetyl-CoA hydrolase
R00228 12 acetaldehyde:NAD+ oxidoreductase (CoA-acetylating)
R00229 12 Acetate:CoA ligase (ADP-forming)
R00230 12 Acetyl-CoA:orthophosphate acetyltransferase
R00237 12 (3S)-Citramalyl-CoA pyruvate-lyase
R00238 12 Acetyl-CoA:acetyl-CoA C-acetyltransferase
R00273 12 oxalate:oxygen oxidoreductase
R00315 12 ATP:acetate phosphotransferase
R00317 12 Acetyl phosphate phosphohydrolase
R00319 12 (S)-Lactate:oxygen 2-oxidoreductase(decarboxylating)
R00320 12 Pyrophosphate:acetate phosphotransferase
R00321 12 Acetamide amidohydrolase
R00324 12 Acetylpyruvate acetylhydrolase
R00345 12 Orthophosphate:oxaloacetate carboxyl-lyase (phosphorylating)
R00351 12 Citrate oxaloacetate-lyase ((pro-3S)-CH2COO- -> acetyl-CoA)
R00352 12 ATP:citrate oxaloacetate-lyase ((pro-3S)-CH2COO-
->acetyl-CoA)(ATP-dephosphorylating)
R00353 12 Malonyl-CoA:pyruvate carboxyltransferase
R00354 12 (3S)-Citryl-CoA oxaloacetate-lyase
R00357 12 L-Aspartic acid:oxygen oxidoreductase (deaminating)
R00360 12 (S)-Malate:oxygen oxidoreductase
R00362 12 Citrate oxaloacetate-lyase ((pro-3S)-CH2COO- -->acetate)
R00397 12 L-Aspartate 4-carboxy-lyase
R00398 12 2,2'-iminodipropanoate:NAD+ oxidoreductase (L-alanine-forming)
R00399 12
R00400 12 L-Alanine:2-oxo-acid aminotransferase
R00401 12 L-Alanine racemase
R00472 12 L-Malate glyoxylate-lyase (CoA-acetylating)
R00478 12 erythro-3-Hydroxy-L-aspartate glyoxylate-lyase
R00480 12 ATP:L-aspartate 4-phosphotransferase
R00481 12
R00482 12 L-Aspartate:ammonia ligase (ADP-forming)
R00487 12 Acetyl-CoA:L-aspartate N-acetyltransferase
R00489 12 L-Aspartate 1-carboxy-lyase
R00490 12 L-Aspartate ammonia-lyase
R00491 12 L-Aspartate racemase
R00522 12 Oxalate carboxy-lyase
R00581 12 L-serine:NAD+ oxidoreductase (deaminating)
R00584 12 Pyrophosphate:L-serine O-phosphotransferase
R00585 12 L-Serine:pyruvate aminotransferase
R00586 12
R00589 12 L-2-Amino-3-hydroxypropionic acid racemase
R00590 12 L-Serine hydro-lyase (deaminating)
R00658 12 2-Phospho-D-glucerate hydro-lyase
R00661 12 Phosphoenolpyruvate 2,3-phosphonomutase
R00710 12 Acetaldehyde:NAD+ oxidoreductase
R00742 12 Acetyl-CoA:carbon-dioxide ligase (ADP-forming)
R00748 12 Ethanolamine-phosphate phospho-lyase (deaminating)
R00753 12 (S)-Lactate acetaldehyde-lyase
R00754 12 Ethanol:NAD+ oxidoreductase
R00777 12 N-Amidino-L-aspartate amidinohydrolase
R00985 12 Chorismate pyruvate-lyase (amino-accepting)
R01082 12 (S)-Malate hydro-lyase
R01150 12 D-AlanineD-Alanine ligase (ADP-forming)
R01256 12 (S)-Malate:CoA ligase (ADP-forming)
R01397 12 Carbamoyl-phosphate:L-aspartate carbamoyltransferase
R01447 12 (S)-Lactate:oxaloacetate oxidoreductase
R01450 12
R01715 12 Chorismate pyruvatemutase
R01717 12 Chorismate hydroxymutase
R01735 12 (R)-Lactaldehyde:NAD+ 2-oxidoreductase
R01751 12 (R,R)-Tartrate carboxy-lyase
R02419 12 (R)-Malate hydro-lyase
R02546 12 (R,R)-Tartrate epimerase
R02853 12 D-O-Phosphoserine phosphohydrolase
R02947 12 2-Acetolactate carboxy-lyase
R02948 12 (S)-2-Hydroxy-2-methyl-3-oxobutanoate carboxy-lyase
R03051 12 2,3-Dihydroxy-3-methylbutanoate:NADP+ oxidoreductase (isomerizing)
R03052 12 2-Acetolactate methylmutase
R03247 12 Gallate carboxy-lyase
R03460 12
Phosphoenolpyruvate:3-phosphoshikimate5-O-(1-carboxyvinyl)-transferase
R03995 12
R04177 12 2-Hydroxyethylenedicarboxylate hydro-lyase
R04439 12 (R)-2,3-Dihydroxy-3-methylbutanoate:NADP+
oxidoreductase(isomerizing)
R04781 12 4-Carboxy-4-hydroxy-2-oxoadipate hydro-lyase
R05071 12 (S)-2-Acetolactate methylmutase
R05077 12
R05078 12
R05250 12
R05457 12
R05552 12
R06126 12 L-serine:NADP+ 3-oxidoreductase
R06180 12
R06603 12
R07399 12
R07410 12 L-aspartate:NAD+ oxidoreductase (deaminating)
R00013 13 Glyoxylate carboxy-lyase (dimerizing)
R00053 13 Tannin acylhydrolase
R00218 13 acetylenedicarboxylate carboxy-lyase
R00233 13 Malonyl-CoA carboxy-lyase
R00359 13 D-Aspartate:oxygen oxidoreductase (deaminating)
R00365 13 glycine:NAD+ oxidoreductase (deaminating)
R00366 13 Aminoacetic acid:oxygen oxidoreductase (deaminating)
R00368 13 N-(carboxymethyl)-D-alanine:NAD+ oxidoreductase (glycine-forming)
R00369 13 L-Alanine:glyoxylate aminotransferase
R00370 13 Acetyl-CoA:glycine C-acetyltransferase
R00371 13 Succinyl-CoA:glycine C-succinyl-transferase(decarboxylating)
R00373 13 Glycine:oxaloacetate aminotransferase
R00402 13 succinate:NAD+ oxidoreductase
R00466 13 Glyoxylate:oxygen oxidoreductase
R00468 13 Glyoxylate:NADP+ oxidoreductase (CoA-oxalylating)
R00470 13 4-Hydroxy-2-oxoglutarate glyoxylate-lyase
R00471 13 D-4-Hydroxy-2-oxoglutarate glyoxylate-lyase
R00473 13 (3S)-3-Carboxy-3-hydroxypropanoyl-CoA glyoxylate-lyase
R00477 13 3-Oxalomalate glyoxylate-lyase
R00484 13 N-Carbamoyl-L-aspartate amidohydrolase
R00485 13 L-Asparagine amidohydrolase
R00488 13 N-Acetyl-L-aspartate amidohydrolase
R00582 13 L-O-Phosphoserine phosphohydrolase
R00588 13 L-Serine:glyoxylate aminotransferase
R00717 13 Glycolate:NAD+ oxidoreductase
R00740 13 3-Oxopropanoate:NADP+ oxidoreductase
(decarboxylating,CoA-acetylating)
R00743 13 Acetyl-CoA:malonate CoA-transferase
R00744 13
R00751 13 L-Threonine acetaldehyde-lyase
R00775 13 Guanidinoacetate amidohydrolase
R00818 13 salicylate,NADH:oxygen oxidoreductase
(1-hydroxylating,decarboxylating)
R00823 13 Anthranilate,NADH:oxygen oxidoreductase
(1,2-hydroxylating,deaminating, decarboxylating)
R00905 13 N-Carbamoyl-beta-alanine amidohydrolase
R00906 13 N-(D-1-carboxyethyl)-beta-alanine:NAD+
oxidoreductase(beta-alanine-forming)
R00907 13 L-Alanine:3-oxopropanoate aminotransferase
R00913 13 3-Guanidinopropanoate amidinopropionase
R00914 13
R00980 13 Anthranilate,NADPH:oxygen oxidoreductase
(3-hydroxylating,deaminating)
R00989 13 Malonyl-CoA:anthranilate N-malonyltransferase
R00990 13 2-Aminobenzoate carboxy-lyase
R01087 13 Maleate cis-trans-isomerase
R01209 13 2,3-Dihydroxy-3-methylbutanoate hydro-lyase
R01322 13 Citrate:CoA ligase (ADP-forming)
R01323 13 Acetyl-CoA:citrate CoA-transferase
R01324 13 Citrate hydro-lyase
R01325 13 Citrate hydro-lyase
R01358 13 Acetoacetyl-CoA hydrolase
R01359 13 Acetoacetyl-CoA:acetate CoA-transferase
R01373 13 Prephenate hydro-lyase (decarboxylating)
R01388 13 D-Glycerate:NADP+ 2-oxidoreductase
R01390 13
R01393 13 Hydroxypyruvate carboxy-lyase
R01394 13 Hydroxypyruvate ketol-isomerase
R01485 13 L-Asparagine:hydroxylamine gamma-aspartyltransferase
R01514 13 ATP:(R)-glycerate 3-phosphotransferase
R01518 13 2-Phospho-D-glycerate 2,3-phosphomutase
R01714 13 5-O-(1-Carboxyvinyl)-3-phosphoshikimate phosphate-lyase
R01728 13 Prephenate:NAD+ oxidoreductase(decarboxylating)
R01731 13 L-Aspartate:2-oxoglutarate aminotransferase
R01745 13 (R)-Glycerate:NAD+ oxidoreductase
R01748 13 D-Glycerate-2-phosphate phosphohydrolase
R01749 13 D-Glycerate:NAD+ oxidoreductase (carboxylating)
R01752 13 D-Glyceraldehyde:NAD+ oxidoreductase
R01975 13 (S)-3-Hydroxybutanoyl-CoA:NAD+ oxidoreductase
R01977 13 (R)-3-Hydroxybutanoyl-CoA:NADP+ oxidoreductase
R01978 13 (S)-3-Hydroxy-3-methylglutaryl-CoA
acetoacetyl-CoA-lyase(CoA-acetylating)
R01993 13 (S)-Dihydroorotate amidohydrolase
R02284 13 L-5-Carboxymethylhydantoin amidohydrolase
R02291 13 L-Aspartate-4-semialdehyde:NADP+ oxidoreductase (phosphorylating)
R02359 13 Urethane amidohydrolase (decarboxylating)
R02491 13 L-Citramalyl-CoA hydro-lyase
R02527 13 (R)-Lactaldehyde:NAD+ oxidoreductase
R02544 13 meso-tartrate:NAD+ oxidoreductase
R02545 13 meso-Tartaric acid:NAD+ oxidoreductase
R02547 13 trans-2,3-Epoxysuccinate hydrolase
R02664 13
R02855 13 (R)-Acetoin:NAD+ oxidoreductase
R02942 13 Acetylsalicylate O-acetylhydrolase
R02946 13 (R,R)-Butane-2,3-diol:NAD+ oxidoreductase
R02949 13 (R)-Acetoin racemase
R02955 13 Acetyl-CoA:citramalate CoA-transferase
R03037 13 Isochorismate pyruvate-hydrolase
R03080 13 (R)-Propane-1,2-diol:NAD+ oxidoreductase
R03081 13 2-Dehydro-3-deoxy-D-fuconate glycolaldehyde
R03128 13
R03153 13 Acetyl-CoA:citramalate CoA-transferase
R03549 13 Gallate:oxygen 3,4-oxidoreductase (decyclizing)
R03550 13 Gallate:oxygen 4,5-oxidoreductase (decyclizing)
R03896 13 (R)-2-Methylmalate hydro-lyase
R04053 13 3-phosphonopyruvate carboxy-lyase
R04200 13 D-threo-2,4-diaminopentanoate:NAD+ oxidoreductase (deaminating)
R04440 13 (R)-2,3-Dihydroxy-3-methylbutanoate:NADP+
oxidoreductase(isomerizing)
R04441 13 (R)-2,3-Dihydroxy-3-methylbutanoate hydro-lyase
R05079 13
R05249 13 Resorcinol,NADPH:oxogen oxidoreductase (2-hydroxylating)
R05553 13 4-amino-4-deoxychorismate pyruvate-lyase
R06171 13 L-Allothreonine acetaldehyde-lyase
R06510 13
R06602 13
R06830 13
R06870 13 Phosphoethanolamine phosphohydrolase
R07253 13 acyl-CoA:malonyl-CoA C-acyltransferase
(decarboxylating,oxoacyl-reducing, thioester-hydrolysing and cyclizing)
R00042 14 4-Hydroxyphenylpyruvate:oxygen oxidoreductase (decarboxylating)
R00203 14 Pyruvaldehyde:NAD+ oxidoreductase
R00325 14 (3S)-citramalate pyruvate-lyase
R00405 14 Succinate:CoA ligase (ADP-forming)
R00406 14
R00409 14 (2S,3R)-3-Hydroxybutane-1,2,3-tricarboxylate pyruvate-lyase
R00410 14 Succinyl-CoA:3-oxo-acid CoA-transferase
R00475 14 (S)-2-Hydroxy-acid:oxygen 2-oxidoreductase
R00479 14 Isocitrate glyoxylate-lyase
R00688 14 L-phenylalanine:NAD+ oxidoreductase (deaminating)
R00691 14 L-Arogenate hydro-lyase (decarboxylating)
R00692 14 L-Phenylalanine(L-histidine):pyruvate aminotransferase
R00695 14 L-Aspartate:phenylpyruvate aminotransferase
R00705 14 3-Oxopropanoate:NAD+ oxidoreductase
(decarboxylating,CoA-acetylating)
R00709 14 Isocitrate:NAD+ oxidoreductase (decarboxylating)
R00713 14 Succinate-semialdehyde:NAD+ oxidoreductase
R00732 14 L-arogenate:NAD+ oxidoreductase
R00747 14 2-Phosphonoacetaldehyde phosphonohydrolase
R00749 14 Ethanolamine ammonia-lyase
R00821 14 2,3-Dihydroxybenzoate carboxy-lyase
R00996 14 L-threonine ammonia-lyase
R01036 14 Glycerol:NAD+ oxidoreductase
R01058 14 D-glyceraldehyde 3-phosphate:NADP+ oxidoreductase
R01059 14 ATP:D-glyceraldehyde 3-phosphotransferase
R01210 14 3-Methyl-2-oxobutanoate:NAD+
oxidoreductase(CoA-mehtylpropanoylating)
R01211 14 (R)-3,3-Dimethylmalate:NAD+ oxidoreductase (decarboxylating)
R01213 14 3-Carboxy-3-hydroxy-4-methylpentanoate
3-methyl-2-oxobutanoate-lyase(CoA-acetylating)
R01215 14 L-Valine:pyruvate aminotransferase
R01333 14 glycolaldehyde:NAD+ oxidoreductase
R01335 14
R01336 14 Carboxymethyloxysuccinate glycolate-lyase
R01360 14 (S)-3-Hydroxy-3-methylglutaryl-CoA acetoacetate-lyase
R01361 14 (R)-3-Hydroxybutanoate:NAD+ oxidoreductase
R01366 14 Acetoacetate carboxy-lyase
R01370 14 Phenyllactate:NAD+ oxidoreductase
R01372 14 Phenylpyruvate:oxygen oxidoreductase
(hydroxylating,decarboxylating)
R01377 14 Phenylpyruvate carboxy-lyase
R01378 14 Phenylpyruvate keto-enol-isomerase
R01434 14 L-Valine:NAD+ oxidoreductase(deaminating)
R01465 14 L-Threonine:NAD+ oxidoreductase
R01467 14 L-Threonine racemase
R01468 14 ATP:ethanolamine O-phosphotransferase
R01469 14 Ethanolamine:oxygen oxidoreductase (deaminating)
R01505 14 2,3-dihydro-2,3-dihydroxybenzoate:NAD+ oxidoreductase
R01506 14 2,3-Dihydroxybenzoate:oxygen 2,3-oxidoreductase (decyclizing)
R01507 14 2,3-Dihydroxybenzoate:oxygen 3,4-oxidoreductase (decyclizing)
R01509 14 2,3-Dihydroxybenzoate:L-serine ligase
R01511 14 D-Glycerate-3-phosphate phosphohydrolase
R01512 14 ATP:3-phospho-D-glycerate 1-phosphotransferase
R01513 14 3-Phospho-D-glycerate:NAD+ 2-oxidoreductase
R01516 14 3-Phospho-D-glycerate 1,2-phosphomutase
R01559 14 Succinyl-CoA:oxalate CoA-transferase
R01604 14 3-Oxopropanoate:NAD+ oxidoreductase
R01608 14 3-hydroxypropanoate:NAD+ oxidoreductase
R01609 14 3-aci-Nitropropanoate:oxygen oxidoreductase
R01611 14 3-Oxopropanoate hydro-lyase
R01662 14 3-Phospho-D-glyceroyl phosphate 2,3-phosphomutase
R01773 14 L-Homoserine:NAD+ oxidoreductase
R01781 14 Glycol:NAD+ oxidoreductase
R01782 14 2-Dehydro-3-deoxy-D-pentanoate glycoaldehyde-lyase
R01784 14 2-Dehydro-3-deoxy-L-pentanoate glycolaldehyde
R01860 14 4-Aminobenzoate carboxy-lyase
R01867 14 (S)-Dihydroorotate:oxygen oxidoreductase
R01869 14 (S)-Dihydroorotate:(acceptor) oxidoreductase
R01899 14 Isocitrate:NADP+ oxidoreductase (decarboxylating)
R01900 14 Isocitrate hydro-lyase
R01908 14 Oxalyl-CoA carboxy-lyase
R02081 14 (R)-Mevalonate:NAD+ oxidoreductase (CoA-acetylating)
R02083 14 (S)-3-Hydroxy-3-methylglutaryl-CoA hydrolase
R02084 14 succinyl-CoA:3-hydroxy-3-methylglutarate CoA-transferase
R02085 14 (S)-3-Hydroxy-3-methylglutaryl-CoA hydro-lyase
R02243 14 cis-Aconitate carboxy-lyase
R02244 14 trans-Aconitate delta2-delta3-isomerase
R02260 14 (S)-Lactaldehyde:NADP+ oxidoreductase
R02269 14 5,6-Dihydrouracil amidohydrolase
R02292 14 L-Aspartate-4-semialdehyde hydro-lyase (adding pyruvate
andcyclizing)
R02293 14 L-2,4-Diaminobutanoate:pyruvate aminotransferase
R02343 14 Acetoin:NAD+ oxidoreductase
R02387 14 Acetyl-CoA:arylamine N-acetyltransferase
R02404 14 Itaconate:CoA ligase (ADP-forming)
R02407 14 Succinyl-CoA:citramalate CoA-transferase
R02461 14 D-Ornithine 4,5-aminomutase
R02490 14 Citramalyl-CoA hydro-lyase
R02521 14 4-Hydroxyphenylpyruvate:oxygen
oxidoreductase(hydroxylating,decarboxylating)
R02528 14
R02531 14 Lactaldehyde:NAD+ 1-oxidoreductase
R02561 14 4-aminobenzoate,NADH:oxygen oxidoreductase
(1-hydroxylating,decarboxylating)
R02575 14 ATP:guanidoacetate N-phosphotransferase
R02603 14
R02754 14 5-Dehydro-4-deoxy-D-glucarate tartronate-semialdehyde-lyase
R03026 14 (S)-3-Hydroxybutanoyl-CoA hydro-lyase
R03027 14 (3R)-3-Hydroxybutanoyl-CoA hydro-lyase
R03046 14 beta-Alanyl-CoA cmmonia-lyase
R03127 14 Dihydroxyfumarate carboxy-lyase
R03154 14 Succinyl-CoA:citramalate CoA-transferase
R03276 14 (S)-3-Hydroxybutanoyl-CoA 3-epimerase
R03277 14
R03298 14
R03336 14 4-hydroxyphenyllactate:NAD+ oxidoreductase
R03337 14 (R)-3-(4-hydroxyphenyl)lactate:NAD+ 2-oxidoreductase
R03341 14 4-hydroxyphenylpyruvate carboxy-lyase
R03342 14 3-(4-Hydroxyphenyl)pyruvate keto-enol-isomerase
R03567 14 6-Methylsalicylate carboxy-lyase
R03671 14 D-Fuconate hydro-lyase
R03693 14 (S)-2-Methylmalate hydro-lyase
R03702 14 Triacetolactone lactonohydrolase
R03707 14 (S,S)-Butane-2,3-diol:NAD+ oxidoreductase
R03758 14
R03897 14
R03898 14
R04152 14 (2-Aminoethyl)phosphonate:pyruvate aminotransferase
R04919 14
R05204 14
R05280 14
R05778 14 4-hydroxyphenylpyruvate:oxygen oxidoreductase (decarboxylating)
R06632 14
R06973 14
R07183 14 acetylacetone:oxygen oxidoreductase
R07290 14 formyl-CoA:oxalate CoA-transferase
R00031 15 1,2-Benzenediol:oxygen oxidoreductase
R00048 15 (R)-3-((R)-3-Hydroxybutanoyloxy)-butanoate
hydroxybutanoylhydrolase
R00243 15 L-Glutamate:NAD+ oxidoreductase (deaminating)
R00250 15 L-Glutamate:oxygen oxidoreductase (deaminating)
R00258 15 L-Alanine:2-oxoglutarate aminotransferase
R00264 15 2,5-dioxopentanoate:NADP+ 5-oxidoreductase
R00265 15 2-Oxoglutarate:NADP+ 2-oxidoreductase (CoA-succinylating)
R00268 15 Oxalosuccinate:NADP+ oxidoreductase (decarboxylating)
R00270 15
R00271 15 2-Hydroxybutane-1,2,4-tricarboxylate
2-oxoglutarate-lyase(CoA-acetylating)
R00272 15 2-Oxoglutarate carboxy-lyase
R00355 15 L-Aspartate:2-oxoglutarate aminotransferase
R00372 15 Glycine:2-oxoglutarate aminotransferase
R00407 15 Succinyl-CoA hydrolase
R00474 15 2-Hydroxy-3-oxoadipate glyoxylate-lyase (carboxylating)
R00521 15 Formyl-CoA hydrolase
R00672 15 L-Ornithine racemase
R00689 15 L-Phenylalanine:oxygen oxidoreductase (deaminating)
R00690 15 L-Phenylalanine:oxygen 2-oxidoreductase (decarboxylating)
R00693 15 Acetyl-CoA:L-phenylalanine N-acetyltransferase
R00694 15 L-Phenylalanine:2-oxoglutarate aminotransferase
R00697 15 L-Phenylalanine ammonia-lyase
R00698 15 Donor:hydrogen-peroxide oxidoreductase
R00699 15 L-Phenylalanine carboxy-lyase
R00728 15 L-Tyrosine phenol-lyase (deaminating)
R00729 15 L-Tyrosine:oxygen oxidoreductase (deaminating)
R00730 15 L-Tyrosine,NADPH:oxygen oxidoreductase (N-hydroxylating)
R00731 15 L-Tyrosine:oxygen oxidoreductase
R00734 15 L-Tyrosine:2-oxoglutarate aminotransferase
R00736 15 L-Tyrosine carboxy-lyase
R00737 15 L-Tyrosine ammonia-lyase
R00739 15 L-Tyrosine 2,3-aminomutase
R00830 15 Succinyl-CoA:glycine C-succinyl-transferase(decarboxylating)
R00831 15 Succinyl-CoA:glycine C-succinyl-transferase(decarboxylating)
R00833 15 (R)-2-Methyl-3-oxopropanoyl-CoA CoA-carbonylmutase
R00845 15 sn-glycerol-3-phosphate:NADP+ 1-oxidoreductase
R00847 15 ATP:glycerol 3-phosphotransferase
R00908 15 3-Aminopropanoate:2-oxoglutarate aminotransferase
R00919 15
R00975 15 5,6-Dihydrouracil:oxygen oxidoreductase
R00977 15 5,6-Dihydrouracil:NAD+ oxidoreductase
R00991 15
R00994 15
R00995 15
R00997 15 1-Aminocyclopropane-1-carboxylate endolyase (deaminating)
R00998 15 (R)-2-Ethylmalate 2-oxobutanoyl-lyase (CoA-acylating)
R00999 15 O-Succinyl-L-homoserine succinate-lyase (adding cysteine)
R01015 15 D-Glyceraldehyde-3-phosphate ketol-isomerase
R01034 15 Glycerol:NAD+ oxidoreductase
R01043 15 Glycerol-2-phosphate phosphohydrolase
R01044 15 Pyrophosphate:glycerol 1-phosphotransferase
R01047 15 Glycerol hydro-lyase
R01048 15 Glycerol hydro-lyase
R01061 15 D-Glyceraldehyde-3-phosphate:NAD+ oxidoreductase(phosphorylating)
R01066 15 2-Deoxy-D-ribose-5-phosphate acetaldehyde-lyase
R01148 15 D-Alanine:2-oxoglutarate aminotransferase
R01171 15 Butanoyl-CoA:(acceptor) 2,3-oxidoreductase
R01181 15 2-Methylpropanoyl-CoA CoA-carbonylmutase
R01214 15 L-Valine:2-oxoglutarate aminotransferase
R01437 15 L-Valine carboxy-lyase
R01446 15 (S)-lactaldehyde:NAD+ oxidoreductase
R01515 15 3-Phospho-D-glyceroyl phosphate phosphohydrolase
R01550 15 Propan-2-ol:NADP+ oxidoreductase
R01644 15 4-Hydroxybutanoate:NAD+ oxidoreductase
R01771 15 ATP:L-homoserine O-phosphotransferase
R01776 15 Acetyl-CoA:L-homoserine O-acetyltransferase
R01777 15 Succinyl-CoA:L-homoserine O-succinyltransferase
R02245 15 ATP:(R)-mevalonate 5-phosphotransferase
R02246 15 (R)-Mevalonate:NAD+ oxidoreductase
R02258 15 (S)-Propane-1,2-diol:NAD+ oxidoreductase
R02261 15
R02278 15 2-Dehydro-3-deoxy-L-arabinonate hydro-lyase
R02279 15 5-Dehydro-4-deoxy-D-glucarate hydro-lyase (decarboxylating)
R02344 15 (S,S)-Butane-2,3-diol:NAD+ oxidoreductase
R02429 15 D-Xylonate hydro-lyase
R02457 15 D-Ornithine:oxygen oxidoreductase (deaminating)
R02460 15
R02514 15 4-hydroxyphenylacetate,NADH:oxygen oxidoreductase
(1-hydroxylating)
R02515 15 3-hydroxyphenylacetate,NADH:oxygen oxidoreductase
(6-hydroxylating)
R02518 15
R02519 15 Homogentisate:oxygen 1,2-oxidoreductase (decyclizing)
R02520 15
R02522 15 L-Arabinonate hydro-lyase
R02529 15 Aminoacetone:oxygen oxidoreductase(deaminating)(flavin-containing)
R02536 15 Phenylacetaldehyde:NAD+ oxidoreductase
R02577 15 Propane-1,2-diol:NAD+ 1-oxidoreductase
R02607 15 3-Phosphoglycerate:NAD+ 2-oxidoreductase
R02611 15 Phenylethylalcohol:NAD+ oxidoreductase
R02660 15 2-Methylpropanoyl-CoA:(acceptor) 2,3-oxidoreductase
R02695 15 4-Hydroxyphenylacetaldehyde:NAD+ oxidoreductase
R02698 15 4-hydroxyphenylacetate,NADH:oxygen oxidoreductase
(3-hydroxylating)
R02752 15 D-Glucarate hydro-lyase
R02956 15 Succinyl-CoA:citramalate CoA-transferase
R02963 15 Lactoyl-CoA hydro-lyase
R02990 15 Succinyl-CoA:3-oxoadipate CoA-transferase
R03030 15 L-3-Aminobutyryl-CoA ammonia-lyase
R03032 15 D-Arabinonate hydro-lyase
R03045 15 3-Hydroxypropionyl-CoA hydro-lyase
R03157 15
R03158 15
R03198 15 (R)-4-dehydropantoate:NAD+ 4-oxidoreductase
R03358 15 Octopamine hydro-lyase (deaminating)
R03566 15 3-Cresol,NADPH:oxogen oxidoreductase (2-hydroxylating)
R03694 15
R03695 15
R03696 15 L-threo-3-Methylaspartate ammonia-lyase
R03759 15 (R)-1-Aminopropan-2-ol:NAD+ oxidoreductase
R03968 15 2-Isopropylmalate hydro-lyase
R03972 15
R04173 15 3-Phosphoserine:2-oxoglutarate aminotransferase
R04198 15 2,3,4,5-Tetrahydrodipicolinate:NAD+ oxidoreductase
R04246 15
R04248 15
R04304 15 4-Hydroxyphenylethanol:NAD+ oxidoreductase
R04375 15
R05450 15
R05595 15
R05605 15
2-dehydro-3-deoxy-D-gluconate-6-phosphateD-glyceraldehyde-3-phosphate-lyase
R05608 15 D-galactarate hydro-lyase
R05636 15 1-Deoxy-D-xylulose-5-phosphate pyruvate-lyase (carboxylating)
R06626 15
R06860 15
isochorismate:2-oxoglutarate:cyclodienyltransferase(decarboxylating,pyruvate-forming)
R06978 15 L-2,4-diaminobutyrate acetyltransferase
R06987 15 Acetyl-CoA:formate C-acetyltransferase
R07276 15 L-arogenate:2-oxoglutarate aminotransferase
R07298 15 glycerol-1-phosphate phosphohydrolase
R07312 15 4-hydroxyphenylacetate carboxy-lyase
R00036 16 5-Aminolevulinate hydro-lyase(adding 5-aminolevulinate
andcyclizing)
R00045 16 1,2-Benzenediol:oxygen oxidoreductase
R00239 16 ATP:L-glutamate 5-phosphotransferase
R00240 16 ATP:L-glutamate 1-phosphotransferase
R00241 16 ATP:L-glutamate 1-phosphotransferase
R00245 16 L-Glutamate 5-semialdehyde:NAD+ oxidoreductase
R00253 16 L-Glutamate:ammonia ligase (ADP-forming)
R00254 16
R00256 16 L-Glutamine amidohydrolase
R00259 16 Acetyl-CoA:L-glutamate N-acetyltransferase
R00260 16 L-Glutamate racemase
R00261 16 L-Glutamate 1-carboxy-lyase
R00262 16 L-threo-3-Methylaspartate carboxy-aminomethylmutase
R00279 16 D-Glutamate(D-aspartate):oxygen oxidoreductase (deaminating)
R00486 16 3-Cyano-L-alanine aminohydrolase
R00565 16 L-Arginine:glycine amidinotransferase
R00604 16 Formaldehyde:NAD+ oxidoreductase
R00605 16 methanol:NAD+ oxidoreductase
R00614 16 Formaldehyde:formaldehyde oxidoreductase
R00665 16 L-Citrulline N5-carbamoyldihydrolase
R00666 16 N5-(L-1-carboxyethyl)-L-ornithine:NADP+
oxidoreductase(L-ornithine-dorming)
R00667 16 L-Ornithine:2-oxo-acid aminotransferase
R00668 16 L-Ornithine(L-lysine):2-oxoglutarate omega-aminotransferase
R00670 16 L-Ornithine carboxy-lyase
R00671 16 L-Ornithine ammonia-lyase(cyclizing)
R00707 16 L-1-Pyrroline-5-carboxylate:NAD+ oxidoreductase
R00815 16 phenol,NADPH:oxogen oxidoreductase (2-hydroxylating)
R00829 16 Succinyl-CoA:acetyl-CoA C-acyltransferase
R00841 16 Glycerol-3-phosphate phosphohydrolase
R00842 16 sn-Glycerol-3-phosphate:NAD+ 2-oxidoreductase
R00846 16 sn-Glycerol-3-phosphate:oxygen 2-oxidoreductase
R00920 16 Propanoate:CoA ligase (ADP-forming)
R00922 16 2-Methyl-3-oxopropanoate:NAD+ oxidoreductase (CoA-propanoylating)
R00928 16 Acetyl-CoA:propanoate CoA-transferase
R00930 16 (S)-2-Methyl-3-oxopropanoyl-CoA:pyruvate carboxyltransferase
R00931 16 2-Methylcitrate oxaloacetate-lyase
R00932 16 2-Hydroxyglutarate glyoxylate-lyase (CoA-propanoylating)
R00934 16
R00973 16 Uracil-5-carboxylate carboxy-lyase
R01010 16 Glycerone phosphate phosphohydrolase (alkaline optimum)
R01011 16 ATP:glycerone phosphotransferase
R01012 16 Phosphoenolpyruvate:glycerone phosphotransferase
R01014 16 Erythrulose-1-phosphate formaldehyde-lyase
R01016 16 Glycerone-phosphate phospho-lyase
R01068 16 D-Fructose-1,6-bisphosphate D-glyceraldehyde-3-phosphate-lyase
R01069 16 D-Tagatose 1,6-bisphosphate triosephosphate lyase
R01070 16 beta-D-fructose 1,6-bisphosphate
D-glyceraldehyde-3-phosphate-lyase
R01174 16 Butanoyl-CoA:orthophosphate butanoyltransferase
R01177 16 Acetyl-CoA:acetyl-CoA C-acetyltransferase
R01179 16 Butanoyl-CoA:acetate CoA-transferase
R01180 16 3-Ethylmalate glyoxylate-lyase (CoA-butanoylating)
R01216 16 2-Hydroxy-2-isopropylbutanedioate formaldehyde-lyase
R01238 16 4-Hydroxybenzoate carboxy-lyase
R01241 16
R01267 16 L-Asparagine hydro-lyase
R01308 16
R01365 16 Butanoyl-CoA:acetoacetate CoA-transferase
R01398 16 Carbamoyl-phosphate:L-ornithine carbamoyltransferase
R01426 16
R01449 16 Acetyl-CoA:propanoate CoA-transferase
R01466 16 O-Phospho-L-homoserine phospho-lyase (adding water)
R01541 16 ATP:2-dehydro-3-deoxy-D-gluconate 6-phosphotransferase
R01582 16 D-Phenylalanine:2-oxoglutarate aminotransferase
R01583 16 D-Glutamate hydro-lyase (cyclizing)
R01610 16
5-Dehydro-2-deoxy-D-glyconate-6-phosphatemalonate-semialdehyde-lyase
R01648 16 4-Aminobutanoate:2-oxoglutarate aminotransferase
R01785 16 L-Xylulose 1-phosphate lactaldehyde-lyase
R01859 16 Propanoyl-CoA:carbon-dioxide ligase (ADP-forming)
R01981 16 uronate:NAD+ 1-oxidoreductase
R02075 16 3,4-Dihydroxy-L-phenylalanine:oxygen
4,5-oxidoreductase(recyclizing)
R02076 16 3,4-Dihydroxy-L-phenylalanine:oxygen
2,3-oxidoreductase(recyclizing)
R02077 16 3,4-Dihydroxy-L-phenylalanine:2-oxoglutarate aminotransferase
R02078 16 L-Tyrosine,L-dopa:oxygen oxidoreductase
R02079 16 3,4-Dihydroxy-L-phenylalanine ammonia-lyase
R02080 16 3-Hydroxy-L-tyrosine carboxy-lyase
R02252 16 Phenylpropanoate:NAD+ delta2-oxidoreductase
R02253 16 trans-cinnamate,NADPH:oxygen oxidoreductase (4-hydroxylating)
R02254 16 trans-Cinnamate,NADPH:oxygen oxidoreductase (2-hydroxylating)
R02257 16 Propane-1,2-diol:NAD+ oxidoreductase
R02263 16 L-Rhamnulose-1-phosphate lactaldehyde-lyase
R02270 16 Succinyl-CoA:glycine C-succinyl-transferase(decarboxylating)
R02271 16 5-Aminolevulinate:pyruvate aminotransferase
R02376 16 Propane-1,2-diol hydro-lyase
R02382 16 Tyramine:oxygen oxidoreductase(deaminating)(flavin-containing)
R02383 16 Monophenol,L-dopa:oxygen oxidoreductase
R02427 16 D-Xylonolactone lactonohydrolase
R02428 16 D-Xylono-1,4-lactone lactonohydrolase
R02471 16
R02525 16 L-Arabinono-1,5-lactone lactonohydrolase
R02526 16 L-Arabinono-1,4-lactone lactonohydrolase
R02540 16 2-Phenylacetamide amidohydrolase
R02568 16 D-Fructose 1-phosphate D-glyceraldehyde-3-phosphate-lyase
R02613 16 Phenethylamine:oxygen oxidoreductase
(deaminating)(copper-containing)
R02648 16 Glycerol 1,2-cyclic phosphate 2-glycerophosphohydrolase
R02655 16 Gentisate aldehyde:NAD+ oxidoreductase
R02657 16
R02714 16 D-Arabinono-1,4-lactone lactonohydrolase
R02749 16 2-Deoxy-D-ribose 1-phosphate 1,5-phosphomutase
R02750 16
R02765 16 (R)-2-Methyl-3-oxopropanoyl-CoA 2-epimerase
R02950 16 4-Coumarate:oxygen oxidoreductase
R02952 16
R02957 16 D-Glucuronolactone:NAD+ oxidoreductase
R03097 16
R03119 16 propane-1,3-diol:NAD+ 1-oxidoreductase
R03131 16 O3-acetyl-L-serine:uracil 1-(2-amino-2-carboxyethyl)transferase
R03181 16 4-Maleylacetoacetate cis-trans-isomerase
R03245 16 ATP:(R)-5-phosphomevalonate phosphotransferase
R03248 16 2,5-Diaminopentanoate:2-oxoglutarate aminotransferase
R03249 16
R03250 16
R03266 16 4-Hydroxy-L-glutamate:2-oxoglutarate aminotransferase
R03299 16 3-Hydroxyphenylacetate,NADH:oxygen oxidoreductase
(3-hydroxylating)
R03300 16 3,4-Dihydroxyphenylacetaldehyde:NAD+ oxidoreductase
R03303 16 3,4-Dihydroxyphenylacetate:oxygen 2,3-oxidoreductase (decyclizing)
R03383 16
R03444 16 2-Hydroxybutane-1,2,4-tricarboxylate hydro-lyase
R03568 16 4-Cresol,NADPH:oxogen oxidoreductase (2-hydroxylating)
R03774 16 L-Rhamnonate hydro-lyase
R03970 16 (5-Glutamyl)-peptide:amino-acid 5-glutamyltransferase
R04001 16 3-Isopropylmalate hydro-lyase
R04031 16
R04051 16
R04089 16 3-Methylcatechol:oxygen 2,3-oxidoreductase(decyclizing)
R04224 16 (S)-3-Hydroxyisobutyryl-CoA hydro-lyase
R04234 16 D-4-Hydroxyphenylglycine:2-oxoglutarate aminotransferase
R04269 16
R04292 16
R04336 16
R04364 16 Acetyl-CoA:L-2,3,4,5-tetrahydrodipicolinate N2-acetyltransferase
R04365 16
Succinyl-CoA:2,3,4,5-tetrahydropyridine-2,6-dicarboxylateN-succinyltransferase
R04460 16 L-tyrosine,NADPH:oxygen oxidoreductase (N-hydroxylating)
R05076 16
R05336 16
R05373 16 Methylmalonyl-CoA carboxy-lyase
R05487 16
R05508 16
R05576 16 (S)-3-Hydroxybutanoyl-CoA:NADP+ oxidoreductase
R05679 16 sn-Glycerol-1-phosphate:NAD 2-oxidoreductase
R05688 16 1-Deoxy-D-xylulose-5-phosphate isomeroreductase
R06154 16 methylamine:oxygen oxidoreductase (deaminating)
(copper-containing)
R06614 16
R06744 16
R06783 16 trans-Cinnamate,NADH:oxygen oxidoreductase (2,3-hydroxylating)
R06977 16 L-2,4-diaminobutyrate:2-oxoglutarate 4-aminotransferase
R06979 16 Ectoine hydro-lyase
R07189 16 trans-cinnamate,NADPH:oxygen oxidoreductase (2-hydroxylating)
R07301 16 (S)-N-acetylphenylethylamine:H2O hydrolase
R07304 16 5-oxo-L-proline amidohydrolase (ATP-hydrolysing)
R00018 17 Putrescine:putrescine 4-aminobutyltransferase (ammonia-forming)
R00038 17 4-Hydroxy-3-hexanone propanal-lyase
R00084 17 Porphobilinogen ammonia-lyase (polymerizing)
R00093 17 L-glutamate:NAD+ oxidoreductase (transaminating)
R00551 17 L-Arginine amidinohydrolase
R00552 17 L-Arginine iminohydrolase
R00554 17 ATP:L-arginine N-phosphotransferase
R00556 17
R00557 17 L-Arginine,NADPH:oxygen oxidoreductase (nitric-oxide-forming)
R00558 17 L-Arginine,NADPH:oxygen oxidoreductase (nitric-oxide-forming)
R00559 17 L-Arginine:oxygen 2-oxidoreductase (decarboxylating)
R00562 17 N2-(D-1-carboxyethyl)-L-arginine:NADP+ oxidoreductase
R00563 17 D-nopaline:NADP+ oxidoreductase (L-arginine-forming)
R00566 17 L-Arginine carboxy-lyase
R00567 17 L-Arginine racemase
R00575 17 Carbon-dioxide:L-glutamine amido-ligase
(ADP-forming,carbamate-phosphorylating)
R00576 17 L-Glutamine:pyruvate aminotransferase
R00579 17 L-Glutamine racemase
R00602 17 Hydorogen-peroxide:hydrogen-peroxide oxidoreductase
R00606 17 Methylamine:(acceptor) oxidoreductase (deaminating)
R00608 17 Methanol:oxygen oxidereductase
R00756 17 ATP:D-fructose-6-phosphate 1-phosphotransferase
R00762 17 D-Fructose-1,6-bisphosphate 1-phosphohydrolase
R00764 17 Pyrophosphate:D-fructose-6-phosphate 1-phosphotransferase
R00832 17 succinyl-CoA:L-arginine N2-succinyltransferase
R00923 17 (S)-2-Methyl-3-oxopropanoyl-CoA carboxy-lyase
R00986 17 Chorismate pyruvate-lyase (amino-accepting)
R01086 17 N-(L-Argininosuccinate) arginie-lyase
R01121 17 ATP:(R)-5-diphosphomevalonate carboxy-lyase (dehydrating)
R01144 17 Oxaloacetate-4-methyl-ester oxaloacetohydrolase
R01149 17 L-Glutamine:D-alanine gamma-glutamyltransferase
R01151 17 Putrescine:oxygen oxidoreductase (deaminating)
R01154 17 Acetyl-CoA:alkane-alpha,omega-diamine N-acetyltransferase
R01155 17 putrescine:2-oxoglutarate aminotransferase
R01156 17 N-Acetylputrescine acetylhydrolase
R01246 17 L-proline:NAD+ 2-oxidoreductase
R01248 17 L-Proline:NAD+ 5-oxidoreductase
R01252 17 L-Proline,2-oxoglutarate:oxygen oxidoreductase (4-hydroxylating)
R01255 17 L-Proline racemase
R01353 17 ATP:acetate phosphotransferase
R01364 17 4-Fumarylacetoacetate fumarylhydrola
R01375 17 L-Glutamine:phenylpyruvate aminotransferase
R01399 17 Carbamoyl-phosphate:putrescine carbamoyltransferase
R01429 17 D-xylose:NAD+ 1-oxidoreductase
R01483 17 D-Glucuronolactone lactonohydrolase
R01538 17 D-Gluconate hydro-lyase
R01542 17 2-Dehydro-3-deoxy-D-gluconate:NAD+ 5-oxidoreductase
R01543 17 2-Dehydro-3-deoxy-D-gluconate:NADP+ 6-oxidoreductase
R01574 17 D-Arabinose:NAD+ 1-oxidoreductase
R01584 17 N-methyl-L-alanine:NADP+ oxidoreductase (demethylating,
deaminating)
R01585 17 L-Glutamate:methylamine ligase (ADP-forming)
R01586 17 Methylamine:L-glutamate N-methyltransferase
R01587 17 N-Methyl-2-oxoglutaramate methylamidohydrolase
R01589 17 Methylguanidine amidinohydrolase
R01688 17 ATP:butyrate 1-phosphotransferase
R01689 17 butanoate:NAD+ delta2-oxidoreductase
R01716 17 Chorismate:L-glutamine amido-ligase
R01726 17
R01756 17 D-threo-Aldose:NAD+ 1-oxidoreductase
R01757 17 L-Arabinose:NAD+ 1-oxidoreductase
R01902 17 ATP:L-rhamnulose 1-phosphotransferase
R01983 17 D-Galacturonate ketol-isomerase
R01984 17
R01989 17 L-Arginine:glycine amidinotransferase
R01990 17 4-Guanidinobutanoate amidinohydrolase
R02047 17 3-Hydroxy-2-methylpropanoate:NAD+ oxidoreductase
R02048 17 (R)-3-Amino-2-methylpropanoate:2-oxoglutarate aminotransferase
R02050 17 (R)-3-Amino-2-methylpropanoate:pyruvate aminotransferase
R02069 17 D-Fructose 1,6-bisphosphate phosphohydrolase
R02071 17 ATP:D-fructose-1-phosphate 6-phosphotransferase
R02073 17 Pyrophosphate:D-fructose-6-phosphate 1-phosphotransferase
R02282 17 N2-Acetyl-L-ornithine:L-glutamate N-acetyltransferase
R02377 17 Propane-1,3-diol:NAD+ 1-oxidoreductase
R02472 17 (R)-Pantoate:NADP+ 2-oxidoreductase
R02484 17 deoxyuridine:orthophosphate 2-deoxy-D-ribosyltransferase
R02489 17 Gentisate carboxy-lyase
R02649 17 ATP:N-acetyl-L-glutamate 5-phosphotransferase
R02656 17 Gentisate:oxygen 1,2-oxidoreductase (decyclizing)
R02715 17 D-Arabinono-1,4-lactone:oxygen oxidoreductase
R02755 17 meso-2,6-diaminoheptanedioate:NADP+ oxidoreductase (deaminating)
R02764 17 (S)-Methylmalonyl-CoA hydrolase
R03092 17
R03178 17 2-oxo-5-Guanidinopentanoate carboxy-lyase
R03183 17 L-Gulono-1,4-lactone:NADP+ 1-oxidoreductase
R03236 17 ATP:D-tagatose-6-phosphate 1-phosphotransferase
R03313 17 L-Glutamate-5-semialdehyde:NADP+ 5-oxidoreductase
(phosphorylationg)
R03314 17
R03359 17 1-(4-Hydroxyphenyl)-2-(methylamino)ethanol hydro-lyase
R03365 17 3,4-Dihydroxy-trans-cinnamate:oxygen
3,4-oxidoreductase(decyclizing)
R03367 17
R03373 17 4-Hydroxyphenyllactate:NAD+ oxidoreductase
R03551 17
R03709 17 3-(2-Hydroxyphenyl)propanoate:NAD+ oxidoreductase
R03772 17 L-rhamno-1,4-lactone lactonohydrolase
R03870 17 5-Methylbarbiturate amidohydrolase
R03903 17 Acetyl-CoA:D-amino-acid N-acetyltransferase
R04000 17 (E)-Glutaconate CoA-transferase
R04084 17 3,4-Dihydroxyphenylacetaldehyde hydro-lyase (adding dopamine)
R04293 17
R04295 17 (S)-4-Amino-5-oxopentanoate:NADP+
5-oxidoreductase(phosphorylationg)
R04300 17
4-(2-Aminoethyl)-1,2-benzenediol:oxygenoxidoreductase(deaminating)(flavin-containing)
R04305 17 4-Hydroxyphenylacetaldehyde hydro-lyase (adding dopamine)
R04351 17 ATP:5-dehydro-2-deoxy-D-gluconate 6-phosphotransferase
R04371 17 Homoisocitrate hydro-lyase
R04418 17 5-carboxymethyl-2-hydroxymuconic-semialdehyde:NAD+ oxidoreductase
R04424 17 2-Hydroxybutane-1,2,3-tricarboxylate hydro-lyase
R04426 17 3-Isopropylmalate:NAD+ oxidoreductase
R04467 17
R04475 17
N-Succinyl-L-2,6-diaminoheptanedioate:2-ocoglytarateamino-transferase
R04598 17 3,4-Dihydroxy-L-phenylalanine:oxygen
4,5-oxidoreductase(recyclizing)
R04600 17 3,4-Dihydroxy-L-phenylalanine:oxygen
2,3-oxidoreductase(recyclizing)
R04748 17 (S)-Hydroxyhexanoyl-CoA:NAD+ oxidoreductase
R04780 17 beta-D-Fructose 1,6-bisphosphate 1-phosphohydrolase
R04875 17
R05064 17 (S)-3-Hydroxyisobutyryl-CoA hydrolase
R05138 17
R05337 17
R05465 17
R05606 17 D-mannonate hydro-lyase
R05862 17 sarcosine:oxygen oxidoreductase (deaminating)
R06782 17 3-phenylpropanoate,NADH:oxygen oxidoreductase (2,3-hydroxylating)
R06785 17
R07190 17 L-tyrosine,NADPH:oxygen oxidoreductase (N-hydroxylating)
R07414 17 glutamate putrescine ligase
R00111 18 N-(omega)-Hydroxyarginine,NADPH:oxygen
oxidoreductase(nitric-oxide-forming)
R00269 18 2-Oxoglutaramate amidohydrolase
R00451 18 meso-2,6-Diaminoheptanedioate carboxy-lyase
R00610 18 Sarcosine:oxygen oxidoreductase (demethylating)
R00669 18 N2-Acetyl-L-ornithine amidohydrolase
R00758 18 D-Mannitol-1-phosphate:NAD+ 5-oxidoreductase
R00760 18 ATP:D-fructose 6-phosphotransferase
R00761 18 D-Fructose-6-phosphate D-erythrose-4-phosphate-lyase
R00763 18 D-Fructose-2,6-bisphosphate 2-phosphohydrolase
R00765 18 D-Glucosamine-6-phosphate ketol-isomerase(deaminating)
R00768 18 L-Glutamine:D-fructose-6-phosphate aminotransferase
(hexoseisomerizing)
R00771 18 D-Glucose-6-phosphate ketol-isomerase
R00772 18 D-Mannose-6-phosphate ketol-isomerase
R00921 18 acetyl-CoA:phosphate acetyltransferase
R01067 18 D-Fructose 6-phosphate:D-glyceraldehyde-3-phosphate
glycolaldehydetransferase
R01123 18 Isopentenyl-diphosphate delta3-delta2-isomerase
R01152 18 N-Carbamoylputrescine amidohydrolase
R01157 18 Agmatine amidinohydrolase
R01416 18 Agmatine iminohydrolase
R01417 18 ATP:agmatine N4-phosphotransferase
R01418 18
R01425 18 Benzoylagmatine amidohydrolase
R01431 18 Xylitol:NADP+ oxidoreductase
R01432 18 D-Xylose ketol-isomerase
R01475 18 ATP:D-glucuronate 1-phosphotransferase
R01476 18 ATP:D-glucuronate 1-phosphotransferase
R01481 18 L-Gulonate:NADP+ 6-oxidoreductase
R01482 18 D-Glucuronate ketol-isomerase
R01484 18 D-Glucurono-6,2-lactone lactonohydrolase
R01564 18 N,N-Dimethylglycine:oxygen oxidoreductase (demethylating)
R01573 18 ATP:D-arabinose 5-phosphotransferase
R01576 18 3-Deoxy-D-manno-octulosonate D-arabinose-lyase
R01577 18 D-Arabinose ketol-isomerase
R01579 18 D-Glutamine amidohydrolase
R01652 18
R01720 18 nicotinate:NADP+ 6-oxidoreductase (hydroxylating)
R01723 18
R01737 18 ATP:D-Gluconate 6-phosphotransferase
R01738 18 D-Gluconate:NAD+ 5-oxidoreductase
R01739 18 D-gluconate:NADP+ oxidoreductase
R01754 18 ATP:L-arabinose 1-phosphotransferase
R01758 18 L-Arabitol:NAD+ 1-oxidoreductase
R01761 18 L-Arabinose ketol-isomerase
R01819 18 D-Mannose-6-phosphate ketol-isomerase
R01830 18 beta-D-Fructose
6-phosphate:D-glyceraldehyde-3-phosphateglycolaldehyde transferase
R01879 18 2-Deoxyuridine,2-oxoglutarate:oxygen
oxidoreductase(2'-hydroxylating)
R01901 18 ATP:L-xylulose 5-phosphotransferase
R01903 18 L-Arabitol:NAD+ 4-oxidoreductase (L-xylulose-forming)
R01905 18 3-Dehydro-L-gulonate carboxy-lyase
R01906 18
R01934 18 (1R,2S)-1-hydroxybutane-1,2,4-tricarboxylate:NAD+
oxidoreductase(decarboxylating)
R02099 18 ATP:deoxyuridine 5'-phosphotransferase
R02102 18
R02272 18 (S)-4-Amino-5-oxopentanoate 4,5-aminomutase
R02283 18 N2-Acetyl-L-ornithine:2-oxoglutarate aminotransferase
R02454 18 D-Mannonate:NAD+ 5-oxidoreductase
R02455 18 D-Mannonate:NAD+ 6-oxidoreductase
R02458 18 D-Arginine amidinohydrolase
R02486 18 2-Deoxyuridine,2-Oxoglutarate:oxygen
oxidoreductase(1'-hydroxylating)
R02549 18 4-aminobutanal:NAD+ 1-oxidoreductase
R02555 18 D-Altronate:NAD+ 3-oxidoreductase
R02703 18 D-Mannitol-1-phosphate:NAD+ 5-oxidoreductase
R02732 18 ATP:D-fructose-6-phosphate 2-phosphotransferase
R02733 18 N6-Acetyl-LL-2,6-diaminoheptanedioate amidohydrolase
R02734 18 N-Succinyl-LL-2,6-diaminoheptanedioate amidohydrolase
R02735 18 LL-2,6-Diaminoheptanedioate 2-epimerase
R02740 18 alpha-D-Glucose 6-phosphate ketol-isomerase
R02894 18 D-Proline:oxygen oxidoreductase (deaminating)
R02895 18
R02923 18 D-Arginine:oxygen oxidoreductase (deaminating)
R02927 18 ATP:D-tagatose 6-phosphotransferase
R02933 18 L-Gulono-1,4-lactone lactonohydrolase
R03031 18 Vinylacetyl-CoA delta3-delta2-isomerase
R03165 18 Hydroxymethylbilane hydro-lyase(cyclizing)
R03166 18
R03177 18 4-Guanidinobutanal:NAD+ 1-oxidoreductase
R03180 18 4-Guanidinobutanamide amidohydrolase
R03184 18 L-gulono-1,4-lactone:oxygen 3-oxidoreductase
R03240 18 D-Galactose 6-phosphate ketol-isomerase
R03296 18 trans-4-Hydroxy-L-proline 2-epimerase
R03321 18 beta-D-Glucose 6-phosphate ketol-isomerase
R03352 18 3-Hydroxy-2-methylpropanoyl-CoA hydrolase
R03369 18
3-(2-hydroxyphenyl)propanoate,NADH2:oxygenoxidoreductase(3-hydroxylating)
R03443 18 N-Acetyl-L-glutamate-5-semialdehyde:NADP+
5-oxidoreductase(phosphrylating)
R03868 18 3-Maleylpyruvate cis-trans-isomerase
R03920 18 ATP:D-fructose 6-phosphotransferase
R03937 18
R03942 18 L-Rhamnofuranose:NAD+ 1-oxidoreductase
R04008 18
R04025 18
N-Acetylputrescine:oxygenoxidoreductase(deaminating)(flavin-containing)
R04189 18 N2-succinyl-L-arginine iminohydrolase (decarboxylating)
R04280 18 3-O-Methylgallate:oxygen 4,5-oxidoreductase (decyclizing)
R04306 18
R04323 18 2-Amino-3-carboxymuconate semialdehyde carboxy-lyase
R04379 18
5-Carboxymethyl-2-hydroxymuconatedelta2,delta4-2-oxo,delta3-isomerase
R04383 18 5-Dehydro-4-deoxy-D-glucuronate ketol-isomerase
R04425 18 (2S,3R)-3-Hydroxybutane-1,2,3-tricarboxylate hydro-lyase
R04749 18 (S)-Hydroxyhexanoyl-CoA hydro-lyase
R04779 18 ATP:D-fructose-6-phosphate 1-phosphotransferase
R04862 18 (1R,2S)-1-hydroxybutane-1,2,4-tricarboxylate:NAD+
oxidoreductase(decarboxylating)
R05066 18 3-Hydroxy-2-methylpropanoate:NAD+ oxidoreductase
R05339 18
R05571 18 Galactitol-1-phosphate:NAD oxidoreductase
R05607 18 D-sorbitol-6-phosphate:NAD 2-oxidoreductase
R05728 18 4-hydroxyphenylacetaldehyde oxime, NADPH2:oxygen oxidoreductase
R05831 18 xylitol:NAD oxidoreductase
R06784 18
R06788 18
R07133 18 D-sorbitol-6-phosphate:NAD+ 2-oxidoreductase
R07245 18 carbamoyl-phosphate:N2-acetyl-L-ornithine carbamoyltransferase
R07408 18
R07415 18
R00047 19 6-Hydroxynicotinate, hydrogen-donor:oxygen
oxidoreductase(5-hydroxylating)
R00064 19 4-(4-Deoxy-beta-D-gluc-4-enuronosyl)-D-galacturonate lyase
R00299 19 ATP:D-glucose 6-phosphotransferase
R00303 19 D-Glucose-6-phosphate phosphohydrolase
R00307 19
R00445 19 L-lysine:NAD+ oxidoreductase (deaminating, cyclizing)
R00446 19 L-Lysine:NAD+ 6-oxidoreductase (deaminating)
R00447 19 L-Lysine:oxygen oxidoreductase(deaminating)
R00448 19 L-lysine,NADPH:oxygen oxidoreductase (6-hydroxylating)
R00449 19 L-Lysine:oxygen 2-oxidoreductase (decarboxylating)
R00452 19 N2-(D-1-carboxylethyl)-L-lysine:NADP+
oxidoreductase(L-lysine-forming)
R00453 19 L-Lysine:pyruvate aminotransferase
R00454 19
R00457 19 L-Lysine:2-oxoglutarate 6-aminotransferase
R00459 19
R00460 19 L-Lysine racemase
R00461 19 L-Lysine 2,3-aminomutase
R00462 19 L-Lysine carboxy-lyase
R00463 19 L-Lysine-1,6-lactam lactamhydrolase
R00612 19 N6-Methyl-L-lysine:oxygen oxidoreductase (demethylating)
R00647 19
R00715 19 N6-(L-1,3-Dicarboxypropyl)-L-lysine:NAD+
oxidoreductase(L-lysine-forming)
R00834 19 D-Sorbitol 6-phosphate:NADP+ 1-oxidoreductase
R00835 19 D-Glucose-6-phosphate:NADP+ 1-oxoreductase
R00840 19 1L-myo-Inositol-1-phosphate lyase (isomerizing)
R00850 19 sn-Glycerol-3-phosphate:D-glucose 6-phosphotransferase
R00866 19 ATP:D-fructose 1-phosphotransferase
R00867 19 ATP:D-fructose 6-phosphotransferase
R00868 19 D-Mannitol:NAD+ 2-oxidoreductase
R00875 19 D-Glucitol:NAD+ 2-oxidoreductase
R00877 19 D-Mannose ketol-isomerase
R00878 19 alpha-D-Glucose ketol-isomerase
R00935 19 (S)-Methylmalonate semialdehyde:NAD+
oxidoreductase(CoA-propanoylating)
R00959 19 alpha-D-Glucose 1-phosphate 1,6-phosphomutase
R00964 19 ATP:uridine 5'-phosphotransferase
R01080 19 Uridine ribohydrolase
R01081 19 D-Ribose ketol-isomerase
R01085 19 3-Fumarylpyruvate acylhydrolase
R01088 19 L-leucine:NAD+ oxidoreductase(deaminating)
R01090 19 L-Leucine:2-oxoglutarate aminotransferase
R01396 19 Carbamoyl-phosphate:L-lysine carbamoyltransferase
R01440 19 D-Xylulose-5-phosphate:formaldehyde glycolaldehydetransferase
R01526 19 ATP:D-ribulose 5-phosphotransferase
R01528 19 6-Phospho-D-gluconate:NADP+ 2-oxidoreductase (decarboxylating)
R01529 19 D-Ribulose-5-phosphate 3-epimerase
R01530 19 D-Arabinose-5-phosphate ketol-isomerase
R01540 19 D-Altronate hydro-lyase
R01600 19 ATP:D-glucose 6-phosphotransferase
R01620 19 Acetyl-phosphate:L-lysine N6-acetyltransferase
R01621 19 D-Xylulose 5-phosphate D-glyceraldehyde-3-phosphate-lyase
R01639 19 ATP:D-xylulose 5-phosphotransferase
R01651 19 4-Methyl-2-oxopentanoate:NAD+
oxidoreductase(CoA-mehtylpropanoylating)
R01658 19
Dimethylallyl-diphosphate:isopentenyl-diphosphatedimethylallyltranstransferase
R01659 19
Dimethylallyl-diphosphate:isopentenyl-diphosphatedimethylallylcistransferase
R01786 19 ATP:D-glucose 6-phosphotransferase
R01788 19 alpha-D-Glucose 6-phosphate phosphohydrolase
R01817 19 D-mannitol-1-phosphate:NADP+ 6-oxidoreductase
R01818 19 D-Mannose 6-phosphate 1,6-phosphomutase
R01825 19 D-erythrose 4-phosphate:NAD+ oxidoreductase
R01826 19
Phosphoenolpyruvate:D-erythrose-4-phosphateC-(1-carboxyvinyl)transferase
(phosphate hydrolysing,2-carboxy-2-oxoethyl-forming)
R01827 19
Sedoheptulose-7-phosphate:D-glyceraldehyde-3-phosphateglyceronetransferase
R01829 19 Sedoheptulose 1,7-bisphosphate D-glyceraldehyde-3-phosphate-lyase
R01876 19 Uridine:orthophosphate ribosyltransferase
R01893 19 Ribitol:NAD+ 2-oxidoreductase
R01896 19 Xylitol:NAD+ 2-oxidoreductase (D-xylulose-forming)
R01898 19 D-Lyxose ketol-isomerase
R01932 19
R01933 19 2-Oxoadipate:lipoamde 2-oxidoreductase(decarboxylating
andacceptor-succinylating)
R01936 19
R01939 19 L-2-Aminoadipate:2-oxoglutarate aminotransferase
R02035 19 6-Phospho-D-glucono-1,5-lactone lactonohydrolase
R02036 19 6-Phospho-D-gluconate hydro-lyase
R02058 19 Acetyl-CoA:D-glucosamine-6-phosphate N-acetyltransferase
R02059 19 N-Acetyl-D-glucosamine-6-phosphate amidohydrolase
R02060 19 D-Glucosamine 1-phosphate 1,6-phosphomutase
R02098 19 ATP:dTMP phosphotransferase
R02136 19 ATP:xylitol 5-phosphotransferase
R02167 19 D-Mannitol-1-phosphate phosphohydrolase
R02438 19
R02439 19 ATP:L-ribulose 5-phosphotransferase
R02441 19 L-Arabitol:NAD+ 2-oxidoreductase (L-ribulose-forming)
R02637 19 3-Dehydro-L-gulonate:NAD+ 2-oxidoreductase
R02640 19 L-Gulonate:NAD+ 3-oxidoreductase
R02658 19 ATP:2-dehydro-D-gluconate 6-phosphate
R02659 19
R02676 19 4-Hydroxymandelonitrile hydroxybenzaldehyde-lyase
R02708 19 4-hydroxyphenylacetonitrile,NADPH:oxygen
oxidoreductase(2-hydroxylating)
R02728 19 beta-D-Glucose 1-phosphate 1,6-phosphomutase
R02730 19 D-Fructose-2,6-bisphosphate 6-phosphohydrolase
R02731 19 D-Fructose-2,6-bisphosphate 2-phosphohydrolase
R02736 19 beta-D-Glucose-6-phosphate:NADP+ 1-oxoreductase
R02739 19 alpha-D-Glucose 6-phosphate ketol-isomerase
R02865 19 ATP:D-hexose 6-phosphotransferase
R02866 19 Sorbitol-6-phosphate phosphohydrolase
R02928 19 Galactitol:NAD+ 2-oxidoreductase
R03028 19 Glutaconyl-1-CoA carboxy-lyase
R03095 19 Indoleacetate:L-lysine ligase (ADP-forming)
R03197 19 Uroporphyrinogen-III carboxy-lyase
R03234 19
R03244 19 L-ribulose-5-phosphate 3-epimerase
R03254 19
2-Dehydro-3-deoxy-D-octonate-8-phosphateD-arabinose-5-phosphate-lyase
(pyruvate-phosphorylating)
R03381 19 3-Oxopropanoate:NAD+ oxidoreductase
(decarboxylating,CoA-acetylating)
R03541 19 Prenyl-diphosphate pyrophosphohydrolase
R03869 19 (S)-Methylmalonate semialdehyde:NAD+ oxidoreductase
R03871 19 (S)-Methylmalonate semialdehyde:oxygen oxidoreductase
R03884 19 (E)-Glutaconate CoA-transferase
R03889 19 2-Aminomuconate semialdehyde:NAD+ 6-oxidoreductase
R03921 19 Sucrose 6-phosphate fructohydrolase
R04133 19 5-Oxopent-3-ene-1,2,5-tricarboxylate carboxy-lyase
R04187 19 L-Alanine:3-oxopropanoate aminotransferase
R04188 19 L-3-Amino-isobutanoate:2-oxoglutarate aminotransferase
R04217 19 N2-succinyl-L-ornithine:2-oxoglutarate 5-aminotransferase
R04221 19 cis-4-Hydroxy-D-proline:oxygen oxidoreductase (deaminating)
R04376 19
R04380 19 5-Oxopent-3-ene-1,2,5-tricarboxylate carboxy-lyase
R04972 19 Uroporphyrinogen I carboxy-lyase
R05050 19 N4-Acetylaminobutanal:NAD+ oxidoreductase
R05147 19 galactitol-1-phosphate:NAD+ oxidoreductase
R05338 19 D-arabino-3-Hexulose 6-phosphate formaldehyde-lyase
R05604 19 D-arabinitol:NAD 4-oxidoreductase
R05683 19 L-Idonate:NAD oxidoreductase
R05823 19 2-dehydro-D-gluconate:NADP+ 2-oxidoreductase
R06757 19
R06789 19
R06985 19 trans-Hex-2-enoyl-CoA reductase
R07127 19 ATP:3-dehydro-L-gulonate 6-phosphotransferase
R07134 19 D-arabinitol:NAD+ 2-oxidoreductase (D-ribulose-forming)
R07152 19 xylitol:oxygen oxidoreductase
R07219 19 dimethyallyl diphosphate:NADP+ oxidoreductase
R07221 19 6-hydroxynicotinate:O2 oxidoreductase
R07307 19 dCTP aminohydrolase (dUMP-forming)
R07324 19 1D-myo-inositol-3-phosphate lyase (isomerizing)
R07378 19
sedoheptulose-7-phosphate:D-glyceraldehyde-3-phosphateglyceronetransferase
R07417 19
R00016 20 D-Glucose-1-phosphate:D-glucose-1-phosphate 6-phosphotransferase
R00035 20 L-Ascorbate:oxygen oxidoreductase
R00068 20 L-Ascorbate:oxygen oxidoreductase
R00095 20 NADH:monodehydroascorbate oxidoreductase
R00158 20 ATP:nucleoside-phosphate phosphotransferase
R00300 20 D-Glucose:NAD+ 1-oxidoreductase
R00301 20 D-Glucose:NADP+ 1-oxidoreductase
R00302 20 Pyranose:oxygen 2-oxidoreductase
R00304 20 D-Glucose-1-phosphate phosphohydrolase
R00327 20 6-Acetyl-D-glucose acetylhydrolase
R00458 20 N6-Acyl-L-lysine amidohydrolase
R00642 20 L-Ascorbate:hydrogen-peroxide oxidoreductase
R00645 20
R00646 20 Ascorbate:oxygen 2,3-oxidoreductase (bond-cleaving)
R00803 20 Sucrose:orthophosphate alpha-D-glucosyltransferase
R00805 20 Sucrose-6-phosphate phosphohydrolase
R00837 20 alpha,alpha-Trehalose-6-phosphate phosphoglucohydrolase
R00838 20 Maltose-6'-phosphate 6-phosphoglucohydrolase
R00839 20 6-Phospho-beta-D-glucosyl-(1,4)-D-gluxose glucohydrolase
R00872 20 D-Fructose 2-phosphate phosphatase
R00874 20 D-Glucose:D-fructose oxidoreductase
R00947 20 D-Glucose-1-phosphate phosphohydrolase
R00949 20 ATP:D-glucose-1-phosphate 6-phosphotransferase
R00952 20 Cellobiose:orthophosphate alpha-D-glucosyltransferase
R00953 20 3-beta-D-Glucosylglucose:orthophosphate
alpha-D-glucosyltransferase
R00957 20
alpha-D-Glucose-1-phosphate:alpha-D-glucose-1-phosphate4-alpha-D-glucosyltransferase
(dephosphorylating)
R00960 20 D-Glucose-1-phosphate:D-glucose-1-phosphate 6-phosphotransferase
R00963 20 Uridine 5'-monophosphate phosphohydrolase
R00966 20 UMP:pyrophosphate phosphoribosyltransferase
R01051 20 ATP:D-ribose 5-phosphotransferase
R01056 20 D-Ribose-5-phosphate ketol-isomerase
R01057 20 D-Ribose 1,5-phosphomutase
R01079 20 D-Ribose:NADP+ 1-oxidoreductase
R01089 20 Acetyl-CoA:L-leucine N-acetyltransferase
R01091 20 (2S)-alpha-Leucine 2,3-aminomutase
R01093 20 D-Galactose:NAD+ 1-oxidoreductase
R01185 20 myo-Inositol 1-phosphate phosphahydrolase
R01187 20 1D-myo-Inositol 3-phosphate phosphahydrolase
R01201 20 ATP:N-acetyl-D-glucosamine 6-phosphotransferase
R01326 20 ATP:D-glucose 6-phosphotransferase
R01410 20
R01520 20 beta-D-Glucose:NAD+ 1-oxoreductase
R01522 20 beta-D-Glucose:oxygen 1-oxidoreductase
R01523 20 ATP:D-ribulose-5-phosphate 1-phosphotransferase
R01524 20 D-Ribitol-5-phosphate:NAD+ 2-oxidoreductase
R01602 20 alpha-D-Glucose 1-epimerase
R01641 20
Sedoheptulose-7-phosphate:D-glyceraldehyde-3-phosphateglycolaldehyde
transferase
R01650 20
R01660 20
3-phospho-D-glyceroyl-phosphate:D-glucose-1-phosphate6-phosphotransferase
R01668 20 dCTP nucleotidohydrolase
R01787 20 alpha-D-Glucose:NADP+ 1-oxidoreductase
R01843 20 ATP:Sedoheptulose 7-phosphate 1-phosphotransferase
R01844 20 ATP:sedoheptulose 7-phosphate
R01845 20 Sedoheptulose 1,7-bisphosphate 1-phosphohydrolase
R01937 20
R01987 20
R02003 20 Geranyl-diphosphate:isopentenyl-diphosphate
geranyltrans-transferase
R02004 20
R02006 20 Geranyl-diphosphate pyrophosphate-lyase
(cyclizing,sabinene-hydrate-forming)
R02007 20 (+)-Bornyl-diphosphate lyase (decyclizing)
R02009 20 geranyldiphosphate diphosphate lyase (myrcene forming)
R02010 20
R02011 20
R02012 20 geranyldiphosphate diphosphate lyase (pinene forming)
R02013 20 geranyldiphosphate diphosphate lyase (limonene forming)
R02032 20 6-Phospho-2-dehydro-D-gluconate:NAD+ 2-oxidoreductase
R02086 20 N-Acetyl-D-glucosamine 1-phosphate 1,6-phosphomutase
R02087 20 N-Acetyl-D-glucosamine 6-phosphate 2-epimerase
R02204 20 L-Pipecolate:oxygen 1,6-oxidoreductase
R02273 20 5-Aminopentanamide amidohydrolase
R02280 20 1-Pyrroline-4-hydroxy-2-carboxylate aminohydrolase (decyclizing)
R02295 20 Nicotinate D-ribonucleoside:orthophosphate ribosyltransferase
R02299 20 alpha-D-Ribose 1-phosphate 1,6-phosphomutase
R02313 20 N6-(L-1,3-Dicarboxypropyl)-L-lysine:NAD+ oxidoreductase
R02317 20
R02325 20 dCTP aminohydrolase
R02326 20 ATP:nucleoside-diphosphate phosphatransferase
R02327 20 dCTP:uridine 5'-phosphotransferase
R02331 20 ATP:nucleoside-diphosphate phosphatransferase
R02437 20 L-Rhamnose ketol-isomerase
R02535 20 3,4-Dihydroxyphenetylamine,ascorbate:oxygen
oxidoreductase(beta-hydroxylating)
R02852 20 D-2,6-Diaminohexanoic acid 5,6-aminomutase
R03083 20 2-Dehydro-3-deoxy-D-arabino-heptonate 7-phosphate
phosphate-lyase(cyclyzing)
R03102 20 L-2-Aminoadipate-6-semialdehyde:NAD+ 6-oxidoreductase
R03168 20 Acetyl-CoA:N6-hydroxy-L-lysine 6-acetyltransferase
R03204 20 2,5-Dihydroxypyridine:oxygen 5,6-oxidoreductase
R03220 20 Coproporphyrinogen:oxygen oxidoreductase(decarboxylating)
R03256 20 Lactose 6-phosphate 6-phosphogalactohydrolase
R03275 20 (3S)-3,6-Diaminohexanoate 5,6-aminomutase
R03331 20 sn-Glycero-3-phospho-1-inositol inositolphosphohydrolase
R03333 20 1D-myo-Inositol-1,2-cyclic-phosphate 2-inositolphosphohydrolase
R03350 20 3-Deoxy-D-manno-octulosonate-8-phosphate 8-phosphohydrolase
R03887 20
R04029 20 N6-Acetyl-L-lysine:2-oxoglutarate aminotransferase
R04131 20
R04132 20
R04134 20
R04175 20
R04210 20 4-phospho-D-erythronate:NAD+ 2-oxidoreductase
R04446 20
R04447 20
R04515 20
R04736 20 L-2-Amino-hexano-6-lactam racemase
R04747 20 Hexanoyl-CoA:acetyl-CoA C-acyltransferase
R04784 20
R04895 20
R05049 20 N-succinyl-L-glutamate 5-semialdehyde:NAD+ oxidoreductase
R05083 20
R05331 20 Isovaleryl-CoA:malonyl-CoA acyltransferase
R05332 20 Acetyl-CoA:D-glucosamine-1-phosphate N-acetyltransferase
R05645 20
R05698 20 Mannitol:oxygen oxidoreductase (cyclizing)
R05765 20 geranyldiphosphate diphosphate lyase (pinene forming)
R05766 20 geranyldiphosphate diphosphate lyase (pinene forming)
R05767 20 trehalose 6-phosphate:phosphate b-D-glucosyltransferase
R05850 20 L-ribulose-5-phosphate 4-epimerase
R05884 20 isopentenyl-diphosphate:NAD(P)+ oxidoreductase
R06120 20 geranyldiphosphate diphosphate lyase [(+)-(R)-limonene-forming]
R06740 20 diamine oxidase
R06758 20
R06762 20
R06897 20 2,4-dihydroxyhept-2-enedioate hydro-lyase
R07125 20 3-dehydro-L-gulonate-6-phosphate carboxy-lyase
R07135 20 mannitol:NAD+ 1-oxidoreductase
R07214 20 1-aminocyclopropane-1-carboxylate oxygenase (ethylene-forming)
R07246 20
sedoheptulose-7-phosphate:D-glyceraldehyde-3-phosphateglycolaldehydetransferase
R07264 20 2-alpha-D-glucosyl-D-glucose:phosphate beta-D-glucosyltransferase
R07265 20 alpha,alpha-trehalose:phosphate alpha-D-glucosyltransferase
R07279 20 ATP:myo-inositol 1-phosphotransferase
R07281 20 3,4-Dihydroxy-2-butanone 4-phosphate synthase
R07346 20 D-glucitol:NADP+ oxidoreductase
R07419 20 4-(Glutamylamino)butanoate amidohydrolase
R00010 21 alpha,alpha-Trehalose glucohydrolase
R00015 21 Sucrose:sucrose 1F-beta-D-fructosyltransferase
R00024 21 D-Ribulose 1,5-bisphosphate carboxy-lyase (dimerizing)
R00026 21 beta-D-Glucoside glucohydrolase
R00028 21 alpha-D-Glucoside glucohydrolase
R00155 21 UDP diphosphohydrolase
R00156 21 ATP:nucleoside-diphosphate phosphatransferase
R00306 21 1,4-beta-D-Glucan glucohydrolase
R00411 21 N-succinyl-L-glutamate amidohydrolase
R00644 21 L-Ascorbate:hydrogen-peroxide oxidoreductase
R00659 21 UTP:pyruvate O2-phosphotransferase
R00702 21 Farnesyl-diphosphate:farnesyl-diphosphate farnesyltransferase
R00769 21 UTP:D-fructose-6-phosphate 1-phosphotransferase
R00801 21 alpha-D-Glucoside glucohydrolase
R00802 21 alpha-D-Glucoside glucohydrolase
R00810 21 Sucrose glucosylmutase
R00836 21 UDPglucose:D-glucose-6-phosphate 1-alpha-D-glucosyltransferase
R01050 21 ATP:D-ribose-5-phosphate 1-phosphotransferase
R01053 21 Ribose-5-phosphate:ammonia ligase (ADP-forming)
R01055 21 Uracil hydro-lyase (adding D-ribose 5-phosphate)
R01072 21 5-Phosphoribosylamine:pyrophosphate
phosphoribosyltransferase(glutamate-amidating)
R01073 21
N-(5-Phospho-D-ribosyl)anthranilate:pyrophosphatephosphoribosyl-transferase
R01092 21 ATP:D-galactose 1-phosphotransferase
R01094 21 D-Galactose:NAD+ 1-oxidoreductase
R01096 21 D-Galactose:NADP+ 1-oxidoreductase
R01098 21 D-Galactose:oxygen 6-oxidoreductase
R01099 21 D-Galactose:oxygen 6-oxidoreductase
R01100 21 Lactose galactohydrolase
R01104 21 Galactosylglycerol galactohydrolase
R01182 21 ATP:myo-inositol 1-phosphotransferase
R01183 21 myo-Inositol:NAD+ 2-oxidoreductase
R01184 21 myo-Inositol:oxygen oxidoreductase
R01193 21 sn-Glycero-3-phospho-1-inositol glycerophosphohydrolase
R01194 21 1-alpha-D-Galactosyl-myo-inositol galactohydrolase
R01200 21 N-Acetyl-D-glucosamine amidohydrolase
R01202 21 N-Acetyl-D-glucosamine:NAD+ 1-oxidoreductase
R01203 21 N-Acyl-D-hexosamine:oxygen 1-oxidoreductase
R01207 21 N-Acyl-D-glucosamine 2-epimerase
R01266 21 1-beta-Aspartyl-N-acetyl-D-glucosaminylamine L-asparaginohydrolase
R01329 21 Epimelibiose galactohydrolase
R01441 21 ATP:cellobiose 6-phosphotransferase
R01442 21 Cellobiose:oxygen 1-oxidoreductase
R01445 21 Cellobiose 2-epimerase
R01519 21 D-Glucono-1,5-lactone lactonohydrolase
R01555 21 Maltose:orthophosphate 1-beta-D-glucosyltransferase
R01556 21 Acetyl-CoA:maltose O-acetyltransferase
R01557 21 Maltose alpha-D-glucosylmutase
R01645 21 4-hydroxy-2-oxo-heptandioate succinate semialdehyde-lyase
R01647 21
R01663 21 dCMP aminohydrolase
R01664 21 2'-Deoxycytidine 5'-monophosphate phosphohydrolase
R01665 21 ATP:CMP phosphotransferase
R01667 21 dCDP nucleotidohydrolase
R01694 21 L-Sorbose:NADP+ 5-oxidoreductase
R01695 21 L-Sorbose:oxygen 5-oxidoreductase
R01724 21 Nicotinate D-ribonucleotide:pyrophosphate
phosphoribosyltransferase
R01847 21 UTP:Sedoheptulose 7-phosphate 1-phosphotransferase
R01870 21 Orotidine-5'-phosphate:pyrophosphate phosphoribosyltransferase
R01887 21 gamma-Amino-gamma-cyanobutanoate aminohydrolase
R02061 21
trans,trans-Farnesyl-diphosphate:isopentenyl-diphosphatefarnesyltranstransferase
R02100 21 dUTP nucleotidohydrolase
R02201 21 L-Pipecolate:NAD+ 2-oxidoreductase
R02274 21 5-Aminopentanoate:2-oxoglutarate aminotransferase
R02276 21 5-Acetamidopentanoate amidohydrolase
R02303 21 ATP:farnesyl-diphosphate phosphotransferase
R02305 21 2-trans,6-trans-farnesyldiphosphate diphosphate-lyase
(cyclizing,pentalenene-forming)
R02306 21 trans,trans-Farnesyl-diphosphate sesquiterpenoid-lyase
R02307 21 trans,trans-Farnesyl-diphosphate farnesyltransferase (bicyclizing)
R02310 21 trans,trans-Farnesyl-diphosphate sesquiterpenoid-lyase
R02311 21 2-trans,6-trans-Farnesyl-diphosphate diphosphate-lyase
(cyclizing,(+)-delta-cadinene-forming)
R02330 21 dUTP nucleotidohydrolase
R02332 21 dUTP:uridine 5'-phosphotransferase
R02345 21 3-Hydroxybutan-2-one:D-ribose-5-phosphate aldehydetransferase
R02365 21 Cellobiose:quinone 1-oxidoreductase
R02468 21 (-)-Limonene,NADPH:oxygen oxidoreductase (6-hydroxylating)
R02469 21 (-)-limonene,NADPH:oxygen oxidoreductase (3-hydroxylating)
R02470 21 (-)-Limonene,NADPH:oxygen oxidoreductase (7-hydroxylating)
R02532 21
4-[(1R)-2-Amino-1-hydroxyethyl]-1,2-benzenediol:oxygenoxidoreductase(deaminating)(flavin-containing)
R02706 21
R02727 21 alpha,alpha-Trehalose:orthophosphate beta-D-glucosyltransferase
R02778 21 Trehalose-6-phosphate phosphohydrolase
R02926 21 Melibiitol galactohydrolase
R03014 21 ATP:L-rhamnulose 1-phosphotransferase
R03140 21 D-Ribulose 1,5-bisphosphate carboxy-lyase (dimerizing)
R03186 21
R03222 21 Protoporphyrinogen-IX:oxygen oxidoreductase
R03238 21 UTP:D-Tagatose 6-phosphate 1-phosphotransferase
R03346 21 Nicotinate D-ribonucleotide phosphohydrolase
R03347 21
R03348 21 Nicotinate-nucleotide:pyrophosphate
phosphoribosyltransferase(carboxylating)
R03349 21 L-erythro-3,5-diaminohexanoate:NAD+ oxidoreductase (deaminating)
R03540 21
R03542 21 alpha-Aminopropiononitrile aminohydrolase
R03733 21 L-Threonate:NAD+ 3-oxidoreductase
R03819 21 ATP:sedoheptulose 7-phosphate
R03960 21 (3R)-beta-Leucine:NAD+ oxidoreductase(deaminating)
R04048 21
R04142 21
R04174 21 6-Acetamido-2-oxohexanoate amidohydrolase
R04357 21 citrate:N6-acetyl-N6-hydroxy-L-lysine ligase (ADP-forming)
R04435 21 N-Acetylneuraminate 9-phosphate
pyruvate-lyase(pyruvate-phosphorylating)
R04687 21 2,5-Diaminohexanoate:NAD+ oxidoreductase (deaminating)
R04745 21 (S)-Hydroxyoctanoyl-CoA:NAD+ oxidoreductase
R04785 21 L-Dehydroascorbate lactonohydrolase
R05085 21 O-Phospho-4-hydroxy-L-threonine:2-oxoglutarate aminotransferase
R05444 21
R05513 21
R05555 21 Farnesyl diphosphate:Isopentenyl diphosphate farnesyl transferase
R05646 21
R05781 21 cyclic-imide amidohydrolase (decyclicizing)
R06119 21 (R)-limonene,NADPH: oxygen oxidoreductase (6-hydroxylating)
R06223 21
R06398 21 (+)-limonene,NADH:oxygen oxidoreductase
R06523 21 trans,trans-farnesyl-diphosphate diphosphate-lyase
(cyclizing,vetispiradiene-forming)
R06741 21
R06759 21
R07132 21 D-galactose:NADP+ 1-oxidoreductase
R07145 21 L-iditol:NAD+ 2-oxidoreductase
R07148 21 D-threo-aldose:NAD+ 1-oxidoreductase
R07343 21 myo-inositol-phosphate phosphohydrolase
R00159 22 UTP diphosphohydrolase
R00286 22 UDPglucose:NAD+ oxidoreductase
R00287 22 UDPglucose pyrophosphohydrolase
R00289 22 UTP:alpha-D-glucose-1-phosphate uridylyltransferase
R00291 22 UDPglucose 4-epimerase
R00293 22 UDPglucose 4,6-hydro-lyase
R00414 22 UDP-N-acetyl-D-glucosamine 2-epimerase
R00415 22 UTP:N-acetyl-alpha-D-glucosamine-1-phosphate uridylyltransferase
R00502 22 UTP:alpha-D-hexose-1-phosphate uridylyltransferase
R00571 22 UTP:ammonia ligase(ADP-forming)
R00573 22 UTP:ammonia ligase(ADP-forming)
R00662 22 Uridine triphosphate pyrophosphohydrolase
R00766 22 UDPglucose:D-fructose-6-phosphate 2-alpha-D-glucosyltransferase
R00806 22 UDPglucose:D-fructose 2-alpha-D-glucosyltransferase
R00871 22 D-Fructose:NADP+ 5-oxidoreductase
R00955 22 UDPglucose:alpha-D-galactose-1-phosphate uridylyltransferase
R00965 22 Orotidine-5'-phosphate carboxy-lyase
R00967 22 UTP:uridine 5'-phosphotransferase
R01020 22
R01204 22 Acetyl-CoA:D-glucosamine N-acetyltransferase
R01240 22 UDPglucose:phenol beta-D-glucosyltransferase
R01304 22 UDPglucose:4-hydroxybenzoate 4-O-beta-D-glucosyltransferase
R01334 22 2-Phosphoglycolate phosphohydrolase
R01380 22 UTP:1-phospho-alpha-D-glucuronate uridylyltransferase
R01381 22 UTP:1-phospho-alpha-D-glucuronate uridylyltransferase
R01666 22 ATP:deoxycitidine 5'-phosphotransferase
R01678 22 Lactose galactohydrolase
R01679 22 Lactose 6-phosphate galactohydrolase
R01722 22 UDPglucose:nicotinate N-glucosyltransferase
R01804 22 N-Acetylneuraminate pyruvate-lyase (pyruvate-phosphorylating)
R01805 22 N-Acetylneuraminate 9-phosphate phosphohydrolase
R01811 22 N-Acetylneuraminate pyruvate-lyase
R01961 22 ATP:D-glucosamine phosphotransferase
R01962 22
R02063 22
R02064 22 Geranylgeranyl-diphosphate pyrophosphate-lyase (cyclizing)
R02065 22
Geranylgeranyl-diphosphate:geranylgeranyl-diphosphategeranylgeranyltransferase
R02068 22 ent-Copalyl-diphosphate lyase
R02256 22 UDPglucose:trans-cinnamate beta-D-glucosyltransferase
R02388 22 UDPglucose:arylamine N-D-glucosyltransferase
R02401 22 glutarate-semialdehyde:NAD+ oxidoreductase
R02411 22
1-alpha-D-Galactosyl-myo-inositol:sucrose6-alpha-D-galactosyltransferase
R02485 22 Deoxycytidine aminohydrolase
R02705 22 ATP:N-acyl-D-mannosamine 6-phosphotransferase
R02707 22
R02709 22 UDPglucose:4-hydroxymandelonitrile glucosyltransferase
R02737 22 UDPglucose:D-glucose-6-phosphate 1-alpha-D-glucosyltransferase
R02781 22 L-Glutamine:2,4,6/3,5-pentahydroxycyclohexanone aminotransferase
R02782 22 2,4,6/3,5-Pentahydroxycyclohexanone hydro-lyase
R02872 22 Presqualene diphosphate:farnesyl-diphosphate farnesyltransferase
R02874 22 Squalene,hydrogen-donor:oxygen oxidoreductase (2,3-epoxidizing)
R02875 22
R02876 22
R02951 22 UDPglucose:trans-4-hydroxycinnamate 4-O-beta-D-glucosyltransferase
R03033 22 D-Galactonate hydro-lyase
R03034 22 D-Galactono-1,4-lactone hydroxyacylhydrolase
R03094 22 UDPglucose:indole-3-acetate beta-D-glucosyltransferase
R03114 22 (-)-trans-Carveol:NADP+ oxidoreductase
R03261 22 (-)-trans-isopiperitenol:NAD+ oxidoreductase
R03297 22 UDPglucose:gallate beta-D-glucosyltransferase
R03384 22 ATP:1-amino-1-deoxy-scyllo-inositol 4-phosphotransferase
R03421 22 N4-(beta-N-Acetyl-D-glucosaminyl)-L-asparagine amidohydrolase
R03509 22 N-(5-Phospho-beta-D-ribosyl)anthranilate ketol-isomerase
R03616 22 Galactosylglycerol galactohydrolase
R03710 22 UDPglucose:trans-2-hydroxycinnamate O-beta-D-glucosyltransferase
R03741 22
R03945 22 Perillyl-alcohol:NAD+ oxidoreductase
R03971 22 (5-Glutamyl)-peptide:amino-acid 5-glutamyltransferase
R04144 22 5-Phospho-D-ribosylamine:glycine ligase (ADP-forming)
R04296 22 UDPglucose:(S)-4-hydroxymandelonitrile beta-D-glucosyltransferase
R04746 22 (S)-Hydroxyoctanoyl-CoA hydro-lyase
R04880 22 3,4-Dihydroxyphenylethyleneglycol:NAD+ oxidoreductase
R04882 22 3,4-Dihydroxymandelaldehyde:NAD+ oxidoreductase
R05067 22
R05086 22 O-Phospho-4-hydroxy-L-threonine phospho-lyase (adding water)
R05128 22
R05129 22
R05326 22
beta-D-Galactopyranosyl-(13)-N-acetyl-D-hexosamine:phosphategalactosyltransferase
R05351 22
R05647 22
R05659 22
R05681 22 NAD-dependent threonine 4-phosphate dehydrogenase
R05769 22 UDP-glucose:hydroquinone-O-b-D-glucosyltransferase
R05784 22 limonene-1,2-epoxide hydrolase
R05842 22 ethylene oxide hydrolase
R06117 22 (+)-trans-carveol: NAD+ oxidoreductase
R06298 22 (+)-Copalyl-diphosphate lyase (decyclizing)
R06305 22 Geranylgeranyl-diphosphate diphosphate-lyase (cyclizing,
taxadieneforming)
R06312 22
R06321 22
R06447 22
di-trans,poly-cis-Decaprenyl-diphosphate:isopentenyl-diphosphateundecaprenylcistransferase
R06594 22
R06836 22 Ribose 1,5-biphosphokinase
R07322 22 squalene mutase (cyclizing)
R07323 22 squalene mutase (cyclizing)
R00039 23 Raffinose:raffinose alpha-D-galactosyltransferase
R00049 23
1-O-Galloyl-beta-D-glucose:1-O-galloyl-beta-D-glucoseO-galloyltransferase
R00416 23 UTP:N-acetyl-alpha-D-glucosamine-1-phosphate uridylyltransferase
R00418 23 UDP-N-acetyl-D-glucosamine 4-epimerase
R00420 23 UDP-N-acetyl-D-glucosamine 2-epimerase
R00421 23 UDP-N-acetyl-D-glucosamine:NAD+ 6-oxidoreductase
R00422 23
R00423 23
R00501 23
R00503 23 UDPgalactose:D-glucose 4-beta-D-galactosyltransferase
R00504 23 UDPgalactose:UDP-N-acetyl-D-glucosamine
galactosephosphotransferase
R00505 23 UDP-D-galactopyranose furanomutase
R00515 23 CTP pyrophosphohydrolase
R00568 23 CTP aminohydrolase
R00569 23 CTP diphosphohydrolase
R00570 23 ATP:nucleoside-diphosphate phosphatransferase
R00572 23 CTP:pyruvate O2-phosphotransferase
R00574 23 CTP pyriphosphate-lyase (cyclizing)
R00660 23
Phosphoenolpyruvate:UDP-N-acetyl-D-glucosamine1-carboxyvinyl-transferase
R00767 23 CTP:D-fructose-6-phosphate 1-phosphotransferase
R00809 23 UDPgalactose:sucrose 6F-alpha-D-galactosyltransferase
R00853 23 UDPgalactose:sn-glycerol-3-phosphate
2-alpha-D-galactosyltransferase
R00854 23 UDPgalactose:sn-glycerol-3-phosphate
1-alpha-D-galactosyltransferase
R00856 23 CTP:sn-glycerol-3-phosphate cytidylyltransferase
R00956 23 CTP:D-glucose-1-phosphate cytidylyltransferase
R01019 23
R01103 23 Raffinose galactohydrolase
R01117 23 CTP:N-acylneuraminate cytidylyltransferase
R01146 23
R01192 23 UDPgalactose:myo-inositol 1-alpha-D-galactosyltransferase
R01205 23 UDPgalactose:N-acetyl-D-glucosamine 4-beta-D-galactosyltransferase
R01384 23 UDP-D-glucuronate carboxy-lyase
R01385 23 UDPglucuronate 4-epimerase
R01386 23
R01387 23 UDPglucuronate 5'-epimerase
R01544 23 2-amino-2-deoxy-D-gluconate ammonia-lyase
R01806 23 Acetyl-CoA:N-acetylneuraminate 4-O-acetyltransferase
R01807 23 Acetyl-CoA:N-acetylneuraminate 7-O-acetyltransferase
R01808 23 Acetyl-CoA:N-acetylneuraminate 9-O-acetyltransferase
R01810 23 N-Acyl-O-acetylneuraminate O-acetylesterase
R01846 23 CTP:Sedoheptulose 7-phosphate 1-phosphotransferase
R01873 23 Quinate:pyrroloquinoline-quinone 5-oxidoreductase
R02038 23 CTP:ethanolamine-phosphate cytidylyltransferase
R02402 23 Glutarate:CoA ligase (ADP-forming)
R02410 23 Raffinose fructohydrolase
R02415 23 Shikimate:pyrroloquinoline-quinone 5-oxidoreductase
R02921 23 CTP:D-ribitol-5-phosphate cytidylyltransferase
R03199 23 (S)-2,3-Epoxysqualene mutase (cyclizing, lanosterol-forming)
R03200 23 (S)-2,3-Epoxysqualene mutase (cyclizing, cycloartenol-forming)
R03201 23
R03237 23 CTP:D-Tagatose 6-phosphate 1-phosphotransferase
R03317 23 UDP-N-acetyl-D-mannosamine:NAD+ 1-oxidoreductase
R03351 23 CTP:3-deoxy-D-manno-octulosonate cytidylyltransferase
R03387 23 ATP:2-dehydro-3-deoxy-galactonokinase
R03418 23 1-alpha-D-Galactosyl-myo-inositol:raffinose galactosyltransferase
R03477 23
L-Arginine:1-amino-1-deoxy-scyllo-inositol-4-phosphateamindinotransferase
R03508 23
1-(2-Carboxyphenylamino)-1-deoxy-D-ribulose-5-phosphatecarboxy-lyase(cyclizing)
R03776 23 trans-Oct-2-enoyl-CoA reductase
R03879 23
R04218 23 prephytoene
diphosphate:geranylgeranyl-diphosphategeranylgeranyltransferase
R04247 23 CTP:ethanolamine-phosphate cytidylyltransferase
R04299 23
R04409 23
1-O-trans-Cinnamoyl-beta-D-glucopyranose:alcoholO-cinnamoyltransferase
R04410 23
1-O-trans-Cinnamoyl-beta-D-glucopyranose:alcoholO-cinnamoyltransferase
R04686 23
R05061 23
1-O-trans-Cinnamoyl-beta-D-glucopyranose:alcoholO-cinnamoyltransferase
R05087 23
R05092 23 ent-Copalyl-diphosphate diphosphate-lyase
R05130 23
R05198 23
R05633 23 CTP: 2-C-Methyl-D-erythritol 4-phosphate cytidylyltransferase
R05660 23
R06299 23 Copalyl-diphosphate diphosphate-lyase (cyclizing)
R06300 23 Copalyl-diphosphate diphosphate-lyase (cyclizing)
R06301 23 Copalyl-diphosphate diphosphate-lyase (cyclizing)
R06302 23 Copalyl-diphosphate diphosphate-lyase (cyclizing)
R06303 23 Copalyl-diphosphate diphosphate-lyase (cyclizing)
R06304 23 Copalyl-diphosphate diphosphate-lyase (cyclizing)
R06314 23
R06315 23
R06366 23 Aldehyde:NAD+ oxidoreductase
R06372 23 Carvone reductase
R06399 23 limonene-1,2-diol:(acceptor) 2-oxidoreductase
R06466 23
R06469 23
R06471 23
R06974 23 glycinamide ribonucleotide transformylase
R07269 23
di-trans,poly-cis-decaprenyl-diphosphate:isopentenyl-diphosphateundecaprenylcistransferase
R07270 23 prephytoene
diphosphate:geranylgeranyl-diphosphategeranylgeranyltransferase
R07353 23
6-(2-Amino-2-carboxyethyl)-7,8-dioxo-7,8-dihydroquinoline-2,4-dicarboxylate:oxygen
oxidoreductase (cyclizing)
R07406 23
R00510 24 Cytidine-5'-monophosphate phosphoribo(deoxyribo)hydrolase
R00511 24 Cytidine-5'-monophosphate phosphohydrolase
R00512 24 ATP:CMP phosphotransferase
R00514 24 CDP diphosphohydrolase
R00855 24 CDPglycerol phosphoglycerohydrolase
R01064 24
2-Dehydro-3-deoxy-D-galactonate-6-phosphateD-glyceraldehyde-3-phosphate-lyase
R01101 24 alpha-D-Glucoside glucohydrolase
R01120 24
R01471 24 UTP:alpha-D-xylose-1-phosphate uridylyltransferase
R01473 24 UDP-L-arabinose 4-epimerase
R01474 24
R01537 24
R02340 24 (1S,2R)-1-C-(indol-3-yl)glycerol
3-phosphateD-glyceraldehyde-3-phosphate-lyase
R02426 24 CDPglucose 4,6-hydro-lyase
R02563 24 CDPethanolamine:L-serine ethanolaminephosphotransferase
R02634 24
R02636 24 UDP-D-galacturonate carboxy-lyase
R02722 24 L-Serine hydro-lyase (adding indoleglycerol-phosphate)
R03191 24 UDP-N-acetylmuramate:NADP+ oxidoreductase
R03496 24 1-Guanidino-1-deoxy-scyllo-inositol-4-phosphate 4-phosphohydrolase
R03634 24
R03635 24 Stachyose fructohydrolase
R03689 24
R03690 24
R03765 24
R03778 24 Octanoyl-CoA:acetyl-CoA C-acyltransferase
R04289 24
R04463 24 5'-Phosphoribosylformylglycinamide:L-glutamine
amido-ligase(ADP-forming)
R04531 24
UDPgalactose:beta-D-galactosyl-1,4-N-acetyl-D-glucosamine3-alpha-D-galactosyltransferase
R04532 24
CMP-N-acetylneuraminate:beta-D-galactosyl-1,4-N-acetyl-beta-D--glucosamine
alpha-2,6-N-acetylneuraminyltransferase
R04786 24
R04998 24 beta-D-Glucosyl-2-coumarinate glucohydrolase
R05634 24 ATP: 4-(Cytidine
5'-diphospho)-2-C-methyl-D-erythritol2-phosphotransferase
R05640 24 Lanosterol,NADPH:oxygen oxidoreductase (14-methyl cleaving)
R05661 24
R05838 24 pyridoxine 5'-phosphate synthase
R06291 24 ent-kaur-16-ene,NADPH:oxygen oxidoreductase (hydroxylating)
R06367 24 perillic acid:CoA ligase (ADP-forming)
R06381 24
R06400 24 (1S,4R)-1-hydroxy-2-oxolimonene, NADPH:oxygen oxidoreductase
R06501 24
R06894 24
R00278 25 Pyridoxine 5-phosphate:oxygen oxidoreductase (deaminating)
R00513 25 ATP:cytidine 5'-phosphotransferase
R00516 25 UTP:cytidine 5'-phosphotransferase
R00673 25 L-Tryotophan indole-lyase (deaminating)
R00674 25 L-Serine hydro-lyase (adding indoleglycerol-phosphate)
R00675 25 L-Tryptophan:NAD+ oxidoreductase (deaminating)
R00677 25 L-Tryptophan:oxygen oxidoreductase (deaminating)
R00678 25 L-tryptophan:oxygen 2,3-oxidoreductase (decyclizing)
R00679 25 L-Tryptophan:oxygen 2-oxidoreductase(decarboxylating)
R00681 25 L-Tryptophan:oxygen 2'-oxidoreductase (side-chain-cleaving)
R00682 25 L-Tryptophanamide amidohydrolase
R00684 25 L-Tryptophan:2-oxoglutarate aminotransferase
R00685 25 L-Tryptophan decarboxy-lyase
R00974 25 Cytosine aminohydrolase
R01376 25 L-Tryptophan:phenylpyruvate aminotransferase
R01657 25 Dimethylallyl-diphosphate:L-tryptophan dimethylallyltransferase
R01878 25 Cytidine aminohydrolase
R01911 25 pyridoxine-5'-phosphate phosphohydrolase
R01980 25 ATP:D-galacturonate 1-phosphotransferase
R02137 25 Cytidine ribohydrolase
R02296 25 Cytidine:orthophosphate alpha-D-ribosyltransferase
R02338 25 Indole:oxygen 2,3-oxidoreductase (decyclizing)
R02339 25
R02371 25 dCTP:cytidine 5'-phosphotransferase
R02372 25 dUTP:cytidine 5'-phosphotransferase
R02817 25 Serine-phosphoethanolamine ethanolaminephosphohydrolase
R03079 25
R03193 25 UDP-N-acetylmuramate:L-alanine ligase (ADP-forming)
R03391 25 CDP-4-dehydro-3,6-dideoxy-D-glucose:NAD+ 3-oxydoreductase
R04208 25 2-(Formamido)-N1-(5-phosphoribosyl)acetamidine
cyclo-ligase(ADP-forming)
R04215 25 CTP:N-acylneuraminate cytidylyltransferase
R04668 25
R04669 25
R04743 25 (S)-Hydroxydecanoyl-CoA:NAD+ oxidoreductase
R04787 25
R04804 25 delta8,24-Cholestadien-3beta-ol delta7-delta8-isomerase
R04999 25
R05317 25 L-Tryptophan:oxygen alpha,beta-oxidoreductase
R05378 25 2-Deoxy-5-keto-D-gluconic acid 6-phosphate
Dihydroxyacetonephosphate-lyase
R05549 25
R05637 25 2-Phospho-4-(cytidine
5'-diphospho)-2-C-methyl-D-erythritolCMP-lyase (cyclizing)
R05639 25 4,4-dimethyl-5a-cholesta-8,24-dien-3b-ol:NADP+ D14-oxidoreductase
R05729 25 alkene,NADH:oxygen oxidoreductase
R05730 25 alkene,NADH:oxygen oxidoreductase
R06292 25 ent-Kaur-16-ene,NADPH:oxygen oxidoreductase (hydroxylating)
R06369 25 2-hydroxy-4-isopropenylcyclohexane-1-carboxyl-CoA hydro-lyase
R07194 25 alkene,NADH:oxygen oxidoreductase
R07403 25
R00173 26 pyridoxal-5'-phosphate phosphohydrolase
R01147 26 Pyridoxamine-5'-phosphate:2-oxoglutarate aminotransferase
R01580 26 Pyridoxamine-5'-phosphate:2-oxoglutarate aminotransferase
R01708 26 Pyridoxine:NADP+ 4-oxidoreductase
R01711 26 Pyridoxine:oxygen oxidoreductase (deaminating)
R01909 26 ATP:pyridoxal 5'-phosphotransferase
R01910 26 Primary alcohol:(acceptor) oxidoreductase
R01912 26 UDPglucose:pyridoxine 5'-O-beta-D-glucosyltransferase
R01959 26 N-Formyl-L-kynurenine amidohydrolase
R01971 26 Indolelactate:NAD+ oxidoreductase
R01974 26 Indol-3-yl-pyruvate carboxy-lyase
R02173 26 Tryptamine:oxygen oxidoreductase(deaminating)(flavin-containing)
R02783 26 UDP-N-acetylmuramoyl-L-alanine:D-glutamate ligase(ADP-forming)
R03096 26 Indole-3-acetamide amidohydrolase
R03472 26
R03936 26 Formylkynurenine hydrolase
R04045 26
R04209 26 1-(5-Phospho-D-ribosyl)-5-amino-4-imidazolecarboxylate
carboxy-lyase
R04265 26
R04329 26
R04671 26 4alpha-Methylcholesta-8-en-3beta-ol delta7-delta8-isomerase
R04744 26 (S)-Hydroxydecanoyl-CoA hydro-lyase
R04798 26
R05703 26 lanosterol D24-reductase
R05840 26
R06048 26
R06293 26 ent-Kaur-16-ene,NADPH:oxygen oxidoreductase (hydroxylating)
R07404 26 5-amino-1-(5-phospho-D-ribosyl)imidazole:carbon-dioxide
ligase(ADP-forming)
R07421 26
R00174 27 ATP:pyridoxal 5'-phosphotransferase
R00277 27 Pyridoxamine-5'-phosphate:oxygen oxidoreductase (deaminating)
R00983 27 2,3-Dihydroxyindole:oxygen 2,3-oxidoreductase (decyclizing)
R00987 27 L-Kynurenine hydrolase
R00988 27 N-Formylanthranilate amidohydrolase
R01707 27 Pyridoxal:NAD+ 4-oxidoreductase
R01709 27 Pyridoxal:oxygen 4-oxidoreductase
R01710 27 Pyridoxamine:oxygen oxidoreductase (deaminating)
R01712 27 Pyridoxamine:pyruvate aminotransferase
R01713 27 Pyridoxamine:oxaloacetate aminotransferase
R01956 27 L-Kynurenine:2-oxoglutarate aminotransferase
R01957 27 L-Kynurenine:glyoxylote aminotransferase (cyclizing)
R01960 27 L-Kynurenine,NADPH:oxygen oxidoreductase (3-hydroxylating)
R02494 27 pyridoxamine-5'-phosphate phosphohydrolase
R02678 27 Indole-3-acetaldehyde:NAD+ oxidoreductase
R02679 27 indole-3-ethanol:NAD+ oxidoreductase
R02681 27 indole-3-acetaldehyde:oxygen oxidoreductase
R02785 27 UDP-N-acetylmuramoyl-L-alanyl-D-glutamate:L-lysine
ligase(ADP-forming)
R02786 27 UDP-N-acetylmuramoyl-L-alanyl-D-glutamate:L-lysine
ligase(ADP-forming)
R02788 27
UDP-N-acetylmuramoyl-L-alanyl-D-glutamate:meso-2,6-diaminoheptanedioate
ligase (ADP-forming)
R03310 27 5alpha-cholest-7-en-3beta-ol, NADH:oxygen 5-oxidoreductase
R03353 27 5alpha-Cholest-7-en-3beta-ol delta7-delta8-isomerase
R03471 27 ATP:4-amino-5-hydroxymethyl-2-methylpyrimidine
5-phosphotransferase
R03811 27
R04024 27 Acetyl-CoA:N-hydroxyarylamine O-acetyltransferase
R04266 27 CDP-3,6-dideoxy-D-glucose 2-epimerase
R04328 27
R04591 27 1-(5-Phosphoribosyl)-5-amino-4-carboxyimidazole:L-aspartate
ligase(ADP-forming)
R04753 27 trans-Dec-2-enoyl-CoA reductase
R04915 27 Quinoline-3,4-diol 2,4-dioxygenase (carbon monoxide-forming)
R05383 27 (hydroxyamino)benzene hydroxymutase
R05719 27 3-hydroxy-1H-quinolin-4-one 2,4-dioxygenase (CO-forming)
R05839 27 pyridoxamine:2-oxoglutarate aminotransferase
R06294 27 ent-Kaur-16-en-19-oate,NADPH:oxygen oxidoreductase (hydroxylating)
R06960 27
R07405 27 5-carboxyamino-1-(5-phospho-D-ribosyl)imidazole carboxymutase
R07422 27
R00074 28 2-Aminophenol:oxygen oxidoreductase
R01451 28 Cholesterol:NAD+ delta7-oxidoreductase
R02493 28 ATP:pyridoxal 5'-phosphotransferase
R02668 28 3-Hydroxy-L-kynurenine hydrolase
R02669 28
R02992 28 4-Pyridoxolactone lactonohydrolase
R02993 28
R03311 28
R03445 28
R04171 28 3-Hydroxy-L-kynurenine:2-oxoglutarate aminotransferase
R04172 28
R04509 28 ATP:4-amino-2-methyl-5-phosphomethylpyrimidine phosphotransferase
R04559 28
1-(5'-Phosphoribosyl)-5-amino-4-(N-succinocarboxamide)-imidazoleAMP-lyase
R04572 28
UDP-N-acetylmuramoyl-L-alanyl-D-glutamyl-L-lysine:alanyl-D-alanineligase
(ADP-forming)
R04573 28
UDP-N-acetylmuramoyl-L-alanyl-D-glutamyl-L-lysine:alanyl-D-alanineligase
(ADP-forming)
R04617 28
UDP-N-acetylmuramoyl-L-alanyl-D-glutamyl-meso-2,6-diaminoheptanedioate:D-alanyl-D-alanine
ligase(ADP-forming)
R04742 28 Decanoyl-CoA:acetyl-CoA C-acyltransferase
R05154 28 quinolin-4(1H)-one,NADH:oxygen oxidoreductase (3-oxygenating)
R05405 28
R06295 28 ent-Kaur-16-en-19-oate,NADPH:oxygen oxidoreductase (hydroxylating)
R06296 28 ent-Kaur-16-en-19-oate,NADPH:oxygen oxidoreductase (hydroxylating)
R06961 28
R07423 28
R01452 29
R01453 29
R01454 29 Cholesterol:oxygen oxidoreductase (side-chain-cleaving)
R01459 29 Cholesterol:oxygen oxidoreductase
R01460 29 Cholesteryl-beta-D-glucoside glucohydrolase
R01463 29 Cholesterol,NADPH:oxygen oxidoreductase (7alpha-hydroxylating)
R02665 29 3-Hydroxyanthranilate:oxygen 3,4-oxidoreductase (decyclizing)
R02666 29 3-Hydroxyanthranilate:oxygen oxidoreductase
R02670 29 Hydorogen-peroxide:hydrogen-peroxide oxidoreductase
R02723 29
R03439 29 kynurenate:oxygen oxidoreductase (hydroxylating)
R03954 29
R04378 29
1-(5'-Phosphoribosyl)-5-amino-4-imidazolecarboxamide:pyrophosphatephosphoribosyltransferase
R04611 29
R04741 29 (S)-3-Hydroxydodecanoyl-CoA:NAD+ oxidoreductase
R04907 29
3-Hydroxykynurenamine:oxygenoxidoreductase(deaminating)(flavin-containing)
R06297 29 ent-Kaur-16-en-19-oate,NADPH:oxygen oxidoreductase (hydroxylating)
R06962 29
R06975 29
5-formaminoimidazole-4-carboxamide-1-beta-D-ribofuranosyl5'-monophosphate
synthetase
R07207 29 cholesterol,NADPH:oxygen oxidoreductase (24-hydroxylating)
R07426 29
R01127 30 IMP 1,2-hydrolase (decyclizing)
R02609 30 5beta-Cholestan-3-one:NADP+ 4,5-oxidoreductase
R02610 30 5alpha-cholestan-3-one:NADP+ delta7-oxidoreductase
R03251 30 7,8-dihydro-7,8-dihydroxykynurenate:NAD+ oxidoreductase
R04170 30 (S)-3-Hydroxydodecanoyl-CoA hydro-lyase
R04263 30 cholest-5-ene-3beta,7alpha-diol:NAD+ 3-oxidoreductase
R04792 30
R04793 30
R04853 30 20alpha-Hydroxycholesterol,hydrogen-donor:oxygen
oxidoreductase(17-alpha-hydroxylating)
R04854 30 20alpha-Hydroxycholesterol:oxygen
oxidoreductase(side-chain-cleaving)
R04855 30 22beta-Hydroxycholesterol:oxygen
oxidoreductase(side-chain-cleaving)
R06322 30 (gibberellin-44),2-oxoglutarate:oxygen oxidoreductase
R06964 30
R07208 30
(24S)-cholest-5-ene-3beta,24-diol,NADPH:oxygenoxidoreductase(7alpha-hydroxylating)
R01126 31 Inosine 5'-monophosphate phosphohydrolase
R01128 31 5'-Inosinate phosphoribohydrolase
R01130 31 IMP:NAD+ oxidoreductase
R01131 31 ATP:inosine 5'-phosphotransferase
R01132 31 IMP:pyrophosphate phosphoribosyltransferase
R03252 31 7,8-Dihydroxykynurenate:oxygen 8,8a-oxidoreductase (decyclizing)
R03253 31 7,8-Dihydroxykynurenate:oxygen 8,8a-oxidoreductase (decyclizing)
R03856 31 trans-Dodec-2-enoyl-CoA reductase
R04100 31 3-cis-Dodecenoyl-CoA delta3-cis-delta2-trans-isomerase
R04676 31 17alpha,20alpha-Dihydroxycholesterol:oxygen
oxidoreductase(side-chain-cleaving)
R04817 31
7alpha-Hydroxy-5beta-cholestan-3-one:(acceptor)delta4-oxidoreductase
R04826 31
7alpha-hydroxycholest-4-en-3-one,NADPH:oxygenoxidoreductase(12alpha-hydroxylating)
R06323 31 (gibberellin-44),2-oxoglutarate:oxygen oxidoreductase
R00055 32 Nucleoside:oxygen 5'-oxidoreductase
R01769 32 Hypoxanthine:oxygen oxidoreductase
R01770 32 Inosine ribohydrolase
R01863 32 inosine:orthophosphate ribosyltransferase
R02142 32 XMP:pyrophosphate phosphoribosyltransferase
R02719 32 Xanthosine 5'-phosphate phosphohydrolase
R03327 32 17alpha-Hydroxypregnenolone:NAD+ 3-oxidoreductase
R03403 32 3beta-Hydroxyandrost-5-en-17-one acetaldehyde-lyase
R03735 32 (2S,3S)-2-Hydroxytridecane-1,2,3-tricarboxylate
oxaloacetate-lyase(CoA-acylating)
R03858 32 Lauroyl-CoA:acetyl-CoA C-acyltransferase
R03859 32 3-Hydroxytetradecane-1,3,4-tricarboxylate
2-oxoglutarate-lyase(CoA-acylating)
R04675 32 17alpha-Hydroxypregnenolone,hydrogen-donor:oxygen
oxidoreductase(21-hydroxylating)
R04818 32 3alpha,7alpha-Dihydroxy-5beta-cholestane:NAD+
oxidoreductase(B-specific)
R04823 32
7alpha,12alpha-Dihydroxy-5beta-cholestan-3-one:(acceptor)delta4-oxidoreductase
R04910 32
R06335 32
R01768 33 Xanthine:NAD+ oxidoreductase
R01837 33 3beta-Hydroxyandrost-5-en-17-one:NAD+ 3-oxidoreductase
R01841 33 17alpha-Hydroxyprogesterone acetaldehyde-lyase
R02103 33 xanthine:NAD+ oxidoreductase
R02107 33 Xanthine:oxygen oxidoreductase
R02141 33
R02143 33 Xanthosine ribohydrolase
R02145 33 Guanosine aminohydrolase
R02297 33 Xanthosine:orthophosphate ribosyltransferase
R03324 33 17alpha,20alpha-Dihydroxypregn-4-en-3-one:NAD+ 20-oxidoreductase
R03329 33 Steroid,reduced-adrenal-ferredoxin:oxygen
oxidoreductase(11-hydroxylating)
R03406 33 Androst-5-ene-3beta,17beta-diol:NAD+ oxidoreductase
R03408 33
R04739 33 (S)-3-Hydroxytetradecanoyl-CoA:NAD+ oxidoreductase
R04806 33 5beta-cholestane-3alpha,7alpha-diol,NADPH:oxygen
oxidoreductase(26-hydroxylating)
R04824 33
3alpha,7alpha,12alpha-Trihydroxy-5beta-cholestane:NAD+oxidoreductase
(B-specific)
R04849 33 11-Deoxycortisol delta5-delat4-isomerase
R04850 33 17alpha,21-Dihydroxypregnenolone:oxygen
oxidoreductase(11-hydroxylating)
R04918 33
R05822 33
R07204 33
5beta-cholestane-3alpha,7alpha-diol,NADPH:oxygenoxidoreductase(12alpha-hydroxylating)
R01228 34 ATP:inosine 5'-phosphotransferase
R01677 34 Guanosine ribohydrolase
R01836 34 Testosterone:NAD+ oxidoreductase
R01840 34
R02106 34 Urate:oxygen oxidoreductase
R02147 34 guanosine:orthophosphate ribosyltransferase
R02499 34 Testosterone delta5-delat4-isomerase
R02646 34 Urate-3-ribonucleoside:orthophosphate D-ribosyltransferase
R02840 34 Cortisol delta5-delat4-isomerase
R04678 34 16alpha-Hydroxyandrost-4-ene-3,17-dione delta5-delat4-isomerase
R04740 34 (S)-3-Hydroxytetradecanoyl-CoA hydro-lyase
R04805 34
R04807 34
5beta-Cholestane-3alpha,7alpha,12alpha-triol,NADPH:oxygenoxidoreductase
(26-hydroxylating)
R04857 34
R04916 34
R00332 35 ATP:(d)GMP phosphotransferase
R00356 35
R01134 35 NADH:guanosine-5'-phosphate oxidoreductase(deaminating)
R01227 35 Guanosine 5'-monophosphate phosphohydrolase
R01229 35 GMP:pyrophosphate phosphoribosyltransferase
R01676 35 Guanine aminohydrolase
R01969 35 Deoxyguanosine:orthophosphate ribosyltransferase
R02501 35
R02502 35 UDPglucuronate beta-D-glucuronosyltransferase(acceptor-unspecific)
R02834 35 Cortisol:NAD+ 11-oxidoreductase
R02837 35 Acetyl-CoA:cortisol O-acetyltransferase
R02841 35
11beta,17alpha,21-Trihydroxy-5beta-pregnane-3,20-dione:NADP+delta4-oxidoreductase
R03507 35
5beta-Cholestane-3alpha,7alpha,12alpha,26-tetraol:NAD+26-oxidoreductase
R03989 35 trans-Tetradec-2-enoyl-CoA reductase
R04506 35 3alpha,7alpha-Dihydroxy-5beta-cholestan-26-al:NAD+ oxidoreductase
R04732 35
R04759 35
R06063 35
R06064 35
R06601 35 5-Hydroxyisourate amidohydrolase
R00328 36 GDP phosphohydrolase
R00330 36 ATP:nucleoside-diphosphate phosphatransferase
R00336 36 Guanosine-3',5'-bis(diphosphate) 3'-pyrophosphohydrolase
R00337 36 GDPglucose glucohydrolase
R00430 36 GTP:pyruvate O2-phosphotransferase
R00431 36 GTP:oxaloacetate carboxy-lyase (transphosphorylating)
R00432 36 Succinate:CoA ligase (GDP-forming)
R00883 36 GDP:D-mannose-1-phosphate guanylyltransferase
R01517 36 GTP:3-phospho-D-glycerate 1-phosphotransferase
R01967 36 ATP:deoxyguanosine 5'-phosphotransferase
R01968 36 2'-Deoxyguanosine 5'-monophosphate phosphohydrolase
R02168 36 GDPglucose:D-glucose-6-phosphate 1-alpha-D-glucosyltransferase
R02351 36
R02405 36 Itaconate:CoA ligase (IDP-forming)
R02425 36 (S)(+)-Allantoin amidohydrolase
R02892 36 4,5alpha-dihydrocortisone:NADP+ delta4-oxidoreductase
R02893 36
17alpha,21-dihydroxy-5beta-pregnane-3,11,20-trione:NADP+delta4-oxidoreductase
R03506 36
3alpha,7alpha,12alpha-Trihydroxy-5beta-cholestan-26-al:NAD+26-oxidoreductase
R03925 36 (S)(+)-Allantoin racemase
R03991 36 myristoyl-CoA:acetylCoA C-myristoyltransferase
R04731 36 4-aminoimidazole aminohydrolase
R04761 36
R04832 36 Urocortisol:NAD+ oxidoreductase (B-specific)
R05321 36 n-tetradecanoyl-CoA, NADPH2:O2 oxidoreductase [11-(E)
desaturating]
R05322 36 n-tetradecanoyl-CoA, NADH:O2 oxidoreductase [11-(Z) desaturating]
R06604 36
R06605 36
R00012 37 GTP:GTP guanylyltransferase
R00335 37 GTP phosphohydrolase (vesicle-releasing)
R00424 37 GTP 7,8-8,9-dihydrolase
R00425 37 GTP 7,8-8,9-dihydrolase (pyrophosphate-forming)
R00426 37 Guanosine 5'-triphosphate pyrophosphohydrolase
R00428 37 GTP 7,8-8,9-dihydrolase
R00434 37 GTP pyrophosphate-lyase (cyclizing)
R00517 37 GTP:cytidine 5'-phosphotransferase
R00880 37 GDP-D-mannose:NAD+ 6-oxidoreductase
R00881 37 GDPmannose sugarphosphohydrolase
R00885 37 GTP:alpha-D-mannose-1-phosphate guanylyltransferase
R00888 37 GDPmannose 4,6-hydro-lyase
R00889 37 GDPmannose 3,5-epimerase
R00954 37 GTP:alpha-D-glucose-1-phosphate guanylyltransferase
R00968 37 GTP:uridine 5'-phosphotransferase
R01135 37 IMP:L-aspartate ligase (GDP-forming)
R01233 37 GDPglucose sugarphosphohydrolase
R02090 37 ATP:(d)GMP phosphotransferase
R02347 37 Estradiol-17alpha:NAD+ 17-oxidoreductase
R02352 37 Estradiol-17beta:NAD+ 17-oxidoreductase
R02354 37
R02356 37
R02358 37 UDPglucuronate beta-D-glucuronosyltransferase(acceptor-unspecific)
R02422 37 Allantoate amidinohydrolase
R02423 37 Allantoate amidinohydrolase (decarboxylating)
R02424 37 Allantoin amidohydrolase
R03087 37
R03409 37 Guanosine 3'-diphosphate 5'-triphosphate 5'-phosphohydrolase
R04026 37
R04737 37 (S)-3-Hydroxyhexadecanoyl-CoA:NAD+ oxidoreductase
R04829 37 Urocortisone:NAD+ oxidoreductase (B-specific)
R04830 37 Urocortisone:NADP+ oxidoreductase (B-specific)
R04834 37 Cortol:NAD+ oxidoreductase
R05768 37 GDP-mannose:3-phosphoglycerate 3-a-D-mannosyltransferase
R07306 37 GTP 8,9-hydrolase (phosphate-forming)
R00469 38 Ureidoglycolate amidohydrolase (decarboxylating)
R00776 38 (-)-Ureidoglycolate urea-lyase
R01083 38 N6-(1,2-Dicarboxyethyl)AMP AMP-lyase
R01232 38 P1,P4-Bis(5'-nucleosyl)-tetraphosphate nucleotidohydrolase
R01234 38 Guanosine 3',5'-cyclic phosphate 5'-nucleotidohydrolase
R01857 38 ATP:nucleoside-diphosphate phosphatransferase
R01858 38 dATP:pyruvate O2-phosphotransferase
R02935 38 (S)-Ureidoglycolate:NAD+ oxidoreductase
R03088 38
R03089 38
R03091 38 UDPglucuronate beta-D-glucuronosyltransferase(acceptor-unspecific)
R03396 38 GDP-6-deoxy-D-talose:NAD+ 4-oxidoreductase
R03397 38 GDP-6-deoxy-D-mannose:NAD+ 4-oxidoreductase
R03459 38
2,5-Diamino-6-hydroxy-4-(5-phosphoribosylamino)-pyrimidine2-aminohydrolase
R04286 38
2-Amino-4-hydroxy-6-(erythro-1,2,3-trihydroxypropyl)dihydropteridine
triphosphate lyase
R04620 38
2-Amino-4-hydroxy-6-(erythro-1,2,3-trihydroxypropyl)dihydropteridine
triphosphate phosphohydrolase (alkaline optimum)
R04638 38
R04681 38 Estriol:NAD+ 17-oxidoreductase
R04738 38 (S)-3-Hydroxyhexadecanoyl-CoA hydro-lyase
R04831 38 Cortolone:NAD+ oxidoreductase
R05046 38 Formamidopyrimidine nucleoside triphosphate 7,8-8,9-dihydrolase
R05047 38
R05554 38 Ureidoglycine aminohydrolase
R05692 38 GDP-L-fucose:NADP+ 4-oxidoreductase (3,5-epimerizing)
R05790 38 alpha-D-mannosyl-3-phosphoglycerate phosphohydrolase
R07059 38
R00085 39 ATP diphosphohydrolase
R00127 39 ATP:AMP phosphotransferase
R00181 39 AMP aminohydrolase
R00182 39 AMP phosphoribohydrolase
R00183 39 Adenosine 5'-monophosphate phosphohydrolase
R00185 39 ATP:adenosine 5'-phosphotransferase
R00188 39 Adenosine 3',5'-bisphosphate 3'(2')-phosphohydrolase
R00190 39 AMP:pyrophosphate phosphoribosyltransferase
R00235 39 Acetate:CoA ligase (AMP-forming)
R00236 39 Acetyl adenylate:CoA ligase (AMP-forming)
R00483 39 L-Aspartate:ammonia ligase (AMP-forming)
R00578 39 L-aspartate:L-glutamine amido-ligase (AMP-forming)
R00686 39 L-Phenylalanine racemase (ATP-hydrolysing)
R00925 39 Propanoate:CoA ligase (AMP-forming)
R00926 39 Propinol adenylate:CoA ligase (AMP-forming)
R01049 39 ATP:D-ribose-5-phosphate pyrophosphotransferase
R01278 39 trans-Hexadec-2-enoyl-CoA reductase
R01510 39 2,3-Dihydroxybenzoate:L-serine ligase
R01855 39 2'-Deoxyguanosine 5'-triphosphate pyrophosphohydrolase
R01856 39 dGTP triphosphohydrolase
R01880 39 dGTP:uridine 5'-phosphotransferase
R01951 39 GTP:L-fucose-1-phosphate guanylyltransferase
R01954 39 L-Citrulline:L-aspartate ligase (AMP-forming)
R02091 39 dGTP:cytidine 5'-phosphotransferase
R02937 39 Carbamoyl-phosphate:oxamate carbamoyltransferase
R03458 39 5-amino-6-(5-phosphoribitylamino)uracil:NADP+ 1'-oxidoreductase
R03504 39
2-Amino-4-hydroxy-6-(D-erythro-1,2,3-trihydroxypropyl)-7,8-dihydropteridine
glycolaldehyde-lyase
R04038 39 2-Isopentenyl-diphosphate:AMP delta2-isopentenyltransferase
R04285 39 6-Lactoyl-5,6,7,8-tetrahydropterin:NADP+ 2'-oxidoreductase
R04621 39
R04683 39 UDPglucuronate beta-D-glucuronosyltransferase(acceptor-unspecific)
R05048 39 GTP 7,8-8,9-dihydrolase
R05103 39
R05735 39 acetone:carbon-dioxide ligase (AMP-forming)
R05804 39 ADP:D-glucose 6-phosphotransferase
R05805 39 ADP:D-fructose-6-phosphate 1-phosphotransferase
R07060 39
R00087 40 ATP pyrophosphohydrolase
R00088 40 ATP aminohydrolase
R00089 40 ATP pyrophosphate-lyase (cyclizing)
R00122 40 ATP pyrophosphohydrolase
R00123 40 ADP aminohydrolase
R00126 40 ADP:ATP adenylyltransferase
R00157 40 Uridine triphosphate:AMP phosphotransferase
R00186 40 (S)-Lactate adenylohydrolase
R00199 40 ATP:pyruvate,water phosphotransferase
R00206 40 ATP:pyruvate,orthophosphate phosphotransferase
R00316 40 Acetate:CoA ligase (AMP-forming)
R00429 40 ATP:GTP 3'-pyrophosphotransferase
R00580 40
R00687 40 ATP:L-phenylalanine adenylyltransferase
R00735 40 L-Tyrosine:L-arginine ligase (AMP-forming)
R00910 40 L-Lysine:beta-alanine ligase (AMP-forming)
R00912 40 L-Arginine:beta-alanine ligase (AMP-forming)
R00948 40 ATP:alpha-D-glucose-1-phosphate adenyltransferase
R00979 40 ATP:anthranilate N-adenylyltransferase
R00982 40 Anthranilate:CoA ligase (AMP-forming)
R01052 40 ADP:D-ribose-5-phosphate adenylyltransferase
R01071 40 1-(5-Phospho-D-ribosyl)-ATP:pyrophosphate
phosphoribosyl-transferase
R01176 40 Butanoate:CoA ligase (AMP-forming)
R01230 40 Xanthosine-5'-phosphate:ammonia ligase (AMP-forming)
R01231 40 Xanthosine-5'-phosphate:L-glutamine amido-ligase (AMP-forming)
R01244 40 Adenine aminohydrolase
R01245 40 Adenosine ribohydrolase
R01274 40 Palmitoyl-CoA hydrolase
R01277 40 hexadecanal:NAD+ oxidoreductase (CoA-acylating)
R01280 40 Palmitate:CoA ligase (AMP-forming)
R01281 40 Palmitoyl-CoA:L-serine C-palmitoyltransferase (decarboxylating)
R01300 40 4-Hydroxybenzoate:CoA ligase (AMP-forming)
R01354 40 Propanoate:CoA ligase (AMP-forming)
R01357 40 Acetoacetate:CoA ligase (AMP-forming)
R01504 40 ATP:2,3-dihydroxybenzoate adenylyltransferase
R01558 40 Oxalate:CoA ligase (AMP-forming)
R01560 40 Adenosine aminohydrolase
R01561 40 Adenosine:orthophosphate ribosyltransferase
R01616 40 4-Coumarate:CoA ligase (AMP-forming)
R01813 40 Tetrahydrobiopterin:NADP+ oxidoreductase
R01927 40
R01943 40 3,4-Dihydroxy-trans-cinnamate:CoA ligase (AMP-forming)
R02255 40 trans-Cinnamate:CoA ligase (AMP-forming)
R02473 40 (R)-Pantoate:beta-alanine ligase (AMP-forming)
R02539 40 Phenylacetate:CoA ligase
R02557 40 Deoxyadenosine:orthophosphate ribosyltransferase
R02699 40 4-Hydroxyphenylacetate:CoA ligase (AMP-forming)
R03005 40 ATP:nicotinamide-nucleotide adenylyltransferase
R03066 40
2-Amino-4-hydroxy-6-hydroxymethyl-7,8-dihydropteridine:4-aminobenzoate2-amino-4-hydroxydihydropteridine-6-methenyltransferase
R03098 40 L-2-Aminoadipate-6-semialdehyde:NAD(P)+ 6-oxidoreductase
R03099 40
R03503 40
ATP:2-amino-4-hydroxy-6-hydroxymethyl-7,8-dihydropteridine6'-pyrophosphotransferase
R04030 40 O-Succinylbenzoate:CoA ligase (AMP-forming)
R04507 40 3alpha,7alpha-Dihydroxy-5beta-cholestanate:CoA ligase
(AMP-forming)
R04580 40 3alpha,7alpha,12alpha-Trihydroxy-5beta-cholestanate:CoA
ligase(AMP-forming)
R04639 40
2-Amino-4-hydroxy-6-(erythro-1,2,3-trihydroxypropyl)dihydropteridine
triphosphate 7,8-8,9-dihydrolase
R05467 40 L-N2-(2-carboxyethyl)arginine cyclo-ligase (AMP-forming)
R05644 40
R05668 40
R05695 40 Nucleoside:oxygen 5'-oxidoreductase (H2O2-forming)
R05696 40
R06368 40 perillic acid:CoA ligase (AMP-forming)
R07280 40
R00125 41 P1,P4-Bis(5'-nucleosyl)-tetraphosphate
nucleotidebisphosphohydrolase
R00184 41 P1,P4-Bis(5'-adenosyl) tetraphosphate nucleotidohydrolase
R00189 41 Deamino-NAD+:ammonia ligase (AMP-forming)
R00191 41 Adenosine 3',5'-phosphate 5'-nucleotidohydrolase
R00257 41 Deamido-NAD+:L-glutamine amido-ligase (AMP-forming)
R00719 41 ITP diphosphohydrolase
R00720 41 Inosine 5'-triphosphate pyrophosphohydrolase
R00722 41 ATP:nucleoside-diphosphate phosphatransferase
R00724 41 ITP:pyruvate O2-phosphotransferase
R00725 41 ITP:D-hexose 6-phosphotransferase
R00726 41 ITP:oxaloacetate carboxy-lyase (transphosphorylating)
R00727 41 Succinate:CoA ligase (GDP-forming)
R00770 41 ITP:D-fructose-6-phosphate 1-phosphotransferase
R00876 41 ITP:D-hexose 6-phosphotransferase
R00911 41 beta-Alanyl-L-lysine hydrolase
R00951 41 ADPglucose sugarphosphohydrolase
R00961 41 IDP diphosphohydrolase
R00962 41 ITP:cytidine 5'-phosphotransferase
R00970 41 ITP:uridine 5'-phosphotransferase
R01054 41 ADPribose ribophosphohydrolase
R01301 41 4-Hydroxybenzoyl-CoA hydrolase
R01327 41 ITP:D-hexose 6-phosphotransferase
R01612 41
R01613 41 Malonyl-CoA:4-Coumaroyl-CoA malonyltransferase(cyclizing)
R01614 41 Malonyl-CoA:4-coumaroyl-CoA malonyltransferase (cyclizing)
R01615 41 4-Hydroxycinnamyl aldehyde:NADP+ oxidoreductase
(CoA-cinnamoylating)
R01617 41 4-Coumaroyl-CoA:agmatine N4-coumaroyltransferase
R01703 41 Hexadecanoate:hydrogen-peroxide oxidoreductase
R01704 41 Palmitaldehyde:NAD+ oxidoreductase
R01793 41 NADH:6,7-dihydropteridine oxidoreductase
R01795 41 L-Phenylalanine,tetrahydrobiopterin:oxygen
oxidoreductase(4-hydroxylating)
R01812 41 5,6,7,8-Tetrahydrobiopterin:NADP+ oxidoreductase
R01814 41 L-Tryptophan,tetrahydrobiopterin:oxygen
oxidoreductase(5-hydroxylating)
R01815 41 L-Tyrosine,tetrahydrobiopterin:oxygen
oxidoreductase(3-hydroxylating)
R01816 41 Anthranilate,tetrahydrobiopterin:oxygen
oxidoreductase(3-hydroxylating)
R01848 41 ITP:Sedoheptulose 7-phosphate 1-phosphotransferase
R01885 41
R01886 41 N(omega)-(ADP-D-ribosyl)-L-arginine ADPribosylhydrolase
R01926 41
R01928 41 UDPgalactose:sphingosine 1-beta-galactosyltransferase
R01941 41 3,4-Dihydroxyphenylacetaldehyde:NADP+
oxidoreductase(CoA-cinnamoylating)
R01944 41 Caffeoyl-CoA:putrescine N-(3,4-dihydroxycinnamoyl)transferase
R01945 41 Caffeoyl-CoA:quinate O-(hydroxycinnamoyl)transferase
R01946 41 Caffeoyl-CoA:isocitrate 3-O-(3,4-dihydroxycinnamoyl)transferase
R01964 41 ITP:D-hexose 6-phosphotransferase
R02088 41 2'-Deoxyadenosine 5'-monophosphate phosphohydrolase
R02089 41 ATP:deoxyadenosine 5'-phosphotransferase
R02237 41 Tetrahydrofolate:L-glutamate gamma-ligase (ADP-forming)
R02406 41 Itaconate:CoA ligase (IDP-forming)
R02416 41 4-Coumaroyl-CoA:shikimate O-(hydroxycinnamoyl)transferase
R02462 41 Hexadecanol:NAD+ oxidoreductase
R02463 41 hexadecanal:NADP+ delta2-oxidoreductase
R02474 41 Pantothenate amidohydrolase
R02505 41 Malonyl-CoA:cinnamoyl-CoA malonyltransferase (cyclizing)
R02506 41 cinnamaldehyde:NADP+ oxidoreductase (CoA-cinnamoylating)
R02556 41 Deoxyadenosine aminohydrolase
R02576 41 Phenylacetyl-CoA:L-glutamine alpha-N-phenylacetyltransferase
R02867 41 ITP:D-hexose 6-phosphotransferase
R02978 41 Sphinganine:NADP+ 3-oxidoreductase
R03004 41 Deamino-NAD+ nucleotidohydrolase
R03018 41 ATP:pantothenate 4'-phosphotransferase
R03067 41
2-Amino-4-hydroxy-6-hydroxymethyl-7,8-dihydropteridine-diphosphate:4-aminobenzoate2-amino-4-hydroxydihydropteridine-6-methenyltransferase
R03239 41 ITP:D-Tagatose 6-phosphate 1-phosphotransferase
R03374 41 Caffeoyl-CoA:3-(3,4-dihydroxyphenyl)lactate
2'-O-caffeoyltransferase
R03935 41 beta-Alanyl-L-arginine hydrolase
R03998 41 anthranilyl-CoA,NADH:oxygen oxidoreductase (de-aromatizing)
R04035 41 Phosphoribosyl-ATP pyrophosphohydrolase
R04150 41 O-Succinylbenzoyl-CoA 1,4-dihydroxy-2-naphthoate-lyase
R04457 41
6,7-Dimethyl-8-(1-D-ribityl)lumazine:6,7-dimethyl-8-(1-D-ribityl)lumazine
2,3-butanediyltransferase
R04776 41 Phenylacetyl-CoA:L-glutamine alpha-N-phenylacetyltransferase
R04777 41
R05176 41 ADP-D-glycero-D-manno-heptose 6-epimerase
R05328 41 ADP-glucose:sn-glycerol-3-phosphate 2-b-D-glucosyltransferase
R05455 41
R05466 41 Deoxyamidinoproclavaminate,2-oxoglutarate:oxygen
oxidoreductase(3-hydroxylating)
R05669 41
R05697 41
R05841 41
R06512 41
R07211 41
L-phenylalanine,tetrahydrobiopterin:oxygenoxidoreductase(4-hydroxylating)
R07212 41
L-tyrosine,tetrahydrobiopterin:oxygenoxidoreductase(3-hydroxylating)
R07213 41
L-tryptophan,tetrahydrobiopterin:oxygenoxidoreductase(5-hydroxylating)
R07222 41 phenylacetyl-CoA:quinone oxidoreductase
R07254 41 malonyl-CoA:4-coumaroyl-CoA malonyltransferase (cyclizing,
reducing)
R07263 41
R00066 42
6,7-Dimethyl-8-(1-D-ribityl)lumazine:6,7-dimethyl-8-(1-D-ribityl)lumazine
2,3-butanediyltransferase
R00102 42 NAD+ glycohydrolase
R00103 42 NAD+ phosphohydrolase
R00104 42 ATP:NAD+ 2'-phosphotransferase
R00137 42 ATP:nicotinamide-nucleotide adenylyltransferase
R00555 42 NAD+:L-arginine ADP-D-ribosyltransferase
R00936 42 5,6,7,8-Tetrahydrofolate:NAD+ oxidoreductase
R01547 42 ATP:AMP phosphotransferase
R02235 42 Dihydrofolate:NAD+ oxidoreductase
R02238 42 Formate:dihydrofolate ligase (ADP-forming)
R02700 42 5-Hydroxy-L-tryptophan:2-oxoglutarate aminotransferase
R02701 42 5-Hydroxy-L-tryptophan decarboxy-lyase
R02702 42 5-hydroxy-L-tryptophan:oxygen 2,3-dioxygenase (indole-decyclizing)
R02748 42 Deoxyinosine:orthophosphate ribosyltransferase
R02976 42 ATP:sphinganine 1-phosphotransferase
R02997 42 Chlorogenate hydroloase
R03054 42 cinnamyl-alcohol:NADP+ oxidoreductase
R03574 42
UDPglucose:5,7,3',4'-tetrahydroxyflavone7-O-beta-D-glucosyltransferase
R03590 42 flavanone,2-oxoglutarate:oxygen oxidoreductase (dehydrating)
R03640 42 Eriodictyol,2-oxoglutarate:oxygen oxidoreductase (3-hydroxylating)
R03794 42
(S)-2-Hydroxy-2-phenylacetate,tetrahydrobiopterin:oxygenoxidoreductase
(4-hydroxylating)
R04004 42 4-Coumaryl alcohol:NADP+ oxidoreductase
R04037 42 1-(5-phospho-D-ribosyl)-AMP 1,6-hydrolase
R04901 42 (2S)-flavan-4-ol:NADP+ 4-oxidoreductase
R04902 42 flavanone,NADPH:oxygen oxidoreductase
R05104 42
R05357 42 Amidinoproclavaminate amidinohydrolase
R05454 42
R05546 42
R05791 42 2-(beta-D-glucosyl)-sn-glycerol-3-phosphate phosphohydrolase
R06516 42 sphinganine-1-phosphate palmitaldehyde-lyase
R06521 42 3-sn-phosphatidate phosphohydrolase
R06525 42 Sphinganine, NADPH: oxygen oxidoreductase (4-hydroxylating)
R06537 42 flavonoid,NADPH:oxygen oxidoreductase (3'-hydroxylating)
R06556 42 flavanone lyase (decyclizing)
R06559 42 flavanone,NADPH:oxygen oxidoreductase
R06571 42 cinnamyl-alcohol:NADP+ oxidoreductase
R06792 42 apigenin,NADPH:oxygen oxidoreductase (isoflavanone-forming)
R06858 42
R07224 42 2',4,4',6'-tetrahydroxychalcone:oxygen oxidoreductase
R07262 42
R07294 42 phenylglyoxylyl-CoA hydrolase
R00112 43 NADPH:NAD+ oxidoreductase (B-specific)
R00113 43 NADPH:hydrogen-peroxide oxidoreductase
R00118 43
R00119 43 NADP+ glycohydrolase
R00205 43 2-Oxopropanal:NADP+ oxidoreductase
R00210 43 Pyruvate:NADP+ 2-oxidoreductase (CoA-acetylating)
R00216 43 (S)-Malate:NADP+ oxidoreductase(oxaloacetate-decarboxylating)
R00248 43 L-Glutamate:NADP+ oxidoreductase (deaminating)
R00267 43 Isocitrate:NADP+ oxidoreductase (decarboxylating)
R00343 43 (S)-Malate:NADP+ oxidoreductase
R00465 43 Glycolate:NADP+ oxidoreductase
R00549 43 ATP:riboflavin 5'-phosphotransferase
R00550 43 D-Glucose-1-phosphate:riboflavin 5'-phosphotransferase
R00676 43 L-Tryptophan:NADP+ oxidoreductase (deaminating)
R00706 43 3-Oxopropanoate:NADP+ oxidoreductase
(decarboxylating,CoA-acetylating)
R00708 43 L-1-Pyrroline-5-carboxylate:NAD+ oxidoreductase
R00711 43 Acetaldehyde:NADP+ oxidoreductase
R00714 43 Succinate-semialdehyde:NADP+ oxidoreductase
R00716 43 N6-(L-1,3-Dicarboxypropyl)-L-lysine:NADP+
oxidoreductase(L-lysine-forming)
R00733 43 L-arogenate:NAD+ oxidoreductase
R00746 43 Ethanol:NADP+ oxidoreductase
R00844 43 sn-Glycerol-3-phosphate:NADP+ 2-oxidoreductase
R00870 43 D-Mannitol:NADP+ 2-oxidoreductase
R00937 43 5,6,7,8-Tetrahydrofolate:NAD+ oxidoreductase
R00939 43 5,6,7,8-Tetrahydrofolate:NADP+ oxidoreductase
R00942 43 Tetrahydrofolate:L-glutamate gamma-ligase (ADP-forming)
R00943 43 Formate:tetrahydrofolate ligase (ADP-forming)
R00945 43 5,10-Methylenetetrahydrofolate:glycine hydroxymethyltransferase
R00978 43 5,6-Dihydrouracil:NADP+ oxidoreductase
R01039 43 Glycerol:NADP+ 2-oxidoreductase
R01041 43 Glycerol:NADP+ oxidoreductase
R01063 43 D-Glyceraldehyde-3-phosphate:NADP+ oxidoreductase(phosphorylating)
R01095 43 D-Galactose:NADP+ 1-oxidoreductase
R01097 43 D-Galactose:NADP+ 1-oxidoreductase
R01137 43 ATP:nucleoside-diphosphate phosphatransferase
R01138 43 dATP:pyruvate O2-phosphotransferase
R01139 43 dATP:D-hexose 6-phosphotransferase
R01140 43 dATP:D-hexose 6-phosphotransferase
R01143 43 methane,NADPH:oxygen oxidoreductase (hydroxylating)
R01212 43 L-valine:NADP+ oxidoreductase (deaminating)
R01251 43 L-Proline:NADP+ 5-oxidoreductase
R01268 43 Nicotinamide amidohydrolase
R01270 43 Nicotinamide D-ribonucleotide phosphoribohydrolase
R01271 43
Nicotinamide-nucleotide:pyrophosphatephospho-alpha-D-ribosyltransferase
R01294 43 4-Hydroxybenzaldehyde:NADP+ oxidoreductase
R01298 43 4-hydroxybenzoate,NADH:oxygen oxidoreductase (3-hydroxylating)
R01299 43 4-hydroxybenzoate,NADPH:oxygen oxidoreductase
(1-hydroxylating,decarboxylating)
R01330 43 dATP:D-hexose 6-phosphotransferase
R01371 43 Phenyllactate:NADP+ oxidoreductase
R01392 43 D-Glycerate:NADP+ 2-oxidoreductase
R01430 43 D-xylose:NADP+ 1-oxidoreductase
R01521 43 beta-D-Glucose:NADP+ 1-oxoreductase
R01525 43 D-Ribitol-5-phosphate:NADP+ 2-oxidoreductase
R01575 43 D-Arabinose:NADP+ 1-oxidoreductase
R01730 43 Prephenate:NADP+ oxidoreductase(decarboxylating)
R01732 43 Riboflavin hydrolase
R01740 43 D-Gluconate:NADP+ 5-oxidoreductase
R01747 43 (R)-Glycerate:NADP+ oxidoreductase
R01759 43 L-Arabitol:NADP+ 1-oxidoreductase
R01764 43 Benzoylformate carboxy-lyase
R01775 43 L-Homoserine:NADP+ oxidoreductase
R01794 43 NADPH:6,7-dihydropteridine oxidoreductase
R01838 43 Testosterone:NADP+ 17-oxidoreductase
R01839 43 3beta-Hydroxyandrost-5-en-17-one:NADP+ 3-oxidoreductase
R01866 43 (S)-dihydroorotate:NADP+ oxidoreductase
R01904 43 Xylitol:NADP+ 4-oxidoreductase (L-xylulose-forming)
R01965 43 dATP:D-hexose 6-phosphotransferase
R01976 43 (S)-3-Hydroxybutanoyl-CoA:NADP+ oxidoreductase
R01986 43 4-Aminobutyraldehyde:NAD+ oxidoreductase
R02160 43 dihydroflavonol,2-oxoglutarate:oxygen oxidoreductase
R02236 43 Dihydrofolate:NADP+ oxidoreductase
R02247 43 (R)-Mevalonate:NADP+ oxidoreductase
R02259 43 Propane-1,2-diol:NADP+ oxidoreductase
R02294 43 N-Ribosylnicotinamide:orthophosphate ribosyltransferase
R02315 43 N6-(L-1,3-Dicarboxypropyl)-L-lysine:NADP+ oxidoreductase
R02322 43 Nicotinamide-D-ribonucleotide amidohydrolase
R02323 43 Nicotinamide ribonucleotide phosphohydrolase
R02353 43 Estradiol-17beta:NADP+ 17-oxidoreductase
R02413 43 Shikimate:NADP+ 5-oxidoreductase
R02456 43 D-Mannonate:NADP+ 6-oxidoreductase
R02464 43 Sphinganine-1-phosphate pamlmitaldehyde-lyase
R02500 43 Testosterone delta5-delat4-isomerase
R02517 43 3-hydroxyphenylacetate,NADPH:oxygen oxidoreductase
(6-hydroxylating)
R02537 43 Aldehyde:NADP+ oxidoreductase
R02639 43 3-Dehydro-L-gulonate:NADP+ 2-oxidoreductase
R02680 43 indole-3-ethanol:NADP+ oxidoreductase
R02697 43 4-Hydroxyphenylacetaldehyde:NADP+ oxidoreductase
R02729 43 5-Formiminotetrahydrofolate:glycine N-formiminotransferase
R02836 43 Cortisol:NADP+ 11-oxidoreductase
R02842 43 Cortisol delta5-delat4-isomerase
R02856 43 (R)-Acetoin:NAD+ oxidoreductase
R02868 43 dATP:D-hexose 6-phosphotransferase
R02908 43
5-Hydroxytryptamine:oxygenoxidoreductase(deaminating)(flavin-containing)
R02909 43 5-hydroxytryptamine:oxygen 2,3-dioxygenase (indole-decyclizing)
R02911 43 Acetyl-CoA:aralkylamine N-acetyltransferase
R02936 43 (S)-Ureidoglycolate:NADP+ oxidoreductase
R03103 43 L-2-Aminoadipate-6-semialdehyde:NADP+ 6-oxidoreductase
R03302 43 3,4-Dihydroxyphenylacetaldehyde:NADP+ oxidoreductase
R03328 43 17alpha-Hydroxypregnenolone:NADP+ 3-oxidoreductase
R03338 43 4-Hydroxyphenyllactate:NADP+ oxidoreductase
R03339 43 (R)-3-(4-hydroxyphenyl)lactate:NADP+ 2-oxidoreductase
R03588 43
UDPglucose:5,7,3',4'-tetrahydroxyflavone7-O-beta-D-glucosyltransferase
R03589 43 UDPglucuronate:luteolin 7-O-glucuronosyltransferase
R03636 43 Leucocyanidin:NADP+ 4-oxidoreductase
R03637 43 taxifolin,NADH:oxygen oxidoreductase (8-hydroxylating)
R03639 43 flavanone,NADPH:oxygen oxidoreductase
R03790 43
R03791 43 (S)-Mandelate racemase
R03792 43
R04005 43 UDPglucose:coniferyl-alcohol 4'-beta-D-glucosyltransferase
R04007 43 Donor:hydrogen-peroxide oxidoreductase
R04199 43 2,3,4,5-Tetrahydrodipicolinate:NADP+ oxidoreductase
R04201 43 D-threo-2,4-diaminopentanoate:NADP+
oxidoreductase(phosphorylating)
R04264 43 Cholest-5-ene-3beta,7alpha-diol:NAD+ 3-oxidoreductase
R04279 43 2-Hydroxy-2-hydropyrone-4,6-dicarboxylate:NADP+ 6-oxidoreductase
R04325 43
10-Formyltetrahydrofolate:5'-phosphoribosylglycinamideformyltransferase
R04419 43 5-Carboxymethyl-2-hydroxymuconic-semialdehyde:NADP+ oxidoreductase
R04526 43 UDP-apiose:apigenin
7-O-beta-D-glucoside2''-O-beta-D-apiofuranosyltransferase
R04560 43
10-Formyltetrahydrofolate:5'-phosphoribosyl-5-amino-4-imidazolecarboxamide
formyltransferase
R04599 43 3,4-Dihydroxy-L-phenylalanine:oxygen
4,5-oxidoreductase(recyclizing)
R04601 43 3,4-Dihydroxy-L-phenylalanine:oxygen
2,3-oxidoreductase(recyclizing)
R04640 43
N-(5'-Phospho-D-ribosylformimino)-5-amino-1-(5''-phospho-D-ribosyl)-4-imidazolecarboxamide
ketol-isomerase
R04680 43 16alpha-Hydroxyandrost-4-ene-3,17-dione delta5-delat4-isomerase
R04682 43 Estriol:NADP+ 17-oxidoreductase
R04688 43 2,5-Diaminohexanoate:NADP+ oxidoreductase (deaminating)
R04851 43 11-Deoxycortisol delta5-delat4-isomerase
R04883 43 3,4-Dihydroxymandelaldehyde:NADP+ oxidoreductase
R04911 43 Aryl-formylamine amidohydrolase
R04917 43
R05039 43 Pentahydroxyflavanone,2-oxoglutarate:oxygen
oxidoreductase(3-hydroxylating)
R05468 43
R05680 43 sn-Glycerol-1-phosphate:NADP 2-oxidoreductase
R05684 43 L-Idonate:NADP oxidoreductase
R05707 43 reduced-riboflavin:NADP+ oxidoreductase
R05725 43 nitric oxide, NADPH2:oxygen oxidoreductase
R06520 43 3-sn-phosphatidate phosphohydrolase
R06551 43 flavanone,2-oxoglutarate:oxygen oxidoreductase (dehydrating)
R06554 43
R06793 43 2,7,4'-trihydroxyisoflavanone hydro-lyase
R06821 43 malonyl-CoA:isoflavone-7-O-beta-D-glucoside
6''-O-malonyltransferase
R06826 43 UDP-L-rhamnose:apigenin
7-O-beta-D-glucoside2''-O-beta-L-rhamnosyltransferase
R06846 43 L-quinate:NADP+ 3-oxidoreductase
R07139 43 lactaldehyde:NADP+ oxidoreductase
R07143 43 D-arabinitol:NADP+ oxidoreductase
R07144 43 D-arabinitol:NADP+ oxidoreductase
R07147 43 D-glucose:NADP+ 1-oxidoreductase
R07165 43 L-aspartate:NADP+ oxidoreductase (deaminating)
R07172 43 NADPH:oxygen oxidoreductase
R07181 43 hydrogen:NADP+ oxidoreductase
R07198 43 liquiritigenin,NADPH:oxygen oxidoreductase (licodione-forming)
R07215 43 5alpha-cholest-7-en-3beta-ol, NADPH:oxygen 5-oxidoreductase
R07216 43 n-tetradecanoyl-CoA,NADPH:O2 oxidoreductase [11-(E) desaturating]
R07217 43 n-tetradecanoyl-CoA,NADPH:O2 oxidoreductase [11-(Z) desaturating]
R07225 43 2',3,4,4',6'-pentahydroxychalcone:oxygen oxidoreductase
R07407 43 L-aspartate:NADP+ oxidoreductase (deaminating)
R07418 43
R00027 44 2-Hydroxy-1,2-diphenylethanone benzaldehyde-lyase
R00105 44 ATP:NADH 2'-phosphotransferase
R00114 44 L-Glutamate:NADP+ oxidoreductase (transaminating)
R00134 44 Formate:NADP+ oxidoreductase
R00161 44 ATP:FMN adenylyltransferase
R00548 44 Riboflavin-5-phosphate phosphohydrolase (acid optimum)
R00789 44 ammonium-hydroxide:NAD(P)+ oxidoreductase
R00796 44 NADPH:nitrate oxidoreductase
R00825 44 Anthranilate,NADPH:oxygen oxidoreductase
(1,2-hydroxylating,deaminating, decarboxylating)
R00940 44 5,6,7,8-Tetrahydrofolate:NADP+ oxidoreductase
R00941 44 10-formyltetrahydrofolate:NADP+ oxidoreductase
R00944 44 10-Formyltetrahydrofolate amidohydrolase
R01142 44 Methane,NADH:oxygen oxidoreductase (hydroxylating)
R01218 44 5,10-methylenetetrahydrofolate:NAD+ oxidoreductase
R01220 44 5,10-methylenetetrahydrofolate:NADP+ oxidoreductase
R01221 44 glycine synthase
R01224 44 5-Methyltetrahyfrofolate:(acceptor) oxidoreductase
R01225 44 5,10-Methylenetetrahydrofolate:D-alanine
2-hydroxymethyltransferase
R01226 44
5,10-Methylenetetrahydrofolate:3-methyl-2-oxobutanoatehydroxymethyltransferase
R01249 44 L-proline:NADP+ 2-oxidoreductase
R01273 44 N-Ribosylnicotinamide ribohydrolase
R01419 44 Benzaldehyde:NAD+ oxidoreductase
R01420 44 benzaldehyde:NADP+ oxidoreductase
R01456 44 Cholesterol:NADP+ delta7-oxidoreductase
R01548 44 dATP:cytidine 5'-phosphotransferase
R01549 44 dATP:uridine 5'-phosphotransferase
R01607 44 3-Oxopropanoate:NADP+ oxidoreductase
R01630 44
R01653 44
R01654 44 10-Formyltetrahydrofolate:L-glutamate ligase (ADP-forming)
R01655 44 5,10-Methenyltetrahydrofolate 5-hydrolase(decyclizing)
R01669 44
5,10-Methylenetetrahydrofolate:deoxycytidylate5'-hydroxymethyltransferase
R01670 44 5,10-Methylenetetrahydrofolate:dCMP C-methyltransferase
R01750 44 D-Glycerate:NADP+ oxidoreductase (carboxylating)
R01766 44 L-threo-3-Phenylserine benzaldehyde-lyase
R01767 44 Mandelonitrile benzaldehyde-lyase
R01938 44
R02034 44 6-Phospho-D-gluconate:NADP+ 2-oxidoreductase
R02082 44 (R)-Mevalonate:NADP+ oxidoreductase (CoA acylating)
R02101 44 5,10-Methylenetetrahydrofolate:dUMP C-methyltransferase
R02156 44 quercetin:oxygen 2,3-oxidoreductase (decyclizing)
R02158 44 UDPglucose:flavonol 3-O-D-glucosyltransferase
R02203 44 L-Pipecolate:NADP+ 2-oxidoreductase
R02287 44 5-Formiminotetrahydrofolate:L-glutamate N-formiminotransferase
R02324 44 ATP:N-ribosylnicotinamide 5'-phosphotransferase
R02349 44 Estradiol-17alpha:NADP+ 16-oxidoreductase
R02355 44
R02436 44 Quercitrin 3-L-rhamnohydrolase
R02516 44 4-hydroxyphenylacetate,NADPH:oxygen oxidoreductase
(1-hydroxylating)
R02562 44 4-aminobenzoate,NADPH:oxygen oxidoreductase
(1-hydroxylating,decarboxylating)
R02932 44 UDPglucose:isoflavone 7-O-beta-D-glucosyltransferase
R02989 44 3-oxoadipate:NADP+ oxidoreductase
R03090 44
R03192 44 UDP-N-acetylmuramate:NADP+ oxidoreductase
R03325 44 17alpha,20alpha-Dihydroxypregn-4-en-3-one:NADP+ 20-oxidoreductase
R03392 44 CDP-4-dehydro-3,6-dideoxy-D-glucose:NADP+ 3-oxydoreductase
R03398 44 GDP-6-deoxy-D-talose:NADP+ 4-oxidoreductase
R03399 44 GDP-6-deoxy-D-mannose:NADP+ 4-oxidoreductase
R03407 44 Androst-5-ene-3beta,17beta-diol:NADP+ oxidoreductase
R03440 44 kynurenate:oxygen oxidoreductase (hydroxylating)
R03638 44 taxifolin,NADPH:oxygen oxidoreductase (8-hydroxylating)
R03999 44 anthranilyl-CoA,NADH:oxygen oxidoreductase (de-aromatizing)
R04006 44 4-Hydroxycinnamyl alcohol 4-D-glucoside beta-D-glucosidase
R04558 44
R04618 44 Malonyl-CoA:isoflavone-7-O-beta-D-glucoside
6''-O-malonyltransferase
R04655 44
R04819 44 3alpha,7alpha-Dihydroxy-5beta-cholestane:NADP+
oxidoreductase(B-specific)
R04825 44
3alpha,7alpha,12alpha-Trihydroxy-5beta-cholestane:NADP+oxidoreductase
(B-specific)
R04833 44 Urocortisol:NADP+ oxidoreductase (B-specific)
R04903 44 5-Hydroxyindoleacetaldehyde:NAD+ oxidoreductase
R04904 44 5-Hydroxyindoleacetaldehyde:oxygen oxidoreductase
R04909 44 5-Hydroxykynurenamine decarboxy-lyase
R05036 44 leucocyanidin,2-oxoglutarate:oxygen oxidoreductase
R05038 44 Leucodelphinidin:NADP+ 4-oxidoreductase
R05469 44
R05622 44
R05705 44 FMNH2:NAD+ oxidoreductase
R05706 44 FMNH2:NADP+ oxidoreductase
R05723 44 leucocyanidin,2-oxoglutarate:oxygen oxidoreductase
R05783 44 mandelamide hydrolase
R06532 44 (2R,3S)-catechin:NADP+ 4-oxidoreductase
R06539 44 dihydroflavonol,2-oxoglutarate:oxygen oxidoreductase
R06606 44 formononetin,NADPH:oxygen oxidoreductase (2'-hydroxylating)
R06607 44 formononetin,NADPH:oxygen oxidoreductase (2'-hydroxylating)
R06633 44
R06810 44 UDP-glucose:flavonol 7-O-beta-D-glucosyltransferase
R06827 44
UDP-glucuronate:luteolin-7-O-beta-D-glucuronide2''-O-glucuronosyltransferase
R06829 44
UDP-L-rhamnose:flavanone-7-O-glucoside2''-O-beta-L-rhamnosyltransferase
R07168 44 5-methyltetrahydrofolate:NAD+ oxidoreductase
R07317 44 2,7,4'-trihydroxyisoflavanone hydro-lyase
R07366 44 leucocyanidin,2-oxoglutarate:oxygen oxidoreductase
R00129 45
(6S)-beta-6-Hydroxy-1,4,5,6-tetrahydronicotinamide-adenine-dinucleotide
hydro-lyase (ATP-hydrolysing)
R00140 45
R00160 45 FAD nucleotidohydrolase
R00408 45 Succinate:(acceptor) oxidoreductase
R00807 45 Sucrose:(acceptor) 3-oxidoreductase
R00848 45 sn-Glycerol-3-phosphate:(acceptor) 2-oxidoreductase
R00924 45 Propanoyl-CoA:(acceptor) 2,3-oxidoreductase
R01175 45 Butanoyl-CoA:oxygen 2-oxidoreductase
R01222 45 5-Methyltetrahyfrofolate:(acceptor) oxidoreductase
R01257 45 (S)-Malate:(acceptor) oxidoreductase
R01279 45 Palmitoyl-CoA:oxygen 2-oxidoreductase
R01568 45 ADP:thymidine 5'-phosphotransferase
R01569 45 Thymidylate 5'-phosphohydrolase
R01571 45 ATP:thymidine 5'-phosphotransferase
R01680 45 Lactose:(acceptor) 3-oxidoreductase
R01741 45 D-Gluconate:(acceptor) 2-oxidoreductase
R02094 45 ATP:dTMP phosphotransferase
R02205 45 L-Pipecolate:(acceptor) 1,6-oxidoreductase
R02285 45 N-Formimino-L-glutamate formiminohydrolase
R02286 45 N-Formimino-L-glutamate iminohydrolase
R02300 45
S-Aminomethyldihydrolipoylprotein:(6S)-tetrahydrofolateaminomethyltransferase
(ammonia-forming)
R02301 45 5-Formyltetrahydrofolate cyclo-ligase (ADP-forming)
R02302 45 5-Formiminotetrahydrofolate ammonia-lyase (cyclizing)
R02487 45 Glutaryl-CoA:(acceptor) 2,3-oxidoreductase (decarboxylating)
R02558 45 (R)-Prunasin beta-D-glucohydrolase
R02661 45 2-Methylpropanoyl-CoA:(acceptor) 2,3-oxidoreductase
R02979 45
R03189 45 5-Formyltetrahydrofolate:L-glutamate N-formiminotransferase
R03294 45 trans-4-Hydroxy-L-proline:NAD+ oxidoreductase
R03457 45 D-erythro-1-(Imidazol-4-yl)glycerol 3-phosphate hydro-lyase
R03777 45 Octanoyl-CoA:oxygen 2-oxidoreductase
R03857 45 Lauroyl-CoA:(acceptor) 2,3-oxidoreductase
R03962 45 2'-hydroxydihydrodaidzein:NADP+ 2-oxidoreductase
R03990 45 Tetradecanoyl-CoA:(acceptor) 2,3-oxidoreductase
R04092 45
R04095 45 3-Methylbutanoyl-CoA:(acceptor) 2,3-oxidoreductase
R04235 45 ATP:5-methyldeoxycytidine-5'-phosphate phosphotransferase
R04326 45
R04547 45
R04554 45
R04592 45
R04751 45 Hexanoyl-CoA:(acceptor) 2,3-oxidoreductase
R04754 45 Decanoyl-CoA:(acceptor) 2,3-oxidoreductase
R04900 45 UDP-L-rhamnose:flavonol-3-O-D-glucoside L-rhamnosyltransferase
R04908 45
5-Hydroxykynurenamine:oxygenoxidoreductase(deaminating)(flavin-containing)
R05037 45 leucocyanidin,2-oxoglutarate:oxygen oxidoreductase
R06533 45 (2R,3S)-catechin:NADP+ 4-oxidoreductase
R06535 45 UDP-glucose:flavonol 3-O-D-glucosyltransferase
R06542 45 flavan-3-ol:NADP+ oxidoreductase
R06613 45 5,10-methylenetetrahydrofolate,FADH2:dUMP C-methyltransferase
R06797 45 malonyl-CoA:flavonol-3-O-beta-D-glucoside 6''-O-malonyltransferase
R06812 45 UDP-glucose:flavonol-3-O-glucoside
2''-O-beta-D-glucosyltransferase
R06814 45 UDP-D-xylose:flavonol-3-O-glycoside
2''-O-beta-D-xylosyltransferase
R06828 45
UDP-glucuronate:luteolin-7-O-beta-D-diglucuronide4'-O-glucuronosyltransferase
R00139 46
R00524 46 Formamide amidohydrolase
R00525 46 N-Formyl-L-glutamate amidohydrolase
R01567 46 ATP:thymidine 5'-phosphotransferase
R01570 46 Thymidine:orthophosphate deoxyribosyltransferase
R02092 46 dTDP diphosphohydrolase
R02093 46 ATP:nucleoside-diphosphate phosphatransferase
R02925 46 D-Sorbitol:(acceptor) 1-oxidoreductase
R02985 46
R03243 46 5-Amino-2-oxopentanoate:2-oxoglutarate aminotransferase
R03291 46 trans-4-Hydroxy-L-proline:NAD+ 5-oxidoreductase
R03293 46 trans-4-Hydroxy-L-proline:NADP+ 5-oxidoreductase
R03534 46 2-Hydroxyglutarate:(acceptor) 2-oxidoreductase
R04137 46 3-Hydroxyisopentyl-CoA hydro-lyase
R04138 46 3-Methylcrotonoyl-CoA:carbon-dioxide ligase (ADP-forming)
R04443 46
R04444 46 L-1-Pyrroline-3-hydroxy-5-carboxylate:NAD+ oxidoreductase
R04445 46 L-1-Pyrroline-3-hydroxy-5-carboxylate:NADP+ oxidoreductase
R04783 46 3-Ketolactose galactohydrolase
R04809 46
R04813 46
(24R,25R)-3alpha,7alpha,12alpha,24-tetrahydroxy-5beta-cholestanoyl-CoA
hydro-lyase
R06536 46 UDP-glucose:flavonol 3-O-D-glucosyltransferase
R06543 46 flavan-3-ol:NADP+ oxidoreductase
R06544 46
R06811 46 UDP-D-xylose:flavonol-3-O-glycoside
2''-O-beta-D-xylosyltransferase
R06813 46
UDP-glucose:flavonol-3-O-beta-D-glucosyl-(1->2)-beta-D-glucoside2'''-O-beta-D-glucosyltransferase
R06817 46
malonyl-CoA:anthocyanidin-3-O-beta-D-glucoside6''-O-malonyltransferase
R06818 46
R01411 47 5-Methylcytosine aminohydrolase
R01412 47 Thymine,2-oxoglutarate:oxygen oxidoreductase (7-hydroxylating)
R01414 47 5,6-Dihydrothymine:NAD+ oxidoreductase
R01415 47 5,6-Dihydrothymine:NADP+ oxidoreductase
R02095 47 dTTP nucleotidohydrolase
R02096 47 dTTP:cytidine 5'-phosphotransferase
R02097 47 dTTP:uridine 5'-phosphotransferase
R02328 47 dTTP:alpha-D-glucose-1-phosphate thymidylyltransferase
R02329 47 dTTP:alpha-D-galactose-1-phosphate thymidylyltransferase
R03013 47 L-Histidinol-phosphate phosphohydrolase
R03113 47
R04810 47
R04812 47
R05051 47 L-erythro-4-Hydroxyglutamate:NAD+ oxidoreductase
R05052 47 L-erythro-4-Hydroxyglutamate:2-oxoglutarate aminotransferase
R05053 47 D-Aspartate:2-oxoglutarate aminotransferase
R06550 47
R06819 47 UDP-glucose:cyanidin 3-O-rutinoside 5-O-beta-D-glucosyltransferase
R01158 48 L-Histidinol:NAD+ oxidoreductase
R02771 48 dTDPglucose 4,6-hydro-lyase
R02983 48
R02984 48 dTDPglucose 4-epimerase
R03012 48 L-Histidinol:NAD+ oxidoreductase
R03055 48 5,6-Dihydrothymine amidohydrolase
R03719 48 Propanoyl-CoA:acetyl-CoA C-acyltransferase
R03826 48 dTDP-D-galactose:NAD+ 6-oxidoreductase
R04811 48 Propanoyl-CoA:acetyl-CoA C-acyltransferase
R06513 48
R07150 48 dTDP-D-galactose:NADP+ 6-oxidoreductase
R01160 49 Acetyl-CoA:L-histidine N-acetyltransferase
R01161 49
R01163 49 L-Histidinal:NAD+ oxidoreductase
R01164 49 L-Histidine:beta-alanine ligase (AMP-forming)
R01167 49 L-Histidine carboxy-lyase
R01168 49 L-Histidine ammonia-lyase
R01991 49 L-Histidine:4-aminobutanoate ligase (AMP-forming)
R02772 49
dTDP-4-acetamido-4,6-dideoxy-D-glucose:2-oxoglutarateaminotransferase
R02773 49 dTDP-4-amino-4,6-dideoxy-D-glucose:2-oxoglutarate aminotransferase
R02774 49 dTDP-4-dehydro-6-deoxy-D-glucose 3,5-epimerase
R02794 49 Cholate:CoA ligase (AMP-forming)
R03718 49 Choloyl-CoA:glycine N-choloyltransferase
R04666 49 3-Ureidoisobutyrate amidohydrolase
R04828 49 Chenodeoxyglycocholoyl-CoA:glycine N-choloyltransferase
R05517 49
R05518 49
R05687 49 dTDP-4-keto-6-Deoxyglucose reductase
R06424 49
R06428 49
R06437 49
R06514 49
R07296 49 choloyl-CoA hydrolase
R01166 50 Nalpha-(beta-alanyl)-L-histidine hydrolase
R01992 50 alpha-Aminobutyryl histidine hydrolase
R02150 50 1H-Imidazole-4-ethanamine:oxygen oxidoreductase
(deaminating)(copper-containing)
R02152 50
R02153 50 L-Glutamate:histamine ligase
R02154 50 L-Glutamate:histamine ligase
R02776 50 dTDP-6-deoxy-L-talose:NADP+ 4-oxidoreductase
R02777 50 dTDP-6-deoxy-L-mannose:NADP+ 4-oxidoreductase
R02792 50
3alpha,7alpha,12alpha-Trihydroxy-5beta-cholanate:NAD+7-oxidoreductase
R02793 50
3alpha,7alpha,12alpha-trihydroxy-5beta-cholanate:NADP+12-oxidoreductase
R02798 50
R02914 50 4,5-Dihydro-4-oxo-5-imidazolepropanoate hydro-lyase
R04069 50
R04185 50 (S)-3-(Imidazol-5-yl)lactate:NAD+ oxidoreductase
R04186 50 (S)-3-(Imidazol-5-yl)lactate:NADP+ oxidoreductase
R04874 50
R04876 50
R05526 50
R05835 50 Glycocholate amidohydrolase
R06423 50
R06429 50
R06430 50
R06438 50
R06440 50
R06443 50
R06631 50
R07220 50 deoxycholate:FAD oxidoreductase (7alpha-dehydroxylating)
R00069 51
R02288 51 4-imidazolone-5-propanoate amidohydrolase
R03495 51 12beta-hydroxysteroid:NADP+ 12-oxidoreductase
R04065 51 Imidazole acetaldehyde:NAD+ oxidoreductase
R04066 51 imidazole-4-acetate,NADH:oxygen oxidoreductase (5-hydroxylating)
R04068 51 Imidazole-4-acetate:5-phosphoribosyl-diphosphate ligase (ADP-
andpyrophosphate- forming)
R04252 51
R04282 51
R05516 51
R05527 51
R05836 51
R06431 51
R06433 51
R06441 51
R06446 51
R07295 51 deoxycholoyl-CoA hydrolase
R04214 52
R04479 52
R04879 52
R06434 52
R03188 53 N-Formimino-L-aspartate iminohydrolase
R00526 54 N-Formyl-L-aspartate amidohydrolase
