# Supplementary material for: Local and global modes of drug action in biochemical networks
Source: BMC Chem Biol. 2009 Apr 7;9:4. doi: 10.1186/1472-6769-9-4 (PMC2670818; doi:10.1186/1472-6769-9-4)
Supplement: Additional File 3 — Full set of metabolic drug scopes. This archive contains the full set of metabolic drug scopes for 276 drugs from the DrugBank database and four metabolic networks. Individual files in the archive are named according to the following nomenclature: DrugBank accession number of the drug, followed by "_hsa" for human or "_ref" for reference network, followed by "_i" for irreversible or "_r" for reversible network. [file 1472-6769-9-4-S3.zip › aprd00004_ref_r.txt]

  Expansion curve

seeds: H2O Oxygen Carbonic acid CO2 4-Nitrophenol
not identified: C14418


      compounds:

ID generation name

C00001 1 H2O
C00007 1 Oxygen
C00011 1 CO2
C00870 1 4-Nitrophenol
C01353 1 Carbonic acid
C00009 2 Orthophosphate
C00027 2 H2O2
C00080 2 H+
C05359 2 e-
C00013 3 Pyrophosphate
C00058 3 Formate
C00088 3 Nitrite
C00209 3 Oxalate
C00237 3 CO
C00282 3 Hydrogen
C00472 3 p-Benzoquinone
C00704 3 O2.-
C02235 3 4-Nitrocatechol
C03360 3 4-Nitrophenyl phosphate
C06701 3 Phosphonate
C00048 4 Glyoxylate
C00067 4 Formaldehyde
C00192 4 Hydroxylamine
C00244 4 Nitrate
C00530 4 p-Benzenediol
C00536 4 Triphosphate
C01358 4 NH4OH
C02405 4 Formyl phosphate
C02814 4 Benzene-1,2,4-triol
C07103 4 2-Hydroxy-1,4-benzoquinone
C00014 5 NH3
C00132 5 Methanol
C00156 5 4-Hydroxybenzoate
C00160 5 Glycolate
C00230 5 3,4-Dihydroxybenzoate
C00533 5 Nitric oxide
C00628 5 2,5-Dihydroxybenzoate
C01146 5 2-Hydroxy-3-oxopropanoate
C01751 5 Resorcinol
C01818 5 Hyponitrite
C02222 5 2-Maleylacetate
C02372 5 4-Hydroxyaniline
C02466 5 Trimetaphosphate
C03676 5 3-Hydroxy-cis,cis-muconate
C06603 5 cis,trans-4-Hydroxymuconic semialdehyde
C00037 6 Glycine
C00086 6 Urea
C00090 6 Catechol
C00146 6 Phenol
C00168 6 Hydroxypyruvate
C00169 6 Carbamoyl phosphate
C00180 6 Benzoate
C00218 6 Methylamine
C00258 6 D-Glycerate
C00266 6 Glycolaldehyde
C00488 6 Formamide
C00568 6 4-Aminobenzoate
C00587 6 3-Hydroxybenzoate
C00603 6 (-)-Ureidoglycolate
C00633 6 4-Hydroxybenzaldehyde
C00697 6 Nitrogen
C00846 6 3-Oxoadipate
C00887 6 Nitrous oxide
C00975 6 Dihydroxyfumarate
C00988 6 2-Phosphoglycolate
C01010 6 Urea-1-carboxylate
C01108 6 1,2,3-Trihydroxybenzene
C01163 6 3-Carboxy-cis,cis-muconate
C01438 6 Methane
C01563 6 Carbamate
C02167 6 Maleylpyruvate
C02637 6 3-Dehydroshikimate
C02734 6 Phenolic phosphate
C03223 6 3,4-Dihydroxyphthalate
C03233 6 4,5-Dihydroxyphthalate
C04431 6 cis-4-Carboxymethylenebut-2-en-4-olide
C04484 6 4-Carboxy-2-hydroxymuconate semialdehyde
C05361 6 Hydrazine
C05585 6 Gentisate aldehyde
C06318 6 (3S,4R)-3,4-Dihydroxycyclohexa-1,5-diene-1,4-dicarboxylate
C06672 6 Vanillate
C12838 6 trans-4-Carboxymethylenebut-2-en-4-olide
C13635 6 4-Hydroxyphenacyl alcohol
C00065 7 L-Serine
C00108 7 Anthranilate
C00189 7 Ethanolamine
C00196 7 2,3-Dihydroxybenzoate
C00197 7 3-Phospho-D-glycerate
C00213 7 Sarcosine
C00261 7 Benzaldehyde
C00288 7 HCO3-
C00292 7 Aniline
C00493 7 Shikimate
C00499 7 Allantoate
C00544 7 Homogentisate
C00552 7 meso-Tartaric acid
C00577 7 D-Glyceraldehyde
C00581 7 Guanidinoacetate
C00631 7 2-Phospho-D-glycerate
C00682 7 2-Hydroxymuconate semialdehyde
C00755 7 4-Hydroxy-3-methoxy-benzaldehyde
C00802 7 Oxalureate
C00805 7 Salicylate
C00898 7 (R,R)-Tartaric acid
C00944 7 3-Dehydroquinate
C01278 7 2-Carboxy-2,5-dihydro-5-oxofuran-2-acetate
C01326 7 Hydrogen cyanide
C01380 7 Ethylene glycol
C01417 7 Cyanate
C01424 7 Gallate
C01566 7 Cyanamide
C01586 7 Hippurate
C01988 7 2-Nitrophenol
C02091 7 Ureidoglycine
C02294 7 Methylguanidine
C02351 7 1,2-Benzoquinone
C02480 7 cis,cis-Muconate
C02514 7 3-Fumarylpyruvate
C03198 7 (S)-4-Hydroxymandelate
C03453 7 (Z)-5-Oxohex-2-enedioate
C03459 7 2-Hydroxy-3-oxosuccinate
C03586 7 2-Oxo-2,3-dihydrofuran-5-acetate
C03590 7 4-Hydroxyphenylglyoxylate
C03861 7 Dibenzo[1,4]dioxin-2,3-dione
C03961 7 erythro-3-Hydroxy-L-aspartate
C04091 7 cis-1,2-Dihydrobenzene-1,2-diol
C04221 7 trans-1,2-Dihydrobenzene-1,2-diol
C04324 7 4-Carboxy-2-hydroxy-cis,cis-muconate
C04553 7 3-Carboxy-2,5-dihydro-5-oxofuran-2-acetate
C04634 7 1,6-Dihydroxycyclohexa-2,4-diene-1-carboxylate
C04783 7 cis-4,5-Dihydroxycyclohexa-1(6),2-diene-1,2-dicarboxylate
C05360 7 Diimine
C05375 7 2-Hydroxy-2-hydropyrone-4,6-dicarboxylate
C05854 7 4-Carboxy-2-oxo-4-pentanoate
C06059 7 Cyclic amidines
C06206 7 Benzoyl phosphate
C06321 7 1,6-Dihydroxy-cis-2,4-cyclohexadiene-1-carboxylic acid
C06337 7 Terephthalate
C06555 7 Biuret
C06680 7 4-Hydroxyphthalate
C09814 7 Benzonitrile
C09815 7 Benzamide
C13634 7 2,3-Bis(4-hydroxyphenyl)-1,2-propanediol
C00022 8 Pyruvate
C00036 8 Oxaloacetate
C00074 8 Phosphoenolpyruvate
C00084 8 Acetaldehyde
C00116 8 Glycerol
C00118 8 (2R)-2-Hydroxy-3-(phosphonooxy)-propanal
C00122 8 Fumarate
C00236 8 3-Phospho-D-glyceroyl phosphate
C00296 8 Quinate
C00300 8 Creatine
C00346 8 Ethanolamine phosphate
C00556 8 Benzyl alcohol
C00596 8 2-Hydroxy-2,4-pentadienoate
C00642 8 4-Hydroxyphenylacetate
C00740 8 D-Serine
C01005 8 O-Phospho-L-serine
C01026 8 N,N-Dimethylglycine
C01036 8 4-Maleylacetoacetate
C01043 8 N-Carbamoylsarcosine
C01159 8 2,3-Bisphospho-D-glycerate
C01179 8 3-(4-Hydroxyphenyl)pyruvate
C01182 8 D-Ribulose 1,5-bisphosphate
C01407 8 Benzene
C01408 8 Benzoin
C01444 8 Oxamate
C01551 8 Allantoin
C01572 8 Digallate
C01606 8 Phthalate
C02137 8 alpha-Oxo-benzeneacetic acid
C02218 8 2-Aminoacrylate
C02220 8 2-Aminomuconate
C02350 8 (S)(+)-Allantoin
C02501 8 2-Hydroxymuconate
C02652 8 5-Dehydroshikimate
C02775 8 2,3-Dihydroxyindole
C03166 8 Phosphoguanidinoacetate
C03175 8 Shikimate 3-phosphate
C03232 8 3-Phosphonooxypyruvate
C03290 8 L-threo-3-Phenylserine
C03548 8 trans-2,3-Epoxysuccinate
C03557 8 (2-Aminoethyl)phosphonate
C03589 8 4-Hydroxy-2-oxopentanoate
C03666 8 2-Carboxy-cis,cis-muconate
C03671 8 2-Pyrone-4,6-dicarboxylate
C04105 8 2,5-Dihydro-5-oxofuran-2-acetate
C04115 8 4-Carboxy-4-hydroxy-2-oxoadipate
C04171 8 2,3-Dihydro-2,3-dihydroxybenzoate
C04184 8 4-Hydroxy-4-methyl-2-oxoglutarate
C04204 8 N-(2,3-Dihydroxybenzoyl)-L-serine
C04451 8 4-Carboxy-2-hydroxyhexa-2,4-dienedioate
C04480 8 3-Carboxy-2-hydroxymuconate semialdehyde
C04547 8 1,2-Bis(4-hydroxy-3-methoxyphenyl)ethylene
C04691 8 2-Dehydro-3-deoxy-D-arabino-heptonate 7-phosphate
C05343 8 (R)-4-Hydroxymandelate
C05593 8 3-Hydroxyphenylacetate
C05616 8 3-O-Methylgallate
C05653 8 Formylanthranilate
C05852 8 2-Hydroxyphenylacetate
C06202 8 Salicylaldehyde
C06317 8 4-Hydroxy-3-methoxy-benzenemethanol
C06548 8 Ethylene oxide
C06554 8 Cyanuric acid
C11822 8 2-Aminomalonate semialdehyde
C11824 8 Cyclic amide
C13631 8 2,2-Bis(4-hydroxyphenyl)-1-propanol
C14097 8 2-Hydroxyisophthalic acid
C14610 8 (S)-5-Oxo-2,5-dihydrofuran-2-acetate
C00033 9 Acetate
C00041 9 L-Alanine
C00042 9 Succinate
C00049 9 L-Aspartate
C00082 9 L-Tyrosine
C00093 9 sn-Glycerol 3-phosphate
C00111 9 Glycerone phosphate
C00133 9 D-Alanine
C00149 9 (S)-Malate
C00166 9 Phenylpyruvate
C00184 9 Glycerone
C00186 9 (S)-Lactate
C00188 9 L-Threonine
C00199 9 D-Ribulose 5-phosphate
C00222 9 3-Oxopropanoate
C00227 9 Acetyl phosphate
C00251 9 Chorismate
C00254 9 Prephenate
C00256 9 (R)-Lactate
C00279 9 D-Erythrose 4-phosphate
C00322 9 2-Oxoadipate
C00402 9 D-Aspartate
C00469 9 Ethanol
C00497 9 (R)-Malate
C00546 9 Methylglyoxal
C00597 9 3-Phosphoglycerate
C00623 9 Glycerol 1-phosphate
C00673 9 2-Deoxy-D-ribose 5-phosphate
C00679 9 5-Dehydro-4-deoxy-D-glucarate
C00684 9 2-Dehydro-3-deoxy-L-arabinonate
C00716 9 Serine
C00791 9 Creatinine
C00885 9 Isochorismate
C00900 9 2-Acetolactate
C00969 9 3-Hydroxypropanal
C01061 9 4-Fumarylacetoacetate
C01127 9 4-Hydroxy-2-oxoglutarate
C01161 9 3,4-Dihydroxyphenylacetate
C01269 9 5-O-(1-Carboxyvinyl)-3-phosphoshikimate
C01273 9 2-Hydroxy-6-oxo-6-phenylhexa-2,4-dienoate
C01286 9 2-Dehydro-3-deoxy-D-galactonate 6-phosphate
C01384 9 Maleic acid
C01455 9 Toluene
C01468 9 4-Cresol
C01548 9 Acetylene
C01837 9 Nitroethane
C01983 9 (R)-Mandelate
C01984 9 (S)-Mandelate
C01990 9 3-Oxalomalate
C02107 9 (S,S)-Tartaric acid
C02305 9 Phosphocreatine
C02348 9 (R)(-)-Allantoin
C02362 9 2-Oxosuccinamate
C02532 9 D-O-Phosphoserine
C02565 9 N-Methylhydantoin
C02721 9 N-Methyl-L-alanine
C02798 9 3-Phosphonopyruvate
C02979 9 Glycerol 2-phosphate
C03015 9 O-Carbamoyl-L-serine
C03057 9 2-Carboxybenzaldehyde
C03167 9 Phosphonoacetaldehyde
C03248 9 Acetylenedicarboxylate
C03600 9 Carboxymethyloxysuccinate
C03672 9 3-(4-Hydroxyphenyl)lactate
C03710 9 N-Benzyloxycarbonylglycine
C03716 9 Oxaloacetate 4-methyl ester
C03765 9 4-Hydroxyphenylacetaldehyde
C03790 9 N-(Carboxymethyl)-D-alanine
C03824 9 2-Aminomuconate semialdehyde
C03826 9 2-Dehydro-3-deoxy-D-xylonate
C03921 9 2-Dehydro-3-deoxy-D-glucarate
C03964 9 (R)-3-(4-Hydroxyphenyl)lactate
C03981 9 2-Hydroxyethylenedicarboxylate
C04442 9 2-Dehydro-3-deoxy-6-phospho-D-gluconate
C05350 9 2-Hydroxy-3-(4-hydroxyphenyl)propenoate
C05364 9 4-Carboxy-2-oxo-3-hexenedioate
C05406 9 (4S)-5-Hydroxy-2,4-dioxopentanoate
C05519 9 L-Allothreonine
C05658 9 Indoxyl
C05672 9 2-Amino-3-phosphonopropanoate
C05946 9 D-4-Hydroxy-2-oxoglutarate
C05999 9 Lactaldehyde
C06010 9 (S)-2-Acetolactate
C06033 9 Parapyruvate
C06189 9 Cyclic 2,3-bisphospho-D-glycerate
C06203 9 trans-O-Hydroxybenzylidenepyruvate
C06330 9 Quinoline-3,4-diol
C06393 9 2,3-Diaminopropanoate
C06547 9 Ethylene
C06735 9 Aminoacetaldehyde
C06772 9 Diethanolamine
C07086 9 Phenylacetic acid
C07731 9 2-Hydroxy-6-oxo-6-(2-hydroxyphenyl)-hexa-2,4-dienoate
C07734 9 2-Hydroxy-6-oxo-6-(2-hydroxyphenoxy)-hexa-2,4-dienoate
C08062 9 2-Hydroxy-6-oxo-(2'-aminophenyl)-hexa-2,4-dienoate
C08734 9 2,4-Dihydroxy-6-amino-1,3,5-triazine
C11355 9 4-Amino-4-deoxychorismate
C11437 9 1-Deoxy-D-xylulose 5-phosphate
C11503 9 3-Hydroxy-1H-quinolin-4-one
C11511 9 threo-3-Hydroxy-L-aspartate
C11527 9 4-Hydroxymandelate
C11821 9 5-Hydroxyisourate
C12248 9 5-Hydroxy-2-oxo-4-ureido-2,5-dihydro-1H-imidazole-5-carboxylate
C12624 9 2-Hydroxy-6-ketononatrienedioate
C13624 9 Bisphenol A
C13633 9 2,2-Bis(4-hydroxyphenyl)-propanoic acid
C14096 9 3-Formylsalicylic acid
C00079 10 L-Phenylalanine
C00085 10 D-Fructose 6-phosphate
C00099 10 beta-Alanine
C00109 10 2-Oxobutanoate
C00117 10 D-Ribose 5-phosphate
C00152 10 L-Asparagine
C00158 10 Citrate
C00164 10 Acetoacetate
C00204 10 2-Dehydro-3-deoxy-D-gluconate
C00231 10 D-Xylulose 5-phosphate
C00232 10 Succinate semialdehyde
C00309 10 D-Ribulose
C00311 10 Isocitrate
C00328 10 L-Kynurenine
C00345 10 6-Phospho-D-gluconate
C00354 10 D-Fructose 1,6-bisphosphate
C00355 10 3,4-Dihydroxy-L-phenylalanine
C00366 10 Urate
C00383 10 Malonate
C00423 10 trans-Cinnamate
C00424 10 (S)-Lactaldehyde
C00433 10 2,5-Dioxopentanoate
C00438 10 N-Carbamoyl-L-aspartate
C00447 10 Sedoheptulose 1,7-bisphosphate
C00463 10 Indole
C00483 10 Tyramine
C00502 10 D-Xylonate
C00545 10 L-Arabinonate
C00548 10 Phenyl acetate
C00583 10 Propane-1,2-diol
C00601 10 Phenylacetaldehyde
C00672 10 2-Deoxy-D-ribose 1-phosphate
C00711 10 Malate
C00804 10 Propynoate
C00810 10 (R)-Acetoin
C00811 10 4-Coumarate
C00818 10 D-Glucarate
C00820 10 D-Threonine
C00826 10 L-Arogenate
C00878 10 D-Arabinonate
C00879 10 D-Galactarate
C00937 10 (R)-Lactaldehyde
C00979 10 O-Acetyl-L-serine
C00993 10 D-Alanyl-D-alanine
C01013 10 3-Hydroxypropanoate
C01042 10 N-Acetyl-L-aspartate
C01044 10 N-Formyl-L-aspartate
C01068 10 D-Ribitol 5-phosphate
C01094 10 D-Fructose 1-phosphate
C01102 10 O-Phospho-L-homoserine
C01112 10 D-Arabinose 5-phosphate
C01216 10 2-Dehydro-3-deoxy-D-galactonate
C01233 10 sn-glycero-3-Phosphoethanolamine
C01275 10 (3E)-4-(2-Carboxyphenyl)-2-oxobut-3-enoate
C01405 10 Aspirin
C01467 10 3-Cresol
C01537 10 Urethane
C01542 10 o-Cresol
C01596 10 Maleamate
C01801 10 Deoxyribose
C01888 10 Aminoacetone
C01987 10 2-Aminophenol
C02132 10 Acetylpyruvate
C02360 10 2-Hydroxyadipate
C02457 10 Propane-1,3-diol
C02505 10 2-Phenylacetamide
C02512 10 3-Cyano-L-alanine
C02526 10 Biphenyl-2,3-diol
C02558 10 N-Acetylarylamine
C02612 10 (R)-2-Methylmalate
C02614 10 (S)-2-Methylmalate
C02700 10 L-Formylkynurenine
C02763 10 enol-Phenylpyruvate
C02923 10 2,3-Dihydroxytoluene
C03004 10 N-Hydroxy-L-tyrosine
C03071 10 3-aci-Nitropropanoate
C03082 10 4-Phospho-L-aspartate
C03139 10 N-Amidino-L-aspartate
C03210 10 2,2'-Iminodipropanoate
C03214 10 2-Amino-3-oxobutanoate
C03341 10 2-Amino-4-oxopentanoic acid
C03393 10 4-Phospho-D-erythronate
C03394 10 Erythrulose 1-phosphate
C03508 10 L-2-Amino-3-oxobutanoic acid
C03569 10 2,2',3-Trihydroxybiphenyl
C03750 10 2,6-Dioxo-6-phenylhexanoate
C03785 10 D-Tagatose 1,6-bisphosphate
C03872 10 L-Serine-phosphoethanolamine
C03947 10 Glycerol 1,2-cyclic phosphate
C04039 10 2,3-Dihydroxy-3-methylbutanoate
C04043 10 3,4-Dihydroxyphenylacetaldehyde
C04181 10 3-Hydroxy-3-methyl-2-oxobutanoic acid
C04227 10 1-(4-Hydroxyphenyl)-2-aminoethanol
C04272 10 (R)-2,3-Dihydroxy-3-methylbutanoate
C04368 10 3-Amino-3-(4-hydroxyphenyl)propanoate
C04409 10 2-Amino-3-carboxymuconate semialdehyde
C04456 10 6-Phospho-5-dehydro-2-deoxy-D-gluconate
C04479 10 2-Hydroxy-6-oxonona-2,4-diene-1,9-dioate
C04548 10 1-(4-Hydroxyphenyl)-2-(methylamino)ethanol
C04592 10 Toluene-cis-dihydrodiol
C04593 10 (2S,3R)-3-Hydroxybutane-1,2,3-tricarboxylate
C04642 10 2-Hydroxy-5-carboxymethylmuconate semialdehyde
C05235 10 Hydroxyacetone
C05378 10 beta-D-Fructose 1,6-bisphosphate
C05533 10 Oxaloglutarate
C05607 10 Phenyllactate
C05662 10 Homoisocitrate
C05682 10 Phosphonoacetate
C05840 10 Iminoaspartate
C05947 10 L-erythro-4-Hydroxyglutamate
C06019 10 D-arabino-3-Hexulose 6-phosphate
C06034 10 4-Hydroxy-4-methylglutamate
C06035 10 4-Methylene-2-oxoglutarate
C06044 10 4-Hydroxyphenylethanol
C06204 10 2-Hydroxychromene-2-carboxylate
C06210 10 2-Hydroxy-6-keto-2,4-heptadienoate
C06244 10 Acetamide
C06343 10 Quinolin-4-ol
C06441 10 L-Xylulose 1-phosphate
C06455 10 Hydroxymethylphosphonate
C06771 10 Triethanolamine
C06893 10 2-Deoxy-5-keto-D-gluconic acid 6-phosphate
C07301 10 (R)-Mandelamide
C07733 10 2,2',3-Trihydroxydiphenylether
C08061 10 2'-Aminobiphenyl-2,3-diol
C08733 10 2-Hydroxy-4,6-diamino-1,3,5-triazine
C09816 10 Benzylsuccinate
C11205 10 Hexadimethrine bromide
C11434 10 2-C-Methyl-D-erythritol 4-phosphate
C12323 10 L-4-Hydroxyphenylglycine
C12623 10 trans-2,3-Dihydroxycinnamate
C13629 10 1,2-Bis(4-hydroxyphenyl)-2-propanol
C13636 10 4-Hydroxyphenyl acetate
C14095 10 2-Hydroxy-3-carboxybenzalpyruvate
C15499 10 Pentane-2,4-dione
C15556 10 3,4-Dihydroxy-2-butanone 4-phosphate
C00026 11 2-Oxoglutarate
C00078 11 L-Tryptophan
C00092 11 D-Glucose 6-phosphate
C00095 11 D-Fructose
C00121 11 D-Ribose
C00141 11 3-Methyl-2-oxobutanoic acid
C00207 11 Acetone
C00216 11 D-Arabinose
C00257 11 D-Gluconic acid
C00263 11 L-Homoserine
C00275 11 D-Mannose 6-phosphate
C00281 11 Sedoheptulose 7-phosphate
C00310 11 D-Xylulose
C00312 11 L-Xylulose
C00333 11 D-Galacturonate
C00337 11 (S)-Dihydroorotate
C00352 11 D-Glucosamine 6-phosphate
C00385 11 Xanthine
C00417 11 cis-Aconitate
C00430 11 5-Aminolevulinate
C00441 11 L-Aspartate 4-semialdehyde
C00474 11 Ribitol
C00479 11 Propanal
C00489 11 Glutarate
C00514 11 D-Mannonate
C00620 11 alpha-D-Ribose 1-phosphate
C00632 11 3-Hydroxyanthranilate
C00644 11 D-Mannitol 1-phosphate
C00652 11 D-Arabinono-1,4-lactone
C00665 11 beta-D-Fructose 2,6-bisphosphate
C00741 11 Diacetyl
C00813 11 Barbiturate
C00815 11 Citramalate
C00817 11 D-Altronate
C00822 11 Dopaquinone
C00880 11 D-Galactonate
C00989 11 4-Hydroxybutanoic acid
C01059 11 2,5-Dihydroxypyridine
C01073 11 N-Acetyl-beta-alanine
C01089 11 (R)-3-Hydroxybutanoate
C01096 11 Sorbitol 6-phosphate
C01097 11 D-Tagatose 6-phosphate
C01099 11 L-Fuculose 1-phosphate
C01101 11 L-Ribulose 5-phosphate
C01114 11 L-Arabinono-1,4-lactone
C01118 11 O-Succinyl-L-homoserine
C01131 11 L-Rhamnulose 1-phosphate
C01151 11 D-Ribose 1,5-bisphosphate
C01197 11 3,4-Dihydroxy-trans-cinnamate
C01215 11 2-(Acetamidomethylene)succinate
C01218 11 6-Phospho-2-dehydro-D-gluconate
C01234 11 1-Aminocyclopropane-1-carboxylate
C01236 11 D-Glucono-1,5-lactone 6-phosphate
C01252 11 4-(2-Aminophenyl)-2,4-dioxobutanoate
C01456 11 Tropate
C01732 11 Mesaconate
C01769 11 (S)-Acetoin
C01772 11 trans-2-Hydroxycinnamate
C01904 11 D-Arabitol
C02083 11 Styrene oxide
C02161 11 Isophenoxazine
C02207 11 beta-Alanopine
C02226 11 2-Methylmaleate
C02266 11 D-Xylonolactone
C02488 11 (R)-2-Ethylmalate
C02499 11 2-Hydroxybiphenyl
C02642 11 3-Ureidopropionate
C02657 11 6-Methylsalicylate
C02670 11 D-Glucuronolactone
C02720 11 N-Hydroxyarylamine
C02752 11 Triacetate lactone
C02753 11 D-Xylono-1,4-lactone
C02912 11 (R)-Propane-1,2-diol
C02917 11 (S)-Propane-1,2-diol
C03012 11 Naphthalene-1,2-diol
C03044 11 (R,R)-Butane-2,3-diol
C03065 11 3-Guanidinopropanoate
C03090 11 5-Phosphoribosylamine
C03124 11 L-Aspartylhydroxamate
C03147 11 N-Malonylanthranilate
C03194 11 (R)-1-Aminopropan-2-ol
C03203 11 1-Hydroxy-2-naphthoate
C03227 11 3-Hydroxy-L-kynurenine
C03283 11 L-2,4-Diaminobutanoate
C03409 11 N-Formimino-L-aspartate
C03506 11 Indoleglycerol phosphate
C03519 11 N-Acetyl-L-phenylalanine
C03549 11 2-Hydroxycinnamate
C03574 11 2-Formylaminobenzaldehyde
C03703 11 L-5-Carboxymethylhydantoin
C03722 11 Pyridine-2,3-dicarboxylate
C03752 11 2-Amino-2-deoxy-D-gluconate
C03758 11 4-(2-Aminoethyl)-1,2-benzenediol
C03932 11 5-Dehydro-2-deoxy-D-gluconate
C03943 11 (2R,4S)-2,4-Diaminopentanoate
C03979 11 2-Dehydro-3-deoxy-L-rhamnonate
C04002 11 But-1-ene-1,2,4-tricarboxylate
C04044 11 3-(2,3-Dihydroxyphenyl)propanoate
C04186 11 5-Carboxymethyl-2-hydroxymuconate
C04225 11 (Z)-But-2-ene-1,2,3-tricarboxylate
C04281 11 L-1-Pyrroline-3-hydroxy-5-carboxylate
C04282 11 1-Pyrroline-4-hydroxy-2-carboxylate
C04349 11 (4S)-4,6-Dihydroxy-2,5-dioxohexanoate
C04471 11 (4S,5S)-4,5-Dihydroxy-2,6-dioxohexanoate
C04478 11 3-Deoxy-D-manno-octulosonate 8-phosphate
C04796 11 4-(L-Alanin-3-yl)-2-hydroxy-cis,cis-muconate 6-semialdehyde
C04797 11 5-(L-Alanin-3-yl)-2-hydroxy-cis,cis-muconate 6-semialdehyde
C05332 11 Phenethylamine
C05345 11 beta-D-Fructose 6-phosphate
C05379 11 Oxalosuccinate
C05382 11 D-Sedoheptulose 7-phosphate
C05405 11 L-Arabinono-1,5-lactone
C05520 11 2-Amino-3-oxoadipate
C05598 11 Phenylacetylglycine
C05601 11 4-Hydroxy-2-oxo-heptanedioate
C05627 11 4-Hydroxystyrene
C05629 11 Phenylpropanoate
C05665 11 beta-Aminopropion aldehyde
C05670 11 beta-Aminopropionitrile
C05835 11 2-Formaminobenzoylacetate
C05853 11 Phenylethyl alcohol
C05938 11 L-4-Hydroxyglutamate semialdehyde
C05984 11 2-Hydroxybutanoic acid
C05985 11 2-Propyn-1-al
C06030 11 Methyloxaloacetate
C06032 11 D-erythro-3-Methylmalate
C06054 11 2-Oxo-3-hydroxy-4-phosphobutanoate
C06144 11 3-Butynoate
C06159 11 2-Dehydro-3-deoxy-D-fuconate
C06201 11 2,4-Dihydroxyhept-2-enedioate
C06234 11 4-Methyl-L-glutamate
C06589 11 cis-2,3-Dihydro-2,3-dihydroxybiphenyl
C06720 11 1,6-Dihydroxy-5-methylcyclohexa-2,4-dienecarboxylate
C06731 11 1,2-Dihydroxy-6-methylcyclohexa-3,5-dienecarboxylate
C06892 11 2-Deoxy-5-keto-D-gluconic acid
C07272 11 Maleimide
C07729 11 Dibenzofuran
C07732 11 Dibenzo-p-dioxin
C08060 11 Carbazole
C08737 11 Melamine
C10700 11 4'-Hydroxyacetophenone
C12312 11 Indolin-2-one
C12621 11 trans-3-Hydroxycinnamate
C12622 11 cis-3-(3-Carboxyethenyl)-3,5-cyclohexadiene-1,2-diol
C13632 11 4,4'-Dihydroxy-alpha-methylstilbene
C14088 11 3-Methylsalicylate
C14094 11 2-Carboxy-2-hydroxy-8-carboxychromene
C15503 11 N,N-Dihydroxy-L-tyrosine
C00025 12 L-Glutamate
C00031 12 D-Glucose
C00119 12 5-Phospho-alpha-D-ribose 1-diphosphate
C00124 12 D-Galactose
C00159 12 D-Mannose
C00163 12 Propanoate
C00181 12 D-Xylose
C00183 12 L-Valine
C00191 12 D-Glucuronate
C00198 12 D-Glucono-1,5-lactone
C00217 12 D-Glutamate
C00242 12 Guanine
C00253 12 Nicotinate
C00259 12 L-Arabinose
C00262 12 Hypoxanthine
C00267 12 alpha-D-Glucose
C00295 12 Orotate
C00314 12 Pyridoxine
C00329 12 D-Glucosamine
C00331 12 Indolepyruvate
C00349 12 2-Methyl-3-oxopropanoate
C00357 12 N-Acetyl-D-glucosamine 6-phosphate
C00379 12 Xylitol
C00392 12 Mannitol
C00398 12 Tryptamine
C00418 12 (R)-Mevalonate
C00429 12 5,6-Dihydrouracil
C00466 12 Acetoin
C00476 12 D-Lyxose
C00490 12 Itaconate
C00508 12 L-Ribulose
C00511 12 Propenoate
C00515 12 D-Ornithine
C00532 12 L-Arabitol
C00558 12 D-Tagaturonate
C00618 12 3-Dehydro-L-gulonate
C00629 12 2-Dehydro-D-gluconate
C00636 12 D-Mannose 1-phosphate
C00668 12 alpha-D-Glucose 6-phosphate
C00794 12 D-Sorbitol
C00795 12 D-Tagatose
C00861 12 L-Rhamnulose
C00905 12 D-Fructuronate
C00931 12 Porphobilinogen
C00940 12 2-Oxoglutaramate
C00954 12 Indole-3-acetate
C00966 12 2-Dehydropantoate
C00977 12 L-Tryptophanamide
C00986 12 1,3-Diaminopropane
C01020 12 6-Hydroxynicotinate
C01040 12 L-Gulono-1,4-lactone
C01062 12 5-Dehydro-D-gluconate
C01077 12 O-Acetyl-L-homoserine
C01088 12 (R)-3,3-Dimethylmalate
C01113 12 D-Galactose 6-phosphate
C01157 12 trans-4-Hydroxy-L-proline
C01172 12 beta-D-Glucose 6-phosphate
C01177 12 Inositol 1-phosphate
C01187 12 3-Deoxy-D-manno-octulosonate
C01198 12 3-(2-Hydroxyphenyl)propanoate
C01251 12 2-Hydroxybutane-1,2,4-tricarboxylate
C01270 12 3-Hydroxy-2-methylpyridine-5-carboxylate
C01302 12 1-(2-Carboxyphenylamino)-1'-deoxy-D-ribulose 5'-phosphate
C01508 12 L-Lyxose
C01680 12 D-Fuconate
C01685 12 D-Ribonate
C01717 12 4-Hydroxy-2-quinolinecarboxylic acid
C01721 12 L-Fuculose
C01757 12 Triacetate
C01762 12 Xanthosine
C01845 12 Propan-2-ol
C01934 12 L-Rhamnonate
C02024 12 D-Mannuronate
C02076 12 Sedoheptulose
C02116 12 2-Nitropropane
C02170 12 Methylmalonate
C02225 12 2-Methylcitrate
C02273 12 Digalacturonate
C02336 12 beta-D-Fructose
C02341 12 trans-Aconitate
C02504 12 (2S)-2-Isopropylmalate
C02572 12 O-Feruloylquinate
C02630 12 2-Hydroxyglutarate
C02659 12 Acetone cyanohydrin
C02666 12 Coniferyl aldehyde
C02693 12 Indole-3-acetamide
C02709 12 N-Acetoxyarylamine
C02717 12 N-Feruloyltyramine
C02800 12 4,5-Dioxopentanoate
C02876 12 Propanoyl phosphate
C02888 12 Sorbose 1-phosphate
C02916 12 (S)-Norlaudanosoline
C02948 12 4-Hydroxyhexan-3-one
C03046 12 (S,S)-Butane-2,3-diol
C03063 12 2-Oxohept-3-enedioate
C03217 12 2-Hydroxy-3-oxoadipate
C03230 12 3-Indoleglycolaldehyde
C03267 12 beta-D-Fructose 2-phosphate
C03273 12 5-Oxopentanoate
C03291 12 L-Xylulose 5-phosphate
C03340 12 L-2,3-Dihydrodipicolinate
C03383 12 D-Galactono-1,4-lactone
C03440 12 cis-4-Hydroxy-D-proline
C03618 12 L-threo-3-Methylaspartate
C03623 12 N-Methyl-2-oxoglutaramate
C03736 12 alpha-D-Ribose 5-phosphate
C03741 12 (S)-4-Amino-5-oxopentanoate
C03761 12 3-Hydroxy-3-methylglutarate
C03838 12 5'-Phosphoribosylglycinamide
C04006 12 1D-myo-Inositol 3-phosphate
C04037 12 1-Phospho-alpha-D-galacturonate
C04045 12 3-(3,4-Dihydroxyphenyl)pyruvate
C04052 12 5-Carboxy-2-oxohept-3-enedioate
C04053 12 5-Dehydro-4-deoxy-D-glucuronate
C04314 12 cis-1,2-Dihydronaphthalene-1,2-diol
C04353 12 (Z)-4-Hydroxyphenylacetaldehyde-oxime
C04366 12 3-(2-Carboxyethenyl)-cis,cis-muconate
C04546 12 (R)-3-((R)-3-Hydroxybutanoyloxy)butanoate
C04584 12 6-Imino-5-oxocyclohexa-1,3-dienecarboxylate
C05133 12 4-Imidazolone-5-acetate
C05383 12 Aminosugars
C05513 12 Urate-3-ribonucleoside
C05515 12 5-Ureido-4-imidazole carboxylate
C05572 12 4-Oxoglutaramate
C05600 12 2-Hydroxyhepta-2,4-dienedioate
C05636 12 3-Hydroxykynurenamine
C05640 12 Cinnavalininate
C05645 12 4-(2-Amino-3-hydroxyphenyl)-2,4-dioxobutanoate
C05655 12 5-(2'-Carboxyethyl)-4,6-dihydroxypicolinate
C05817 12 2-Succinyl-6-hydroxy-2,4-cyclohexadiene-1-carboxylate
C05941 12 2-Oxo-4-hydroxy-5-aminovalerate
C05942 12 Pyrrole-2-carboxylate
C05979 12 Propane-1-ol
C06002 12 (S)-Methylmalonate semialdehyde
C06029 12 L-threo-3-Methylmalate
C06031 12 D-threo-3-Methylmalate
C06047 12 Stizolobate
C06048 12 Stizolobinate
C06145 12 3-Butyn-1-al
C06156 12 alpha-D-Glucosamine 1-phosphate
C06160 12 (S)-Norcoclaurine
C06205 12 1,2-Dihydronaphthalene-1,2-diol
C06224 12 3,4-Dihydroxystyrene
C06311 12 Galactitol 1-phosphate
C06316 12 D-erythro-Ascorbate
C06430 12 D-Galacturonolactone
C06442 12 N-gamma-Acetyldiaminobutyrate
C06588 12 Biphenyl
C06732 12 alpha,beta-Didehydrotryptophan
C06746 12 N-Acetylphenylethylamine
C06762 12 4-Hydroxy-2-oxohexanoic acid
C06876 12 Nitrosobenzene
C06891 12 D-2,3-Diketo 4-deoxy-epi-inositol
C07211 12 m-Methylbenzoate
C07215 12 o-Toluate
C07836 12 D-glycero-D-manno-Heptose 7-phosphate
C09756 12 Homoeriodictyol
C11130 12 1,3-Dihydro-3-hydroxy-2H-indol-2-one
C11427 12 1-Hydroxy-2-naphthaldehyde
C11457 12 3-(3-Hydroxy-phenyl)-propanoic acid
C11588 12 cis-3-(Carboxy-ethyl)-3,5-cyclo-hexadiene-1,2-diol
C11713 12 beta-Naphthol
C13638 12 1-(4'-Hydroxyphenyl)ethanol
C14087 12 3-Methylsalicylaldehyde
C14093 12 1,2-Dihydroxy-8-carboxynaphthalene
C14783 12 1,2-Naphthoquinone
C00064 13 L-Glutamine
C00077 13 L-Ornithine
C00089 13 Sucrose
C00103 13 D-Glucose 1-phosphate
C00106 13 Uracil
C00130 13 IMP
C00137 13 myo-Inositol
C00140 13 N-Acetyl-D-glucosamine
C00144 13 GMP
C00147 13 Adenine
C00148 13 L-Proline
C00153 13 Nicotinamide
C00185 13 Cellobiose
C00208 13 Maltose
C00221 13 beta-D-Glucose
C00243 13 Lactose
C00247 13 L-Sorbose
C00250 13 Pyridoxal
C00252 13 Isomaltose
C00294 13 Inosine
C00330 13 Deoxyguanosine
C00334 13 4-Aminobutanoate
C00387 13 Guanosine
C00431 13 5-Aminopentanoate
C00439 13 N-Formimino-L-glutamate
C00446 13 alpha-D-Galactose 1-phosphate
C00507 13 L-Rhamnose
C00522 13 (R)-Pantoate
C00590 13 Coniferyl alcohol
C00624 13 N-Acetyl-L-glutamate
C00627 13 Pyridoxine phosphate
C00637 13 Indole-3-acetaldehyde
C00650 13 4-Hydroxymandelonitrile
C00655 13 Xanthosine 5'-phosphate
C00663 13 beta-D-Glucose 1-phosphate
C00689 13 alpha,alpha'-Trehalose 6-phosphate
C00691 13 2,4,6/3,5-Pentahydroxycyclohexanone
C00770 13 L-Idonate
C00772 13 Mevaldate
C00792 13 D-Arginine
C00800 13 L-Gulonate
C00819 13 D-Glutamine
C00829 13 Naphthalene
C00956 13 L-2-Aminoadipate
C01019 13 6-Deoxy-L-galactose
C01024 13 Hydroxymethylbilane
C01045 13 N-Formyl-L-glutamate
C01046 13 N-Methyl-L-glutamate
C01053 13 (R)-4-Dehydropantoate
C01083 13 alpha,alpha-Trehalose
C01103 13 Orotidine 5'-phosphate
C01107 13 (R)-5-Phosphomevalonate
C01110 13 5-Amino-2-oxopentanoic acid
C01165 13 L-Glutamate 5-semialdehyde
C01185 13 Nicotinate D-ribonucleotide
C01188 13 3-Hydroxy-2-methylpropanoate
C01195 13 1-Phospho-alpha-D-glucuronate
C01205 13 (R)-3-Amino-2-methylpropanoate
C01207 13 3-(3,4-Dihydroxyphenyl)lactate
C01225 13 sn-glycero-3-Phospho-1-inositol
C01249 13 7,8-Dihydro-7,8-dihydroxykynurenate
C01394 13 Xylose
C01494 13 Ferulate
C01659 13 Acrylamide
C01667 13 Bacitracin
C01697 13 Galactitol
C01877 13 4-Oxoproline
C01879 13 5-Oxoproline
C01998 13 Acrylonitrile
C02043 13 Indolelactate
C02143 13 D-threo-Aldose
C02237 13 5-Oxo-D-proline
C02238 13 5-Oxo-L-proline
C02265 13 D-Phenylalanine
C02274 13 Dihydrocoumarin
C02470 13 Xanthurenic acid
C02591 13 Sucrose 6-phosphate
C02624 13 2,3-Dimethylmalate
C02631 13 2-Isopropylmaleate
C02655 13 6-Acetyl-D-glucose
C02669 13 D-Galactono-1,5-lactone
C02730 13 2-Succinylbenzoate
C02779 13 2-Dehydro-D-glucose
C02780 13 2,5-Didehydro-D-gluconate
C02787 13 2-Methylpropanamine
C02835 13 Imidazole-4-acetate
C02895 13 Xylitol 5-phosphate
C02938 13 3-Indoleacetonitrile
C02991 13 L-Rhamnono-1,4-lactone
C02995 13 Maltose 6'-phosphate
C03079 13 4-Hydroxy-L-glutamate
C03107 13 D-Glucono-1,4-lactone
C03153 13 N5-Methyl-L-glutamine
C03269 13 D-galacto-Hexodialdose
C03284 13 L-3-Amino-isobutanoate
C03287 13 L-Glutamyl 5-phosphate
C03289 13 L-xylo-Hexulonolactone
C03387 13 D-Glucurono-6,2-lactone
C03493 13 D-4-Hydroxyphenylglycine
C03734 13 alpha-D-Glutamyl phosphate
C03742 13 (S)-4-Hydroxymandelonitrile
C03906 13 beta-L-Arabinose 1-phosphate
C03912 13 (S)-1-Pyrroline-5-carboxylate
C03972 13 2,3,4,5-Tetrahydrodipicolinate
C04062 13 D-myo-Inositol 1,3-bisphosphate
C04063 13 D-myo-Inositol 3,4-bisphosphate
C04256 13 N-Acetyl-D-glucosamine 1-phosphate
C04257 13 N-Acetyl-D-mannosamine 6-phosphate
C04299 13 D-myo-Inositol 1,2-cyclic phosphate
C04302 13 N-(5-Phospho-D-ribosyl)anthranilate
C04359 13 1-Deoxy-D-altro-heptulose 7-phosphate
C04376 13 5'-Phosphoribosyl-N-formylglycinamide
C04534 13 6-Phospho-beta-D-glucosyl-(1,4)-D-glucose
C04575 13 (4R,5S)-4,5,6-Trihydroxy-2,3-dioxohexanoate
C04604 13 3-Hydroxy-2-methylpyridine-4,5-dicarboxylate
C04733 13 4-(4-Deoxy-beta-D-gluc-4-enuronosyl)-D-galacturonate
C05281 13 5-Methylbarbiturate
C05380 13 Nicotinurate
C05385 13 D-Glucuronate 1-phosphate
C05399 13 Melibiitol
C05400 13 Epimelibiose
C05401 13 3-beta-D-Galactosyl-sn-glycerol
C05402 13 Melibiose
C05512 13 Deoxyinosine
C05516 13 5-Amino-4-imidazole carboxylate
C05637 13 4,8-Dihydroxyquinoline
C05654 13 5-(2'-Formylethyl)-4,6-dihydroxypicolinate
C05711 13 gamma-Glutamyl-beta-cyanoalanine
C05765 13 L-Glutamyl 1-phosphate
C05829 13 N-Carbamyl-L-glutamate
C05834 13 3-Methyldioxyindole
C05841 13 Nicotinate D-ribonucleoside
C05931 13 N-Succinyl-L-glutamate
C06001 13 (S)-3-Hydroxyisobutyrate
C06046 13 Salidroside
C06051 13 Isopyridoxal
C06055 13 O-Phospho-4-hydroxy-L-threonine
C06118 13 4-(4-Deoxy-alpha-D-gluc-4-enuronosyl)-D-galacturonate
C06187 13 Arbutin 6-phosphate
C06222 13 Sedoheptulose 1-phosphate
C06231 13 Ectoine
C06312 13 L-Tagatose 6-phosphate
C06440 13 2-Dehydro-D-glucono-1,5-lactone
C06761 13 (4E)-2-Oxohexenoic acid
C06813 13 Nitrobenzene
C07087 13 2-Hydroxy-6-oxoocta-2,4,7-trienoate
C07123 13 2-Hydroxy-6-oxo-octa-2,4-dienoate
C07209 13 3-Methylbenzaldehyde
C07214 13 2-Methylbenzaldehyde
C11354 13 2-Hydroxy-cis-hex-2,4-dienoate
C11426 13 cis-4-(1'-Hydroxynaphth-2'-yl)-2-oxobut-3-enoate
C11472 13 D-glycero-D-manno-Heptose 1,7-bisphosphate
C12204 13 5-Hydroxyconiferaldehyde
C13637 13 4-Ethylphenol
C14086 13 2-Hydroxy-3-methylbenzalpyruvate
C14092 13 cis-1,2-Dihydroxy-1,2-dihydro-8-carboxynaphthalene
C14784 13 1,2-Dihydroxy-3,4-epoxy-1,2,3,4-tetrahydronaphthalene
C14786 13 (1R,2S)-Naphthalene 1,2-oxide
C14787 13 (1S,2R)-Naphthalene 1,2-oxide
C14899 13 3-Dehydro-L-gulonate 6-phosphate
C15483 13 D-Galactonolactone
C15523 13 2,6-Dihydroxynicotinate
C15769 13 HBOA
C00018 14 Pyridoxal phosphate
C00020 14 AMP
C00035 14 GDP
C00044 14 GTP
C00062 14 L-Arginine
C00072 14 Ascorbate
C00081 14 ITP
C00096 14 GDP-mannose
C00104 14 IDP
C00105 14 UMP
C00134 14 Putrescine
C00177 14 Cyanide
C00212 14 Adenosine
C00246 14 Butanoic acid
C00273 14 5-Dehydro-D-fructose
C00286 14 dGTP
C00299 14 Uridine
C00327 14 L-Citrulline
C00362 14 dGMP
C00380 14 Cytosine
C00394 14 GDP-glucose
C00437 14 N-Acetylornithine
C00455 14 Nicotinamide D-ribonucleotide
C00492 14 Raffinose
C00526 14 Deoxyuridine
C00534 14 Pyridoxamine
C00555 14 4-Aminobutanal
C00559 14 Deoxyadenosine
C00645 14 N-Acetyl-D-mannosamine
C00660 14 D-Glucose 1,6-bisphosphate
C00700 14 XTP
C00761 14 Coniferin
C00763 14 D-Proline
C00847 14 4-Pyridoxate
C00864 14 Pantothenate
C00922 14 Dimethylmaleate
C00942 14 3',5'-Cyclic GMP
C00955 14 Indole-3-ethanol
C00971 14 4-Pyridoxolactone
C00990 14 5-Aminopentanamide
C01015 14 4-Hydroxy-L-proline
C01035 14 4-Guanidinobutanoate
C01051 14 Uroporphyrinogen III
C01093 14 Cellobiono-1,5-lactone
C01111 14 7,8-Dihydroxykynurenate
C01133 14 N-Acetyl-D-glucosaminate
C01143 14 (R)-5-Diphosphomevalonate
C01168 14 Pseudouridine 5'-phosphate
C01214 14 1-Amino-1-deoxy-scyllo-inositol
C01231 14 alpha-D-Glucose 1,6-bisphosphate
C01235 14 1-alpha-D-Galactosyl-myo-inositol
C01243 14 1D-myo-Inositol 1,3,4-trisphosphate
C01328 14 HO-
C01412 14 Butanal
C01504 14 Indanone
C01507 14 L-Iditol
C01582 14 Galactose
C01602 14 Ornithine
C01674 14 Chitobiose
C01742 14 Palatinose
C01752 14 Scopoletin
C01989 14 3-Ethylmalate
C01993 14 5'-Oxoinosine
C02048 14 Laminaribiose
C02130 14 Acetyl-maltose
C02214 14 (E)-Glutaconate
C02431 14 L-Rhamnofuranose
C02527 14 Butanoylphosphate
C02564 14 N-Feruloylglycine
C02937 14 3-Indoleacetaldoxime
C02946 14 4-Acetamidobutanoate
C02964 14 D-Glucosyl-D-mannose
C02985 14 L-Fucose 1-phosphate
C03030 14 Uracil 5-carboxylate
C03087 14 5-Acetamidopentanoate
C03150 14 N-Ribosylnicotinamide
C03277 14 Imidazol-5-yl-pyruvate
C03546 14 myo-Inositol 4-phosphate
C03564 14 1-Pyrroline-2-carboxylate
C03584 14 3-(Uracil-1-yl)-L-alanine
C03661 14 1F-beta-D-Fructosylsucrose
C03680 14 4-Imidazolone-5-propanoate
C03738 14 gamma-L-Glutamyl-D-alanine
C03766 14 4-Hydroxyphenylacetonitrile
C03771 14 5-Guanidino-2-oxopentanoate
C03871 14 L-2-Amino-6-oxoheptanedioate
C04076 14 L-2-Aminoadipate 6-semialdehyde
C04133 14 N-Acetyl-L-glutamate 5-phosphate
C04148 14 alpha-N-Phenylacetyl-L-glutamine
C04210 14 N5-(L-1-Carboxyethyl)-L-ornithine
C04287 14 3,5/4-Trihydroxycyclohexa-1,2-dione
C04322 14 3,4-Dihydro-2H-Pyrrole-2-carboxylate
C04411 14 (2R,3S)-3-Isopropylmalate
C04437 14 1-(5-Phosphoribosyl)imidazole-4-acetate
C04462 14 N-Succinyl-2-L-amino-6-oxoheptanedioate
C04514 14 (1S,2S)-1,2-Dihydronaphthalene-1,2-diol
C04540 14 N4-(Acetyl-beta-D-glucosaminyl)asparagine
C04640 14 2-(Formamido)-N1-(5'-phosphoribosyl)acetamidine
C04734 14 1-(5'-Phosphoribosyl)-5-formamido-4-imidazolecarboxamide
C05130 14 Imidazole-4-acetaldehyde
C05239 14 5-Aminoimidazole
C05396 14 Lactose 6-phosphate
C05404 14 D-Gal alpha 1->6D-Gal alpha 1->6D-Glucose
C05411 14 L-Xylonate
C05412 14 L-Lyxonate
C05422 14 L-Dehydroascorbate
C05539 14 N-Acetyl-L-2-amino-6-oxopimelate
C05565 14 Hydantoin-5-propionate
C05615 14 Lignin
C05619 14 5-Hydroxyferulate
C05620 14 N-Acetyl-D-phenylalanine
C05656 14 5-(3'-Carboxy-3'-oxopropyl)-4,6-dihydroxypicolinate
C05657 14 6-Hydroxyindolelactate
C05766 14 Uroporphyrinogen I
C05932 14 N-Succinyl-L-glutamate 5-semialdehyde
C06056 14 4-Hydroxy-L-threonine
C06193 14 Guanosine 3'-phosphate
C06219 14 Cellotriose
C06241 14 N-Acetylneuraminate 9-phosphate
C06372 14 Lacto-N-biose
C06728 14 3-Ethylcatechol
C06760 14 2-Hydroxy-5-methyl-cis,cis-muconic semialdehyde
C06986 14 Spirodilactone
C07085 14 3-Vinylcatechol
C07213 14 2-Methylbenzyl alcohol
C07216 14 3-Methylbenzyl alcohol
C07335 14 2-Amino-3-oxo-4-phosphonooxybutyrate
C07479 14 2-Oxo-5-methyl-cis-muconate
C07838 14 D-glycero-D-manno-Heptose 1-phosphate
C11425 14 2-Hydroxy-2H-benzo[h]chromene-2-carboxylate
C11638 14 3-Amino-2-oxopropyl phosphate
C11714 14 alpha-Naphthol
C12205 14 5-Hydroxyconiferyl alcohol
C14085 14 2-Hydroxy-8-methylchromene-2-carboxylate
C14091 14 1-Naphthoic acid
C15548 14 2-alpha-D-Glucosyl-D-glucose
C15585 14 myo-Inositol phosphate
C15767 14 gamma-Glutamyl-gamma-aminobutyraye
C15770 14 DIBOA
C00002 15 ATP
C00003 15 NAD+
C00008 15 ADP
C00015 15 UDP
C00029 15 UDP-glucose
C00047 15 L-Lysine
C00054 15 Adenosine 3',5'-bisphosphate
C00055 15 CMP
C00075 15 UTP
C00129 15 Isopentenyl diphosphate
C00135 15 L-Histidine
C00179 15 Agmatine
C00270 15 N-Acetylneuraminate
C00301 15 ADP-ribose
C00315 15 Spermidine
C00325 15 GDP-L-fucose
C00360 15 dAMP
C00361 15 dGDP
C00365 15 dUMP
C00388 15 1H-Imidazole-4-ethanamine
C00425 15 Dehydroascorbate
C00436 15 N-Carbamoylputrescine
C00449 15 N6-(L-1,3-Dicarboxypropyl)-L-lysine
C00450 15 2,3,4,5-Tetrahydropyridine-2-carboxylate
C00475 15 Cytidine
C00498 15 ADP-glucose
C00547 15 L-Noradrenaline
C00561 15 Mandelonitrile
C00575 15 3',5'-Cyclic AMP
C00647 15 Pyridoxamine phosphate
C00680 15 meso-2,6-Diaminoheptanedioate
C00785 15 Urocanate
C00857 15 Deamino-NAD+
C00881 15 Deoxycytidine
C00976 15 GDP-D-mannuronate
C01041 15 Monodehydroascorbate
C01092 15 8-Amino-7-oxononanoate
C01115 15 L-Galactono-1,4-lactone
C01220 15 1D-myo-Inositol 1,4-bisphosphate
C01222 15 GDP-4-dehydro-6-deoxy-D-mannose
C01228 15 Guanosine 3',5'-bis(diphosphate)
C01239 15 N-Acetyl-beta-D-glucosaminylamine
C01250 15 N-Acetyl-L-glutamate 5-semialdehyde
C01261 15 P1,P4-Bis(5'-guanosyl) tetraphosphate
C01272 15 1D-myo-Inositol 1,3,4,5-tetrakisphosphate
C01283 15 1-Amino-1-deoxy-scyllo-inositol 4-phosphate
C01304 15 2,5-Diamino-6-hydroxy-4-(5'-phosphoribosylamino)pyrimidine
C01367 15 3'-AMP
C01368 15 3'-UMP
C01613 15 Stachyose
C01620 15 Threonate
C01682 15 D-Nopaline
C01710 15 Indan-1-ol
C01771 15 2-Butenoate
C02013 15 Cellotetraose
C02067 15 Pseudouridine
C02280 15 GDP-L-galactose
C02295 15 Methylitaconate
C02325 15 Sinapyl alcohol
C02646 15 4-Coumaryl alcohol
C02647 15 4-Guanidinobutanal
C02656 15 6-Carboxyhexanoate
C02674 15 Deoxyribonolactone
C02714 15 N-Acetylputrescine
C03078 15 4-Guanidinobutanamide
C03164 15 Phenanthrene-3,4-diol
C03263 15 Coproporphyrinogen III
C03296 15 N2-Succinyl-L-arginine
C03373 15 Aminoimidazole ribotide
C03406 15 N-(L-Arginino)succinate
C03415 15 N2-Succinyl-L-ornithine
C03492 15 D-4'-Phosphopantothenate
C03614 15 Inosine 5'-tetraphosphate
C03652 15 (2R,3S)-2,3-Dimethylmalate
C03794 15 N6-(1,2-Dicarboxyethyl)-AMP
C03817 15 (S)-3-(Imidazol-5-yl)lactate
C03971 15 1F-alpha-D-Galactosylraffinose
C04137 15 N2-(D-1-Carboxyethyl)-L-arginine
C04236 15 (2S)-2-Isopropyl-3-oxosuccinate
C04390 15 N6-Acetyl-LL-2,6-diaminoheptanedioate
C04392 15 P1,P4-Bis(5'-xanthosyl) tetraphosphate
C04421 15 N-Succinyl-LL-2,6-diaminoheptanedioate
C04477 15 1D-myo-Inositol 1,3,4,6-tetrakisphosphate
C04677 15 1-(5'-Phosphoribosyl)-5-amino-4-imidazolecarboxamide
C04826 15 5-(3-Carboxy-3-oxopropenyl)-4,6-dihydroxypyridine-2-carboxylate
C04895 15
2-Amino-4-hydroxy-6-(erythro-1,2,3-trihydroxypropyl)dihydropteridinetriphosphate
C05131 15 (1-Ribosylimidazole)-4-acetate
C05548 15 6-Acetamido-2-oxohexanoate
C05568 15 Imidazole lactate
C05573 15 Formylisoglutamate
C05641 15 5-(3'-Carboxy-3'-oxopropenyl)-4,6-dihydroxypicolinate
C05714 15 alpha-Aminopropiononitrile
C05715 15 gamma-Amino-gamma-cyanobutanoate
C05768 15 Coproporphyrinogen I
C05922 15 Formamidopyrimidine nucleoside triphosphate
C05933 15 N-(omega)-Hydroxyarginine
C05935 15 2-Oxoarginine
C05936 15 N4-Acetylaminobutanal
C05939 15 Linatine
C05945 15 L-Arginine phosphate
C05983 15 Propinol adenylate
C05993 15 Acetyl adenylate
C06050 15 2-Methyl-3-hydroxy-5-formylpyridine-4-carboxylate
C06057 15 3-Aminopropane-1,2-diol
C06142 15 1-Butanol
C06192 15 ADP-mannose
C06194 15 2',3'-Cyclic GMP
C06195 15 Imidazolone
C06366 15 Homospermidine
C06433 15 5'-Benzoylphosphoadenosine
C06434 15 5'-Acetylphosphoadenosine
C06435 15 5'-Butyrylphosphoinosine
C06655 15 L-N2-(2-Carboxyethyl)arginine
C06727 15 cis-1,2-Dihydro-3-ethylcatechol
C06730 15 4-Methylcatechol
C07084 15 Styrene cis-glycol
C07208 15 m-Xylene
C07212 15 o-Xylene
C07478 15 2-Hydroxy-5-methyl-cis,cis-muconate
C07719 15 2-Formyl-1-indanone
C07720 15 3-Hydroxy-1-indanone
C10906 15 D-Fructose
C11500 15 5'-Dehydroadenosine
C11501 15 9-Riburonosyladenine
C11516 15 2-(alpha-D-Mannosyl)-3-phosphoglycerate
C11631 15 9-Riburonosylhypoxanthine
C14084 15 1,2-Dihydroxy-8-methylnaphthalene
C14090 15 1-Naphthaldehyde
C15532 15 N-Acetyl-L-citrulline
C15563 15 2-Amino-5-formylamino-6-(5-phosphoribosylamino)pyrimidin-4(3H)-one
C15668 15 1-Pyrroline
C15699 15 gamma-L-Glutamylputrecine
C15700 15 gamma-Glutamyl-gamma-aminobutyraldehyde
C00006 16 NADP+
C00043 16 UDP-N-acetyl-D-glucosamine
C00052 16 UDP-D-galactose
C00063 16 CTP
C00112 16 CDP
C00167 16 UDP-glucuronate
C00206 16 dADP
C00233 16 4-Methyl-2-oxopentanoate
C00235 16 Dimethylallyl diphosphate
C00239 16 dCMP
C00302 16 Glutamate
C00386 16 Carnosine
C00408 16 L-Pipecolate
C00458 16 dCTP
C00460 16 dUTP
C00513 16 CDP-glycerol
C00570 16 CDP-ethanolamine
C00612 16 N1-Acetylspermidine
C00617 16 UDP-D-galacturonate
C00666 16 LL-2,6-Diaminoheptanedioate
C00739 16 D-Lysine
C00844 16 (R)-Prunasin
C00860 16 L-Histidinol
C00884 16 Homocarnosine
C01028 16 N6-Hydroxy-L-lysine
C01029 16 N8-Acetylspermidine
C01079 16 Protoporphyrinogen IX
C01142 16 (3S)-3,6-Diaminohexanoate
C01158 16 1-O-Galloyl-beta-D-glucose
C01170 16 UDP-N-acetyl-D-mannosamine
C01201 16 N(omega)-(ADP-D-ribosyl)-L-arginine
C01245 16 D-myo-Inositol 1,4,5-trisphosphate
C01258 16 1,2-Didehydropiperidine-2-carboxylate
C01260 16 P1,P4-Bis(5'-adenosyl) tetraphosphate
C01268 16 5-Amino-6-(5'-phosphoribosylamino)uracil
C01279 16 4-Amino-5-hydroxymethyl-2-methylpyrimidine
C01284 16 1D-myo-Inositol 1,3,4,5,6-pentakisphosphate
C01294 16 1-Guanidino-1-deoxy-scyllo-inositol 4-phosphate
C01346 16 dUDP
C01401 16 Alanine
C01475 16 Allysine
C01527 16 Scopolin
C01533 16 Syringin
C01594 16 Linamarin
C01672 16 Cadaverine
C01855 16 Taxiphyllin
C01929 16 L-Histidinal
C02253 16 Benzoylagmatine
C02353 16 2',3'-Cyclic AMP
C02355 16 2',3'-Cyclic UMP
C02427 16 L-Homocitrulline
C02718 16 N-Formiminoglycine
C02726 16 N4-Phosphoagmatine
C02727 16 N6-Acetyl-L-lysine
C02728 16 N6-Methyl-L-lysine
C02739 16 Phosphoribosyl-ATP
C02837 16 L-Lysine 1,6-lactam
C02930 16 2-Methyleneglutarate
C02977 16 GDP-6-deoxy-D-talose
C02993 16 L-Tyrosyl-L-arginine
C02997 16 N-Acetyl-L-histidine
C03003 16 N-Glucosylnicotinate
C03047 16 1,4-Diguanidinobutane
C03064 16 3-Dehydro-L-threonate
C03097 16 Aryl beta-D-glucoside
C03117 16 GDP-6-deoxy-D-mannose
C03142 16 N-D-Glucosylarylamine
C03239 16 6-Amino-2-oxohexanoate
C03293 16 N-Adenylylanthranilate
C03465 16 3-Methyl-2-oxopentanoate
C03483 16 Adenosine tetraphosphate
C03657 16 1,4-Dihydroxy-2-naphthoate
C03684 16 6-Pyruvoyltetrahydropterin
C03708 16 N-Acetyl-O-acetylneuraminate
C03709 16 N-Adenylyl-L-phenylalanine
C03993 16 4-(beta-D-Glucosyloxy)benzoate
C03996 16 5'-O-beta-D-Glucosylpyridoxine
C04015 16 N-Acetyl-4-O-acetylneuraminate
C04016 16 N-Acetyl-7-O-acetylneuraminate
C04017 16 N-Acetyl-9-O-acetylneuraminate
C04020 16 N2-(D-1-Carboxyethyl)-L-lysine
C04030 16 (2,3-Dihydroxybenzoyl)adenylate
C04051 16 5-Amino-4-imidazolecarboxyamide
C04089 16 UDP-4-dehydro-6-deoxy-D-glucose
C04112 16 3-Methyl-cis,cis-hexadienedioate
C04124 16 Indole-3-acetyl-beta-1-D-glucose
C04138 16 N(alpha)-gamma-L-Glutamylhistamine
C04164 16 trans-Cinnamoyl beta-D-glucoside
C04211 16 N6-[(Indole-3-yl)acetyl]-L-lysine
C04307 16 P1,P2-Bis(5'-adenosyl) triphosphate
C04415 16 4-O-beta-D-Glucosyl-4-hydroxycinnamate
C04468 16 (+)-cis-3,4-Dihydrophenanthrene-3,4-diol
C04494 16 Guanosine 3'-diphosphate 5'-triphosphate
C04751 16 1-(5-Phospho-D-ribosyl)-5-amino-4-imidazolecarboxylate
C04823 16 1-(5'-Phosphoribosyl)-5-amino-4-(N-succinocarboxamide)-imidazole
C04874 16
2-Amino-4-hydroxy-6-(D-erythro-1,2,3-trihydroxypropyl)-7,8-dihydropteridine
C05135 16 4-(beta-Acetylaminoethyl)imidazole
C05143 16 Dhurrin
C05158 16 trans-beta-D-Glucosyl-2-hydroxycinnamate
C05340 16 beta-Alanyl-L-arginine
C05341 16 beta-Alanyl-L-lysine
C05560 16 L-2-Aminoadipate adenylate
C05574 16 Isoglutamate
C05577 16 3,4-Dihydroxymandelaldehyde
C05608 16 4-Hydroxycinnamyl aldehyde
C05610 16 Sinapoyl aldehyde
C05820 16 (L-Seryl)adenylate
C05822 16 3'-CMP
C05855 16 4-Hydroxycinnamyl alcohol 4-D-glucoside
C05923 16 2,5-Diaminopyrimidine nucleoside triphosphate
C05925 16 Dihydroneopterin phosphate
C06148 16
2,5-Diamino-6-(5'-triphosphoryl-3',4'-trihydroxy-2'-oxopentyl)-amino-4-oxopyrimidine
C06186 16 Arbutin
C06197 16 P1,P3-Bis(5'-adenosyl) triphosphate
C06198 16 P1,P4-Bis(5'-uridyl) tetraphosphate
C06218 16 Cellopentaose
C06397 16 ADP-D-glycero-D-manno-heptose
C06656 16 Deoxyguanidinoproclavaminic acid
C06729 16 cis-1,2-Dihydroxy-4-methylcyclohexa-3,5-diene-1-carboxylate
C07024 16 3'-Keto-3'-deoxy-ATP
C07083 16 Styrene
C07111 16 Ethylbenzene
C07305 16 Products of ATP breakdown
C07718 16 2-Hydroxy-4-(1-oxo-1,3-dihydro-2H-inden-2-ylidene)-but-2-enoic
acid
C08481 16 Indican
C10517 16 2-(beta-D-Glucosyl)-sn-glycerol 3-phosphate
C11544 16 2(alpha-D-Mannosyl)-D-glycerate
C11811 16 1-Hydroxy-2-methyl-2-butenyl 4-diphosphate
C12210 16 UDP-3-ketoglucose
C12989 16 N2-Acetyl-L-lysine
C14083 16 cis-1,2-Dihydroxy-1,2-dihydro-8-methylnaphthalene
C14089 16 1-Hydroxymethylnaphthalene
C14103 16 4-Methylsalicylate
C14830 16 GDP-4-keto-6-L-deoxygalactose
C15667 16 5-carboxyamino-1-(5-phospho-D-ribosyl)imidazole
C15772 16 DIBOA-glucoside
C00005 17 NADPH
C00113 17 PQQ
C00123 17 L-Leucine
C00128 17 CMP-N-acetylneuraminate
C00131 17 dATP
C00190 17 UDP-D-xylose
C00203 17 UDP-N-acetyl-D-galactosamine
C00293 17 Glucose
C00341 17 Geranyl diphosphate
C00407 17 L-Isoleucine
C00501 17 CDP-glucose
C00611 17 N-Acetyllactosamine
C00705 17 dCDP
C00788 17 L-Adrenaline
C00789 17 CDP-ribitol
C00852 17 Chlorogenate
C00903 17 Cinnamaldehyde
C00935 17 UDP-L-arabinose
C00941 17 3',5'-Cyclic CMP
C01100 17 L-Histidinol phosphate
C01186 17 (3S,5S)-3,5-Diaminohexanoate
C01204 17 myo-Inositol hexakisphosphate
C01300 17 2-Amino-4-hydroxy-6-hydroxymethyl-7,8-dihydropteridine
C01390 17 Prenol
C01454 17 Toluate
C01477 17 Apigenin
C01623 17 UDP-apiose
C01745 17 Pinosylvin
C01850 17 Rosmarinate
C01982 17 (R)-Amygdalin
C02191 17 Protoporphyrin
C02199 17 UDP-L-rhamnose
C02330 17 UDP-L-iduronate
C02354 17 2',3'-Cyclic CMP
C02385 17 Amino acid(Arg-)
C02569 17 Neryl diphosphate
C02741 17 Phosphoribosyl-AMP
C02927 17 2-Caffeoylisocitrate
C02947 17 4-Coumaroylshikimate
C03002 17 N-Caffeoylputrescine
C03246 17 ADPribose 2'-phosphate
C03582 17 3,4',5-Trihydroxystilbene
C03733 17 UDP-alpha-D-galacto-1,4-furanose
C03848 17 6F-alpha-D-Galactosylsucrose
C03955 17 N6-Acetyl-N6-hydroxy-L-lysine
C04092 17 delta1-Piperideine-2-carboxylate
C04101 17 1-O,6-O-Digalloyl-beta-D-glucose
C04121 17 CMP-3-deoxy-D-manno-octulosonate
C04244 17 6-Lactoyl-5,6,7,8-tetrahydropterin
C04280 17 1-Guanidino-1-deoxy-scyllo-inositol
C04290 17 4-(3-Methylbut-2-enyl)-L-tryptophan
C04454 17 5-Amino-6-(5'-phosphoribitylamino)uracil
C04498 17 N-(4-Guanidinobutyl)-4-hydroxycinnamide
C04501 17 N-Acetyl-alpha-D-glucosamine 1-phosphate
C04520 17 1D-myo-Inositol 3,4,5,6-tetrakisphosphate
C04556 17 4-Amino-2-methyl-5-phosphomethylpyrimidine
C04559 17 4-Carboxymethyl-4-methylbut-2-en-1,4-olide
C04573 17 UDP-N-acetyl-2-amino-2-deoxy-D-glucuronate
C04631 17 UDP-N-acetyl-3-(1-carboxyvinyl)-D-glucosamine
C04641 17 2-(alpha-D-Galactosyl)-sn-glycerol 3-phosphate
C04703 17 alpha-D-Galactosyl-(1,1')-sn-glycerol 3-phosphate
C04713 17 N6-(delta2-Isopentenyl)-adenosine 5'-monophosphate
C04739 17 UDP-N-acetyl-6-(D-galactose-1-phospho)-D-glucosamine
C05005 17 Glycolipid
C05114 17 Mucopolysaccharide
C05161 17 2,5-Diaminohexanoate
C05328 17 D-2-Amino-hexano-6-lactam
C05576 17 3,4-Dihydroxyphenylethyleneglycol
C05580 17 3,4-Dihydroxymandelate
C05595 17 4-Hydroxyphenylacetylglutamine
C05596 17 4-Hydroxyphenylacetylglycine
C05631 17 Eriodictyol
C05673 17 CMP-2-aminoethylphosphonate
C05839 17 cis-beta-D-Glucosyl-2-hydroxycinnamate
C06114 17 gamma-Glutamyl-beta-aminopropiononitrile
C06217 17 Cellohexaose
C06240 17 UDP-N-acetyl-D-mannosaminouronate
C06358 17 Methyl cinnamate
C06359 17 Ethyl cinnamate
C06360 17 Propyl cinnamate
C06398 17 ADP-L-glycero-D-manno-heptose
C06561 17 Isosalipurpol
C06657 17 Guanidinoproclavaminic acid
C07025 17 3'-Keto-3'-deoxy-AMP
C07112 17 1-Phenylethanol
C07717 17 3,4-Dihydroxyfluorene
C07728 17 3-Isochromanone
C08650 17 Isoliquiritigenin
C10945 17 Caffeic aldehyde
C11435 17 4-(Cytidine 5'-diphospho)-2-C-methyl-D-erythritol
C11546 17 2-(beta-D-Glucosyl)-sn-glycerol
C11555 17 1D-myo-Inositol 1,4,5,6-tetrakisphosphate
C12455 17 5-Aminopentanal
C12456 17 3-Dimethylallyl-4-hydroxyphenylpyruvate
C12988 17 N2-Acetyl-L-aminoadipate semialdehyde
C14082 17 1-Methylnaphthalene
C00004 18 NADH
C00272 18 Tetrahydrobiopterin
C00448 18 trans,trans-Farnesyl diphosphate
C00482 18 Sinapate
C00509 18 Naringenin
C00521 18 (-)-Limonene
C00671 18 (S)-3-Methyl-2-oxopentanoic acid
C00921 18 Dihydropteroate
C01050 18 UDP-N-acetylmuramate
C01219 18 CDP-4-dehydro-6-deoxy-D-glucose
C01267 18 3-(Imidazol-4-yl)-2-oxopropyl phosphate
C01359 18 PQQH2
C01460 18 Vitexin
C01481 18 Caffeate
C01514 18 Luteolin
C01617 18 Taxifolin
C01714 18 Apigenin-6-C-glucoside
C02344 18 (-)-endo-Fenchol
C02394 18 Cinnamyl alcohol
C02462 18 Sabinene hydrate
C02486 18 (3R)-beta-Leucine
C02710 18 N-Acetyl-L-leucine
C03190 18 (+)-Bornyl-diphosphate
C03526 18 O-Sinapoylglucarolactone
C03656 18 (S)-5-Amino-3-oxohexanoic acid
C03691 18 CMP-N-glycoloylneuraminate
C03737 18 alpha-D-Xylose 1-phosphate
C04335 18 N(alpha)-Benzyloxycarbonyl-L-leucine
C04558 18 4-Carboxymethyl-3-methylbut-2-en-1,4-olide
C04563 18 D-myo-Inositol 1,2,4,5,6-pentakisphosphate
C04579 18 Inositol 1,2,3,4,5-pentakisphosphate
C04608 18 Apigenin 7-O-beta-D-glucoside
C04732 18 4-(1-D-Ribitylamino)-5-amino-2,6-dihydroxypyrimidine
C04752 18 2-Methyl-4-amino-5-hydroxymethylpyrimidine diphosphate
C04807 18 2-Amino-7,8-dihydro-4-hydroxy-6-(diphosphooxymethyl)pteridine
C04847 18
alpha-D-Galactosyl-1,3-beta-D-galactosyl-1,4-N-acetyl-D-glucosamine
C04886 18
alpha-N-Acetylneuraminyl-2,6-beta-D-galactosyl-1,4-N-acetyl-beta-D-glucosamine
C04896 18
5-(5-Phospho-D-ribosylaminoformimino)-1-(5-phosphoribosyl)-imidazole-4-carboxamide
C05554 18 Aerobactin
C05825 18 2-Amino-5-oxohexanoate
C05838 18 cis-2-Hydroxycinnamate
C05907 18 Luteoforol
C05911 18 Pentahydroxyflavanone
C06016 18 Pentosans
C06074 18 Myrcene
C06075 18 Terpinolene
C06076 18 Comphene
C06077 18 Pinene
C06099 18 (+)-Limonene
C06181 18 Piperideine
C06216 18 Celloheptaose
C06238 18 L-Arabinose 1-phosphate
C06307 18 (-)-beta-Pinene
C06308 18 (-)-alpha-Pinene
C06658 18 Proclavaminic acid
C06758 18 p-Tolualdehyde
C07113 18 Acetophenone
C07350 18 3-Methyl-1-(2,4,6-trihydroxyphenyl)butan-1-one
C07715 18 Fluorene
C07727 18 2-Indanone
C08063 18 1,4-Cyclohexanedione
C08576 18 Aureusidin
C09762 18 Liquiritigenin
C10192 18 Tricetin
C11174 18 1-Diphosinositol pentakisphosphate
C11436 18 2-Phospho-4-(cytidine 5'-diphospho)-2-C-methyl-D-erythritol
C11526 18 5-PP-InsP5
C12206 18 Caffeyl alcohol
C12457 18 3-Dimethylallyl-4-hydroxymandelic acid
C12459 18 3-Dimethylallyl-4-hydroxybenzaldehyde
C12631 18 2-Hydroxy-2,3-dihydrogenistein
C12987 18 N2-Acetyl-L-aminoadipyl-delta-phosphate
C13952 18 UDP-N-acetyl-D-galactosaminuronic acid
C14448 18 Glyoxal
C15599 18
6-(2-Amino-2-carboxyethyl)-7,8-dioxo-7,8-dihydroquinoline-2,4-dicarboxylate
C00268 19 Dihydrobiopterin
C00353 19 Geranylgeranyl diphosphate
C00389 19 Quercetin
C00415 19 Dihydrofolate
C00643 19 5-Hydroxy-L-tryptophan
C00751 19 Squalene
C00964 19 (-)-trans-Carveol
C00974 19 Dihydrokaempferol
C01123 19 (-)-trans-Isopiperitenol
C01212 19 UDP-N-acetylmuramoyl-L-alanine
C01592 19 Licodione
C01841 19 Pentalenene
C01860 19 Trichodiene
C02004 19 Aristolochene
C02223 19 2-Methylbutanal
C02452 19 Perillyl alcohol
C02906 19 Dihydromyricetin
C02919 19 1-Sinapoyl-D-glucose
C03052 19 2,3-Dihydrogossypetin
C03115 19 Farnesyl triphosphate
C03410 19 N-Glycoloyl-neuraminate
C03428 19 Presqualene diphosphate
C03467 19 3-Oxo-4-methylpentanoic acid
C03515 19 Luteolin 7-O-glucuronide
C03951 19 Luteolin 7-O-beta-D-glucoside
C04024 19 Vitexin 2''-O-beta-D-glucoside
C04199 19 Isovitexin 2''-O-beta-D-glucoside
C04297 19 CDP-4-dehydro-3,6-dideoxy-D-glucose
C04332 19 6,7-Dimethyl-8-(1-D-ribityl)lumazine
C04666 19 D-erythro-1-(Imidazol-4-yl)glycerol 3-phosphate
C04856 19
(6S)-6-beta-Hydroxy-1,4,5,6-tetrahydronicotinamide-adeninedinucleotide
C04858 19 Apigenin 7-O-[beta-D-apiosyl-(1->2)-beta-D-glucoside]
C04916 19
N-(5'-Phospho-D-1'-ribulosylformimino)-5-amino-1-(5''-phospho-D-ribosyl)-4-imidazolecarboxamide
C05851 19 Coumarin
C05906 19 Leucocyanidin
C05986 19 2-Propyn-1-ol
C06007 19 (R)-2,3-Dihydroxy-3-methylpentanoate
C06111 19 Nerolidyl diphosphate
C06146 19 3-Butyn-1-ol
C06180 19 Anabasine
C06182 19 Pelletierine
C06313 19 Biopterin
C06394 19 (+)-delta-Cadinene
C06563 19 Genistein
C06659 19 Dihydroclavaminic acid
C06711 19 Fluoren-9-ol
C06757 19 4-Methylbenzyl alcohol
C07114 19 Benzoyl acetate
C07189 19 2-Hydroxyacetophenone
C07271 19 Limonene-1,2-epoxide
C07721 19 (+)-(3S,4R)-cis-3,4-Dihydroxy-3,4-dihydrofluorene
C07724 19 1,2-Dihydroxyfluorene
C09099 19 Naringenin 7-O-beta-D-glucoside
C10020 19 Apigenin 7-(6''-malonylglucoside)
C10208 19 Daidzein
C11356 19 trans,trans,cis-Geranylgeranyl diphosphate
C11409 19 (+)-trans-Carveol
C11453 19 2-C-Methyl-D-erythritol 2,4-cyclodiphosphate
C12124 19 Apiforol
C12142 19 Vetispiradiene
C12458 19 3-Dimethylallyl-4-hydroxybenzoate
C12627 19 Apigenin 7-O-neohesperidoside
C12986 19 N2-Acetyl-L-aminoadipate
C15522 19 4a-Hydroxytetrahydrobiopterin
C15525 19 2',3,4,4',6'-Pentahydroxychalcone
C00101 20 Tetrahydrofolate
C00255 20 Riboflavin
C00504 20 Folate
C00692 20 UDP-N-acetylmuramoyl-L-alanyl-D-glutamate
C00780 20 3-(2-Aminoethyl)-1H-indol-5-ol
C01054 20 (S)-2,3-Epoxysqualene
C01414 20 Casbene
C01750 20 Quercitrin
C01767 20 (-)-Carvone
C02485 20 (-)-Isopiperitenone
C02495 20 2'-Hydroxydaidzein
C02576 20 Perillyl aldehyde
C03204 20 10-Formyldihydrofolate
C03427 20 Prephytoene diphosphate
C03598 20 CDP-3,6-dideoxy-D-glucose
C03648 20 cis-3,4-Leucopelargonidin
C04524 20 2-Protocatechoylphloroglucinolcarboxylate
C04574 20 di-trans,poly-cis-Undecaprenyl diphosphate
C05427 20 Phytyl diphosphate
C05569 20 5'-Phospho-D-1-ribulosylformimine
C05622 20 Malonylapiin
C05623 20 Quercetin 3-O-glucoside
C05646 20 5-Hydroxyindolepyruvate
C05648 20 5-Hydroxy-N-formylkynurenine
C05903 20 Kaempferol
C05905 20 Cyanidin
C05909 20 Leucodelphinidin
C06004 20 (R)-3-Methyl-2-oxobutanoate
C06083 20 Tetrahymanol
C06084 20 Hopanoid
C06089 20 ent-Copalyl diphosphate
C06183 20 Anapheline
C06309 20 Diplopterol
C06310 20 Diploptene
C06562 20 (+)-Catechin
C06660 20 Clavaminic acid
C06712 20 Fluoren-9-one
C06756 20 p-Xylene
C07276 20 Limonene-1,2-diol
C07725 20 2-Hydroxy-4-(2-oxo-1,3-dihydro-2H-inden-1-ylidene)but-2-enoic acid
C09126 20 Genistein 7-O-beta-D-glucoside
C09789 20 Naringin
C10107 20 Myricetin
C11383 20 (+)-(S)-Carvone
C11893 20 Cembrene
C11894 20 Taxa-4(5),11(12)-diene
C11901 20 Copalyl diphosphate
C11902 20 syn-Copalyl diphosphate
C12134 20 2'-Hydroxygenistein
C12316 20 cis-Dihydroquercetin
C12630 20 Luteolin 7-O-neohesperidoside
C12632 20 Luteolin 7-O-[beta-D-glucuronosyl-(1->2)-beta-D-glucuronide]
C12639 20 Quercetin 7-O-beta-D-glucoside
C14463 20 (R)-3-Hydroxy-3-methyl-2-oxopentanoate
C15567 20 2,7,4'-Trihydroxyisoflavanone
C00061 21 FMN
C00143 21 5,10-Methylenetetrahydrofolate
C00234 21 10-Formyltetrahydrofolate
C00445 21 5,10-Methenyltetrahydrofolate
C00664 21 5-Formiminotetrahydrofolate
C00978 21 N-Acetylserotonin
C01007 21 Reduced riboflavin
C01724 21 Lanosterol
C01727 21 Lumichrome
C01902 21 Cycloartenol
C03479 21 5-Formyltetrahydrofolate
C03567 21 2'-Hydroxydihydrodaidzein
C03599 21 CDP-3,6-dideoxy-D-mannose
C04509 21 di-trans,poly-cis-Decaprenyl diphosphate
C04700 21 UDP-N-acetylmuramoyl-L-alanyl-D-glutamyl-L-lysine
C04877 21
UDP-N-acetylmuramoyl-L-alanyl-D-gamma-glutamyl-meso-2,6-diaminopimelate
C04900 21
Luteolin7-O-[beta-D-glucuronosyl-(1->2)-beta-D-glucuronide]-4'-O-beta-D-glucuronide
C05413 21 Phytoene
C05421 21 cis-Phytoene
C05625 21 Rutin
C05634 21 5-Hydroxyindoleacetaldehyde
C05647 21 Formyl-5-hydroxykynurenamine
C05651 21 5-Hydroxykynurenine
C05892 21 UDP-N-acetylmuramoyl-L-alanyl-gamma-D-glutamyl-L-lysine
C05904 21 Pelargonidin
C05908 21 Delphinidin
C06006 21 (S)-2-Aceto-2-hydroxybutanoate
C06085 21 Triterpenoid
C06086 21 Pimaradiene
C06090 21 ent-Kaurene
C07722 21 3,4-Dihydroxy-3,4-dihydro-9-fluorenone
C07726 21 1-Formyl-2-indanone
C08604 21 Cyanidin 3-O-glucoside
C08615 21 alpha-Amyrin
C08616 21 beta-Amyrin
C08628 21 Lupeol
C09320 21 Afzelechin
C09332 21 Tetrahydrofolyl-[Glu](2)
C09727 21 (-)-Epicatechin
C11395 21 (4R,6R)-cis-Carveol
C11408 21 (4S,6S)-cis-Carveol
C11412 21 (1R,4S)-Iso-dihydrocarvone
C11877 21 (+)-Sandaracopimaradiene
C11878 21 (-)-Abietadiene
C11879 21 Levopimaradiene
C11880 21 Neoabietadiene
C11881 21 Palustradiene
C11891 21 Aphidicol-16-ene
C11892 21 Aphidicol-15-ene
C11924 21 Perillic acid
C11937 21 (1S,4R)-1-Hydroxy-2-oxolimonene
C12127 21 (+)-Gallocatechin
C12249 21 Kaempferol 3-O-glucoside
C12626 21 Kaempferol 3-O-beta-D-galactoside
C12637 21 Quercetin 3-O-[beta-D-xylosyl-(1->2)-beta-D-glucoside]
C12638 21 Quercetin 3-O-(6-O-malonyl-beta-D-glucoside)
C12667 21 Quercetin 3-O-beta-D-glucosyl-(1->2)-beta-D-glucoside
C13309 21 2-Phytyl-1,4-naphthoquinone
C00016 22 FAD
C00364 22 dTMP
C00440 22 5-Methyltetrahydrofolate
C01847 22 Reduced FMN
C02115 22 2-Methylserine
C03495 22 Deoxy-5-methylcytidylate
C03997 22 5-Hydroxymethyldeoxycytidylate
C04702 22 UDPMurAc(oyl-L-Ala-D-gamma-Glu-L-Lys-D-Ala-D-Ala)
C04846 22
UDP-N-acetylmuramoyl-L-alanyl-D-glutamyl-L-lysyl-D-alanyl-D-alanine
C04882 22
UDP-N-acetylmuramoyl-L-alanyl-D-glutamyl-6-carboxy-L-lysyl-D-alanyl-D-alanine
C05108 22 14-Demethyllanosterol
C05109 22 24,25-Dihydrolanosterol
C05414 22 Phytofluene
C05437 22 Zymosterol
C05635 22 5-Hydroxyindoleacetate
C05638 22 5-Hydroxykynurenamine
C05928 22 10-Formyltetrahydrofolyl L-glutamate
C07723 22 4-Hydroxy-9-fluorenone
C08620 22 Cyanidin 3-O-rutinoside
C08639 22 Cyanin
C08980 22 Soyasapogenol B
C10175 22 Quercetin 3-(2G-xylosylrutinoside)
C11405 22 (3R)-3-Isopropenyl-6-oxoheptanoate
C11410 22 (1R,2S,4S)- Neoiso-dihydrocarveol
C11411 22 (1R,2R,4S)-Iso-dihydrocarveol
C11415 22 (1S,4S)-Dihydrocarvone
C11455 22 4,4-Dimethyl-5alpha-cholesta-8,14,24-trien-3beta-ol
C11505 22 Propene
C11872 22 Kaur-16-en-18-ol
C12095 22 Cyanidin 3-O-(6-O-p-coumaroyl)glucoside
C12128 22 (-)-Epiafzelechin
C12136 22 (-)-Epigallocatechin
C12137 22 Pelargonidin 3-O-glucoside
C12138 22 Delphinidin 3-O-glucoside
C12634 22 Kaempferol 3-O-beta-D-glucosyl-(1->2)-beta-D-glucoside
C12643 22 Cyanidin 3-O-(6-O-malonyl-beta-D-glucoside)
C12668 22
Quercetin3-O-beta-D-glucosyl-(1->2)-beta-D-glucosyl-(1->2)-beta-D-glucoside
C00214 23 Thymidine
C00363 23 dTDP
C01352 23 FADH2
C04187 23 5-Methyldeoxycytidine diphosphate
C05110 23 4alpha-Methylcholesta-8-en-3beta-ol
C05403 23 3-Ketolactose
C05430 23 zeta-Carotene
C05439 23 5alpha-Cholesta-7,24-dien-3beta-ol
C05639 23 4,6-Dihydroxyquinoline
C05731 23 3-Ketosucrose
C06432 23 UDP-N-acetylmuramoyl-L-alanyl-D-glutamyl-L-lysyl-D-alanine
C11038 23 2'-Deoxy-5-hydroxymethylcytidine-5'-diphosphate
C11404 23 (3R)-6-Hydroxy-3-isopropenyl-heptanoate
C11413 23 (1S,2S,4S)-Dihydrocarveol
C11416 23 (1S,2R,4S)-Neo-dihydrocarveol
C11506 23 (R)-1,2-Epoxypropane
C11507 23 (S)-1,2-Epoxypropane
C11873 23 Kaur-16-en-18-al
C12096 23 Cyanidin 3-O-(6-O-p-coumaroyl)glucoside-5-O-glucoside
C12140 23 Malvidin 3-O-glucoside
C12635 23
Kaempferol3-O-beta-D-glucosyl-(1->2)-beta-D-glucosyl-(1->2)-beta-D-glucoside
C12642 23 Pelargonidin 3-O-(6-O-malonyl-beta-D-glucoside)
C12644 23 Pelargonidin 3-O-rutinoside
C12646 23 Cyanidin 3-O-rutinoside 5-O-beta-D-glucoside
C15508 23 1,2-Epoxypropane
C00178 24 Thymine
C00459 24 dTTP
C01189 24 5alpha-Cholest-7-en-3beta-ol
C03845 24 5alpha-Cholest-8-en-3beta-ol
C05111 24 Methostenol
C05394 24 3-Keto-beta-D-galactose
C05431 24 Neurosporene
C11039 24 2'-Deoxy-5-hydroxymethylcytidine-5'-triphosphate
C11402 24 (4R,7R)-4-Isopropenyl-7-methyl-2-oxo-oxepanone
C11874 24 Kaur-16-en-18-oic acid
C12636 24
Kaempferol3-O-[6-(4-coumaroyl)-beta-D-glucosyl-(1->2)-beta-D-glucosyl-(1->2)-beta-D-glucoside]
C12645 24 Pelargonidin 3-O-rutinoside 5-O-beta-D-glucoside
C00842 25 dTDP-glucose
C00906 25 5,6-Dihydrothymine
C00962 25 beta-D-Galactose
C01164 25 Cholesta-5,7-dien-3beta-ol
C02097 25 dTDP-galactose
C02376 25 5-Methylcytosine
C03088 25 5-Hydroxymethyluracil
C06104 25 Adipate
C11875 25 ent-7alpha-Hydroxykaur-16-en-19-oic acid
C14146 25 alpha-Zeacarotene
C00187 26 Cholesterol
C00687 26 dTDP-4-dehydro-6-deoxy-alpha-D-glucose
C03034 26 dTDP-D-galacturonate
C05100 26 3-Ureidoisobutyrate
C05443 26 Vitamin D3
C06017 26 dTDP-D-glucuronate
C06093 26 Gibberellin A12 aldehyde
C06102 26 Adipate semialdehyde
C08586 26 delta-Carotene
C11876 26 6beta,7beta-Dihydroxykaurenoic acid
C11907 26 4,6-Dideoxy-4-oxo-dTDP-D-glucose
C00599 27 Cholest-4-en-3-one
C00688 27 dTDP-4-dehydro-6-deoxy-L-mannose
C01802 27 Desmosterol
C02378 27 6-Aminohexanoate
C03594 27 7alpha-Hydroxycholesterol
C03855 27 Cholesteryl-beta-D-glucoside
C04268 27 dTDP-4-amino-4,6-dideoxy-D-glucose
C05145 27 3-Aminoisobutanoate
C05418 27 Cholesterol-5beta,6beta-epoxide
C05419 27 Cholesterol-5alpha,6beta-epoxide
C05432 27 Lycopene
C05433 27 alpha-Carotene
C05500 27 20alpha-Hydroxycholesterol
C05502 27 22beta-Hydroxycholesterol
C06018 27 dTDP-4-acetamido-4,6-dideoxy-D-glucose
C06101 27 Hexan-1-ol-6-oate
C06103 27 6-Hydroxyhexanoic acid
C06105 27 Cyclohexan-1,2-dione
C06617 27 dTDP-3-oxo-6-deoxy-alpha-D-glucose
C06620 27 dTDP-3,4-dioxo-2,6-dideoxy-D-glucose
C07277 27 dTDP-D-fucose
C11857 27 Gibberellin A12
C11908 27 3,6-Dideoxy-3-oxo-dTDP-D-glucose
C11926 27 dTDP-4-oxo-6-deoxy-D-allose
C11930 27 dTDP 1-ester with
(6R)-5,6-dihydro-4-hydroxy-6-methyl-5-oxo-2H-pyran
C13550 27 24-Hydroxycholesterol
C01147 28 2-Hydroxycyclohexan-1-one
C01255 28 N-(6-Aminohexanoyl)-6-aminohexanoate
C01880 28 6-Hexanolide
C03091 28 5beta-Cholestan-3-one
C03187 28 dTDP-6-deoxy-L-talose
C03238 28 5alpha-Cholestan-3-one
C03319 28 dTDP-6-deoxy-L-mannose
C03910 28 (24R,24'R)-Fucosterol epoxide
C05425 28 3beta,5alpha,6beta-Cholestanetriol
C05435 28 gamma-Carotene
C05455 28 7alpha-Hydroxycholest-4-en-3-one
C05499 28 17alpha,20alpha-Dihydroxycholesterol
C05501 28 20alpha,22beta-Dihydroxycholesterol
C06593 28 epsilon-Caprolactam
C06621 28 dTDP-4-oxo-2,6-dideoxy-alpha-D-glucose
C08601 28 Lutein
C11860 28 Gibberellin A15 open lactone
C11912 28 dTDP-6-deoxy-D-allose
C11918 28 Maltol
C11922 28 dTDP-4-oxo-2,6-dideoxy-D-glucose
C11925 28 dTDP-3-amino-3,6-dideoxy-D-glucose
C11928 28 dTDP-4-oxo-2,6-dideoxy-D-allose
C11931 28 dTDP 1-ester with
(6S)-5,6-dihydro-4-hydroxy-6-methyl-5-oxo-2H-pyran
C12318 28 dTDP-3-amino-2,3,6-trideoxy-D-threo-hexopyranos-4-ulose
C15518 28 (24S)-Cholest-5-ene-3beta,7alpha,24-triol
C00414 29 Cyclohexanone
C02373 29 4-Methylpentanal
C03241 29 6-Hydroxyhexan-6-olide
C03442 29 dTDP-L-dihydrostreptose
C03739 29 trans-Cyclohexane-1,2-diol
C04277 29 1,8-Diazacyclotetradecane-2,9-dione
C05138 29 17alpha-Hydroxypregnenolone
C05451 29 7alpha-Hydroxy-5beta-cholestan-3-one
C05457 29 7alpha,12alpha-Dihydroxycholest-4-en-3-one
C06622 29 dTDP-4-oxo-2,6-dideoxy-L-glucose
C11861 29 Gibberellin A24
C11920 29 dTDP-L-olivose
C11923 29 dTDP-D-olivose
C11927 29 dTDP-4-oxo-2,6-dideoxy-L-mannose
C11932 29 dTDP 1-ester with 2,6-dideoxy-L-erythro-hexopyranos-3-ulose
C12313 29 cis-Cyclohexane-1,2-diol
C12314 29 1-Oxa-2-oxo-3-hydroxycycloheptane
C00571 30 Cyclohexylamine
C00854 30 Cyclohexanol
C01176 30 17alpha-Hydroxyprogesterone
C01227 30 3beta-Hydroxyandrost-5-en-17-one
C04529 30 (3S,4S)-3-Hydroxytetradecane-1,3,4-tricarboxylate
C04655 30 (2S,3S)-2-Hydroxytridecane-1,2,3-tricarboxylate
C05452 30 3alpha,7alpha-Dihydroxy-5beta-cholestane
C05453 30 7alpha,12alpha-Dihydroxy-5beta-cholestan-3-one
C05487 30 17alpha,21-Dihydroxypregnenolone
C11862 30 Gibberellin A36
C00280 31 Androst-4-ene-3,17-dione
C04295 31 Androst-5-ene-3beta,17beta-diol
C04518 31 17alpha,20alpha-Dihydroxypregn-4-en-3-one
C05139 31 16alpha-Hydroxydehydroepiandrosterone
C05444 31 3alpha,7alpha,26-Trihydroxy-5beta-cholestane
C05454 31 3alpha,7alpha,12alpha-Trihydroxy-5beta-cholestane
C05488 31 11-Deoxycortisol
C05489 31 11beta,17alpha,21-Trihydroxypregnenolone
C05497 31 21-Deoxycortisol
C11249 31 Cyclohexane
C11519 31 N-Cyclohexylformamide
C11859 31 Gibberellin A37 open lactone
C00535 32 Testosterone
C00735 32 Cortisol
C05140 32 16alpha-Hydroxyandrost-4-ene-3,17-dione
C05290 32 19-Hydroxyandrost-4-ene-3,17-dione
C05445 32 3alpha,7alpha-Dihydroxy-5beta-cholestan-26-al
C05446 32 3alpha,7alpha,12alpha,26-Tetrahydroxy-5beta-cholestane
C11520 32 Cyclohexyl isocyanide
C00762 33 Cortisone
C01301 33 3alpha,7alpha,12alpha-Trihydroxy-5beta-cholestan-26-al
C02821 33 Cortisol 21-acetate
C04554 33 3alpha,7alpha-Dihydroxy-5beta-cholestanate
C05294 33 19-Hydroxytestosterone
C05297 33 19-Oxoandrost-4-ene-3,17-dione
C05471 33 11beta,17alpha,21-Trihydroxy-5beta-pregnane-3,20-dione
C11134 33 Testosterone glucuronide
C00468 34 Estrone
C03588 34 4,5alpha-Dihydrocortisone
C04722 34 3alpha,7alpha,12alpha-Trihydroxy-5beta-cholestanoate
C05295 34 19-Oxotestosterone
C05469 34 17alpha,21-Dihydroxy-5beta-pregnane-3,11,20-trione
C05472 34 Urocortisol
C00951 35 Estradiol-17beta
C02537 35 Estradiol-17alpha
C05298 35 2-Hydroxyestrone
C05300 35 16alpha-Hydroxyestrone
C05470 35 Urocortisone
C05482 35 Cortol
C11133 35 Estrone glucuronide
C05141 36 Estriol
C05301 36 2-Hydroxyestradiol-17beta
C05481 36 Cortolone
C05503 36 Estradiol-17beta 3-glucuronide
C05504 37 16-Glucuronide-estriol
C06121 37 3-Ketosphingosine
C00249 38 Hexadecanoic acid
C00319 38 Sphingosine
C00517 38 Hexadecanal
C02934 38 3-Dehydrosphinganine
C00823 39 1-Hexadecanol
C00836 39 Sphinganine
C01120 39 Sphinganine 1-phosphate
C01747 39 Psychosine
C01948 39 Pentadecanal
C02788 39 2-trans-Hexadecenal
C05462 39 Chenodeoxyglycocholate
C06124 39 Sphingosine 1-phosphate
C00695 40 3alpha,7alpha,12alpha-Trihydroxy-5beta-cholanate
C01921 40 Glycocholate
C06123 40 Hexadecenal
C12144 40 Phytosphingosine
C01292 41 3alpha,7alpha-Dihydroxy-12-oxo-5beta-cholanate
C04483 41 3alpha,12alpha-Dihydroxy-5beta-cholanate
C04643 41 3alpha,12alpha-Dihydroxy-7-oxo-5beta-cholanate
C11637 41 3alpha,12alpha-Dihydroxy-5beta-chol-6-enoate
C04661 42 3alpha,7alpha,12beta-Trihydroxy-5beta-cholanate
C05464 42 Glycodeoxycholate
C05683 42 2-Aminoethylphosphocholate


      reactions:

ID generation name

R00002 2 Reduced ferredoxin:dinitrogen oxidoreductase (ATP-hydrolysing)
R00009 2 hydrogen-peroxide:hydrogen-peroxide oxidoreductase
R00086 2 ATP phosphohydrolase (protein-secreting)
R00090 2 NADH:hydrogen-peroxide oxidoreductase
R00132 2 Carbonic acid hydro-lyase
R00004 3 Pyrophosphate phosphohydrolase
R00067 3 Reduced ferredoxin:dinitrogen oxidoreductase (ATP-hydrolysing)
R00273 3 oxalate:oxygen oxidoreductase
R00275 3 Superoxide:superoxide oxidoreductase
R00276 3 Carbon-monoxide:oxygen oxidoreductase
R00519 3 Formate:NAD+ oxidoreductase
R00700 3 Hydrogen:NAD+ oxidoreductase
R03023 3 4-nitrophenol,NADH:oxygen oxidoreductase (2-hydroxylating)
R03024 3 4-Nitrophenyl phosphate phosphohydrolase
R05258 3
R05746 3 phosphonate:NAD+ oxidoreductase
R07171 3 NADH:oxygen oxidoreductase
R00136 4 ATP:polyphosphate phosphotransferase
R00138 4 Triphosphate phosphohydrolase
R00466 4 Glyoxylate:oxygen oxidoreductase
R00518 4 ATP:formate phosphotransferase
R00521 4 Formyl-CoA hydrolase
R00522 4 Oxalate carboxy-lyase
R00604 4 Formaldehyde:NAD+ oxidoreductase
R00787 4 ammonium-hydroxide:NADP+ oxidoreductase
R00793 4 Hydroxylamine:oxygen oxidoreductase
R00794 4 NADH:nitrate oxidoreductase
R00800 4
R02363 4 Hydroquinone:oxygen oxidoreductase
R05244 4 NADPH:p-benzoquinone oxidoreductase
R05265 4
R06854 4
R00013 5 Glyoxylate carboxy-lyase (dimerizing)
R00023 5 NADH:hyponitrite oxidoreductase
R00143 5 Ammonia:(acceptor) oxidoreductase
R00148 5
R00468 5 Glyoxylate:NADP+ oxidoreductase (CoA-oxalylating)
R00475 5 (S)-2-Hydroxy-acid:oxygen 2-oxidoreductase
R00602 5 Hydorogen-peroxide:hydrogen-peroxide oxidoreductase
R00605 5 methanol:NAD+ oxidoreductase
R00608 5 Methanol:oxygen oxidereductase
R00614 5 Formaldehyde:formaldehyde oxidoreductase
R00717 5 Glycolate:NAD+ oxidoreductase
R01297 5 4-hydroxybenzoate,NADH:oxygen oxidoreductase
(1-hydroxylating,decarboxylating)
R01629 5
R01908 5 Oxalyl-CoA carboxy-lyase
R02489 5 Gentisate carboxy-lyase
R02504 5 Trimetaphosphate hydrolase
R03891 5 Benzene-1,2,4-triol:oxygen 1,2-oxidoreductase (decyclizing)
R04061 5 Benzene-1,2,4-triol:oxygen 1,2-oxidoreductase (decyclizing)
R05246 5
R05249 5 Resorcinol,NADPH:oxogen oxidoreductase (2-hydroxylating)
R05399 5 1,2,4-trihydroxybenzene:NAD oxidoreductase
R05482 5
R05724 5 nitric oxide, NAD(P)H2:oxygen oxidoreductase
R06851 5 phenol,NADPH:oxygen oxidoreductase (2-hydroxylating)
R06853 5
R07290 5 formyl-CoA:oxalate CoA-transferase
R00005 6 Urea-1-carboxylate amidohydrolase
R00131 6 Urea amidohydrolase
R00149 6 Carbon-dioxide:ammonia
ligase(ADP-forming,carbamate-phosphorylating)
R00150 6 ATP:carbamate phosphotransferase
R00153 6 Reduced ferredoxin:dinitrogen oxidoreductase (ATP-hydrolysing)
R00365 6 glycine:NAD+ oxidoreductase (deaminating)
R00366 6 Aminoacetic acid:oxygen oxidoreductase (deaminating)
R00469 6 Ureidoglycolate amidohydrolase (decarboxylating)
R00524 6 Formamide amidohydrolase
R00606 6 Methylamine:(acceptor) oxidoreductase (deaminating)
R00822 6 Protocatechuate carboxy-lyase
R01142 6 Methane,NADH:oxygen oxidoreductase (hydroxylating)
R01238 6 4-Hydroxybenzoate carboxy-lyase
R01293 6 4-hydroxybenzaldehyde:NAD+ oxidoreductase
R01295 6 benzoate,NADPH:oxygen oxidoreductase(4-hydroxylating)
R01296 6 4-hydroxybenzoate,NAD(P)H:oxygen oxidoreductase (3-hydroxylating)
R01301 6 4-Hydroxybenzoyl-CoA hydrolase
R01305 6 2,4'-Dihydroxyacetophenone oxidoreductase (C-C-bond-cleaving)
R01333 6 glycolaldehyde:NAD+ oxidoreductase
R01334 6 2-Phosphoglycolate phosphohydrolase
R01394 6 Hydroxypyruvate ketol-isomerase
R01627 6 3-Dehydroshikimate hydro-lyase
R01628 6 3-hydroxybenzoate,NADPH:oxygen oxidoreductase (4-hydroxylating)
R01631 6 Protocatechuate:oxygen 3,4-oxidoreductase (decyclizing)
R01632 6 Protocatechuate:oxygen 4,5-oxidoreductase (decyclizing)
R01633 6
(3S,4R)-3,4-dihydroxycyclohexa-1,5-diene-1,4-dicarboxylate:NAD+oxidoreductase
R01634 6 3,4-Dihydroxyphthalate carboxy-lyase
R01635 6 4,5-Dihydroxyphthalate carboxy-lyase
R01745 6 (R)-Glycerate:NAD+ oxidoreductase
R01849 6 Reduced ferredoxin:dinitrogen oxidoreductase (ATP-hydrolysing)
R02492 6 Nitrous-oxide:(acceptor) oxidoreductase (NO-forming)
R02561 6 4-aminobenzoate,NADH:oxygen oxidoreductase
(1-hydroxylating,decarboxylating)
R02589 6 3-hydroxybenzoate,NADH:oxygen oxidoreductase (6-hydroxylating)
R02655 6 Gentisate aldehyde:NAD+ oxidoreductase
R02656 6 Gentisate:oxygen 1,2-oxidoreductase (decyclizing)
R02657 6
R02988 6 3-oxoadipate:NAD+ oxidoreductase
R03127 6 Dihydroxyfumarate carboxy-lyase
R03892 6
R03893 6 4-Carboxymethylenebut-2-en-4-olide lactonohydrolase
R05236 6 4-Hydroxymuconic-semialdehyde:NAD+ oxidoreductase
R05250 6
R05274 6 vanillate:oxygen oxidoreductase (demethylating)
R05280 6
R05603 6
R06154 6 methylamine:oxygen oxidoreductase (deaminating) (copper-containing)
R06838 6 4-carboxymethylenebut-2-en-4-olide lactonohydrolase
R06852 6
R07173 6 hydroxylamine:acceptor oxidoreductase
R07316 6 carbamate hydro-lyase
R00058 7 1,2-Benzenediol:oxygen oxidoreductase
R00080 7 Catechol:oxygen oxidoreductase (dimerizing)
R00478 7 erythro-3-Hydroxy-L-aspartate glyoxylate-lyase
R00581 7 L-serine:NAD+ oxidoreductase (deaminating)
R00588 7 L-Serine:glyoxylate aminotransferase
R00610 7 Sarcosine:oxygen oxidoreductase (demethylating)
R00774 7 Urea:carbon-dioxide ligase (ADP-forming)
R00775 7 Guanidinoacetate amidohydrolase
R00776 7 (-)-Ureidoglycolate urea-lyase
R00778 7 Urea hydro-lyase
R00812 7 cis-1,2-dihydrobenzene-1,2-diol:NAD+ oxidoreductase
R00813 7
cis-1,2-dihydroxycyclohexa-3,5-diene-1-carboxylate:NAD+oxidoreductase
R00814 7 trans-1,2-dihydrobenzene-1,2-diol:NADP+ oxidoreductase
R00815 7 phenol,NADPH:oxogen oxidoreductase (2-hydroxylating)
R00816 7 Catechol:oxygen 2,3-oxidoreductase(decyclizing)
R00817 7 Catechol:oxygen 1,2-oxidoreductase(decyclizing)
R00818 7 salicylate,NADH:oxygen oxidoreductase
(1-hydroxylating,decarboxylating)
R00819 7 Benzoate,NADH:oxygen oxidoreductase
(1,2-hydroxylating,decarboxylating)
R00820 7 1,6-dihydroxycyclohexa-2,4-diene-1-carboxylate:NAD+
oxidoreductase(decarboxylating)
R00821 7 2,3-Dihydroxybenzoate carboxy-lyase
R00823 7 Anthranilate,NADH:oxygen oxidoreductase
(1,2-hydroxylating,deaminating, decarboxylating)
R00828 7 2-nitrophenol,NADPH:oxygen 2-oxidoreductase
(2-hydroxylating,nitrite-forming)
R01388 7 D-Glycerate:NADP+ 2-oxidoreductase
R01390 7
R01393 7 Hydroxypyruvate carboxy-lyase
R01395 7 ATP:carbamate phosphotransferase
R01400 7
R01408 7 Formamide hydro-lyase
R01419 7 Benzaldehyde:NAD+ oxidoreductase
R01421 7 Benzoyl phosphate phosphohydrolase
R01424 7 N-Benzoylglycine amidohydrolase
R01469 7 Ethanolamine:oxygen oxidoreductase (deaminating)
R01511 7 D-Glycerate-3-phosphate phosphohydrolase
R01514 7 ATP:(R)-glycerate 3-phosphotransferase
R01589 7 Methylguanidine amidinohydrolase
R01748 7 D-Glycerate-2-phosphate phosphohydrolase
R01749 7 D-Glycerate:NAD+ oxidoreductase (carboxylating)
R01751 7 (R,R)-Tartrate carboxy-lyase
R01752 7 D-Glyceraldehyde:NAD+ oxidoreductase
R01781 7 Glycol:NAD+ oxidoreductase
R01860 7 4-Aminobenzoate carboxy-lyase
R02422 7 Allantoate amidinohydrolase
R02518 7
R02520 7
R02544 7 meso-tartrate:NAD+ oxidoreductase
R02672 7 4-Hydroxybenzoylformate carboxy-lyase
R02673 7 (S)-2-Hydroxy-2-(4-hydroxyphenyl)acetate:oxygen 1-oxidoreductase
R02802 7 Reduced ferredoxin:dinitrogen oxidoreductase (ATP-hydrolysing)
R02935 7 (S)-Ureidoglycolate:NAD+ oxidoreductase
R02991 7 4-Carboxymethylbut-3-en-4-olide enol-lactonohydrolase
R03084 7 3-Dehydroquinate hydro-lyase
R03128 7
R03246 7 1,2,3-Trihydroxybenzene:oxygen 1,2-oxidoreductase (decyclizing)
R03247 7 Gallate carboxy-lyase
R03307 7 2-Carboxy-2,5-dihydro-5-oxofuran-2-acetate lyase (decyclizing)
R03308 7 3-Carboxy-2,5-dihydro-5-oxofuran-2-acetate lyase (decyclizing)
R03546 7 Cyanate C-N-lyase
R03868 7 3-Maleylpyruvate cis-trans-isomerase
R04453 7
4-Carboxy-2-hydroxy-cis,cis-muconate-6-semialdehyde:NADP+6-oxidoreductase
R04488 7
R04489 7 2-Hydroxy-2-hydropyrone-4,6-dicarboxylate lyase (decyclizing)
R04782 7 Reduced ferredoxin:dinitrogen oxidoreductase (ATP-hydrolysing)
R05148 7 benzene-1,4-dicarboxylate, NADH:oxygen
oxidoreductase(1,2-hydroxylating)
R05273 7 4-Hydroxy-3-methoxybenzoate:oxygen oxidoreductase
R05275 7
cis-4,5-dihydroxycyclohexa-1(6),2-diene-1,2-dicarboxylate:NAD+oxidoreductase
R05375 7 4-Hydroxyphthalate carboxy-lyase
R05554 7 Ureidoglycine aminohydrolase
R05562 7 Biuret amidohydrolase
R05563 7 Biuret amidohydrolase
R05590 7 Acylamide aminohydrolase
R05591 7 Nitrile aminohydrolase
R05621 7
R05699 7 Vanillin:NAD oxidoreductase
R05862 7 sarcosine:oxygen oxidoreductase (deaminating)
R06847 7 shikimate:NAD+ 3-oxidoreductase
R06889 7
R07188 7 benzoate,NADH:oxygen oxidoreductase (1,2-hydroxylating)
R07315 7 carbamate hydro-lyase
R00024 8 D-Ribulose 1,5-bisphosphate carboxy-lyase (dimerizing)
R00027 8 2-Hydroxy-1,2-diphenylethanone benzaldehyde-lyase
R00043 8 1,2-Bis(4-hydroxy-3-methoxyphenyl)ethylene:oxygen
oxidoreductase(alpha-beta-bond-cleaving)
R00053 8 Tannin acylhydrolase
R00220 8 L-serine ammonia-lyase
R00339 8 (R,R)-Tartrate hydro-lyase
R00347 8 erythro-3-hydroxy-Ls-aspartate ammonia-lyase
R00582 8 L-O-Phosphoserine phosphohydrolase
R00584 8 Pyrophosphate:L-serine O-phosphotransferase
R00589 8 L-2-Amino-3-hydroxypropionic acid racemase
R00590 8 L-Serine hydro-lyase (deaminating)
R00658 8 2-Phospho-D-glucerate hydro-lyase
R00749 8 Ethanolamine ammonia-lyase
R00980 8 Anthranilate,NADPH:oxygen oxidoreductase
(3-hydroxylating,deaminating)
R00983 8 2,3-Dihydroxyindole:oxygen 2,3-oxidoreductase (decyclizing)
R00988 8 N-Formylanthranilate amidohydrolase
R00990 8 2-Aminobenzoate carboxy-lyase
R01036 8 Glycerol:NAD+ oxidoreductase
R01058 8 D-glyceraldehyde 3-phosphate:NADP+ oxidoreductase
R01059 8 ATP:D-glyceraldehyde 3-phosphotransferase
R01085 8 3-Fumarylpyruvate acylhydrolase
R01468 8 ATP:ethanolamine O-phosphotransferase
R01505 8 2,3-dihydro-2,3-dihydroxybenzoate:NAD+ oxidoreductase
R01506 8 2,3-Dihydroxybenzoate:oxygen 2,3-oxidoreductase (decyclizing)
R01507 8 2,3-Dihydroxybenzoate:oxygen 3,4-oxidoreductase (decyclizing)
R01509 8 2,3-Dihydroxybenzoate:L-serine ligase
R01512 8 ATP:3-phospho-D-glycerate 1-phosphotransferase
R01513 8 3-Phospho-D-glycerate:NAD+ 2-oxidoreductase
R01515 8 3-Phospho-D-glyceroyl phosphate phosphohydrolase
R01516 8 3-Phospho-D-glycerate 1,2-phosphomutase
R01518 8 2-Phospho-D-glycerate 2,3-phosphomutase
R01563 8 N-Carbamoylsarcosine amidohydrolase
R01564 8 N,N-Dimethylglycine:oxygen oxidoreductase (demethylating)
R01566 8 Creatine amidinohydrolase
R01763 8 Benzyl alcohol:NAD+ oxidoreductase
R01764 8 Benzoylformate carboxy-lyase
R01766 8 L-threo-3-Phenylserine benzaldehyde-lyase
R01872 8 Quinate:NAD+ 5-oxidoreductase
R02412 8 ATP:shikimate 3-phosphotransferase
R02414 8 Shikimate:NADP+ 5-oxidoreductase
R02423 8 Allantoate amidinohydrolase (decarboxylating)
R02424 8 Allantoin amidohydrolase
R02425 8 (S)(+)-Allantoin amidohydrolase
R02514 8 4-hydroxyphenylacetate,NADH:oxygen oxidoreductase (1-hydroxylating)
R02515 8 3-hydroxyphenylacetate,NADH:oxygen oxidoreductase (6-hydroxylating)
R02519 8 Homogentisate:oxygen 1,2-oxidoreductase (decyclizing)
R02521 8 4-Hydroxyphenylpyruvate:oxygen
oxidoreductase(hydroxylating,decarboxylating)
R02545 8 meso-Tartaric acid:NAD+ oxidoreductase
R02546 8 (R,R)-Tartrate epimerase
R02547 8 trans-2,3-Epoxysuccinate hydrolase
R02575 8 ATP:guanidoacetate N-phosphotransferase
R02602 8 4-Oxalocrotonate carboxy-lyase
R02604 8
R02664 8
R02762 8 2-Hydroxymuconate semialdehyde:NAD+ 6-oxidoreductase
R02763 8
R02877 8 Vanillyl alcohol:oxygen oxidoreductase
R02937 8 Carbamoyl-phosphate:oxamate carbamoyltransferase
R02941 8 salicylaldehyde:NAD+ oxidoreductase
R03083 8 2-Dehydro-3-deoxy-D-arabino-heptonate 7-phosphate
phosphate-lyase(cyclyzing)
R03140 8 D-Ribulose 1,5-bisphosphate carboxy-lyase (dimerizing)
R03470 8 4-Carboxymuconolactone carboxy-lyase
R03543 8 benzene,NADH:oxygene 1,2-oxidoreductase
R03549 8 Gallate:oxygen 3,4-oxidoreductase (decyclizing)
R03550 8 Gallate:oxygen 4,5-oxidoreductase (decyclizing)
R03551 8
R03630 8 Phthalate,NADH:oxygen oxidoreductase (4,5-hydroxylating)
R03887 8
R03959 8 2,5-Dihydro-5-oxofuran-2-acetate lyase (decyclizing)
R03966 8
R04161 8 (S)-4-Hydroxymandelate racemase
R04223 8
R04248 8
R04260 8 2-Oxo-2,5-dihydrofuran-5-acetate delta3-delat2-isomerase
R04278 8 2-Hydroxy-2-hydropyrone-4,6-dicarboxylate:NAD+ 6-oxidoreductase
R04399 8
R04417 8
R05450 8
R05561 8 Cyanuric acid amidohydrolase
R05596 8 Nitrile hydro-lyase
R05842 8 ethylene oxide hydrolase
R06126 8 L-serine:NADP+ 3-oxidoreductase
R06137 8
R06180 8
R06632 8
R06870 8 Phosphoethanolamine phosphohydrolase
R06888 8
R06925 8
R06989 8 2,5-Dihydro-5-oxofuran-2-acetate lyase (decyclizing)
R06990 8 2-Oxo-2,5-dihydrofuran-5-acetate delta3-delat2-isomerase
R07305 8 cyanuric acid amidohydrolase
R00006 9 2-Acetolactate pyruvate-lyase (carboxylating)
R00007 9 4-Hydroxy-4-methyl-2-oxoglutarate pyruvate-lyase
R00008 9 Parapyruvate pyruvate-lyase
R00042 9 4-Hydroxyphenylpyruvate:oxygen oxidoreductase (decarboxylating)
R00195 9 2,3-Diaminopropionate ammonia-lyase
R00200 9 ATP:pyruvate O2-phosphotransferase
R00203 9 Pyruvaldehyde:NAD+ oxidoreductase
R00207 9 Pyruvate:oxygen 2-oxidoreductase (phosphorylating)
R00208 9 Phosphoenolpyruvate phosphohydrolase
R00209 9 Pyruvate:NAD+ 2-oxidoreductase (CoA-acetylating)
R00211 9 Glyoxylate:oxygen oxidoreductase
R00212 9 Acetyl-CoA:formate C-acetyltransferase
R00213 9 O-Carbamoyl-L-serine ammonia-lyase (pyruvate-forming)
R00214 9 (S)-Malate:NADP+ oxidoreductase(oxaloacetate-decarboxylating)
R00215 9 (R)-Malate:NAD+ oxidoreductase (decarboxylating)
R00217 9 Oxaloacetate carboxy-lyase
R00218 9 acetylenedicarboxylate carboxy-lyase
R00219 9
R00221 9 D-serine ammonia-lyase
R00223 9 Serine ammonia-lyase
R00224 9 Pyruvate carboxy-lyase
R00226 9 (S)-2-Acetolactate pyruvate-lyase (carboxylating)
R00228 9 acetaldehyde:NAD+ oxidoreductase (CoA-acetylating)
R00338 9 Oxaloacetate acetylhydrolase
R00340 9 (S,S)-Tartrate hydro-lyase
R00341 9 ATP:oxaloacetate carboxy-lyase (transphosphorylating)
R00342 9 (S)-malate:NAD+ oxidoreductase
R00344 9 Pyruvate:carbon-dioxide ligase (ADP-forming)
R00345 9 Orthophosphate:oxaloacetate carboxyl-lyase (phosphorylating)
R00346 9 Pyrophosphate:oxaloacetate carboxy-lyase (transphosphorylating)
R00348 9 2-Oxosuccinamate amidohydrolase
R00350 9 4-Hydroxy-4-carboxymethyl-2-oxoglutarate pyruvate-lyase
R00357 9 L-Aspartic acid:oxygen oxidoreductase (deaminating)
R00359 9 D-Aspartate:oxygen oxidoreductase (deaminating)
R00360 9 (S)-Malate:oxygen oxidoreductase
R00363 9 Oxaloacetate keto-enol-isomerase
R00368 9 N-(carboxymethyl)-D-alanine:NAD+ oxidoreductase (glycine-forming)
R00369 9 L-Alanine:glyoxylate aminotransferase
R00373 9 Glycine:oxaloacetate aminotransferase
R00396 9 L-Alanine:NAD+ oxidoreductase (deaminating)
R00402 9 succinate:NAD+ oxidoreductase
R00470 9 4-Hydroxy-2-oxoglutarate glyoxylate-lyase
R00471 9 D-4-Hydroxy-2-oxoglutarate glyoxylate-lyase
R00477 9 3-Oxalomalate glyoxylate-lyase
R00490 9 L-Aspartate ammonia-lyase
R00585 9 L-Serine:pyruvate aminotransferase
R00661 9 Phosphoenolpyruvate 2,3-phosphonomutase
R00703 9 (S)-Lactate:NAD+ oxidoreductase
R00704 9 (R)-Lactate:NAD+ oxidoreductase
R00710 9 Acetaldehyde:NAD+ oxidoreductase
R00728 9 L-Tyrosine phenol-lyase (deaminating)
R00729 9 L-Tyrosine:oxygen oxidoreductase (deaminating)
R00747 9 2-Phosphonoacetaldehyde phosphonohydrolase
R00748 9 Ethanolamine-phosphate phospho-lyase (deaminating)
R00750 9
R00751 9 L-Threonine acetaldehyde-lyase
R00753 9 (S)-Lactate acetaldehyde-lyase
R00754 9 Ethanol:NAD+ oxidoreductase
R00799 9 Nitroethane:oxygen oxidoreductase
R00841 9 Glycerol-3-phosphate phosphohydrolase
R00845 9 sn-glycerol-3-phosphate:NADP+ 1-oxidoreductase
R00847 9 ATP:glycerol 3-phosphotransferase
R00985 9 Chorismate pyruvate-lyase (amino-accepting)
R01015 9 D-Glyceraldehyde-3-phosphate ketol-isomerase
R01034 9 Glycerol:NAD+ oxidoreductase
R01043 9 Glycerol-2-phosphate phosphohydrolase
R01044 9 Pyrophosphate:glycerol 1-phosphotransferase
R01047 9 Glycerol hydro-lyase
R01048 9 Glycerol hydro-lyase
R01061 9 D-Glyceraldehyde-3-phosphate:NAD+ oxidoreductase(phosphorylating)
R01064 9
2-Dehydro-3-deoxy-D-galactonate-6-phosphateD-glyceraldehyde-3-phosphate-lyase
R01066 9 2-Deoxy-D-ribose-5-phosphate acetaldehyde-lyase
R01082 9 (S)-Malate hydro-lyase
R01087 9 Maleate cis-trans-isomerase
R01144 9 Oxaloacetate-4-methyl-ester oxaloacetohydrolase
R01302 9
R01335 9
R01336 9 Carboxymethyloxysuccinate glycolate-lyase
R01372 9 Phenylpyruvate:oxygen oxidoreductase
(hydroxylating,decarboxylating)
R01523 9 ATP:D-ribulose-5-phosphate 1-phosphotransferase
R01584 9 N-methyl-L-alanine:NADP+ oxidoreductase (demethylating,
deaminating)
R01662 9 3-Phospho-D-glyceroyl phosphate 2,3-phosphomutase
R01728 9 Prephenate:NAD+ oxidoreductase(decarboxylating)
R01782 9 2-Dehydro-3-deoxy-D-pentanoate glycoaldehyde-lyase
R01784 9 2-Dehydro-3-deoxy-L-pentanoate glycolaldehyde
R01826 9
Phosphoenolpyruvate:D-erythrose-4-phosphateC-(1-carboxyvinyl)transferase
(phosphate hydrolysing,2-carboxy-2-oxoethyl-forming)
R01881 9 ATP:creatine N-phosphotransferase
R01882 9 N-Phosphocreatine hydrolase
R01884 9 Creatinine amidohydrolase
R01937 9
R02550 9
R02551 9 N-Benzyloxycarbonylglycine urethanehydrolase
R02601 9
R02606 9 2,6-Dioxo-6-phenylhexa-3-enoate benzoylhydrolase
R02607 9 3-Phosphoglycerate:NAD+ 2-oxidoreductase
R02695 9 4-Hydroxyphenylacetaldehyde:NAD+ oxidoreductase
R02698 9 4-hydroxyphenylacetate,NADH:oxygen oxidoreductase (3-hydroxylating)
R02754 9 5-Dehydro-4-deoxy-D-glucarate tartronate-semialdehyde-lyase
R02853 9 D-O-Phosphoserine phosphohydrolase
R03037 9 Isochorismate pyruvate-hydrolase
R03181 9 4-Maleylacetoacetate cis-trans-isomerase
R03187 9 N-Methylimidazolidine-2,4-dione amidohydrolase (ATP-hydrolysing)
R03277 9
R03298 9
R03299 9 3-Hydroxyphenylacetate,NADH:oxygen oxidoreductase (3-hydroxylating)
R03336 9 4-hydroxyphenyllactate:NAD+ oxidoreductase
R03337 9 (R)-3-(4-hydroxyphenyl)lactate:NAD+ 2-oxidoreductase
R03341 9 4-hydroxyphenylpyruvate carboxy-lyase
R03342 9 3-(4-Hydroxyphenyl)pyruvate keto-enol-isomerase
R03460 9
Phosphoenolpyruvate:3-phosphoshikimate5-O-(1-carboxyvinyl)-transferase
R03790 9
R03792 9
R03889 9 2-Aminomuconate semialdehyde:NAD+ 6-oxidoreductase
R03925 9 (S)(+)-Allantoin racemase
R04045 9
R04152 9 (2-Aminoethyl)phosphonate:pyruvate aminotransferase
R04246 9
R04277 9 2-Pyrone-4,6-dicarboxylate lactonohydrolase
R04280 9 3-O-Methylgallate:oxygen 4,5-oxidoreductase (decyclizing)
R04482 9 4-Carboxy-2-oxo-3-hexenedioate delta2,delta4-2-oxo,delta3-isomerase
R04781 9 4-Carboxy-4-hydroxy-2-oxoadipate hydro-lyase
R04915 9 Quinoline-3,4-diol 2,4-dioxygenase (carbon monoxide-forming)
R05136 9
R05351 9
R05360 9
2-Hydroxy-6-oxo-6-(2-hydroxyphenyl)-hexa-2,4-dienoatebenzoylhydrolase
R05361 9
2-Hydroxy-6-oxo-6-(2-hydroxyphenoxy)-hexa-2,4-dienoatebenzoylhydrolase
R05365 9 2-Hydroxy-6-oxo-(2'-aminophenyl)-hexa-2,4-dienoate benzoylhydrolase
R05380 9 Acetaldehyde hydro-lyase
R05381 9 Diethanolamine Ethanolamine-lyase
R05444 9
R05487 9
R05553 9 4-amino-4-deoxychorismate pyruvate-lyase
R05605 9
2-dehydro-3-deoxy-D-gluconate-6-phosphateD-glyceraldehyde-3-phosphate-lyase
R05636 9 1-Deoxy-D-xylulose-5-phosphate pyruvate-lyase (carboxylating)
R05643 9 2-carboxybenzaldehyde dehydrogenase
R05719 9 3-hydroxy-1H-quinolin-4-one 2,4-dioxygenase (CO-forming)
R05758 9 threo-3-hydroxy-L-aspartate ammonia-lyase
R05778 9 4-hydroxyphenylpyruvate:oxygen oxidoreductase (decarboxylating)
R05861 9 D-alanine:oxygen oxidoreductase (deaminating)
R06064 9
R06171 9 L-Allothreonine acetaldehyde-lyase
R06602 9
R06603 9
R06604 9
R06789 9
R06830 9
R06884 9
R06887 9
R06924 9
R06967 9 N-isopropylammelide isopropylaminohydrolase
R06973 9
R07164 9 L-aspartate:NAD+ oxidoreductase (deaminating)
R07294 9 phenylglyoxylyl-CoA hydrolase
R07298 9 glycerol-1-phosphate phosphohydrolase
R07312 9 4-hydroxyphenylacetate carboxy-lyase
R00031 10 1,2-Benzenediol:oxygen oxidoreductase
R00227 10 Acetyl-CoA hydrolase
R00229 10 Acetate:CoA ligase (ADP-forming)
R00230 10 Acetyl-CoA:orthophosphate acetyltransferase
R00233 10 Malonyl-CoA carboxy-lyase
R00237 10 (3S)-Citramalyl-CoA pyruvate-lyase
R00238 10 Acetyl-CoA:acetyl-CoA C-acetyltransferase
R00315 10 ATP:acetate phosphotransferase
R00317 10 Acetyl phosphate phosphohydrolase
R00318 10 Phosphonoacetate phosphonohydrolase
R00319 10 (S)-Lactate:oxygen 2-oxidoreductase(decarboxylating)
R00320 10 Pyrophosphate:acetate phosphotransferase
R00321 10 Acetamide amidohydrolase
R00324 10 Acetylpyruvate acetylhydrolase
R00325 10 (3S)-citramalate pyruvate-lyase
R00351 10 Citrate oxaloacetate-lyase ((pro-3S)-CH2COO- -> acetyl-CoA)
R00352 10 ATP:citrate oxaloacetate-lyase ((pro-3S)-CH2COO-
->acetyl-CoA)(ATP-dephosphorylating)
R00353 10 Malonyl-CoA:pyruvate carboxyltransferase
R00354 10 (3S)-Citryl-CoA oxaloacetate-lyase
R00362 10 Citrate oxaloacetate-lyase ((pro-3S)-CH2COO- -->acetate)
R00370 10 Acetyl-CoA:glycine C-acetyltransferase
R00371 10 Succinyl-CoA:glycine C-succinyl-transferase(decarboxylating)
R00397 10 L-Aspartate 4-carboxy-lyase
R00398 10 2,2'-iminodipropanoate:NAD+ oxidoreductase (L-alanine-forming)
R00399 10
R00400 10 L-Alanine:2-oxo-acid aminotransferase
R00401 10 L-Alanine racemase
R00405 10 Succinate:CoA ligase (ADP-forming)
R00407 10 Succinyl-CoA hydrolase
R00409 10 (2S,3R)-3-Hydroxybutane-1,2,3-tricarboxylate pyruvate-lyase
R00472 10 L-Malate glyoxylate-lyase (CoA-acetylating)
R00473 10 (3S)-3-Carboxy-3-hydroxypropanoyl-CoA glyoxylate-lyase
R00479 10 Isocitrate glyoxylate-lyase
R00480 10 ATP:L-aspartate 4-phosphotransferase
R00481 10
R00482 10 L-Aspartate:ammonia ligase (ADP-forming)
R00484 10 N-Carbamoyl-L-aspartate amidohydrolase
R00485 10 L-Asparagine amidohydrolase
R00486 10 3-Cyano-L-alanine aminohydrolase
R00487 10 Acetyl-CoA:L-aspartate N-acetyltransferase
R00488 10 N-Acetyl-L-aspartate amidohydrolase
R00489 10 L-Aspartate 1-carboxy-lyase
R00491 10 L-Aspartate racemase
R00526 10 N-Formyl-L-aspartate amidohydrolase
R00586 10
R00688 10 L-phenylalanine:NAD+ oxidoreductase (deaminating)
R00689 10 L-Phenylalanine:oxygen oxidoreductase (deaminating)
R00692 10 L-Phenylalanine(L-histidine):pyruvate aminotransferase
R00695 10 L-Aspartate:phenylpyruvate aminotransferase
R00705 10 3-Oxopropanoate:NAD+ oxidoreductase
(decarboxylating,CoA-acetylating)
R00713 10 Succinate-semialdehyde:NAD+ oxidoreductase
R00730 10 L-Tyrosine,NADPH:oxygen oxidoreductase (N-hydroxylating)
R00731 10 L-Tyrosine:oxygen oxidoreductase
R00732 10 L-arogenate:NAD+ oxidoreductase
R00736 10 L-Tyrosine carboxy-lyase
R00737 10 L-Tyrosine ammonia-lyase
R00739 10 L-Tyrosine 2,3-aminomutase
R00740 10 3-Oxopropanoate:NADP+ oxidoreductase
(decarboxylating,CoA-acetylating)
R00742 10 Acetyl-CoA:carbon-dioxide ligase (ADP-forming)
R00761 10 D-Fructose-6-phosphate D-erythrose-4-phosphate-lyase
R00777 10 N-Amidino-L-aspartate amidinohydrolase
R00842 10 sn-Glycerol-3-phosphate:NAD+ 2-oxidoreductase
R00846 10 sn-Glycerol-3-phosphate:oxygen 2-oxidoreductase
R00907 10 L-Alanine:3-oxopropanoate aminotransferase
R00987 10 L-Kynurenine hydrolase
R00996 10 L-threonine ammonia-lyase
R01010 10 Glycerone phosphate phosphohydrolase (alkaline optimum)
R01011 10 ATP:glycerone phosphotransferase
R01012 10 Phosphoenolpyruvate:glycerone phosphotransferase
R01014 10 Erythrulose-1-phosphate formaldehyde-lyase
R01016 10 Glycerone-phosphate phospho-lyase
R01056 10 D-Ribose-5-phosphate ketol-isomerase
R01068 10 D-Fructose-1,6-bisphosphate D-glyceraldehyde-3-phosphate-lyase
R01069 10 D-Tagatose 1,6-bisphosphate triosephosphate lyase
R01070 10 beta-D-fructose 1,6-bisphosphate
D-glyceraldehyde-3-phosphate-lyase
R01150 10 D-AlanineD-Alanine ligase (ADP-forming)
R01241 10
R01256 10 (S)-Malate:CoA ligase (ADP-forming)
R01308 10
R01364 10 4-Fumarylacetoacetate fumarylhydrola
R01370 10 Phenyllactate:NAD+ oxidoreductase
R01373 10 Prephenate hydro-lyase (decarboxylating)
R01377 10 Phenylpyruvate carboxy-lyase
R01378 10 Phenylpyruvate keto-enol-isomerase
R01397 10 Carbamoyl-phosphate:L-aspartate carbamoyltransferase
R01426 10
R01440 10 D-Xylulose-5-phosphate:formaldehyde glycolaldehydetransferase
R01446 10 (S)-lactaldehyde:NAD+ oxidoreductase
R01447 10 (S)-Lactate:oxaloacetate oxidoreductase
R01450 10
R01465 10 L-Threonine:NAD+ oxidoreductase
R01466 10 O-Phospho-L-homoserine phospho-lyase (adding water)
R01467 10 L-Threonine racemase
R01470 10 sn-Glycero-3-phosphoethanolamine glycerophosphohydrolase
R01524 10 D-Ribitol-5-phosphate:NAD+ 2-oxidoreductase
R01526 10 ATP:D-ribulose 5-phosphotransferase
R01528 10 6-Phospho-D-gluconate:NADP+ 2-oxidoreductase (decarboxylating)
R01529 10 D-Ribulose-5-phosphate 3-epimerase
R01530 10 D-Arabinose-5-phosphate ketol-isomerase
R01541 10 ATP:2-dehydro-3-deoxy-D-gluconate 6-phosphotransferase
R01559 10 Succinyl-CoA:oxalate CoA-transferase
R01604 10 3-Oxopropanoate:NAD+ oxidoreductase
R01608 10 3-hydroxypropanoate:NAD+ oxidoreductase
R01609 10 3-aci-Nitropropanoate:oxygen oxidoreductase
R01610 10
5-Dehydro-2-deoxy-D-glyconate-6-phosphatemalonate-semialdehyde-lyase
R01611 10 3-Oxopropanoate hydro-lyase
R01621 10 D-Xylulose 5-phosphate D-glyceraldehyde-3-phosphate-lyase
R01714 10 5-O-(1-Carboxyvinyl)-3-phosphoshikimate phosphate-lyase
R01715 10 Chorismate pyruvatemutase
R01717 10 Chorismate hydroxymutase
R01731 10 L-Aspartate:2-oxoglutarate aminotransferase
R01735 10 (R)-Lactaldehyde:NAD+ 2-oxidoreductase
R01785 10 L-Xylulose 1-phosphate lactaldehyde-lyase
R01825 10 D-erythrose 4-phosphate:NAD+ oxidoreductase
R01829 10 Sedoheptulose 1,7-bisphosphate D-glyceraldehyde-3-phosphate-lyase
R01932 10
R01933 10 2-Oxoadipate:lipoamde 2-oxidoreductase(decarboxylating
andacceptor-succinylating)
R01934 10 (1R,2S)-1-hydroxybutane-1,2,4-tricarboxylate:NAD+
oxidoreductase(decarboxylating)
R01936 10
R02036 10 6-Phospho-D-gluconate hydro-lyase
R02106 10 Urate:oxygen oxidoreductase
R02260 10 (S)-Lactaldehyde:NADP+ oxidoreductase
R02278 10 2-Dehydro-3-deoxy-L-arabinonate hydro-lyase
R02279 10 5-Dehydro-4-deoxy-D-glucarate hydro-lyase (decarboxylating)
R02339 10
R02359 10 Urethane amidohydrolase (decarboxylating)
R02382 10 Tyramine:oxygen oxidoreductase(deaminating)(flavin-containing)
R02387 10 Acetyl-CoA:arylamine N-acetyltransferase
R02419 10 (R)-Malate hydro-lyase
R02429 10 D-Xylonate hydro-lyase
R02522 10 L-Arabinonate hydro-lyase
R02527 10 (R)-Lactaldehyde:NAD+ oxidoreductase
R02528 10
R02529 10 Aminoacetone:oxygen oxidoreductase(deaminating)(flavin-containing)
R02531 10 Lactaldehyde:NAD+ 1-oxidoreductase
R02536 10 Phenylacetaldehyde:NAD+ oxidoreductase
R02540 10 2-Phenylacetamide amidohydrolase
R02568 10 D-Fructose 1-phosphate D-glyceraldehyde-3-phosphate-lyase
R02577 10 Propane-1,2-diol:NAD+ 1-oxidoreductase
R02603 10
R02648 10 Glycerol 1,2-cyclic phosphate 2-glycerophosphohydrolase
R02749 10 2-Deoxy-D-ribose 1-phosphate 1,5-phosphomutase
R02750 10
R02752 10 D-Glucarate hydro-lyase
R02817 10 Serine-phosphoethanolamine ethanolaminephosphohydrolase
R02922 10 Creatinine iminohydrolase
R02942 10 Acetylsalicylate O-acetylhydrolase
R02947 10 2-Acetolactate carboxy-lyase
R02948 10 (S)-2-Hydroxy-2-methyl-3-oxobutanoate carboxy-lyase
R03032 10 D-Arabinonate hydro-lyase
R03051 10 2,3-Dihydroxy-3-methylbutanoate:NADP+ oxidoreductase (isomerizing)
R03052 10 2-Acetolactate methylmutase
R03119 10 propane-1,3-diol:NAD+ 1-oxidoreductase
R03300 10 3,4-Dihydroxyphenylacetaldehyde:NAD+ oxidoreductase
R03303 10 3,4-Dihydroxyphenylacetate:oxygen 2,3-oxidoreductase (decyclizing)
R03358 10 Octopamine hydro-lyase (deaminating)
R03359 10 1-(4-Hydroxyphenyl)-2-(methylamino)ethanol hydro-lyase
R03387 10 ATP:2-dehydro-3-deoxy-galactonokinase
R03462 10 Biphenyl-2,3-diol:oxygen 1,2-oxidoreductase (decyclizing)
R03463 10 2,6-dioxo-6-phenylhexanoate:NADP+ delta2-oxidoreductase
R03465 10
(3E)-4-(2-Carboxyphenyl)-2-oxobut-3-enoate2-carboxybenzaldehyde-lyase
R03540 10
R03559 10 toluene,NADH:oxygen oxidoreductase (1,2-hydroxylating)
R03560 10 Toluene,NADPH:oxogen oxidoreductase (2-hydroxylating)
R03562 10 Toluene,NADPH:oxogen oxidoreductase (2-hydroxylating)
R03568 10 4-Cresol,NADPH:oxogen oxidoreductase (2-hydroxylating)
R03791 10 (S)-Mandelate racemase
R03936 10 Formylkynurenine hydrolase
R03995 10
R04053 10 3-phosphonopyruvate carboxy-lyase
R04177 10 2-Hydroxyethylenedicarboxylate hydro-lyase
R04304 10 4-Hydroxyphenylethanol:NAD+ oxidoreductase
R04323 10 2-Amino-3-carboxymuconate semialdehyde carboxy-lyase
R04375 10
R04439 10 (R)-2,3-Dihydroxy-3-methylbutanoate:NADP+
oxidoreductase(isomerizing)
R05053 10 D-Aspartate:2-oxoglutarate aminotransferase
R05071 10 (S)-2-Acetolactate methylmutase
R05077 10
R05078 10
R05137 10
R05138 10
R05154 10 quinolin-4(1H)-one,NADH:oxygen oxidoreductase (3-oxygenating)
R05204 10
R05338 10 D-arabino-3-Hexulose 6-phosphate formaldehyde-lyase
R05378 10 2-Deoxy-5-keto-D-gluconic acid 6-phosphate
Dihydroxyacetonephosphate-lyase
R05382 10 Triethanolamine Diethanolamine-lyase
R05405 10
R05411 10
R05413 10
R05415 10
R05457 10
R05508 10
R05552 10
R05598 10 Benzylsuccinate fumarate-lyase
R05608 10 D-galactarate hydro-lyase
R05679 10 sn-Glycerol-1-phosphate:NAD 2-oxidoreductase
R05688 10 1-Deoxy-D-xylulose-5-phosphate isomeroreductase
R05773 10 3-hydroxy-3-(4-hydroxy-3-methoxyphenyl)propionyl-CoA:vanillin
lyase(acetyl-CoA-forming)
R05783 10 mandelamide hydrolase
R06063 10
R06601 10 5-Hydroxyisourate amidohydrolase
R06605 10
R06626 10
R06788 10
R06883 10
R06893 10 aryl-ester hydrolase
R06923 10
R06969 10
R07183 10 acetylacetone:oxygen oxidoreductase
R07222 10 phenylacetyl-CoA:quinone oxidoreductase
R07281 10 3,4-Dihydroxy-2-butanone 4-phosphate synthase
R07399 10
R07410 10 L-aspartate:NAD+ oxidoreductase (deaminating)
R07420 10
R00045 11 1,2-Benzenediol:oxygen oxidoreductase
R00074 11 2-Aminophenol:oxygen oxidoreductase
R00264 11 2,5-dioxopentanoate:NADP+ 5-oxidoreductase
R00265 11 2-Oxoglutarate:NADP+ 2-oxidoreductase (CoA-succinylating)
R00272 11 2-Oxoglutarate carboxy-lyase
R00406 11
R00410 11 Succinyl-CoA:3-oxo-acid CoA-transferase
R00673 11 L-Tryotophan indole-lyase (deaminating)
R00674 11 L-Serine hydro-lyase (adding indoleglycerol-phosphate)
R00678 11 L-tryptophan:oxygen 2,3-oxidoreductase (decyclizing)
R00690 11 L-Phenylalanine:oxygen 2-oxidoreductase (decarboxylating)
R00691 11 L-Arogenate hydro-lyase (decarboxylating)
R00693 11 Acetyl-CoA:L-phenylalanine N-acetyltransferase
R00697 11 L-Phenylalanine ammonia-lyase
R00698 11 Donor:hydrogen-peroxide oxidoreductase
R00699 11 L-Phenylalanine carboxy-lyase
R00709 11 Isocitrate:NAD+ oxidoreductase (decarboxylating)
R00743 11 Acetyl-CoA:malonate CoA-transferase
R00744 11
R00756 11 ATP:D-fructose-6-phosphate 1-phosphotransferase
R00758 11 D-Mannitol-1-phosphate:NAD+ 5-oxidoreductase
R00760 11 ATP:D-fructose 6-phosphotransferase
R00762 11 D-Fructose-1,6-bisphosphate 1-phosphohydrolase
R00763 11 D-Fructose-2,6-bisphosphate 2-phosphohydrolase
R00764 11 Pyrophosphate:D-fructose-6-phosphate 1-phosphotransferase
R00765 11 D-Glucosamine-6-phosphate ketol-isomerase(deaminating)
R00771 11 D-Glucose-6-phosphate ketol-isomerase
R00772 11 D-Mannose-6-phosphate ketol-isomerase
R00829 11 Succinyl-CoA:acetyl-CoA C-acyltransferase
R00830 11 Succinyl-CoA:glycine C-succinyl-transferase(decarboxylating)
R00831 11 Succinyl-CoA:glycine C-succinyl-transferase(decarboxylating)
R00833 11 (R)-2-Methyl-3-oxopropanoyl-CoA CoA-carbonylmutase
R00866 11 ATP:D-fructose 1-phosphotransferase
R00904 11 beta-Aminopropion aldehyde:NAD+ oxidoreductase
R00905 11 N-Carbamoyl-beta-alanine amidohydrolase
R00906 11 N-(D-1-carboxyethyl)-beta-alanine:NAD+
oxidoreductase(beta-alanine-forming)
R00909 11 N-Acetyl-beta-alanine amidohydrolase
R00913 11 3-Guanidinopropanoate amidinopropionase
R00914 11
R00989 11 Malonyl-CoA:anthranilate N-malonyltransferase
R00991 11
R00994 11
R00995 11
R00997 11 1-Aminocyclopropane-1-carboxylate endolyase (deaminating)
R00998 11 (R)-2-Ethylmalate 2-oxobutanoyl-lyase (CoA-acylating)
R00999 11 O-Succinyl-L-homoserine succinate-lyase (adding cysteine)
R01000 11 2-Hydroxybutyrate:NAD+ oxidoreductase
R01050 11 ATP:D-ribose-5-phosphate 1-phosphotransferase
R01051 11 ATP:D-ribose 5-phosphotransferase
R01053 11 Ribose-5-phosphate:ammonia ligase (ADP-forming)
R01057 11 D-Ribose 1,5-phosphomutase
R01067 11 D-Fructose 6-phosphate:D-glyceraldehyde-3-phosphate
glycolaldehydetransferase
R01081 11 D-Ribose ketol-isomerase
R01209 11 2,3-Dihydroxy-3-methylbutanoate hydro-lyase
R01267 11 L-Asparagine hydro-lyase
R01322 11 Citrate:CoA ligase (ADP-forming)
R01323 11 Acetyl-CoA:citrate CoA-transferase
R01324 11 Citrate hydro-lyase
R01325 11 Citrate hydro-lyase
R01358 11 Acetoacetyl-CoA hydrolase
R01359 11 Acetoacetyl-CoA:acetate CoA-transferase
R01360 11 (S)-3-Hydroxy-3-methylglutaryl-CoA acetoacetate-lyase
R01361 11 (R)-3-Hydroxybutanoate:NAD+ oxidoreductase
R01366 11 Acetoacetate carboxy-lyase
R01367 11 Acetoacetate hydro-lyase
R01485 11 L-Asparagine:hydroxylamine gamma-aspartyltransferase
R01538 11 D-Gluconate hydro-lyase
R01540 11 D-Altronate hydro-lyase
R01542 11 2-Dehydro-3-deoxy-D-gluconate:NAD+ 5-oxidoreductase
R01543 11 2-Dehydro-3-deoxy-D-gluconate:NADP+ 6-oxidoreductase
R01544 11 2-amino-2-deoxy-D-gluconate ammonia-lyase
R01573 11 ATP:D-arabinose 5-phosphotransferase
R01577 11 D-Arabinose ketol-isomerase
R01639 11 ATP:D-xylulose 5-phosphotransferase
R01641 11
Sedoheptulose-7-phosphate:D-glyceraldehyde-3-phosphateglycolaldehyde
transferase
R01644 11 4-Hydroxybutanoate:NAD+ oxidoreductase
R01645 11 4-hydroxy-2-oxo-heptandioate succinate semialdehyde-lyase
R01647 11
R01649 11 2-(Acetamidomethylene)succinate amidohydrolase
(deaminating,decarboxylating)
R01737 11 ATP:D-Gluconate 6-phosphotransferase
R01771 11 ATP:L-homoserine O-phosphotransferase
R01827 11
Sedoheptulose-7-phosphate:D-glyceraldehyde-3-phosphateglyceronetransferase
R01830 11 beta-D-Fructose
6-phosphate:D-glyceraldehyde-3-phosphateglycolaldehyde transferase
R01843 11 ATP:Sedoheptulose 7-phosphate 1-phosphotransferase
R01845 11 Sedoheptulose 1,7-bisphosphate 1-phosphohydrolase
R01893 11 Ribitol:NAD+ 2-oxidoreductase
R01899 11 Isocitrate:NADP+ oxidoreductase (decarboxylating)
R01900 11 Isocitrate hydro-lyase
R01902 11 ATP:L-rhamnulose 1-phosphotransferase
R01957 11 L-Kynurenine:glyoxylote aminotransferase (cyclizing)
R01959 11 N-Formyl-L-kynurenine amidohydrolase
R01960 11 L-Kynurenine,NADPH:oxygen oxidoreductase (3-hydroxylating)
R01975 11 (S)-3-Hydroxybutanoyl-CoA:NAD+ oxidoreductase
R01977 11 (R)-3-Hydroxybutanoyl-CoA:NADP+ oxidoreductase
R01978 11 (S)-3-Hydroxy-3-methylglutaryl-CoA
acetoacetyl-CoA-lyase(CoA-acetylating)
R01981 11 uronate:NAD+ 1-oxidoreductase
R01993 11 (S)-Dihydroorotate amidohydrolase
R02032 11 6-Phospho-2-dehydro-D-gluconate:NAD+ 2-oxidoreductase
R02035 11 6-Phospho-D-glucono-1,5-lactone lactonohydrolase
R02069 11 D-Fructose 1,6-bisphosphate phosphohydrolase
R02071 11 ATP:D-fructose-1-phosphate 6-phosphotransferase
R02073 11 Pyrophosphate:D-fructose-6-phosphate 1-phosphotransferase
R02075 11 3,4-Dihydroxy-L-phenylalanine:oxygen
4,5-oxidoreductase(recyclizing)
R02076 11 3,4-Dihydroxy-L-phenylalanine:oxygen
2,3-oxidoreductase(recyclizing)
R02078 11 L-Tyrosine,L-dopa:oxygen oxidoreductase
R02079 11 3,4-Dihydroxy-L-phenylalanine ammonia-lyase
R02080 11 3-Hydroxy-L-tyrosine carboxy-lyase
R02103 11 xanthine:NAD+ oxidoreductase
R02107 11 Xanthine:oxygen oxidoreductase
R02139 11 Barbiturate amidohydrolase
R02252 11 Phenylpropanoate:NAD+ delta2-oxidoreductase
R02253 11 trans-cinnamate,NADPH:oxygen oxidoreductase (4-hydroxylating)
R02254 11 trans-Cinnamate,NADPH:oxygen oxidoreductase (2-hydroxylating)
R02257 11 Propane-1,2-diol:NAD+ oxidoreductase
R02258 11 (S)-Propane-1,2-diol:NAD+ oxidoreductase
R02261 11
R02262 11 L-Fuculose-1-phosphate lactaldehyde-lyase
R02263 11 L-Rhamnulose-1-phosphate lactaldehyde-lyase
R02280 11 1-Pyrroline-4-hydroxy-2-carboxylate aminohydrolase (decyclizing)
R02284 11 L-5-Carboxymethylhydantoin amidohydrolase
R02291 11 L-Aspartate-4-semialdehyde:NADP+ oxidoreductase (phosphorylating)
R02338 11 Indole:oxygen 2,3-oxidoreductase (decyclizing)
R02340 11 (1S,2R)-1-C-(indol-3-yl)glycerol
3-phosphateD-glyceraldehyde-3-phosphate-lyase
R02376 11 Propane-1,2-diol hydro-lyase
R02383 11 Monophenol,L-dopa:oxygen oxidoreductase
R02402 11 Glutarate:CoA ligase (ADP-forming)
R02427 11 D-Xylonolactone lactonohydrolase
R02428 11 D-Xylono-1,4-lactone lactonohydrolase
R02491 11 L-Citramalyl-CoA hydro-lyase
R02525 11 L-Arabinono-1,5-lactone lactonohydrolase
R02526 11 L-Arabinono-1,4-lactone lactonohydrolase
R02611 11 Phenylethylalcohol:NAD+ oxidoreductase
R02613 11 Phenethylamine:oxygen oxidoreductase
(deaminating)(copper-containing)
R02615 11 Styrene-oxide isomerase
R02665 11 3-Hydroxyanthranilate:oxygen 3,4-oxidoreductase (decyclizing)
R02669 11
R02714 11 D-Arabinono-1,4-lactone lactonohydrolase
R02855 11 (R)-Acetoin:NAD+ oxidoreductase
R02940 11 2-Propyn-1-al:NAD+ oxidoreductase
R02946 11 (R,R)-Butane-2,3-diol:NAD+ oxidoreductase
R02949 11 (R)-Acetoin racemase
R02950 11 4-Coumarate:oxygen oxidoreductase
R02952 11
R02955 11 Acetyl-CoA:citramalate CoA-transferase
R02957 11 D-Glucuronolactone:NAD+ oxidoreductase
R02963 11 Lactoyl-CoA hydro-lyase
R02990 11 Succinyl-CoA:3-oxoadipate CoA-transferase
R03033 11 D-Galactonate hydro-lyase
R03080 11 (R)-Propane-1,2-diol:NAD+ oxidoreductase
R03081 11 2-Dehydro-3-deoxy-D-fuconate glycolaldehyde
R03153 11 Acetyl-CoA:citramalate CoA-transferase
R03154 11 Succinyl-CoA:citramalate CoA-transferase
R03157 11
R03158 11
R03188 11 N-Formimino-L-aspartate iminohydrolase
R03204 11 2,5-Dihydroxypyridine:oxygen 5,6-oxidoreductase
R03236 11 ATP:D-tagatose-6-phosphate 1-phosphotransferase
R03254 11
2-Dehydro-3-deoxy-D-octonate-8-phosphateD-arabinose-5-phosphate-lyase
(pyruvate-phosphorylating)
R03466 11 1-Hydroxy-2-naphthoate:oxygen 1,2-oxidoreductase (decyclizing)
R03566 11 3-Cresol,NADPH:oxogen oxidoreductase (2-hydroxylating)
R03567 11 6-Methylsalicylate carboxy-lyase
R03608 11 o-Cresol,NADPH:oxogen oxidoreductase (2-hydroxylating)
R03693 11 (S)-2-Methylmalate hydro-lyase
R03758 11
R03759 11 (R)-1-Aminopropan-2-ol:NAD+ oxidoreductase
R03896 11 (R)-2-Methylmalate hydro-lyase
R03964 11 2-hydroxybiphenyl,NADH:oxygen oxidoreductase (3-hydroxylating)
R03972 11
R04088 11 Toluene-cis-1,2-dihydrodiol:NAD+ oxidoreductase
R04089 11 3-Methylcatechol:oxygen 2,3-oxidoreductase(decyclizing)
R04117 11
R04200 11 D-threo-2,4-diaminopentanoate:NAD+ oxidoreductase (deaminating)
R04210 11 4-phospho-D-erythronate:NAD+ 2-oxidoreductase
R04292 11
R04293 11
R04300 11
4-(2-Aminoethyl)-1,2-benzenediol:oxygenoxidoreductase(deaminating)(flavin-containing)
R04351 11 ATP:5-dehydro-2-deoxy-D-gluconate 6-phosphotransferase
R04371 11 Homoisocitrate hydro-lyase
R04376 11
R04418 11 5-carboxymethyl-2-hydroxymuconic-semialdehyde:NAD+ oxidoreductase
R04425 11 (2S,3R)-3-Hydroxybutane-1,2,3-tricarboxylate hydro-lyase
R04440 11 (R)-2,3-Dihydroxy-3-methylbutanoate:NADP+
oxidoreductase(isomerizing)
R04441 11 (R)-2,3-Dihydroxy-3-methylbutanoate hydro-lyase
R04444 11 L-1-Pyrroline-3-hydroxy-5-carboxylate:NAD+ oxidoreductase
R04460 11 L-tyrosine,NADPH:oxygen oxidoreductase (N-hydroxylating)
R04779 11 ATP:D-fructose-6-phosphate 1-phosphotransferase
R04780 11 beta-D-Fructose 1,6-bisphosphate 1-phosphohydrolase
R04862 11 (1R,2S)-1-hydroxybutane-1,2,4-tricarboxylate:NAD+
oxidoreductase(decarboxylating)
R05051 11 L-erythro-4-Hydroxyglutamate:NAD+ oxidoreductase
R05079 11
R05239 11 cis-3-phenylcyclohexa-3,5-diene-1,2-diol:NAD+ oxidoreductase
R05309 11
1,6-dihydroxy-5-methylcyclohexa-2,4-dienecarboxylate:NAD+oxidoreductase
(decarboxylating)
R05314 11
1,2-Dihydroxy-6-methylcyclohexa-3,5-dienecarboxylate:NAD+oxidoreductase
(decarboxylating)
R05339 11
R05383 11 (hydroxyamino)benzene hydroxymutase
R05414 11
R05434 11
R05439 11
R05576 11 (S)-3-Hydroxybutanoyl-CoA:NADP+ oxidoreductase
R05586 11
R05588 11
R05606 11 D-mannonate hydro-lyase
R05661 11
R05772 11 trans-feruloyl-CoA hydro-lyase
R05781 11 cyclic-imide amidohydrolase (decyclicizing)
R05841 11
R05850 11 L-ribulose-5-phosphate 4-epimerase
R06510 11
R06614 11
R06744 11
R06783 11 trans-Cinnamate,NADH:oxygen oxidoreductase (2,3-hydroxylating)
R06785 11
R06787 11
R06885 11
R06892 11
R06915 11 salicylate,NADH:oxygen
oxidoreductase(1-hydroxylating,decarboxylating)
R06922 11
R06968 11
R06987 11 Acetyl-CoA:formate C-acetyltransferase
R07133 11 D-sorbitol-6-phosphate:NAD+ 2-oxidoreductase
R07134 11 D-arabinitol:NAD+ 2-oxidoreductase (D-ribulose-forming)
R07189 11 trans-cinnamate,NADPH:oxygen oxidoreductase (2-hydroxylating)
R07246 11
sedoheptulose-7-phosphate:D-glyceraldehyde-3-phosphateglycolaldehydetransferase
R07253 11 acyl-CoA:malonyl-CoA C-acyltransferase
(decarboxylating,oxoacyl-reducing, thioester-hydrolysing and cyclizing)
R07378 11
sedoheptulose-7-phosphate:D-glyceraldehyde-3-phosphateglyceronetransferase
R07403 11
R00025 12 2-Nitropropane:oxygen 2-oxidoreductase
R00036 12 5-Aminolevulinate hydro-lyase(adding 5-aminolevulinate
andcyclizing)
R00038 12 4-Hydroxy-3-hexanone propanal-lyase
R00047 12 6-Hydroxynicotinate, hydrogen-donor:oxygen
oxidoreductase(5-hydroxylating)
R00048 12 (R)-3-((R)-3-Hydroxybutanoyloxy)-butanoate
hydroxybutanoylhydrolase
R00243 12 L-Glutamate:NAD+ oxidoreductase (deaminating)
R00250 12 L-Glutamate:oxygen oxidoreductase (deaminating)
R00258 12 L-Alanine:2-oxoglutarate aminotransferase
R00268 12 Oxalosuccinate:NADP+ oxidoreductase (decarboxylating)
R00269 12 2-Oxoglutaramate amidohydrolase
R00270 12
R00271 12 2-Hydroxybutane-1,2,4-tricarboxylate
2-oxoglutarate-lyase(CoA-acetylating)
R00279 12 D-Glutamate(D-aspartate):oxygen oxidoreductase (deaminating)
R00299 12 ATP:D-glucose 6-phosphotransferase
R00303 12 D-Glucose-6-phosphate phosphohydrolase
R00307 12
R00355 12 L-Aspartate:2-oxoglutarate aminotransferase
R00356 12
R00372 12 Glycine:2-oxoglutarate aminotransferase
R00474 12 2-Hydroxy-3-oxoadipate glyoxylate-lyase (carboxylating)
R00675 12 L-Tryptophan:NAD+ oxidoreductase (deaminating)
R00677 12 L-Tryptophan:oxygen oxidoreductase (deaminating)
R00679 12 L-Tryptophan:oxygen 2-oxidoreductase(decarboxylating)
R00681 12 L-Tryptophan:oxygen 2'-oxidoreductase (side-chain-cleaving)
R00682 12 L-Tryptophanamide amidohydrolase
R00684 12 L-Tryptophan:2-oxoglutarate aminotransferase
R00685 12 L-Tryptophan decarboxy-lyase
R00694 12 L-Phenylalanine:2-oxoglutarate aminotransferase
R00734 12 L-Tyrosine:2-oxoglutarate aminotransferase
R00834 12 D-Sorbitol 6-phosphate:NADP+ 1-oxidoreductase
R00835 12 D-Glucose-6-phosphate:NADP+ 1-oxoreductase
R00840 12 1L-myo-Inositol-1-phosphate lyase (isomerizing)
R00850 12 sn-Glycerol-3-phosphate:D-glucose 6-phosphotransferase
R00867 12 ATP:D-fructose 6-phosphotransferase
R00868 12 D-Mannitol:NAD+ 2-oxidoreductase
R00872 12 D-Fructose 2-phosphate phosphatase
R00875 12 D-Glucitol:NAD+ 2-oxidoreductase
R00877 12 D-Mannose ketol-isomerase
R00878 12 alpha-D-Glucose ketol-isomerase
R00908 12 3-Aminopropanoate:2-oxoglutarate aminotransferase
R00919 12
R00920 12 Propanoate:CoA ligase (ADP-forming)
R00921 12 acetyl-CoA:phosphate acetyltransferase
R00922 12 2-Methyl-3-oxopropanoate:NAD+ oxidoreductase (CoA-propanoylating)
R00923 12 (S)-2-Methyl-3-oxopropanoyl-CoA carboxy-lyase
R00927 12 Propanoyl-CoA:acetyl-CoA C-acyltransferase
R00928 12 Acetyl-CoA:propanoate CoA-transferase
R00930 12 (S)-2-Methyl-3-oxopropanoyl-CoA:pyruvate carboxyltransferase
R00931 12 2-Methylcitrate oxaloacetate-lyase
R00932 12 2-Hydroxyglutarate glyoxylate-lyase (CoA-propanoylating)
R00934 12
R00935 12 (S)-Methylmalonate semialdehyde:NAD+
oxidoreductase(CoA-propanoylating)
R01079 12 D-Ribose:NADP+ 1-oxidoreductase
R01098 12 D-Galactose:oxygen 6-oxidoreductase
R01148 12 D-Alanine:2-oxoglutarate aminotransferase
R01210 12 3-Methyl-2-oxobutanoate:NAD+
oxidoreductase(CoA-mehtylpropanoylating)
R01211 12 (R)-3,3-Dimethylmalate:NAD+ oxidoreductase (decarboxylating)
R01213 12 3-Carboxy-3-hydroxy-4-methylpentanoate
3-methyl-2-oxobutanoate-lyase(CoA-acetylating)
R01215 12 L-Valine:pyruvate aminotransferase
R01216 12 2-Hydroxy-2-isopropylbutanedioate formaldehyde-lyase
R01326 12 ATP:D-glucose 6-phosphotransferase
R01376 12 L-Tryptophan:phenylpyruvate aminotransferase
R01429 12 D-xylose:NAD+ 1-oxidoreductase
R01432 12 D-Xylose ketol-isomerase
R01434 12 L-Valine:NAD+ oxidoreductase(deaminating)
R01449 12 Acetyl-CoA:propanoate CoA-transferase
R01483 12 D-Glucuronolactone lactonohydrolase
R01519 12 D-Glucono-1,5-lactone lactonohydrolase
R01550 12 Propan-2-ol:NADP+ oxidoreductase
R01553 12 Acetone-cyanohydrin acetone-lyase
R01574 12 D-Arabinose:NAD+ 1-oxidoreductase
R01576 12 3-Deoxy-D-manno-octulosonate D-arabinose-lyase
R01587 12 N-Methyl-2-oxoglutaramate methylamidohydrolase
R01676 12 Guanine aminohydrolase
R01726 12
R01738 12 D-Gluconate:NAD+ 5-oxidoreductase
R01739 12 D-gluconate:NADP+ oxidoreductase
R01756 12 D-threo-Aldose:NAD+ 1-oxidoreductase
R01757 12 L-Arabinose:NAD+ 1-oxidoreductase
R01768 12 Xanthine:NAD+ oxidoreductase
R01769 12 Hypoxanthine:oxygen oxidoreductase
R01773 12 L-Homoserine:NAD+ oxidoreductase
R01776 12 Acetyl-CoA:L-homoserine O-acetyltransferase
R01777 12 Succinyl-CoA:L-homoserine O-succinyltransferase
R01817 12 D-mannitol-1-phosphate:NADP+ 6-oxidoreductase
R01818 12 D-Mannose 6-phosphate 1,6-phosphomutase
R01819 12 D-Mannose-6-phosphate ketol-isomerase
R01844 12 ATP:sedoheptulose 7-phosphate
R01859 12 Propanoyl-CoA:carbon-dioxide ligase (ADP-forming)
R01867 12 (S)-Dihydroorotate:oxygen oxidoreductase
R01869 12 (S)-Dihydroorotate:(acceptor) oxidoreductase
R01896 12 Xylitol:NAD+ 2-oxidoreductase (D-xylulose-forming)
R01898 12 D-Lyxose ketol-isomerase
R01901 12 ATP:L-xylulose 5-phosphotransferase
R01903 12 L-Arabitol:NAD+ 4-oxidoreductase (L-xylulose-forming)
R01905 12 3-Dehydro-L-gulonate carboxy-lyase
R01906 12
R01956 12 L-Kynurenine:2-oxoglutarate aminotransferase
R01961 12 ATP:D-glucosamine phosphotransferase
R01962 12
R01980 12 ATP:D-galacturonate 1-phosphotransferase
R01983 12 D-Galacturonate ketol-isomerase
R01984 12
R02058 12 Acetyl-CoA:D-glucosamine-6-phosphate N-acetyltransferase
R02059 12 N-Acetyl-D-glucosamine-6-phosphate amidohydrolase
R02060 12 D-Glucosamine 1-phosphate 1,6-phosphomutase
R02077 12 3,4-Dihydroxy-L-phenylalanine:2-oxoglutarate aminotransferase
R02081 12 (R)-Mevalonate:NAD+ oxidoreductase (CoA-acetylating)
R02083 12 (S)-3-Hydroxy-3-methylglutaryl-CoA hydrolase
R02084 12 succinyl-CoA:3-hydroxy-3-methylglutarate CoA-transferase
R02085 12 (S)-3-Hydroxy-3-methylglutaryl-CoA hydro-lyase
R02141 12
R02143 12 Xanthosine ribohydrolase
R02167 12 D-Mannitol-1-phosphate phosphohydrolase
R02193 12 Coniferyl aldehyde:NADP+ oxidoreductase (CoA-cinnamoylating)
R02195 12 Feruloyl-CoA:quinate O-(hydroxycinnamoyl)transferase
R02243 12 cis-Aconitate carboxy-lyase
R02244 12 trans-Aconitate delta2-delta3-isomerase
R02269 12 5,6-Dihydrouracil amidohydrolase
R02270 12 Succinyl-CoA:glycine C-succinyl-transferase(decarboxylating)
R02271 12 5-Aminolevulinate:pyruvate aminotransferase
R02272 12 (S)-4-Amino-5-oxopentanoate 4,5-aminomutase
R02292 12 L-Aspartate-4-semialdehyde hydro-lyase (adding pyruvate
andcyclizing)
R02293 12 L-2,4-Diaminobutanoate:pyruvate aminotransferase
R02297 12 Xanthosine:orthophosphate ribosyltransferase
R02299 12 alpha-D-Ribose 1-phosphate 1,6-phosphomutase
R02343 12 Acetoin:NAD+ oxidoreductase
R02377 12 Propane-1,3-diol:NAD+ 1-oxidoreductase
R02385 12 Feruloyl-CoA:tyramine N-(hydroxycinnamoyl)transferase
R02401 12 glutarate-semialdehyde:NAD+ oxidoreductase
R02404 12 Itaconate:CoA ligase (ADP-forming)
R02407 12 Succinyl-CoA:citramalate CoA-transferase
R02439 12 ATP:L-ribulose 5-phosphotransferase
R02454 12 D-Mannonate:NAD+ 5-oxidoreductase
R02455 12 D-Mannonate:NAD+ 6-oxidoreductase
R02461 12 D-Ornithine 4,5-aminomutase
R02490 12 Citramalyl-CoA hydro-lyase
R02555 12 D-Altronate:NAD+ 3-oxidoreductase
R02646 12 Urate-3-ribonucleoside:orthophosphate D-ribosyltransferase
R02658 12 ATP:2-dehydro-D-gluconate 6-phosphate
R02666 12 3-Hydroxyanthranilate:oxygen oxidoreductase
R02668 12 3-Hydroxy-L-kynurenine hydrolase
R02670 12 Hydorogen-peroxide:hydrogen-peroxide oxidoreductase
R02703 12 D-Mannitol-1-phosphate:NAD+ 5-oxidoreductase
R02715 12 D-Arabinono-1,4-lactone:oxygen oxidoreductase
R02722 12 L-Serine hydro-lyase (adding indoleglycerol-phosphate)
R02730 12 D-Fructose-2,6-bisphosphate 6-phosphohydrolase
R02731 12 D-Fructose-2,6-bisphosphate 2-phosphohydrolase
R02732 12 ATP:D-fructose-6-phosphate 2-phosphotransferase
R02736 12 beta-D-Glucose-6-phosphate:NADP+ 1-oxoreductase
R02740 12 alpha-D-Glucose 6-phosphate ketol-isomerase
R02765 12 (R)-2-Methyl-3-oxopropanoyl-CoA 2-epimerase
R02865 12 ATP:D-hexose 6-phosphotransferase
R02866 12 Sorbitol-6-phosphate phosphohydrolase
R02927 12 ATP:D-tagatose 6-phosphotransferase
R02956 12 Succinyl-CoA:citramalate CoA-transferase
R03014 12 ATP:L-rhamnulose 1-phosphotransferase
R03026 12 (S)-3-Hydroxybutanoyl-CoA hydro-lyase
R03027 12 (3R)-3-Hydroxybutanoyl-CoA hydro-lyase
R03034 12 D-Galactono-1,4-lactone hydroxyacylhydrolase
R03045 12 3-Hydroxypropionyl-CoA hydro-lyase
R03046 12 beta-Alanyl-CoA cmmonia-lyase
R03097 12
R03139 12 1,3-Diaminopropane:oxygen oxidoreductase
(deaminating)(copper-containing)
R03183 12 L-Gulono-1,4-lactone:NADP+ 1-oxidoreductase
R03234 12
R03240 12 D-Galactose 6-phosphate ketol-isomerase
R03241 12 ATP:L-fuculose 1-phosphotransferase
R03244 12 L-ribulose-5-phosphate 3-epimerase
R03276 12 (S)-3-Hydroxybutanoyl-CoA 3-epimerase
R03291 12 trans-4-Hydroxy-L-proline:NAD+ 5-oxidoreductase
R03321 12 beta-D-Glucose 6-phosphate ketol-isomerase
R03350 12 3-Deoxy-D-manno-octulosonate-8-phosphate 8-phosphohydrolase
R03365 12 3,4-Dihydroxy-trans-cinnamate:oxygen
3,4-oxidoreductase(decyclizing)
R03367 12
R03369 12
3-(2-hydroxyphenyl)propanoate,NADH2:oxygenoxidoreductase(3-hydroxylating)
R03381 12 3-Oxopropanoate:NAD+ oxidoreductase
(decarboxylating,CoA-acetylating)
R03383 12
R03385 12 3-hydroxy-2-methylpyridine-5-carboxylate,NADH:oxygen
oxidoreductase(decyclizing)
R03444 12 2-Hydroxybutane-1,2,4-tricarboxylate hydro-lyase
R03445 12
R03508 12
1-(2-Carboxyphenylamino)-1-deoxy-D-ribulose-5-phosphatecarboxy-lyase(cyclizing)
R03671 12 D-Fuconate hydro-lyase
R03694 12
R03695 12
R03696 12 L-threo-3-Methylaspartate ammonia-lyase
R03702 12 Triacetolactone lactonohydrolase
R03707 12 (S,S)-Butane-2,3-diol:NAD+ oxidoreductase
R03709 12 3-(2-Hydroxyphenyl)propanoate:NAD+ oxidoreductase
R03774 12 L-Rhamnonate hydro-lyase
R03897 12
R03898 12
R03920 12 ATP:D-fructose 6-phosphotransferase
R04024 12 Acetyl-CoA:N-hydroxyarylamine O-acetyltransferase
R04051 12
R04084 12 3,4-Dihydroxyphenylacetaldehyde hydro-lyase (adding dopamine)
R04115 12 cis-1,2-dihydronaphthalene-1,2-diol:NAD+ 1,2-oxidoreductase
R04131 12
R04132 12
R04144 12 5-Phospho-D-ribosylamine:glycine ligase (ADP-forming)
R04171 12 3-Hydroxy-L-kynurenine:2-oxoglutarate aminotransferase
R04172 12
R04173 12 3-Phosphoserine:2-oxoglutarate aminotransferase
R04214 12
R04221 12 cis-4-Hydroxy-D-proline:oxygen oxidoreductase (deaminating)
R04299 12
R04305 12 4-Hydroxyphenylacetaldehyde hydro-lyase (adding dopamine)
R04379 12
5-Carboxymethyl-2-hydroxymuconatedelta2,delta4-2-oxo,delta3-isomerase
R04383 12 5-Dehydro-4-deoxy-D-glucuronate ketol-isomerase
R04424 12 2-Hydroxybutane-1,2,3-tricarboxylate hydro-lyase
R04443 12
R04446 12
R04447 12
R04598 12 3,4-Dihydroxy-L-phenylalanine:oxygen
4,5-oxidoreductase(recyclizing)
R04600 12 3,4-Dihydroxy-L-phenylalanine:oxygen
2,3-oxidoreductase(recyclizing)
R04895 12
R04919 12
R05052 12 L-erythro-4-Hydroxyglutamate:2-oxoglutarate aminotransferase
R05119 12 3-Butyn-1-al:NAD+ oxidoreductase
R05263 12 biphenyl,NADH2:oxygen oxidoreductase (2,3-hydroxylating)
R05298 12
R05305 12 3-hydroxypimeloyl-CoA:NAD+ oxidoreductase
R05317 12 L-Tryptophan:oxygen alpha,beta-oxidoreductase
R05336 12
R05373 12 Methylmalonyl-CoA carboxy-lyase
R05400 12
R05428 12
R05509 12
R05571 12 Galactitol-1-phosphate:NAD oxidoreductase
R05595 12
R05604 12 D-arabinitol:NAD 4-oxidoreductase
R05607 12 D-sorbitol-6-phosphate:NAD 2-oxidoreductase
R05632 12
R05645 12
R05649 12
R05660 12
R05665 12
R05831 12 xylitol:NAD oxidoreductase
R05840 12
R06511 12
R06782 12 3-phenylpropanoate,NADH:oxygen oxidoreductase (2,3-hydroxylating)
R06784 12
R06786 12
R06836 12 Ribose 1,5-biphosphokinase
R06860 12
isochorismate:2-oxoglutarate:cyclodienyltransferase(decarboxylating,pyruvate-forming)
R06886 12
R06891 12
R06897 12 2,4-dihydroxyhept-2-enedioate hydro-lyase
R06914 12
R06921 12
R06941 12 (S)-3-hydroxyacyl-CoA:NAD+ oxidoreductase
R06977 12 L-2,4-diaminobutyrate:2-oxoglutarate 4-aminotransferase
R06978 12 L-2,4-diaminobutyrate acetyltransferase
R07015 12 1,2-Dihydronaphthalene-1,2-diol dehydrogenase
R07017 12
R07020 12 beta-Naphthol, NADPH:oxygen oxidoreductase (RH-hydroxylating
or-epoxidizing)
R07190 12 L-tyrosine,NADPH:oxygen oxidoreductase (N-hydroxylating)
R07276 12 L-arogenate:2-oxoglutarate aminotransferase
R07301 12 (S)-N-acetylphenylethylamine:H2O hydrolase
R07324 12 1D-myo-inositol-3-phosphate lyase (isomerizing)
R07413 12
R07421 12
R00010 13 alpha,alpha-Trehalose glucohydrolase
R00028 13 alpha-D-Glucoside glucohydrolase
R00064 13 4-(4-Deoxy-beta-D-gluc-4-enuronosyl)-D-galacturonate lyase
R00084 13 Porphobilinogen ammonia-lyase (polymerizing)
R00093 13 L-glutamate:NAD+ oxidoreductase (transaminating)
R00239 13 ATP:L-glutamate 5-phosphotransferase
R00240 13 ATP:L-glutamate 1-phosphotransferase
R00241 13 ATP:L-glutamate 1-phosphotransferase
R00245 13 L-Glutamate 5-semialdehyde:NAD+ oxidoreductase
R00251 13 5-Oxoproline amidohydrolase (ATP-hydrolysing)
R00253 13 L-Glutamate:ammonia ligase (ADP-forming)
R00254 13
R00256 13 L-Glutamine amidohydrolase
R00259 13 Acetyl-CoA:L-glutamate N-acetyltransferase
R00260 13 L-Glutamate racemase
R00261 13 L-Glutamate 1-carboxy-lyase
R00262 13 L-threo-3-Methylaspartate carboxy-aminomethylmutase
R00300 13 D-Glucose:NAD+ 1-oxidoreductase
R00301 13 D-Glucose:NADP+ 1-oxidoreductase
R00302 13 Pyranose:oxygen 2-oxidoreductase
R00304 13 D-Glucose-1-phosphate phosphohydrolase
R00306 13 1,4-beta-D-Glucan glucohydrolase
R00327 13 6-Acetyl-D-glucose acetylhydrolase
R00411 13 N-succinyl-L-glutamate amidohydrolase
R00525 13 N-Formyl-L-glutamate amidohydrolase
R00575 13 Carbon-dioxide:L-glutamine amido-ligase
(ADP-forming,carbamate-phosphorylating)
R00576 13 L-Glutamine:pyruvate aminotransferase
R00672 13 L-Ornithine racemase
R00707 13 L-1-Pyrroline-5-carboxylate:NAD+ oxidoreductase
R00768 13 L-Glutamine:D-fructose-6-phosphate aminotransferase
(hexoseisomerizing)
R00801 13 alpha-D-Glucoside glucohydrolase
R00802 13 alpha-D-Glucoside glucohydrolase
R00837 13 alpha,alpha-Trehalose-6-phosphate phosphoglucohydrolase
R00838 13 Maltose-6'-phosphate 6-phosphoglucohydrolase
R00839 13 6-Phospho-beta-D-glucosyl-(1,4)-D-gluxose glucohydrolase
R00874 13 D-Glucose:D-fructose oxidoreductase
R00947 13 D-Glucose-1-phosphate phosphohydrolase
R00959 13 alpha-D-Glucose 1-phosphate 1,6-phosphomutase
R00975 13 5,6-Dihydrouracil:oxygen oxidoreductase
R00977 13 5,6-Dihydrouracil:NAD+ oxidoreductase
R00986 13 Chorismate pyruvate-lyase (amino-accepting)
R01072 13 5-Phosphoribosylamine:pyrophosphate
phosphoribosyltransferase(glutamate-amidating)
R01073 13
N-(5-Phospho-D-ribosyl)anthranilate:pyrophosphatephosphoribosyl-transferase
R01092 13 ATP:D-galactose 1-phosphotransferase
R01093 13 D-Galactose:NAD+ 1-oxidoreductase
R01094 13 D-Galactose:NAD+ 1-oxidoreductase
R01096 13 D-Galactose:NADP+ 1-oxidoreductase
R01099 13 D-Galactose:oxygen 6-oxidoreductase
R01100 13 Lactose galactohydrolase
R01101 13 alpha-D-Glucoside glucohydrolase
R01104 13 Galactosylglycerol galactohydrolase
R01128 13 5'-Inosinate phosphoribohydrolase
R01132 13 IMP:pyrophosphate phosphoribosyltransferase
R01171 13 Butanoyl-CoA:(acceptor) 2,3-oxidoreductase
R01181 13 2-Methylpropanoyl-CoA CoA-carbonylmutase
R01182 13 ATP:myo-inositol 1-phosphotransferase
R01184 13 myo-Inositol:oxygen oxidoreductase
R01185 13 myo-Inositol 1-phosphate phosphahydrolase
R01187 13 1D-myo-Inositol 3-phosphate phosphahydrolase
R01200 13 N-Acetyl-D-glucosamine amidohydrolase
R01201 13 ATP:N-acetyl-D-glucosamine 6-phosphotransferase
R01204 13 Acetyl-CoA:D-glucosamine N-acetyltransferase
R01214 13 L-Valine:2-oxoglutarate aminotransferase
R01229 13 GMP:pyrophosphate phosphoribosyltransferase
R01244 13 Adenine aminohydrolase
R01252 13 L-Proline,2-oxoglutarate:oxygen oxidoreductase (4-hydroxylating)
R01268 13 Nicotinamide amidohydrolase
R01329 13 Epimelibiose galactohydrolase
R01353 13 ATP:acetate phosphotransferase
R01355 13 2,3-Dimethylmalate pyruvate-lyase
R01375 13 L-Glutamine:phenylpyruvate aminotransferase
R01431 13 Xylitol:NADP+ oxidoreductase
R01437 13 L-Valine carboxy-lyase
R01475 13 ATP:D-glucuronate 1-phosphotransferase
R01476 13 ATP:D-glucuronate 1-phosphotransferase
R01481 13 L-Gulonate:NADP+ 6-oxidoreductase
R01482 13 D-Glucuronate ketol-isomerase
R01484 13 D-Glucurono-6,2-lactone lactonohydrolase
R01520 13 beta-D-Glucose:NAD+ 1-oxoreductase
R01522 13 beta-D-Glucose:oxygen 1-oxidoreductase
R01579 13 D-Glutamine amidohydrolase
R01582 13 D-Phenylalanine:2-oxoglutarate aminotransferase
R01583 13 D-Glutamate hydro-lyase (cyclizing)
R01585 13 L-Glutamate:methylamine ligase (ADP-forming)
R01586 13 Methylamine:L-glutamate N-methyltransferase
R01600 13 ATP:D-glucose 6-phosphotransferase
R01602 13 alpha-D-Glucose 1-epimerase
R01648 13 4-Aminobutanoate:2-oxoglutarate aminotransferase
R01677 13 Guanosine ribohydrolase
R01678 13 Lactose galactohydrolase
R01708 13 Pyridoxine:NADP+ 4-oxidoreductase
R01711 13 Pyridoxine:oxygen oxidoreductase (deaminating)
R01716 13 Chorismate:L-glutamine amido-ligase
R01718 13 Isomaltose 6-alpha-D-glucanohydrolase
R01720 13 nicotinate:NADP+ 6-oxidoreductase (hydroxylating)
R01723 13
R01724 13 Nicotinate D-ribonucleotide:pyrophosphate
phosphoribosyltransferase
R01754 13 ATP:L-arabinose 1-phosphotransferase
R01758 13 L-Arabitol:NAD+ 1-oxidoreductase
R01761 13 L-Arabinose ketol-isomerase
R01770 13 Inosine ribohydrolase
R01786 13 ATP:D-glucose 6-phosphotransferase
R01787 13 alpha-D-Glucose:NADP+ 1-oxidoreductase
R01788 13 alpha-D-Glucose 6-phosphate phosphohydrolase
R01863 13 inosine:orthophosphate ribosyltransferase
R01870 13 Orotidine-5'-phosphate:pyrophosphate phosphoribosyltransferase
R01909 13 ATP:pyridoxal 5'-phosphotransferase
R01910 13 Primary alcohol:(acceptor) oxidoreductase
R01911 13 pyridoxine-5'-phosphate phosphohydrolase
R01939 13 L-2-Aminoadipate:2-oxoglutarate aminotransferase
R01969 13 Deoxyguanosine:orthophosphate ribosyltransferase
R01971 13 Indolelactate:NAD+ oxidoreductase
R01974 13 Indol-3-yl-pyruvate carboxy-lyase
R02047 13 3-Hydroxy-2-methylpropanoate:NAD+ oxidoreductase
R02048 13 (R)-3-Amino-2-methylpropanoate:2-oxoglutarate aminotransferase
R02050 13 (R)-3-Amino-2-methylpropanoate:pyruvate aminotransferase
R02086 13 N-Acetyl-D-glucosamine 1-phosphate 1,6-phosphomutase
R02087 13 N-Acetyl-D-glucosamine 6-phosphate 2-epimerase
R02136 13 ATP:xylitol 5-phosphotransferase
R02142 13 XMP:pyrophosphate phosphoribosyltransferase
R02145 13 Guanosine aminohydrolase
R02147 13 guanosine:orthophosphate ribosyltransferase
R02173 13 Tryptamine:oxygen oxidoreductase(deaminating)(flavin-containing)
R02245 13 ATP:(R)-mevalonate 5-phosphotransferase
R02246 13 (R)-Mevalonate:NAD+ oxidoreductase
R02274 13 5-Aminopentanoate:2-oxoglutarate aminotransferase
R02285 13 N-Formimino-L-glutamate formiminohydrolase
R02295 13 Nicotinate D-ribonucleoside:orthophosphate ribosyltransferase
R02344 13 (S,S)-Butane-2,3-diol:NAD+ oxidoreductase
R02345 13 3-Hydroxybutan-2-one:D-ribose-5-phosphate aldehydetransferase
R02437 13 L-Rhamnose ketol-isomerase
R02441 13 L-Arabitol:NAD+ 2-oxidoreductase (L-ribulose-forming)
R02457 13 D-Ornithine:oxygen oxidoreductase (deaminating)
R02458 13 D-Arginine amidinohydrolase
R02460 13
R02472 13 (R)-Pantoate:NADP+ 2-oxidoreductase
R02593 13 coniferyl alcohol:NADP+ oxidoreductase
R02637 13 3-Dehydro-L-gulonate:NAD+ 2-oxidoreductase
R02640 13 L-Gulonate:NAD+ 3-oxidoreductase
R02659 13
R02660 13 2-Methylpropanoyl-CoA:(acceptor) 2,3-oxidoreductase
R02678 13 Indole-3-acetaldehyde:NAD+ oxidoreductase
R02681 13 indole-3-acetaldehyde:oxygen oxidoreductase
R02719 13 Xanthosine 5'-phosphate phosphohydrolase
R02728 13 beta-D-Glucose 1-phosphate 1,6-phosphomutase
R02739 13 alpha-D-Glucose 6-phosphate ketol-isomerase
R02748 13 Deoxyinosine:orthophosphate ribosyltransferase
R02764 13 (S)-Methylmalonyl-CoA hydrolase
R02926 13 Melibiitol galactohydrolase
R02928 13 Galactitol:NAD+ 2-oxidoreductase
R02933 13 L-Gulono-1,4-lactone lactonohydrolase
R02968 13 naphthalene,NADH:oxygen oxidoreductase (1,2-hydroxylating)
R03028 13 Glutaconyl-1-CoA carboxy-lyase
R03030 13 L-3-Aminobutyryl-CoA ammonia-lyase
R03031 13 Vinylacetyl-CoA delta3-delta2-isomerase
R03092 13
R03093 13 3-Indoleacetonitrile aminohydrolase
R03096 13 Indole-3-acetamide amidohydrolase
R03163 13 L-Fucose ketol-isomerase
R03184 13 L-gulono-1,4-lactone:oxygen 3-oxidoreductase
R03198 13 (R)-4-dehydropantoate:NAD+ 4-oxidoreductase
R03266 13 4-Hydroxy-L-glutamate:2-oxoglutarate aminotransferase
R03290 13 4-Hydroxy-L-proline:NAD+ oxidoreductase
R03296 13 trans-4-Hydroxy-L-proline 2-epimerase
R03330 13 D-myo-Inositol-1,3-bisphosphate 3-phosphohydrolase
R03331 13 sn-Glycero-3-phospho-1-inositol inositolphosphohydrolase
R03333 13 1D-myo-Inositol-1,2-cyclic-phosphate 2-inositolphosphohydrolase
R03348 13 Nicotinate-nucleotide:pyrophosphate
phosphoribosyltransferase(carboxylating)
R03373 13 4-Hydroxyphenyllactate:NAD+ oxidoreductase
R03439 13 kynurenate:oxygen oxidoreductase (hydroxylating)
R03461 13 3-Hydroxy-2-methylpyridine-4,5-dicarboxylate 4-carboxy-lyase
R03509 13 N-(5-Phospho-beta-D-ribosyl)anthranilate ketol-isomerase
R03692 13 Dihydrocoumarin lactonohydrolase
R03772 13 L-rhamno-1,4-lactone lactonohydrolase
R03819 13 ATP:sedoheptulose 7-phosphate
R03869 13 (S)-Methylmalonate semialdehyde:NAD+ oxidoreductase
R03870 13 5-Methylbarbiturate amidohydrolase
R03871 13 (S)-Methylmalonate semialdehyde:oxygen oxidoreductase
R03921 13 Sucrose 6-phosphate fructohydrolase
R03954 13
R03968 13 2-Isopropylmalate hydro-lyase
R03970 13 (5-Glutamyl)-peptide:amino-acid 5-glutamyltransferase
R04000 13 (E)-Glutaconate CoA-transferase
R04020 13 Indole-3-acetamide hydro-lyase
R04031 13
R04066 13 imidazole-4-acetate,NADH:oxygen oxidoreductase (5-hydroxylating)
R04133 13 5-Oxopent-3-ene-1,2,5-tricarboxylate carboxy-lyase
R04134 13
R04138 13 3-Methylcrotonoyl-CoA:carbon-dioxide ligase (ADP-forming)
R04187 13 L-Alanine:3-oxopropanoate aminotransferase
R04188 13 L-3-Amino-isobutanoate:2-oxoglutarate aminotransferase
R04198 13 2,3,4,5-Tetrahydrodipicolinate:NAD+ oxidoreductase
R04203 13 (2S,3S)-3-hydroxy-2-methylbutanoyl-CoA:NAD+ oxidoreductase
R04234 13 D-4-Hydroxyphenylglycine:2-oxoglutarate aminotransferase
R04269 13
R04295 13 (S)-4-Amino-5-oxopentanoate:NADP+
5-oxidoreductase(phosphorylationg)
R04306 13
R04372 13 D-myo-Inositol-3,4-bisphosphate 4-phosphohydrolase
R04380 13 5-Oxopent-3-ene-1,2,5-tricarboxylate carboxy-lyase
R04382 13 4-(4-Deoxy-alpha-D-gluc-4-enuronosyl)-D-galacturonate lyase
R04857 13
R04907 13
3-Hydroxykynurenamine:oxygenoxidoreductase(deaminating)(flavin-containing)
R04916 13
R05066 13 3-Hydroxy-2-methylpropanoate:NAD+ oxidoreductase
R05076 13
R05083 13
R05085 13 O-Phospho-4-hydroxy-L-threonine:2-oxoglutarate aminotransferase
R05133 13 Arbutin 6-phosphate glucohydrolase
R05147 13 galactitol-1-phosphate:NAD+ oxidoreductase
R05297 13
R05332 13 Acetyl-CoA:D-glucosamine-1-phosphate N-acetyltransferase
R05337 13
R05358 13 Acrylonitrile aminohydrolase
R05362 13 2-Hydroxy-6-oxoocta-2,4,7-trienoate formylhydrolase
R05366 13 2-Hydroxy-6-oxo-octa-2,4-dienoate acylhydrolase
R05401 13
R05551 13
R05593 13
R05594 13
R05601 13
R05646 13
R05648 13
R05659 13
R05663 13
R05664 13
R05683 13 L-Idonate:NAD oxidoreductase
R05698 13 Mannitol:oxygen oxidoreductase (cyclizing)
R05700 13 Coniferyl aldehyde:NAD oxidoreductase
R05728 13 4-hydroxyphenylacetaldehyde oxime, NADPH2:oxygen oxidoreductase
R05823 13 2-dehydro-D-gluconate:NADP+ 2-oxidoreductase
R05864 13 4-Hydroxy-2-oxohexanoate hydro-lyase
R06572 13
R06890 13
R06913 13
R06920 13
R06942 13 (3S)-3-hydroxyacyl-CoA hydro-lyase
R06974 13 glycinamide ribonucleotide transformylase
R06979 13 Ectoine hydro-lyase
R07011 13
R07012 13
R07013 13 (1R,2S)-naphthalene 1,2-oxide hydrolase
R07014 13 (1S,2R)-naphthalene 1,2-oxide hydrolase
R07016 13 1,2-Dihydronaphthalene-1,2-diol, NADPH:oxygen
oxidoreductase(RH-hydroxylating or -epoxidizing)
R07125 13 3-dehydro-L-gulonate-6-phosphate carboxy-lyase
R07127 13 ATP:3-dehydro-L-gulonate 6-phosphotransferase
R07132 13 D-galactose:NADP+ 1-oxidoreductase
R07135 13 mannitol:NAD+ 1-oxidoreductase
R07148 13 D-threo-aldose:NAD+ 1-oxidoreductase
R07152 13 xylitol:oxygen oxidoreductase
R07221 13 6-hydroxynicotinate:O2 oxidoreductase
R07279 13 ATP:myo-inositol 1-phosphotransferase
R07304 13 5-oxo-L-proline amidohydrolase (ATP-hydrolysing)
R07346 13 D-glucitol:NADP+ oxidoreductase
R07422 13
R00015 14 Sucrose:sucrose 1F-beta-D-fructosyltransferase
R00016 14 D-Glucose-1-phosphate:D-glucose-1-phosphate 6-phosphotransferase
R00022 14
R00026 14 beta-D-Glucoside glucohydrolase
R00055 14 Nucleoside:oxygen 5'-oxidoreductase
R00173 14 pyridoxal-5'-phosphate phosphohydrolase
R00174 14 ATP:pyridoxal 5'-phosphotransferase
R00181 14 AMP aminohydrolase
R00182 14 AMP phosphoribohydrolase
R00190 14 AMP:pyrophosphate phosphoribosyltransferase
R00278 14 Pyridoxine 5-phosphate:oxygen oxidoreductase (deaminating)
R00328 14 GDP phosphohydrolase
R00332 14 ATP:(d)GMP phosphotransferase
R00426 14 Guanosine 5'-triphosphate pyrophosphohydrolase
R00551 14 L-Arginine amidinohydrolase
R00565 14 L-Arginine:glycine amidinotransferase
R00567 14 L-Arginine racemase
R00579 14 L-Glutamine racemase
R00647 14
R00665 14 L-Citrulline N5-carbamoyldihydrolase
R00666 14 N5-(L-1-carboxyethyl)-L-ornithine:NADP+
oxidoreductase(L-ornithine-dorming)
R00667 14 L-Ornithine:2-oxo-acid aminotransferase
R00668 14 L-Ornithine(L-lysine):2-oxoglutarate omega-aminotransferase
R00669 14 N2-Acetyl-L-ornithine amidohydrolase
R00670 14 L-Ornithine carboxy-lyase
R00671 14 L-Ornithine ammonia-lyase(cyclizing)
R00720 14 Inosine 5'-triphosphate pyrophosphohydrolase
R00803 14 Sucrose:orthophosphate alpha-D-glucosyltransferase
R00805 14 Sucrose-6-phosphate phosphohydrolase
R00810 14 Sucrose glucosylmutase
R00881 14 GDPmannose sugarphosphohydrolase
R00949 14 ATP:D-glucose-1-phosphate 6-phosphotransferase
R00952 14 Cellobiose:orthophosphate alpha-D-glucosyltransferase
R00953 14 3-beta-D-Glucosylglucose:orthophosphate
alpha-D-glucosyltransferase
R00957 14
alpha-D-Glucose-1-phosphate:alpha-D-glucose-1-phosphate4-alpha-D-glucosyltransferase
(dephosphorylating)
R00960 14 D-Glucose-1-phosphate:D-glucose-1-phosphate 6-phosphotransferase
R00961 14 IDP diphosphohydrolase
R00965 14 Orotidine-5'-phosphate carboxy-lyase
R00966 14 UMP:pyrophosphate phosphoribosyltransferase
R00973 14 Uracil-5-carboxylate carboxy-lyase
R00974 14 Cytosine aminohydrolase
R01055 14 Uracil hydro-lyase (adding D-ribose 5-phosphate)
R01080 14 Uridine ribohydrolase
R01103 14 Raffinose galactohydrolase
R01126 14 Inosine 5'-monophosphate phosphohydrolase
R01127 14 IMP 1,2-hydrolase (decyclizing)
R01130 14 IMP:NAD+ oxidoreductase
R01131 14 ATP:inosine 5'-phosphotransferase
R01134 14 NADH:guanosine-5'-phosphate oxidoreductase(deaminating)
R01149 14 L-Glutamine:D-alanine gamma-glutamyltransferase
R01172 14 butyraldehyde:NAD+ oxidoreductase (CoA-acetylating)
R01174 14 Butanoyl-CoA:orthophosphate butanoyltransferase
R01177 14 Acetyl-CoA:acetyl-CoA C-acetyltransferase
R01179 14 Butanoyl-CoA:acetate CoA-transferase
R01180 14 3-Ethylmalate glyoxylate-lyase (CoA-butanoylating)
R01183 14 myo-Inositol:NAD+ 2-oxidoreductase
R01186 14 myo-Inositol 4-phosphate phosphahydrolase
R01193 14 sn-Glycero-3-phospho-1-inositol glycerophosphohydrolase
R01194 14 1-alpha-D-Galactosyl-myo-inositol galactohydrolase
R01202 14 N-Acetyl-D-glucosamine:NAD+ 1-oxidoreductase
R01203 14 N-Acyl-D-hexosamine:oxygen 1-oxidoreductase
R01207 14 N-Acyl-D-glucosamine 2-epimerase
R01227 14 Guanosine 5'-monophosphate phosphohydrolase
R01228 14 ATP:inosine 5'-phosphotransferase
R01233 14 GDPglucose sugarphosphohydrolase
R01234 14 Guanosine 3',5'-cyclic phosphate 5'-nucleotidohydrolase
R01245 14 Adenosine ribohydrolase
R01246 14 L-proline:NAD+ 2-oxidoreductase
R01248 14 L-Proline:NAD+ 5-oxidoreductase
R01255 14 L-Proline racemase
R01266 14 1-beta-Aspartyl-N-acetyl-D-glucosaminylamine L-asparaginohydrolase
R01270 14 Nicotinamide D-ribonucleotide phosphoribohydrolase
R01271 14
Nicotinamide-nucleotide:pyrophosphatephospho-alpha-D-ribosyltransferase
R01273 14 N-Ribosylnicotinamide ribohydrolase
R01365 14 Butanoyl-CoA:acetoacetate CoA-transferase
R01398 14 Carbamoyl-phosphate:L-ornithine carbamoyltransferase
R01441 14 ATP:cellobiose 6-phosphotransferase
R01442 14 Cellobiose:oxygen 1-oxidoreductase
R01444 14 1,4-beta-D-Glucan glucohydrolase
R01445 14 Cellobiose 2-epimerase
R01555 14 Maltose:orthophosphate 1-beta-D-glucosyltransferase
R01556 14 Acetyl-CoA:maltose O-acetyltransferase
R01557 14 Maltose alpha-D-glucosylmutase
R01560 14 Adenosine aminohydrolase
R01561 14 Adenosine:orthophosphate ribosyltransferase
R01660 14
3-phospho-D-glyceroyl-phosphate:D-glucose-1-phosphate6-phosphotransferase
R01679 14 Lactose 6-phosphate galactohydrolase
R01694 14 L-Sorbose:NADP+ 5-oxidoreductase
R01695 14 L-Sorbose:oxygen 5-oxidoreductase
R01707 14 Pyridoxal:NAD+ 4-oxidoreductase
R01709 14 Pyridoxal:oxygen 4-oxidoreductase
R01710 14 Pyridoxamine:oxygen oxidoreductase (deaminating)
R01712 14 Pyridoxamine:pyruvate aminotransferase
R01713 14 Pyridoxamine:oxaloacetate aminotransferase
R01719 14
R01856 14 dGTP triphosphohydrolase
R01876 14 Uridine:orthophosphate ribosyltransferase
R01967 14 ATP:deoxyguanosine 5'-phosphotransferase
R01968 14 2'-Deoxyguanosine 5'-monophosphate phosphohydrolase
R01987 14
R01990 14 4-Guanidinobutanoate amidinohydrolase
R02148 14 Guanosine 3'-phosphate phosphohydrolase
R02273 14 5-Aminopentanamide amidohydrolase
R02276 14 5-Acetamidopentanoate amidohydrolase
R02282 14 N2-Acetyl-L-ornithine:L-glutamate N-acetyltransferase
R02286 14 N-Formimino-L-glutamate iminohydrolase
R02288 14 4-imidazolone-5-propanoate amidohydrolase
R02294 14 N-Ribosylnicotinamide:orthophosphate ribosyltransferase
R02322 14 Nicotinamide-D-ribonucleotide amidohydrolase
R02365 14 Cellobiose:quinone 1-oxidoreductase
R02410 14 Raffinose fructohydrolase
R02438 14
R02471 14
R02474 14 Pantothenate amidohydrolase
R02484 14 deoxyuridine:orthophosphate 2-deoxy-D-ribosyltransferase
R02549 14 4-aminobutanal:NAD+ 1-oxidoreductase
R02556 14 Deoxyadenosine aminohydrolase
R02557 14 Deoxyadenosine:orthophosphate ribosyltransferase
R02576 14 Phenylacetyl-CoA:L-glutamine alpha-N-phenylacetyltransferase
R02595 14 Coniferin beta-D-glucosidase
R02596 14 Donor:hydrogen-peroxide oxidoreductase
R02649 14 ATP:N-acetyl-L-glutamate 5-phosphotransferase
R02676 14 4-Hydroxymandelonitrile hydroxybenzaldehyde-lyase
R02679 14 indole-3-ethanol:NAD+ oxidoreductase
R02705 14 ATP:N-acyl-D-mannosamine 6-phosphotransferase
R02706 14
R02708 14 4-hydroxyphenylacetonitrile,NADPH:oxygen
oxidoreductase(2-hydroxylating)
R02720 14 XTP pyrophosphohydrolase
R02727 14 alpha,alpha-Trehalose:orthophosphate beta-D-glucosyltransferase
R02778 14 Trehalose-6-phosphate phosphohydrolase
R02781 14 L-Glutamine:2,4,6/3,5-pentahydroxycyclohexanone aminotransferase
R02782 14 2,4,6/3,5-Pentahydroxycyclohexanone hydro-lyase
R02923 14 D-Arginine:oxygen oxidoreductase (deaminating)
R02967 14 naphthalene,NADH:oxygen oxidoreductase (1,2-hydroxylating)
R03068 14 2,3-Dimethylmalate hydro-lyase
R03102 14 L-2-Aminoadipate-6-semialdehyde:NAD+ 6-oxidoreductase
R03131 14 O3-acetyl-L-serine:uracil 1-(2-amino-2-carboxyethyl)transferase
R03161 14 ATP:6-deoxy-L-galactose 1-phosphotransferase
R03165 14 Hydroxymethylbilane hydro-lyase(cyclizing)
R03166 14
R03245 14 ATP:(R)-5-phosphomevalonate phosphotransferase
R03248 14 2,5-Diaminopentanoate:2-oxoglutarate aminotransferase
R03249 14
R03250 14
R03251 14 7,8-dihydro-7,8-dihydroxykynurenate:NAD+ oxidoreductase
R03256 14 Lactose 6-phosphate 6-phosphogalactohydrolase
R03313 14 L-Glutamate-5-semialdehyde:NADP+ 5-oxidoreductase
(phosphorylationg)
R03314 14
R03346 14 Nicotinate D-ribonucleotide phosphohydrolase
R03347 14
R03352 14 3-Hydroxy-2-methylpropanoyl-CoA hydrolase
R03427 14 D-myo-Inositol 1,3,4-trisphosphate 1-phosphohydrolase
R03578 14
R03579 14 N-Feruloylglycine amidohydrolase
R03580 14
R03616 14 Galactosylglycerol galactohydrolase
R03811 14
R03884 14 (E)-Glutaconate CoA-transferase
R03903 14 Acetyl-CoA:D-amino-acid N-acetyltransferase
R03937 14
R03942 14 L-Rhamnofuranose:NAD+ 1-oxidoreductase
R04001 14 3-Isopropylmalate hydro-lyase
R04048 14
R04065 14 Imidazole acetaldehyde:NAD+ oxidoreductase
R04068 14 Imidazole-4-acetate:5-phosphoribosyl-diphosphate ligase (ADP-
andpyrophosphate- forming)
R04069 14
R04093 14 3-Indoleacetaldoxime hydro-lyase
R04137 14 3-Hydroxyisopentyl-CoA hydro-lyase
R04204 14 (2S,3S)-3-Hydroxy-2-methylbutanoyl-CoA hydro-liase
R04224 14 (S)-3-Hydroxyisobutyryl-CoA hydro-lyase
R04336 14
R04364 14 Acetyl-CoA:L-2,3,4,5-tetrahydrodipicolinate N2-acetyltransferase
R04365 14
Succinyl-CoA:2,3,4,5-tetrahydropyridine-2,6-dicarboxylateN-succinyltransferase
R04435 14 N-Acetylneuraminate 9-phosphate
pyruvate-lyase(pyruvate-phosphorylating)
R04463 14 5'-Phosphoribosylformylglycinamide:L-glutamine
amido-ligase(ADP-forming)
R04515 14
R04732 14
R04784 14
R04785 14 L-Dehydroascorbate lactonohydrolase
R04875 14
R04918 14
R05049 14 N-succinyl-L-glutamate 5-semialdehyde:NAD+ oxidoreductase
R05064 14 (S)-3-Hydroxyisobutyryl-CoA hydrolase
R05086 14 O-Phospho-4-hydroxy-L-threonine phospho-lyase (adding water)
R05296 14 2-Hydroxy-5-methyl-cis,cis-muconic semialdehyde formylhydrolase
R05311 14 pimeloyl-CoA:NAD+ oxidoreductase
R05326 14
beta-D-Galactopyranosyl-(13)-N-acetyl-D-hexosamine:phosphategalactosyltransferase
R05347 14
R05348 14
R05374 14 2-Oxo-5-methyl-cis-muconate carboxy-lyase
R05379 14 Acrylonitrile hydro-lyase
R05404 14
R05416 14
R05430 14
R05454 14
R05513 14
R05549 14
R05581 14
R05642 14
R05647 14
R05681 14 NAD-dependent threonine 4-phosphate dehydrogenase
R05767 14 trehalose 6-phosphate:phosphate b-D-glucosyltransferase
R05838 14 pyridoxine 5'-phosphate synthase
R05839 14 pyridoxamine:2-oxoglutarate aminotransferase
R05865 14 2-Hydroxy-5-methyl-cis,cis-muconic-semialdehyde formylhydrolase
R06569 14 cinnamaldehyde:NADP+ oxidoreductase (CoA-cinnamoylating)
R06570 14 cinnamyl-alcohol:NADP+ oxidoreductase
R06573 14
R06912 14
R06919 14
R07000 14 Naphthalene, NADPH:oxygen oxidoreductase (RH-hydroxylating
or-epoxidizing)
R07001 14 Naphthalene, NADPH:oxygen oxidoreductase (RH-hydroxylating
or-epoxidizing)
R07009 14
R07010 14
R07145 14 L-iditol:NAD+ 2-oxidoreductase
R07146 14 4-hydroxy-L-proline:NAD+ oxidoreductase
R07264 14 2-alpha-D-glucosyl-D-glucose:phosphate beta-D-glucosyltransferase
R07265 14 alpha,alpha-trehalose:phosphate alpha-D-glucosyltransferase
R07343 14 myo-inositol-phosphate phosphohydrolase
R07419 14 4-(Glutamylamino)butanoate amidohydrolase
R07423 14
R00012 15 GTP:GTP guanylyltransferase
R00018 15 Putrescine:putrescine 4-aminobutyltransferase (ammonia-forming)
R00035 15 L-Ascorbate:oxygen oxidoreductase
R00039 15 Raffinose:raffinose alpha-D-galactosyltransferase
R00068 15 L-Ascorbate:oxygen oxidoreductase
R00069 15
R00085 15 ATP diphosphohydrolase
R00087 15 ATP pyrophosphohydrolase
R00088 15 ATP aminohydrolase
R00095 15 NADH:monodehydroascorbate oxidoreductase
R00103 15 NAD+ phosphohydrolase
R00111 15 N-(omega)-Hydroxyarginine,NADPH:oxygen
oxidoreductase(nitric-oxide-forming)
R00122 15 ATP pyrophosphohydrolase
R00123 15 ADP aminohydrolase
R00127 15 ATP:AMP phosphotransferase
R00155 15 UDP diphosphohydrolase
R00158 15 ATP:nucleoside-phosphate phosphotransferase
R00183 15 Adenosine 5'-monophosphate phosphohydrolase
R00185 15 ATP:adenosine 5'-phosphotransferase
R00188 15 Adenosine 3',5'-bisphosphate 3'(2')-phosphohydrolase
R00191 15 Adenosine 3',5'-phosphate 5'-nucleotidohydrolase
R00199 15 ATP:pyruvate,water phosphotransferase
R00206 15 ATP:pyruvate,orthophosphate phosphotransferase
R00235 15 Acetate:CoA ligase (AMP-forming)
R00236 15 Acetyl adenylate:CoA ligase (AMP-forming)
R00277 15 Pyridoxamine-5'-phosphate:oxygen oxidoreductase (deaminating)
R00287 15 UDPglucose pyrophosphohydrolase
R00322 15 5'-Acetylphosphoadenosine acylhydrolase
R00330 15 ATP:nucleoside-diphosphate phosphatransferase
R00335 15 GTP phosphohydrolase (vesicle-releasing)
R00336 15 Guanosine-3',5'-bis(diphosphate) 3'-pyrophosphohydrolase
R00337 15 GDPglucose glucohydrolase
R00424 15 GTP 7,8-8,9-dihydrolase
R00425 15 GTP 7,8-8,9-dihydrolase (pyrophosphate-forming)
R00428 15 GTP 7,8-8,9-dihydrolase
R00430 15 GTP:pyruvate O2-phosphotransferase
R00431 15 GTP:oxaloacetate carboxy-lyase (transphosphorylating)
R00432 15 Succinate:CoA ligase (GDP-forming)
R00434 15 GTP pyrophosphate-lyase (cyclizing)
R00449 15 L-Lysine:oxygen 2-oxidoreductase (decarboxylating)
R00453 15 L-Lysine:pyruvate aminotransferase
R00457 15 L-Lysine:2-oxoglutarate 6-aminotransferase
R00483 15 L-Aspartate:ammonia ligase (AMP-forming)
R00510 15 Cytidine-5'-monophosphate phosphoribo(deoxyribo)hydrolase
R00552 15 L-Arginine iminohydrolase
R00554 15 ATP:L-arginine N-phosphotransferase
R00556 15
R00557 15 L-Arginine,NADPH:oxygen oxidoreductase (nitric-oxide-forming)
R00558 15 L-Arginine,NADPH:oxygen oxidoreductase (nitric-oxide-forming)
R00559 15 L-Arginine:oxygen 2-oxidoreductase (decarboxylating)
R00562 15 N2-(D-1-carboxyethyl)-L-arginine:NADP+ oxidoreductase
R00563 15 D-nopaline:NADP+ oxidoreductase (L-arginine-forming)
R00566 15 L-Arginine carboxy-lyase
R00578 15 L-aspartate:L-glutamine amido-ligase (AMP-forming)
R00642 15 L-Ascorbate:hydrogen-peroxide oxidoreductase
R00643 15 L-Galactono-1,4-lactone:oxygen 3-oxidoreductase
R00644 15 L-Ascorbate:hydrogen-peroxide oxidoreductase
R00645 15
R00646 15 Ascorbate:oxygen 2,3-oxidoreductase (bond-cleaving)
R00662 15 Uridine triphosphate pyrophosphohydrolase
R00686 15 L-Phenylalanine racemase (ATP-hydrolysing)
R00719 15 ITP diphosphohydrolase
R00722 15 ATP:nucleoside-diphosphate phosphatransferase
R00723 15 Inosine 5'-tetraphosphate phosphohydrolase
R00724 15 ITP:pyruvate O2-phosphotransferase
R00725 15 ITP:D-hexose 6-phosphotransferase
R00726 15 ITP:oxaloacetate carboxy-lyase (transphosphorylating)
R00727 15 Succinate:CoA ligase (GDP-forming)
R00770 15 ITP:D-fructose-6-phosphate 1-phosphotransferase
R00832 15 succinyl-CoA:L-arginine N2-succinyltransferase
R00871 15 D-Fructose:NADP+ 5-oxidoreductase
R00876 15 ITP:D-hexose 6-phosphotransferase
R00880 15 GDP-D-mannose:NAD+ 6-oxidoreductase
R00883 15 GDP:D-mannose-1-phosphate guanylyltransferase
R00885 15 GTP:alpha-D-mannose-1-phosphate guanylyltransferase
R00888 15 GDPmannose 4,6-hydro-lyase
R00889 15 GDPmannose 3,5-epimerase
R00925 15 Propanoate:CoA ligase (AMP-forming)
R00926 15 Propinol adenylate:CoA ligase (AMP-forming)
R00951 15 ADPglucose sugarphosphohydrolase
R00954 15 GTP:alpha-D-glucose-1-phosphate guanylyltransferase
R00963 15 Uridine 5'-monophosphate phosphohydrolase
R00964 15 ATP:uridine 5'-phosphotransferase
R00968 15 GTP:uridine 5'-phosphotransferase
R00970 15 ITP:uridine 5'-phosphotransferase
R01049 15 ATP:D-ribose-5-phosphate pyrophosphotransferase
R01054 15 ADPribose ribophosphohydrolase
R01083 15 N6-(1,2-Dicarboxyethyl)AMP AMP-lyase
R01086 15 N-(L-Argininosuccinate) arginie-lyase
R01121 15 ATP:(R)-5-diphosphomevalonate carboxy-lyase (dehydrating)
R01135 15 IMP:L-aspartate ligase (GDP-forming)
R01147 15 Pyridoxamine-5'-phosphate:2-oxoglutarate aminotransferase
R01151 15 Putrescine:oxygen oxidoreductase (deaminating)
R01152 15 N-Carbamoylputrescine amidohydrolase
R01154 15 Acetyl-CoA:alkane-alpha,omega-diamine N-acetyltransferase
R01155 15 putrescine:2-oxoglutarate aminotransferase
R01156 15 N-Acetylputrescine acetylhydrolase
R01157 15 Agmatine amidinohydrolase
R01161 15
R01176 15 Butanoate:CoA ligase (AMP-forming)
R01230 15 Xanthosine-5'-phosphate:ammonia ligase (AMP-forming)
R01231 15 Xanthosine-5'-phosphate:L-glutamine amido-ligase (AMP-forming)
R01232 15 P1,P4-Bis(5'-nucleosyl)-tetraphosphate nucleotidohydrolase
R01300 15 4-Hydroxybenzoate:CoA ligase (AMP-forming)
R01327 15 ITP:D-hexose 6-phosphotransferase
R01357 15 Acetoacetate:CoA ligase (AMP-forming)
R01399 15 Carbamoyl-phosphate:putrescine carbamoyltransferase
R01410 15
R01423 15 5'-Benzoylphosphoadenosine acylhydrolase
R01510 15 2,3-Dihydroxybenzoate:L-serine ligase
R01517 15 GTP:3-phospho-D-glycerate 1-phosphotransferase
R01558 15 Oxalate:CoA ligase (AMP-forming)
R01562 15 3'-Adenosine monophosphate phosphohydrolase
R01580 15 Pyridoxamine-5'-phosphate:2-oxoglutarate aminotransferase
R01650 15
R01688 15 ATP:butyrate 1-phosphotransferase
R01689 15 butanoate:NAD+ delta2-oxidoreductase
R01690 15 5'-Butyrylphosphouridine acylhydrolase
R01767 15 Mandelonitrile benzaldehyde-lyase
R01804 15 N-Acetylneuraminate pyruvate-lyase (pyruvate-phosphorylating)
R01805 15 N-Acetylneuraminate 9-phosphate phosphohydrolase
R01811 15 N-Acetylneuraminate pyruvate-lyase
R01848 15 ITP:Sedoheptulose 7-phosphate 1-phosphotransferase
R01855 15 2'-Deoxyguanosine 5'-triphosphate pyrophosphohydrolase
R01857 15 ATP:nucleoside-diphosphate phosphatransferase
R01858 15 dATP:pyruvate O2-phosphotransferase
R01877 15 Uridine 3'-monophosphate phosphohydrolase
R01878 15 Cytidine aminohydrolase
R01879 15 2-Deoxyuridine,2-oxoglutarate:oxygen
oxidoreductase(2'-hydroxylating)
R01880 15 dGTP:uridine 5'-phosphotransferase
R01885 15
R01914 15 Spermidine:(acceptor) oxidoreductase
R01951 15 GTP:L-fucose-1-phosphate guanylyltransferase
R01964 15 ITP:D-hexose 6-phosphotransferase
R01989 15 L-Arginine:glycine amidinotransferase
R02088 15 2'-Deoxyadenosine 5'-monophosphate phosphohydrolase
R02089 15 ATP:deoxyadenosine 5'-phosphotransferase
R02090 15 ATP:(d)GMP phosphotransferase
R02099 15 ATP:deoxyuridine 5'-phosphotransferase
R02102 15
R02137 15 Cytidine ribohydrolase
R02150 15 1H-Imidazole-4-ethanamine:oxygen oxidoreductase
(deaminating)(copper-containing)
R02168 15 GDPglucose:D-glucose-6-phosphate 1-alpha-D-glucosyltransferase
R02194 15 Ferulate:CoA ligase (AMP-forming)
R02283 15 N2-Acetyl-L-ornithine:2-oxoglutarate aminotransferase
R02296 15 Cytidine:orthophosphate alpha-D-ribosyltransferase
R02313 15 N6-(L-1,3-Dicarboxypropyl)-L-lysine:NAD+ oxidoreductase
R02317 15
R02323 15 Nicotinamide ribonucleotide phosphohydrolase
R02324 15 ATP:N-ribosylnicotinamide 5'-phosphotransferase
R02405 15 Itaconate:CoA ligase (IDP-forming)
R02406 15 Itaconate:CoA ligase (IDP-forming)
R02411 15
1-alpha-D-Galactosyl-myo-inositol:sucrose6-alpha-D-galactosyltransferase
R02473 15 (R)-Pantoate:beta-alanine ligase (AMP-forming)
R02485 15 Deoxycytidine aminohydrolase
R02486 15 2-Deoxyuridine,2-Oxoglutarate:oxygen
oxidoreductase(1'-hydroxylating)
R02493 15 ATP:pyridoxal 5'-phosphotransferase
R02494 15 pyridoxamine-5'-phosphate phosphohydrolase
R02535 15 3,4-Dihydroxyphenetylamine,ascorbate:oxygen
oxidoreductase(beta-hydroxylating)
R02539 15 Phenylacetate:CoA ligase
R02677 15 ADPmannose sugarphosphohydrolase
R02755 15 meso-2,6-diaminoheptanedioate:NADP+ oxidoreductase (deaminating)
R02805 15 P1,P4-Bis(5'-nucleosyl)-tetraphosphate nucleotidohydrolase
R02867 15 ITP:D-hexose 6-phosphotransferase
R02894 15 D-Proline:oxygen oxidoreductase (deaminating)
R02895 15
R02914 15 4,5-Dihydro-4-oxo-5-imidazolepropanoate hydro-lyase
R02992 15 4-Pyridoxolactone lactonohydrolase
R02993 15
R03004 15 Deamino-NAD+ nucleotidohydrolase
R03018 15 ATP:pantothenate 4'-phosphotransferase
R03069 15 (2R,3S)-2,3-Dimethylmalate hydro-lyase
R03070 15 Methylitaconate delta2-delta3-isomerase
R03169 15 2-methyl-branched-chain-acyl-CoA:NAD+ 2-oxidoreductase
R03170 15 2-Methylbutanoyl-CoA:(acceptor) 2,3-oxidoreductase
R03177 15 4-Guanidinobutanal:NAD+ 1-oxidoreductase
R03178 15 2-oxo-5-Guanidinopentanoate carboxy-lyase
R03180 15 4-Guanidinobutanamide amidohydrolase
R03186 15
R03197 15 Uroporphyrinogen-III carboxy-lyase
R03209 15 6-Carboxyhyxanoate:CoA ligase (AMP-forming)
R03210 15 6-Carboxyhexanoyl-CoA:L-alanine
C-carboxyhexanoyltransferase(decarboxylating)
R03239 15 ITP:D-Tagatose 6-phosphate 1-phosphotransferase
R03252 15 7,8-Dihydroxykynurenate:oxygen 8,8a-oxidoreductase (decyclizing)
R03253 15 7,8-Dihydroxykynurenate:oxygen 8,8a-oxidoreductase (decyclizing)
R03315 15 ATP:pseudouridine 5'-phosphotransferase
R03384 15 ATP:1-amino-1-deoxy-scyllo-inositol 4-phosphotransferase
R03393 15 D-myo-Inositol-1,4-bisphosphate 1-phosphohydrolase
R03418 15 1-alpha-D-Galactosyl-myo-inositol:raffinose galactosyltransferase
R03421 15 N4-(beta-N-Acetyl-D-glucosaminyl)-L-asparagine amidohydrolase
R03428 15 ATP:1D-myo-inositol-1,3,4-trisphosphate 5-phosphotransferase
R03429 15 ATP:1D-myo-inositol-1,3,4-trisphosphate 6-phosphotransferase
R03430 15 D-myo-Inositol 1,3,4,5-tetrakisphosphate 5-phosphohydrolase
R03443 15 N-Acetyl-L-glutamate-5-semialdehyde:NADP+
5-oxidoreductase(phosphrylating)
R03544 15
R03582 15 Indan-1-ol:NAD+ 1-oxidoreductase
R03634 15
R03635 15 Stachyose fructohydrolase
R03801 15 1,4-beta-D-Glucan glucohydrolase
R03919 15 Donor:hydrogen-peroxide oxidoreductase
R04007 15 Donor:hydrogen-peroxide oxidoreductase
R04142 15
R04185 15 (S)-3-(Imidazol-5-yl)lactate:NAD+ oxidoreductase
R04208 15 2-(Formamido)-N1-(5-phosphoribosyl)acetamidine
cyclo-ligase(ADP-forming)
R04217 15 N2-succinyl-L-ornithine:2-oxoglutarate 5-aminotransferase
R04282 15
R04426 15 3-Isopropylmalate:NAD+ oxidoreductase
R04467 15
R04475 15
N-Succinyl-L-2,6-diaminoheptanedioate:2-ocoglytarateamino-transferase
R04479 15
R04731 15 4-aminoimidazole aminohydrolase
R04748 15 (S)-Hydroxyhexanoyl-CoA:NAD+ oxidoreductase
R04874 15
R04876 15
R04910 15
R04972 15 Uroporphyrinogen I carboxy-lyase
R05050 15 N4-Acetylaminobutanal:NAD+ oxidoreductase
R05087 15
R05135 15 2',3'-Cyclic GMP 3'-nucleotidohydrolase
R05295 15 4-Methylcatechol:oxygen 2,3-oxidoreductase(decyclizing)
R05313 15 cis-1,2-Dihydro-3-ethylcatechol:NAD+ oxidoreductase
R05353 15
R05354 15
R05389 15 2-Hydroxy-5-methyl-cis,cis-muconate
2-Oxo-5-methyl-cis-muconateisomerase
R05431 15
R05442 15
R05443 15
R05455 15
R05465 15
R05540 15
R05592 15
R05602 15
R05650 15
R05695 15 Nucleoside:oxygen 5'-oxidoreductase (H2O2-forming)
R05696 15
R05735 15 acetone:carbon-dioxide ligase (AMP-forming)
R05768 15 GDP-mannose:3-phosphoglycerate 3-a-D-mannosyltransferase
R05804 15 ADP:D-glucose 6-phosphotransferase
R05805 15 ADP:D-fructose-6-phosphate 1-phosphotransferase
R05822 15
R06583 15 4-coumarate:CoA ligase (AMP-forming)
R06911 15
R06918 15
R06975 15
5-formaminoimidazole-4-carboxamide-1-beta-D-ribofuranosyl5'-monophosphate
synthetase
R07214 15 1-aminocyclopropane-1-carboxylate oxygenase (ethylene-forming)
R07245 15 carbamoyl-phosphate:N2-acetyl-L-ornithine carbamoyltransferase
R07306 15 GTP 8,9-hydrolase (phosphate-forming)
R07406 15
R07408 15
R07414 15 glutamate putrescine ligase
R07417 15
R00089 16 ATP pyrophosphate-lyase (cyclizing)
R00102 16 NAD+ glycohydrolase
R00104 16 ATP:NAD+ 2'-phosphotransferase
R00118 16
R00125 16 P1,P4-Bis(5'-nucleosyl)-tetraphosphate
nucleotidebisphosphohydrolase
R00126 16 ADP:ATP adenylyltransferase
R00128 16 Adenosine-tetraphosphate phosphohydrolase
R00137 16 ATP:nicotinamide-nucleotide adenylyltransferase
R00156 16 ATP:nucleoside-diphosphate phosphatransferase
R00157 16 Uridine triphosphate:AMP phosphotransferase
R00159 16 UTP diphosphohydrolase
R00184 16 P1,P4-Bis(5'-adenosyl) tetraphosphate nucleotidohydrolase
R00186 16 (S)-Lactate adenylohydrolase
R00187 16 P1,P3-Bis(5'-adenosyl) triphosphate adenylohydrolase
R00189 16 Deamino-NAD+:ammonia ligase (AMP-forming)
R00257 16 Deamido-NAD+:L-glutamine amido-ligase (AMP-forming)
R00286 16 UDPglucose:NAD+ oxidoreductase
R00289 16 UTP:alpha-D-glucose-1-phosphate uridylyltransferase
R00291 16 UDPglucose 4-epimerase
R00293 16 UDPglucose 4,6-hydro-lyase
R00316 16 Acetate:CoA ligase (AMP-forming)
R00414 16 UDP-N-acetyl-D-glucosamine 2-epimerase
R00415 16 UTP:N-acetyl-alpha-D-glucosamine-1-phosphate uridylyltransferase
R00429 16 ATP:GTP 3'-pyrophosphotransferase
R00445 16 L-lysine:NAD+ oxidoreductase (deaminating, cyclizing)
R00446 16 L-Lysine:NAD+ 6-oxidoreductase (deaminating)
R00447 16 L-Lysine:oxygen oxidoreductase(deaminating)
R00448 16 L-lysine,NADPH:oxygen oxidoreductase (6-hydroxylating)
R00451 16 meso-2,6-Diaminoheptanedioate carboxy-lyase
R00452 16 N2-(D-1-carboxylethyl)-L-lysine:NADP+
oxidoreductase(L-lysine-forming)
R00454 16
R00458 16 N6-Acyl-L-lysine amidohydrolase
R00459 16
R00460 16 L-Lysine racemase
R00461 16 L-Lysine 2,3-aminomutase
R00462 16 L-Lysine carboxy-lyase
R00463 16 L-Lysine-1,6-lactam lactamhydrolase
R00502 16 UTP:alpha-D-hexose-1-phosphate uridylyltransferase
R00503 16 UDPgalactose:D-glucose 4-beta-D-galactosyltransferase
R00511 16 Cytidine-5'-monophosphate phosphohydrolase
R00512 16 ATP:CMP phosphotransferase
R00513 16 ATP:cytidine 5'-phosphotransferase
R00514 16 CDP diphosphohydrolase
R00515 16 CTP pyrophosphohydrolase
R00516 16 UTP:cytidine 5'-phosphotransferase
R00517 16 GTP:cytidine 5'-phosphotransferase
R00555 16 NAD+:L-arginine ADP-D-ribosyltransferase
R00568 16 CTP aminohydrolase
R00571 16 UTP:ammonia ligase(ADP-forming)
R00573 16 UTP:ammonia ligase(ADP-forming)
R00580 16
R00612 16 N6-Methyl-L-lysine:oxygen oxidoreductase (demethylating)
R00659 16 UTP:pyruvate O2-phosphotransferase
R00687 16 ATP:L-phenylalanine adenylyltransferase
R00715 16 N6-(L-1,3-Dicarboxypropyl)-L-lysine:NAD+
oxidoreductase(L-lysine-forming)
R00735 16 L-Tyrosine:L-arginine ligase (AMP-forming)
R00766 16 UDPglucose:D-fructose-6-phosphate 2-alpha-D-glucosyltransferase
R00769 16 UTP:D-fructose-6-phosphate 1-phosphotransferase
R00806 16 UDPglucose:D-fructose 2-alpha-D-glucosyltransferase
R00836 16 UDPglucose:D-glucose-6-phosphate 1-alpha-D-glucosyltransferase
R00855 16 CDPglycerol phosphoglycerohydrolase
R00910 16 L-Lysine:beta-alanine ligase (AMP-forming)
R00911 16 beta-Alanyl-L-lysine hydrolase
R00912 16 L-Arginine:beta-alanine ligase (AMP-forming)
R00948 16 ATP:alpha-D-glucose-1-phosphate adenyltransferase
R00955 16 UDPglucose:alpha-D-galactose-1-phosphate uridylyltransferase
R00962 16 ITP:cytidine 5'-phosphotransferase
R00967 16 UTP:uridine 5'-phosphotransferase
R00969 16 P1,P4-Bis(5'-nucleosyl)-tetraphosphate nucleotidohydrolase
R00979 16 ATP:anthranilate N-adenylyltransferase
R00982 16 Anthranilate:CoA ligase (AMP-forming)
R01052 16 ADP:D-ribose-5-phosphate adenylyltransferase
R01071 16 1-(5-Phospho-D-ribosyl)-ATP:pyrophosphate
phosphoribosyl-transferase
R01123 16 Isopentenyl-diphosphate delta3-delta2-isomerase
R01158 16 L-Histidinol:NAD+ oxidoreductase
R01160 16 Acetyl-CoA:L-histidine N-acetyltransferase
R01163 16 L-Histidinal:NAD+ oxidoreductase
R01164 16 L-Histidine:beta-alanine ligase (AMP-forming)
R01166 16 Nalpha-(beta-alanyl)-L-histidine hydrolase
R01167 16 L-Histidine carboxy-lyase
R01168 16 L-Histidine ammonia-lyase
R01192 16 UDPgalactose:myo-inositol 1-alpha-D-galactosyltransferase
R01240 16 UDPglucose:phenol beta-D-glucosyltransferase
R01304 16 UDPglucose:4-hydroxybenzoate 4-O-beta-D-glucosyltransferase
R01354 16 Propanoate:CoA ligase (AMP-forming)
R01380 16 UTP:1-phospho-alpha-D-glucuronate uridylyltransferase
R01381 16 UTP:1-phospho-alpha-D-glucuronate uridylyltransferase
R01396 16 Carbamoyl-phosphate:L-lysine carbamoyltransferase
R01416 16 Agmatine iminohydrolase
R01417 16 ATP:agmatine N4-phosphotransferase
R01418 16
R01425 16 Benzoylagmatine amidohydrolase
R01504 16 ATP:2,3-dihydroxybenzoate adenylyltransferase
R01547 16 ATP:AMP phosphotransferase
R01616 16 4-Coumarate:CoA ligase (AMP-forming)
R01620 16 Acetyl-phosphate:L-lysine N6-acetyltransferase
R01652 16
R01663 16 dCMP aminohydrolase
R01664 16 2'-Deoxycytidine 5'-monophosphate phosphohydrolase
R01666 16 ATP:deoxycitidine 5'-phosphotransferase
R01722 16 UDPglucose:nicotinate N-glucosyltransferase
R01806 16 Acetyl-CoA:N-acetylneuraminate 4-O-acetyltransferase
R01807 16 Acetyl-CoA:N-acetylneuraminate 7-O-acetyltransferase
R01808 16 Acetyl-CoA:N-acetylneuraminate 9-O-acetyltransferase
R01810 16 N-Acyl-O-acetylneuraminate O-acetylesterase
R01847 16 UTP:Sedoheptulose 7-phosphate 1-phosphotransferase
R01886 16 N(omega)-(ADP-D-ribosyl)-L-arginine ADPribosylhydrolase
R01887 16 gamma-Amino-gamma-cyanobutanoate aminohydrolase
R01912 16 UDPglucose:pyridoxine 5'-O-beta-D-glucosyltransferase
R01916 16 N1-Acetylspermidine amidohydrolase
R01919 16 Spermidine:putrescine
4-aminobutyltransferase(propane-1,3-diamine-forming)
R01943 16 3,4-Dihydroxy-trans-cinnamate:CoA ligase (AMP-forming)
R01954 16 L-Citrulline:L-aspartate ligase (AMP-forming)
R01991 16 L-Histidine:4-aminobutanoate ligase (AMP-forming)
R01992 16 alpha-Aminobutyryl histidine hydrolase
R02091 16 dGTP:cytidine 5'-phosphotransferase
R02098 16 ATP:dTMP phosphotransferase
R02100 16 dUTP nucleotidohydrolase
R02152 16
R02153 16 L-Glutamate:histamine ligase
R02154 16 L-Glutamate:histamine ligase
R02204 16 L-Pipecolate:oxygen 1,6-oxidoreductase
R02255 16 trans-Cinnamate:CoA ligase (AMP-forming)
R02256 16 UDPglucose:trans-cinnamate beta-D-glucosyltransferase
R02370 16 Cytidine 3'-phosphate phosphohydrolase
R02388 16 UDPglucose:arylamine N-D-glucosyltransferase
R02532 16
4-[(1R)-2-Amino-1-hydroxyethyl]-1,2-benzenediol:oxygenoxidoreductase(deaminating)(flavin-containing)
R02558 16 (R)-Prunasin beta-D-glucohydrolase
R02563 16 CDPethanolamine:L-serine ethanolaminephosphotransferase
R02594 16 UDPglucose:coniferyl-alcohol 4'-beta-D-glucosyltransferase
R02634 16
R02699 16 4-Hydroxyphenylacetate:CoA ligase (AMP-forming)
R02707 16
R02709 16 UDPglucose:4-hydroxymandelonitrile glucosyltransferase
R02733 16 N6-Acetyl-LL-2,6-diaminoheptanedioate amidohydrolase
R02734 16 N-Succinyl-LL-2,6-diaminoheptanedioate amidohydrolase
R02735 16 LL-2,6-Diaminoheptanedioate 2-epimerase
R02737 16 UDPglucose:D-glucose-6-phosphate 1-alpha-D-glucosyltransferase
R02951 16 UDPglucose:trans-4-hydroxycinnamate 4-O-beta-D-glucosyltransferase
R03005 16 ATP:nicotinamide-nucleotide adenylyltransferase
R03094 16 UDPglucose:indole-3-acetate beta-D-glucosyltransferase
R03095 16 Indoleacetate:L-lysine ligase (ADP-forming)
R03098 16 L-2-Aminoadipate-6-semialdehyde:NAD(P)+ 6-oxidoreductase
R03099 16
R03171 16 3-Methyl-2-oxopentanoate:NAD+
oxidoreductase(CoA-mehtylpropanoylating)
R03220 16 Coproporphyrinogen:oxygen oxidoreductase(decarboxylating)
R03238 16 UTP:D-Tagatose 6-phosphate 1-phosphotransferase
R03297 16 UDPglucose:gallate beta-D-glucosyltransferase
R03394 16 D-myo-Inositol-1,4,5-trisphosphate 5-phosphohydrolase
R03396 16 GDP-6-deoxy-D-talose:NAD+ 4-oxidoreductase
R03397 16 GDP-6-deoxy-D-mannose:NAD+ 4-oxidoreductase
R03409 16 Guanosine 3'-diphosphate 5'-triphosphate 5'-phosphohydrolase
R03433 16 ATP:1D-myo-inositol-1,4,5-trisphosphate 3-phosphotransferase
R03434 16 D-myo-Inositol 1,3,4,5-tetrakisphosphate 3-phosphohydrolase
R03459 16
2,5-Diamino-6-hydroxy-4-(5-phosphoribosylamino)-pyrimidine2-aminohydrolase
R03472 16
R03477 16
L-Arginine:1-amino-1-deoxy-scyllo-inositol-4-phosphateamindinotransferase
R03478 16 ATP:1D-myo-inositol-1,3,4,6-tetrakisphosphate 5-phosphotransferase
R03537 16 2',3'-Cyclic AMP 3'-nucleotidohydrolase
R03538 16 2',3'-Cyclic UMP 3'-nucleotidohydrolase
R03542 16 alpha-Aminopropiononitrile aminohydrolase
R03594 16 UDPglucose:scopoletin O-beta-D-glucosyltransferase
R03604 16 Syringin beta-D-glucosidase
R03605 16 UDPglucose:coniferyl-alcohol 4'-beta-D-glucosyltransferase
R03625 16
UDPglucose:2-hydroxy-2-methylpropanenitrilebeta-D-glucosyltransferase
R03710 16 UDPglucose:trans-2-hydroxycinnamate O-beta-D-glucosyltransferase
R03733 16 L-Threonate:NAD+ 3-oxidoreductase
R03802 16 1,4-beta-D-Glucan glucohydrolase
R03908 16 2-Methyleneglutarate carboxy-methylenemethylmutase
R03918 16 Sinapyl alcohol:NADP+ oxidoreductase
R04004 16 4-Coumaryl alcohol:NADP+ oxidoreductase
R04005 16 UDPglucose:coniferyl-alcohol 4'-beta-D-glucosyltransferase
R04006 16 4-Hydroxycinnamyl alcohol 4-D-glucoside beta-D-glucosidase
R04008 16
R04025 16
N-Acetylputrescine:oxygenoxidoreductase(deaminating)(flavin-containing)
R04026 16
R04029 16 N6-Acetyl-L-lysine:2-oxoglutarate aminotransferase
R04030 16 O-Succinylbenzoate:CoA ligase (AMP-forming)
R04150 16 O-Succinylbenzoyl-CoA 1,4-dihydroxy-2-naphthoate-lyase
R04151 16 (+)-cis-3,4-dihydrophenanthrene-3,4-diol:NAD+ 3,4-oxidoreductase
R04174 16 6-Acetamido-2-oxohexanoate amidohydrolase
R04189 16 N2-succinyl-L-arginine iminohydrolase (decarboxylating)
R04209 16 1-(5-Phospho-D-ribosyl)-5-amino-4-imidazolecarboxylate
carboxy-lyase
R04286 16
2-Amino-4-hydroxy-6-(erythro-1,2,3-trihydroxypropyl)dihydropteridine
triphosphate lyase
R04296 16 UDPglucose:(S)-4-hydroxymandelonitrile beta-D-glucosyltransferase
R04378 16
1-(5'-Phosphoribosyl)-5-amino-4-imidazolecarboxamide:pyrophosphatephosphoribosyltransferase
R04559 16
1-(5'-Phosphoribosyl)-5-amino-4-(N-succinocarboxamide)-imidazoleAMP-lyase
R04620 16
2-Amino-4-hydroxy-6-(erythro-1,2,3-trihydroxypropyl)dihydropteridine
triphosphate phosphohydrolase (alkaline optimum)
R04638 16
R04639 16
2-Amino-4-hydroxy-6-(erythro-1,2,3-trihydroxypropyl)dihydropteridine
triphosphate 7,8-8,9-dihydrolase
R04749 16 (S)-Hydroxyhexanoyl-CoA hydro-lyase
R04879 16
R05046 16 Formamidopyrimidine nucleoside triphosphate 7,8-8,9-dihydrolase
R05047 16
R05292 16
cis-1,2-Dihydroxy-4-methylcyclohexa-3,5-diene-1-carboxylate:NAD+oxidoreductase
(decarboxylating)
R05299 16 4-Methylcatechol:oxygen 1,2-oxidoreductase(decyclizing)
R05328 16 ADP-glucose:sn-glycerol-3-phosphate 2-b-D-glucosyltransferase
R05417 16
R05440 16
R05467 16 L-N2-(2-carboxyethyl)arginine cyclo-ligase (AMP-forming)
R05538 16
R05582 16
R05644 16
R05668 16
R05692 16 GDP-L-fucose:NADP+ 4-oxidoreductase (3,5-epimerizing)
R05697 16
R05744 16 trans-ferulate:CoASH ligase (ATP-hydrolysing)
R05769 16 UDP-glucose:hydroquinone-O-b-D-glucosyltransferase
R05790 16 alpha-D-mannosyl-3-phosphoglycerate phosphohydrolase
R05884 16 isopentenyl-diphosphate:NAD(P)+ oxidoreductase
R06048 16
R06594 16
R06845 16
R06910 16 cis-1,2-dihydronaphthalene-1,2-diol:NAD+ 1,2-oxidoreductase
R06917 16 alcohol:NAD+ oxidoreductase
R06939 16 salicylate,NADH:oxygen
oxidoreductase(1-hydroxylating,decarboxylating)
R07059 16
R07060 16
R07263 16
R07300 16 N8-acetylspermidine amidohydrolase
R07307 16 dCTP aminohydrolase (dUMP-forming)
R07404 16 5-amino-1-(5-phospho-D-ribosyl)imidazole:carbon-dioxide
ligase(ADP-forming)
R07415 16
R07426 16
R00049 17
1-O-Galloyl-beta-D-glucose:1-O-galloyl-beta-D-glucoseO-galloyltransferase
R00112 17 NADPH:NAD+ oxidoreductase (B-specific)
R00113 17 NADPH:hydrogen-peroxide oxidoreductase
R00114 17 L-Glutamate:NADP+ oxidoreductase (transaminating)
R00119 17 NADP+ glycohydrolase
R00134 17 Formate:NADP+ oxidoreductase
R00205 17 2-Oxopropanal:NADP+ oxidoreductase
R00210 17 Pyruvate:NADP+ 2-oxidoreductase (CoA-acetylating)
R00216 17 (S)-Malate:NADP+ oxidoreductase(oxaloacetate-decarboxylating)
R00248 17 L-Glutamate:NADP+ oxidoreductase (deaminating)
R00267 17 Isocitrate:NADP+ oxidoreductase (decarboxylating)
R00343 17 (S)-Malate:NADP+ oxidoreductase
R00416 17 UTP:N-acetyl-alpha-D-glucosamine-1-phosphate uridylyltransferase
R00418 17 UDP-N-acetyl-D-glucosamine 4-epimerase
R00420 17 UDP-N-acetyl-D-glucosamine 2-epimerase
R00421 17 UDP-N-acetyl-D-glucosamine:NAD+ 6-oxidoreductase
R00422 17
R00423 17
R00465 17 Glycolate:NADP+ oxidoreductase
R00501 17
R00504 17 UDPgalactose:UDP-N-acetyl-D-glucosamine
galactosephosphotransferase
R00505 17 UDP-D-galactopyranose furanomutase
R00569 17 CTP diphosphohydrolase
R00570 17 ATP:nucleoside-diphosphate phosphatransferase
R00572 17 CTP:pyruvate O2-phosphotransferase
R00574 17 CTP pyriphosphate-lyase (cyclizing)
R00660 17
Phosphoenolpyruvate:UDP-N-acetyl-D-glucosamine1-carboxyvinyl-transferase
R00676 17 L-Tryptophan:NADP+ oxidoreductase (deaminating)
R00706 17 3-Oxopropanoate:NADP+ oxidoreductase
(decarboxylating,CoA-acetylating)
R00708 17 L-1-Pyrroline-5-carboxylate:NAD+ oxidoreductase
R00711 17 Acetaldehyde:NADP+ oxidoreductase
R00714 17 Succinate-semialdehyde:NADP+ oxidoreductase
R00716 17 N6-(L-1,3-Dicarboxypropyl)-L-lysine:NADP+
oxidoreductase(L-lysine-forming)
R00733 17 L-arogenate:NAD+ oxidoreductase
R00746 17 Ethanol:NADP+ oxidoreductase
R00767 17 CTP:D-fructose-6-phosphate 1-phosphotransferase
R00789 17 ammonium-hydroxide:NAD(P)+ oxidoreductase
R00796 17 NADPH:nitrate oxidoreductase
R00809 17 UDPgalactose:sucrose 6F-alpha-D-galactosyltransferase
R00825 17 Anthranilate,NADPH:oxygen oxidoreductase
(1,2-hydroxylating,deaminating, decarboxylating)
R00844 17 sn-Glycerol-3-phosphate:NADP+ 2-oxidoreductase
R00853 17 UDPgalactose:sn-glycerol-3-phosphate
2-alpha-D-galactosyltransferase
R00854 17 UDPgalactose:sn-glycerol-3-phosphate
1-alpha-D-galactosyltransferase
R00856 17 CTP:sn-glycerol-3-phosphate cytidylyltransferase
R00870 17 D-Mannitol:NADP+ 2-oxidoreductase
R00956 17 CTP:D-glucose-1-phosphate cytidylyltransferase
R00978 17 5,6-Dihydrouracil:NADP+ oxidoreductase
R01020 17
R01039 17 Glycerol:NADP+ 2-oxidoreductase
R01041 17 Glycerol:NADP+ oxidoreductase
R01063 17 D-Glyceraldehyde-3-phosphate:NADP+ oxidoreductase(phosphorylating)
R01088 17 L-leucine:NAD+ oxidoreductase(deaminating)
R01090 17 L-Leucine:2-oxoglutarate aminotransferase
R01095 17 D-Galactose:NADP+ 1-oxidoreductase
R01097 17 D-Galactose:NADP+ 1-oxidoreductase
R01117 17 CTP:N-acylneuraminate cytidylyltransferase
R01137 17 ATP:nucleoside-diphosphate phosphatransferase
R01138 17 dATP:pyruvate O2-phosphotransferase
R01139 17 dATP:D-hexose 6-phosphotransferase
R01140 17 dATP:D-hexose 6-phosphotransferase
R01143 17 methane,NADPH:oxygen oxidoreductase (hydroxylating)
R01173 17 butanal:NADP+ oxidoreductase (CoA-acylating)
R01205 17 UDPgalactose:N-acetyl-D-glucosamine 4-beta-D-galactosyltransferase
R01212 17 L-valine:NADP+ oxidoreductase (deaminating)
R01249 17 L-proline:NADP+ 2-oxidoreductase
R01251 17 L-Proline:NADP+ 5-oxidoreductase
R01294 17 4-Hydroxybenzaldehyde:NADP+ oxidoreductase
R01298 17 4-hydroxybenzoate,NADH:oxygen oxidoreductase (3-hydroxylating)
R01299 17 4-hydroxybenzoate,NADPH:oxygen oxidoreductase
(1-hydroxylating,decarboxylating)
R01330 17 dATP:D-hexose 6-phosphotransferase
R01371 17 Phenyllactate:NADP+ oxidoreductase
R01384 17 UDP-D-glucuronate carboxy-lyase
R01385 17 UDPglucuronate 4-epimerase
R01386 17
R01387 17 UDPglucuronate 5'-epimerase
R01392 17 D-Glycerate:NADP+ 2-oxidoreductase
R01420 17 benzaldehyde:NADP+ oxidoreductase
R01430 17 D-xylose:NADP+ 1-oxidoreductase
R01521 17 beta-D-Glucose:NADP+ 1-oxoreductase
R01525 17 D-Ribitol-5-phosphate:NADP+ 2-oxidoreductase
R01548 17 dATP:cytidine 5'-phosphotransferase
R01549 17 dATP:uridine 5'-phosphotransferase
R01575 17 D-Arabinose:NADP+ 1-oxidoreductase
R01607 17 3-Oxopropanoate:NADP+ oxidoreductase
R01612 17
R01613 17 Malonyl-CoA:4-Coumaroyl-CoA malonyltransferase(cyclizing)
R01614 17 Malonyl-CoA:4-coumaroyl-CoA malonyltransferase (cyclizing)
R01615 17 4-Hydroxycinnamyl aldehyde:NADP+ oxidoreductase
(CoA-cinnamoylating)
R01617 17 4-Coumaroyl-CoA:agmatine N4-coumaroyltransferase
R01630 17
R01651 17 4-Methyl-2-oxopentanoate:NAD+
oxidoreductase(CoA-mehtylpropanoylating)
R01657 17 Dimethylallyl-diphosphate:L-tryptophan dimethylallyltransferase
R01658 17
Dimethylallyl-diphosphate:isopentenyl-diphosphatedimethylallyltranstransferase
R01659 17
Dimethylallyl-diphosphate:isopentenyl-diphosphatedimethylallylcistransferase
R01665 17 ATP:CMP phosphotransferase
R01667 17 dCDP nucleotidohydrolase
R01668 17 dCTP nucleotidohydrolase
R01730 17 Prephenate:NADP+ oxidoreductase(decarboxylating)
R01740 17 D-Gluconate:NADP+ 5-oxidoreductase
R01747 17 (R)-Glycerate:NADP+ oxidoreductase
R01750 17 D-Glycerate:NADP+ oxidoreductase (carboxylating)
R01759 17 L-Arabitol:NADP+ 1-oxidoreductase
R01775 17 L-Homoserine:NADP+ oxidoreductase
R01846 17 CTP:Sedoheptulose 7-phosphate 1-phosphotransferase
R01866 17 (S)-dihydroorotate:NADP+ oxidoreductase
R01904 17 Xylitol:NADP+ 4-oxidoreductase (L-xylulose-forming)
R01938 17
R01941 17 3,4-Dihydroxyphenylacetaldehyde:NADP+
oxidoreductase(CoA-cinnamoylating)
R01944 17 Caffeoyl-CoA:putrescine N-(3,4-dihydroxycinnamoyl)transferase
R01945 17 Caffeoyl-CoA:quinate O-(hydroxycinnamoyl)transferase
R01946 17 Caffeoyl-CoA:isocitrate 3-O-(3,4-dihydroxycinnamoyl)transferase
R01965 17 dATP:D-hexose 6-phosphotransferase
R01976 17 (S)-3-Hydroxybutanoyl-CoA:NADP+ oxidoreductase
R01986 17 4-Aminobutyraldehyde:NAD+ oxidoreductase
R02034 17 6-Phospho-D-gluconate:NADP+ 2-oxidoreductase
R02038 17 CTP:ethanolamine-phosphate cytidylyltransferase
R02082 17 (R)-Mevalonate:NADP+ oxidoreductase (CoA acylating)
R02197 17 L-Isoleucine:oxygen oxidoreductase (deaminating)
R02198 17 L-Isoleucine:2-oxoglutarate aminotransferase
R02201 17 L-Pipecolate:NAD+ 2-oxidoreductase
R02203 17 L-Pipecolate:NADP+ 2-oxidoreductase
R02220 17 2-Aminomuconate aminohydrolase
R02247 17 (R)-Mevalonate:NADP+ oxidoreductase
R02259 17 Propane-1,2-diol:NADP+ oxidoreductase
R02315 17 N6-(L-1,3-Dicarboxypropyl)-L-lysine:NADP+ oxidoreductase
R02325 17 dCTP aminohydrolase
R02326 17 ATP:nucleoside-diphosphate phosphatransferase
R02327 17 dCTP:uridine 5'-phosphotransferase
R02330 17 dUTP nucleotidohydrolase
R02331 17 ATP:nucleoside-diphosphate phosphatransferase
R02332 17 dUTP:uridine 5'-phosphotransferase
R02371 17 dCTP:cytidine 5'-phosphotransferase
R02372 17 dUTP:cytidine 5'-phosphotransferase
R02413 17 Shikimate:NADP+ 5-oxidoreductase
R02416 17 4-Coumaroyl-CoA:shikimate O-(hydroxycinnamoyl)transferase
R02456 17 D-Mannonate:NADP+ 6-oxidoreductase
R02505 17 Malonyl-CoA:cinnamoyl-CoA malonyltransferase (cyclizing)
R02506 17 cinnamaldehyde:NADP+ oxidoreductase (CoA-cinnamoylating)
R02516 17 4-hydroxyphenylacetate,NADPH:oxygen oxidoreductase
(1-hydroxylating)
R02517 17 3-hydroxyphenylacetate,NADPH:oxygen oxidoreductase
(6-hydroxylating)
R02537 17 Aldehyde:NADP+ oxidoreductase
R02562 17 4-aminobenzoate,NADPH:oxygen oxidoreductase
(1-hydroxylating,decarboxylating)
R02636 17 UDP-D-galacturonate carboxy-lyase
R02639 17 3-Dehydro-L-gulonate:NADP+ 2-oxidoreductase
R02680 17 indole-3-ethanol:NADP+ oxidoreductase
R02697 17 4-Hydroxyphenylacetaldehyde:NADP+ oxidoreductase
R02852 17 D-2,6-Diaminohexanoic acid 5,6-aminomutase
R02856 17 (R)-Acetoin:NAD+ oxidoreductase
R02868 17 dATP:D-hexose 6-phosphotransferase
R02919 17
4-[(1R)-1-Hydroxy-2-(methylamino)ethyl]-1,2-benzenediol:oxygenoxidoreductase(deaminating)(flavin-containing)
R02921 17 CTP:D-ribitol-5-phosphate cytidylyltransferase
R02936 17 (S)-Ureidoglycolate:NADP+ oxidoreductase
R02985 17
R02989 17 3-oxoadipate:NADP+ oxidoreductase
R03012 17 L-Histidinol:NAD+ oxidoreductase
R03013 17 L-Histidinol-phosphate phosphohydrolase
R03103 17 L-2-Aminoadipate-6-semialdehyde:NADP+ 6-oxidoreductase
R03168 17 Acetyl-CoA:N6-hydroxy-L-lysine 6-acetyltransferase
R03222 17 Protoporphyrinogen-IX:oxygen oxidoreductase
R03237 17 CTP:D-Tagatose 6-phosphate 1-phosphotransferase
R03275 17 (3S)-3,6-Diaminohexanoate 5,6-aminomutase
R03292 17 4-Hydroxy-L-proline:NADP+ oxidoreductase
R03293 17 trans-4-Hydroxy-L-proline:NADP+ 5-oxidoreductase
R03302 17 3,4-Dihydroxyphenylacetaldehyde:NADP+ oxidoreductase
R03317 17 UDP-N-acetyl-D-mannosamine:NAD+ 1-oxidoreductase
R03338 17 4-Hydroxyphenyllactate:NADP+ oxidoreductase
R03339 17 (R)-3-(4-hydroxyphenyl)lactate:NADP+ 2-oxidoreductase
R03351 17 CTP:3-deoxy-D-manno-octulosonate cytidylyltransferase
R03374 17 Caffeoyl-CoA:3-(3,4-dihydroxyphenyl)lactate
2'-O-caffeoyltransferase
R03386 17 3-hydroxy-2-methylpyridine-5-carboxylate,NADPH:oxygen
oxidoreductase(decyclizing)
R03398 17 GDP-6-deoxy-D-talose:NADP+ 4-oxidoreductase
R03399 17 GDP-6-deoxy-D-mannose:NADP+ 4-oxidoreductase
R03440 17 kynurenate:oxygen oxidoreductase (hydroxylating)
R03458 17 5-amino-6-(5-phosphoribitylamino)uracil:NADP+ 1'-oxidoreductase
R03471 17 ATP:4-amino-5-hydroxymethyl-2-methylpyrimidine
5-phosphotransferase
R03479 17 ATP:1D-myo-inositol-3,4,5,6-tetrakisphosphate 1-phosphotransferase
R03496 17 1-Guanidino-1-deoxy-scyllo-inositol-4-phosphate 4-phosphohydrolase
R03504 17
2-Amino-4-hydroxy-6-(D-erythro-1,2,3-trihydroxypropyl)-7,8-dihydropteridine
glycolaldehyde-lyase
R03541 17 Prenyl-diphosphate pyrophosphohydrolase
R03545 17
R03583 17 Indan-1-ol:NADP+ 1-oxidoreductase
R03879 17
R03929 17 2',3'-Cyclic CMP 3'-nucleotidohydrolase
R03935 17 beta-Alanyl-L-arginine hydrolase
R03971 17 (5-Glutamyl)-peptide:amino-acid 5-glutamyltransferase
R03998 17 anthranilyl-CoA,NADH:oxygen oxidoreductase (de-aromatizing)
R04035 17 Phosphoribosyl-ATP pyrophosphohydrolase
R04038 17 2-Isopentenyl-diphosphate:AMP delta2-isopentenyltransferase
R04175 17
R04186 17 (S)-3-(Imidazol-5-yl)lactate:NADP+ oxidoreductase
R04199 17 2,3,4,5-Tetrahydrodipicolinate:NADP+ oxidoreductase
R04201 17 D-threo-2,4-diaminopentanoate:NADP+
oxidoreductase(phosphorylating)
R04247 17 CTP:ethanolamine-phosphate cytidylyltransferase
R04279 17 2-Hydroxy-2-hydropyrone-4,6-dicarboxylate:NADP+ 6-oxidoreductase
R04285 17 6-Lactoyl-5,6,7,8-tetrahydropterin:NADP+ 2'-oxidoreductase
R04409 17
1-O-trans-Cinnamoyl-beta-D-glucopyranose:alcoholO-cinnamoyltransferase
R04410 17
1-O-trans-Cinnamoyl-beta-D-glucopyranose:alcoholO-cinnamoyltransferase
R04419 17 5-Carboxymethyl-2-hydroxymuconic-semialdehyde:NADP+ oxidoreductase
R04445 17 L-1-Pyrroline-3-hydroxy-5-carboxylate:NADP+ oxidoreductase
R04591 17 1-(5-Phosphoribosyl)-5-amino-4-carboxyimidazole:L-aspartate
ligase(ADP-forming)
R04599 17 3,4-Dihydroxy-L-phenylalanine:oxygen
4,5-oxidoreductase(recyclizing)
R04601 17 3,4-Dihydroxy-L-phenylalanine:oxygen
2,3-oxidoreductase(recyclizing)
R04621 17
R04686 17
R04736 17 L-2-Amino-hexano-6-lactam racemase
R04776 17 Phenylacetyl-CoA:L-glutamine alpha-N-phenylacetyltransferase
R04777 17
R04880 17 3,4-Dihydroxyphenylethyleneglycol:NAD+ oxidoreductase
R04882 17 3,4-Dihydroxymandelaldehyde:NAD+ oxidoreductase
R04883 17 3,4-Dihydroxymandelaldehyde:NADP+ oxidoreductase
R04917 17
R05048 17 GTP 7,8-8,9-dihydrolase
R05061 17
1-O-trans-Cinnamoyl-beta-D-glucopyranose:alcoholO-cinnamoyltransferase
R05142 17 1,4-beta-D-Glucan glucohydrolase
R05176 17 ADP-D-glycero-D-manno-heptose 6-epimerase
R05202 17
R05264 17 biphenyl,NADH:oxygen oxidoreductase (2,3-hydroxylating)
R05290 17
R05291 17
R05293 17
cis-1,2-Dihydroxy-4-methylcyclohexa-3,5-diene-1-carboxylate:NADP+oxidoreductase
(decarboxylating)
R05300 17 4-Methylmuconolactone lyase (decyclizing)
R05410 17
R05424 17
R05425 17
R05432 17
R05433 17
R05466 17 Deoxyamidinoproclavaminate,2-oxoglutarate:oxygen
oxidoreductase(3-hydroxylating)
R05495 17
R05539 17
R05600 17
R05622 17
R05633 17 CTP: 2-C-Methyl-D-erythritol 4-phosphate cytidylyltransferase
R05669 17
R05680 17 sn-Glycerol-1-phosphate:NADP 2-oxidoreductase
R05684 17 L-Idonate:NADP oxidoreductase
R05701 17 Coniferyl aldehyde:NADP oxidoreductase
R05725 17 nitric oxide, NADPH2:oxygen oxidoreductase
R05791 17 2-(beta-D-glucosyl)-sn-glycerol-3-phosphate phosphohydrolase
R05800 17 ATP:1D-myo-inositol-1,4,5-trisphosphate 6-phosphotransferase
R05801 17 ATP:1D-myo-inositol-1,4,5-trisphosphate 6-phosphotransferase
R06512 17
R06740 17 diamine oxidase
R06757 17
R06844 17
R06846 17 L-quinate:NADP+ 3-oxidoreductase
R06909 17 naphthalene,NADH:oxygen oxidoreductase (1,2-hydroxylating)
R06916 17
R06985 17 trans-Hex-2-enoyl-CoA reductase
R07139 17 lactaldehyde:NADP+ oxidoreductase
R07143 17 D-arabinitol:NADP+ oxidoreductase
R07144 17 D-arabinitol:NADP+ oxidoreductase
R07147 17 D-glucose:NADP+ 1-oxidoreductase
R07165 17 L-aspartate:NADP+ oxidoreductase (deaminating)
R07172 17 NADPH:oxygen oxidoreductase
R07181 17 hydrogen:NADP+ oxidoreductase
R07219 17 dimethyallyl diphosphate:NADP+ oxidoreductase
R07254 17 malonyl-CoA:4-coumaroyl-CoA malonyltransferase (cyclizing,
reducing)
R07262 17
R07405 17 5-carboxyamino-1-(5-phospho-D-ribosyl)imidazole carboxymutase
R07407 17 L-aspartate:NADP+ oxidoreductase (deaminating)
R07418 17
R00105 18 ATP:NADH 2'-phosphotransferase
R01019 18
R01089 18 Acetyl-CoA:L-leucine N-acetyltransferase
R01091 18 (2S)-alpha-Leucine 2,3-aminomutase
R01120 18
R01146 18
R01471 18 UTP:alpha-D-xylose-1-phosphate uridylyltransferase
R01473 18 UDP-L-arabinose 4-epimerase
R01474 18
R01537 18
R01813 18 Tetrahydrobiopterin:NADP+ oxidoreductase
R01873 18 Quinate:pyrroloquinoline-quinone 5-oxidoreductase
R02003 18 Geranyl-diphosphate:isopentenyl-diphosphate
geranyltrans-transferase
R02004 18
R02006 18 Geranyl-diphosphate pyrophosphate-lyase
(cyclizing,sabinene-hydrate-forming)
R02007 18 (+)-Bornyl-diphosphate lyase (decyclizing)
R02009 18 geranyldiphosphate diphosphate lyase (myrcene forming)
R02010 18
R02011 18
R02012 18 geranyldiphosphate diphosphate lyase (pinene forming)
R02013 18 geranyldiphosphate diphosphate lyase (limonene forming)
R02196 18 L-Isoleucine:NAD+ oxidoreductase(deaminating)
R02199 18 L-Isoleucine:2-oxoglutarate aminotransferase
R02200 18 Valine:(S)-3-methyl-2-oxopentanoate aminotransferase
R02221 18 Sinapate:CoA ligase (AMP-forming)
R02415 18 Shikimate:pyrroloquinoline-quinone 5-oxidoreductase
R02426 18 CDPglucose 4,6-hydro-lyase
R02442 18 Naringenin,NADPH:oxygen oxidoreductase (3'-hydroxylating)
R02445 18 flavanone,2-oxoglutarate:oxygen oxidoreductase (dehydrating)
R02446 18 flavanone lyase (decyclizing)
R02552 18 N(alpha)-Benzyloxycarbonyl-L-leucine urethanehydrolase
R02997 18 Chlorogenate hydroloase
R03054 18 cinnamyl-alcohol:NADP+ oxidoreductase
R03066 18
2-Amino-4-hydroxy-6-hydroxymethyl-7,8-dihydropteridine:4-aminobenzoate2-amino-4-hydroxydihydropteridine-6-methenyltransferase
R03077 18 UTP:aldose-1-phosphate nucleotidyltransferase
R03079 18
R03191 18 UDP-N-acetylmuramate:NADP+ oxidoreductase
R03192 18 UDP-N-acetylmuramate:NADP+ oxidoreductase
R03243 18 5-Amino-2-oxopentanoate:2-oxoglutarate aminotransferase
R03349 18 L-erythro-3,5-diaminohexanoate:NAD+ oxidoreductase (deaminating)
R03371 18 myo-Inositol-hexakisphosphate 3-phosphohydrolase
R03372 18 myo-Inositol-hexakisphosphate 6-phosphohydrolase
R03503 18
ATP:2-amino-4-hydroxy-6-hydroxymethyl-7,8-dihydropteridine6'-pyrophosphotransferase
R03535 18
R03574 18
UDPglucose:5,7,3',4'-tetrahydroxyflavone7-O-beta-D-glucosyltransferase
R03590 18 flavanone,2-oxoglutarate:oxygen oxidoreductase (dehydrating)
R03640 18 Eriodictyol,2-oxoglutarate:oxygen oxidoreductase (3-hydroxylating)
R03861 18 Sinapoyl-CoA:glucarolactone O-(hydroxycinnamoyl)transferase
R03999 18 anthranilyl-CoA,NADH:oxygen oxidoreductase (de-aromatizing)
R04037 18 1-(5-phospho-D-ribosyl)-AMP 1,6-hydrolase
R04289 18
R04357 18 citrate:N6-acetyl-N6-hydroxy-L-lysine ligase (ADP-forming)
R04509 18 ATP:4-amino-2-methyl-5-phosphomethylpyrimidine phosphotransferase
R04510 18 4-Carboxymethyl-4-methylbut-2-en-1,4-olide methylmutase
R04531 18
UDPgalactose:beta-D-galactosyl-1,4-N-acetyl-D-glucosamine3-alpha-D-galactosyltransferase
R04532 18
CMP-N-acetylneuraminate:beta-D-galactosyl-1,4-N-acetyl-beta-D--glucosamine
alpha-2,6-N-acetylneuraminyltransferase
R04687 18 2,5-Diaminohexanoate:NAD+ oxidoreductase (deaminating)
R04688 18 2,5-Diaminohexanoate:NADP+ oxidoreductase (deaminating)
R04747 18 Hexanoyl-CoA:acetyl-CoA C-acyltransferase
R04901 18 (2S)-flavan-4-ol:NADP+ 4-oxidoreductase
R04902 18 flavanone,NADPH:oxygen oxidoreductase
R04998 18 beta-D-Glucosyl-2-coumarinate glucohydrolase
R05120 18 3-Butynoate:(pyrroloquinoline-quinone) oxidoreductase
R05141 18 1,4-beta-D-Glucan glucohydrolase
R05198 18
R05289 18 p-Methylbenzaldehyde:NADP+ oxidoreductase
R05331 18 Isovaleryl-CoA:malonyl-CoA acyltransferase
R05352 18
R05357 18 Amidinoproclavaminate amidinohydrolase
R05426 18
R05437 18
R05438 18
R05541 18
R05546 18
R05634 18 ATP: 4-(Cytidine
5'-diphospho)-2-C-methyl-D-erythritol2-phosphotransferase
R05765 18 geranyldiphosphate diphosphate lyase (pinene forming)
R05766 18 geranyldiphosphate diphosphate lyase (pinene forming)
R05779 18 5-Diphosphoinositol pentakisphosphate diphosphohydrolase
R05799 18 ATP:1D-myo-inositol-hexakisphosphate phosphotransferase
R06120 18 geranyldiphosphate diphosphate lyase [(+)-(R)-limonene-forming]
R06537 18 flavonoid,NADPH:oxygen oxidoreductase (3'-hydroxylating)
R06556 18 flavanone lyase (decyclizing)
R06559 18 flavanone,NADPH:oxygen oxidoreductase
R06571 18 cinnamyl-alcohol:NADP+ oxidoreductase
R06741 18
R06758 18
R06762 18
R06792 18 apigenin,NADPH:oxygen oxidoreductase (isoflavanone-forming)
R06822 18
R06825 18
R06843 18
R06894 18
R07224 18 2',4,4',6'-tetrahydroxychalcone:oxygen oxidoreductase
R07280 18
R07353 18
6-(2-Amino-2-carboxyethyl)-7,8-dioxo-7,8-dihydroquinoline-2,4-dicarboxylate:oxygen
oxidoreductase (cyclizing)
R00129 19
(6S)-beta-6-Hydroxy-1,4,5,6-tetrahydronicotinamide-adenine-dinucleotide
hydro-lyase (ATP-hydrolysing)
R00702 19 Farnesyl-diphosphate:farnesyl-diphosphate farnesyltransferase
R01793 19 NADH:6,7-dihydropteridine oxidoreductase
R01794 19 NADPH:6,7-dihydropteridine oxidoreductase
R01795 19 L-Phenylalanine,tetrahydrobiopterin:oxygen
oxidoreductase(4-hydroxylating)
R01812 19 5,6,7,8-Tetrahydrobiopterin:NADP+ oxidoreductase
R01814 19 L-Tryptophan,tetrahydrobiopterin:oxygen
oxidoreductase(5-hydroxylating)
R01815 19 L-Tyrosine,tetrahydrobiopterin:oxygen
oxidoreductase(3-hydroxylating)
R01816 19 Anthranilate,tetrahydrobiopterin:oxygen
oxidoreductase(3-hydroxylating)
R02061 19
trans,trans-Farnesyl-diphosphate:isopentenyl-diphosphatefarnesyltranstransferase
R02160 19 dihydroflavonol,2-oxoglutarate:oxygen oxidoreductase
R02237 19 Tetrahydrofolate:L-glutamate gamma-ligase (ADP-forming)
R02303 19 ATP:farnesyl-diphosphate phosphotransferase
R02305 19 2-trans,6-trans-farnesyldiphosphate diphosphate-lyase
(cyclizing,pentalenene-forming)
R02306 19 trans,trans-Farnesyl-diphosphate sesquiterpenoid-lyase
R02307 19 trans,trans-Farnesyl-diphosphate farnesyltransferase (bicyclizing)
R02310 19 trans,trans-Farnesyl-diphosphate sesquiterpenoid-lyase
R02311 19 2-trans,6-trans-Farnesyl-diphosphate diphosphate-lyase
(cyclizing,(+)-delta-cadinene-forming)
R02380 19 UDPglucose:sinapate D-glucosyltransferase
R02443 19 flavanone,NADPH:oxygen oxidoreductase
R02444 19 Naringenin,2-oxoglutarate:oxygen oxidoreductase (3-hydroxylating)
R02468 19 (-)-Limonene,NADPH:oxygen oxidoreductase (6-hydroxylating)
R02469 19 (-)-limonene,NADPH:oxygen oxidoreductase (3-hydroxylating)
R02470 19 (-)-Limonene,NADPH:oxygen oxidoreductase (7-hydroxylating)
R02897 19 UDPglucose:flavanone 7-O-beta-D-glucosyltransferase
R03067 19
2-Amino-4-hydroxy-6-hydroxymethyl-7,8-dihydropteridine-diphosphate:4-aminobenzoate2-amino-4-hydroxydihydropteridine-6-methenyltransferase
R03124 19 Dihydrokaempferol,NADPH:oxygen oxidoreductase (3'-hydroxylating)
R03193 19 UDP-N-acetylmuramate:L-alanine ligase (ADP-forming)
R03391 19 CDP-4-dehydro-3,6-dideoxy-D-glucose:NAD+ 3-oxydoreductase
R03392 19 CDP-4-dehydro-3,6-dideoxy-D-glucose:NADP+ 3-oxydoreductase
R03457 19 D-erythro-1-(Imidazol-4-yl)glycerol 3-phosphate hydro-lyase
R03565 19 UDPglucose:vitexin 2''-O-beta-D-glucosyltransferase
R03588 19
UDPglucose:5,7,3',4'-tetrahydroxyflavone7-O-beta-D-glucosyltransferase
R03589 19 UDPglucuronate:luteolin 7-O-glucuronosyltransferase
R03636 19 Leucocyanidin:NADP+ 4-oxidoreductase
R03637 19 taxifolin,NADH:oxygen oxidoreductase (8-hydroxylating)
R03638 19 taxifolin,NADPH:oxygen oxidoreductase (8-hydroxylating)
R03639 19 flavanone,NADPH:oxygen oxidoreductase
R03686 19 UDPglucose:isovitexin 2''-O-beta-D-glucosyltransferase
R03794 19
(S)-2-Hydroxy-2-phenylacetate,tetrahydrobiopterin:oxygenoxidoreductase
(4-hydroxylating)
R03894 19 (3S)-3-Methyl-2-oxopentanoate carboxy-lyase
R03960 19 (3R)-beta-Leucine:NAD+ oxidoreductase(deaminating)
R04215 19 CTP:N-acylneuraminate cytidylyltransferase
R04457 19
6,7-Dimethyl-8-(1-D-ribityl)lumazine:6,7-dimethyl-8-(1-D-ribityl)lumazine
2,3-butanediyltransferase
R04526 19 UDP-apiose:apigenin
7-O-beta-D-glucoside2''-O-beta-D-apiofuranosyltransferase
R04640 19
N-(5'-Phospho-D-ribosylformimino)-5-amino-1-(5''-phospho-D-ribosyl)-4-imidazolecarboxamide
ketol-isomerase
R04745 19 (S)-Hydroxyoctanoyl-CoA:NAD+ oxidoreductase
R04999 19
R05039 19 Pentahydroxyflavanone,2-oxoglutarate:oxygen
oxidoreductase(3-hydroxylating)
R05062 19
R05070 19 (R)-2,3-Dihydroxy-3-methylpentanoate hydro-lyase
R05121 19
R05128 19
R05129 19
R05282 19 4-Methylbenzyl alcohol:NAD+ oxidoreductase
R05422 19
R05423 19
R05427 19
R05453 19 Acetophenone: carbon-dioxide ligase
R05468 19
R05494 19
R05542 19
R05555 19 Farnesyl diphosphate:Isopentenyl diphosphate farnesyl transferase
R05637 19 2-Phospho-4-(cytidine
5'-diphospho)-2-C-methyl-D-erythritolCMP-lyase (cyclizing)
R05723 19 leucocyanidin,2-oxoglutarate:oxygen oxidoreductase
R06119 19 (R)-limonene,NADPH: oxygen oxidoreductase (6-hydroxylating)
R06223 19
R06398 19 (+)-limonene,NADH:oxygen oxidoreductase
R06523 19 trans,trans-farnesyl-diphosphate diphosphate-lyase
(cyclizing,vetispiradiene-forming)
R06551 19 flavanone,2-oxoglutarate:oxygen oxidoreductase (dehydrating)
R06552 19
R06553 19
R06554 19
R06610 19 (2S)-flavan-4-ol:NADP+ 4-oxidoreductase
R06759 19
R06793 19 2,7,4'-trihydroxyisoflavanone hydro-lyase
R06821 19 malonyl-CoA:isoflavone-7-O-beta-D-glucoside
6''-O-malonyltransferase
R06826 19 UDP-L-rhamnose:apigenin
7-O-beta-D-glucoside2''-O-beta-L-rhamnosyltransferase
R06842 19
R07198 19 liquiritigenin,NADPH:oxygen oxidoreductase (licodione-forming)
R07211 19
L-phenylalanine,tetrahydrobiopterin:oxygenoxidoreductase(4-hydroxylating)
R07212 19
L-tyrosine,tetrahydrobiopterin:oxygenoxidoreductase(3-hydroxylating)
R07213 19
L-tryptophan,tetrahydrobiopterin:oxygenoxidoreductase(5-hydroxylating)
R07225 19 2',3,4,4',6'-pentahydroxychalcone:oxygen oxidoreductase
R00066 20
6,7-Dimethyl-8-(1-D-ribityl)lumazine:6,7-dimethyl-8-(1-D-ribityl)lumazine
2,3-butanediyltransferase
R00936 20 5,6,7,8-Tetrahydrofolate:NAD+ oxidoreductase
R00939 20 5,6,7,8-Tetrahydrofolate:NADP+ oxidoreductase
R02063 20
R02064 20 Geranylgeranyl-diphosphate pyrophosphate-lyase (cyclizing)
R02065 20
Geranylgeranyl-diphosphate:geranylgeranyl-diphosphategeranylgeranyltransferase
R02068 20 ent-Copalyl-diphosphate lyase
R02156 20 quercetin:oxygen 2,3-oxidoreductase (decyclizing)
R02158 20 UDPglucose:flavonol 3-O-D-glucosyltransferase
R02235 20 Dihydrofolate:NAD+ oxidoreductase
R02236 20 Dihydrofolate:NADP+ oxidoreductase
R02238 20 Formate:dihydrofolate ligase (ADP-forming)
R02436 20 Quercitrin 3-L-rhamnohydrolase
R02700 20 5-Hydroxy-L-tryptophan:2-oxoglutarate aminotransferase
R02701 20 5-Hydroxy-L-tryptophan decarboxy-lyase
R02702 20 5-hydroxy-L-tryptophan:oxygen 2,3-dioxygenase (indole-decyclizing)
R02783 20 UDP-N-acetylmuramoyl-L-alanine:D-glutamate ligase(ADP-forming)
R02872 20 Presqualene diphosphate:farnesyl-diphosphate farnesyltransferase
R02874 20 Squalene,hydrogen-donor:oxygen oxidoreductase (2,3-epoxidizing)
R02875 20
R02876 20
R02932 20 UDPglucose:isoflavone 7-O-beta-D-glucosyltransferase
R03114 20 (-)-trans-Carveol:NADP+ oxidoreductase
R03123 20 cis-3,4-leucopelargonidin:NADP+ 4-oxidoreductase
R03125 20 flavanone,NADPH:oxygen oxidoreductase
R03126 20 dihydroflavonol,2-oxoglutarate:oxygen oxidoreductase
R03261 20 (-)-trans-isopiperitenol:NAD+ oxidoreductase
R03741 20
R03945 20 Perillyl-alcohol:NAD+ oxidoreductase
R04265 20
R04554 20
R04558 20
R04618 20 Malonyl-CoA:isoflavone-7-O-beta-D-glucoside
6''-O-malonyltransferase
R04655 20
R04746 20 (S)-Hydroxyoctanoyl-CoA hydro-lyase
R05036 20 leucocyanidin,2-oxoglutarate:oxygen oxidoreductase
R05038 20 Leucodelphinidin:NADP+ 4-oxidoreductase
R05067 20
R05068 20 (R)-2,3-Dihydroxy-3-methylpentanoate:NADP+
oxidoreductase(isomerizing)
R05130 20
R05288 20
R05349 20
R05350 20
R05412 20
R05452 20 Benzoyl acetate: CoA ligase
R05469 20
R05784 20 limonene-1,2-epoxide hydrolase
R06117 20 (+)-trans-carveol: NAD+ oxidoreductase
R06298 20 (+)-Copalyl-diphosphate lyase (decyclizing)
R06305 20 Geranylgeranyl-diphosphate diphosphate-lyase (cyclizing,
taxadieneforming)
R06312 20
R06321 20
R06447 20
di-trans,poly-cis-Decaprenyl-diphosphate:isopentenyl-diphosphateundecaprenylcistransferase
R06532 20 (2R,3S)-catechin:NADP+ 4-oxidoreductase
R06538 20 flavonoid,NADPH:oxygen oxidoreductase (3'-hydroxylating)
R06539 20 dihydroflavonol,2-oxoglutarate:oxygen oxidoreductase
R06540 20 leucocyanidin,2-oxoglutarate:oxygen oxidoreductase
R06606 20 formononetin,NADPH:oxygen oxidoreductase (2'-hydroxylating)
R06607 20 formononetin,NADPH:oxygen oxidoreductase (2'-hydroxylating)
R06810 20 UDP-glucose:flavonol 7-O-beta-D-glucosyltransferase
R06820 20
UDP-L-rhamnose:flavanone-7-O-glucoside2''-O-beta-L-rhamnosyltransferase
R06827 20
UDP-glucuronate:luteolin-7-O-beta-D-glucuronide2''-O-glucuronosyltransferase
R06829 20
UDP-L-rhamnose:flavanone-7-O-glucoside2''-O-beta-L-rhamnosyltransferase
R07317 20 2,7,4'-trihydroxyisoflavanone hydro-lyase
R07322 20 squalene mutase (cyclizing)
R07323 20 squalene mutase (cyclizing)
R07366 20 leucocyanidin,2-oxoglutarate:oxygen oxidoreductase
R00548 21 Riboflavin-5-phosphate phosphohydrolase (acid optimum)
R00549 21 ATP:riboflavin 5'-phosphotransferase
R00550 21 D-Glucose-1-phosphate:riboflavin 5'-phosphotransferase
R00937 21 5,6,7,8-Tetrahydrofolate:NAD+ oxidoreductase
R00940 21 5,6,7,8-Tetrahydrofolate:NADP+ oxidoreductase
R00941 21 10-formyltetrahydrofolate:NADP+ oxidoreductase
R00942 21 Tetrahydrofolate:L-glutamate gamma-ligase (ADP-forming)
R00943 21 Formate:tetrahydrofolate ligase (ADP-forming)
R00944 21 10-Formyltetrahydrofolate amidohydrolase
R00945 21 5,10-Methylenetetrahydrofolate:glycine hydroxymethyltransferase
R01221 21 glycine synthase
R01226 21
5,10-Methylenetetrahydrofolate:3-methyl-2-oxobutanoatehydroxymethyltransferase
R01732 21 Riboflavin hydrolase
R02287 21 5-Formiminotetrahydrofolate:L-glutamate N-formiminotransferase
R02729 21 5-Formiminotetrahydrofolate:glycine N-formiminotransferase
R02785 21 UDP-N-acetylmuramoyl-L-alanyl-D-glutamate:L-lysine
ligase(ADP-forming)
R02786 21 UDP-N-acetylmuramoyl-L-alanyl-D-glutamate:L-lysine
ligase(ADP-forming)
R02788 21
UDP-N-acetylmuramoyl-L-alanyl-D-glutamate:meso-2,6-diaminoheptanedioate
ligase (ADP-forming)
R02908 21
5-Hydroxytryptamine:oxygenoxidoreductase(deaminating)(flavin-containing)
R02909 21 5-hydroxytryptamine:oxygen 2,3-dioxygenase (indole-decyclizing)
R02911 21 Acetyl-CoA:aralkylamine N-acetyltransferase
R03189 21 5-Formyltetrahydrofolate:L-glutamate N-formiminotransferase
R03199 21 (S)-2,3-Epoxysqualene mutase (cyclizing, lanosterol-forming)
R03200 21 (S)-2,3-Epoxysqualene mutase (cyclizing, cycloartenol-forming)
R03201 21
R03776 21 trans-Oct-2-enoyl-CoA reductase
R03962 21 2'-hydroxydihydrodaidzein:NADP+ 2-oxidoreductase
R04218 21 prephytoene
diphosphate:geranylgeranyl-diphosphategeranylgeranyltransferase
R04266 21 CDP-3,6-dideoxy-D-glucose 2-epimerase
R04276 21 leucocyanidin,2-oxoglutarate:oxygen oxidoreductase
R04325 21
10-Formyltetrahydrofolate:5'-phosphoribosylglycinamideformyltransferase
R04326 21
R04560 21
10-Formyltetrahydrofolate:5'-phosphoribosyl-5-amino-4-imidazolecarboxamide
formyltransferase
R04900 21 UDP-L-rhamnose:flavonol-3-O-D-glucoside L-rhamnosyltransferase
R04911 21 Aryl-formylamine amidohydrolase
R05037 21 leucocyanidin,2-oxoglutarate:oxygen oxidoreductase
R05069 21 (S)-2-Aceto-2-hydroxybutanoate:NADP+ oxidoreductase (isomerizing)
R05092 21 ent-Copalyl-diphosphate diphosphate-lyase
R05435 21
R05436 21
R05544 21
R05707 21 reduced-riboflavin:NADP+ oxidoreductase
R06299 21 Copalyl-diphosphate diphosphate-lyase (cyclizing)
R06300 21 Copalyl-diphosphate diphosphate-lyase (cyclizing)
R06301 21 Copalyl-diphosphate diphosphate-lyase (cyclizing)
R06302 21 Copalyl-diphosphate diphosphate-lyase (cyclizing)
R06303 21 Copalyl-diphosphate diphosphate-lyase (cyclizing)
R06304 21 Copalyl-diphosphate diphosphate-lyase (cyclizing)
R06314 21
R06315 21
R06366 21 Aldehyde:NAD+ oxidoreductase
R06372 21 Carvone reductase
R06374 21
R06375 21
R06399 21 limonene-1,2-diol:(acceptor) 2-oxidoreductase
R06466 21
R06469 21
R06471 21
R06533 21 (2R,3S)-catechin:NADP+ 4-oxidoreductase
R06535 21 UDP-glucose:flavonol 3-O-D-glucosyltransferase
R06542 21 flavan-3-ol:NADP+ oxidoreductase
R06557 21 flavanone,NADPH:oxygen oxidoreductase
R06611 21 UDPglucose:flavonol 3-O-D-glucosyltransferase
R06615 21 (2R,3S)-catechin:NADP+ 4-oxidoreductase
R06797 21 malonyl-CoA:flavonol-3-O-beta-D-glucoside 6''-O-malonyltransferase
R06808 21 UDP-galactose:kaempferol 3-O-beta-D-galactosyltransferase
R06812 21 UDP-glucose:flavonol-3-O-glucoside
2''-O-beta-D-glucosyltransferase
R06814 21 UDP-D-xylose:flavonol-3-O-glycoside
2''-O-beta-D-xylosyltransferase
R06828 21
UDP-glucuronate:luteolin-7-O-beta-D-diglucuronide4'-O-glucuronosyltransferase
R06858 21
R07269 21
di-trans,poly-cis-decaprenyl-diphosphate:isopentenyl-diphosphateundecaprenylcistransferase
R07270 21 prephytoene
diphosphate:geranylgeranyl-diphosphategeranylgeranyltransferase
R00160 22 FAD nucleotidohydrolase
R00161 22 ATP:FMN adenylyltransferase
R01218 22 5,10-methylenetetrahydrofolate:NAD+ oxidoreductase
R01220 22 5,10-methylenetetrahydrofolate:NADP+ oxidoreductase
R01224 22 5-Methyltetrahyfrofolate:(acceptor) oxidoreductase
R01225 22 5,10-Methylenetetrahydrofolate:D-alanine
2-hydroxymethyltransferase
R01653 22
R01654 22 10-Formyltetrahydrofolate:L-glutamate ligase (ADP-forming)
R01655 22 5,10-Methenyltetrahydrofolate 5-hydrolase(decyclizing)
R01669 22
5,10-Methylenetetrahydrofolate:deoxycytidylate5'-hydroxymethyltransferase
R01670 22 5,10-Methylenetetrahydrofolate:dCMP C-methyltransferase
R02101 22 5,10-Methylenetetrahydrofolate:dUMP C-methyltransferase
R02300 22
S-Aminomethyldihydrolipoylprotein:(6S)-tetrahydrofolateaminomethyltransferase
(ammonia-forming)
R02301 22 5-Formyltetrahydrofolate cyclo-ligase (ADP-forming)
R02302 22 5-Formiminotetrahydrofolate ammonia-lyase (cyclizing)
R03689 22
R03690 22
R03765 22
R03778 22 Octanoyl-CoA:acetyl-CoA C-acyltransferase
R04572 22
UDP-N-acetylmuramoyl-L-alanyl-D-glutamyl-L-lysine:alanyl-D-alanineligase
(ADP-forming)
R04573 22
UDP-N-acetylmuramoyl-L-alanyl-D-glutamyl-L-lysine:alanyl-D-alanineligase
(ADP-forming)
R04617 22
UDP-N-acetylmuramoyl-L-alanyl-D-glutamyl-meso-2,6-diaminoheptanedioate:D-alanyl-D-alanine
ligase(ADP-forming)
R04786 22
R04903 22 5-Hydroxyindoleacetaldehyde:NAD+ oxidoreductase
R04904 22 5-Hydroxyindoleacetaldehyde:oxygen oxidoreductase
R04909 22 5-Hydroxykynurenamine decarboxy-lyase
R05543 22
R05640 22 Lanosterol,NADPH:oxygen oxidoreductase (14-methyl cleaving)
R05705 22 FMNH2:NAD+ oxidoreductase
R05706 22 FMNH2:NADP+ oxidoreductase
R06291 22 ent-kaur-16-ene,NADPH:oxygen oxidoreductase (hydroxylating)
R06367 22 perillic acid:CoA ligase (ADP-forming)
R06368 22 perillic acid:CoA ligase (AMP-forming)
R06377 22
R06379 22
R06381 22
R06400 22 (1S,4R)-1-hydroxy-2-oxolimonene, NADPH:oxygen oxidoreductase
R06501 22
R06534 22 UDP-glucose:flavonol 3-O-D-glucosyltransferase
R06536 22 UDP-glucose:flavonol 3-O-D-glucosyltransferase
R06541 22 flavan-3-ol:NADP+ oxidoreductase
R06543 22 flavan-3-ol:NADP+ oxidoreductase
R06544 22
R06546 22
R06633 22
R06804 22 UDP-glucose:flavonol-3-O-glucoside
2''-O-beta-D-glucosyltransferase
R06811 22 UDP-D-xylose:flavonol-3-O-glycoside
2''-O-beta-D-xylosyltransferase
R06813 22
UDP-glucose:flavonol-3-O-beta-D-glucosyl-(1->2)-beta-D-glucoside2'''-O-beta-D-glucosyltransferase
R06817 22
malonyl-CoA:anthocyanidin-3-O-beta-D-glucoside6''-O-malonyltransferase
R06818 22
R07168 22 5-methyltetrahydrofolate:NAD+ oxidoreductase
R00140 23
R00408 23 Succinate:(acceptor) oxidoreductase
R00807 23 Sucrose:(acceptor) 3-oxidoreductase
R00848 23 sn-Glycerol-3-phosphate:(acceptor) 2-oxidoreductase
R00924 23 Propanoyl-CoA:(acceptor) 2,3-oxidoreductase
R01175 23 Butanoyl-CoA:oxygen 2-oxidoreductase
R01222 23 5-Methyltetrahyfrofolate:(acceptor) oxidoreductase
R01257 23 (S)-Malate:(acceptor) oxidoreductase
R01567 23 ATP:thymidine 5'-phosphotransferase
R01568 23 ADP:thymidine 5'-phosphotransferase
R01569 23 Thymidylate 5'-phosphohydrolase
R01571 23 ATP:thymidine 5'-phosphotransferase
R01680 23 Lactose:(acceptor) 3-oxidoreductase
R01741 23 D-Gluconate:(acceptor) 2-oxidoreductase
R02092 23 dTDP diphosphohydrolase
R02094 23 ATP:dTMP phosphotransferase
R02205 23 L-Pipecolate:(acceptor) 1,6-oxidoreductase
R02487 23 Glutaryl-CoA:(acceptor) 2,3-oxidoreductase (decarboxylating)
R02661 23 2-Methylpropanoyl-CoA:(acceptor) 2,3-oxidoreductase
R02925 23 D-Sorbitol:(acceptor) 1-oxidoreductase
R03172 23 2-Methylbutanoyl-CoA:(acceptor) 2,3-oxidoreductase
R03294 23 trans-4-Hydroxy-L-proline:NAD+ oxidoreductase
R03534 23 2-Hydroxyglutarate:(acceptor) 2-oxidoreductase
R03777 23 Octanoyl-CoA:oxygen 2-oxidoreductase
R04095 23 3-Methylbutanoyl-CoA:(acceptor) 2,3-oxidoreductase
R04235 23 ATP:5-methyldeoxycytidine-5'-phosphate phosphotransferase
R04611 23
R04668 23
R04669 23
R04743 23 (S)-Hydroxydecanoyl-CoA:NAD+ oxidoreductase
R04751 23 Hexanoyl-CoA:(acceptor) 2,3-oxidoreductase
R04787 23
R04804 23 delta8,24-Cholestadien-3beta-ol delta7-delta8-isomerase
R04908 23
5-Hydroxykynurenamine:oxygenoxidoreductase(deaminating)(flavin-containing)
R05488 23
R05639 23 4,4-dimethyl-5a-cholesta-8,24-dien-3b-ol:NADP+ D14-oxidoreductase
R05729 23 alkene,NADH:oxygen oxidoreductase
R05730 23 alkene,NADH:oxygen oxidoreductase
R06292 23 ent-Kaur-16-ene,NADPH:oxygen oxidoreductase (hydroxylating)
R06369 23 2-hydroxy-4-isopropenylcyclohexane-1-carboxyl-CoA hydro-lyase
R06383 23
R06385 23
R06394 23
R06545 23
R06547 23
R06550 23
R06613 23 5,10-methylenetetrahydrofolate,FADH2:dUMP C-methyltransferase
R06801 23
malonyl-CoA:anthocyanidin-3-O-beta-D-glucoside6''-O-malonyltransferase
R06802 23
R06805 23
UDP-glucose:flavonol-3-O-beta-D-glucosyl-(1->2)-beta-D-glucoside2'''-O-beta-D-glucosyltransferase
R06819 23 UDP-glucose:cyanidin 3-O-rutinoside 5-O-beta-D-glucosyltransferase
R07194 23 alkene,NADH:oxygen oxidoreductase
R00139 24
R01570 24 Thymidine:orthophosphate deoxyribosyltransferase
R02093 24 ATP:nucleoside-diphosphate phosphatransferase
R02095 24 dTTP nucleotidohydrolase
R02096 24 dTTP:cytidine 5'-phosphotransferase
R02097 24 dTTP:uridine 5'-phosphotransferase
R04329 24
R04671 24 4alpha-Methylcholesta-8-en-3beta-ol delta7-delta8-isomerase
R04744 24 (S)-Hydroxydecanoyl-CoA hydro-lyase
R04783 24 3-Ketolactose galactohydrolase
R04798 24
R05703 24 lanosterol D24-reductase
R06293 24 ent-Kaur-16-ene,NADPH:oxygen oxidoreductase (hydroxylating)
R06390 24
R06803 24 UDP-glucose:pelargonidin
3-O-rutinoside5-O-beta-D-glucosyltransferase
R06806 24
4-coumaroyl-CoA:flavonol-3-O-[beta-D-glucosyl-(1->2)-beta-D-glucosyl-(1->2)-beta-D-glucoside]
6'''-O-4-coumaroyltransferase
R06943 24
R01411 25 5-Methylcytosine aminohydrolase
R01412 25 Thymine,2-oxoglutarate:oxygen oxidoreductase (7-hydroxylating)
R01414 25 5,6-Dihydrothymine:NAD+ oxidoreductase
R01415 25 5,6-Dihydrothymine:NADP+ oxidoreductase
R02328 25 dTTP:alpha-D-glucose-1-phosphate thymidylyltransferase
R02329 25 dTTP:alpha-D-galactose-1-phosphate thymidylyltransferase
R03113 25
R03310 25 5alpha-cholest-7-en-3beta-ol, NADH:oxygen 5-oxidoreductase
R03353 25 5alpha-Cholest-7-en-3beta-ol delta7-delta8-isomerase
R04328 25
R04753 25 trans-Dec-2-enoyl-CoA reductase
R04754 25 Decanoyl-CoA:(acceptor) 2,3-oxidoreductase
R06294 25 ent-Kaur-16-en-19-oate,NADPH:oxygen oxidoreductase (hydroxylating)
R06944 25
R06960 25
R07215 25 5alpha-cholest-7-en-3beta-ol, NADPH:oxygen 5-oxidoreductase
R01451 26 Cholesterol:NAD+ delta7-oxidoreductase
R01456 26 Cholesterol:NADP+ delta7-oxidoreductase
R02771 26 dTDPglucose 4,6-hydro-lyase
R02983 26
R02984 26 dTDPglucose 4-epimerase
R03055 26 5,6-Dihydrothymine amidohydrolase
R03311 26
R03826 26 dTDP-D-galactose:NAD+ 6-oxidoreductase
R04742 26 Decanoyl-CoA:acetyl-CoA C-acyltransferase
R05099 26 6-Oxohexanoate:NADP oxidoreductase
R06295 26 ent-Kaur-16-en-19-oate,NADPH:oxygen oxidoreductase (hydroxylating)
R06296 26 ent-Kaur-16-en-19-oate,NADPH:oxygen oxidoreductase (hydroxylating)
R06513 26
R06961 26
R07150 26 dTDP-D-galactose:NADP+ 6-oxidoreductase
R01452 27
R01453 27
R01454 27 Cholesterol:oxygen oxidoreductase (side-chain-cleaving)
R01457 27
R01459 27 Cholesterol:oxygen oxidoreductase
R01460 27 Cholesteryl-beta-D-glucoside glucohydrolase
R01463 27 Cholesterol,NADPH:oxygen oxidoreductase (7alpha-hydroxylating)
R02723 27
R02772 27
dTDP-4-acetamido-4,6-dideoxy-D-glucose:2-oxoglutarateaminotransferase
R02773 27 dTDP-4-amino-4,6-dideoxy-D-glucose:2-oxoglutarate aminotransferase
R02774 27 dTDP-4-dehydro-6-deoxy-D-glucose 3,5-epimerase
R04666 27 3-Ureidoisobutyrate amidohydrolase
R04741 27 (S)-3-Hydroxydodecanoyl-CoA:NAD+ oxidoreductase
R05098 27
R05100 27
R05231 27 6-Hydroxyhexanoate:NADP+ oxidoreductase
R05283 27 6-Hydroxyhexanoate:NAD oxidoreductase
R05507 27
R05517 27
R05518 27
R05687 27 dTDP-4-keto-6-Deoxyglucose reductase
R06297 27 ent-Kaur-16-en-19-oate,NADPH:oxygen oxidoreductase (hydroxylating)
R06424 27
R06428 27
R06437 27
R06514 27
R06962 27
R06963 27
R07207 27 cholesterol,NADPH:oxygen oxidoreductase (24-hydroxylating)
R00059 28 N-(6-Aminohexanoyl)-6-aminohexanoate amidohydrolase
R02609 28 5beta-Cholestan-3-one:NADP+ 4,5-oxidoreductase
R02610 28 5alpha-cholestan-3-one:NADP+ delta7-oxidoreductase
R02776 28 dTDP-6-deoxy-L-talose:NADP+ 4-oxidoreductase
R02777 28 dTDP-6-deoxy-L-mannose:NADP+ 4-oxidoreductase
R03278 28 trans-Cyclohexane-1,2-diol:NAD+ 1-oxidoreductase
R03723 28 (24R,24'R)-Fucosterol-epoxide acetaldehyde-lyase
R03750 28
R03751 28 epsilon-Caprolactone lactonohydrolase
R04170 28 (S)-3-Hydroxydodecanoyl-CoA hydro-lyase
R04263 28 cholest-5-ene-3beta,7alpha-diol:NAD+ 3-oxidoreductase
R04264 28 Cholest-5-ene-3beta,7alpha-diol:NAD+ 3-oxidoreductase
R04792 28
R04793 28
R04853 28 20alpha-Hydroxycholesterol,hydrogen-donor:oxygen
oxidoreductase(17-alpha-hydroxylating)
R04854 28 20alpha-Hydroxycholesterol:oxygen
oxidoreductase(side-chain-cleaving)
R04855 28 22beta-Hydroxycholesterol:oxygen
oxidoreductase(side-chain-cleaving)
R05341 28
R05356 28 2-Hydroxy-cyclohexan-1-one amidohydrolase
R05526 28
R06322 28 (gibberellin-44),2-oxoglutarate:oxygen oxidoreductase
R06423 28
R06429 28
R06430 28
R06438 28
R06440 28
R06443 28
R06631 28
R06964 28
R06965 28
R07208 28
(24S)-cholest-5-ene-3beta,24-diol,NADPH:oxygenoxidoreductase(7alpha-hydroxylating)
R02231 29 Cyclohexanone,NADPH:oxygen oxidoreductase
(6-hydroxylating1,2-lactonizing)
R03279 29 trans-cyclohexane-1,2-diol:NAD+ 1-oxidoreductase
R03281 29 2-hydroxycyclohexan-1-one,NADPH:oxygen
2-oxidoreductase(1,2-lactonizing)
R03448 29 1,8-Diazacyclotetradecane-2,9-dione lactamhydrolase
R03856 29 trans-Dodec-2-enoyl-CoA reductase
R03857 29 Lauroyl-CoA:(acceptor) 2,3-oxidoreductase
R04100 29 3-cis-Dodecenoyl-CoA delta3-cis-delta2-trans-isomerase
R04676 29 17alpha,20alpha-Dihydroxycholesterol:oxygen
oxidoreductase(side-chain-cleaving)
R04817 29
7alpha-Hydroxy-5beta-cholestan-3-one:(acceptor)delta4-oxidoreductase
R04826 29
7alpha-hydroxycholest-4-en-3-one,NADPH:oxygenoxidoreductase(12alpha-hydroxylating)
R05516 29
R05527 29
R06323 29 (gibberellin-44),2-oxoglutarate:oxygen oxidoreductase
R06431 29
R06433 29
R06441 29
R06446 29
R06621 29
R06622 29
R02229 30 cyclohexanol:NAD+ oxidoreductase
R02232 30 (1-Hydroxycyclohexan-1-yl)acetyl-CoA cyclohexanone-lyase
R02233 30 Cyclohexylamine:oxygen oxidoreductase (deaminating)
R03327 30 17alpha-Hydroxypregnenolone:NAD+ 3-oxidoreductase
R03328 30 17alpha-Hydroxypregnenolone:NADP+ 3-oxidoreductase
R03403 30 3beta-Hydroxyandrost-5-en-17-one acetaldehyde-lyase
R03735 30 (2S,3S)-2-Hydroxytridecane-1,2,3-tricarboxylate
oxaloacetate-lyase(CoA-acylating)
R03858 30 Lauroyl-CoA:acetyl-CoA C-acyltransferase
R03859 30 3-Hydroxytetradecane-1,3,4-tricarboxylate
2-oxoglutarate-lyase(CoA-acylating)
R04675 30 17alpha-Hydroxypregnenolone,hydrogen-donor:oxygen
oxidoreductase(21-hydroxylating)
R04818 30 3alpha,7alpha-Dihydroxy-5beta-cholestane:NAD+
oxidoreductase(B-specific)
R04819 30 3alpha,7alpha-Dihydroxy-5beta-cholestane:NADP+
oxidoreductase(B-specific)
R04823 30
7alpha,12alpha-Dihydroxy-5beta-cholestan-3-one:(acceptor)delta4-oxidoreductase
R06335 30
R06434 30
R01837 31 3beta-Hydroxyandrost-5-en-17-one:NAD+ 3-oxidoreductase
R01839 31 3beta-Hydroxyandrost-5-en-17-one:NADP+ 3-oxidoreductase
R01841 31 17alpha-Hydroxyprogesterone acetaldehyde-lyase
R03324 31 17alpha,20alpha-Dihydroxypregn-4-en-3-one:NAD+ 20-oxidoreductase
R03325 31 17alpha,20alpha-Dihydroxypregn-4-en-3-one:NADP+ 20-oxidoreductase
R03329 31 Steroid,reduced-adrenal-ferredoxin:oxygen
oxidoreductase(11-hydroxylating)
R03406 31 Androst-5-ene-3beta,17beta-diol:NAD+ oxidoreductase
R03407 31 Androst-5-ene-3beta,17beta-diol:NADP+ oxidoreductase
R03408 31
R04739 31 (S)-3-Hydroxytetradecanoyl-CoA:NAD+ oxidoreductase
R04806 31 5beta-cholestane-3alpha,7alpha-diol,NADPH:oxygen
oxidoreductase(26-hydroxylating)
R04824 31
3alpha,7alpha,12alpha-Trihydroxy-5beta-cholestane:NAD+oxidoreductase
(B-specific)
R04825 31
3alpha,7alpha,12alpha-Trihydroxy-5beta-cholestane:NADP+oxidoreductase
(B-specific)
R04849 31 11-Deoxycortisol delta5-delat4-isomerase
R04850 31 17alpha,21-Dihydroxypregnenolone:oxygen
oxidoreductase(11-hydroxylating)
R04851 31 11-Deoxycortisol delta5-delat4-isomerase
R06325 31
R06940 31
R06945 31
R07204 31
5beta-cholestane-3alpha,7alpha-diol,NADPH:oxygenoxidoreductase(12alpha-hydroxylating)
R01836 32 Testosterone:NAD+ oxidoreductase
R01838 32 Testosterone:NADP+ 17-oxidoreductase
R01840 32
R02499 32 Testosterone delta5-delat4-isomerase
R02500 32 Testosterone delta5-delat4-isomerase
R02840 32 Cortisol delta5-delat4-isomerase
R02842 32 Cortisol delta5-delat4-isomerase
R04678 32 16alpha-Hydroxyandrost-4-ene-3,17-dione delta5-delat4-isomerase
R04680 32 16alpha-Hydroxyandrost-4-ene-3,17-dione delta5-delat4-isomerase
R04740 32 (S)-3-Hydroxytetradecanoyl-CoA hydro-lyase
R04805 32
R04807 32
5beta-Cholestane-3alpha,7alpha,12alpha-triol,NADPH:oxygenoxidoreductase
(26-hydroxylating)
R05771 32 N-cyclohexylformamide hydro-lyase
R02501 33
R02502 33 UDPglucuronate beta-D-glucuronosyltransferase(acceptor-unspecific)
R02834 33 Cortisol:NAD+ 11-oxidoreductase
R02836 33 Cortisol:NADP+ 11-oxidoreductase
R02837 33 Acetyl-CoA:cortisol O-acetyltransferase
R02841 33
11beta,17alpha,21-Trihydroxy-5beta-pregnane-3,20-dione:NADP+delta4-oxidoreductase
R03507 33
5beta-Cholestane-3alpha,7alpha,12alpha,26-tetraol:NAD+26-oxidoreductase
R03989 33 trans-Tetradec-2-enoyl-CoA reductase
R03990 33 Tetradecanoyl-CoA:(acceptor) 2,3-oxidoreductase
R04506 33 3alpha,7alpha-Dihydroxy-5beta-cholestan-26-al:NAD+ oxidoreductase
R04759 33
R02351 34
R02892 34 4,5alpha-dihydrocortisone:NADP+ delta4-oxidoreductase
R02893 34
17alpha,21-dihydroxy-5beta-pregnane-3,11,20-trione:NADP+delta4-oxidoreductase
R03506 34
3alpha,7alpha,12alpha-Trihydroxy-5beta-cholestan-26-al:NAD+26-oxidoreductase
R03991 34 myristoyl-CoA:acetylCoA C-myristoyltransferase
R04507 34 3alpha,7alpha-Dihydroxy-5beta-cholestanate:CoA ligase
(AMP-forming)
R04761 34
R04832 34 Urocortisol:NAD+ oxidoreductase (B-specific)
R04833 34 Urocortisol:NADP+ oxidoreductase (B-specific)
R05321 34 n-tetradecanoyl-CoA, NADPH2:O2 oxidoreductase [11-(E)
desaturating]
R05322 34 n-tetradecanoyl-CoA, NADH:O2 oxidoreductase [11-(Z) desaturating]
R07216 34 n-tetradecanoyl-CoA,NADPH:O2 oxidoreductase [11-(E) desaturating]
R07217 34 n-tetradecanoyl-CoA,NADPH:O2 oxidoreductase [11-(Z) desaturating]
R02347 35 Estradiol-17alpha:NAD+ 17-oxidoreductase
R02349 35 Estradiol-17alpha:NADP+ 16-oxidoreductase
R02352 35 Estradiol-17beta:NAD+ 17-oxidoreductase
R02353 35 Estradiol-17beta:NADP+ 17-oxidoreductase
R02354 35
R02355 35
R02356 35
R02358 35 UDPglucuronate beta-D-glucuronosyltransferase(acceptor-unspecific)
R03087 35
R04547 35
R04580 35 3alpha,7alpha,12alpha-Trihydroxy-5beta-cholestanate:CoA
ligase(AMP-forming)
R04737 35 (S)-3-Hydroxyhexadecanoyl-CoA:NAD+ oxidoreductase
R04829 35 Urocortisone:NAD+ oxidoreductase (B-specific)
R04830 35 Urocortisone:NADP+ oxidoreductase (B-specific)
R04834 35 Cortol:NAD+ oxidoreductase
R03088 36
R03089 36
R03090 36
R03091 36 UDPglucuronate beta-D-glucuronosyltransferase(acceptor-unspecific)
R04592 36
R04681 36 Estriol:NAD+ 17-oxidoreductase
R04682 36 Estriol:NADP+ 17-oxidoreductase
R04738 36 (S)-3-Hydroxyhexadecanoyl-CoA hydro-lyase
R04809 36
R04831 36 Cortolone:NAD+ oxidoreductase
R01278 37 trans-Hexadec-2-enoyl-CoA reductase
R01279 37 Palmitoyl-CoA:oxygen 2-oxidoreductase
R04683 37 UDPglucuronate beta-D-glucuronosyltransferase(acceptor-unspecific)
R04810 37
R04813 37
(24R,25R)-3alpha,7alpha,12alpha,24-tetrahydroxy-5beta-cholestanoyl-CoA
hydro-lyase
R05103 37
R01274 38 Palmitoyl-CoA hydrolase
R01277 38 hexadecanal:NAD+ oxidoreductase (CoA-acylating)
R01280 38 Palmitate:CoA ligase (AMP-forming)
R01281 38 Palmitoyl-CoA:L-serine C-palmitoyltransferase (decarboxylating)
R01927 38
R04092 38
R04811 38 Propanoyl-CoA:acetyl-CoA C-acyltransferase
R04812 38
R01703 39 Hexadecanoate:hydrogen-peroxide oxidoreductase
R01704 39 Palmitaldehyde:NAD+ oxidoreductase
R01926 39
R01928 39 UDPgalactose:sphingosine 1-beta-galactosyltransferase
R02462 39 Hexadecanol:NAD+ oxidoreductase
R02463 39 hexadecanal:NADP+ delta2-oxidoreductase
R02464 39 Sphinganine-1-phosphate pamlmitaldehyde-lyase
R02978 39 Sphinganine:NADP+ 3-oxidoreductase
R02979 39
R03719 39 Propanoyl-CoA:acetyl-CoA C-acyltransferase
R04828 39 Chenodeoxyglycocholoyl-CoA:glycine N-choloyltransferase
R06516 39 sphinganine-1-phosphate palmitaldehyde-lyase
R06521 39 3-sn-phosphatidate phosphohydrolase
R02794 40 Cholate:CoA ligase (AMP-forming)
R02976 40 ATP:sphinganine 1-phosphotransferase
R03718 40 Choloyl-CoA:glycine N-choloyltransferase
R05104 40
R06520 40 3-sn-phosphatidate phosphohydrolase
R06525 40 Sphinganine, NADPH: oxygen oxidoreductase (4-hydroxylating)
R07296 40 choloyl-CoA hydrolase
R02792 41
3alpha,7alpha,12alpha-Trihydroxy-5beta-cholanate:NAD+7-oxidoreductase
R02793 41
3alpha,7alpha,12alpha-trihydroxy-5beta-cholanate:NADP+12-oxidoreductase
R02798 41
R05835 41 Glycocholate amidohydrolase
R07220 41 deoxycholate:FAD oxidoreductase (7alpha-dehydroxylating)
R03495 42 12beta-hydroxysteroid:NADP+ 12-oxidoreductase
R04252 42
R04486 42 Glycodeoxycholate amidohydrolase
R05836 42
R07295 42 deoxycholoyl-CoA hydrolase
