# Supplementary material for: Local and global modes of drug action in biochemical networks
Source: BMC Chem Biol. 2009 Apr 7;9:4. doi: 10.1186/1472-6769-9-4 (PMC2670818; doi:10.1186/1472-6769-9-4)
Supplement: Additional File 3 — Full set of metabolic drug scopes. This archive contains the full set of metabolic drug scopes for 276 drugs from the DrugBank database and four metabolic networks. Individual files in the archive are named according to the following nomenclature: DrugBank accession number of the drug, followed by "_hsa" for human or "_ref" for reference network, followed by "_i" for irreversible or "_r" for reversible network. [file 1472-6769-9-4-S3.zip › aprd00006_hsa_i.txt]

Expansion curve 
seeds: Oxygen H2O Glutathione NADP+ Oxidized glutathione NADPH H+
not identified: 


 

compounds:
ID generation name

C00001 1 H2O
C00005 1 NADPH
C00006 1 NADP+
C00007 1 Oxygen
C00051 1 Glutathione
C00080 1 H+
C00127 1 Oxidized glutathione
C00009 2 Orthophosphate
C00025 2 L-Glutamate
C00027 2 H2O2
C00153 2 Nicotinamide
C01419 2 Cys-Gly
C03246 2 ADPribose 2'-phosphate
C00011 3 CO2
C00013 3 Pyrophosphate
C00014 3 NH3
C00026 3 2-Oxoglutarate
C00037 3 Glycine
C00097 3 L-Cysteine
C00334 3 4-Aminobutanoate
C00704 3 O2.-
C01165 3 L-Glutamate 5-semialdehyde
C02238 3 5-Oxo-L-proline
C03287 3 L-Glutamyl 5-phosphate
C03912 3 (S)-1-Pyrroline-5-carboxylate
C00048 4 Glyoxylate
C00064 4 L-Glutamine
C00077 4 L-Ornithine
C00148 4 L-Proline
C00169 4 Carbamoyl phosphate
C00232 4 Succinate semialdehyde
C00311 4 Isocitrate
C00606 4 3-Sulfino-L-alanine
C00669 4 gamma-L-Glutamyl-L-cysteine
C01353 4 Carbonic acid
C05379 4 Oxalosuccinate
C00042 5 Succinate
C00134 5 Putrescine
C00158 5 Citrate
C00160 5 Glycolate
C00302 5 Glutamate
C00327 5 L-Citrulline
C00417 5 cis-Aconitate
C00519 5 Hypotaurine
C01157 5 trans-4-Hydroxy-L-proline
C05527 5 3-Sulfinylpyruvate
C00033 6 Acetate
C00036 6 Oxaloacetate
C00555 6 4-Aminobutanal
C00022 7 Pyruvate
C00049 7 L-Aspartate
C00084 7 Acetaldehyde
C00149 7 (S)-Malate
C00288 7 HCO3-
C00430 7 5-Aminolevulinate
C00624 7 N-Acetyl-L-glutamate
C02714 7 N-Acetylputrescine
C03214 7 2-Amino-3-oxobutanoate
C03508 7 L-2-Amino-3-oxobutanoic acid
C05520 7 2-Amino-3-oxoadipate
C00041 8 L-Alanine
C00065 8 L-Serine
C00074 8 Phosphoenolpyruvate
C00099 8 beta-Alanine
C00122 8 Fumarate
C00133 8 D-Alanine
C00164 8 Acetoacetate
C00186 8 (S)-Lactate
C00256 8 (R)-Lactate
C00438 8 N-Carbamoyl-L-aspartate
C00469 8 Ethanol
C00900 8 2-Acetolactate
C00931 8 Porphobilinogen
C05936 8 N4-Acetylaminobutanal
C06010 8 (S)-2-Acetolactate
C00168 9 Hydroxypyruvate
C00222 9 3-Oxopropanoate
C00337 9 (S)-Dihydroorotate
C00418 9 (R)-Mevalonate
C00631 9 2-Phospho-D-glycerate
C01024 9 Hydroxymethylbilane
C01089 9 (R)-3-Hydroxybutanoate
C02218 9 2-Aminoacrylate
C02642 9 3-Ureidopropionate
C02946 9 4-Acetamidobutanoate
C00197 10 3-Phospho-D-glycerate
C00258 10 D-Glycerate
C00295 10 Orotate
C00429 10 5,6-Dihydrouracil
C01051 10 Uroporphyrinogen III
C01107 10 (R)-5-Phosphomevalonate
C01146 10 2-Hydroxy-3-oxopropanoate
C00106 11 Uracil
C00236 11 3-Phospho-D-glyceroyl phosphate
C00577 11 D-Glyceraldehyde
C01143 11 (R)-5-Diphosphomevalonate
C01159 11 2,3-Bisphospho-D-glycerate
C03232 11 3-Phosphonooxypyruvate
C03263 11 Coproporphyrinogen III
C00116 12 Glycerol
C00118 12 (2R)-2-Hydroxy-3-(phosphonooxy)-propanal
C00129 12 Isopentenyl diphosphate
C00597 12 3-Phosphoglycerate
C01005 12 O-Phospho-L-serine
C01079 12 Protoporphyrinogen IX
C00093 13 sn-Glycerol 3-phosphate
C00111 13 Glycerone phosphate
C00235 13 Dimethylallyl diphosphate
C00673 13 2-Deoxy-D-ribose 5-phosphate
C02191 13 Protoporphyrin
C00184 14 Glycerone
C00341 14 Geranyl diphosphate
C00354 14 D-Fructose 1,6-bisphosphate
C01094 14 D-Fructose 1-phosphate
C01801 14 Deoxyribose
C05378 14 beta-D-Fructose 1,6-bisphosphate
C00085 15 D-Fructose 6-phosphate
C00448 15 trans,trans-Farnesyl diphosphate
C05345 15 beta-D-Fructose 6-phosphate
C00092 16 D-Glucose 6-phosphate
C00095 16 D-Fructose
C00231 16 D-Xylulose 5-phosphate
C00275 16 D-Mannose 6-phosphate
C00279 16 D-Erythrose 4-phosphate
C00352 16 D-Glucosamine 6-phosphate
C00353 16 Geranylgeranyl diphosphate
C00665 16 beta-D-Fructose 2,6-bisphosphate
C00668 16 alpha-D-Glucose 6-phosphate
C00751 16 Squalene
C01172 16 beta-D-Glucose 6-phosphate
C02336 16 beta-D-Fructose
C03428 16 Presqualene diphosphate
C00031 17 D-Glucose
C00103 17 D-Glucose 1-phosphate
C00199 17 D-Ribulose 5-phosphate
C00221 17 beta-D-Glucose
C00267 17 alpha-D-Glucose
C00281 17 Sedoheptulose 7-phosphate
C00357 17 N-Acetyl-D-glucosamine 6-phosphate
C00447 17 Sedoheptulose 1,7-bisphosphate
C00636 17 D-Mannose 1-phosphate
C00794 17 D-Sorbitol
C01054 17 (S)-2,3-Epoxysqualene
C01177 17 Inositol 1-phosphate
C01236 17 D-Glucono-1,5-lactone 6-phosphate
C04006 17 1D-myo-Inositol 3-phosphate
C05382 17 D-Sedoheptulose 7-phosphate
C00117 18 D-Ribose 5-phosphate
C00137 18 myo-Inositol
C00140 18 N-Acetyl-D-glucosamine
C00198 18 D-Glucono-1,5-lactone
C00345 18 6-Phospho-D-gluconate
C01096 18 Sorbitol 6-phosphate
C01225 18 sn-glycero-3-Phospho-1-inositol
C01724 18 Lanosterol
C04256 18 N-Acetyl-D-glucosamine 1-phosphate
C04299 18 D-myo-Inositol 1,2-cyclic phosphate
C00058 19 Formate
C00121 19 D-Ribose
C00191 19 D-Glucuronate
C00620 19 alpha-D-Ribose 1-phosphate
C00645 19 N-Acetyl-D-mannosamine
C05108 19 14-Demethyllanosterol
C11455 19 4,4-Dimethyl-5alpha-cholesta-8,14,24-trien-3beta-ol
C15585 19 myo-Inositol phosphate
C00270 20 N-Acetylneuraminate
C00299 20 Uridine
C03150 20 N-Ribosylnicotinamide
C03736 20 alpha-D-Ribose 5-phosphate
C04257 20 N-Acetyl-D-mannosamine 6-phosphate
C05437 20 Zymosterol
C00105 21 UMP
C05439 21 5alpha-Cholesta-7,24-dien-3beta-ol
C06241 21 N-Acetylneuraminate 9-phosphate
C00015 22 UDP
C00043 23 UDP-N-acetyl-D-glucosamine
C00075 23 UTP
C00029 24 UDP-glucose
C00063 24 CTP
C01170 24 UDP-N-acetyl-D-mannosamine
C04501 24 N-Acetyl-alpha-D-glucosamine 1-phosphate
C00052 25 UDP-D-galactose
C00112 25 CDP
C00128 25 CMP-N-acetylneuraminate
C00167 25 UDP-glucuronate
C00055 26 CMP
C00190 26 UDP-D-xylose
C00243 26 Lactose
C00446 26 alpha-D-Galactose 1-phosphate
C00611 26 N-Acetyllactosamine
C00124 27 D-Galactose
C00475 27 Cytidine
C04886 27 alpha-N-Acetylneuraminyl-2,6-beta-D-galactosyl-1,4-N-acetyl-beta-D-glucosamine
C05396 27 Lactose 6-phosphate
C01235 28 1-alpha-D-Galactosyl-myo-inositol
C01697 28 Galactitol
C05399 28 Melibiitol
C05401 28 3-beta-D-Galactosyl-sn-glycerol
C01582 29 Galactose
C00249 35 Hexadecanoic acid
C02934 35 3-Dehydrosphinganine
C00836 36 Sphinganine
C01120 37 Sphinganine 1-phosphate
C00346 38 Ethanolamine phosphate
C00517 38 Hexadecanal
C00189 39 Ethanolamine
C00570 39 CDP-ethanolamine

reactions:
ID generation name

R00009 2 hydrogen-peroxide:hydrogen-peroxide oxidoreductase
R00086 2 ATP phosphohydrolase (protein-secreting)
R00094 2 NADPH:oxidized-glutathione oxidoreductase
R00112 2 NADPH:NAD+ oxidoreductase (B-specific)
R00115 2 NADPH:oxidized-glutathione oxidoreductase
R00119 2 NADP+ glycohydrolase
R00274 2 Glutathione:hydrogen-peroxide oxidoreductase
R00494 2 
R00004 3 Pyrophosphate phosphohydrolase
R00239 3 ATP:L-glutamate 5-phosphotransferase
R00243 3 L-Glutamate:NAD+ oxidoreductase (deaminating)
R00245 3 L-Glutamate 5-semialdehyde:NAD+ oxidoreductase
R00248 3 L-Glutamate:NADP+ oxidoreductase (deaminating)
R00261 3 L-Glutamate 1-carboxy-lyase
R00275 3 Superoxide:superoxide oxidoreductase
R00707 3 L-1-Pyrroline-5-carboxylate:NAD+ oxidoreductase
R00708 3 L-1-Pyrroline-5-carboxylate:NAD+ oxidoreductase
R00899 3 membrane alanyl aminopeptidase
R07304 3 5-oxo-L-proline amidohydrolase (ATP-hydrolysing)
R00132 4 Carbonic acid hydro-lyase
R00149 4 Carbon-dioxide:ammonia ligase(ADP-forming,carbamate-phosphorylating)
R00253 4 L-Glutamate:ammonia ligase (ADP-forming)
R00256 4 L-Glutamine amidohydrolase
R00267 4 Isocitrate:NADP+ oxidoreductase (decarboxylating)
R00268 4 Oxalosuccinate:NADP+ oxidoreductase (decarboxylating)
R00366 4 Aminoacetic acid:oxygen oxidoreductase (deaminating)
R00667 4 L-Ornithine:2-oxo-acid aminotransferase
R00709 4 Isocitrate:NAD+ oxidoreductase (decarboxylating)
R00893 4 L-Cysteine:oxygen oxidoreductase
R00894 4 L-Glutamate:L-cysteine gamma-ligase (ADP-forming)
R01248 4 L-Proline:NAD+ 5-oxidoreductase
R01251 4 L-Proline:NADP+ 5-oxidoreductase
R01648 4 4-Aminobutanoate:2-oxoglutarate aminotransferase
R03313 4 L-Glutamate-5-semialdehyde:NADP+ 5-oxidoreductase (phosphorylationg)
R00465 5 Glycolate:NADP+ oxidoreductase
R00497 5 gamma-L-Glutamyl-L-cysteine:glycine ligase (ADP-forming)
R00670 5 L-Ornithine carboxy-lyase
R00713 5 Succinate-semialdehyde:NAD+ oxidoreductase
R00717 5 Glycolate:NAD+ oxidoreductase
R01252 5 L-Proline,2-oxoglutarate:oxygen oxidoreductase (4-hydroxylating)
R01324 5 Citrate hydro-lyase
R01398 5 Carbamoyl-phosphate:L-ornithine carbamoyltransferase
R01899 5 Isocitrate:NADP+ oxidoreductase (decarboxylating)
R01900 5 Isocitrate hydro-lyase
R02466 5 3-Sulfino-L-alanine carboxy-lyase
R02619 5 3-Sulfino-L-alanine:2-oxoglutarate aminotransferase
R00351 6 Citrate oxaloacetate-lyase ((pro-3S)-CH2COO- -> acetyl-CoA)
R00352 6 ATP:citrate oxaloacetate-lyase ((pro-3S)-CH2COO- ->acetyl-CoA)(ATP-dephosphorylating)
R00362 6 Citrate oxaloacetate-lyase ((pro-3S)-CH2COO- -->acetate)
R00405 6 Succinate:CoA ligase (ADP-forming)
R00475 6 (S)-2-Hydroxy-acid:oxygen 2-oxidoreductase
R01151 6 Putrescine:oxygen oxidoreductase (deaminating)
R01325 6 Citrate hydro-lyase
R00210 7 Pyruvate:NADP+ 2-oxidoreductase (CoA-acetylating)
R00227 7 Acetyl-CoA hydrolase
R00238 7 Acetyl-CoA:acetyl-CoA C-acetyltransferase
R00259 7 Acetyl-CoA:L-glutamate N-acetyltransferase
R00342 7 (S)-malate:NAD+ oxidoreductase
R00344 7 Pyruvate:carbon-dioxide ligase (ADP-forming)
R00355 7 L-Aspartate:2-oxoglutarate aminotransferase
R00370 7 Acetyl-CoA:glycine C-acetyltransferase
R00371 7 Succinyl-CoA:glycine C-succinyl-transferase(decarboxylating)
R00710 7 Acetaldehyde:NAD+ oxidoreductase
R00711 7 Acetaldehyde:NADP+ oxidoreductase
R00830 7 Succinyl-CoA:glycine C-succinyl-transferase(decarboxylating)
R00831 7 Succinyl-CoA:glycine C-succinyl-transferase(decarboxylating)
R00833 7 (R)-2-Methyl-3-oxopropanoyl-CoA CoA-carbonylmutase
R01154 7 Acetyl-CoA:alkane-alpha,omega-diamine N-acetyltransferase
R01986 7 4-Aminobutyraldehyde:NAD+ oxidoreductase
R02549 7 4-aminobutanal:NAD+ 1-oxidoreductase
R00006 8 2-Acetolactate pyruvate-lyase (carboxylating)
R00036 8 5-Aminolevulinate hydro-lyase(adding 5-aminolevulinate andcyclizing)
R00200 8 ATP:pyruvate O2-phosphotransferase
R00209 8 Pyruvate:NAD+ 2-oxidoreductase (CoA-acetylating)
R00214 8 (S)-Malate:NADP+ oxidoreductase(oxaloacetate-decarboxylating)
R00216 8 (S)-Malate:NADP+ oxidoreductase(oxaloacetate-decarboxylating)
R00220 8 L-serine ammonia-lyase
R00226 8 (S)-2-Acetolactate pyruvate-lyase (carboxylating)
R00258 8 L-Alanine:2-oxoglutarate aminotransferase
R00369 8 L-Alanine:glyoxylate aminotransferase
R00410 8 Succinyl-CoA:3-oxo-acid CoA-transferase
R00489 8 L-Aspartate 1-carboxy-lyase
R00575 8 Carbon-dioxide:L-glutamine amido-ligase (ADP-forming,carbamate-phosphorylating)
R00703 8 (S)-Lactate:NAD+ oxidoreductase
R00704 8 (R)-Lactate:NAD+ oxidoreductase
R00742 8 Acetyl-CoA:carbon-dioxide ligase (ADP-forming)
R00746 8 Ethanol:NADP+ oxidoreductase
R00754 8 Ethanol:NAD+ oxidoreductase
R01082 8 (S)-Malate hydro-lyase
R01397 8 Carbamoyl-phosphate:L-aspartate carbamoyltransferase
R01975 8 (S)-3-Hydroxybutanoyl-CoA:NAD+ oxidoreductase
R01978 8 (S)-3-Hydroxy-3-methylglutaryl-CoA acetoacetyl-CoA-lyase(CoA-acetylating)
R02270 8 Succinyl-CoA:glycine C-succinyl-transferase(decarboxylating)
R02765 8 (R)-2-Methyl-3-oxopropanoyl-CoA 2-epimerase
R04025 8 N-Acetylputrescine:oxygenoxidoreductase(deaminating)(flavin-containing)
R05861 8 D-alanine:oxygen oxidoreductase (deaminating)
R00084 9 Porphobilinogen ammonia-lyase (polymerizing)
R00233 9 Malonyl-CoA carboxy-lyase
R00585 9 L-Serine:pyruvate aminotransferase
R00590 9 L-Serine hydro-lyase (deaminating)
R00658 9 2-Phospho-D-glucerate hydro-lyase
R00905 9 N-Carbamoyl-beta-alanine amidohydrolase
R00908 9 3-Aminopropanoate:2-oxoglutarate aminotransferase
R01360 9 (S)-3-Hydroxy-3-methylglutaryl-CoA acetoacetate-lyase
R01361 9 (R)-3-Hydroxybutanoate:NAD+ oxidoreductase
R01993 9 (S)-Dihydroorotate amidohydrolase
R02082 9 (R)-Mevalonate:NADP+ oxidoreductase (CoA acylating)
R02085 9 (S)-3-Hydroxy-3-methylglutaryl-CoA hydro-lyase
R03026 9 (S)-3-Hydroxybutanoyl-CoA hydro-lyase
R05050 9 N4-Acetylaminobutanal:NAD+ oxidoreductase
R00705 10 3-Oxopropanoate:NAD+ oxidoreductase (decarboxylating,CoA-acetylating)
R01171 10 Butanoyl-CoA:(acceptor) 2,3-oxidoreductase
R01388 10 D-Glycerate:NADP+ 2-oxidoreductase
R01392 10 D-Glycerate:NADP+ 2-oxidoreductase
R01394 10 Hydroxypyruvate ketol-isomerase
R01518 10 2-Phospho-D-glycerate 2,3-phosphomutase
R01867 10 (S)-Dihydroorotate:oxygen oxidoreductase
R02245 10 ATP:(R)-mevalonate 5-phosphotransferase
R02269 10 5,6-Dihydrouracil amidohydrolase
R03165 10 Hydroxymethylbilane hydro-lyase(cyclizing)
R05595 10 
R00978 11 5,6-Dihydrouracil:NADP+ oxidoreductase
R01177 11 Acetyl-CoA:acetyl-CoA C-acetyltransferase
R01512 11 ATP:3-phospho-D-glycerate 1-phosphotransferase
R01513 11 3-Phospho-D-glycerate:NAD+ 2-oxidoreductase
R01516 11 3-Phospho-D-glycerate 1,2-phosphomutase
R01752 11 D-Glyceraldehyde:NAD+ oxidoreductase
R03197 11 Uroporphyrinogen-III carboxy-lyase
R03245 11 ATP:(R)-5-phosphomevalonate phosphotransferase
R01036 12 Glycerol:NAD+ oxidoreductase
R01061 12 D-Glyceraldehyde-3-phosphate:NAD+ oxidoreductase(phosphorylating)
R01063 12 D-Glyceraldehyde-3-phosphate:NADP+ oxidoreductase(phosphorylating)
R01121 12 ATP:(R)-5-diphosphomevalonate carboxy-lyase (dehydrating)
R01515 12 3-Phospho-D-glyceroyl phosphate phosphohydrolase
R01662 12 3-Phospho-D-glyceroyl phosphate 2,3-phosphomutase
R02607 12 3-Phosphoglycerate:NAD+ 2-oxidoreductase
R03220 12 Coproporphyrinogen:oxygen oxidoreductase(decarboxylating)
R04173 12 3-Phosphoserine:2-oxoglutarate aminotransferase
R04748 12 (S)-Hydroxyhexanoyl-CoA:NAD+ oxidoreductase
R00582 13 L-O-Phosphoserine phosphohydrolase
R00847 13 ATP:glycerol 3-phosphotransferase
R01015 13 D-Glyceraldehyde-3-phosphate ketol-isomerase
R01041 13 Glycerol:NADP+ oxidoreductase
R01066 13 2-Deoxy-D-ribose-5-phosphate acetaldehyde-lyase
R01123 13 Isopentenyl-diphosphate delta3-delta2-isomerase
R03222 13 Protoporphyrinogen-IX:oxygen oxidoreductase
R04749 13 (S)-Hydroxyhexanoyl-CoA hydro-lyase
R00842 14 sn-Glycerol-3-phosphate:NAD+ 2-oxidoreductase
R01010 14 Glycerone phosphate phosphohydrolase (alkaline optimum)
R01068 14 D-Fructose-1,6-bisphosphate D-glyceraldehyde-3-phosphate-lyase
R01070 14 beta-D-fructose 1,6-bisphosphate D-glyceraldehyde-3-phosphate-lyase
R01658 14 Dimethylallyl-diphosphate:isopentenyl-diphosphatedimethylallyltranstransferase
R02568 14 D-Fructose 1-phosphate D-glyceraldehyde-3-phosphate-lyase
R02750 14 
R06985 14 trans-Hex-2-enoyl-CoA reductase
R00756 15 ATP:D-fructose-6-phosphate 1-phosphotransferase
R00762 15 D-Fructose-1,6-bisphosphate 1-phosphohydrolase
R01011 15 ATP:glycerone phosphotransferase
R02003 15 Geranyl-diphosphate:isopentenyl-diphosphate geranyltrans-transferase
R04747 15 Hexanoyl-CoA:acetyl-CoA C-acyltransferase
R04780 15 beta-D-Fructose 1,6-bisphosphate 1-phosphohydrolase
R00702 16 Farnesyl-diphosphate:farnesyl-diphosphate farnesyltransferase
R00760 16 ATP:D-fructose 6-phosphotransferase
R00763 16 D-Fructose-2,6-bisphosphate 2-phosphohydrolase
R00765 16 D-Glucosamine-6-phosphate ketol-isomerase(deaminating)
R00768 16 L-Glutamine:D-fructose-6-phosphate aminotransferase (hexoseisomerizing)
R00771 16 D-Glucose-6-phosphate ketol-isomerase
R00772 16 D-Mannose-6-phosphate ketol-isomerase
R01067 16 D-Fructose 6-phosphate:D-glyceraldehyde-3-phosphate glycolaldehydetransferase
R01819 16 D-Mannose-6-phosphate ketol-isomerase
R01830 16 beta-D-Fructose 6-phosphate:D-glyceraldehyde-3-phosphateglycolaldehyde transferase
R02061 16 trans,trans-Farnesyl-diphosphate:isopentenyl-diphosphatefarnesyltranstransferase
R02732 16 ATP:D-fructose-6-phosphate 2-phosphotransferase
R02740 16 alpha-D-Glucose 6-phosphate ketol-isomerase
R03321 16 beta-D-Glucose 6-phosphate ketol-isomerase
R03920 16 ATP:D-fructose 6-phosphotransferase
R04745 16 (S)-Hydroxyoctanoyl-CoA:NAD+ oxidoreductase
R04779 16 ATP:D-fructose-6-phosphate 1-phosphotransferase
R06223 16 
R00299 17 ATP:D-glucose 6-phosphotransferase
R00303 17 D-Glucose-6-phosphate phosphohydrolase
R00835 17 D-Glucose-6-phosphate:NADP+ 1-oxoreductase
R00840 17 1L-myo-Inositol-1-phosphate lyase (isomerizing)
R00866 17 ATP:D-fructose 1-phosphotransferase
R00867 17 ATP:D-fructose 6-phosphotransferase
R00875 17 D-Glucitol:NAD+ 2-oxidoreductase
R00959 17 alpha-D-Glucose 1-phosphate 1,6-phosphomutase
R01529 17 D-Ribulose-5-phosphate 3-epimerase
R01600 17 ATP:D-glucose 6-phosphotransferase
R01786 17 ATP:D-glucose 6-phosphotransferase
R01788 17 alpha-D-Glucose 6-phosphate phosphohydrolase
R01818 17 D-Mannose 6-phosphate 1,6-phosphomutase
R01827 17 Sedoheptulose-7-phosphate:D-glyceraldehyde-3-phosphateglyceronetransferase
R01829 17 Sedoheptulose 1,7-bisphosphate D-glyceraldehyde-3-phosphate-lyase
R02058 17 Acetyl-CoA:D-glucosamine-6-phosphate N-acetyltransferase
R02059 17 N-Acetyl-D-glucosamine-6-phosphate amidohydrolase
R02731 17 D-Fructose-2,6-bisphosphate 2-phosphohydrolase
R02736 17 beta-D-Glucose-6-phosphate:NADP+ 1-oxoreductase
R02739 17 alpha-D-Glucose 6-phosphate ketol-isomerase
R02872 17 Presqualene diphosphate:farnesyl-diphosphate farnesyltransferase
R02874 17 Squalene,hydrogen-donor:oxygen oxidoreductase (2,3-epoxidizing)
R04746 17 (S)-Hydroxyoctanoyl-CoA hydro-lyase
R07324 17 1D-myo-inositol-3-phosphate lyase (isomerizing)
R07378 17 sedoheptulose-7-phosphate:D-glyceraldehyde-3-phosphateglyceronetransferase
R01056 18 D-Ribose-5-phosphate ketol-isomerase
R01185 18 myo-Inositol 1-phosphate phosphahydrolase
R01187 18 1D-myo-Inositol 3-phosphate phosphahydrolase
R01201 18 ATP:N-acetyl-D-glucosamine 6-phosphotransferase
R01520 18 beta-D-Glucose:NAD+ 1-oxoreductase
R01521 18 beta-D-Glucose:NADP+ 1-oxoreductase
R01602 18 alpha-D-Glucose 1-epimerase
R01641 18 Sedoheptulose-7-phosphate:D-glyceraldehyde-3-phosphateglycolaldehyde transferase
R01787 18 alpha-D-Glucose:NADP+ 1-oxidoreductase
R01843 18 ATP:Sedoheptulose 7-phosphate 1-phosphotransferase
R01845 18 Sedoheptulose 1,7-bisphosphate 1-phosphohydrolase
R02035 18 6-Phospho-D-glucono-1,5-lactone lactonohydrolase
R02086 18 N-Acetyl-D-glucosamine 1-phosphate 1,6-phosphomutase
R02865 18 ATP:D-hexose 6-phosphotransferase
R03199 18 (S)-2,3-Epoxysqualene mutase (cyclizing, lanosterol-forming)
R03331 18 sn-Glycero-3-phospho-1-inositol inositolphosphohydrolase
R03333 18 1D-myo-Inositol-1,2-cyclic-phosphate 2-inositolphosphohydrolase
R03776 18 trans-Oct-2-enoyl-CoA reductase
R07246 18 sedoheptulose-7-phosphate:D-glyceraldehyde-3-phosphateglycolaldehydetransferase
R01051 19 ATP:D-ribose 5-phosphotransferase
R01057 19 D-Ribose 1,5-phosphomutase
R01184 19 myo-Inositol:oxygen oxidoreductase
R01207 19 N-Acyl-D-glucosamine 2-epimerase
R01528 19 6-Phospho-D-gluconate:NADP+ 2-oxidoreductase (decarboxylating)
R03690 19 
R03778 19 Octanoyl-CoA:acetyl-CoA C-acyltransferase
R05640 19 Lanosterol,NADPH:oxygen oxidoreductase (14-methyl cleaving)
R07343 19 myo-inositol-phosphate phosphohydrolase
R01804 20 N-Acetylneuraminate pyruvate-lyase (pyruvate-phosphorylating)
R01876 20 Uridine:orthophosphate ribosyltransferase
R02294 20 N-Ribosylnicotinamide:orthophosphate ribosyltransferase
R02299 20 alpha-D-Ribose 1-phosphate 1,6-phosphomutase
R02705 20 ATP:N-acyl-D-mannosamine 6-phosphotransferase
R04669 20 
R04743 20 (S)-Hydroxydecanoyl-CoA:NAD+ oxidoreductase
R05639 20 4,4-dimethyl-5a-cholesta-8,24-dien-3b-ol:NADP+ D14-oxidoreductase
R00964 21 ATP:uridine 5'-phosphotransferase
R04435 21 N-Acetylneuraminate 9-phosphate pyruvate-lyase(pyruvate-phosphorylating)
R04744 21 (S)-Hydroxydecanoyl-CoA hydro-lyase
R04804 21 delta8,24-Cholestadien-3beta-ol delta7-delta8-isomerase
R00158 22 ATP:nucleoside-phosphate phosphotransferase
R00963 22 Uridine 5'-monophosphate phosphohydrolase
R04753 22 trans-Dec-2-enoyl-CoA reductase
R00155 23 UDP diphosphohydrolase
R00156 23 ATP:nucleoside-diphosphate phosphatransferase
R00414 23 UDP-N-acetyl-D-glucosamine 2-epimerase
R00659 23 UTP:pyruvate O2-phosphotransferase
R00769 23 UTP:D-fructose-6-phosphate 1-phosphotransferase
R01847 23 UTP:Sedoheptulose 7-phosphate 1-phosphotransferase
R04742 23 Decanoyl-CoA:acetyl-CoA C-acyltransferase
R00159 24 UTP diphosphohydrolase
R00289 24 UTP:alpha-D-glucose-1-phosphate uridylyltransferase
R00415 24 UTP:N-acetyl-alpha-D-glucosamine-1-phosphate uridylyltransferase
R00416 24 UTP:N-acetyl-alpha-D-glucosamine-1-phosphate uridylyltransferase
R00420 24 UDP-N-acetyl-D-glucosamine 2-epimerase
R00571 24 UTP:ammonia ligase(ADP-forming)
R00573 24 UTP:ammonia ligase(ADP-forming)
R00662 24 Uridine triphosphate pyrophosphohydrolase
R00967 24 UTP:uridine 5'-phosphotransferase
R04741 24 (S)-3-Hydroxydodecanoyl-CoA:NAD+ oxidoreductase
R00286 25 UDPglucose:NAD+ oxidoreductase
R00287 25 UDPglucose pyrophosphohydrolase
R00291 25 UDPglucose 4-epimerase
R00569 25 CTP diphosphohydrolase
R00570 25 ATP:nucleoside-diphosphate phosphatransferase
R00572 25 CTP:pyruvate O2-phosphotransferase
R00767 25 CTP:D-fructose-6-phosphate 1-phosphotransferase
R01117 25 CTP:N-acylneuraminate cytidylyltransferase
R01846 25 CTP:Sedoheptulose 7-phosphate 1-phosphotransferase
R04170 25 (S)-3-Hydroxydodecanoyl-CoA hydro-lyase
R00503 26 UDPgalactose:D-glucose 4-beta-D-galactosyltransferase
R00512 26 ATP:CMP phosphotransferase
R00514 26 CDP diphosphohydrolase
R00955 26 UDPglucose:alpha-D-galactose-1-phosphate uridylyltransferase
R01205 26 UDPgalactose:N-acetyl-D-glucosamine 4-beta-D-galactosyltransferase
R01384 26 UDP-D-glucuronate carboxy-lyase
R03856 26 trans-Dodec-2-enoyl-CoA reductase
R04100 26 3-cis-Dodecenoyl-CoA delta3-cis-delta2-trans-isomerase
R00511 27 Cytidine-5'-monophosphate phosphohydrolase
R01092 27 ATP:D-galactose 1-phosphotransferase
R01100 27 Lactose galactohydrolase
R01678 27 Lactose galactohydrolase
R01679 27 Lactose 6-phosphate galactohydrolase
R03858 27 Lauroyl-CoA:acetyl-CoA C-acyltransferase
R04532 27 CMP-N-acetylneuraminate:beta-D-galactosyl-1,4-N-acetyl-beta-D--glucosamine alpha-2,6-N-acetylneuraminyltransferase
R00513 28 ATP:cytidine 5'-phosphotransferase
R00516 28 UTP:cytidine 5'-phosphotransferase
R01093 28 D-Galactose:NAD+ 1-oxidoreductase
R01095 28 D-Galactose:NADP+ 1-oxidoreductase
R01104 28 Galactosylglycerol galactohydrolase
R01194 28 1-alpha-D-Galactosyl-myo-inositol galactohydrolase
R01878 28 Cytidine aminohydrolase
R02926 28 Melibiitol galactohydrolase
R04739 28 (S)-3-Hydroxytetradecanoyl-CoA:NAD+ oxidoreductase
R03616 29 Galactosylglycerol galactohydrolase
R04740 29 (S)-3-Hydroxytetradecanoyl-CoA hydro-lyase
R03989 30 trans-Tetradec-2-enoyl-CoA reductase
R03991 31 myristoyl-CoA:acetylCoA C-myristoyltransferase
R04737 32 (S)-3-Hydroxyhexadecanoyl-CoA:NAD+ oxidoreductase
R04738 33 (S)-3-Hydroxyhexadecanoyl-CoA hydro-lyase
R01278 34 trans-Hexadec-2-enoyl-CoA reductase
R01274 35 Palmitoyl-CoA hydrolase
R01281 35 Palmitoyl-CoA:L-serine C-palmitoyltransferase (decarboxylating)
R02978 36 Sphinganine:NADP+ 3-oxidoreductase
R02976 37 ATP:sphinganine 1-phosphotransferase
R02464 38 Sphinganine-1-phosphate pamlmitaldehyde-lyase
R06520 38 3-sn-phosphatidate phosphohydrolase
R02038 39 CTP:ethanolamine-phosphate cytidylyltransferase
R06870 39 Phosphoethanolamine phosphohydrolase
R01468 40 ATP:ethanolamine O-phosphotransferase
