# Supplementary material for: Local and global modes of drug action in biochemical networks
Source: BMC Chem Biol. 2009 Apr 7;9:4. doi: 10.1186/1472-6769-9-4 (PMC2670818; doi:10.1186/1472-6769-9-4)
Supplement: Additional File 3 — Full set of metabolic drug scopes. This archive contains the full set of metabolic drug scopes for 276 drugs from the DrugBank database and four metabolic networks. Individual files in the archive are named according to the following nomenclature: DrugBank accession number of the drug, followed by "_hsa" for human or "_ref" for reference network, followed by "_i" for irreversible or "_r" for reversible network. [file 1472-6769-9-4-S3.zip › aprd00006_hsa_r.txt]

Expansion curve 
seeds: Oxygen H2O Glutathione NADP+ Oxidized glutathione NADPH H+
not identified: 


 

compounds:
ID generation name

C00001 1 H2O
C00005 1 NADPH
C00006 1 NADP+
C00007 1 Oxygen
C00051 1 Glutathione
C00080 1 H+
C00127 1 Oxidized glutathione
C00003 2 NAD+
C00009 2 Orthophosphate
C00025 2 L-Glutamate
C00027 2 H2O2
C00153 2 Nicotinamide
C01419 2 Cys-Gly
C03246 2 ADPribose 2'-phosphate
C00011 3 CO2
C00013 3 Pyrophosphate
C00014 3 NH3
C00020 3 AMP
C00026 3 2-Oxoglutarate
C00037 3 Glycine
C00097 3 L-Cysteine
C00301 3 ADP-ribose
C00334 3 4-Aminobutanoate
C00455 3 Nicotinamide D-ribonucleotide
C00669 3 gamma-L-Glutamyl-L-cysteine
C00704 3 O2.-
C01165 3 L-Glutamate 5-semialdehyde
C01879 3 5-Oxoproline
C02238 3 5-Oxo-L-proline
C03287 3 L-Glutamyl 5-phosphate
C03912 3 (S)-1-Pyrroline-5-carboxylate
C00002 4 ATP
C00008 4 ADP
C00022 4 Pyruvate
C00048 4 Glyoxylate
C00054 4 Adenosine 3',5'-bisphosphate
C00064 4 L-Glutamine
C00077 4 L-Ornithine
C00117 4 D-Ribose 5-phosphate
C00119 4 5-Phospho-alpha-D-ribose 1-diphosphate
C00130 4 IMP
C00147 4 Adenine
C00148 4 L-Proline
C00169 4 Carbamoyl phosphate
C00212 4 Adenosine
C00232 4 Succinate semialdehyde
C00283 4 Hydrogen sulfide
C00302 4 Glutamate
C00311 4 Isocitrate
C00555 4 4-Aminobutanal
C00575 4 3',5'-Cyclic AMP
C00606 4 3-Sulfino-L-alanine
C00857 4 Deamino-NAD+
C00957 4 Mercaptopyruvate
C01353 4 Carbonic acid
C03150 4 N-Ribosylnicotinamide
C05379 4 Oxalosuccinate
C00041 5 L-Alanine
C00042 5 Succinate
C00065 5 L-Serine
C00074 5 Phosphoenolpyruvate
C00081 5 ITP
C00104 5 IDP
C00121 5 D-Ribose
C00133 5 D-Alanine
C00134 5 Putrescine
C00144 5 GMP
C00149 5 (S)-Malate
C00158 5 Citrate
C00160 5 Glycolate
C00186 5 (S)-Lactate
C00199 5 D-Ribulose 5-phosphate
C00256 5 (R)-Lactate
C00262 5 Hypoxanthine
C00288 5 HCO3-
C00294 5 Inosine
C00327 5 L-Citrulline
C00417 5 cis-Aconitate
C00519 5 Hypotaurine
C00620 5 alpha-D-Ribose 1-phosphate
C00655 5 Xanthosine 5'-phosphate
C00900 5 2-Acetolactate
C01157 5 trans-4-Hydroxy-L-proline
C01185 5 Nicotinate D-ribonucleotide
C01260 5 P1,P4-Bis(5'-adenosyl) tetraphosphate
C02739 5 Phosphoribosyl-ATP
C03090 5 5-Phosphoribosylamine
C04307 5 P1,P2-Bis(5'-adenosyl) triphosphate
C04734 5 1-(5'-Phosphoribosyl)-5-formamido-4-imidazolecarboxamide
C05527 5 3-Sulfinylpyruvate
C05823 5 3-Mercaptolactate
C06010 5 (S)-2-Acetolactate
C06197 5 P1,P3-Bis(5'-adenosyl) triphosphate
C00033 6 Acetate
C00035 6 GDP
C00036 6 Oxaloacetate
C00044 6 GTP
C00122 6 Fumarate
C00168 6 Hydroxypyruvate
C00222 6 3-Oxopropanoate
C00231 6 D-Xylulose 5-phosphate
C00242 6 Guanine
C00345 6 6-Phospho-D-gluconate
C00385 6 Xanthine
C00387 6 Guanosine
C00624 6 N-Acetyl-L-glutamate
C00631 6 2-Phospho-D-glycerate
C00700 6 XTP
C00942 6 3',5'-Cyclic GMP
C01005 6 O-Phospho-L-serine
C01762 6 Xanthosine
C02218 6 2-Aminoacrylate
C02714 6 N-Acetylputrescine
C03214 6 2-Amino-3-oxobutanoate
C03451 6 (R)-S-Lactoylglutathione
C03508 6 L-2-Amino-3-oxobutanoic acid
C03722 6 Pyridine-2,3-dicarboxylate
C03736 6 alpha-D-Ribose 5-phosphate
C03838 6 5'-Phosphoribosylglycinamide
C04281 6 L-1-Pyrroline-3-hydroxy-5-carboxylate
C05841 6 Nicotinate D-ribonucleoside
C05993 6 Acetyl adenylate
C00049 7 L-Aspartate
C00058 7 Formate
C00084 7 Acetaldehyde
C00099 7 beta-Alanine
C00118 7 (2R)-2-Hydroxy-3-(phosphonooxy)-propanal
C00164 7 Acetoacetate
C00197 7 3-Phospho-D-glycerate
C00227 7 Acetyl phosphate
C00253 7 Nicotinate
C00258 7 D-Glycerate
C00281 7 Sedoheptulose 7-phosphate
C00366 7 Urate
C00402 7 D-Aspartate
C00430 7 5-Aminolevulinate
C00437 7 N-Acetylornithine
C00546 7 Methylglyoxal
C01146 7 2-Hydroxy-3-oxopropanoate
C01236 7 D-Glucono-1,5-lactone 6-phosphate
C01261 7 P1,P4-Bis(5'-guanosyl) tetraphosphate
C03232 7 3-Phosphonooxypyruvate
C03794 7 N6-(1,2-Dicarboxyethyl)-AMP
C04392 7 P1,P4-Bis(5'-xanthosyl) tetraphosphate
C04895 7 2-Amino-4-hydroxy-6-(erythro-1,2,3-trihydroxypropyl)dihydropteridinetriphosphate
C05382 7 D-Sedoheptulose 7-phosphate
C05520 7 2-Amino-3-oxoadipate
C05922 7 Formamidopyrimidine nucleoside triphosphate
C05936 7 N4-Acetylaminobutanal
C05947 7 L-erythro-4-Hydroxyglutamate
C00085 8 D-Fructose 6-phosphate
C00092 8 D-Glucose 6-phosphate
C00111 8 Glycerone phosphate
C00152 8 L-Asparagine
C00236 8 3-Phospho-D-glyceroyl phosphate
C00279 8 D-Erythrose 4-phosphate
C00418 8 (R)-Mevalonate
C00438 8 N-Carbamoyl-L-aspartate
C00447 8 Sedoheptulose 1,7-bisphosphate
C00469 8 Ethanol
C00536 8 Triphosphate
C00577 8 D-Glyceraldehyde
C00597 8 3-Phosphoglycerate
C00673 8 2-Deoxy-D-ribose 5-phosphate
C00931 8 Porphobilinogen
C00937 8 (R)-Lactaldehyde
C01042 8 N-Acetyl-L-aspartate
C01044 8 N-Formyl-L-aspartate
C01061 8 4-Fumarylacetoacetate
C01089 8 (R)-3-Hydroxybutanoate
C01159 8 2,3-Bisphospho-D-glycerate
C01172 8 beta-D-Glucose 6-phosphate
C01888 8 Aminoacetone
C02642 8 3-Ureidopropionate
C02946 8 4-Acetamidobutanoate
C03406 8 N-(L-Arginino)succinate
C03684 8 6-Pyruvoyltetrahydropterin
C04874 8 2-Amino-4-hydroxy-6-(D-erythro-1,2,3-trihydroxypropyl)-7,8-dihydropteridine
C05665 8 beta-Aminopropion aldehyde
C05923 8 2,5-Diaminopyrimidine nucleoside triphosphate
C05938 8 L-4-Hydroxyglutamate semialdehyde
C05946 8 D-4-Hydroxy-2-oxoglutarate
C05999 8 Lactaldehyde
C06148 8 2,5-Diamino-6-(5'-triphosphoryl-3',4'-trihydroxy-2'-oxopentyl)-amino-4-oxopyrimidine
C00031 9 D-Glucose
C00062 9 L-Arginine
C00093 9 sn-Glycerol 3-phosphate
C00095 9 D-Fructose
C00116 9 Glycerol
C00184 9 Glycerone
C00221 9 beta-D-Glucose
C00275 9 D-Mannose 6-phosphate
C00337 9 (S)-Dihydroorotate
C00352 9 D-Glucosamine 6-phosphate
C00354 9 D-Fructose 1,6-bisphosphate
C00429 9 5,6-Dihydrouracil
C00583 9 Propane-1,2-diol
C00665 9 beta-D-Fructose 2,6-bisphosphate
C00668 9 alpha-D-Glucose 6-phosphate
C00986 9 1,3-Diaminopropane
C01024 9 Hydroxymethylbilane
C01036 9 4-Maleylacetoacetate
C01094 9 D-Fructose 1-phosphate
C01107 9 (R)-5-Phosphomevalonate
C01177 9 Inositol 1-phosphate
C01801 9 Deoxyribose
C04006 9 1D-myo-Inositol 3-phosphate
C04244 9 6-Lactoyl-5,6,7,8-tetrahydropterin
C05345 9 beta-D-Fructose 6-phosphate
C05378 9 beta-D-Fructose 1,6-bisphosphate
C06893 9 2-Deoxy-5-keto-D-gluconic acid 6-phosphate
C00086 10 Urea
C00089 10 Sucrose
C00103 10 D-Glucose 1-phosphate
C00106 10 Uracil
C00137 10 myo-Inositol
C00159 10 D-Mannose
C00179 10 Agmatine
C00185 10 Cellobiose
C00198 10 D-Glucono-1,5-lactone
C00246 10 Butanoic acid
C00267 10 alpha-D-Glucose
C00272 10 Tetrahydrobiopterin
C00295 10 Orotate
C00329 10 D-Glucosamine
C00349 10 2-Methyl-3-oxopropanoate
C00357 10 N-Acetyl-D-glucosamine 6-phosphate
C00533 10 Nitric oxide
C00544 10 Homogentisate
C00581 10 Guanidinoacetate
C00636 10 D-Mannose 1-phosphate
C00794 10 D-Sorbitol
C01035 10 4-Guanidinobutanoate
C01051 10 Uroporphyrinogen III
C01083 10 alpha,alpha-Trehalose
C01143 10 (R)-5-Diphosphomevalonate
C01201 10 N(omega)-(ADP-D-ribosyl)-L-arginine
C01225 10 sn-glycero-3-Phospho-1-inositol
C02336 10 beta-D-Fructose
C04063 10 D-myo-Inositol 3,4-bisphosphate
C04299 10 D-myo-Inositol 1,2-cyclic phosphate
C05933 10 N-(omega)-Hydroxyarginine
C05983 10 Propinol adenylate
C06002 10 (S)-Methylmalonate semialdehyde
C00096 11 GDP-mannose
C00129 11 Isopentenyl diphosphate
C00140 11 N-Acetyl-D-glucosamine
C00163 11 Propanoate
C00191 11 D-Glucuronate
C00208 11 Maltose
C00252 11 Isomaltose
C00268 11 Dihydrobiopterin
C00299 11 Uridine
C01096 11 Sorbitol 6-phosphate
C01103 11 Orotidine 5'-phosphate
C01179 11 3-(4-Hydroxyphenyl)pyruvate
C01188 11 3-Hydroxy-2-methylpropanoate
C01205 11 (R)-3-Amino-2-methylpropanoate
C01243 11 1D-myo-Inositol 1,3,4-trisphosphate
C02170 11 Methylmalonate
C03263 11 Coproporphyrinogen III
C03284 11 L-3-Amino-isobutanoate
C03546 11 myo-Inositol 4-phosphate
C04256 11 N-Acetyl-D-glucosamine 1-phosphate
C06001 11 (S)-3-Hydroxyisobutyrate
C15585 11 myo-Inositol phosphate
C00082 12 L-Tyrosine
C00105 12 UMP
C00235 12 Dimethylallyl diphosphate
C00475 12 Cytidine
C00645 12 N-Acetyl-D-mannosamine
C01079 12 Protoporphyrinogen IX
C01220 12 1D-myo-Inositol 1,4-bisphosphate
C01222 12 GDP-4-dehydro-6-deoxy-D-mannose
C01272 12 1D-myo-Inositol 1,3,4,5-tetrakisphosphate
C01674 12 Chitobiose
C04477 12 1D-myo-Inositol 1,3,4,6-tetrakisphosphate
C05350 12 2-Hydroxy-3-(4-hydroxyphenyl)propenoate
C00015 13 UDP
C00029 13 UDP-glucose
C00055 13 CMP
C00075 13 UTP
C00079 13 L-Phenylalanine
C00270 13 N-Acetylneuraminate
C00325 13 GDP-L-fucose
C00341 13 Geranyl diphosphate
C00355 13 3,4-Dihydroxy-L-phenylalanine
C00483 13 Tyramine
C01245 13 D-myo-Inositol 1,4,5-trisphosphate
C02191 13 Protoporphyrin
C04257 13 N-Acetyl-D-mannosamine 6-phosphate
C14830 13 GDP-4-keto-6-L-deoxygalactose
C15522 13 4a-Hydroxytetrahydrobiopterin
C00043 14 UDP-N-acetyl-D-glucosamine
C00052 14 UDP-D-galactose
C00063 14 CTP
C00067 14 Formaldehyde
C00112 14 CDP
C00166 14 Phenylpyruvate
C00167 14 UDP-glucuronate
C00448 14 trans,trans-Farnesyl diphosphate
C00822 14 Dopaquinone
C02505 14 2-Phenylacetamide
C02985 14 L-Fucose 1-phosphate
C03758 14 4-(2-Aminoethyl)-1,2-benzenediol
C03765 14 4-Hydroxyphenylacetaldehyde
C05332 14 Phenethylamine
C06198 14 P1,P4-Bis(5'-uridyl) tetraphosphate
C06241 14 N-Acetylneuraminate 9-phosphate
C11555 14 1D-myo-Inositol 1,4,5,6-tetrakisphosphate
C00128 15 CMP-N-acetylneuraminate
C00132 15 Methanol
C00190 15 UDP-D-xylose
C00213 15 Sarcosine
C00218 15 Methylamine
C00243 15 Lactose
C00353 15 Geranylgeranyl diphosphate
C00446 15 alpha-D-Galactose 1-phosphate
C00601 15 Phenylacetaldehyde
C00611 15 N-Acetyllactosamine
C00642 15 4-Hydroxyphenylacetate
C00751 15 Squalene
C00940 15 2-Oxoglutaramate
C01019 15 6-Deoxy-L-galactose
C01170 15 UDP-N-acetyl-D-mannosamine
C01284 15 1D-myo-Inositol 1,3,4,5,6-pentakisphosphate
C02763 15 enol-Phenylpyruvate
C03428 15 Presqualene diphosphate
C04043 15 3,4-Dihydroxyphenylacetaldehyde
C04501 15 N-Acetyl-alpha-D-glucosamine 1-phosphate
C05852 15 2-Hydroxyphenylacetate
C00124 16 D-Galactose
C01054 16 (S)-2,3-Epoxysqualene
C01161 16 3,4-Dihydroxyphenylacetate
C04520 16 1D-myo-Inositol 3,4,5,6-tetrakisphosphate
C04886 16 alpha-N-Acetylneuraminyl-2,6-beta-D-galactosyl-1,4-N-acetyl-beta-D-glucosamine
C05396 16 Lactose 6-phosphate
C07086 16 Phenylacetic acid
C00492 17 Raffinose
C01235 17 1-alpha-D-Galactosyl-myo-inositol
C01697 17 Galactitol
C01724 17 Lanosterol
C05399 17 Melibiitol
C05400 17 Epimelibiose
C05401 17 3-beta-D-Galactosyl-sn-glycerol
C05402 17 Melibiose
C01582 18 Galactose
C01613 18 Stachyose
C05108 18 14-Demethyllanosterol
C05404 18 D-Gal alpha 1->6D-Gal alpha 1->6D-Glucose
C11455 18 4,4-Dimethyl-5alpha-cholesta-8,14,24-trien-3beta-ol
C05437 19 Zymosterol
C05439 20 5alpha-Cholesta-7,24-dien-3beta-ol
C00249 34 Hexadecanoic acid
C02934 34 3-Dehydrosphinganine
C00836 35 Sphinganine
C01120 36 Sphinganine 1-phosphate
C00346 37 Ethanolamine phosphate
C00517 37 Hexadecanal
C00189 38 Ethanolamine
C00570 38 CDP-ethanolamine
C06124 38 Sphingosine 1-phosphate
C00319 39 Sphingosine

reactions:
ID generation name

R00009 2 hydrogen-peroxide:hydrogen-peroxide oxidoreductase
R00086 2 ATP phosphohydrolase (protein-secreting)
R00094 2 NADPH:oxidized-glutathione oxidoreductase
R00104 2 ATP:NAD+ 2'-phosphotransferase
R00112 2 NADPH:NAD+ oxidoreductase (B-specific)
R00115 2 NADPH:oxidized-glutathione oxidoreductase
R00119 2 NADP+ glycohydrolase
R00274 2 Glutathione:hydrogen-peroxide oxidoreductase
R00494 2 
R00004 3 Pyrophosphate phosphohydrolase
R00102 3 NAD+ glycohydrolase
R00103 3 NAD+ phosphohydrolase
R00239 3 ATP:L-glutamate 5-phosphotransferase
R00243 3 L-Glutamate:NAD+ oxidoreductase (deaminating)
R00245 3 L-Glutamate 5-semialdehyde:NAD+ oxidoreductase
R00248 3 L-Glutamate:NADP+ oxidoreductase (deaminating)
R00251 3 5-Oxoproline amidohydrolase (ATP-hydrolysing)
R00261 3 L-Glutamate 1-carboxy-lyase
R00275 3 Superoxide:superoxide oxidoreductase
R00497 3 gamma-L-Glutamyl-L-cysteine:glycine ligase (ADP-forming)
R00707 3 L-1-Pyrroline-5-carboxylate:NAD+ oxidoreductase
R00708 3 L-1-Pyrroline-5-carboxylate:NAD+ oxidoreductase
R00899 3 membrane alanyl aminopeptidase
R07304 3 5-oxo-L-proline amidohydrolase (ATP-hydrolysing)
R00085 4 ATP diphosphohydrolase
R00122 4 ATP pyrophosphohydrolase
R00127 4 ATP:AMP phosphotransferase
R00132 4 Carbonic acid hydro-lyase
R00137 4 ATP:nicotinamide-nucleotide adenylyltransferase
R00149 4 Carbon-dioxide:ammonia ligase(ADP-forming,carbamate-phosphorylating)
R00181 4 AMP aminohydrolase
R00183 4 Adenosine 5'-monophosphate phosphohydrolase
R00185 4 ATP:adenosine 5'-phosphotransferase
R00188 4 Adenosine 3',5'-bisphosphate 3'(2')-phosphohydrolase
R00190 4 AMP:pyrophosphate phosphoribosyltransferase
R00191 4 Adenosine 3',5'-phosphate 5'-nucleotidohydrolase
R00253 4 L-Glutamate:ammonia ligase (ADP-forming)
R00256 4 L-Glutamine amidohydrolase
R00257 4 Deamido-NAD+:L-glutamine amido-ligase (AMP-forming)
R00267 4 Isocitrate:NADP+ oxidoreductase (decarboxylating)
R00268 4 Oxalosuccinate:NADP+ oxidoreductase (decarboxylating)
R00366 4 Aminoacetic acid:oxygen oxidoreductase (deaminating)
R00667 4 L-Ornithine:2-oxo-acid aminotransferase
R00709 4 Isocitrate:NAD+ oxidoreductase (decarboxylating)
R00782 4 L-Cysteine L-homocysteine-lyase (deaminating)
R00893 4 L-Cysteine:oxygen oxidoreductase
R00894 4 L-Glutamate:L-cysteine gamma-ligase (ADP-forming)
R00896 4 L-Cysteine:2-oxoglutarate aminotransferase
R01054 4 ADPribose ribophosphohydrolase
R01248 4 L-Proline:NAD+ 5-oxidoreductase
R01251 4 L-Proline:NADP+ 5-oxidoreductase
R01271 4 Nicotinamide-nucleotide:pyrophosphatephospho-alpha-D-ribosyltransferase
R01648 4 4-Aminobutanoate:2-oxoglutarate aminotransferase
R01986 4 4-Aminobutyraldehyde:NAD+ oxidoreductase
R02323 4 Nicotinamide ribonucleotide phosphohydrolase
R02549 4 4-aminobutanal:NAD+ 1-oxidoreductase
R03313 4 L-Glutamate-5-semialdehyde:NADP+ 5-oxidoreductase (phosphorylationg)
R00006 5 2-Acetolactate pyruvate-lyase (carboxylating)
R00089 5 ATP pyrophosphate-lyase (cyclizing)
R00184 5 P1,P4-Bis(5'-adenosyl) tetraphosphate nucleotidohydrolase
R00186 5 (S)-Lactate adenylohydrolase
R00187 5 P1,P3-Bis(5'-adenosyl) triphosphate adenylohydrolase
R00200 5 ATP:pyruvate O2-phosphotransferase
R00209 5 Pyruvate:NAD+ 2-oxidoreductase (CoA-acetylating)
R00210 5 Pyruvate:NADP+ 2-oxidoreductase (CoA-acetylating)
R00214 5 (S)-Malate:NADP+ oxidoreductase(oxaloacetate-decarboxylating)
R00216 5 (S)-Malate:NADP+ oxidoreductase(oxaloacetate-decarboxylating)
R00220 5 L-serine ammonia-lyase
R00226 5 (S)-2-Acetolactate pyruvate-lyase (carboxylating)
R00258 5 L-Alanine:2-oxoglutarate aminotransferase
R00369 5 L-Alanine:glyoxylate aminotransferase
R00465 5 Glycolate:NADP+ oxidoreductase
R00475 5 (S)-2-Hydroxy-acid:oxygen 2-oxidoreductase
R00575 5 Carbon-dioxide:L-glutamine amido-ligase (ADP-forming,carbamate-phosphorylating)
R00670 5 L-Ornithine carboxy-lyase
R00703 5 (S)-Lactate:NAD+ oxidoreductase
R00704 5 (R)-Lactate:NAD+ oxidoreductase
R00713 5 Succinate-semialdehyde:NAD+ oxidoreductase
R00717 5 Glycolate:NAD+ oxidoreductase
R00720 5 Inosine 5'-triphosphate pyrophosphohydrolase
R00961 5 IDP diphosphohydrolase
R01049 5 ATP:D-ribose-5-phosphate pyrophosphotransferase
R01051 5 ATP:D-ribose 5-phosphotransferase
R01056 5 D-Ribose-5-phosphate ketol-isomerase
R01057 5 D-Ribose 1,5-phosphomutase
R01071 5 1-(5-Phospho-D-ribosyl)-ATP:pyrophosphate phosphoribosyl-transferase
R01072 5 5-Phosphoribosylamine:pyrophosphate phosphoribosyltransferase(glutamate-amidating)
R01126 5 Inosine 5'-monophosphate phosphohydrolase
R01127 5 IMP 1,2-hydrolase (decyclizing)
R01130 5 IMP:NAD+ oxidoreductase
R01132 5 IMP:pyrophosphate phosphoribosyltransferase
R01134 5 NADH:guanosine-5'-phosphate oxidoreductase(deaminating)
R01151 5 Putrescine:oxygen oxidoreductase (deaminating)
R01252 5 L-Proline,2-oxoglutarate:oxygen oxidoreductase (4-hydroxylating)
R01324 5 Citrate hydro-lyase
R01398 5 Carbamoyl-phosphate:L-ornithine carbamoyltransferase
R01560 5 Adenosine aminohydrolase
R01561 5 Adenosine:orthophosphate ribosyltransferase
R01899 5 Isocitrate:NADP+ oxidoreductase (decarboxylating)
R01900 5 Isocitrate hydro-lyase
R02294 5 N-Ribosylnicotinamide:orthophosphate ribosyltransferase
R02466 5 3-Sulfino-L-alanine carboxy-lyase
R02619 5 3-Sulfino-L-alanine:2-oxoglutarate aminotransferase
R03004 5 Deamino-NAD+ nucleotidohydrolase
R03005 5 ATP:nicotinamide-nucleotide adenylyltransferase
R03104 5 3-Mercaptolactate:NAD+ oxidoreductase
R05861 5 D-alanine:oxygen oxidoreductase (deaminating)
R00227 6 Acetyl-CoA hydrolase
R00233 6 Malonyl-CoA carboxy-lyase
R00235 6 Acetate:CoA ligase (AMP-forming)
R00236 6 Acetyl adenylate:CoA ligase (AMP-forming)
R00238 6 Acetyl-CoA:acetyl-CoA C-acetyltransferase
R00259 6 Acetyl-CoA:L-glutamate N-acetyltransferase
R00328 6 GDP phosphohydrolase
R00332 6 ATP:(d)GMP phosphotransferase
R00342 6 (S)-malate:NAD+ oxidoreductase
R00344 6 Pyruvate:carbon-dioxide ligase (ADP-forming)
R00351 6 Citrate oxaloacetate-lyase ((pro-3S)-CH2COO- -> acetyl-CoA)
R00352 6 ATP:citrate oxaloacetate-lyase ((pro-3S)-CH2COO- ->acetyl-CoA)(ATP-dephosphorylating)
R00362 6 Citrate oxaloacetate-lyase ((pro-3S)-CH2COO- -->acetate)
R00370 6 Acetyl-CoA:glycine C-acetyltransferase
R00371 6 Succinyl-CoA:glycine C-succinyl-transferase(decarboxylating)
R00405 6 Succinate:CoA ligase (ADP-forming)
R00426 6 Guanosine 5'-triphosphate pyrophosphohydrolase
R00582 6 L-O-Phosphoserine phosphohydrolase
R00585 6 L-Serine:pyruvate aminotransferase
R00590 6 L-Serine hydro-lyase (deaminating)
R00658 6 2-Phospho-D-glucerate hydro-lyase
R00705 6 3-Oxopropanoate:NAD+ oxidoreductase (decarboxylating,CoA-acetylating)
R00719 6 ITP diphosphohydrolase
R00722 6 ATP:nucleoside-diphosphate phosphatransferase
R00724 6 ITP:pyruvate O2-phosphotransferase
R00726 6 ITP:oxaloacetate carboxy-lyase (transphosphorylating)
R00727 6 Succinate:CoA ligase (GDP-forming)
R00742 6 Acetyl-CoA:carbon-dioxide ligase (ADP-forming)
R01082 6 (S)-Malate hydro-lyase
R01154 6 Acetyl-CoA:alkane-alpha,omega-diamine N-acetyltransferase
R01227 6 Guanosine 5'-monophosphate phosphohydrolase
R01229 6 GMP:pyrophosphate phosphoribosyltransferase
R01231 6 Xanthosine-5'-phosphate:L-glutamine amido-ligase (AMP-forming)
R01234 6 Guanosine 3',5'-cyclic phosphate 5'-nucleotidohydrolase
R01325 6 Citrate hydro-lyase
R01528 6 6-Phospho-D-gluconate:NADP+ 2-oxidoreductase (decarboxylating)
R01529 6 D-Ribulose-5-phosphate 3-epimerase
R01736 6 S-(2-Hydroxyacyl)glutathione hydrolase
R01768 6 Xanthine:NAD+ oxidoreductase
R01769 6 Hypoxanthine:oxygen oxidoreductase
R01863 6 inosine:orthophosphate ribosyltransferase
R02142 6 XMP:pyrophosphate phosphoribosyltransferase
R02299 6 alpha-D-Ribose 1-phosphate 1,6-phosphomutase
R02719 6 Xanthosine 5'-phosphate phosphohydrolase
R02720 6 XTP pyrophosphohydrolase
R03291 6 trans-4-Hydroxy-L-proline:NAD+ 5-oxidoreductase
R03293 6 trans-4-Hydroxy-L-proline:NADP+ 5-oxidoreductase
R03346 6 Nicotinate D-ribonucleotide phosphohydrolase
R03348 6 Nicotinate-nucleotide:pyrophosphate phosphoribosyltransferase(carboxylating)
R04144 6 5-Phospho-D-ribosylamine:glycine ligase (ADP-forming)
R00316 7 Acetate:CoA ligase (AMP-forming)
R00317 7 Acetyl phosphate phosphohydrolase
R00330 7 ATP:nucleoside-diphosphate phosphatransferase
R00335 7 GTP phosphohydrolase (vesicle-releasing)
R00355 7 L-Aspartate:2-oxoglutarate aminotransferase
R00359 7 D-Aspartate:oxygen oxidoreductase (deaminating)
R00410 7 Succinyl-CoA:3-oxo-acid CoA-transferase
R00424 7 GTP 7,8-8,9-dihydrolase
R00428 7 GTP 7,8-8,9-dihydrolase
R00430 7 GTP:pyruvate O2-phosphotransferase
R00431 7 GTP:oxaloacetate carboxy-lyase (transphosphorylating)
R00432 7 Succinate:CoA ligase (GDP-forming)
R00434 7 GTP pyrophosphate-lyase (cyclizing)
R00669 7 N2-Acetyl-L-ornithine amidohydrolase
R00710 7 Acetaldehyde:NAD+ oxidoreductase
R00711 7 Acetaldehyde:NADP+ oxidoreductase
R00829 7 Succinyl-CoA:acetyl-CoA C-acyltransferase
R00830 7 Succinyl-CoA:glycine C-succinyl-transferase(decarboxylating)
R00831 7 Succinyl-CoA:glycine C-succinyl-transferase(decarboxylating)
R00833 7 (R)-2-Methyl-3-oxopropanoyl-CoA CoA-carbonylmutase
R00908 7 3-Aminopropanoate:2-oxoglutarate aminotransferase
R01083 7 N6-(1,2-Dicarboxyethyl)AMP AMP-lyase
R01232 7 P1,P4-Bis(5'-nucleosyl)-tetraphosphate nucleotidohydrolase
R01357 7 Acetoacetate:CoA ligase (AMP-forming)
R01388 7 D-Glycerate:NADP+ 2-oxidoreductase
R01392 7 D-Glycerate:NADP+ 2-oxidoreductase
R01394 7 Hydroxypyruvate ketol-isomerase
R01518 7 2-Phospho-D-glycerate 2,3-phosphomutase
R01641 7 Sedoheptulose-7-phosphate:D-glyceraldehyde-3-phosphateglycolaldehyde transferase
R01676 7 Guanine aminohydrolase
R01975 7 (S)-3-Hydroxybutanoyl-CoA:NAD+ oxidoreductase
R01978 7 (S)-3-Hydroxy-3-methylglutaryl-CoA acetoacetyl-CoA-lyase(CoA-acetylating)
R02035 7 6-Phospho-D-glucono-1,5-lactone lactonohydrolase
R02103 7 xanthine:NAD+ oxidoreductase
R02107 7 Xanthine:oxygen oxidoreductase
R02147 7 guanosine:orthophosphate ribosyltransferase
R02295 7 Nicotinate D-ribonucleoside:orthophosphate ribosyltransferase
R02297 7 Xanthosine:orthophosphate ribosyltransferase
R02530 7 (R)-S-Lactoylglutathione methylglyoxal-lyase (isomerizing)
R02805 7 P1,P4-Bis(5'-nucleosyl)-tetraphosphate nucleotidohydrolase
R04025 7 N-Acetylputrescine:oxygenoxidoreductase(deaminating)(flavin-containing)
R04173 7 3-Phosphoserine:2-oxoglutarate aminotransferase
R04444 7 L-1-Pyrroline-3-hydroxy-5-carboxylate:NAD+ oxidoreductase
R04445 7 L-1-Pyrroline-3-hydroxy-5-carboxylate:NADP+ oxidoreductase
R07246 7 sedoheptulose-7-phosphate:D-glyceraldehyde-3-phosphateglycolaldehydetransferase
R00036 8 5-Aminolevulinate hydro-lyase(adding 5-aminolevulinate andcyclizing)
R00488 8 N-Acetyl-L-aspartate amidohydrolase
R00489 8 L-Aspartate 1-carboxy-lyase
R00526 8 N-Formyl-L-aspartate amidohydrolase
R00578 8 L-aspartate:L-glutamine amido-ligase (AMP-forming)
R00746 8 Ethanol:NADP+ oxidoreductase
R00754 8 Ethanol:NAD+ oxidoreductase
R00835 8 D-Glucose-6-phosphate:NADP+ 1-oxoreductase
R00904 8 beta-Aminopropion aldehyde:NAD+ oxidoreductase
R00905 8 N-Carbamoyl-beta-alanine amidohydrolase
R01015 8 D-Glyceraldehyde-3-phosphate ketol-isomerase
R01061 8 D-Glyceraldehyde-3-phosphate:NAD+ oxidoreductase(phosphorylating)
R01063 8 D-Glyceraldehyde-3-phosphate:NADP+ oxidoreductase(phosphorylating)
R01066 8 2-Deoxy-D-ribose-5-phosphate acetaldehyde-lyase
R01135 8 IMP:L-aspartate ligase (GDP-forming)
R01360 8 (S)-3-Hydroxy-3-methylglutaryl-CoA acetoacetate-lyase
R01361 8 (R)-3-Hydroxybutanoate:NAD+ oxidoreductase
R01364 8 4-Fumarylacetoacetate fumarylhydrola
R01397 8 Carbamoyl-phosphate:L-aspartate carbamoyltransferase
R01512 8 ATP:3-phospho-D-glycerate 1-phosphotransferase
R01513 8 3-Phospho-D-glycerate:NAD+ 2-oxidoreductase
R01515 8 3-Phospho-D-glyceroyl phosphate phosphohydrolase
R01516 8 3-Phospho-D-glycerate 1,2-phosphomutase
R01752 8 D-Glyceraldehyde:NAD+ oxidoreductase
R01827 8 Sedoheptulose-7-phosphate:D-glyceraldehyde-3-phosphateglyceronetransferase
R01843 8 ATP:Sedoheptulose 7-phosphate 1-phosphotransferase
R01845 8 Sedoheptulose 1,7-bisphosphate 1-phosphohydrolase
R01848 8 ITP:Sedoheptulose 7-phosphate 1-phosphotransferase
R01954 8 L-Citrulline:L-aspartate ligase (AMP-forming)
R02082 8 (R)-Mevalonate:NADP+ oxidoreductase (CoA acylating)
R02085 8 (S)-3-Hydroxy-3-methylglutaryl-CoA hydro-lyase
R02270 8 Succinyl-CoA:glycine C-succinyl-transferase(decarboxylating)
R02527 8 (R)-Lactaldehyde:NAD+ oxidoreductase
R02529 8 Aminoacetone:oxygen oxidoreductase(deaminating)(flavin-containing)
R02531 8 Lactaldehyde:NAD+ 1-oxidoreductase
R02607 8 3-Phosphoglycerate:NAD+ 2-oxidoreductase
R02736 8 beta-D-Glucose-6-phosphate:NADP+ 1-oxoreductase
R02765 8 (R)-2-Methyl-3-oxopropanoyl-CoA 2-epimerase
R03026 8 (S)-3-Hydroxybutanoyl-CoA hydro-lyase
R04286 8 2-Amino-4-hydroxy-6-(erythro-1,2,3-trihydroxypropyl)dihydropteridine triphosphate lyase
R04620 8 2-Amino-4-hydroxy-6-(erythro-1,2,3-trihydroxypropyl)dihydropteridine triphosphate phosphohydrolase (alkaline optimum)
R04639 8 2-Amino-4-hydroxy-6-(erythro-1,2,3-trihydroxypropyl)dihydropteridine triphosphate 7,8-8,9-dihydrolase
R05046 8 Formamidopyrimidine nucleoside triphosphate 7,8-8,9-dihydrolase
R05050 8 N4-Acetylaminobutanal:NAD+ oxidoreductase
R05051 8 L-erythro-4-Hydroxyglutamate:NAD+ oxidoreductase
R05052 8 L-erythro-4-Hydroxyglutamate:2-oxoglutarate aminotransferase
R06941 8 (S)-3-hydroxyacyl-CoA:NAD+ oxidoreductase
R07378 8 sedoheptulose-7-phosphate:D-glyceraldehyde-3-phosphateglyceronetransferase
R00084 9 Porphobilinogen ammonia-lyase (polymerizing)
R00299 9 ATP:D-glucose 6-phosphotransferase
R00303 9 D-Glucose-6-phosphate phosphohydrolase
R00725 9 ITP:D-hexose 6-phosphotransferase
R00756 9 ATP:D-fructose-6-phosphate 1-phosphotransferase
R00760 9 ATP:D-fructose 6-phosphotransferase
R00762 9 D-Fructose-1,6-bisphosphate 1-phosphohydrolase
R00763 9 D-Fructose-2,6-bisphosphate 2-phosphohydrolase
R00765 9 D-Glucosamine-6-phosphate ketol-isomerase(deaminating)
R00768 9 L-Glutamine:D-fructose-6-phosphate aminotransferase (hexoseisomerizing)
R00770 9 ITP:D-fructose-6-phosphate 1-phosphotransferase
R00771 9 D-Glucose-6-phosphate ketol-isomerase
R00772 9 D-Mannose-6-phosphate ketol-isomerase
R00840 9 1L-myo-Inositol-1-phosphate lyase (isomerizing)
R00842 9 sn-Glycerol-3-phosphate:NAD+ 2-oxidoreductase
R00876 9 ITP:D-hexose 6-phosphotransferase
R01010 9 Glycerone phosphate phosphohydrolase (alkaline optimum)
R01011 9 ATP:glycerone phosphotransferase
R01036 9 Glycerol:NAD+ oxidoreductase
R01041 9 Glycerol:NADP+ oxidoreductase
R01067 9 D-Fructose 6-phosphate:D-glyceraldehyde-3-phosphate glycolaldehydetransferase
R01068 9 D-Fructose-1,6-bisphosphate D-glyceraldehyde-3-phosphate-lyase
R01070 9 beta-D-fructose 1,6-bisphosphate D-glyceraldehyde-3-phosphate-lyase
R01086 9 N-(L-Argininosuccinate) arginie-lyase
R01171 9 Butanoyl-CoA:(acceptor) 2,3-oxidoreductase
R01600 9 ATP:D-glucose 6-phosphotransferase
R01662 9 3-Phospho-D-glyceroyl phosphate 2,3-phosphomutase
R01829 9 Sedoheptulose 1,7-bisphosphate D-glyceraldehyde-3-phosphate-lyase
R01830 9 beta-D-Fructose 6-phosphate:D-glyceraldehyde-3-phosphateglycolaldehyde transferase
R01859 9 Propanoyl-CoA:carbon-dioxide ligase (ADP-forming)
R01993 9 (S)-Dihydroorotate amidohydrolase
R02245 9 ATP:(R)-mevalonate 5-phosphotransferase
R02269 9 5,6-Dihydrouracil amidohydrolase
R02568 9 D-Fructose 1-phosphate D-glyceraldehyde-3-phosphate-lyase
R02577 9 Propane-1,2-diol:NAD+ 1-oxidoreductase
R02739 9 alpha-D-Glucose 6-phosphate ketol-isomerase
R02750 9 
R03139 9 1,3-Diaminopropane:oxygen oxidoreductase (deaminating)(copper-containing)
R03181 9 4-Maleylacetoacetate cis-trans-isomerase
R03321 9 beta-D-Glucose 6-phosphate ketol-isomerase
R04138 9 3-Methylcrotonoyl-CoA:carbon-dioxide ligase (ADP-forming)
R04285 9 6-Lactoyl-5,6,7,8-tetrahydropterin:NADP+ 2'-oxidoreductase
R05048 9 GTP 7,8-8,9-dihydrolase
R05378 9 2-Deoxy-5-keto-D-gluconic acid 6-phosphate Dihydroxyacetonephosphate-lyase
R05595 9 
R05804 9 ADP:D-glucose 6-phosphotransferase
R06942 9 (3S)-3-hydroxyacyl-CoA hydro-lyase
R07324 9 1D-myo-inositol-3-phosphate lyase (isomerizing)
R00010 10 alpha,alpha-Trehalose glucohydrolase
R00026 10 beta-D-Glucoside glucohydrolase
R00551 10 L-Arginine amidinohydrolase
R00555 10 NAD+:L-arginine ADP-D-ribosyltransferase
R00557 10 L-Arginine,NADPH:oxygen oxidoreductase (nitric-oxide-forming)
R00558 10 L-Arginine,NADPH:oxygen oxidoreductase (nitric-oxide-forming)
R00565 10 L-Arginine:glycine amidinotransferase
R00566 10 L-Arginine carboxy-lyase
R00801 10 alpha-D-Glucoside glucohydrolase
R00847 10 ATP:glycerol 3-phosphotransferase
R00866 10 ATP:D-fructose 1-phosphotransferase
R00867 10 ATP:D-fructose 6-phosphotransferase
R00875 10 D-Glucitol:NAD+ 2-oxidoreductase
R00922 10 2-Methyl-3-oxopropanoate:NAD+ oxidoreductase (CoA-propanoylating)
R00926 10 Propinol adenylate:CoA ligase (AMP-forming)
R00927 10 Propanoyl-CoA:acetyl-CoA C-acyltransferase
R00935 10 (S)-Methylmalonate semialdehyde:NAD+ oxidoreductase(CoA-propanoylating)
R00959 10 alpha-D-Glucose 1-phosphate 1,6-phosphomutase
R00978 10 5,6-Dihydrouracil:NADP+ oxidoreductase
R01176 10 Butanoate:CoA ligase (AMP-forming)
R01177 10 Acetyl-CoA:acetyl-CoA C-acetyltransferase
R01185 10 myo-Inositol 1-phosphate phosphahydrolase
R01187 10 1D-myo-Inositol 3-phosphate phosphahydrolase
R01326 10 ATP:D-glucose 6-phosphotransferase
R01327 10 ITP:D-hexose 6-phosphotransferase
R01520 10 beta-D-Glucose:NAD+ 1-oxoreductase
R01521 10 beta-D-Glucose:NADP+ 1-oxoreductase
R01602 10 alpha-D-Glucose 1-epimerase
R01786 10 ATP:D-glucose 6-phosphotransferase
R01788 10 alpha-D-Glucose 6-phosphate phosphohydrolase
R01813 10 Tetrahydrobiopterin:NADP+ oxidoreductase
R01818 10 D-Mannose 6-phosphate 1,6-phosphomutase
R01819 10 D-Mannose-6-phosphate ketol-isomerase
R01867 10 (S)-Dihydroorotate:oxygen oxidoreductase
R01886 10 N(omega)-(ADP-D-ribosyl)-L-arginine ADPribosylhydrolase
R01961 10 ATP:D-glucosamine phosphotransferase
R01964 10 ITP:D-hexose 6-phosphotransferase
R01989 10 L-Arginine:glycine amidinotransferase
R02058 10 Acetyl-CoA:D-glucosamine-6-phosphate N-acetyltransferase
R02059 10 N-Acetyl-D-glucosamine-6-phosphate amidohydrolase
R02519 10 Homogentisate:oxygen 1,2-oxidoreductase (decyclizing)
R02731 10 D-Fructose-2,6-bisphosphate 2-phosphohydrolase
R02732 10 ATP:D-fructose-6-phosphate 2-phosphotransferase
R02740 10 alpha-D-Glucose 6-phosphate ketol-isomerase
R03165 10 Hydroxymethylbilane hydro-lyase(cyclizing)
R03245 10 ATP:(R)-5-phosphomevalonate phosphotransferase
R03331 10 sn-Glycero-3-phospho-1-inositol inositolphosphohydrolase
R03333 10 1D-myo-Inositol-1,2-cyclic-phosphate 2-inositolphosphohydrolase
R03920 10 ATP:D-fructose 6-phosphotransferase
R04137 10 3-Hydroxyisopentyl-CoA hydro-lyase
R04372 10 D-myo-Inositol-3,4-bisphosphate 4-phosphohydrolase
R04779 10 ATP:D-fructose-6-phosphate 1-phosphotransferase
R04780 10 beta-D-Fructose 1,6-bisphosphate 1-phosphohydrolase
R05373 10 Methylmalonyl-CoA carboxy-lyase
R00028 11 alpha-D-Glucoside glucohydrolase
R00111 11 N-(omega)-Hydroxyarginine,NADPH:oxygen oxidoreductase(nitric-oxide-forming)
R00802 11 alpha-D-Glucoside glucohydrolase
R00883 11 GDP:D-mannose-1-phosphate guanylyltransferase
R01121 11 ATP:(R)-5-diphosphomevalonate carboxy-lyase (dehydrating)
R01157 11 Agmatine amidinohydrolase
R01184 11 myo-Inositol:oxygen oxidoreductase
R01186 11 myo-Inositol 4-phosphate phosphahydrolase
R01201 11 ATP:N-acetyl-D-glucosamine 6-phosphotransferase
R01354 11 Propanoate:CoA ligase (AMP-forming)
R01718 11 Isomaltose 6-alpha-D-glucanohydrolase
R01787 11 alpha-D-Glucose:NADP+ 1-oxidoreductase
R01793 11 NADH:6,7-dihydropteridine oxidoreductase
R01794 11 NADPH:6,7-dihydropteridine oxidoreductase
R01870 11 Orotidine-5'-phosphate:pyrophosphate phosphoribosyltransferase
R01876 11 Uridine:orthophosphate ribosyltransferase
R02047 11 3-Hydroxy-2-methylpropanoate:NAD+ oxidoreductase
R02048 11 (R)-3-Amino-2-methylpropanoate:2-oxoglutarate aminotransferase
R02050 11 (R)-3-Amino-2-methylpropanoate:pyruvate aminotransferase
R02086 11 N-Acetyl-D-glucosamine 1-phosphate 1,6-phosphomutase
R02521 11 4-Hydroxyphenylpyruvate:oxygen oxidoreductase(hydroxylating,decarboxylating)
R02865 11 ATP:D-hexose 6-phosphotransferase
R02867 11 ITP:D-hexose 6-phosphotransferase
R03197 11 Uroporphyrinogen-III carboxy-lyase
R03427 11 D-myo-Inositol 1,3,4-trisphosphate 1-phosphohydrolase
R03869 11 (S)-Methylmalonate semialdehyde:NAD+ oxidoreductase
R03871 11 (S)-Methylmalonate semialdehyde:oxygen oxidoreductase
R04188 11 L-3-Amino-isobutanoate:2-oxoglutarate aminotransferase
R04203 11 (2S,3S)-3-hydroxy-2-methylbutanoyl-CoA:NAD+ oxidoreductase
R04748 11 (S)-Hydroxyhexanoyl-CoA:NAD+ oxidoreductase
R05066 11 3-Hydroxy-2-methylpropanoate:NAD+ oxidoreductase
R07343 11 myo-inositol-phosphate phosphohydrolase
R00022 12 
R00734 12 L-Tyrosine:2-oxoglutarate aminotransferase
R00888 12 GDPmannose 4,6-hydro-lyase
R00963 12 Uridine 5'-monophosphate phosphohydrolase
R00964 12 ATP:uridine 5'-phosphotransferase
R00965 12 Orotidine-5'-phosphate carboxy-lyase
R00968 12 GTP:uridine 5'-phosphotransferase
R00970 12 ITP:uridine 5'-phosphotransferase
R01123 12 Isopentenyl-diphosphate delta3-delta2-isomerase
R01207 12 N-Acyl-D-glucosamine 2-epimerase
R01878 12 Cytidine aminohydrolase
R03220 12 Coproporphyrinogen:oxygen oxidoreductase(decarboxylating)
R03342 12 3-(4-Hydroxyphenyl)pyruvate keto-enol-isomerase
R03393 12 D-myo-Inositol-1,4-bisphosphate 1-phosphohydrolase
R03428 12 ATP:1D-myo-inositol-1,3,4-trisphosphate 5-phosphotransferase
R03429 12 ATP:1D-myo-inositol-1,3,4-trisphosphate 6-phosphotransferase
R03430 12 D-myo-Inositol 1,3,4,5-tetrakisphosphate 5-phosphohydrolase
R04204 12 (2S,3S)-3-Hydroxy-2-methylbutanoyl-CoA hydro-liase
R04749 12 (S)-Hydroxyhexanoyl-CoA hydro-lyase
R00155 13 UDP diphosphohydrolase
R00158 13 ATP:nucleoside-phosphate phosphotransferase
R00287 13 UDPglucose pyrophosphohydrolase
R00511 13 Cytidine-5'-monophosphate phosphohydrolase
R00513 13 ATP:cytidine 5'-phosphotransferase
R00517 13 GTP:cytidine 5'-phosphotransferase
R00662 13 Uridine triphosphate pyrophosphohydrolase
R00731 13 L-Tyrosine:oxygen oxidoreductase
R00736 13 L-Tyrosine carboxy-lyase
R00962 13 ITP:cytidine 5'-phosphotransferase
R01658 13 Dimethylallyl-diphosphate:isopentenyl-diphosphatedimethylallyltranstransferase
R01795 13 L-Phenylalanine,tetrahydrobiopterin:oxygen oxidoreductase(4-hydroxylating)
R01804 13 N-Acetylneuraminate pyruvate-lyase (pyruvate-phosphorylating)
R01815 13 L-Tyrosine,tetrahydrobiopterin:oxygen oxidoreductase(3-hydroxylating)
R02705 13 ATP:N-acyl-D-mannosamine 6-phosphotransferase
R03170 13 2-Methylbutanoyl-CoA:(acceptor) 2,3-oxidoreductase
R03222 13 Protoporphyrinogen-IX:oxygen oxidoreductase
R03394 13 D-myo-Inositol-1,4,5-trisphosphate 5-phosphohydrolase
R03433 13 ATP:1D-myo-inositol-1,4,5-trisphosphate 3-phosphotransferase
R03434 13 D-myo-Inositol 1,3,4,5-tetrakisphosphate 3-phosphohydrolase
R05692 13 GDP-L-fucose:NADP+ 4-oxidoreductase (3,5-epimerizing)
R06985 13 trans-Hex-2-enoyl-CoA reductase
R07059 13 
R07212 13 L-tyrosine,tetrahydrobiopterin:oxygenoxidoreductase(3-hydroxylating)
R00156 14 ATP:nucleoside-diphosphate phosphatransferase
R00157 14 Uridine triphosphate:AMP phosphotransferase
R00159 14 UTP diphosphohydrolase
R00286 14 UDPglucose:NAD+ oxidoreductase
R00289 14 UTP:alpha-D-glucose-1-phosphate uridylyltransferase
R00291 14 UDPglucose 4-epimerase
R00414 14 UDP-N-acetyl-D-glucosamine 2-epimerase
R00415 14 UTP:N-acetyl-alpha-D-glucosamine-1-phosphate uridylyltransferase
R00512 14 ATP:CMP phosphotransferase
R00514 14 CDP diphosphohydrolase
R00516 14 UTP:cytidine 5'-phosphotransferase
R00571 14 UTP:ammonia ligase(ADP-forming)
R00573 14 UTP:ammonia ligase(ADP-forming)
R00659 14 UTP:pyruvate O2-phosphotransferase
R00694 14 L-Phenylalanine:2-oxoglutarate aminotransferase
R00698 14 Donor:hydrogen-peroxide oxidoreductase
R00699 14 L-Phenylalanine carboxy-lyase
R00769 14 UTP:D-fructose-6-phosphate 1-phosphotransferase
R00967 14 UTP:uridine 5'-phosphotransferase
R00969 14 P1,P4-Bis(5'-nucleosyl)-tetraphosphate nucleotidohydrolase
R01847 14 UTP:Sedoheptulose 7-phosphate 1-phosphotransferase
R01951 14 GTP:L-fucose-1-phosphate guanylyltransferase
R02003 14 Geranyl-diphosphate:isopentenyl-diphosphate geranyltrans-transferase
R02078 14 L-Tyrosine,L-dopa:oxygen oxidoreductase
R02080 14 3-Hydroxy-L-tyrosine carboxy-lyase
R02382 14 Tyramine:oxygen oxidoreductase(deaminating)(flavin-containing)
R02383 14 Monophenol,L-dopa:oxygen oxidoreductase
R04435 14 N-Acetylneuraminate 9-phosphate pyruvate-lyase(pyruvate-phosphorylating)
R04747 14 Hexanoyl-CoA:acetyl-CoA C-acyltransferase
R05800 14 ATP:1D-myo-inositol-1,4,5-trisphosphate 6-phosphotransferase
R07060 14 
R07211 14 L-phenylalanine,tetrahydrobiopterin:oxygenoxidoreductase(4-hydroxylating)
R00416 15 UTP:N-acetyl-alpha-D-glucosamine-1-phosphate uridylyltransferase
R00420 15 UDP-N-acetyl-D-glucosamine 2-epimerase
R00503 15 UDPgalactose:D-glucose 4-beta-D-galactosyltransferase
R00569 15 CTP diphosphohydrolase
R00570 15 ATP:nucleoside-diphosphate phosphatransferase
R00572 15 CTP:pyruvate O2-phosphotransferase
R00602 15 Hydorogen-peroxide:hydrogen-peroxide oxidoreductase
R00610 15 Sarcosine:oxygen oxidoreductase (demethylating)
R00702 15 Farnesyl-diphosphate:farnesyl-diphosphate farnesyltransferase
R00767 15 CTP:D-fructose-6-phosphate 1-phosphotransferase
R00955 15 UDPglucose:alpha-D-galactose-1-phosphate uridylyltransferase
R01117 15 CTP:N-acylneuraminate cytidylyltransferase
R01205 15 UDPgalactose:N-acetyl-D-glucosamine 4-beta-D-galactosyltransferase
R01372 15 Phenylpyruvate:oxygen oxidoreductase (hydroxylating,decarboxylating)
R01375 15 L-Glutamine:phenylpyruvate aminotransferase
R01378 15 Phenylpyruvate keto-enol-isomerase
R01384 15 UDP-D-glucuronate carboxy-lyase
R01846 15 CTP:Sedoheptulose 7-phosphate 1-phosphotransferase
R02061 15 trans,trans-Farnesyl-diphosphate:isopentenyl-diphosphatefarnesyltranstransferase
R02613 15 Phenethylamine:oxygen oxidoreductase (deaminating)(copper-containing)
R02695 15 4-Hydroxyphenylacetaldehyde:NAD+ oxidoreductase
R02697 15 4-Hydroxyphenylacetaldehyde:NADP+ oxidoreductase
R03161 15 ATP:6-deoxy-L-galactose 1-phosphotransferase
R04300 15 4-(2-Aminoethyl)-1,2-benzenediol:oxygenoxidoreductase(deaminating)(flavin-containing)
R04745 15 (S)-Hydroxyoctanoyl-CoA:NAD+ oxidoreductase
R05801 15 ATP:1D-myo-inositol-1,4,5-trisphosphate 6-phosphotransferase
R06154 15 methylamine:oxygen oxidoreductase (deaminating) (copper-containing)
R06223 15 
R01092 16 ATP:D-galactose 1-phosphotransferase
R01100 16 Lactose galactohydrolase
R01678 16 Lactose galactohydrolase
R01679 16 Lactose 6-phosphate galactohydrolase
R02536 16 Phenylacetaldehyde:NAD+ oxidoreductase
R02537 16 Aldehyde:NADP+ oxidoreductase
R02872 16 Presqualene diphosphate:farnesyl-diphosphate farnesyltransferase
R02874 16 Squalene,hydrogen-donor:oxygen oxidoreductase (2,3-epoxidizing)
R03300 16 3,4-Dihydroxyphenylacetaldehyde:NAD+ oxidoreductase
R03302 16 3,4-Dihydroxyphenylacetaldehyde:NADP+ oxidoreductase
R03479 16 ATP:1D-myo-inositol-3,4,5,6-tetrakisphosphate 1-phosphotransferase
R04532 16 CMP-N-acetylneuraminate:beta-D-galactosyl-1,4-N-acetyl-beta-D--glucosamine alpha-2,6-N-acetylneuraminyltransferase
R04746 16 (S)-Hydroxyoctanoyl-CoA hydro-lyase
R01093 17 D-Galactose:NAD+ 1-oxidoreductase
R01095 17 D-Galactose:NADP+ 1-oxidoreductase
R01101 17 alpha-D-Glucoside glucohydrolase
R01103 17 Raffinose galactohydrolase
R01104 17 Galactosylglycerol galactohydrolase
R01194 17 1-alpha-D-Galactosyl-myo-inositol galactohydrolase
R01329 17 Epimelibiose galactohydrolase
R02926 17 Melibiitol galactohydrolase
R03199 17 (S)-2,3-Epoxysqualene mutase (cyclizing, lanosterol-forming)
R03776 17 trans-Oct-2-enoyl-CoA reductase
R03616 18 Galactosylglycerol galactohydrolase
R03634 18 
R03690 18 
R03778 18 Octanoyl-CoA:acetyl-CoA C-acyltransferase
R05549 18 
R05640 18 Lanosterol,NADPH:oxygen oxidoreductase (14-methyl cleaving)
R04669 19 
R04743 19 (S)-Hydroxydecanoyl-CoA:NAD+ oxidoreductase
R05639 19 4,4-dimethyl-5a-cholesta-8,24-dien-3b-ol:NADP+ D14-oxidoreductase
R04744 20 (S)-Hydroxydecanoyl-CoA hydro-lyase
R04804 20 delta8,24-Cholestadien-3beta-ol delta7-delta8-isomerase
R04753 21 trans-Dec-2-enoyl-CoA reductase
R04742 22 Decanoyl-CoA:acetyl-CoA C-acyltransferase
R04741 23 (S)-3-Hydroxydodecanoyl-CoA:NAD+ oxidoreductase
R04170 24 (S)-3-Hydroxydodecanoyl-CoA hydro-lyase
R03856 25 trans-Dodec-2-enoyl-CoA reductase
R04100 25 3-cis-Dodecenoyl-CoA delta3-cis-delta2-trans-isomerase
R03858 26 Lauroyl-CoA:acetyl-CoA C-acyltransferase
R04739 27 (S)-3-Hydroxytetradecanoyl-CoA:NAD+ oxidoreductase
R04740 28 (S)-3-Hydroxytetradecanoyl-CoA hydro-lyase
R03989 29 trans-Tetradec-2-enoyl-CoA reductase
R03991 30 myristoyl-CoA:acetylCoA C-myristoyltransferase
R04737 31 (S)-3-Hydroxyhexadecanoyl-CoA:NAD+ oxidoreductase
R04738 32 (S)-3-Hydroxyhexadecanoyl-CoA hydro-lyase
R01278 33 trans-Hexadec-2-enoyl-CoA reductase
R01274 34 Palmitoyl-CoA hydrolase
R01280 34 Palmitate:CoA ligase (AMP-forming)
R01281 34 Palmitoyl-CoA:L-serine C-palmitoyltransferase (decarboxylating)
R02978 35 Sphinganine:NADP+ 3-oxidoreductase
R02976 36 ATP:sphinganine 1-phosphotransferase
R06520 36 3-sn-phosphatidate phosphohydrolase
R02464 37 Sphinganine-1-phosphate pamlmitaldehyde-lyase
R01468 38 ATP:ethanolamine O-phosphotransferase
R02038 38 CTP:ethanolamine-phosphate cytidylyltransferase
R06516 38 sphinganine-1-phosphate palmitaldehyde-lyase
R06870 38 Phosphoethanolamine phosphohydrolase
R01926 39 
R06521 39 3-sn-phosphatidate phosphohydrolase
