# Supplementary material for: Local and global modes of drug action in biochemical networks
Source: BMC Chem Biol. 2009 Apr 7;9:4. doi: 10.1186/1472-6769-9-4 (PMC2670818; doi:10.1186/1472-6769-9-4)
Supplement: Additional File 3 — Full set of metabolic drug scopes. This archive contains the full set of metabolic drug scopes for 276 drugs from the DrugBank database and four metabolic networks. Individual files in the archive are named according to the following nomenclature: DrugBank accession number of the drug, followed by "_hsa" for human or "_ref" for reference network, followed by "_i" for irreversible or "_r" for reversible network. [file 1472-6769-9-4-S3.zip › aprd00006_ref_i.txt]

Expansion curve 
seeds: Oxygen H2O Glutathione NADP+ Oxidized glutathione NADPH H+
not identified: 


 

compounds:
ID generation name

C00001 1 H2O
C00005 1 NADPH
C00006 1 NADP+
C00007 1 Oxygen
C00051 1 Glutathione
C00080 1 H+
C00127 1 Oxidized glutathione
C00003 2 NAD+
C00004 2 NADH
C00009 2 Orthophosphate
C00025 2 L-Glutamate
C00027 2 H2O2
C00153 2 Nicotinamide
C00282 2 Hydrogen
C01419 2 Cys-Gly
C03246 2 ADPribose 2'-phosphate
C05359 2 e-
C00011 3 CO2
C00013 3 Pyrophosphate
C00014 3 NH3
C00020 3 AMP
C00026 3 2-Oxoglutarate
C00037 3 Glycine
C00097 3 L-Cysteine
C00217 3 D-Glutamate
C00253 3 Nicotinate
C00301 3 ADP-ribose
C00334 3 4-Aminobutanoate
C00455 3 Nicotinamide D-ribonucleotide
C00704 3 O2.-
C01165 3 L-Glutamate 5-semialdehyde
C02238 3 5-Oxo-L-proline
C03287 3 L-Glutamyl 5-phosphate
C03618 3 L-threo-3-Methylaspartate
C03734 3 alpha-D-Glutamyl phosphate
C03912 3 (S)-1-Pyrroline-5-carboxylate
C04856 3 (6S)-6-beta-Hydroxy-1,4,5,6-tetrahydronicotinamide-adeninedinucleotide
C05765 3 L-Glutamyl 1-phosphate
C06701 3 Phosphonate
C00002 4 ATP
C00008 4 ADP
C00048 4 Glyoxylate
C00054 4 Adenosine 3',5'-bisphosphate
C00058 4 Formate
C00064 4 L-Glutamine
C00077 4 L-Ornithine
C00117 4 D-Ribose 5-phosphate
C00119 4 5-Phospho-alpha-D-ribose 1-diphosphate
C00130 4 IMP
C00147 4 Adenine
C00148 4 L-Proline
C00169 4 Carbamoyl phosphate
C00192 4 Hydroxylamine
C00212 4 Adenosine
C00232 4 Succinate semialdehyde
C00237 4 CO
C00283 4 Hydrogen sulfide
C00311 4 Isocitrate
C00433 4 2,5-Dioxopentanoate
C00491 4 L-Cystine
C00536 4 Triphosphate
C00606 4 3-Sulfino-L-alanine
C00620 4 alpha-D-Ribose 1-phosphate
C00669 4 gamma-L-Glutamyl-L-cysteine
C00697 4 Nitrogen
C00793 4 D-Cysteine
C01005 4 O-Phospho-L-serine
C01010 4 Urea-1-carboxylate
C01020 4 6-Hydroxynicotinate
C01185 4 Nicotinate D-ribonucleotide
C01353 4 Carbonic acid
C01563 4 Carbamate
C01732 4 Mesaconate
C02237 4 5-Oxo-D-proline
C03150 4 N-Ribosylnicotinamide
C03722 4 Pyridine-2,3-dicarboxylate
C03741 4 (S)-4-Amino-5-oxopentanoate
C05361 4 Hydrazine
C05379 4 Oxalosuccinate
C05380 4 Nicotinurate
C05526 4 S-Glutathionyl-L-cysteine
C05572 4 4-Oxoglutaramate
C05829 4 N-Carbamyl-L-glutamate
C06030 4 Methyloxaloacetate
C00022 5 Pyruvate
C00041 5 L-Alanine
C00042 5 Succinate
C00065 5 L-Serine
C00081 5 ITP
C00086 5 Urea
C00088 5 Nitrite
C00104 5 IDP
C00109 5 2-Oxobutanoate
C00121 5 D-Ribose
C00134 5 Putrescine
C00158 5 Citrate
C00160 5 Glycolate
C00199 5 D-Ribulose 5-phosphate
C00209 5 Oxalate
C00262 5 Hypoxanthine
C00288 5 HCO3-
C00294 5 Inosine
C00302 5 Glutamate
C00327 5 L-Citrulline
C00417 5 cis-Aconitate
C00430 5 5-Aminolevulinate
C00506 5 L-Cysteate
C00515 5 D-Ornithine
C00519 5 Hypotaurine
C00575 5 3',5'-Cyclic AMP
C00655 5 Xanthosine 5'-phosphate
C00679 5 5-Dehydro-4-deoxy-D-glucarate
C00684 5 2-Dehydro-3-deoxy-L-arabinonate
C00763 5 D-Proline
C00819 5 D-Glutamine
C00857 5 Deamino-NAD+
C00989 5 4-Hydroxybutanoic acid
C01059 5 2,5-Dihydroxypyridine
C01146 5 2-Hydroxy-3-oxopropanoate
C01151 5 D-Ribose 1,5-bisphosphate
C01157 5 trans-4-Hydroxy-L-proline
C01260 5 P1,P4-Bis(5'-adenosyl) tetraphosphate
C01417 5 Cyanate
C01818 5 Hyponitrite
C01879 5 5-Oxoproline
C01962 5 Thiocysteine
C02405 5 Formyl phosphate
C02614 5 (S)-2-Methylmalate
C02739 5 Phosphoribosyl-ATP
C03090 5 5-Phosphoribosylamine
C03217 5 2-Hydroxy-3-oxoadipate
C03232 5 3-Phosphonooxypyruvate
C03646 5 Bis-gamma-glutamylcystine
C03736 5 alpha-D-Ribose 5-phosphate
C03961 5 erythro-3-Hydroxy-L-aspartate
C04307 5 P1,P2-Bis(5'-adenosyl) triphosphate
C04322 5 3,4-Dihydro-2H-Pyrrole-2-carboxylate
C04409 5 2-Amino-3-carboxymuconate semialdehyde
C04734 5 1-(5'-Phosphoribosyl)-5-formamido-4-imidazolecarboxamide
C05360 5 Diimine
C05520 5 2-Amino-3-oxoadipate
C05527 5 3-Sulfinylpyruvate
C05565 5 Hydantoin-5-propionate
C05841 5 Nicotinate D-ribonucleoside
C06029 5 L-threo-3-Methylmalate
C06059 5 Cyclic amidines
C06555 5 Biuret
C07024 5 3'-Keto-3'-deoxy-ATP
C09306 5 Sulfur dioxide
C11500 5 5'-Dehydroadenosine
C11501 5 9-Riburonosyladenine
C15523 5 2,6-Dihydroxynicotinate
C00033 6 Acetate
C00036 6 Oxaloacetate
C00074 6 Phosphoenolpyruvate
C00084 6 Acetaldehyde
C00122 6 Fumarate
C00133 6 D-Alanine
C00144 6 GMP
C00149 6 (S)-Malate
C00155 6 L-Homocysteine
C00168 6 Hydroxypyruvate
C00186 6 (S)-Lactate
C00197 6 3-Phospho-D-glycerate
C00227 6 Acetyl phosphate
C00231 6 D-Xylulose 5-phosphate
C00244 6 Nitrate
C00245 6 Taurine
C00256 6 (R)-Lactate
C00258 6 D-Glycerate
C00266 6 Glycolaldehyde
C00309 6 D-Ribulose
C00385 6 Xanthine
C00436 6 N-Carbamoylputrescine
C00490 6 Itaconate
C00497 6 (R)-Malate
C00545 6 L-Arabinonate
C00555 6 4-Aminobutanal
C00581 6 Guanidinoacetate
C00597 6 3-Phosphoglycerate
C00716 6 Serine
C00740 6 D-Serine
C00818 6 D-Glucarate
C00879 6 D-Galactarate
C00900 6 2-Acetolactate
C00931 6 Porphobilinogen
C00940 6 2-Oxoglutaramate
C01035 6 4-Guanidinobutanoate
C01068 6 D-Ribitol 5-phosphate
C01110 6 5-Amino-2-oxopentanoic acid
C01112 6 D-Arabinose 5-phosphate
C01118 6 O-Succinyl-L-homoserine
C01127 6 4-Hydroxy-2-oxoglutarate
C01182 6 D-Ribulose 1,5-bisphosphate
C01234 6 1-Aminocyclopropane-1-carboxylate
C01358 6 NH4OH
C01566 6 Cyanamide
C01596 6 Maleamate
C01667 6 Bacitracin
C01685 6 D-Ribonate
C01762 6 Xanthosine
C01993 6 5'-Oxoinosine
C02170 6 Methylmalonate
C02218 6 2-Aminoacrylate
C02291 6 L-Cystathionine
C02341 6 trans-Aconitate
C02741 6 Phosphoribosyl-AMP
C02800 6 4,5-Dioxopentanoate
C03015 6 O-Carbamoyl-L-serine
C03174 6 S-Succinylglutathione
C03210 6 2,2'-Iminodipropanoate
C03440 6 cis-4-Hydroxy-D-proline
C03564 6 1-Pyrroline-2-carboxylate
C03790 6 N-(Carboxymethyl)-D-alanine
C03824 6 2-Aminomuconate semialdehyde
C03838 6 5'-Phosphoribosylglycinamide
C03921 6 2-Dehydro-3-deoxy-D-glucarate
C03943 6 (2R,4S)-2,4-Diaminopentanoate
C04210 6 N5-(L-1-Carboxyethyl)-L-ornithine
C04593 6 (2S,3R)-3-Hydroxybutane-1,2,3-tricarboxylate
C04677 6 1-(5'-Phosphoribosyl)-5-amino-4-imidazolecarboxamide
C05406 6 (4S)-5-Hydroxy-2,4-dioxopentanoate
C05528 6 3-Sulfopyruvate
C05532 6 SO2
C05820 6 (L-Seryl)adenylate
C05939 6 Linatine
C05946 6 D-4-Hydroxy-2-oxoglutarate
C06010 6 (S)-2-Acetolactate
C06033 6 Parapyruvate
C06366 6 Homospermidine
C06393 6 2,3-Diaminopropanoate
C06554 6 Cyanuric acid
C07025 6 3'-Keto-3'-deoxy-AMP
C11822 6 2-Aminomalonate semialdehyde
C11824 6 Cyclic amide
C15556 6 3,4-Dihydroxy-2-butanone 4-phosphate
C15699 6 gamma-L-Glutamylputrecine
C00021 7 S-Adenosyl-L-homocysteine
C00035 7 GDP
C00049 7 L-Aspartate
C00062 7 L-Arginine
C00094 7 Sulfite
C00118 7 (2R)-2-Hydroxy-3-(phosphonooxy)-propanal
C00163 7 Propanoate
C00188 7 L-Threonine
C00189 7 Ethanolamine
C00216 7 D-Arabinose
C00236 7 3-Phospho-D-glyceroyl phosphate
C00242 7 Guanine
C00263 7 L-Homoserine
C00281 7 Sedoheptulose 7-phosphate
C00310 7 D-Xylulose
C00333 7 D-Galacturonate
C00346 7 Ethanolamine phosphate
C00349 7 2-Methyl-3-oxopropanoate
C00366 7 Urate
C00387 7 Guanosine
C00469 7 Ethanol
C00474 7 Ribitol
C00533 7 Nitric oxide
C00542 7 Cystathionine
C00577 7 D-Glyceraldehyde
C00593 7 Sulfoacetaldehyde
C00624 7 N-Acetyl-L-glutamate
C00631 7 2-Phospho-D-glycerate
C00711 7 Malate
C00810 7 (R)-Acetoin
C00815 7 Citramalate
C00898 7 (R,R)-Tartaric acid
C00937 7 (R)-Lactaldehyde
C00975 7 Dihydroxyfumarate
C00979 7 O-Acetyl-L-serine
C00988 7 2-Phosphoglycolate
C00993 7 D-Alanyl-D-alanine
C01024 7 Hydroxymethylbilane
C01077 7 O-Acetyl-L-homoserine
C01114 7 L-Arabinono-1,4-lactone
C01159 7 2,3-Bisphospho-D-glycerate
C01251 7 2-Hydroxybutane-1,2,4-tricarboxylate
C01380 7 Ethylene glycol
C01384 7 Maleic acid
C01602 7 Ornithine
C01616 7 Tauropine
C01817 7 Homocystine
C01857 7 Thioacetate
C01904 7 D-Arabitol
C01959 7 Taurocyamine
C01990 7 3-Oxalomalate
C02107 7 (S,S)-Tartaric acid
C02132 7 Acetylpyruvate
C02220 7 2-Aminomuconate
C02225 7 2-Methylcitrate
C02362 7 2-Oxosuccinamate
C02488 7 (R)-2-Ethylmalate
C02532 7 D-O-Phosphoserine
C02612 7 (R)-2-Methylmalate
C02630 7 2-Hydroxyglutarate
C02647 7 4-Guanidinobutanal
C02670 7 D-Glucuronolactone
C02714 7 N-Acetylputrescine
C02798 7 3-Phosphonopyruvate
C03079 7 4-Hydroxy-L-glutamate
C03166 7 Phosphoguanidinoacetate
C03214 7 2-Amino-3-oxobutanoate
C03341 7 2-Amino-4-oxopentanoic acid
C03508 7 L-2-Amino-3-oxobutanoic acid
C03539 7 S-Ribosyl-L-homocysteine
C03600 7 Carboxymethyloxysuccinate
C03738 7 gamma-L-Glutamyl-D-alanine
C03771 7 5-Guanidino-2-oxopentanoate
C03794 7 N6-(1,2-Dicarboxyethyl)-AMP
C03826 7 2-Dehydro-3-deoxy-D-xylonate
C03981 7 2-Hydroxyethylenedicarboxylate
C04039 7 2,3-Dihydroxy-3-methylbutanoate
C04051 7 5-Amino-4-imidazolecarboxyamide
C04181 7 3-Hydroxy-3-methyl-2-oxobutanoic acid
C04272 7 (R)-2,3-Dihydroxy-3-methylbutanoate
C04282 7 1-Pyrroline-4-hydroxy-2-carboxylate
C04376 7 5'-Phosphoribosyl-N-formylglycinamide
C04478 7 3-Deoxy-D-manno-octulosonate 8-phosphate
C04823 7 1-(5'-Phosphoribosyl)-5-amino-4-(N-succinocarboxamide)-imidazole
C04896 7 5-(5-Phospho-D-ribosylaminoformimino)-1-(5-phosphoribosyl)-imidazole-4-carboxamide
C05281 7 5-Methylbarbiturate
C05382 7 D-Sedoheptulose 7-phosphate
C05405 7 L-Arabinono-1,5-lactone
C05515 7 5-Ureido-4-imidazole carboxylate
C05519 7 L-Allothreonine
C05983 7 Propinol adenylate
C05993 7 Acetyl adenylate
C06034 7 4-Hydroxy-4-methylglutamate
C06035 7 4-Methylene-2-oxoglutarate
C06244 7 Acetamide
C06735 7 Aminoacetaldehyde
C07272 7 Maleimide
C11499 7 (S)-3-Sulfolactate
C11511 7 threo-3-Hydroxy-L-aspartate
C11537 7 (2R)-3-Sulfolactate
C11631 7 9-Riburonosylhypoxanthine
C15668 7 1-Pyrroline
C15700 7 gamma-Glutamyl-gamma-aminobutyraldehyde
C00044 8 GTP
C00059 8 Sulfate
C00085 8 D-Fructose 6-phosphate
C00087 8 Sulfur
C00093 8 sn-Glycerol 3-phosphate
C00099 8 beta-Alanine
C00111 8 Glycerone phosphate
C00116 8 Glycerol
C00141 8 3-Methyl-2-oxobutanoic acid
C00152 8 L-Asparagine
C00164 8 Acetoacetate
C00179 8 Agmatine
C00181 8 D-Xylose
C00191 8 D-Glucuronate
C00222 8 3-Oxopropanoate
C00224 8 Adenylylsulfate
C00259 8 L-Arabinose
C00279 8 D-Erythrose 4-phosphate
C00322 8 2-Oxoadipate
C00379 8 Xylitol
C00383 8 Malonate
C00402 8 D-Aspartate
C00437 8 N-Acetylornithine
C00438 8 N-Carbamoyl-L-aspartate
C00441 8 L-Aspartate 4-semialdehyde
C00447 8 Sedoheptulose 1,7-bisphosphate
C00476 8 D-Lyxose
C00502 8 D-Xylonate
C00546 8 Methylglyoxal
C00552 8 meso-Tartaric acid
C00558 8 D-Tagaturonate
C00652 8 D-Arabinono-1,4-lactone
C00673 8 2-Deoxy-D-ribose 5-phosphate
C00741 8 Diacetyl
C00792 8 D-Arginine
C00820 8 D-Threonine
C00878 8 D-Arabinonate
C00887 8 Nitrous oxide
C01040 8 L-Gulono-1,4-lactone
C01042 8 N-Acetyl-L-aspartate
C01051 8 Uroporphyrinogen III
C01102 8 O-Phospho-L-homoserine
C01187 8 3-Deoxy-D-manno-octulosonate
C01188 8 3-Hydroxy-2-methylpropanoate
C01201 8 N(omega)-(ADP-D-ribosyl)-L-arginine
C01205 8 (R)-3-Amino-2-methylpropanoate
C01228 8 Guanosine 3',5'-bis(diphosphate)
C01537 8 Urethane
C01682 8 D-Nopaline
C01769 8 (S)-Acetoin
C01888 8 Aminoacetone
C02076 8 Sedoheptulose
C02226 8 2-Methylmaleate
C02657 8 6-Methylsalicylate
C02752 8 Triacetate lactone
C02876 8 Propanoyl phosphate
C02912 8 (R)-Propane-1,2-diol
C03044 8 (R,R)-Butane-2,3-diol
C03078 8 4-Guanidinobutanamide
C03082 8 4-Phospho-L-aspartate
C03139 8 N-Amidino-L-aspartate
C03149 8 N-Phosphotaurocyamine
C03167 8 Phosphonoacetaldehyde
C03248 8 Acetylenedicarboxylate
C03296 8 N2-Succinyl-L-arginine
C03406 8 N-(L-Arginino)succinate
C03431 8 S-Inosyl-L-homocysteine
C03451 8 (R)-S-Lactoylglutathione
C03453 8 (Z)-5-Oxohex-2-enedioate
C03459 8 2-Hydroxy-3-oxosuccinate
C04002 8 But-1-ene-1,2,4-tricarboxylate
C04133 8 N-Acetyl-L-glutamate 5-phosphate
C04137 8 N2-(D-1-Carboxyethyl)-L-arginine
C04225 8 (Z)-But-2-ene-1,2,3-tricarboxylate
C04442 8 2-Dehydro-3-deoxy-6-phospho-D-gluconate
C04640 8 2-(Formamido)-N1-(5'-phosphoribosyl)acetamidine
C04751 8 1-(5-Phospho-D-ribosyl)-5-amino-4-imidazolecarboxylate
C04916 8 N-(5'-Phospho-D-1'-ribulosylformimino)-5-amino-1-(5''-phospho-D-ribosyl)-4-imidazolecarboxamide
C05330 8 Homocysteine
C05513 8 Urate-3-ribonucleoside
C05516 8 5-Amino-4-imidazole carboxylate
C05672 8 2-Amino-3-phosphonopropanoate
C05766 8 Uroporphyrinogen I
C05840 8 Iminoaspartate
C05933 8 N-(omega)-Hydroxyarginine
C05935 8 2-Oxoarginine
C05936 8 N4-Acetylaminobutanal
C05941 8 2-Oxo-4-hydroxy-5-aminovalerate
C05942 8 Pyrrole-2-carboxylate
C05945 8 L-Arginine phosphate
C06159 8 2-Dehydro-3-deoxy-D-fuconate
C06189 8 Cyclic 2,3-bisphospho-D-glycerate
C06234 8 4-Methyl-L-glutamate
C06430 8 D-Galacturonolactone
C06655 8 L-N2-(2-Carboxyethyl)arginine
C07836 8 D-glycero-D-manno-Heptose 7-phosphate
C11437 8 1-Deoxy-D-xylulose 5-phosphate
C11536 8 (2R)-2-Phospho-3-sulfolactate
C11821 8 5-Hydroxyisourate
C14179 8 Sulfoacetate
C15767 8 gamma-Glutamyl-gamma-aminobutyraye
C00053 9 3'-Phosphoadenylyl sulfate
C00092 9 D-Glucose 6-phosphate
C00095 9 D-Fructose
C00183 9 L-Valine
C00184 9 Glycerone
C00204 9 2-Dehydro-3-deoxy-D-gluconate
C00207 9 Acetone
C00275 9 D-Mannose 6-phosphate
C00312 9 L-Xylulose
C00320 9 Thiosulfate
C00337 9 (S)-Dihydroorotate
C00352 9 D-Glucosamine 6-phosphate
C00354 9 D-Fructose 1,6-bisphosphate
C00418 9 (R)-Mevalonate
C00424 9 (S)-Lactaldehyde
C00466 9 Acetoin
C00508 9 L-Ribulose
C00532 9 L-Arabitol
C00596 9 2-Hydroxy-2,4-pentadienoate
C00623 9 Glycerol 1-phosphate
C00644 9 D-Mannitol 1-phosphate
C00665 9 beta-D-Fructose 2,6-bisphosphate
C00672 9 2-Deoxy-D-ribose 1-phosphate
C00800 9 L-Gulonate
C00804 9 Propynoate
C00817 9 D-Altronate
C00905 9 D-Fructuronate
C00942 9 3',5'-Cyclic GMP
C00956 9 L-2-Aminoadipate
C00969 9 3-Hydroxypropanal
C01013 9 3-Hydroxypropanoate
C01088 9 (R)-3,3-Dimethylmalate
C01089 9 (R)-3-Hydroxybutanoate
C01094 9 D-Fructose 1-phosphate
C01096 9 Sorbitol 6-phosphate
C01108 9 1,2,3-Trihydroxybenzene
C01195 9 1-Phospho-alpha-D-glucuronate
C01250 9 N-Acetyl-L-glutamate 5-semialdehyde
C01261 9 P1,P4-Bis(5'-guanosyl) tetraphosphate
C01304 9 2,5-Diamino-6-hydroxy-4-(5'-phosphoribosylamino)pyrimidine
C01394 9 Xylose
C01467 9 3-Cresol
C01680 9 D-Fuconate
C01757 9 Triacetate
C01801 9 Deoxyribose
C02207 9 beta-Alanopine
C02266 9 D-Xylonolactone
C02348 9 (R)(-)-Allantoin
C02350 9 (S)(+)-Allantoin
C02360 9 2-Hydroxyadipate
C02504 9 (2S)-2-Isopropylmalate
C02642 9 3-Ureidopropionate
C02703 9 L-Serine O-sulfate
C02726 9 N4-Phosphoagmatine
C02753 9 D-Xylono-1,4-lactone
C02895 9 Xylitol 5-phosphate
C02914 9 (S)-2-O-Sulfolactate
C02946 9 4-Acetamidobutanoate
C02979 9 Glycerol 2-phosphate
C03046 9 (S,S)-Butane-2,3-diol
C03047 9 1,4-Diguanidinobutane
C03065 9 3-Guanidinopropanoate
C03071 9 3-aci-Nitropropanoate
C03124 9 L-Aspartylhydroxamate
C03194 9 (R)-1-Aminopropan-2-ol
C03263 9 Coproporphyrinogen III
C03283 9 L-2,4-Diaminobutanoate
C03289 9 L-xylo-Hexulonolactone
C03340 9 L-2,3-Dihydrodipicolinate
C03373 9 Aminoimidazole ribotide
C03387 9 D-Glucurono-6,2-lactone
C03393 9 4-Phospho-D-erythronate
C03415 9 N2-Succinyl-L-ornithine
C03548 9 trans-2,3-Epoxysuccinate
C03557 9 (2-Aminoethyl)phosphonate
C03589 9 4-Hydroxy-2-oxopentanoate
C03703 9 L-5-Carboxymethylhydantoin
C03761 9 3-Hydroxy-3-methylglutarate
C03785 9 D-Tagatose 1,6-bisphosphate
C03851 9 Adenosine 5'-phosphoramidate
C03906 9 beta-L-Arabinose 1-phosphate
C04456 9 6-Phospho-5-dehydro-2-deoxy-D-gluconate
C04494 9 Guanosine 3'-diphosphate 5'-triphosphate
C04544 9 gamma-L-Glutamyl-L-cysteinyl-beta-alanine
C04666 9 D-erythro-1-(Imidazol-4-yl)glycerol 3-phosphate
C04691 9 2-Dehydro-3-deoxy-D-arabino-heptonate 7-phosphate
C04895 9 2-Amino-4-hydroxy-6-(erythro-1,2,3-trihydroxypropyl)dihydropteridinetriphosphate
C05235 9 Hydroxyacetone
C05239 9 5-Aminoimidazole
C05340 9 beta-Alanyl-L-arginine
C05345 9 beta-D-Fructose 6-phosphate
C05378 9 beta-D-Fructose 1,6-bisphosphate
C05385 9 D-Glucuronate 1-phosphate
C05533 9 Oxaloglutarate
C05569 9 5'-Phospho-D-1-ribulosylformimine
C05662 9 Homoisocitrate
C05768 9 Coproporphyrinogen I
C05824 9 S-Sulfo-L-cysteine
C05922 9 Formamidopyrimidine nucleoside triphosphate
C05999 9 Lactaldehyde
C06019 9 D-arabino-3-Hexulose 6-phosphate
C06031 9 D-threo-3-Methylmalate
C06032 9 D-erythro-3-Methylmalate
C06222 9 Sedoheptulose 1-phosphate
C06316 9 D-erythro-Ascorbate
C06441 9 L-Xylulose 1-phosphate
C06455 9 Hydroxymethylphosphonate
C06656 9 Deoxyguanidinoproclavaminic acid
C11205 9 Hexadimethrine bromide
C11434 9 2-C-Methyl-D-erythritol 4-phosphate
C11472 9 D-glycero-D-manno-Heptose 1,7-bisphosphate
C11481 9 HSO3-
C12248 9 5-Hydroxy-2-oxo-4-ureido-2,5-dihydro-1H-imidazole-5-carboxylate
C15499 9 Pentane-2,4-dione
C15532 9 N-Acetyl-L-citrulline
C15563 9 2-Amino-5-formylamino-6-(5-phosphoribosylamino)pyrimidin-4(3H)-one
C15667 9 5-carboxyamino-1-(5-phospho-D-ribosyl)imidazole
C00031 10 D-Glucose
C00067 10 Formaldehyde
C00072 10 Ascorbate
C00159 10 D-Mannose
C00257 10 D-Gluconic acid
C00267 10 alpha-D-Glucose
C00295 10 Orotate
C00329 10 D-Glucosamine
C00330 10 Deoxyguanosine
C00357 10 N-Acetyl-D-glucosamine 6-phosphate
C00392 10 Mannitol
C00429 10 5,6-Dihydrouracil
C00499 10 Allantoate
C00514 10 D-Mannonate
C00559 10 Deoxyadenosine
C00583 10 Propane-1,2-diol
C00618 10 3-Dehydro-L-gulonate
C00636 10 D-Mannose 1-phosphate
C00668 10 alpha-D-Glucose 6-phosphate
C00772 10 Mevaldate
C00794 10 D-Sorbitol
C00944 10 3-Dehydroquinate
C01053 10 (R)-4-Dehydropantoate
C01079 10 Protoporphyrinogen IX
C01097 10 D-Tagatose 6-phosphate
C01101 10 L-Ribulose 5-phosphate
C01107 10 (R)-5-Phosphomevalonate
C01131 10 L-Rhamnulose 1-phosphate
C01172 10 beta-D-Glucose 6-phosphate
C01177 10 Inositol 1-phosphate
C01236 10 D-Glucono-1,5-lactone 6-phosphate
C01267 10 3-(Imidazol-4-yl)-2-oxopropyl phosphate
C01268 10 5-Amino-6-(5'-phosphoribosylamino)uracil
C01279 10 4-Amino-5-hydroxymethyl-2-methylpyrimidine
C01424 10 Gallate
C01508 10 L-Lyxose
C01751 10 Resorcinol
C01845 10 Propan-2-ol
C02214 10 (E)-Glutaconate
C02336 10 beta-D-Fructose
C02385 10 Amino acid(Arg-)
C02457 10 Propane-1,3-diol
C02512 10 3-Cyano-L-alanine
C02631 10 2-Isopropylmaleate
C02787 10 2-Methylpropanamine
C02888 10 Sorbose 1-phosphate
C02917 10 (S)-Propane-1,2-diol
C02923 10 2,3-Dihydroxytoluene
C03267 10 beta-D-Fructose 2-phosphate
C03291 10 L-Xylulose 5-phosphate
C03684 10 6-Pyruvoyltetrahydropterin
C03932 10 5-Dehydro-2-deoxy-D-gluconate
C03947 10 Glycerol 1,2-cyclic phosphate
C03972 10 2,3,4,5-Tetrahydrodipicolinate
C03979 10 2-Dehydro-3-deoxy-L-rhamnonate
C04006 10 1D-myo-Inositol 3-phosphate
C04349 10 (4S)-4,6-Dihydroxy-2,5-dioxohexanoate
C04359 10 1-Deoxy-D-altro-heptulose 7-phosphate
C04471 10 (4S,5S)-4,5-Dihydroxy-2,6-dioxohexanoate
C04479 10 2-Hydroxy-6-oxonona-2,4-diene-1,9-dioate
C04546 10 (R)-3-((R)-3-Hydroxybutanoyloxy)butanoate
C04874 10 2-Amino-4-hydroxy-6-(D-erythro-1,2,3-trihydroxypropyl)-7,8-dihydropteridine
C05556 10 delta(L-2-Aminoadipyl)-L-cysteinyl-D-valine
C05560 10 L-2-Aminoadipate adenylate
C05923 10 2,5-Diaminopyrimidine nucleoside triphosphate
C05925 10 Dihydroneopterin phosphate
C05932 10 N-Succinyl-L-glutamate 5-semialdehyde
C06054 10 2-Oxo-3-hydroxy-4-phosphobutanoate
C06156 10 alpha-D-Glucosamine 1-phosphate
C06195 10 Imidazolone
C06442 10 N-gamma-Acetyldiaminobutyrate
C06657 10 Guanidinoproclavaminic acid
C07838 10 D-glycero-D-manno-Heptose 1-phosphate
C00096 11 GDP-mannose
C00103 11 D-Glucose 1-phosphate
C00106 11 Uracil
C00132 11 Methanol
C00137 11 myo-Inositol
C00140 11 N-Acetyl-D-glucosamine
C00177 11 Cyanide
C00198 11 D-Glucono-1,5-lactone
C00218 11 Methylamine
C00221 11 beta-D-Glucose
C00246 11 Butanoic acid
C00247 11 L-Sorbose
C00296 11 Quinate
C00345 11 6-Phospho-D-gluconate
C00360 11 dAMP
C00362 11 dGMP
C00394 11 GDP-glucose
C00409 11 Methanethiol
C00425 11 Dehydroascorbate
C00479 11 Propanal
C00522 11 (R)-Pantoate
C00603 11 (-)-Ureidoglycolate
C00629 11 2-Dehydro-D-gluconate
C00663 11 beta-D-Glucose 1-phosphate
C00689 11 alpha,alpha'-Trehalose 6-phosphate
C00795 11 D-Tagatose
C00966 11 2-Dehydropantoate
C01041 11 Monodehydroascorbate
C01062 11 5-Dehydro-D-gluconate
C01075 11 N-Sulfo-D-glucosamine
C01100 11 L-Histidinol phosphate
C01103 11 Orotidine 5'-phosphate
C01113 11 D-Galactose 6-phosphate
C01143 11 (R)-5-Diphosphomevalonate
C01225 11 sn-glycero-3-Phospho-1-inositol
C01300 11 2-Amino-4-hydroxy-6-hydroxymethyl-7,8-dihydropteridine
C01326 11 Hydrogen cyanide
C01468 11 4-Cresol
C01551 11 Allantoin
C01572 11 Digallate
C01620 11 Threonate
C01934 11 L-Rhamnonate
C01989 11 3-Ethylmalate
C02024 11 D-Mannuronate
C02091 11 Ureidoglycine
C02191 11 Protoporphyrin
C02527 11 Butanoylphosphate
C02591 11 Sucrose 6-phosphate
C02637 11 3-Dehydroshikimate
C02655 11 6-Acetyl-D-glucose
C02718 11 N-Formiminoglycine
C02779 11 2-Dehydro-D-glucose
C02814 11 Benzene-1,2,4-triol
C02827 11 D-Glucose 6-sulfate
C02995 11 Maltose 6'-phosphate
C03107 11 D-Glucono-1,4-lactone
C03394 11 Erythrulose 1-phosphate
C03671 11 2-Pyrone-4,6-dicarboxylate
C03752 11 2-Amino-2-deoxy-D-gluconate
C03871 11 L-2-Amino-6-oxoheptanedioate
C04053 11 5-Dehydro-4-deoxy-D-glucuronate
C04244 11 6-Lactoyl-5,6,7,8-tetrahydropterin
C04256 11 N-Acetyl-D-glucosamine 1-phosphate
C04257 11 N-Acetyl-D-mannosamine 6-phosphate
C04299 11 D-myo-Inositol 1,2-cyclic phosphate
C04411 11 (2R,3S)-3-Isopropylmalate
C04451 11 4-Carboxy-2-hydroxyhexa-2,4-dienedioate
C04454 11 5-Amino-6-(5'-phosphoribitylamino)uracil
C04462 11 N-Succinyl-2-L-amino-6-oxoheptanedioate
C04534 11 6-Phospho-beta-D-glucosyl-(1,4)-D-glucose
C04556 11 4-Amino-2-methyl-5-phosphomethylpyrimidine
C04575 11 (4R,5S)-4,5,6-Trihydroxy-2,3-dioxohexanoate
C05422 11 L-Dehydroascorbate
C05512 11 Deoxyinosine
C05539 11 N-Acetyl-L-2-amino-6-oxopimelate
C05557 11 Isopenicillin N
C05670 11 beta-Aminopropionitrile
C05711 11 gamma-Glutamyl-beta-cyanoalanine
C05931 11 N-Succinyl-L-glutamate
C06055 11 O-Phospho-4-hydroxy-L-threonine
C06114 11 gamma-Glutamyl-beta-aminopropiononitrile
C06148 11 2,5-Diamino-6-(5'-triphosphoryl-3',4'-trihydroxy-2'-oxopentyl)-amino-4-oxopyrimidine
C06210 11 2-Hydroxy-6-keto-2,4-heptadienoate
C06231 11 Ectoine
C06311 11 Galactitol 1-phosphate
C06397 11 ADP-D-glycero-D-manno-heptose
C06547 11 Ethylene
C06658 11 Proclavaminic acid
C14180 11 S-(Hydroxymethyl)glutathione
C14899 11 3-Dehydro-L-gulonate 6-phosphate
C00073 12 L-Methionine
C00089 12 Sucrose
C00105 12 UMP
C00129 12 Isopentenyl diphosphate
C00185 12 Cellobiose
C00206 12 dADP
C00208 12 Maltose
C00213 12 Sarcosine
C00230 12 3,4-Dihydroxybenzoate
C00272 12 Tetrahydrobiopterin
C00273 12 5-Dehydro-D-fructose
C00299 12 Uridine
C00361 12 dGDP
C00488 12 Formamide
C00493 12 Shikimate
C00498 12 ADP-glucose
C00526 12 Deoxyuridine
C00642 12 4-Hydroxyphenylacetate
C00645 12 N-Acetyl-D-mannosamine
C00660 12 D-Glucose 1,6-bisphosphate
C00680 12 meso-2,6-Diaminoheptanedioate
C00691 12 2,4,6/3,5-Pentahydroxycyclohexanone
C00770 12 L-Idonate
C00802 12 Oxalureate
C00860 12 L-Histidinol
C00864 12 Pantothenate
C00976 12 GDP-D-mannuronate
C01031 12 S-Formylglutathione
C01046 12 N-Methyl-L-glutamate
C01083 12 alpha,alpha-Trehalose
C01133 12 N-Acetyl-D-glucosaminate
C01168 12 Pseudouridine 5'-phosphate
C01214 12 1-Amino-1-deoxy-scyllo-inositol
C01218 12 6-Phospho-2-dehydro-D-gluconate
C01222 12 GDP-4-dehydro-6-deoxy-D-mannose
C01231 12 alpha-D-Glucose 1,6-bisphosphate
C01438 12 Methane
C01507 12 L-Iditol
C01697 12 Galactitol
C01755 12 Thiocyanate
C01771 12 2-Butenoate
C02048 12 Laminaribiose
C02143 12 D-threo-Aldose
C02222 12 2-Maleylacetate
C02280 12 GDP-L-galactose
C02294 12 Methylguanidine
C02659 12 Acetone cyanohydrin
C02704 12 Monomethyl sulfate
C02721 12 N-Methyl-L-alanine
C02780 12 2,5-Didehydro-D-gluconate
C02948 12 4-Hydroxyhexan-3-one
C02991 12 L-Rhamnono-1,4-lactone
C03030 12 Uracil 5-carboxylate
C03064 12 3-Dehydro-L-threonate
C03153 12 N5-Methyl-L-glutamine
C03584 12 3-(Uracil-1-yl)-L-alanine
C03623 12 N-Methyl-2-oxoglutaramate
C03676 12 3-Hydroxy-cis,cis-muconate
C03716 12 Oxaloacetate 4-methyl ester
C03789 12 N,6-O-Disulfo-D-glucosamine
C04236 12 (2S)-2-Isopropyl-3-oxosuccinate
C04390 12 N6-Acetyl-LL-2,6-diaminoheptanedioate
C04421 12 N-Succinyl-LL-2,6-diaminoheptanedioate
C04540 12 N4-(Acetyl-beta-D-glucosaminyl)asparagine
C04732 12 4-(1-D-Ribitylamino)-5-amino-2,6-dihydroxypyrimidine
C04733 12 4-(4-Deoxy-beta-D-gluc-4-enuronosyl)-D-galacturonate
C04752 12 2-Methyl-4-amino-5-hydroxymethylpyrimidine diphosphate
C04807 12 2-Amino-7,8-dihydro-4-hydroxy-6-(diphosphooxymethyl)pteridine
C05364 12 4-Carboxy-2-oxo-3-hexenedioate
C05383 12 Aminosugars
C05396 12 Lactose 6-phosphate
C05411 12 L-Xylonate
C05412 12 L-Lyxonate
C05616 12 3-O-Methylgallate
C05714 12 alpha-Aminopropiononitrile
C05715 12 gamma-Amino-gamma-cyanobutanoate
C05717 12 alpha-Amino-gamma-cyanobutanoate
C05979 12 Propane-1-ol
C06001 12 (S)-3-Hydroxyisobutyrate
C06056 12 4-Hydroxy-L-threonine
C06241 12 N-Acetylneuraminate 9-phosphate
C06312 12 L-Tagatose 6-phosphate
C06398 12 ADP-L-glycero-D-manno-heptose
C06440 12 2-Dehydro-D-glucono-1,5-lactone
C06548 12 Ethylene oxide
C06564 12 Penicillin N
C06659 12 Dihydroclavaminic acid
C07103 12 2-Hydroxy-1,4-benzoquinone
C07335 12 2-Amino-3-oxo-4-phosphonooxybutyrate
C11516 12 2-(alpha-D-Mannosyl)-3-phosphoglycerate
C15548 12 2-alpha-D-Glucosyl-D-glucose
C15585 12 myo-Inositol phosphate
C00015 13 UDP
C00019 13 S-Adenosyl-L-methionine
C00047 13 L-Lysine
C00090 13 Catechol
C00124 13 D-Galactose
C00131 13 dATP
C00135 13 L-Histidine
C00156 13 4-Hydroxybenzoate
C00233 13 4-Methyl-2-oxopentanoate
C00235 13 Dimethylallyl diphosphate
C00268 13 Dihydrobiopterin
C00270 13 N-Acetylneuraminate
C00286 13 dGTP
C00325 13 GDP-L-fucose
C00365 13 dUMP
C00472 13 p-Benzoquinone
C00544 13 Homogentisate
C00666 13 LL-2,6-Diaminoheptanedioate
C00846 13 3-Oxoadipate
C00855 13 D-Methionine
C00928 13 Mercaptoethanol
C00957 13 Mercaptopyruvate
C01026 13 N,N-Dimethylglycine
C01093 13 Cellobiono-1,5-lactone
C01161 13 3,4-Dihydroxyphenylacetate
C01163 13 3-Carboxy-cis,cis-muconate
C01180 13 4-Methylthio-2-oxobutanoic acid
C01239 13 N-Acetyl-beta-D-glucosaminylamine
C01283 13 1-Amino-1-deoxy-scyllo-inositol 4-phosphate
C01328 13 HO-
C01401 13 Alanine
C01444 13 Oxamate
C01742 13 Palatinose
C01929 13 L-Histidinal
C02130 13 Acetyl-maltose
C02431 13 L-Rhamnofuranose
C02652 13 5-Dehydroshikimate
C02674 13 Deoxyribonolactone
C02964 13 D-Glucosyl-D-mannose
C02977 13 GDP-6-deoxy-D-talose
C03112 13 Deacetylcephalosporin C
C03117 13 GDP-6-deoxy-D-mannose
C03145 13 N-Formyl-L-methionine
C03175 13 Shikimate 3-phosphate
C03223 13 3,4-Dihydroxyphthalate
C03354 13 3-Methylthiopropanamine
C03492 13 D-4'-Phosphopantothenate
C03661 13 1F-beta-D-Fructosylsucrose
C03765 13 4-Hydroxyphenylacetaldehyde
C04115 13 4-Carboxy-4-hydroxy-2-oxoadipate
C04287 13 3,5/4-Trihydroxycyclohexa-1,2-dione
C04332 13 6,7-Dimethyl-8-(1-D-ribityl)lumazine
C04484 13 4-Carboxy-2-hydroxymuconate semialdehyde
C04674 13 3-D-Glucuronosyl-N2,6-disulfo-beta-D-glucosamine
C05524 13 Aminoacyl-L-methionine
C06002 13 (S)-Methylmalonate semialdehyde
C06057 13 3-Aminopropane-1,2-diol
C06313 13 Biopterin
C06565 13 Deacetoxycephalosporin C
C06660 13 Clavaminic acid
C06891 13 D-2,3-Diketo 4-deoxy-epi-inositol
C07331 13 Carbonyl sulfide
C10517 13 2-(beta-D-Glucosyl)-sn-glycerol 3-phosphate
C10906 13 D-Fructose
C11544 13 2(alpha-D-Mannosyl)-D-glycerate
C11638 13 3-Amino-2-oxopropyl phosphate
C14830 13 GDP-4-keto-6-L-deoxygalactose
C00029 14 UDP-glucose
C00043 14 UDP-N-acetyl-D-glucosamine
C00075 14 UTP
C00123 14 L-Leucine
C00170 14 5'-Methylthioadenosine
C00180 14 Benzoate
C00243 14 Lactose
C00251 14 Chorismate
C00255 14 Riboflavin
C00300 14 Creatine
C00341 14 Geranyl diphosphate
C00386 14 Carnosine
C00388 14 1H-Imidazole-4-ethanamine
C00408 14 L-Pipecolate
C00446 14 alpha-D-Galactose 1-phosphate
C00449 14 N6-(L-1,3-Dicarboxypropyl)-L-lysine
C00458 14 dCTP
C00507 14 L-Rhamnose
C00530 14 p-Benzenediol
C00627 14 Pyridoxine phosphate
C00633 14 4-Hydroxybenzaldehyde
C00682 14 2-Hydroxymuconate semialdehyde
C00719 14 Betaine
C00739 14 D-Lysine
C00785 14 Urocanate
C00880 14 D-Galactonate
C00884 14 Homocarnosine
C00916 14 Cephalosporin C
C00990 14 5-Aminopentanamide
C01004 14 N-Methylnicotinate
C01028 14 N6-Hydroxy-L-lysine
C01036 14 4-Maleylacetoacetate
C01137 14 S-Adenosylmethioninamine
C01142 14 (3S)-3,6-Diaminohexanoate
C01152 14 N(pi)-Methyl-L-histidine
C01170 14 UDP-N-acetyl-D-mannosamine
C01210 14 N-Methylethanolamine phosphate
C01235 14 1-alpha-D-Galactosyl-myo-inositol
C01258 14 1,2-Didehydropiperidine-2-carboxylate
C01269 14 5-O-(1-Carboxyvinyl)-3-phosphoshikimate
C01278 14 2-Carboxy-2,5-dihydro-5-oxofuran-2-acetate
C01294 14 1-Guanidino-1-deoxy-scyllo-inositol 4-phosphate
C01346 14 dUDP
C01390 14 Prenol
C01475 14 Allysine
C01502 14 o-Methoxyphenol
C01672 14 Cadaverine
C01988 14 2-Nitrophenol
C02351 14 1,2-Benzoquinone
C02427 14 L-Homocitrulline
C02463 14 Precorrin 2
C02480 14 cis,cis-Muconate
C02569 14 Neryl diphosphate
C02669 14 D-Galactono-1,5-lactone
C02723 14 N-Methylputrescine
C02727 14 N6-Acetyl-L-lysine
C02728 14 N6-Methyl-L-lysine
C02837 14 L-Lysine 1,6-lactam
C02918 14 1-Methylnicotinamide
C02926 14 2-Aminobutan-4-olide
C02985 14 L-Fucose 1-phosphate
C02997 14 N-Acetyl-L-histidine
C03172 14 S-Methyl-L-methionine
C03239 14 6-Amino-2-oxohexanoate
C03269 14 D-galacto-Hexodialdose
C03277 14 Imidazol-5-yl-pyruvate
C03284 14 L-3-Amino-isobutanoate
C03383 14 D-Galactono-1,4-lactone
C03659 14 1-O-Methyl-myo-inositol
C03660 14 3-O-Methyl-myo-inositol
C03708 14 N-Acetyl-O-acetylneuraminate
C03861 14 Dibenzo[1,4]dioxin-2,3-dione
C04015 14 N-Acetyl-4-O-acetylneuraminate
C04016 14 N-Acetyl-7-O-acetylneuraminate
C04017 14 N-Acetyl-9-O-acetylneuraminate
C04020 14 N2-(D-1-Carboxyethyl)-L-lysine
C04043 14 3,4-Dihydroxyphenylacetaldehyde
C04076 14 L-2-Aminoadipate 6-semialdehyde
C04221 14 trans-1,2-Dihydrobenzene-1,2-diol
C04227 14 1-(4-Hydroxyphenyl)-2-aminoethanol
C04324 14 4-Carboxy-2-hydroxy-cis,cis-muconate
C04352 14 (R)-4'-Phosphopantothenoyl-L-cysteine
C04548 14 1-(4-Hydroxyphenyl)-2-(methylamino)ethanol
C04553 14 3-Carboxy-2,5-dihydro-5-oxofuran-2-acetate
C04634 14 1,6-Dihydroxycyclohexa-2,4-diene-1-carboxylate
C04642 14 2-Hydroxy-5-carboxymethylmuconate semialdehyde
C04713 14 N6-(delta2-Isopentenyl)-adenosine 5'-monophosphate
C05198 14 5'-Deoxyadenosine
C05324 14 Nicotianamine
C05341 14 beta-Alanyl-L-lysine
C05375 14 2-Hydroxy-2-hydropyrone-4,6-dicarboxylate
C05399 14 Melibiitol
C05400 14 Epimelibiose
C05401 14 3-beta-D-Galactosyl-sn-glycerol
C05582 14 Homovanillate
C05585 14 Gentisate aldehyde
C05593 14 3-Hydroxyphenylacetate
C05595 14 4-Hydroxyphenylacetylglutamine
C05596 14 4-Hydroxyphenylacetylglycine
C05823 14 3-Mercaptolactate
C05854 14 4-Carboxy-2-oxo-4-pentanoate
C06044 14 4-Hydroxyphenylethanol
C06045 14 3-Methoxy-4-hydroxyphenylacetate
C06149 14 6-(3'-Triphosphoryl-1'-methylglyceryl)-7-methyl-7,8-dihydrobiopterin
C06352 14 4-O-Methyl-myo-inositol
C06353 14 6-O-Methyl-myo-inositol
C06568 14 O-Carbamoyl-deacetylcephalosporin C
C06892 14 2-Deoxy-5-keto-D-gluconic acid
C11514 14 (E)-3-(Methoxycarbonyl)pent-2-enedioate
C11515 14 (E)-2-(Methoxycarbonylmethyl)butenedioate
C11546 14 2-(beta-D-Glucosyl)-sn-glycerol
C11811 14 1-Hydroxy-2-methyl-2-butenyl 4-diphosphate
C13635 14 4-Hydroxyphenacyl alcohol
C15483 14 D-Galactonolactone
C15527 14 Precorrin 1
C15536 14 Dihydromonacolin L
C00018 15 Pyridoxal phosphate
C00052 15 UDP-D-galactose
C00061 15 FMN
C00063 15 CTP
C00108 15 Anthranilate
C00167 15 UDP-glucuronate
C00203 15 UDP-N-acetyl-D-galactosamine
C00239 15 dCMP
C00254 15 Prephenate
C00314 15 Pyridoxine
C00315 15 Spermidine
C00431 15 5-Aminopentanoate
C00448 15 trans,trans-Farnesyl diphosphate
C00450 15 2,3,4,5-Tetrahydropyridine-2-carboxylate
C00460 15 dUTP
C00492 15 Raffinose
C00521 15 (-)-Limonene
C00628 15 2,5-Dihydroxybenzoate
C00705 15 dCDP
C00791 15 Creatinine
C00805 15 Salicylate
C00861 15 L-Rhamnulose
C00885 15 Isochorismate
C01007 15 Reduced riboflavin
C01061 15 4-Fumarylacetoacetate
C01134 15 Pantetheine 4'-phosphate
C01158 15 1-O-Galloyl-beta-D-glucose
C01186 15 (3S,5S)-3,5-Diaminohexanoate
C01216 15 2-Dehydro-3-deoxy-D-galactonate
C01262 15 beta-Alanyl-N(pi)-methyl-L-histidine
C01582 15 Galactose
C01594 15 Linamarin
C01727 15 Lumichrome
C02253 15 Benzoylagmatine
C02305 15 Phosphocreatine
C02344 15 (-)-endo-Fenchol
C02372 15 4-Hydroxyaniline
C02462 15 Sabinene hydrate
C02486 15 (3R)-beta-Leucine
C02501 15 2-Hydroxymuconate
C02710 15 N-Acetyl-L-leucine
C02835 15 Imidazole-4-acetate
C03003 15 N-Glucosylnicotinate
C03089 15 5-Methylthio-D-ribose
C03190 15 (+)-Bornyl-diphosphate
C03198 15 (S)-4-Hydroxymandelate
C03586 15 2-Oxo-2,3-dihydrofuran-5-acetate
C03590 15 4-Hydroxyphenylglyoxylate
C03680 15 4-Imidazolone-5-propanoate
C03742 15 (S)-4-Hydroxymandelonitrile
C03817 15 (S)-3-(Imidazol-5-yl)lactate
C03955 15 N6-Acetyl-N6-hydroxy-L-lysine
C03993 15 4-(beta-D-Glucosyloxy)benzoate
C04089 15 UDP-4-dehydro-6-deoxy-D-glucose
C04092 15 delta1-Piperideine-2-carboxylate
C04105 15 2,5-Dihydro-5-oxofuran-2-acetate
C04138 15 N(alpha)-gamma-L-Glutamylhistamine
C04184 15 4-Hydroxy-4-methyl-2-oxoglutarate
C04186 15 5-Carboxymethyl-2-hydroxymuconate
C04188 15 S-Methyl-5-thio-D-ribose 1-phosphate
C04280 15 1-Guanidino-1-deoxy-scyllo-inositol
C04480 15 3-Carboxy-2-hydroxymuconate semialdehyde
C04501 15 N-Acetyl-alpha-D-glucosamine 1-phosphate
C04573 15 UDP-N-acetyl-2-amino-2-deoxy-D-glucuronate
C04631 15 UDP-N-acetyl-3-(1-carboxyvinyl)-D-glucosamine
C04712 15 7-(5-Carboxyl-5-oxopentanyl)aminocephalosporinate
C05005 15 Glycolipid
C05114 15 Mucopolysaccharide
C05127 15 N-Methylhistamine
C05130 15 Imidazole-4-acetaldehyde
C05135 15 4-(beta-Acetylaminoethyl)imidazole
C05161 15 2,5-Diaminohexanoate
C05328 15 D-2-Amino-hexano-6-lactam
C05548 15 6-Acetamido-2-oxohexanoate
C05568 15 Imidazole lactate
C05772 15 Precorrin 3A
C05778 15 Sirohydrochlorin
C06046 15 Salidroside
C06074 15 Myrcene
C06075 15 Terpinolene
C06076 15 Comphene
C06077 15 Pinene
C06099 15 (+)-Limonene
C06178 15 1-Methylpyrrolinium
C06186 15 Arbutin
C06240 15 UDP-N-acetyl-D-mannosaminouronate
C06307 15 (-)-beta-Pinene
C06308 15 (-)-alpha-Pinene
C06321 15 1,6-Dihydroxy-cis-2,4-cyclohexadiene-1-carboxylic acid
C06372 15 Lacto-N-biose
C06569 15 7a-Hydroxy-o-carbamoyl-deacetylcephalosporin C
C06603 15 cis,trans-4-Hydroxymuconic semialdehyde
C06893 15 2-Deoxy-5-keto-D-gluconic acid 6-phosphate
C07350 15 3-Methyl-1-(2,4,6-trihydroxyphenyl)butan-1-one
C10974 15 4-Methylaminobutanal
C11355 15 4-Amino-4-deoxychorismate
C11521 15 UDP-6-sulfoquinovose
C12210 15 UDP-3-ketoglucose
C12455 15 5-Aminopentanal
C13482 15 Phosphodimethylethanolamine
C14610 15 (S)-5-Oxo-2,5-dihydrofuran-2-acetate
C15486 15 3''-Deamino-3''-oxonicotianamine
C15526 15 3-Methylhistamine
C00016 16 FAD
C00055 16 CMP
C00112 16 CDP
C00128 16 CMP-N-acetylneuraminate
C00166 16 Phenylpyruvate
C00190 16 UDP-D-xylose
C00196 16 2,3-Dihydroxybenzoate
C00250 16 Pyridoxal
C00292 16 Aniline
C00353 16 Geranylgeranyl diphosphate
C00439 16 N-Formimino-L-glutamate
C00501 16 CDP-glucose
C00513 16 CDP-glycerol
C00568 16 4-Aminobenzoate
C00570 16 CDP-ethanolamine
C00588 16 Choline phosphate
C00611 16 N-Acetyllactosamine
C00612 16 N1-Acetylspermidine
C00617 16 UDP-D-galacturonate
C00632 16 3-Hydroxyanthranilate
C00647 16 Pyridoxamine phosphate
C00745 16 Nicotine
C00750 16 Spermine
C00751 16 Squalene
C00789 16 CDP-ribitol
C00826 16 L-Arogenate
C00881 16 Deoxycytidine
C00882 16 Dephospho-CoA
C00941 16 3',5'-Cyclic CMP
C00964 16 (-)-trans-Carveol
C00986 16 1,3-Diaminopropane
C01029 16 N8-Acetylspermidine
C01050 16 UDP-N-acetylmuramate
C01123 16 (-)-trans-Isopiperitenol
C01179 16 3-(4-Hydroxyphenyl)pyruvate
C01286 16 2-Dehydro-3-deoxy-D-galactonate 6-phosphate
C01405 16 Aspirin
C01613 16 Stachyose
C01623 16 UDP-apiose
C01841 16 Pentalenene
C01847 16 Reduced FMN
C01860 16 Trichodiene
C01984 16 (S)-Mandelate
C02004 16 Aristolochene
C02167 16 Maleylpyruvate
C02199 16 UDP-L-rhamnose
C02330 16 UDP-L-iduronate
C02452 16 Perillyl alcohol
C02469 16 Uroporphyrin III
C02565 16 N-Methylhydantoin
C02720 16 N-Hydroxyarylamine
C03005 16 N-Methylanthranilate
C03087 16 5-Acetamidopentanoate
C03115 16 Farnesyl triphosphate
C03147 16 N-Malonylanthranilate
C03273 16 5-Oxopentanoate
C03293 16 N-Adenylylanthranilate
C03428 16 Presqualene diphosphate
C03467 16 3-Oxo-4-methylpentanoic acid
C03486 16 CDP-N-methylethanolamine
C03493 16 D-4-Hydroxyphenylglycine
C03656 16 (S)-5-Amino-3-oxohexanoic acid
C03691 16 CMP-N-glycoloylneuraminate
C03733 16 UDP-alpha-D-galacto-1,4-furanose
C03848 16 6F-alpha-D-Galactosylsucrose
C03971 16 1F-alpha-D-Galactosylraffinose
C03996 16 5'-O-beta-D-Glucosylpyridoxine
C04052 16 5-Carboxy-2-oxohept-3-enedioate
C04101 16 1-O,6-O-Digalloyl-beta-D-glucose
C04121 16 CMP-3-deoxy-D-manno-octulosonate
C04171 16 2,3-Dihydro-2,3-dihydroxybenzoate
C04302 16 N-(5-Phospho-D-ribosyl)anthranilate
C04437 16 1-(5-Phosphoribosyl)imidazole-4-acetate
C04582 16 S-Methyl-5-thio-D-ribulose 1-phosphate
C04641 16 2-(alpha-D-Galactosyl)-sn-glycerol 3-phosphate
C04703 16 alpha-D-Galactosyl-(1,1')-sn-glycerol 3-phosphate
C04739 16 UDP-N-acetyl-6-(D-galactose-1-phospho)-D-glucosamine
C05133 16 4-Imidazolone-5-acetate
C05143 16 Dhurrin
C05343 16 (R)-4-Hydroxymandelate
C05402 16 Melibiose
C05554 16 Aerobactin
C05573 16 Formylisoglutamate
C05673 16 CMP-2-aminoethylphosphonate
C05730 16 Glutathionylspermidine
C05817 16 2-Succinyl-6-hydroxy-2,4-cyclohexadiene-1-carboxylate
C05825 16 2-Amino-5-oxohexanoate
C05827 16 Methylimidazole acetaldehyde
C05835 16 2-Formaminobenzoylacetate
C06051 16 Isopyridoxal
C06111 16 Nerolidyl diphosphate
C06181 16 Piperideine
C06394 16 (+)-delta-Cadinene
C06406 16 Precorrin 3B
C06566 16 Cephamycin C
C07271 16 Limonene-1,2-epoxide
C11356 16 trans,trans,cis-Geranylgeranyl diphosphate
C11409 16 (+)-trans-Carveol
C11435 16 4-(Cytidine 5'-diphospho)-2-C-methyl-D-erythritol
C12142 16 Vetispiradiene
C13952 16 UDP-N-acetyl-D-galactosaminuronic acid
C15485 16 2'-Deoxymugineic acid
C15666 16 (7R)-7-(4-Carboxybutanamido)cephalosporanate
C00010 17 CoA
C00079 17 L-Phenylalanine
C00082 17 L-Tyrosine
C00114 17 Choline
C00307 17 CDP-choline
C00380 17 Cytosine
C00475 17 Cytidine
C00489 17 Glutarate
C00534 17 Pyridoxamine
C00601 17 Phenylacetaldehyde
C00670 17 sn-glycero-3-Phosphocholine
C00847 17 4-Pyridoxate
C00921 17 Dihydropteroate
C00935 17 UDP-L-arabinose
C00954 17 Indole-3-acetate
C00971 17 4-Pyridoxolactone
C01043 17 N-Carbamoylsarcosine
C01045 17 N-Formyl-L-glutamate
C01054 17 (S)-2,3-Epoxysqualene
C01212 17 UDP-N-acetylmuramoyl-L-alanine
C01219 17 CDP-4-dehydro-6-deoxy-D-glucose
C01302 17 1-(2-Carboxyphenylamino)-1'-deoxy-D-ribulose 5'-phosphate
C01352 17 FADH2
C01414 17 Casbene
C01767 17 (-)-Carvone
C01983 17 (R)-Mandelate
C01987 17 2-Aminophenol
C02090 17 Trypanothione
C02137 17 alpha-Oxo-benzeneacetic acid
C02265 17 D-Phenylalanine
C02485 17 (-)-Isopiperitenone
C02514 17 3-Fumarylpyruvate
C02558 17 N-Acetylarylamine
C02576 17 Perillyl aldehyde
C02709 17 N-Acetoxyarylamine
C02730 17 2-Succinylbenzoate
C02763 17 enol-Phenylpyruvate
C03063 17 2-Oxohept-3-enedioate
C03142 17 N-D-Glucosylarylamine
C03375 17 Bis(3-aminopropyl)amine
C03409 17 N-Formimino-L-aspartate
C03410 17 N-Glycoloyl-neuraminate
C03427 17 Prephytoene diphosphate
C03666 17 2-Carboxy-cis,cis-muconate
C03672 17 3-(4-Hydroxyphenyl)lactate
C03737 17 alpha-D-Xylose 1-phosphate
C03872 17 L-Serine-phosphoethanolamine
C03964 17 (R)-3-(4-Hydroxyphenyl)lactate
C03986 17 3-Hydroxy-4-methylanthranilate
C04030 17 (2,3-Dihydroxybenzoyl)adenylate
C04037 17 1-Phospho-alpha-D-galacturonate
C04204 17 N-(2,3-Dihydroxybenzoyl)-L-serine
C04281 17 L-1-Pyrroline-3-hydroxy-5-carboxylate
C04574 17 di-trans,poly-cis-Undecaprenyl diphosphate
C04584 17 6-Imino-5-oxocyclohexa-1,3-dienecarboxylate
C04847 17 alpha-D-Galactosyl-1,3-beta-D-galactosyl-1,4-N-acetyl-D-glucosamine
C04886 17 alpha-N-Acetylneuraminyl-2,6-beta-D-galactosyl-1,4-N-acetyl-beta-D-glucosamine
C05131 17 (1-Ribosylimidazole)-4-acetate
C05350 17 2-Hydroxy-3-(4-hydroxyphenyl)propenoate
C05403 17 3-Ketolactose
C05404 17 D-Gal alpha 1->6D-Gal alpha 1->6D-Glucose
C05427 17 Phytyl diphosphate
C05574 17 Isoglutamate
C05600 17 2-Hydroxyhepta-2,4-dienedioate
C05607 17 Phenyllactate
C05640 17 Cinnavalininate
C05665 17 beta-Aminopropion aldehyde
C05731 17 3-Ketosucrose
C05828 17 Methylimidazoleacetic acid
C05852 17 2-Hydroxyphenylacetate
C06004 17 (R)-3-Methyl-2-oxobutanoate
C06011 17 Benzenamine sulfate
C06016 17 Pentosans
C06083 17 Tetrahymanol
C06084 17 Hopanoid
C06089 17 ent-Copalyl diphosphate
C06180 17 Anabasine
C06182 17 Pelletierine
C06309 17 Diplopterol
C06310 17 Diploptene
C06407 17 Precorrin 4
C07276 17 Limonene-1,2-diol
C07756 17 7-Aminocephalosporanic acid
C11383 17 (+)-(S)-Carvone
C11436 17 2-Phospho-4-(cytidine 5'-diphospho)-2-C-methyl-D-erythritol
C11527 17 4-Hydroxymandelate
C11893 17 Cembrene
C11894 17 Taxa-4(5),11(12)-diene
C11901 17 Copalyl diphosphate
C11902 17 syn-Copalyl diphosphate
C12456 17 3-Dimethylallyl-4-hydroxyphenylpyruvate
C15500 17 Mugineic acid
C15502 17 3-Epihydroxy-2'-deoxymugineic acid
C15650 17 2,3-Diketo-5-methylthiopentyl-1-phosphate
C00146 18 Phenol
C00261 18 Benzaldehyde
C00355 18 3,4-Dihydroxy-L-phenylalanine
C00415 18 Dihydrofolate
C00423 18 trans-Cinnamate
C00483 18 Tyramine
C00512 18 S-Benzoate coenzyme A
C00576 18 Betaine aldehyde
C00692 18 UDP-N-acetylmuramoyl-L-alanyl-D-glutamate
C00811 18 4-Coumarate
C00919 18 Choline sulfate
C01044 18 N-Formyl-L-aspartate
C01724 18 Lanosterol
C01902 18 Cycloartenol
C01996 18 Acetylcholine
C02015 18 CoA-disulfide
C02161 18 Isophenoxazine
C02505 18 2-Phenylacetamide
C02993 18 L-Tyrosyl-L-arginine
C03004 18 N-Hydroxy-L-tyrosine
C03170 18 Oxidized trypanothione
C03506 18 Indoleglycerol phosphate
C03519 18 N-Acetyl-L-phenylalanine
C03709 18 N-Adenylyl-L-phenylalanine
C04124 18 Indole-3-acetyl-beta-1-D-glucose
C04211 18 N6-[(Indole-3-yl)acetyl]-L-lysine
C04297 18 CDP-4-dehydro-3,6-dideoxy-D-glucose
C04368 18 3-Amino-3-(4-hydroxyphenyl)propanoate
C04509 18 di-trans,poly-cis-Decaprenyl diphosphate
C05332 18 Phenethylamine
C05394 18 3-Keto-beta-D-galactose
C05413 18 Phytoene
C05421 18 cis-Phytoene
C05601 18 4-Hydroxy-2-oxo-heptanedioate
C05620 18 N-Acetyl-D-phenylalanine
C05834 18 3-Methyldioxyindole
C05853 18 Phenylethyl alcohol
C05938 18 L-4-Hydroxyglutamate semialdehyde
C05947 18 L-erythro-4-Hydroxyglutamate
C06050 18 2-Methyl-3-hydroxy-5-formylpyridine-4-carboxylate
C06085 18 Triterpenoid
C06086 18 Pimaradiene
C06090 18 ent-Kaurene
C06183 18 Anapheline
C06201 18 2,4-Dihydroxyhept-2-enedioate
C06416 18 Precorrin 5
C07086 18 Phenylacetic acid
C07301 18 (R)-Mandelamide
C08063 18 1,4-Cyclohexanedione
C08615 18 alpha-Amyrin
C08616 18 beta-Amyrin
C08628 18 Lupeol
C11412 18 (1R,4S)-Iso-dihydrocarvone
C11453 18 2-C-Methyl-D-erythritol 2,4-cyclodiphosphate
C11877 18 (+)-Sandaracopimaradiene
C11878 18 (-)-Abietadiene
C11879 18 Levopimaradiene
C11880 18 Neoabietadiene
C11881 18 Palustradiene
C11891 18 Aphidicol-16-ene
C11892 18 Aphidicol-15-ene
C11924 18 Perillic acid
C11937 18 (1S,4R)-1-Hydroxy-2-oxolimonene
C12093 18 1,3-Dihydroxy-N-methylacridone
C12323 18 L-4-Hydroxyphenylglycine
C12457 18 3-Dimethylallyl-4-hydroxymandelic acid
C12459 18 3-Dimethylallyl-4-hydroxybenzaldehyde
C14448 18 Glyoxal
C15501 18 3-Epihydroxymugineic acid
C15522 18 4a-Hydroxytetrahydrobiopterin
C15606 18 1,2-Dihydroxy-5-(methylthio)pent-1-en-3-one
C15651 18 2-Hydroxy-3-keto-5-methylthiopentenyl-1-phosphate
C00078 19 L-Tryptophan
C00101 19 Tetrahydrofolate
C00463 19 Indole
C00504 19 Folate
C00548 19 Phenyl acetate
C00561 19 Mandelonitrile
C00822 19 Dopaquinone
C00962 19 beta-D-Galactose
C01197 19 3,4-Dihydroxy-trans-cinnamate
C01403 19 Anisole
C01408 19 Benzoin
C01456 19 Tropate
C01586 19 Hippurate
C01772 19 trans-2-Hydroxycinnamate
C02442 19 N-Methyltyramine
C03097 19 Aryl beta-D-glucoside
C03141 19 N-Benzoylanthranilate
C03204 19 10-Formyldihydrofolate
C03290 19 L-threo-3-Phenylserine
C03549 19 2-Hydroxycinnamate
C03598 19 CDP-3,6-dideoxy-D-glucose
C03657 19 1,4-Dihydroxy-2-naphthoate
C03712 19 N2,N5-Dibenzoyl-L-ornithine
C03758 19 4-(2-Aminoethyl)-1,2-benzenediol
C04045 19 3-(3,4-Dihydroxyphenyl)pyruvate
C04164 19 trans-Cinnamoyl beta-D-glucoside
C04415 19 4-O-beta-D-Glucosyl-4-hydroxycinnamate
C04700 19 UDP-N-acetylmuramoyl-L-alanyl-D-glutamyl-L-lysine
C04796 19 4-(L-Alanin-3-yl)-2-hydroxy-cis,cis-muconate 6-semialdehyde
C04797 19 5-(L-Alanin-3-yl)-2-hydroxy-cis,cis-muconate 6-semialdehyde
C04877 19 UDP-N-acetylmuramoyl-L-alanyl-D-gamma-glutamyl-meso-2,6-diaminopimelate
C05108 19 14-Demethyllanosterol
C05109 19 24,25-Dihydrolanosterol
C05195 19 3-Hydroxybenzoyl-CoA
C05414 19 Phytofluene
C05437 19 Zymosterol
C05627 19 4-Hydroxystyrene
C05629 19 Phenylpropanoate
C05892 19 UDP-N-acetylmuramoyl-L-alanyl-gamma-D-glutamyl-L-lysine
C06320 19 Precorrin 6X
C06746 19 N-Acetylphenylethylamine
C06986 19 Spirodilactone
C08276 19 3-(Methylthio)propionic acid
C08980 19 Soyasapogenol B
C11405 19 (3R)-3-Isopropenyl-6-oxoheptanoate
C11415 19 (1S,4S)-Dihydrocarvone
C11455 19 4,4-Dimethyl-5alpha-cholesta-8,14,24-trien-3beta-ol
C11505 19 Propene
C11513 19 (24R)-24-Methylcycloarta-25-en-3-beta-ol
C11872 19 Kaur-16-en-18-ol
C12458 19 3-Dimethylallyl-4-hydroxybenzoate
C12622 19 cis-3-(3-Carboxyethenyl)-3,5-cyclohexadiene-1,2-diol
C15503 19 N,N-Dihydroxy-L-tyrosine
C00113 20 PQQ
C00143 20 5,10-Methylenetetrahydrofolate
C00234 20 10-Formyltetrahydrofolate
C00293 20 Glucose
C00331 20 Indolepyruvate
C00398 20 Tryptamine
C00440 20 5-Methyltetrahydrofolate
C00547 20 L-Noradrenaline
C00643 20 5-Hydroxy-L-tryptophan
C00664 20 5-Formiminotetrahydrofolate
C00844 20 (R)-Prunasin
C00903 20 Cinnamaldehyde
C00977 20 L-Tryptophanamide
C01198 20 3-(2-Hydroxyphenyl)propanoate
C01207 20 3-(3,4-Dihydroxyphenyl)lactate
C01477 20 Apigenin
C01494 20 Ferulate
C01745 20 Pinosylvin
C02693 20 Indole-3-acetamide
C02700 20 L-Formylkynurenine
C02916 20 (S)-Norlaudanosoline
C02947 20 4-Coumaroylshikimate
C02983 20 L-2-Methyltryptophan
C03230 20 3-Indoleglycolaldehyde
C03574 20 2-Formylaminobenzaldehyde
C03582 20 3,4',5-Trihydroxystilbene
C03599 20 CDP-3,6-dideoxy-D-mannose
C04148 20 alpha-N-Phenylacetyl-L-glutamine
C04290 20 4-(3-Methylbut-2-enyl)-L-tryptophan
C04353 20 (Z)-4-Hydroxyphenylacetaldehyde-oxime
C04366 20 3-(2-Carboxyethenyl)-cis,cis-muconate
C04498 20 N-(4-Guanidinobutyl)-4-hydroxycinnamide
C04525 20 Fecosterol
C04702 20 UDPMurAc(oyl-L-Ala-D-gamma-Glu-L-Lys-D-Ala-D-Ala)
C04846 20 UDP-N-acetylmuramoyl-L-alanyl-D-glutamyl-L-lysyl-D-alanyl-D-alanine
C04882 20 UDP-N-acetylmuramoyl-L-alanyl-D-glutamyl-6-carboxy-L-lysyl-D-alanyl-D-alanine
C05110 20 4alpha-Methylcholesta-8-en-3beta-ol
C05158 20 trans-beta-D-Glucosyl-2-hydroxycinnamate
C05430 20 zeta-Carotene
C05439 20 5alpha-Cholesta-7,24-dien-3beta-ol
C05551 20 Penicillin G
C05587 20 3-Methoxytyramine
C05598 20 Phenylacetylglycine
C05608 20 4-Hydroxycinnamyl aldehyde
C05658 20 Indoxyl
C06047 20 Stizolobate
C06048 20 Stizolobinate
C06160 20 (S)-Norcoclaurine
C06199 20 Hordenine
C06224 20 3,4-Dihydroxystyrene
C06319 20 Precorrin 6Y
C06358 20 Methyl cinnamate
C06359 20 Ethyl cinnamate
C06360 20 Propyl cinnamate
C06561 20 Isosalipurpol
C06732 20 alpha,beta-Didehydrotryptophan
C08650 20 Isoliquiritigenin
C09332 20 Tetrahydrofolyl-[Glu](2)
C11506 20 (R)-1,2-Epoxypropane
C11507 20 (S)-1,2-Epoxypropane
C11588 20 cis-3-(Carboxy-ethyl)-3,5-cyclo-hexadiene-1,2-diol
C11873 20 Kaur-16-en-18-al
C12312 20 Indolin-2-one
C12623 20 trans-2,3-Dihydroxycinnamate
C13309 20 2-Phytyl-1,4-naphthoquinone
C15508 20 1,2-Epoxypropane
C00328 21 L-Kynurenine
C00364 21 dTMP
C00445 21 5,10-Methenyltetrahydrofolate
C00637 21 Indole-3-acetaldehyde
C00650 21 4-Hydroxymandelonitrile
C00780 21 3-(2-Aminoethyl)-1H-indol-5-ol
C00788 21 L-Adrenaline
C00852 21 Chlorogenate
C01189 21 5alpha-Cholest-7-en-3beta-ol
C01359 21 PQQH2
C01470 21 Acacetin
C01514 21 Luteolin
C01752 21 Scopoletin
C01850 21 Rosmarinate
C01982 21 (R)-Amygdalin
C02043 21 Indolelactate
C02059 21 Phylloquinone
C02115 21 2-Methylserine
C02394 21 Cinnamyl alcohol
C02564 21 N-Feruloylglycine
C02646 21 4-Coumaryl alcohol
C02666 21 Coniferyl aldehyde
C02775 21 2,3-Dihydroxyindole
C02927 21 2-Caffeoylisocitrate
C02954 21 6-Aminopenicillanate
C03002 21 N-Caffeoylputrescine
C03479 21 5-Formyltetrahydrofolate
C03495 21 Deoxy-5-methylcytidylate
C03806 21 Substituted beta-amino acid
C03845 21 5alpha-Cholest-8-en-3beta-ol
C03914 21 (S)-beta-Methylindolepyruvate
C03997 21 5-Hydroxymethyldeoxycytidylate
C04044 21 3-(2,3-Dihydroxyphenyl)propanoate
C04608 21 Apigenin 7-O-beta-D-glucoside
C05111 21 Methostenol
C05431 21 Neurosporene
C05577 21 3,4-Dihydroxymandelaldehyde
C05581 21 3-Methoxy-4-hydroxyphenylacetaldehyde
C05589 21 L-Normetanephrine
C05619 21 5-Hydroxyferulate
C05631 21 Eriodictyol
C05644 21 3-Methylindolepyruvate
C05646 21 5-Hydroxyindolepyruvate
C05648 21 5-Hydroxy-N-formylkynurenine
C05653 21 Formylanthranilate
C05839 21 cis-beta-D-Glucosyl-2-hydroxycinnamate
C05928 21 10-Formyltetrahydrofolyl L-glutamate
C06161 21 (S)-Coclaurine
C06213 21 N-Methyltryptamine
C06408 21 Precorrin 8X
C06432 21 UDP-N-acetylmuramoyl-L-alanyl-D-glutamyl-L-lysyl-D-alanine
C06517 21 (S)-6-O-Methylnorlaudanosoline
C07305 21 Products of ATP breakdown
C08481 21 Indican
C08576 21 Aureusidin
C09762 21 Liquiritigenin
C10192 21 Tricetin
C10945 21 Caffeic aldehyde
C11130 21 1,3-Dihydro-3-hydroxy-2H-indol-2-one
C11874 21 Kaur-16-en-18-oic acid
C12624 21 2-Hydroxy-6-ketononatrienedioate
C12631 21 2-Hydroxy-2,3-dihydrogenistein
C15531 21 2'-O-Methylisoliquiritigenin
C15599 21 6-(2-Amino-2-carboxyethyl)-7,8-dioxo-7,8-dihydroquinoline-2,4-dicarboxylate
C00214 22 Thymidine
C00363 22 dTDP
C00482 22 Sinapate
C00590 22 Coniferyl alcohol
C00955 22 Indole-3-ethanol
C00978 22 N-Acetylserotonin
C01164 22 Cholesta-5,7-dien-3beta-ol
C01252 22 4-(2-Aminophenyl)-2,4-dioxobutanoate
C01481 22 Caffeate
C01527 22 Scopolin
C01592 22 Licodione
C01617 22 Taxifolin
C01855 22 Taxiphyllin
C01866 22 beta-Lactam
C02572 22 O-Feruloylquinate
C02717 22 N-Feruloyltyramine
C03227 22 3-Hydroxy-L-kynurenine
C03515 22 Luteolin 7-O-glucuronide
C03766 22 4-Hydroxyphenylacetonitrile
C03951 22 Luteolin 7-O-beta-D-glucoside
C04187 22 5-Methyldeoxycytidine diphosphate
C04293 22 5,7,4'-Trihydroxy-3'-methoxyflavone
C04858 22 Apigenin 7-O-[beta-D-apiosyl-(1->2)-beta-D-glucoside]
C05176 22 (S)-N-Methylcoclaurine
C05576 22 3,4-Dihydroxyphenylethyleneglycol
C05580 22 3,4-Dihydroxymandelate
C05583 22 3-Methoxy-4-hydroxyphenylglycolaldehyde
C05588 22 L-Metanephrine
C05615 22 Lignin
C05634 22 5-Hydroxyindoleacetaldehyde
C05647 22 Formyl-5-hydroxykynurenamine
C05651 22 5-Hydroxykynurenine
C05657 22 6-Hydroxyindolelactate
C05838 22 cis-2-Hydroxycinnamate
C05855 22 4-Hydroxycinnamyl alcohol 4-D-glucoside
C05907 22 Luteoforol
C05911 22 Pentahydroxyflavanone
C06212 22 N-Methylserotonin
C06245 22 Phylloquinol
C06330 22 Quinoline-3,4-diol
C06399 22 Hydrogenobyrinate
C06518 22 (S)-Nororientaline
C06563 22 Genistein
C09756 22 Homoeriodictyol
C10020 22 Apigenin 7-(6''-malonylglucoside)
C10208 22 Daidzein
C11038 22 2'-Deoxy-5-hydroxymethylcytidine-5'-diphosphate
C11503 22 3-Hydroxy-1H-quinolin-4-one
C11875 22 ent-7alpha-Hydroxykaur-16-en-19-oic acid
C12204 22 5-Hydroxyconiferaldehyde
C12206 22 Caffeyl alcohol
C12627 22 Apigenin 7-O-neohesperidoside
C14146 22 alpha-Zeacarotene
C15525 22 2',3,4,4',6'-Pentahydroxychalcone
C15769 22 HBOA
C00178 23 Thymine
C00187 23 Cholesterol
C00389 23 Quercetin
C00459 23 dTTP
C00755 23 4-Hydroxy-3-methoxy-benzaldehyde
C00761 23 Coniferin
C00814 23 Biochanin A
C00858 23 Formononetin
C00933 23 Sinapoylcholine
C01598 23 Melatonin
C01717 23 4-Hydroxy-2-quinolinecarboxylic acid
C02495 23 2'-Hydroxydaidzein
C02906 23 Dihydromyricetin
C02919 23 1-Sinapoyl-D-glucose
C02922 23 2'-O-Methyllicodione
C03052 23 2,3-Dihydrogossypetin
C05202 23 3'-Hydroxy-N-methyl-(S)-coclaurine
C05443 23 Vitamin D3
C05584 23 3-Methoxy-4-hydroxymandelate
C05594 23 3-Methoxy-4-hydroxyphenylethyleneglycol
C05610 23 Sinapoyl aldehyde
C05622 23 Malonylapiin
C05635 23 5-Hydroxyindoleacetate
C05636 23 3-Hydroxykynurenamine
C05638 23 5-Hydroxykynurenamine
C05645 23 4-(2-Amino-3-hydroxyphenyl)-2,4-dioxobutanoate
C05851 23 Coumarin
C05906 23 Leucocyanidin
C06093 23 Gibberellin A12 aldehyde
C06343 23 Quinolin-4-ol
C06503 23 Hydrogenobyrinate a,c diamide
C08586 23 delta-Carotene
C09126 23 Genistein 7-O-beta-D-glucoside
C10521 23 Prunetin
C11039 23 2'-Deoxy-5-hydroxymethylcytidine-5'-triphosphate
C11876 23 6beta,7beta-Dihydroxykaurenoic acid
C12134 23 2'-Hydroxygenistein
C12205 23 5-Hydroxyconiferyl alcohol
C12630 23 Luteolin 7-O-neohesperidoside
C12632 23 Luteolin 7-O-[beta-D-glucuronosyl-(1->2)-beta-D-glucuronide]
C15567 23 2,7,4'-Trihydroxyisoflavanone
C15770 23 DIBOA
C00599 24 Cholest-4-en-3-one
C00616 24 Quercetin 3-sulfate
C00842 24 dTDP-glucose
C00906 24 5,6-Dihydrothymine
C01175 24 1-O-Sinapoyl-beta-D-glucose
C01249 24 7,8-Dihydro-7,8-dihydroxykynurenate
C01562 24 Calycosin
C01750 24 Quercitrin
C02097 24 dTDP-galactose
C02105 24 (S)-Reticuline
C02325 24 Sinapyl alcohol
C02376 24 5-Methylcytosine
C02470 24 Xanthurenic acid
C02675 24 Dihydrobiochanin A
C02920 24 2'-Hydroxyformononetin
C03088 24 5-Hydroxymethyluracil
C03526 24 O-Sinapoylglucarolactone
C03567 24 2'-Hydroxydihydrodaidzein
C03594 24 7alpha-Hydroxycholesterol
C03855 24 Cholesteryl-beta-D-glucoside
C04443 24 3',4',5,7-Tetrahydroxy-3-methoxyflavone
C04524 24 2-Protocatechoylphloroglucinolcarboxylate
C04547 24 1,2-Bis(4-hydroxy-3-methoxyphenyl)ethylene
C04900 24 Luteolin7-O-[beta-D-glucuronosyl-(1->2)-beta-D-glucuronide]-4'-O-beta-D-glucuronide
C05376 24 Biochanin A-beta-D-glucoside
C05418 24 Cholesterol-5beta,6beta-epoxide
C05419 24 Cholesterol-5alpha,6beta-epoxide
C05433 24 alpha-Carotene
C05500 24 20alpha-Hydroxycholesterol
C05502 24 22beta-Hydroxycholesterol
C05623 24 Quercetin 3-O-glucoside
C05637 24 4,8-Dihydroxyquinoline
C05639 24 4,6-Dihydroxyquinoline
C05642 24 Formyl-N-acetyl-5-methoxykynurenamine
C05660 24 5-Methoxyindoleacetate
C05905 24 Cyanidin
C05909 24 Leucodelphinidin
C06562 24 (+)-Catechin
C06672 24 Vanillate
C10107 24 Myricetin
C11857 24 Gibberellin A12
C12135 24 2'-Hydroxybiochanin A
C12316 24 cis-Dihydroquercetin
C12639 24 Quercetin 7-O-beta-D-glucoside
C13550 24 24-Hydroxycholesterol
C15772 24 DIBOA-glucoside
C00687 25 dTDP-4-dehydro-6-deoxy-alpha-D-glucose
C00786 25 Vestitone
C01111 25 7,8-Dihydroxykynurenate
C01155 25 Quercetin 3,3'-bissulfate
C01156 25 Quercetin 3,4'-bissulfate
C01265 25 3',4',5-Trihydroxy-3,7-dimethoxyflavone
C01533 25 Syringin
C02106 25 (S)-Scoulerine
C02887 25 Sinapoyl malate
C03034 25 dTDP-D-galacturonate
C03091 25 5beta-Cholestan-3-one
C03238 25 5alpha-Cholestan-3-one
C05100 25 3-Ureidoisobutyrate
C05425 25 3beta,5alpha,6beta-Cholestanetriol
C05455 25 7alpha-Hydroxycholest-4-en-3-one
C05499 25 17alpha,20alpha-Dihydroxycholesterol
C05501 25 20alpha,22beta-Dihydroxycholesterol
C05625 25 Rutin
C05908 25 Delphinidin
C06017 25 dTDP-D-glucuronate
C08601 25 Lutein
C08604 25 Cyanidin 3-O-glucoside
C09727 25 (-)-Epicatechin
C10419 25 Ferreirin
C11860 25 Gibberellin A15 open lactone
C11907 25 4,6-Dideoxy-4-oxo-dTDP-D-glucose
C12127 25 (+)-Gallocatechin
C12625 25 Biochanin A 7-O-(6-O-malonyl-beta-D-glucoside)
C12633 25 Laricitrin
C12637 25 Quercetin 3-O-[beta-D-xylosyl-(1->2)-beta-D-glucoside]
C12638 25 Quercetin 3-O-(6-O-malonyl-beta-D-glucoside)
C12667 25 Quercetin 3-O-beta-D-glucosyl-(1->2)-beta-D-glucoside
C15518 25 (24S)-Cholest-5-ene-3beta,7alpha,24-triol
C00688 26 dTDP-4-dehydro-6-deoxy-L-mannose
C01729 26 Medicarpin
C02373 26 4-Methylpentanal
C03897 26 Quercetin 3,3',7-trissulfate
C03898 26 Quercetin 3,4',7-trissulfate
C04118 26 5,8,13,13a-Tetrahydrocolumbamine
C04268 26 dTDP-4-amino-4,6-dideoxy-D-glucose
C04444 26 3',5-Dihydroxy-3,4',7-trimethoxyflavone
C04826 26 5-(3-Carboxy-3-oxopropenyl)-4,6-dihydroxypyridine-2-carboxylate
C05138 26 17alpha-Hydroxypregnenolone
C05145 26 3-Aminoisobutanoate
C05174 26 (S)-Cheilanthifoline
C05451 26 7alpha-Hydroxy-5beta-cholestan-3-one
C05457 26 7alpha,12alpha-Dihydroxycholest-4-en-3-one
C05641 26 5-(3'-Carboxy-3'-oxopropenyl)-4,6-dihydroxypicolinate
C06018 26 dTDP-4-acetamido-4,6-dideoxy-D-glucose
C06617 26 dTDP-3-oxo-6-deoxy-alpha-D-glucose
C06620 26 dTDP-3,4-dioxo-2,6-dideoxy-D-glucose
C07277 26 dTDP-D-fucose
C08620 26 Cyanidin 3-O-rutinoside
C10175 26 Quercetin 3-(2G-xylosylrutinoside)
C11620 26 Syringetin
C11861 26 Gibberellin A24
C11908 26 3,6-Dideoxy-3-oxo-dTDP-D-glucose
C11926 26 dTDP-4-oxo-6-deoxy-D-allose
C11930 26 dTDP 1-ester with (6R)-5,6-dihydro-4-hydroxy-6-methyl-5-oxo-2H-pyran
C12095 26 Cyanidin 3-O-(6-O-p-coumaroyl)glucoside
C12136 26 (-)-Epigallocatechin
C12138 26 Delphinidin 3-O-glucoside
C12643 26 Cyanidin 3-O-(6-O-malonyl-beta-D-glucoside)
C12668 26 Quercetin3-O-beta-D-glucosyl-(1->2)-beta-D-glucosyl-(1->2)-beta-D-glucoside
C01176 27 17alpha-Hydroxyprogesterone
C01227 27 3beta-Hydroxyandrost-5-en-17-one
C01795 27 Columbamine
C02890 27 Tetrahydropalmatine
C03187 27 dTDP-6-deoxy-L-talose
C03319 27 dTDP-6-deoxy-L-mannose
C03329 27 (S)-Canadine
C04529 27 (3S,4S)-3-Hydroxytetradecane-1,3,4-tricarboxylate
C04655 27 (2S,3S)-2-Hydroxytridecane-1,2,3-tricarboxylate
C05175 27 6,7,12b,13e-Tetrahydro-4H-bis[1,3]benzodioxolo[5,6-a:4',5'-g]quinolizine
C05452 27 3alpha,7alpha-Dihydroxy-5beta-cholestane
C05453 27 7alpha,12alpha-Dihydroxy-5beta-cholestan-3-one
C05487 27 17alpha,21-Dihydroxypregnenolone
C05656 27 5-(3'-Carboxy-3'-oxopropyl)-4,6-dihydroxypicolinate
C06621 27 dTDP-4-oxo-2,6-dideoxy-alpha-D-glucose
C11862 27 Gibberellin A36
C11912 27 dTDP-6-deoxy-D-allose
C11918 27 Maltol
C11922 27 dTDP-4-oxo-2,6-dideoxy-D-glucose
C11925 27 dTDP-3-amino-3,6-dideoxy-D-glucose
C11928 27 dTDP-4-oxo-2,6-dideoxy-D-allose
C11931 27 dTDP 1-ester with (6S)-5,6-dihydro-4-hydroxy-6-methyl-5-oxo-2H-pyran
C12140 27 Malvidin 3-O-glucoside
C12318 27 dTDP-3-amino-2,3,6-trideoxy-D-threo-hexopyranos-4-ulose
C12646 27 Cyanidin 3-O-rutinoside 5-O-beta-D-glucoside
C00280 28 Androst-4-ene-3,17-dione
C00757 28 Berberine
C03442 28 dTDP-L-dihydrostreptose
C04295 28 Androst-5-ene-3beta,17beta-diol
C04518 28 17alpha,20alpha-Dihydroxypregn-4-en-3-one
C04555 28 3beta-Hydroxyandrost-5-en-17-one 3-sulfate
C05139 28 16alpha-Hydroxydehydroepiandrosterone
C05315 28 Palmatine
C05444 28 3alpha,7alpha,26-Trihydroxy-5beta-cholestane
C05454 28 3alpha,7alpha,12alpha-Trihydroxy-5beta-cholestane
C05488 28 11-Deoxycortisol
C05489 28 11beta,17alpha,21-Trihydroxypregnenolone
C05497 28 21-Deoxycortisol
C05654 28 5-(2'-Formylethyl)-4,6-dihydroxypicolinate
C06163 28 (S)-cis-N-methylstylopine
C06622 28 dTDP-4-oxo-2,6-dideoxy-L-glucose
C11920 28 dTDP-L-olivose
C11923 28 dTDP-D-olivose
C11927 28 dTDP-4-oxo-2,6-dideoxy-L-mannose
C11932 28 dTDP 1-ester with 2,6-dideoxy-L-erythro-hexopyranos-3-ulose
C11933 28 dTDP-D-mycaminose
C12319 28 dTDP-3-amino-2,3,6-trideoxy-C-methyl-D-erythro-hexopyranos-4-ulose
C12481 28 dTDP-5-dimethyl-L-lyxose
C00535 29 Testosterone
C00735 29 Cortisol
C05140 29 16alpha-Hydroxyandrost-4-ene-3,17-dione
C05189 29 Protopine
C05290 29 19-Hydroxyandrost-4-ene-3,17-dione
C05445 29 3alpha,7alpha-Dihydroxy-5beta-cholestan-26-al
C05446 29 3alpha,7alpha,12alpha,26-Tetrahydroxy-5beta-cholestane
C05655 29 5-(2'-Carboxyethyl)-4,6-dihydroxypicolinate
C06623 29 dTDP-4-oxo-3-methyl-2,6-dideoxy-beta-L-glucose
C11818 29 (R)-Canadine
C11915 29 dTDP-3-methyl-4-oxo-2,6-dideoxy-L-glucose
C11921 29 dTDP-L-oleandrose
C12320 29 dTDP-L-4-oxovancosamine
C15530 29 Corydaline
C00762 30 Cortisone
C01301 30 3alpha,7alpha,12alpha-Trihydroxy-5beta-cholestan-26-al
C02821 30 Cortisol 21-acetate
C02822 30 Cortisol 21-sulfate
C04554 30 3alpha,7alpha-Dihydroxy-5beta-cholestanate
C05190 30 6-Hydroxyprotopine
C05294 30 19-Hydroxytestosterone
C05297 30 19-Oxoandrost-4-ene-3,17-dione
C05471 30 11beta,17alpha,21-Trihydroxy-5beta-pregnane-3,20-dione
C06631 30 dTDP-beta-L-mycarose
C11134 30 Testosterone glucuronide
C11916 30 dTDP-L-mycarose
C12321 30 dTDP-L-epivancosamine
C12322 30 dTDP-L-vancosamine
C00468 31 Estrone
C03588 31 4,5alpha-Dihydrocortisone
C04722 31 3alpha,7alpha,12alpha-Trihydroxy-5beta-cholestanoate
C05295 31 19-Oxotestosterone
C05469 31 17alpha,21-Dihydroxy-5beta-pregnane-3,11,20-trione
C05472 31 Urocortisol
C00951 32 Estradiol-17beta
C02537 32 Estradiol-17alpha
C02538 32 Estrone 3-sulfate
C05298 32 2-Hydroxyestrone
C05300 32 16alpha-Hydroxyestrone
C05470 32 Urocortisone
C05482 32 Cortol
C11133 32 Estrone glucuronide
C05141 33 Estriol
C05299 33 2-Methoxyestrone
C05301 33 2-Hydroxyestradiol-17beta
C05481 33 Cortolone
C05503 33 Estradiol-17beta 3-glucuronide
C08357 33 Estradiol-17beta 3-sulfate
C05302 34 2-Methoxyestradiol-17beta
C05504 34 16-Glucuronide-estriol
C06121 34 3-Ketosphingosine
C08358 34 2-Methoxyestrone 3-sulfate
C11132 34 2-Methoxyestrone 3-glucuronide
C00249 35 Hexadecanoic acid
C00319 35 Sphingosine
C00517 35 Hexadecanal
C02934 35 3-Dehydrosphinganine
C08359 35 2-Methoxyestradiol-17beta 3-sulfate
C11131 35 2-Methoxy-estradiol-17beta 3-glucuronide
C00823 36 1-Hexadecanol
C00836 36 Sphinganine
C01747 36 Psychosine
C01948 36 Pentadecanal
C02788 36 2-trans-Hexadecenal
C03640 36 Sphingosyl-phosphocholine
C05462 36 Chenodeoxyglycocholate
C06124 36 Sphingosine 1-phosphate
C00695 37 3alpha,7alpha,12alpha-Trihydroxy-5beta-cholanate
C01120 37 Sphinganine 1-phosphate
C01921 37 Glycocholate
C02744 37 Psychosine sulfate
C05122 37 Taurocholate
C06123 37 Hexadecenal
C12144 37 Phytosphingosine
C01292 38 3alpha,7alpha-Dihydroxy-12-oxo-5beta-cholanate
C04483 38 3alpha,12alpha-Dihydroxy-5beta-cholanate
C04643 38 3alpha,12alpha-Dihydroxy-7-oxo-5beta-cholanate
C11637 38 3alpha,12alpha-Dihydroxy-5beta-chol-6-enoate
C04661 39 3alpha,7alpha,12beta-Trihydroxy-5beta-cholanate
C05683 39 2-Aminoethylphosphocholate

reactions:
ID generation name

R00002 2 Reduced ferredoxin:dinitrogen oxidoreductase (ATP-hydrolysing)
R00009 2 hydrogen-peroxide:hydrogen-peroxide oxidoreductase
R00086 2 ATP phosphohydrolase (protein-secreting)
R00090 2 NADH:hydrogen-peroxide oxidoreductase
R00094 2 NADPH:oxidized-glutathione oxidoreductase
R00105 2 ATP:NADH 2'-phosphotransferase
R00112 2 NADPH:NAD+ oxidoreductase (B-specific)
R00113 2 NADPH:hydrogen-peroxide oxidoreductase
R00115 2 NADPH:oxidized-glutathione oxidoreductase
R00118 2 
R00119 2 NADP+ glycohydrolase
R00120 2 Glutathione:oxygen oxidoreductase
R00274 2 Glutathione:hydrogen-peroxide oxidoreductase
R00494 2 
R00500 2 
R00700 2 Hydrogen:NAD+ oxidoreductase
R01111 2 Coenzyme A:oxidized-glutathione oxidoreductase
R05714 2 glutathione:NADP+ oxidoreductase (CoA-acylating)
R07171 2 NADH:oxygen oxidoreductase
R07172 2 NADPH:oxygen oxidoreductase
R07181 2 hydrogen:NADP+ oxidoreductase
R00004 3 Pyrophosphate phosphohydrolase
R00067 3 Reduced ferredoxin:dinitrogen oxidoreductase (ATP-hydrolysing)
R00102 3 NAD+ glycohydrolase
R00103 3 NAD+ phosphohydrolase
R00104 3 ATP:NAD+ 2'-phosphotransferase
R00129 3 (6S)-beta-6-Hydroxy-1,4,5,6-tetrahydronicotinamide-adenine-dinucleotide hydro-lyase (ATP-hydrolysing)
R00239 3 ATP:L-glutamate 5-phosphotransferase
R00240 3 ATP:L-glutamate 1-phosphotransferase
R00241 3 ATP:L-glutamate 1-phosphotransferase
R00243 3 L-Glutamate:NAD+ oxidoreductase (deaminating)
R00245 3 L-Glutamate 5-semialdehyde:NAD+ oxidoreductase
R00248 3 L-Glutamate:NADP+ oxidoreductase (deaminating)
R00250 3 L-Glutamate:oxygen oxidoreductase (deaminating)
R00260 3 L-Glutamate racemase
R00261 3 L-Glutamate 1-carboxy-lyase
R00262 3 L-threo-3-Methylaspartate carboxy-aminomethylmutase
R00275 3 Superoxide:superoxide oxidoreductase
R00707 3 L-1-Pyrroline-5-carboxylate:NAD+ oxidoreductase
R00708 3 L-1-Pyrroline-5-carboxylate:NAD+ oxidoreductase
R00899 3 membrane alanyl aminopeptidase
R01268 3 Nicotinamide amidohydrolase
R05746 3 phosphonate:NAD+ oxidoreductase
R07304 3 5-oxo-L-proline amidohydrolase (ATP-hydrolysing)
R00005 4 Urea-1-carboxylate amidohydrolase
R00085 4 ATP diphosphohydrolase
R00116 4 NADPH:CoA-glutathione oxidoreductase
R00127 4 ATP:AMP phosphotransferase
R00132 4 Carbonic acid hydro-lyase
R00134 4 Formate:NADP+ oxidoreductase
R00136 4 ATP:polyphosphate phosphotransferase
R00137 4 ATP:nicotinamide-nucleotide adenylyltransferase
R00138 4 Triphosphate phosphohydrolase
R00148 4 
R00149 4 Carbon-dioxide:ammonia ligase(ADP-forming,carbamate-phosphorylating)
R00150 4 ATP:carbamate phosphotransferase
R00153 4 Reduced ferredoxin:dinitrogen oxidoreductase (ATP-hydrolysing)
R00181 4 AMP aminohydrolase
R00182 4 AMP phosphoribohydrolase
R00183 4 Adenosine 5'-monophosphate phosphohydrolase
R00185 4 ATP:adenosine 5'-phosphotransferase
R00188 4 Adenosine 3',5'-bisphosphate 3'(2')-phosphohydrolase
R00190 4 AMP:pyrophosphate phosphoribosyltransferase
R00253 4 L-Glutamate:ammonia ligase (ADP-forming)
R00254 4 
R00256 4 L-Glutamine amidohydrolase
R00264 4 2,5-dioxopentanoate:NADP+ 5-oxidoreductase
R00265 4 2-Oxoglutarate:NADP+ 2-oxidoreductase (CoA-succinylating)
R00267 4 Isocitrate:NADP+ oxidoreductase (decarboxylating)
R00268 4 Oxalosuccinate:NADP+ oxidoreductase (decarboxylating)
R00270 4 
R00272 4 2-Oxoglutarate carboxy-lyase
R00276 4 Carbon-monoxide:oxygen oxidoreductase
R00279 4 D-Glutamate(D-aspartate):oxygen oxidoreductase (deaminating)
R00365 4 glycine:NAD+ oxidoreductase (deaminating)
R00366 4 Aminoacetic acid:oxygen oxidoreductase (deaminating)
R00372 4 Glycine:2-oxoglutarate aminotransferase
R00519 4 Formate:NAD+ oxidoreductase
R00667 4 L-Ornithine:2-oxo-acid aminotransferase
R00709 4 Isocitrate:NAD+ oxidoreductase (decarboxylating)
R00892 4 NADH:L-cystine oxidoreductase
R00893 4 L-Cysteine:oxygen oxidoreductase
R00894 4 L-Glutamate:L-cysteine gamma-ligase (ADP-forming)
R00900 4 NADPH:CoA-glutathione oxidoreductase
R00903 4 L-2-Amino-3-mercaptopropionic acid racemase
R01052 4 ADP:D-ribose-5-phosphate adenylyltransferase
R01054 4 ADPribose ribophosphohydrolase
R01248 4 L-Proline:NAD+ 5-oxidoreductase
R01251 4 L-Proline:NADP+ 5-oxidoreductase
R01270 4 Nicotinamide D-ribonucleotide phosphoribohydrolase
R01271 4 Nicotinamide-nucleotide:pyrophosphatephospho-alpha-D-ribosyltransferase
R01583 4 D-Glutamate hydro-lyase (cyclizing)
R01648 4 4-Aminobutanoate:2-oxoglutarate aminotransferase
R01720 4 nicotinate:NADP+ 6-oxidoreductase (hydroxylating)
R01723 4 
R01726 4 
R01849 4 Reduced ferredoxin:dinitrogen oxidoreductase (ATP-hydrolysing)
R01885 4 
R02322 4 Nicotinamide-D-ribonucleotide amidohydrolase
R02323 4 Nicotinamide ribonucleotide phosphohydrolase
R03313 4 L-Glutamate-5-semialdehyde:NADP+ 5-oxidoreductase (phosphorylationg)
R03314 4 
R03696 4 L-threo-3-Methylaspartate ammonia-lyase
R04269 4 
R04295 4 (S)-4-Amino-5-oxopentanoate:NADP+ 5-oxidoreductase(phosphorylationg)
R07274 4 O-phospho-L-serine:hydrogen-sulfide2-amino-2-carboxyethyltransferase
R07316 4 carbamate hydro-lyase
R00013 5 Glyoxylate carboxy-lyase (dimerizing)
R00023 5 NADH:hyponitrite oxidoreductase
R00047 5 6-Hydroxynicotinate, hydrogen-donor:oxygen oxidoreductase(5-hydroxylating)
R00087 5 ATP pyrophosphohydrolase
R00088 5 ATP aminohydrolase
R00089 5 ATP pyrophosphate-lyase (cyclizing)
R00093 5 L-glutamate:NAD+ oxidoreductase (transaminating)
R00114 5 L-Glutamate:NADP+ oxidoreductase (transaminating)
R00122 5 ATP pyrophosphohydrolase
R00123 5 ADP aminohydrolase
R00126 5 ADP:ATP adenylyltransferase
R00143 5 Ammonia:(acceptor) oxidoreductase
R00186 5 (S)-Lactate adenylohydrolase
R00405 5 Succinate:CoA ligase (ADP-forming)
R00407 5 Succinyl-CoA hydrolase
R00465 5 Glycolate:NADP+ oxidoreductase
R00466 5 Glyoxylate:oxygen oxidoreductase
R00468 5 Glyoxylate:NADP+ oxidoreductase (CoA-oxalylating)
R00474 5 2-Hydroxy-3-oxoadipate glyoxylate-lyase (carboxylating)
R00478 5 erythro-3-Hydroxy-L-aspartate glyoxylate-lyase
R00479 5 Isocitrate glyoxylate-lyase
R00497 5 gamma-L-Glutamyl-L-cysteine:glycine ligase (ADP-forming)
R00518 5 ATP:formate phosphotransferase
R00579 5 L-Glutamine racemase
R00582 5 L-O-Phosphoserine phosphohydrolase
R00584 5 Pyrophosphate:L-serine O-phosphotransferase
R00665 5 L-Citrulline N5-carbamoyldihydrolase
R00668 5 L-Ornithine(L-lysine):2-oxoglutarate omega-aminotransferase
R00670 5 L-Ornithine carboxy-lyase
R00671 5 L-Ornithine ammonia-lyase(cyclizing)
R00672 5 L-Ornithine racemase
R00713 5 Succinate-semialdehyde:NAD+ oxidoreductase
R00714 5 Succinate-semialdehyde:NADP+ oxidoreductase
R00717 5 Glycolate:NAD+ oxidoreductase
R00774 5 Urea:carbon-dioxide ligase (ADP-forming)
R00793 5 Hydroxylamine:oxygen oxidoreductase
R00830 5 Succinyl-CoA:glycine C-succinyl-transferase(decarboxylating)
R00831 5 Succinyl-CoA:glycine C-succinyl-transferase(decarboxylating)
R00833 5 (R)-2-Methyl-3-oxopropanoyl-CoA CoA-carbonylmutase
R00863 5 3-Sulfino-L-alanine 4-carboxy-lyase
R00995 5 
R01049 5 ATP:D-ribose-5-phosphate pyrophosphotransferase
R01050 5 ATP:D-ribose-5-phosphate 1-phosphotransferase
R01051 5 ATP:D-ribose 5-phosphotransferase
R01053 5 Ribose-5-phosphate:ammonia ligase (ADP-forming)
R01056 5 D-Ribose-5-phosphate ketol-isomerase
R01057 5 D-Ribose 1,5-phosphomutase
R01071 5 1-(5-Phospho-D-ribosyl)-ATP:pyrophosphate phosphoribosyl-transferase
R01072 5 5-Phosphoribosylamine:pyrophosphate phosphoribosyltransferase(glutamate-amidating)
R01113 5 Glutathione:cystine oxidoreductase
R01126 5 Inosine 5'-monophosphate phosphohydrolase
R01127 5 IMP 1,2-hydrolase (decyclizing)
R01128 5 5'-Inosinate phosphoribohydrolase
R01130 5 IMP:NAD+ oxidoreductase
R01131 5 ATP:inosine 5'-phosphotransferase
R01132 5 IMP:pyrophosphate phosphoribosyltransferase
R01244 5 Adenine aminohydrolase
R01245 5 Adenosine ribohydrolase
R01252 5 L-Proline,2-oxoglutarate:oxygen oxidoreductase (4-hydroxylating)
R01255 5 L-Proline racemase
R01273 5 N-Ribosylnicotinamide ribohydrolase
R01324 5 Citrate hydro-lyase
R01395 5 ATP:carbamate phosphotransferase
R01398 5 Carbamoyl-phosphate:L-ornithine carbamoyltransferase
R01400 5 
R01560 5 Adenosine aminohydrolase
R01561 5 Adenosine:orthophosphate ribosyltransferase
R01644 5 4-Hydroxybutanoate:NAD+ oxidoreductase
R01724 5 Nicotinate D-ribonucleotide:pyrophosphate phosphoribosyltransferase
R01874 5 D-Cysteine sulfide-lyase (deaminating)
R01899 5 Isocitrate:NADP+ oxidoreductase (decarboxylating)
R01900 5 Isocitrate hydro-lyase
R02272 5 (S)-4-Amino-5-oxopentanoate 4,5-aminomutase
R02278 5 2-Dehydro-3-deoxy-L-arabinonate hydro-lyase
R02279 5 5-Dehydro-4-deoxy-D-glucarate hydro-lyase (decarboxylating)
R02294 5 N-Ribosylnicotinamide:orthophosphate ribosyltransferase
R02295 5 Nicotinate D-ribonucleoside:orthophosphate ribosyltransferase
R02299 5 alpha-D-Ribose 1-phosphate 1,6-phosphomutase
R02324 5 ATP:N-ribosylnicotinamide 5'-phosphotransferase
R02408 5 L-Cystine Lysteine-lyase (deaminating)
R02434 5 
R02466 5 3-Sulfino-L-alanine carboxy-lyase
R02618 5 
R02619 5 3-Sulfino-L-alanine:2-oxoglutarate aminotransferase
R02742 5 NADPH:bis-gamma-glutamylcystine oxidoreductase
R02743 5 (5-L-Glutamyl)-L-amino-acid 5-glutamyltransferase (cyclizing)
R02802 5 Reduced ferredoxin:dinitrogen oxidoreductase (ATP-hydrolysing)
R03005 5 ATP:nicotinamide-nucleotide adenylyltransferase
R03346 5 Nicotinate D-ribonucleotide phosphohydrolase
R03348 5 Nicotinate-nucleotide:pyrophosphate phosphoribosyltransferase(carboxylating)
R03546 5 Cyanate C-N-lyase
R03693 5 (S)-2-Methylmalate hydro-lyase
R03694 5 
R03695 5 
R04173 5 3-Phosphoserine:2-oxoglutarate aminotransferase
R04293 5 
R04782 5 Reduced ferredoxin:dinitrogen oxidoreductase (ATP-hydrolysing)
R04875 5 
R05563 5 Biuret amidohydrolase
R05668 5 
R05695 5 Nucleoside:oxygen 5'-oxidoreductase (H2O2-forming)
R05696 5 
R07173 5 hydroxylamine:acceptor oxidoreductase
R07221 5 6-hydroxynicotinate:O2 oxidoreductase
R07315 5 carbamate hydro-lyase
R00006 6 2-Acetolactate pyruvate-lyase (carboxylating)
R00008 6 Parapyruvate pyruvate-lyase
R00018 6 Putrescine:putrescine 4-aminobutyltransferase (ammonia-forming)
R00036 6 5-Aminolevulinate hydro-lyase(adding 5-aminolevulinate andcyclizing)
R00055 6 Nucleoside:oxygen 5'-oxidoreductase
R00125 6 P1,P4-Bis(5'-nucleosyl)-tetraphosphate nucleotidebisphosphohydrolase
R00131 6 Urea amidohydrolase
R00184 6 P1,P4-Bis(5'-adenosyl) tetraphosphate nucleotidohydrolase
R00189 6 Deamino-NAD+:ammonia ligase (AMP-forming)
R00191 6 Adenosine 3',5'-phosphate 5'-nucleotidohydrolase
R00195 6 2,3-Diaminopropionate ammonia-lyase
R00199 6 ATP:pyruvate,water phosphotransferase
R00200 6 ATP:pyruvate O2-phosphotransferase
R00206 6 ATP:pyruvate,orthophosphate phosphotransferase
R00207 6 Pyruvate:oxygen 2-oxidoreductase (phosphorylating)
R00208 6 Phosphoenolpyruvate phosphohydrolase
R00209 6 Pyruvate:NAD+ 2-oxidoreductase (CoA-acetylating)
R00210 6 Pyruvate:NADP+ 2-oxidoreductase (CoA-acetylating)
R00211 6 Glyoxylate:oxygen oxidoreductase
R00212 6 Acetyl-CoA:formate C-acetyltransferase
R00213 6 O-Carbamoyl-L-serine ammonia-lyase (pyruvate-forming)
R00214 6 (S)-Malate:NADP+ oxidoreductase(oxaloacetate-decarboxylating)
R00215 6 (R)-Malate:NAD+ oxidoreductase (decarboxylating)
R00216 6 (S)-Malate:NADP+ oxidoreductase(oxaloacetate-decarboxylating)
R00220 6 L-serine ammonia-lyase
R00221 6 D-serine ammonia-lyase
R00223 6 Serine ammonia-lyase
R00224 6 Pyruvate carboxy-lyase
R00226 6 (S)-2-Acetolactate pyruvate-lyase (carboxylating)
R00251 6 5-Oxoproline amidohydrolase (ATP-hydrolysing)
R00257 6 Deamido-NAD+:L-glutamine amido-ligase (AMP-forming)
R00258 6 L-Alanine:2-oxoglutarate aminotransferase
R00273 6 oxalate:oxygen oxidoreductase
R00325 6 (3S)-citramalate pyruvate-lyase
R00344 6 Pyruvate:carbon-dioxide ligase (ADP-forming)
R00347 6 erythro-3-hydroxy-Ls-aspartate ammonia-lyase
R00351 6 Citrate oxaloacetate-lyase ((pro-3S)-CH2COO- -> acetyl-CoA)
R00352 6 ATP:citrate oxaloacetate-lyase ((pro-3S)-CH2COO- ->acetyl-CoA)(ATP-dephosphorylating)
R00362 6 Citrate oxaloacetate-lyase ((pro-3S)-CH2COO- -->acetate)
R00368 6 N-(carboxymethyl)-D-alanine:NAD+ oxidoreductase (glycine-forming)
R00369 6 L-Alanine:glyoxylate aminotransferase
R00396 6 L-Alanine:NAD+ oxidoreductase (deaminating)
R00398 6 2,2'-iminodipropanoate:NAD+ oxidoreductase (L-alanine-forming)
R00401 6 L-Alanine racemase
R00402 6 succinate:NAD+ oxidoreductase
R00409 6 (2S,3R)-3-Hydroxybutane-1,2,3-tricarboxylate pyruvate-lyase
R00470 6 4-Hydroxy-2-oxoglutarate glyoxylate-lyase
R00471 6 D-4-Hydroxy-2-oxoglutarate glyoxylate-lyase
R00475 6 (S)-2-Hydroxy-acid:oxygen 2-oxidoreductase
R00499 6 S-Succinylglutathione hydrolase
R00522 6 Oxalate carboxy-lyase
R00575 6 Carbon-dioxide:L-glutamine amido-ligase (ADP-forming,carbamate-phosphorylating)
R00576 6 L-Glutamine:pyruvate aminotransferase
R00580 6 
R00581 6 L-serine:NAD+ oxidoreductase (deaminating)
R00585 6 L-Serine:pyruvate aminotransferase
R00588 6 L-Serine:glyoxylate aminotransferase
R00589 6 L-2-Amino-3-hydroxypropionic acid racemase
R00590 6 L-Serine hydro-lyase (deaminating)
R00666 6 N5-(L-1-carboxyethyl)-L-ornithine:NADP+ oxidoreductase(L-ornithine-dorming)
R00703 6 (S)-Lactate:NAD+ oxidoreductase
R00704 6 (R)-Lactate:NAD+ oxidoreductase
R00719 6 ITP diphosphohydrolase
R00720 6 Inosine 5'-triphosphate pyrophosphohydrolase
R00722 6 ATP:nucleoside-diphosphate phosphatransferase
R00724 6 ITP:pyruvate O2-phosphotransferase
R00727 6 Succinate:CoA ligase (GDP-forming)
R00775 6 Guanidinoacetate amidohydrolase
R00778 6 Urea hydro-lyase
R00782 6 L-Cysteine L-homocysteine-lyase (deaminating)
R00787 6 ammonium-hydroxide:NADP+ oxidoreductase
R00789 6 ammonium-hydroxide:NAD(P)+ oxidoreductase
R00800 6 
R00961 6 IDP diphosphohydrolase
R00997 6 1-Aminocyclopropane-1-carboxylate endolyase (deaminating)
R00999 6 O-Succinyl-L-homoserine succinate-lyase (adding cysteine)
R01001 6 L-Cystathionine Lysteine-lyase (deaminating)
R01079 6 D-Ribose:NADP+ 1-oxidoreductase
R01081 6 D-Ribose ketol-isomerase
R01148 6 D-Alanine:2-oxoglutarate aminotransferase
R01151 6 Putrescine:oxygen oxidoreductase (deaminating)
R01155 6 putrescine:2-oxoglutarate aminotransferase
R01230 6 Xanthosine-5'-phosphate:ammonia ligase (AMP-forming)
R01231 6 Xanthosine-5'-phosphate:L-glutamine amido-ligase (AMP-forming)
R01283 6 L-Homocysteine hydrogen-sulfide-lyase (deaminating)
R01322 6 Citrate:CoA ligase (ADP-forming)
R01325 6 Citrate hydro-lyase
R01333 6 glycolaldehyde:NAD+ oxidoreductase
R01335 6 
R01399 6 Carbamoyl-phosphate:putrescine carbamoyltransferase
R01513 6 3-Phospho-D-glycerate:NAD+ 2-oxidoreductase
R01523 6 ATP:D-ribulose-5-phosphate 1-phosphotransferase
R01524 6 D-Ribitol-5-phosphate:NAD+ 2-oxidoreductase
R01525 6 D-Ribitol-5-phosphate:NADP+ 2-oxidoreductase
R01526 6 ATP:D-ribulose 5-phosphotransferase
R01529 6 D-Ribulose-5-phosphate 3-epimerase
R01530 6 D-Arabinose-5-phosphate ketol-isomerase
R01558 6 Oxalate:CoA ligase (AMP-forming)
R01559 6 Succinyl-CoA:oxalate CoA-transferase
R01579 6 D-Glutamine amidohydrolase
R01681 6 hypotaurine:NAD+ oxidoreductase
R01682 6 3-Sulfoalanine carboxy-lyase
R01745 6 (R)-Glycerate:NAD+ oxidoreductase
R01747 6 (R)-Glycerate:NADP+ oxidoreductase
R01769 6 Hypoxanthine:oxygen oxidoreductase
R01770 6 Inosine ribohydrolase
R01784 6 2-Dehydro-3-deoxy-L-pentanoate glycolaldehyde
R01863 6 inosine:orthophosphate ribosyltransferase
R01908 6 Oxalyl-CoA carboxy-lyase
R01990 6 4-Guanidinobutanoate amidinohydrolase
R02142 6 XMP:pyrophosphate phosphoribosyltransferase
R02243 6 cis-Aconitate carboxy-lyase
R02244 6 trans-Aconitate delta2-delta3-isomerase
R02270 6 Succinyl-CoA:glycine C-succinyl-transferase(decarboxylating)
R02271 6 5-Aminolevulinate:pyruvate aminotransferase
R02433 6 L-Cysteate:2-oxoglutarate aminotransferase
R02457 6 D-Ornithine:oxygen oxidoreductase (deaminating)
R02460 6 
R02461 6 D-Ornithine 4,5-aminomutase
R02522 6 L-Arabinonate hydro-lyase
R02607 6 3-Phosphoglycerate:NAD+ 2-oxidoreductase
R02719 6 Xanthosine 5'-phosphate phosphohydrolase
R02752 6 D-Glucarate hydro-lyase
R02754 6 5-Dehydro-4-deoxy-D-glucarate tartronate-semialdehyde-lyase
R02765 6 (R)-2-Methyl-3-oxopropanoyl-CoA 2-epimerase
R02894 6 D-Proline:oxygen oxidoreductase (deaminating)
R02895 6 
R03004 6 Deamino-NAD+ nucleotidohydrolase
R03154 6 Succinyl-CoA:citramalate CoA-transferase
R03204 6 2,5-Dihydroxypyridine:oxygen 5,6-oxidoreductase
R03277 6 
R03296 6 trans-4-Hydroxy-L-proline 2-epimerase
R03347 6 
R03383 6 
R04035 6 Phosphoribosyl-ATP pyrophosphohydrolase
R04144 6 5-Phospho-D-ribosylamine:glycine ligase (ADP-forming)
R04323 6 2-Amino-3-carboxymuconate semialdehyde carboxy-lyase
R04861 6 
R05076 6 
R05561 6 Cyanuric acid amidohydrolase
R05562 6 Biuret amidohydrolase
R05608 6 D-galactarate hydro-lyase
R05669 6 
R05697 6 
R05861 6 D-alanine:oxygen oxidoreductase (deaminating)
R06126 6 L-serine:NADP+ 3-oxidoreductase
R06137 6 
R06836 6 Ribose 1,5-biphosphokinase
R06975 6 5-formaminoimidazole-4-carboxamide-1-beta-D-ribofuranosyl5'-monophosphate synthetase
R06987 6 Acetyl-CoA:formate C-acetyltransferase
R07281 6 3,4-Dihydroxy-2-butanone 4-phosphate synthase
R07290 6 formyl-CoA:oxalate CoA-transferase
R07305 6 cyanuric acid amidohydrolase
R07414 6 glutamate putrescine ligase
R00024 7 D-Ribulose 1,5-bisphosphate carboxy-lyase (dimerizing)
R00084 7 Porphobilinogen ammonia-lyase (polymerizing)
R00192 7 S-Adenosyl-L-homocysteine hydrolase
R00217 7 Oxaloacetate carboxy-lyase
R00227 7 Acetyl-CoA hydrolase
R00228 7 acetaldehyde:NAD+ oxidoreductase (CoA-acetylating)
R00229 7 Acetate:CoA ligase (ADP-forming)
R00230 7 Acetyl-CoA:orthophosphate acetyltransferase
R00235 7 Acetate:CoA ligase (AMP-forming)
R00236 7 Acetyl adenylate:CoA ligase (AMP-forming)
R00237 7 (3S)-Citramalyl-CoA pyruvate-lyase
R00238 7 Acetyl-CoA:acetyl-CoA C-acetyltransferase
R00259 7 Acetyl-CoA:L-glutamate N-acetyltransferase
R00269 7 2-Oxoglutaramate amidohydrolase
R00271 7 2-Hydroxybutane-1,2,4-tricarboxylate 2-oxoglutarate-lyase(CoA-acetylating)
R00315 7 ATP:acetate phosphotransferase
R00316 7 Acetate:CoA ligase (AMP-forming)
R00317 7 Acetyl phosphate phosphohydrolase
R00319 7 (S)-Lactate:oxygen 2-oxidoreductase(decarboxylating)
R00320 7 Pyrophosphate:acetate phosphotransferase
R00321 7 Acetamide amidohydrolase
R00324 7 Acetylpyruvate acetylhydrolase
R00332 7 ATP:(d)GMP phosphotransferase
R00338 7 Oxaloacetate acetylhydrolase
R00339 7 (R,R)-Tartrate hydro-lyase
R00340 7 (S,S)-Tartrate hydro-lyase
R00341 7 ATP:oxaloacetate carboxy-lyase (transphosphorylating)
R00342 7 (S)-malate:NAD+ oxidoreductase
R00343 7 (S)-Malate:NADP+ oxidoreductase
R00345 7 Orthophosphate:oxaloacetate carboxyl-lyase (phosphorylating)
R00346 7 Pyrophosphate:oxaloacetate carboxy-lyase (transphosphorylating)
R00348 7 2-Oxosuccinamate amidohydrolase
R00353 7 Malonyl-CoA:pyruvate carboxyltransferase
R00354 7 (3S)-Citryl-CoA oxaloacetate-lyase
R00355 7 L-Aspartate:2-oxoglutarate aminotransferase
R00360 7 (S)-Malate:oxygen oxidoreductase
R00363 7 Oxaloacetate keto-enol-isomerase
R00370 7 Acetyl-CoA:glycine C-acetyltransferase
R00371 7 Succinyl-CoA:glycine C-succinyl-transferase(decarboxylating)
R00373 7 Glycine:oxaloacetate aminotransferase
R00399 7 
R00406 7 
R00472 7 L-Malate glyoxylate-lyase (CoA-acetylating)
R00473 7 (3S)-3-Carboxy-3-hydroxypropanoyl-CoA glyoxylate-lyase
R00477 7 3-Oxalomalate glyoxylate-lyase
R00490 7 L-Aspartate ammonia-lyase
R00521 7 Formyl-CoA hydrolase
R00565 7 L-Arginine:glycine amidinotransferase
R00586 7 
R00658 7 2-Phospho-D-glucerate hydro-lyase
R00661 7 Phosphoenolpyruvate 2,3-phosphonomutase
R00710 7 Acetaldehyde:NAD+ oxidoreductase
R00711 7 Acetaldehyde:NADP+ oxidoreductase
R00726 7 ITP:oxaloacetate carboxy-lyase (transphosphorylating)
R00742 7 Acetyl-CoA:carbon-dioxide ligase (ADP-forming)
R00746 7 Ethanol:NADP+ oxidoreductase
R00748 7 Ethanolamine-phosphate phospho-lyase (deaminating)
R00751 7 L-Threonine acetaldehyde-lyase
R00753 7 (S)-Lactate acetaldehyde-lyase
R00754 7 Ethanol:NAD+ oxidoreductase
R00794 7 NADH:nitrate oxidoreductase
R00796 7 NADPH:nitrate oxidoreductase
R00919 7 
R00920 7 Propanoate:CoA ligase (ADP-forming)
R00922 7 2-Methyl-3-oxopropanoate:NAD+ oxidoreductase (CoA-propanoylating)
R00923 7 (S)-2-Methyl-3-oxopropanoyl-CoA carboxy-lyase
R00925 7 Propanoate:CoA ligase (AMP-forming)
R00926 7 Propinol adenylate:CoA ligase (AMP-forming)
R00928 7 Acetyl-CoA:propanoate CoA-transferase
R00930 7 (S)-2-Methyl-3-oxopropanoyl-CoA:pyruvate carboxyltransferase
R00931 7 2-Methylcitrate oxaloacetate-lyase
R00932 7 2-Hydroxyglutarate glyoxylate-lyase (CoA-propanoylating)
R00934 7 
R00998 7 (R)-2-Ethylmalate 2-oxobutanoyl-lyase (CoA-acylating)
R01058 7 D-glyceraldehyde 3-phosphate:NADP+ oxidoreductase
R01082 7 (S)-Malate hydro-lyase
R01083 7 N6-(1,2-Dicarboxyethyl)AMP AMP-lyase
R01087 7 Maleate cis-trans-isomerase
R01134 7 NADH:guanosine-5'-phosphate oxidoreductase(deaminating)
R01149 7 L-Glutamine:D-alanine gamma-glutamyltransferase
R01150 7 D-AlanineD-Alanine ligase (ADP-forming)
R01152 7 N-Carbamoylputrescine amidohydrolase
R01154 7 Acetyl-CoA:alkane-alpha,omega-diamine N-acetyltransferase
R01156 7 N-Acetylputrescine acetylhydrolase
R01227 7 Guanosine 5'-monophosphate phosphohydrolase
R01228 7 ATP:inosine 5'-phosphotransferase
R01229 7 GMP:pyrophosphate phosphoribosyltransferase
R01246 7 L-proline:NAD+ 2-oxidoreductase
R01249 7 L-proline:NADP+ 2-oxidoreductase
R01256 7 (S)-Malate:CoA ligase (ADP-forming)
R01286 7 L-Cystathionine L-homocysteine-lyase (deaminating)
R01289 7 L-Serine hydro-lyase (adding homocysteine)
R01290 7 L-Serine hydro-lyase (adding homocysteine)
R01291 7 S-Ribosyl-L-homocysteine ribohydrolase
R01292 7 Glutathione:homocystine oxidoreductase
R01323 7 Acetyl-CoA:citrate CoA-transferase
R01336 7 Carboxymethyloxysuccinate glycolate-lyase
R01388 7 D-Glycerate:NADP+ 2-oxidoreductase
R01390 7 
R01392 7 D-Glycerate:NADP+ 2-oxidoreductase
R01393 7 Hydroxypyruvate carboxy-lyase
R01394 7 Hydroxypyruvate ketol-isomerase
R01447 7 (S)-Lactate:oxaloacetate oxidoreductase
R01449 7 Acetyl-CoA:propanoate CoA-transferase
R01450 7 
R01469 7 Ethanolamine:oxygen oxidoreductase (deaminating)
R01511 7 D-Glycerate-3-phosphate phosphohydrolase
R01512 7 ATP:3-phospho-D-glycerate 1-phosphotransferase
R01514 7 ATP:(R)-glycerate 3-phosphotransferase
R01516 7 3-Phospho-D-glycerate 1,2-phosphomutase
R01518 7 2-Phospho-D-glycerate 2,3-phosphomutase
R01573 7 ATP:D-arabinose 5-phosphotransferase
R01577 7 D-Arabinose ketol-isomerase
R01621 7 D-Xylulose 5-phosphate D-glyceraldehyde-3-phosphate-lyase
R01639 7 ATP:D-xylulose 5-phosphotransferase
R01641 7 Sedoheptulose-7-phosphate:D-glyceraldehyde-3-phosphateglycolaldehyde transferase
R01683 7 tauropine:NAD+ oxidoreductase (taurine-forming)
R01684 7 Taurine:2-oxoglutarate aminotransferase
R01686 7 
R01735 7 (R)-Lactaldehyde:NAD+ 2-oxidoreductase
R01748 7 D-Glycerate-2-phosphate phosphohydrolase
R01751 7 (R,R)-Tartrate carboxy-lyase
R01752 7 D-Glyceraldehyde:NAD+ oxidoreductase
R01768 7 Xanthine:NAD+ oxidoreductase
R01777 7 Succinyl-CoA:L-homoserine O-succinyltransferase
R01781 7 Glycol:NAD+ oxidoreductase
R01782 7 2-Dehydro-3-deoxy-D-pentanoate glycoaldehyde-lyase
R01850 7 Hydrogen-sulfide S-acetyltransferase
R01859 7 Propanoyl-CoA:carbon-dioxide ligase (ADP-forming)
R01893 7 Ribitol:NAD+ 2-oxidoreductase
R01981 7 uronate:NAD+ 1-oxidoreductase
R01986 7 4-Aminobutyraldehyde:NAD+ oxidoreductase
R02103 7 xanthine:NAD+ oxidoreductase
R02107 7 Xanthine:oxygen oxidoreductase
R02141 7 
R02143 7 Xanthosine ribohydrolase
R02145 7 Guanosine aminohydrolase
R02297 7 Xanthosine:orthophosphate ribosyltransferase
R02404 7 Itaconate:CoA ligase (ADP-forming)
R02406 7 Itaconate:CoA ligase (IDP-forming)
R02407 7 Succinyl-CoA:citramalate CoA-transferase
R02419 7 (R)-Malate hydro-lyase
R02491 7 L-Citramalyl-CoA hydro-lyase
R02508 7 
R02525 7 L-Arabinono-1,5-lactone lactonohydrolase
R02526 7 L-Arabinono-1,4-lactone lactonohydrolase
R02549 7 4-aminobutanal:NAD+ 1-oxidoreductase
R02575 7 ATP:guanidoacetate N-phosphotransferase
R02764 7 (S)-Methylmalonyl-CoA hydrolase
R02853 7 D-O-Phosphoserine phosphohydrolase
R02947 7 2-Acetolactate carboxy-lyase
R02948 7 (S)-2-Hydroxy-2-methyl-3-oxobutanoate carboxy-lyase
R02955 7 Acetyl-CoA:citramalate CoA-transferase
R02957 7 D-Glucuronolactone:NAD+ oxidoreductase
R03051 7 2,3-Dihydroxy-3-methylbutanoate:NADP+ oxidoreductase (isomerizing)
R03052 7 2-Acetolactate methylmutase
R03140 7 D-Ribulose 1,5-bisphosphate carboxy-lyase (dimerizing)
R03153 7 Acetyl-CoA:citramalate CoA-transferase
R03177 7 4-Guanidinobutanal:NAD+ 1-oxidoreductase
R03217 7 O-Acetyl-L-homoserine succinate-lyase (adding cysteine)
R03248 7 2,5-Diaminopentanoate:2-oxoglutarate aminotransferase
R03249 7 
R03250 7 
R03254 7 2-Dehydro-3-deoxy-D-octonate-8-phosphateD-arabinose-5-phosphate-lyase (pyruvate-phosphorylating)
R03260 7 O-Succinyl-L-homoserine succinate-lyase (adding cysteine)
R03266 7 4-Hydroxy-L-glutamate:2-oxoglutarate aminotransferase
R03540 7 
R03870 7 5-Methylbarbiturate amidohydrolase
R03889 7 2-Aminomuconate semialdehyde:NAD+ 6-oxidoreductase
R03995 7 
R04037 7 1-(5-phospho-D-ribosyl)-AMP 1,6-hydrolase
R04200 7 D-threo-2,4-diaminopentanoate:NAD+ oxidoreductase (deaminating)
R04201 7 D-threo-2,4-diaminopentanoate:NADP+ oxidoreductase(phosphorylating)
R04221 7 cis-4-Hydroxy-D-proline:oxygen oxidoreductase (deaminating)
R04375 7 
R04378 7 1-(5'-Phosphoribosyl)-5-amino-4-imidazolecarboxamide:pyrophosphatephosphoribosyltransferase
R04439 7 (R)-2,3-Dihydroxy-3-methylbutanoate:NADP+ oxidoreductase(isomerizing)
R04559 7 1-(5'-Phosphoribosyl)-5-amino-4-(N-succinocarboxamide)-imidazoleAMP-lyase
R05071 7 (S)-2-Acetolactate methylmutase
R05077 7 
R05078 7 
R05320 7 Taurine, 2-oxoglutarate:O2 oxidoreductase (sulfite-forming)
R05336 7 
R05373 7 Methylmalonyl-CoA carboxy-lyase
R05652 7 taurine:pyruvate aminotransferase
R05693 7 (R)-2-Hydroxyacid:NAD+ oxidoreductase
R05694 7 (R)-2-Hydroxyacid:NADP+ oxidoreductase
R05724 7 nitric oxide, NAD(P)H2:oxygen oxidoreductase
R05725 7 nitric oxide, NADPH2:oxygen oxidoreductase
R05758 7 threo-3-hydroxy-L-aspartate ammonia-lyase
R05774 7 sulfopyruvate carboxy-lyase
R05781 7 cyclic-imide amidohydrolase (decyclicizing)
R05822 7 
R06171 7 L-Allothreonine acetaldehyde-lyase
R06830 7 
R06974 7 glycinamide ribonucleotide transformylase
R07134 7 D-arabinitol:NAD+ 2-oxidoreductase (D-ribulose-forming)
R07136 7 (R)-2-hydroxyacid:NAD+ oxidoreductase
R07137 7 (R)-2-hydroxyacid:NADP+ oxidoreductase
R07144 7 D-arabinitol:NADP+ oxidoreductase
R07164 7 L-aspartate:NAD+ oxidoreductase (deaminating)
R07165 7 L-aspartate:NADP+ oxidoreductase (deaminating)
R07246 7 sedoheptulose-7-phosphate:D-glyceraldehyde-3-phosphateglycolaldehydetransferase
R07399 7 
R07408 7 
R07415 7 
R00121 8 
R00193 8 S-Adenosyl-L-homocysteine aminohydrolase
R00194 8 S-Adenosyl-L-homocysteine homocysteinylribohydrolase
R00219 8 
R00233 8 Malonyl-CoA carboxy-lyase
R00328 8 GDP phosphohydrolase
R00330 8 ATP:nucleoside-diphosphate phosphatransferase
R00336 8 Guanosine-3',5'-bis(diphosphate) 3'-pyrophosphohydrolase
R00357 8 L-Aspartic acid:oxygen oxidoreductase (deaminating)
R00397 8 L-Aspartate 4-carboxy-lyase
R00400 8 L-Alanine:2-oxo-acid aminotransferase
R00410 8 Succinyl-CoA:3-oxo-acid CoA-transferase
R00430 8 GTP:pyruvate O2-phosphotransferase
R00431 8 GTP:oxaloacetate carboxy-lyase (transphosphorylating)
R00432 8 Succinate:CoA ligase (GDP-forming)
R00480 8 ATP:L-aspartate 4-phosphotransferase
R00481 8 
R00482 8 L-Aspartate:ammonia ligase (ADP-forming)
R00483 8 L-Aspartate:ammonia ligase (AMP-forming)
R00487 8 Acetyl-CoA:L-aspartate N-acetyltransferase
R00489 8 L-Aspartate 1-carboxy-lyase
R00491 8 L-Aspartate racemase
R00533 8 Sulfite:oxygen oxidoreductase
R00551 8 L-Arginine amidinohydrolase
R00552 8 L-Arginine iminohydrolase
R00554 8 ATP:L-arginine N-phosphotransferase
R00555 8 NAD+:L-arginine ADP-D-ribosyltransferase
R00556 8 
R00557 8 L-Arginine,NADPH:oxygen oxidoreductase (nitric-oxide-forming)
R00558 8 L-Arginine,NADPH:oxygen oxidoreductase (nitric-oxide-forming)
R00559 8 L-Arginine:oxygen 2-oxidoreductase (decarboxylating)
R00562 8 N2-(D-1-carboxyethyl)-L-arginine:NADP+ oxidoreductase
R00563 8 D-nopaline:NADP+ oxidoreductase (L-arginine-forming)
R00566 8 L-Arginine carboxy-lyase
R00567 8 L-Arginine racemase
R00578 8 L-aspartate:L-glutamine amido-ligase (AMP-forming)
R00740 8 3-Oxopropanoate:NADP+ oxidoreductase (decarboxylating,CoA-acetylating)
R00743 8 Acetyl-CoA:malonate CoA-transferase
R00744 8 
R00749 8 Ethanolamine ammonia-lyase
R00777 8 N-Amidino-L-aspartate amidinohydrolase
R00781 8 Sulfur:oxygen oxidoreductase
R00832 8 succinyl-CoA:L-arginine N2-succinyltransferase
R00845 8 sn-glycerol-3-phosphate:NADP+ 1-oxidoreductase
R00858 8 hydrogen-sulfide:NADP+ oxidoreductase
R00897 8 O3-Acetyl-L-serine acetate-lyase (adding hydrogen sulfide)
R00901 8 L-Cysteine hydrogen-sulfide-lyase (adding sulfite)
R00996 8 L-threonine ammonia-lyase
R01015 8 D-Glyceraldehyde-3-phosphate ketol-isomerase
R01036 8 Glycerol:NAD+ oxidoreductase
R01059 8 ATP:D-glyceraldehyde 3-phosphotransferase
R01061 8 D-Glyceraldehyde-3-phosphate:NAD+ oxidoreductase(phosphorylating)
R01063 8 D-Glyceraldehyde-3-phosphate:NADP+ oxidoreductase(phosphorylating)
R01066 8 2-Deoxy-D-ribose-5-phosphate acetaldehyde-lyase
R01086 8 N-(L-Argininosuccinate) arginie-lyase
R01110 8 Glutathione:homocystine oxidoreductase
R01135 8 IMP:L-aspartate ligase (GDP-forming)
R01209 8 2,3-Dihydroxy-3-methylbutanoate hydro-lyase
R01285 8 Cystathionine L-homocysteine-lyase (deaminating)
R01287 8 O-Acetyl-L-homoserine acetate-lyase (adding methanethiol)
R01334 8 2-Phosphoglycolate phosphohydrolase
R01353 8 ATP:acetate phosphotransferase
R01354 8 Propanoate:CoA ligase (AMP-forming)
R01358 8 Acetoacetyl-CoA hydrolase
R01359 8 Acetoacetyl-CoA:acetate CoA-transferase
R01397 8 Carbamoyl-phosphate:L-aspartate carbamoyltransferase
R01432 8 D-Xylose ketol-isomerase
R01465 8 L-Threonine:NAD+ oxidoreductase
R01467 8 L-Threonine racemase
R01468 8 ATP:ethanolamine O-phosphotransferase
R01483 8 D-Glucuronolactone lactonohydrolase
R01515 8 3-Phospho-D-glyceroyl phosphate phosphohydrolase
R01517 8 GTP:3-phospho-D-glycerate 1-phosphotransferase
R01574 8 D-Arabinose:NAD+ 1-oxidoreductase
R01575 8 D-Arabinose:NADP+ 1-oxidoreductase
R01576 8 3-Deoxy-D-manno-octulosonate D-arabinose-lyase
R01662 8 3-Phospho-D-glyceroyl phosphate 2,3-phosphomutase
R01676 8 Guanine aminohydrolase
R01677 8 Guanosine ribohydrolase
R01756 8 D-threo-Aldose:NAD+ 1-oxidoreductase
R01757 8 L-Arabinose:NAD+ 1-oxidoreductase
R01771 8 ATP:L-homoserine O-phosphotransferase
R01773 8 L-Homoserine:NAD+ oxidoreductase
R01775 8 L-Homoserine:NADP+ oxidoreductase
R01776 8 Acetyl-CoA:L-homoserine O-acetyltransferase
R01827 8 Sedoheptulose-7-phosphate:D-glyceraldehyde-3-phosphateglyceronetransferase
R01843 8 ATP:Sedoheptulose 7-phosphate 1-phosphotransferase
R01844 8 ATP:sedoheptulose 7-phosphate
R01848 8 ITP:Sedoheptulose 7-phosphate 1-phosphotransferase
R01886 8 N(omega)-(ADP-D-ribosyl)-L-arginine ADPribosylhydrolase
R01896 8 Xylitol:NAD+ 2-oxidoreductase (D-xylulose-forming)
R01898 8 D-Lyxose ketol-isomerase
R01937 8 
R01938 8 
R01954 8 L-Citrulline:L-aspartate ligase (AMP-forming)
R01975 8 (S)-3-Hydroxybutanoyl-CoA:NAD+ oxidoreductase
R01976 8 (S)-3-Hydroxybutanoyl-CoA:NADP+ oxidoreductase
R01977 8 (R)-3-Hydroxybutanoyl-CoA:NADP+ oxidoreductase
R01978 8 (S)-3-Hydroxy-3-methylglutaryl-CoA acetoacetyl-CoA-lyase(CoA-acetylating)
R01983 8 D-Galacturonate ketol-isomerase
R01984 8 
R01989 8 L-Arginine:glycine amidinotransferase
R02047 8 3-Hydroxy-2-methylpropanoate:NAD+ oxidoreductase
R02048 8 (R)-3-Amino-2-methylpropanoate:2-oxoglutarate aminotransferase
R02050 8 (R)-3-Amino-2-methylpropanoate:pyruvate aminotransferase
R02106 8 Urate:oxygen oxidoreductase
R02147 8 guanosine:orthophosphate ribosyltransferase
R02280 8 1-Pyrroline-4-hydroxy-2-carboxylate aminohydrolase (decyclizing)
R02282 8 N2-Acetyl-L-ornithine:L-glutamate N-acetyltransferase
R02359 8 Urethane amidohydrolase (decarboxylating)
R02405 8 Itaconate:CoA ligase (IDP-forming)
R02429 8 D-Xylonate hydro-lyase
R02490 8 Citramalyl-CoA hydro-lyase
R02492 8 Nitrous-oxide:(acceptor) oxidoreductase (NO-forming)
R02527 8 (R)-Lactaldehyde:NAD+ oxidoreductase
R02544 8 meso-tartrate:NAD+ oxidoreductase
R02546 8 (R,R)-Tartrate epimerase
R02646 8 Urate-3-ribonucleoside:orthophosphate D-ribosyltransferase
R02649 8 ATP:N-acetyl-L-glutamate 5-phosphotransferase
R02664 8 
R02855 8 (R)-Acetoin:NAD+ oxidoreductase
R02856 8 (R)-Acetoin:NAD+ oxidoreductase
R02946 8 (R,R)-Butane-2,3-diol:NAD+ oxidoreductase
R02949 8 (R)-Acetoin racemase
R02956 8 Succinyl-CoA:citramalate CoA-transferase
R02963 8 Lactoyl-CoA hydro-lyase
R03032 8 D-Arabinonate hydro-lyase
R03045 8 3-Hydroxypropionyl-CoA hydro-lyase
R03046 8 beta-Alanyl-CoA cmmonia-lyase
R03080 8 (R)-Propane-1,2-diol:NAD+ oxidoreductase
R03081 8 2-Dehydro-3-deoxy-D-fuconate glycolaldehyde
R03082 8 (R)-Lactaldehyde:NAD+ oxidoreductase (glutathione-formylating)
R03127 8 Dihydroxyfumarate carboxy-lyase
R03128 8 
R03165 8 Hydroxymethylbilane hydro-lyase(cyclizing)
R03166 8 
R03178 8 2-oxo-5-Guanidinopentanoate carboxy-lyase
R03183 8 L-Gulono-1,4-lactone:NADP+ 1-oxidoreductase
R03298 8 
R03350 8 3-Deoxy-D-manno-octulosonate-8-phosphate 8-phosphohydrolase
R03444 8 2-Hydroxybutane-1,2,4-tricarboxylate hydro-lyase
R03758 8 
R03785 8 ATP:taurocyamine N-phosphotransferase
R03887 8 
R03896 8 (R)-2-Methylmalate hydro-lyase
R04000 8 (E)-Glutaconate CoA-transferase
R04008 8 
R04025 8 N-Acetylputrescine:oxygenoxidoreductase(deaminating)(flavin-containing)
R04051 8 
R04053 8 3-phosphonopyruvate carboxy-lyase
R04177 8 2-Hydroxyethylenedicarboxylate hydro-lyase
R04424 8 2-Hydroxybutane-1,2,3-tricarboxylate hydro-lyase
R04440 8 (R)-2,3-Dihydroxy-3-methylbutanoate:NADP+ oxidoreductase(isomerizing)
R04441 8 (R)-2,3-Dihydroxy-3-methylbutanoate hydro-lyase
R04446 8 
R04447 8 
R04463 8 5'-Phosphoribosylformylglycinamide:L-glutamine amido-ligase(ADP-forming)
R04591 8 1-(5-Phosphoribosyl)-5-amino-4-carboxyimidazole:L-aspartate ligase(ADP-forming)
R04640 8 N-(5'-Phospho-D-ribosylformimino)-5-amino-1-(5''-phospho-D-ribosyl)-4-imidazolecarboxamide ketol-isomerase
R04857 8 
R05079 8 
R05337 8 
R05457 8 
R05465 8 
R05508 8 
R05604 8 D-arabinitol:NAD 4-oxidoreductase
R05605 8 2-dehydro-3-deoxy-D-gluconate-6-phosphateD-glyceraldehyde-3-phosphate-lyase
R05636 8 1-Deoxy-D-xylulose-5-phosphate pyruvate-lyase (carboxylating)
R05645 8 
R05651 8 acetyl-phosphate:sulfite S-acetyltransferase (acyl-phosphatehydrolysing, 2-oxoethyl-forming)
R05717 8 AMP,sulfite:oxidized-glutathione oxidoreductase(adenosine-5'-phosphosulfate-forming)
R05789 8 (R)-2-phospho-3-sulfolactate phosphohydrolase
R06180 8 
R06510 8 
R06870 8 Phosphoethanolamine phosphohydrolase
R06980 8 sulfoacetaldehyde:NAD+ oxidoreductase
R07143 8 D-arabinitol:NADP+ oxidoreductase
R07253 8 acyl-CoA:malonyl-CoA C-acyltransferase (decarboxylating,oxoacyl-reducing, thioester-hydrolysing and cyclizing)
R07378 8 sedoheptulose-7-phosphate:D-glyceraldehyde-3-phosphateglyceronetransferase
R07407 8 L-aspartate:NADP+ oxidoreductase (deaminating)
R07410 8 L-aspartate:NAD+ oxidoreductase (deaminating)
R07417 8 
R07418 8 
R00012 9 GTP:GTP guanylyltransferase
R00111 9 N-(omega)-Hydroxyarginine,NADPH:oxygen oxidoreductase(nitric-oxide-forming)
R00203 9 Pyruvaldehyde:NAD+ oxidoreductase
R00205 9 2-Oxopropanal:NADP+ oxidoreductase
R00218 9 acetylenedicarboxylate carboxy-lyase
R00335 9 GTP phosphohydrolase (vesicle-releasing)
R00359 9 D-Aspartate:oxygen oxidoreductase (deaminating)
R00424 9 GTP 7,8-8,9-dihydrolase
R00425 9 GTP 7,8-8,9-dihydrolase (pyrophosphate-forming)
R00426 9 Guanosine 5'-triphosphate pyrophosphohydrolase
R00428 9 GTP 7,8-8,9-dihydrolase
R00429 9 ATP:GTP 3'-pyrophosphotransferase
R00434 9 GTP pyrophosphate-lyase (cyclizing)
R00484 9 N-Carbamoyl-L-aspartate amidohydrolase
R00485 9 L-Asparagine amidohydrolase
R00488 9 N-Acetyl-L-aspartate amidohydrolase
R00509 9 ATP:adenylylsulfate 3'-phosphotransferase
R00529 9 ATP:sulfate adenylyltransferase
R00530 9 ADP:sulfate adenylyltransferase
R00531 9 Adenylylsulfate sulfohydrolase
R00532 9 L-Serine-O-sulfate ammonia-lyase (pyruvate-forming)
R00669 9 N2-Acetyl-L-ornithine amidohydrolase
R00705 9 3-Oxopropanoate:NAD+ oxidoreductase (decarboxylating,CoA-acetylating)
R00706 9 3-Oxopropanoate:NADP+ oxidoreductase (decarboxylating,CoA-acetylating)
R00747 9 2-Phosphonoacetaldehyde phosphonohydrolase
R00756 9 ATP:D-fructose-6-phosphate 1-phosphotransferase
R00758 9 D-Mannitol-1-phosphate:NAD+ 5-oxidoreductase
R00760 9 ATP:D-fructose 6-phosphotransferase
R00761 9 D-Fructose-6-phosphate D-erythrose-4-phosphate-lyase
R00763 9 D-Fructose-2,6-bisphosphate 2-phosphohydrolase
R00764 9 Pyrophosphate:D-fructose-6-phosphate 1-phosphotransferase
R00765 9 D-Glucosamine-6-phosphate ketol-isomerase(deaminating)
R00768 9 L-Glutamine:D-fructose-6-phosphate aminotransferase (hexoseisomerizing)
R00770 9 ITP:D-fructose-6-phosphate 1-phosphotransferase
R00771 9 D-Glucose-6-phosphate ketol-isomerase
R00772 9 D-Mannose-6-phosphate ketol-isomerase
R00841 9 Glycerol-3-phosphate phosphohydrolase
R00842 9 sn-Glycerol-3-phosphate:NAD+ 2-oxidoreductase
R00844 9 sn-Glycerol-3-phosphate:NADP+ 2-oxidoreductase
R00846 9 sn-Glycerol-3-phosphate:oxygen 2-oxidoreductase
R00847 9 ATP:glycerol 3-phosphotransferase
R00864 9 
R00876 9 ITP:D-hexose 6-phosphotransferase
R00905 9 N-Carbamoyl-beta-alanine amidohydrolase
R00906 9 N-(D-1-carboxyethyl)-beta-alanine:NAD+ oxidoreductase(beta-alanine-forming)
R00907 9 L-Alanine:3-oxopropanoate aminotransferase
R00908 9 3-Aminopropanoate:2-oxoglutarate aminotransferase
R00912 9 L-Arginine:beta-alanine ligase (AMP-forming)
R00913 9 3-Guanidinopropanoate amidinopropionase
R00914 9 
R00921 9 acetyl-CoA:phosphate acetyltransferase
R01010 9 Glycerone phosphate phosphohydrolase (alkaline optimum)
R01012 9 Phosphoenolpyruvate:glycerone phosphotransferase
R01016 9 Glycerone-phosphate phospho-lyase
R01034 9 Glycerol:NAD+ oxidoreductase
R01039 9 Glycerol:NADP+ 2-oxidoreductase
R01041 9 Glycerol:NADP+ oxidoreductase
R01043 9 Glycerol-2-phosphate phosphohydrolase
R01044 9 Pyrophosphate:glycerol 1-phosphotransferase
R01047 9 Glycerol hydro-lyase
R01048 9 Glycerol hydro-lyase
R01067 9 D-Fructose 6-phosphate:D-glyceraldehyde-3-phosphate glycolaldehydetransferase
R01068 9 D-Fructose-1,6-bisphosphate D-glyceraldehyde-3-phosphate-lyase
R01069 9 D-Tagatose 1,6-bisphosphate triosephosphate lyase
R01070 9 beta-D-fructose 1,6-bisphosphate D-glyceraldehyde-3-phosphate-lyase
R01157 9 Agmatine amidinohydrolase
R01210 9 3-Methyl-2-oxobutanoate:NAD+ oxidoreductase(CoA-mehtylpropanoylating)
R01211 9 (R)-3,3-Dimethylmalate:NAD+ oxidoreductase (decarboxylating)
R01212 9 L-valine:NADP+ oxidoreductase (deaminating)
R01213 9 3-Carboxy-3-hydroxy-4-methylpentanoate 3-methyl-2-oxobutanoate-lyase(CoA-acetylating)
R01214 9 L-Valine:2-oxoglutarate aminotransferase
R01215 9 L-Valine:pyruvate aminotransferase
R01357 9 Acetoacetate:CoA ligase (AMP-forming)
R01360 9 (S)-3-Hydroxy-3-methylglutaryl-CoA acetoacetate-lyase
R01361 9 (R)-3-Hydroxybutanoate:NAD+ oxidoreductase
R01366 9 Acetoacetate carboxy-lyase
R01416 9 Agmatine iminohydrolase
R01417 9 ATP:agmatine N4-phosphotransferase
R01418 9 
R01429 9 D-xylose:NAD+ 1-oxidoreductase
R01430 9 D-xylose:NADP+ 1-oxidoreductase
R01431 9 Xylitol:NADP+ oxidoreductase
R01434 9 L-Valine:NAD+ oxidoreductase(deaminating)
R01448 9 (S)-2-O-Sulfolactate 2-sulfohydrolase
R01466 9 O-Phospho-L-homoserine phospho-lyase (adding water)
R01475 9 ATP:D-glucuronate 1-phosphotransferase
R01476 9 ATP:D-glucuronate 1-phosphotransferase
R01481 9 L-Gulonate:NADP+ 6-oxidoreductase
R01482 9 D-Glucuronate ketol-isomerase
R01484 9 D-Glucurono-6,2-lactone lactonohydrolase
R01485 9 L-Asparagine:hydroxylamine gamma-aspartyltransferase
R01541 9 ATP:2-dehydro-3-deoxy-D-gluconate 6-phosphotransferase
R01604 9 3-Oxopropanoate:NAD+ oxidoreductase
R01607 9 3-Oxopropanoate:NADP+ oxidoreductase
R01608 9 3-hydroxypropanoate:NAD+ oxidoreductase
R01609 9 3-aci-Nitropropanoate:oxygen oxidoreductase
R01610 9 5-Dehydro-2-deoxy-D-glyconate-6-phosphatemalonate-semialdehyde-lyase
R01611 9 3-Oxopropanoate hydro-lyase
R01618 9 APS:ATP adenylyltransferase
R01619 9 Adenylylsulfate:ammonia adenylyltransferase
R01736 9 S-(2-Hydroxyacyl)glutathione hydrolase
R01749 9 D-Glycerate:NAD+ oxidoreductase (carboxylating)
R01750 9 D-Glycerate:NADP+ oxidoreductase (carboxylating)
R01754 9 ATP:L-arabinose 1-phosphotransferase
R01758 9 L-Arabitol:NAD+ 1-oxidoreductase
R01759 9 L-Arabitol:NADP+ 1-oxidoreductase
R01761 9 L-Arabinose ketol-isomerase
R01785 9 L-Xylulose 1-phosphate lactaldehyde-lyase
R01825 9 D-erythrose 4-phosphate:NAD+ oxidoreductase
R01826 9 Phosphoenolpyruvate:D-erythrose-4-phosphateC-(1-carboxyvinyl)transferase (phosphate hydrolysing,2-carboxy-2-oxoethyl-forming)
R01829 9 Sedoheptulose 1,7-bisphosphate D-glyceraldehyde-3-phosphate-lyase
R01830 9 beta-D-Fructose 6-phosphate:D-glyceraldehyde-3-phosphateglycolaldehyde transferase
R01845 9 Sedoheptulose 1,7-bisphosphate 1-phosphohydrolase
R01904 9 Xylitol:NADP+ 4-oxidoreductase (L-xylulose-forming)
R01932 9 
R01933 9 2-Oxoadipate:lipoamde 2-oxidoreductase(decarboxylating andacceptor-succinylating)
R01934 9 (1R,2S)-1-hydroxybutane-1,2,4-tricarboxylate:NAD+ oxidoreductase(decarboxylating)
R01936 9 
R01939 9 L-2-Aminoadipate:2-oxoglutarate aminotransferase
R01993 9 (S)-Dihydroorotate amidohydrolase
R02081 9 (R)-Mevalonate:NAD+ oxidoreductase (CoA-acetylating)
R02082 9 (R)-Mevalonate:NADP+ oxidoreductase (CoA acylating)
R02083 9 (S)-3-Hydroxy-3-methylglutaryl-CoA hydrolase
R02084 9 succinyl-CoA:3-hydroxy-3-methylglutarate CoA-transferase
R02085 9 (S)-3-Hydroxy-3-methylglutaryl-CoA hydro-lyase
R02136 9 ATP:xylitol 5-phosphotransferase
R02260 9 (S)-Lactaldehyde:NADP+ oxidoreductase
R02283 9 N2-Acetyl-L-ornithine:2-oxoglutarate aminotransferase
R02284 9 L-5-Carboxymethylhydantoin amidohydrolase
R02291 9 L-Aspartate-4-semialdehyde:NADP+ oxidoreductase (phosphorylating)
R02292 9 L-Aspartate-4-semialdehyde hydro-lyase (adding pyruvate andcyclizing)
R02293 9 L-2,4-Diaminobutanoate:pyruvate aminotransferase
R02343 9 Acetoin:NAD+ oxidoreductase
R02427 9 D-Xylonolactone lactonohydrolase
R02428 9 D-Xylono-1,4-lactone lactonohydrolase
R02458 9 D-Arginine amidinohydrolase
R02528 9 
R02529 9 Aminoacetone:oxygen oxidoreductase(deaminating)(flavin-containing)
R02530 9 (R)-S-Lactoylglutathione methylglyoxal-lyase (isomerizing)
R02531 9 Lactaldehyde:NAD+ 1-oxidoreductase
R02545 9 meso-Tartaric acid:NAD+ oxidoreductase
R02547 9 trans-2,3-Epoxysuccinate hydrolase
R02555 9 D-Altronate:NAD+ 3-oxidoreductase
R02568 9 D-Fructose 1-phosphate D-glyceraldehyde-3-phosphate-lyase
R02602 9 4-Oxalocrotonate carboxy-lyase
R02714 9 D-Arabinono-1,4-lactone lactonohydrolase
R02715 9 D-Arabinono-1,4-lactone:oxygen oxidoreductase
R02741 9 gamma-L-Glutamyl-L-cysteine:beta-alanine ligase (ADP-forming)
R02749 9 2-Deoxy-D-ribose 1-phosphate 1,5-phosphomutase
R02750 9 
R02923 9 D-Arginine:oxygen oxidoreductase (deaminating)
R02933 9 L-Gulono-1,4-lactone lactonohydrolase
R03026 9 (S)-3-Hydroxybutanoyl-CoA hydro-lyase
R03027 9 (3R)-3-Hydroxybutanoyl-CoA hydro-lyase
R03031 9 Vinylacetyl-CoA delta3-delta2-isomerase
R03157 9 
R03158 9 
R03180 9 4-Guanidinobutanamide amidohydrolase
R03184 9 L-gulono-1,4-lactone:oxygen 3-oxidoreductase
R03197 9 Uroporphyrinogen-III carboxy-lyase
R03246 9 1,2,3-Trihydroxybenzene:oxygen 1,2-oxidoreductase (decyclizing)
R03276 9 (S)-3-Hydroxybutanoyl-CoA 3-epimerase
R03352 9 3-Hydroxy-2-methylpropanoyl-CoA hydrolase
R03409 9 Guanosine 3'-diphosphate 5'-triphosphate 5'-phosphohydrolase
R03443 9 N-Acetyl-L-glutamate-5-semialdehyde:NADP+ 5-oxidoreductase(phosphrylating)
R03567 9 6-Methylsalicylate carboxy-lyase
R03671 9 D-Fuconate hydro-lyase
R03702 9 Triacetolactone lactonohydrolase
R03707 9 (S,S)-Butane-2,3-diol:NAD+ oxidoreductase
R03759 9 (R)-1-Aminopropan-2-ol:NAD+ oxidoreductase
R03819 9 ATP:sedoheptulose 7-phosphate
R03897 9 
R03898 9 
R03937 9 
R04152 9 (2-Aminoethyl)phosphonate:pyruvate aminotransferase
R04189 9 N2-succinyl-L-arginine iminohydrolase (decarboxylating)
R04208 9 2-(Formamido)-N1-(5-phosphoribosyl)acetamidine cyclo-ligase(ADP-forming)
R04209 9 1-(5-Phospho-D-ribosyl)-5-amino-4-imidazolecarboxylate carboxy-lyase
R04223 9 
R04246 9 
R04292 9 
R04371 9 Homoisocitrate hydro-lyase
R04425 9 (2S,3R)-3-Hydroxybutane-1,2,3-tricarboxylate hydro-lyase
R04558 9 
R04655 9 
R04732 9 
R04860 9 Coenzyme A:oxidized-glutathione oxidoreductase
R04919 9 
R04972 9 Uroporphyrinogen I carboxy-lyase
R05050 9 N4-Acetylaminobutanal:NAD+ oxidoreductase
R05204 9 
R05339 9 
R05467 9 L-N2-(2-carboxyethyl)arginine cyclo-ligase (AMP-forming)
R05646 9 
R05679 9 sn-Glycerol-1-phosphate:NAD 2-oxidoreductase
R05680 9 sn-Glycerol-1-phosphate:NADP 2-oxidoreductase
R05688 9 1-Deoxy-D-xylulose-5-phosphate isomeroreductase
R05735 9 acetone:carbon-dioxide ligase (AMP-forming)
R05805 9 ADP:D-fructose-6-phosphate 1-phosphotransferase
R05831 9 xylitol:NAD oxidoreductase
R06063 9 
R06064 9 
R06601 9 5-Hydroxyisourate amidohydrolase
R06973 9 
R06977 9 L-2,4-diaminobutyrate:2-oxoglutarate 4-aminotransferase
R07133 9 D-sorbitol-6-phosphate:NAD+ 2-oxidoreductase
R07139 9 lactaldehyde:NADP+ oxidoreductase
R07152 9 xylitol:oxygen oxidoreductase
R07183 9 acetylacetone:oxygen oxidoreductase
R07245 9 carbamoyl-phosphate:N2-acetyl-L-ornithine carbamoyltransferase
R07298 9 glycerol-1-phosphate phosphohydrolase
R07306 9 GTP 8,9-hydrolase (phosphate-forming)
R07365 9 sulfur:oxygen oxidoreductase (hydrogen-sulfide- and sulfite-forming)
R07405 9 5-carboxyamino-1-(5-phospho-D-ribosyl)imidazole carboxymutase
R07419 9 4-(Glutamylamino)butanoate amidohydrolase
R00048 10 (R)-3-((R)-3-Hydroxybutanoyloxy)-butanoate hydroxybutanoylhydrolase
R00299 10 ATP:D-glucose 6-phosphotransferase
R00303 10 D-Glucose-6-phosphate phosphohydrolase
R00307 10 
R00507 10 3'-Phosphoadenylylsulfate nucleotidohydrolase
R00508 10 3'-Phospho-5'-adenylyl sulfate 3'(2')-phosphohydrolase
R00647 10 
R00725 10 ITP:D-hexose 6-phosphotransferase
R00750 10 
R00762 10 D-Fructose-1,6-bisphosphate 1-phosphohydrolase
R00834 10 D-Sorbitol 6-phosphate:NADP+ 1-oxidoreductase
R00835 10 D-Glucose-6-phosphate:NADP+ 1-oxoreductase
R00840 10 1L-myo-Inositol-1-phosphate lyase (isomerizing)
R00850 10 sn-Glycerol-3-phosphate:D-glucose 6-phosphotransferase
R00866 10 ATP:D-fructose 1-phosphotransferase
R00867 10 ATP:D-fructose 6-phosphotransferase
R00868 10 D-Mannitol:NAD+ 2-oxidoreductase
R00870 10 D-Mannitol:NADP+ 2-oxidoreductase
R00875 10 D-Glucitol:NAD+ 2-oxidoreductase
R00877 10 D-Mannose ketol-isomerase
R00878 10 alpha-D-Glucose ketol-isomerase
R00994 10 
R01011 10 ATP:glycerone phosphotransferase
R01171 10 Butanoyl-CoA:(acceptor) 2,3-oxidoreductase
R01181 10 2-Methylpropanoyl-CoA CoA-carbonylmutase
R01232 10 P1,P4-Bis(5'-nucleosyl)-tetraphosphate nucleotidohydrolase
R01234 10 Guanosine 3',5'-cyclic phosphate 5'-nucleotidohydrolase
R01327 10 ITP:D-hexose 6-phosphotransferase
R01437 10 L-Valine carboxy-lyase
R01446 10 (S)-lactaldehyde:NAD+ oxidoreductase
R01538 10 D-Gluconate hydro-lyase
R01540 10 D-Altronate hydro-lyase
R01542 10 2-Dehydro-3-deoxy-D-gluconate:NAD+ 5-oxidoreductase
R01543 10 2-Dehydro-3-deoxy-D-gluconate:NADP+ 6-oxidoreductase
R01550 10 Propan-2-ol:NADP+ oxidoreductase
R01817 10 D-mannitol-1-phosphate:NADP+ 6-oxidoreductase
R01818 10 D-Mannose 6-phosphate 1,6-phosphomutase
R01819 10 D-Mannose-6-phosphate ketol-isomerase
R01866 10 (S)-dihydroorotate:NADP+ oxidoreductase
R01867 10 (S)-Dihydroorotate:oxygen oxidoreductase
R01869 10 (S)-Dihydroorotate:(acceptor) oxidoreductase
R01901 10 ATP:L-xylulose 5-phosphotransferase
R01902 10 ATP:L-rhamnulose 1-phosphotransferase
R01903 10 L-Arabitol:NAD+ 4-oxidoreductase (L-xylulose-forming)
R01905 10 3-Dehydro-L-gulonate carboxy-lyase
R01906 10 
R01964 10 ITP:D-hexose 6-phosphotransferase
R01969 10 Deoxyguanosine:orthophosphate ribosyltransferase
R01987 10 
R02058 10 Acetyl-CoA:D-glucosamine-6-phosphate N-acetyltransferase
R02059 10 N-Acetyl-D-glucosamine-6-phosphate amidohydrolase
R02060 10 D-Glucosamine 1-phosphate 1,6-phosphomutase
R02069 10 D-Fructose 1,6-bisphosphate phosphohydrolase
R02071 10 ATP:D-fructose-1-phosphate 6-phosphotransferase
R02073 10 Pyrophosphate:D-fructose-6-phosphate 1-phosphotransferase
R02167 10 D-Mannitol-1-phosphate phosphohydrolase
R02245 10 ATP:(R)-mevalonate 5-phosphotransferase
R02246 10 (R)-Mevalonate:NAD+ oxidoreductase
R02247 10 (R)-Mevalonate:NADP+ oxidoreductase
R02258 10 (S)-Propane-1,2-diol:NAD+ oxidoreductase
R02259 10 Propane-1,2-diol:NADP+ oxidoreductase
R02261 10 
R02263 10 L-Rhamnulose-1-phosphate lactaldehyde-lyase
R02269 10 5,6-Dihydrouracil amidohydrolase
R02344 10 (S,S)-Butane-2,3-diol:NAD+ oxidoreductase
R02345 10 3-Hydroxybutan-2-one:D-ribose-5-phosphate aldehydetransferase
R02425 10 (S)(+)-Allantoin amidohydrolase
R02435 10 3'-Phosphoadenylylsulfate:2-Aminoacrylate sulfotransferase
R02439 10 ATP:L-ribulose 5-phosphotransferase
R02441 10 L-Arabitol:NAD+ 2-oxidoreductase (L-ribulose-forming)
R02454 10 D-Mannonate:NAD+ 5-oxidoreductase
R02557 10 Deoxyadenosine:orthophosphate ribosyltransferase
R02577 10 Propane-1,2-diol:NAD+ 1-oxidoreductase
R02601 10 
R02603 10 
R02640 10 L-Gulonate:NAD+ 3-oxidoreductase
R02648 10 Glycerol 1,2-cyclic phosphate 2-glycerophosphohydrolase
R02660 10 2-Methylpropanoyl-CoA:(acceptor) 2,3-oxidoreductase
R02703 10 D-Mannitol-1-phosphate:NAD+ 5-oxidoreductase
R02730 10 D-Fructose-2,6-bisphosphate 6-phosphohydrolase
R02731 10 D-Fructose-2,6-bisphosphate 2-phosphohydrolase
R02732 10 ATP:D-fructose-6-phosphate 2-phosphotransferase
R02740 10 alpha-D-Glucose 6-phosphate ketol-isomerase
R02865 10 ATP:D-hexose 6-phosphotransferase
R02866 10 Sorbitol-6-phosphate phosphohydrolase
R02867 10 ITP:D-hexose 6-phosphotransferase
R03028 10 Glutaconyl-1-CoA carboxy-lyase
R03030 10 L-3-Aminobutyryl-CoA ammonia-lyase
R03083 10 2-Dehydro-3-deoxy-D-arabino-heptonate 7-phosphate phosphate-lyase(cyclyzing)
R03098 10 L-2-Aminoadipate-6-semialdehyde:NAD(P)+ 6-oxidoreductase
R03099 10 
R03119 10 propane-1,3-diol:NAD+ 1-oxidoreductase
R03132 10 O3-Acetyl-L-serine acetate-lyase (adding hydrogen sulfide)
R03198 10 (R)-4-dehydropantoate:NAD+ 4-oxidoreductase
R03220 10 Coproporphyrinogen:oxygen oxidoreductase(decarboxylating)
R03234 10 
R03236 10 ATP:D-tagatose-6-phosphate 1-phosphotransferase
R03239 10 ITP:D-Tagatose 6-phosphate 1-phosphotransferase
R03247 10 Gallate carboxy-lyase
R03321 10 beta-D-Glucose 6-phosphate ketol-isomerase
R03457 10 D-erythro-1-(Imidazol-4-yl)glycerol 3-phosphate hydro-lyase
R03459 10 2,5-Diamino-6-hydroxy-4-(5-phosphoribosylamino)-pyrimidine2-aminohydrolase
R03472 10 
R03566 10 3-Cresol,NADPH:oxogen oxidoreductase (2-hydroxylating)
R03884 10 (E)-Glutaconate CoA-transferase
R03920 10 ATP:D-fructose 6-phosphotransferase
R03925 10 (S)(+)-Allantoin racemase
R03935 10 beta-Alanyl-L-arginine hydrolase
R03968 10 2-Isopropylmalate hydro-lyase
R03972 10 
R04198 10 2,3,4,5-Tetrahydrodipicolinate:NAD+ oxidoreductase
R04199 10 2,3,4,5-Tetrahydrodipicolinate:NADP+ oxidoreductase
R04210 10 4-phospho-D-erythronate:NAD+ 2-oxidoreductase
R04217 10 N2-succinyl-L-ornithine:2-oxoglutarate 5-aminotransferase
R04248 10 
R04286 10 2-Amino-4-hydroxy-6-(erythro-1,2,3-trihydroxypropyl)dihydropteridine triphosphate lyase
R04351 10 ATP:5-dehydro-2-deoxy-D-gluconate 6-phosphotransferase
R04554 10 
R04620 10 2-Amino-4-hydroxy-6-(erythro-1,2,3-trihydroxypropyl)dihydropteridine triphosphate phosphohydrolase (alkaline optimum)
R04638 10 
R04731 10 4-aminoimidazole aminohydrolase
R04779 10 ATP:D-fructose-6-phosphate 1-phosphotransferase
R04780 10 beta-D-Fructose 1,6-bisphosphate 1-phosphohydrolase
R04862 10 (1R,2S)-1-hydroxybutane-1,2,4-tricarboxylate:NAD+ oxidoreductase(decarboxylating)
R04870 10 L-2-aminohexanedioate:L-cysteine:L-valine ligase (AMP-forming,valine-inverting)
R05046 10 Formamidopyrimidine nucleoside triphosphate 7,8-8,9-dihydrolase
R05047 10 
R05250 10 
R05338 10 D-arabino-3-Hexulose 6-phosphate formaldehyde-lyase
R05466 10 Deoxyamidinoproclavaminate,2-oxoglutarate:oxygen oxidoreductase(3-hydroxylating)
R05595 10 
R05606 10 D-mannonate hydro-lyase
R05607 10 D-sorbitol-6-phosphate:NAD 2-oxidoreductase
R05647 10 
R05804 10 ADP:D-glucose 6-phosphotransferase
R06604 10 
R06605 10 
R06978 10 L-2,4-diaminobutyrate acetyltransferase
R07324 10 1D-myo-inositol-3-phosphate lyase (isomerizing)
R07404 10 5-amino-1-(5-phospho-D-ribosyl)imidazole:carbon-dioxide ligase(ADP-forming)
R00035 11 L-Ascorbate:oxygen oxidoreductase
R00053 11 Tannin acylhydrolase
R00068 11 L-Ascorbate:oxygen oxidoreductase
R00095 11 NADH:monodehydroascorbate oxidoreductase
R00300 11 D-Glucose:NAD+ 1-oxidoreductase
R00301 11 D-Glucose:NADP+ 1-oxidoreductase
R00302 11 Pyranose:oxygen 2-oxidoreductase
R00304 11 D-Glucose-1-phosphate phosphohydrolase
R00327 11 6-Acetyl-D-glucose acetylhydrolase
R00337 11 GDPglucose glucohydrolase
R00486 11 3-Cyano-L-alanine aminohydrolase
R00534 11 D-Glucose 6-sulfate sulfohydrolase
R00604 11 Formaldehyde:NAD+ oxidoreductase
R00605 11 methanol:NAD+ oxidoreductase
R00614 11 Formaldehyde:formaldehyde oxidoreductase
R00642 11 L-Ascorbate:hydrogen-peroxide oxidoreductase
R00645 11 
R00646 11 Ascorbate:oxygen 2,3-oxidoreductase (bond-cleaving)
R00837 11 alpha,alpha-Trehalose-6-phosphate phosphoglucohydrolase
R00838 11 Maltose-6'-phosphate 6-phosphoglucohydrolase
R00839 11 6-Phospho-beta-D-glucosyl-(1,4)-D-gluxose glucohydrolase
R00872 11 D-Fructose 2-phosphate phosphatase
R00874 11 D-Glucose:D-fructose oxidoreductase
R00883 11 GDP:D-mannose-1-phosphate guanylyltransferase
R00885 11 GTP:alpha-D-mannose-1-phosphate guanylyltransferase
R00959 11 alpha-D-Glucose 1-phosphate 1,6-phosphomutase
R00975 11 5,6-Dihydrouracil:oxygen oxidoreductase
R00977 11 5,6-Dihydrouracil:NAD+ oxidoreductase
R00978 11 5,6-Dihydrouracil:NADP+ oxidoreductase
R01014 11 Erythrulose-1-phosphate formaldehyde-lyase
R01112 11 Glutathione:dehydroascorbate oxidoreductase
R01174 11 Butanoyl-CoA:orthophosphate butanoyltransferase
R01177 11 Acetyl-CoA:acetyl-CoA C-acetyltransferase
R01179 11 Butanoyl-CoA:acetate CoA-transferase
R01180 11 3-Ethylmalate glyoxylate-lyase (CoA-butanoylating)
R01185 11 myo-Inositol 1-phosphate phosphahydrolase
R01187 11 1D-myo-Inositol 3-phosphate phosphahydrolase
R01200 11 N-Acetyl-D-glucosamine amidohydrolase
R01201 11 ATP:N-acetyl-D-glucosamine 6-phosphotransferase
R01204 11 Acetyl-CoA:D-glucosamine N-acetyltransferase
R01216 11 2-Hydroxy-2-isopropylbutanedioate formaldehyde-lyase
R01267 11 L-Asparagine hydro-lyase
R01326 11 ATP:D-glucose 6-phosphotransferase
R01365 11 Butanoyl-CoA:acetoacetate CoA-transferase
R01440 11 D-Xylulose-5-phosphate:formaldehyde glycolaldehydetransferase
R01600 11 ATP:D-glucose 6-phosphotransferase
R01602 11 alpha-D-Glucose 1-epimerase
R01737 11 ATP:D-Gluconate 6-phosphotransferase
R01738 11 D-Gluconate:NAD+ 5-oxidoreductase
R01739 11 D-gluconate:NADP+ oxidoreductase
R01740 11 D-Gluconate:NADP+ 5-oxidoreductase
R01786 11 ATP:D-glucose 6-phosphotransferase
R01787 11 alpha-D-Glucose:NADP+ 1-oxidoreductase
R01788 11 alpha-D-Glucose 6-phosphate phosphohydrolase
R01789 11 D-Glucose 6-sulfate sulfohydrolase
R01851 11 Methanethiol:oxygen oxidoreductase
R01870 11 Orotidine-5'-phosphate:pyrophosphate phosphoribosyltransferase
R01872 11 Quinate:NAD+ 5-oxidoreductase
R01961 11 ATP:D-glucosamine phosphotransferase
R01962 11 
R01963 11 N-Sulfo-D-glucosamine sulfohydrolase
R01967 11 ATP:deoxyguanosine 5'-phosphotransferase
R01968 11 2'-Deoxyguanosine 5'-monophosphate phosphohydrolase
R02035 11 6-Phospho-D-glucono-1,5-lactone lactonohydrolase
R02086 11 N-Acetyl-D-glucosamine 1-phosphate 1,6-phosphomutase
R02087 11 N-Acetyl-D-glucosamine 6-phosphate 2-epimerase
R02088 11 2'-Deoxyadenosine 5'-monophosphate phosphohydrolase
R02089 11 ATP:deoxyadenosine 5'-phosphotransferase
R02257 11 Propane-1,2-diol:NAD+ oxidoreductase
R02376 11 Propane-1,2-diol hydro-lyase
R02422 11 Allantoate amidinohydrolase
R02423 11 Allantoate amidinohydrolase (decarboxylating)
R02424 11 Allantoin amidohydrolase
R02455 11 D-Mannonate:NAD+ 6-oxidoreductase
R02456 11 D-Mannonate:NADP+ 6-oxidoreductase
R02471 11 
R02556 11 Deoxyadenosine aminohydrolase
R02637 11 3-Dehydro-L-gulonate:NAD+ 2-oxidoreductase
R02639 11 3-Dehydro-L-gulonate:NADP+ 2-oxidoreductase
R02728 11 beta-D-Glucose 1-phosphate 1,6-phosphomutase
R02736 11 beta-D-Glucose-6-phosphate:NADP+ 1-oxoreductase
R02739 11 alpha-D-Glucose 6-phosphate ketol-isomerase
R02927 11 ATP:D-tagatose 6-phosphotransferase
R03084 11 3-Dehydroquinate hydro-lyase
R03222 11 Protoporphyrinogen-IX:oxygen oxidoreductase
R03240 11 D-Galactose 6-phosphate ketol-isomerase
R03243 11 5-Amino-2-oxopentanoate:2-oxoglutarate aminotransferase
R03244 11 L-ribulose-5-phosphate 3-epimerase
R03245 11 ATP:(R)-5-phosphomevalonate phosphotransferase
R03331 11 sn-Glycero-3-phospho-1-inositol inositolphosphohydrolase
R03333 11 1D-myo-Inositol-1,2-cyclic-phosphate 2-inositolphosphohydrolase
R03458 11 5-amino-6-(5-phosphoribitylamino)uracil:NADP+ 1'-oxidoreductase
R03471 11 ATP:4-amino-5-hydroxymethyl-2-methylpyrimidine 5-phosphotransferase
R03504 11 2-Amino-4-hydroxy-6-(D-erythro-1,2,3-trihydroxypropyl)-7,8-dihydropteridine glycolaldehyde-lyase
R03524 11 L-cysteine hydrogen-sulfide-lyase (adding HCN)
R03549 11 Gallate:oxygen 3,4-oxidoreductase (decyclizing)
R03550 11 Gallate:oxygen 4,5-oxidoreductase (decyclizing)
R03568 11 4-Cresol,NADPH:oxogen oxidoreductase (2-hydroxylating)
R03774 11 L-Rhamnonate hydro-lyase
R03921 11 Sucrose 6-phosphate fructohydrolase
R03970 11 (5-Glutamyl)-peptide:amino-acid 5-glutamyltransferase
R03971 11 (5-Glutamyl)-peptide:amino-acid 5-glutamyltransferase
R04001 11 3-Isopropylmalate hydro-lyase
R04026 11 
R04089 11 3-Methylcatechol:oxygen 2,3-oxidoreductase(decyclizing)
R04224 11 (S)-3-Hydroxyisobutyryl-CoA hydro-lyase
R04285 11 6-Lactoyl-5,6,7,8-tetrahydropterin:NADP+ 2'-oxidoreductase
R04336 11 
R04364 11 Acetyl-CoA:L-2,3,4,5-tetrahydrodipicolinate N2-acetyltransferase
R04365 11 Succinyl-CoA:2,3,4,5-tetrahydropyridine-2,6-dicarboxylateN-succinyltransferase
R04383 11 5-Dehydro-4-deoxy-D-glucuronate ketol-isomerase
R04621 11 
R04872 11 
R05048 11 GTP 7,8-8,9-dihydrolase
R05049 11 N-succinyl-L-glutamate 5-semialdehyde:NAD+ oxidoreductase
R05085 11 O-Phospho-4-hydroxy-L-threonine:2-oxoglutarate aminotransferase
R05249 11 Resorcinol,NADPH:oxogen oxidoreductase (2-hydroxylating)
R05332 11 Acetyl-CoA:D-glucosamine-1-phosphate N-acetyltransferase
R05357 11 Amidinoproclavaminate amidinohydrolase
R05571 11 Galactitol-1-phosphate:NAD oxidoreductase
R05576 11 (S)-3-Hydroxybutanoyl-CoA:NADP+ oxidoreductase
R05644 11 
R05698 11 Mannitol:oxygen oxidoreductase (cyclizing)
R05850 11 L-ribulose-5-phosphate 4-epimerase
R06154 11 methylamine:oxygen oxidoreductase (deaminating) (copper-containing)
R06614 11 
R06846 11 L-quinate:NADP+ 3-oxidoreductase
R06979 11 Ectoine hydro-lyase
R06982 11 S-(hydroxymethyl)glutathione synthase
R07127 11 ATP:3-dehydro-L-gulonate 6-phosphotransferase
R07135 11 mannitol:NAD+ 1-oxidoreductase
R07147 11 D-glucose:NADP+ 1-oxidoreductase
R07214 11 1-aminocyclopropane-1-carboxylate oxygenase (ethylene-forming)
R07279 11 ATP:myo-inositol 1-phosphotransferase
R07346 11 D-glucitol:NADP+ oxidoreductase
R00016 12 D-Glucose-1-phosphate:D-glucose-1-phosphate 6-phosphotransferase
R00038 12 4-Hydroxy-3-hexanone propanal-lyase
R00064 12 4-(4-Deoxy-beta-D-gluc-4-enuronosyl)-D-galacturonate lyase
R00411 12 N-succinyl-L-glutamate amidohydrolase
R00469 12 Ureidoglycolate amidohydrolase (decarboxylating)
R00602 12 Hydorogen-peroxide:hydrogen-peroxide oxidoreductase
R00606 12 Methylamine:(acceptor) oxidoreductase (deaminating)
R00608 12 Methanol:oxygen oxidereductase
R00644 12 L-Ascorbate:hydrogen-peroxide oxidoreductase
R00651 12 O-Acetyl-L-homoserine acetate-lyase (adding methanethiol)
R00654 12 L-Methionine methanethiol-lyase (deaminating)
R00776 12 (-)-Ureidoglycolate urea-lyase
R00803 12 Sucrose:orthophosphate alpha-D-glucosyltransferase
R00805 12 Sucrose-6-phosphate phosphohydrolase
R00880 12 GDP-D-mannose:NAD+ 6-oxidoreductase
R00881 12 GDPmannose sugarphosphohydrolase
R00888 12 GDPmannose 4,6-hydro-lyase
R00889 12 GDPmannose 3,5-epimerase
R00947 12 D-Glucose-1-phosphate phosphohydrolase
R00948 12 ATP:alpha-D-glucose-1-phosphate adenyltransferase
R00949 12 ATP:D-glucose-1-phosphate 6-phosphotransferase
R00952 12 Cellobiose:orthophosphate alpha-D-glucosyltransferase
R00953 12 3-beta-D-Glucosylglucose:orthophosphate alpha-D-glucosyltransferase
R00954 12 GTP:alpha-D-glucose-1-phosphate guanylyltransferase
R00957 12 alpha-D-Glucose-1-phosphate:alpha-D-glucose-1-phosphate4-alpha-D-glucosyltransferase (dephosphorylating)
R00960 12 D-Glucose-1-phosphate:D-glucose-1-phosphate 6-phosphotransferase
R00965 12 Orotidine-5'-phosphate carboxy-lyase
R00966 12 UMP:pyrophosphate phosphoribosyltransferase
R00973 12 Uracil-5-carboxylate carboxy-lyase
R01055 12 Uracil hydro-lyase (adding D-ribose 5-phosphate)
R01108 12 Glutathione:dehydroascorbate oxidoreductase
R01121 12 ATP:(R)-5-diphosphomevalonate carboxy-lyase (dehydrating)
R01143 12 methane,NADPH:oxygen oxidoreductase (hydroxylating)
R01144 12 Oxaloacetate-4-methyl-ester oxaloacetohydrolase
R01145 12 Monomethyl-sulfate sulfohydrolase
R01176 12 Butanoate:CoA ligase (AMP-forming)
R01182 12 ATP:myo-inositol 1-phosphotransferase
R01183 12 myo-Inositol:NAD+ 2-oxidoreductase
R01184 12 myo-Inositol:oxygen oxidoreductase
R01193 12 sn-Glycero-3-phospho-1-inositol glycerophosphohydrolase
R01202 12 N-Acetyl-D-glucosamine:NAD+ 1-oxidoreductase
R01203 12 N-Acyl-D-hexosamine:oxygen 1-oxidoreductase
R01207 12 N-Acyl-D-glucosamine 2-epimerase
R01233 12 GDPglucose sugarphosphohydrolase
R01266 12 1-beta-Aspartyl-N-acetyl-D-glucosaminylamine L-asparaginohydrolase
R01408 12 Formamide hydro-lyase
R01410 12 
R01441 12 ATP:cellobiose 6-phosphotransferase
R01519 12 D-Glucono-1,5-lactone lactonohydrolase
R01520 12 beta-D-Glucose:NAD+ 1-oxoreductase
R01521 12 beta-D-Glucose:NADP+ 1-oxoreductase
R01522 12 beta-D-Glucose:oxygen 1-oxidoreductase
R01528 12 6-Phospho-D-gluconate:NADP+ 2-oxidoreductase (decarboxylating)
R01544 12 2-amino-2-deoxy-D-gluconate ammonia-lyase
R01547 12 ATP:AMP phosphotransferase
R01553 12 Acetone-cyanohydrin acetone-lyase
R01584 12 N-methyl-L-alanine:NADP+ oxidoreductase (demethylating, deaminating)
R01585 12 L-Glutamate:methylamine ligase (ADP-forming)
R01586 12 Methylamine:L-glutamate N-methyltransferase
R01587 12 N-Methyl-2-oxoglutaramate methylamidohydrolase
R01589 12 Methylguanidine amidinohydrolase
R01601 12 D-Glucose 6-sulfate sulfohydrolase
R01627 12 3-Dehydroshikimate hydro-lyase
R01650 12 
R01660 12 3-phospho-D-glyceroyl-phosphate:D-glucose-1-phosphate6-phosphotransferase
R01688 12 ATP:butyrate 1-phosphotransferase
R01689 12 butanoate:NAD+ delta2-oxidoreductase
R01694 12 L-Sorbose:NADP+ 5-oxidoreductase
R01695 12 L-Sorbose:oxygen 5-oxidoreductase
R01813 12 Tetrahydrobiopterin:NADP+ oxidoreductase
R01876 12 Uridine:orthophosphate ribosyltransferase
R01931 12 thiosulfate:cyanide sulfurtranserase
R02036 12 6-Phospho-D-gluconate hydro-lyase
R02090 12 ATP:(d)GMP phosphotransferase
R02168 12 GDPglucose:D-glucose-6-phosphate 1-alpha-D-glucosyltransferase
R02377 12 Propane-1,3-diol:NAD+ 1-oxidoreductase
R02413 12 Shikimate:NADP+ 5-oxidoreductase
R02472 12 (R)-Pantoate:NADP+ 2-oxidoreductase
R02473 12 (R)-Pantoate:beta-alanine ligase (AMP-forming)
R02484 12 deoxyuridine:orthophosphate 2-deoxy-D-ribosyltransferase
R02658 12 ATP:2-dehydro-D-gluconate 6-phosphate
R02659 12 
R02706 12 
R02748 12 Deoxyinosine:orthophosphate ribosyltransferase
R02755 12 meso-2,6-diaminoheptanedioate:NADP+ oxidoreductase (deaminating)
R02778 12 Trehalose-6-phosphate phosphohydrolase
R02928 12 Galactitol:NAD+ 2-oxidoreductase
R02935 12 (S)-Ureidoglycolate:NAD+ oxidoreductase
R02936 12 (S)-Ureidoglycolate:NADP+ oxidoreductase
R03013 12 L-Histidinol-phosphate phosphohydrolase
R03131 12 O3-acetyl-L-serine:uracil 1-(2-amino-2-carboxyethyl)transferase
R03186 12 
R03216 12 N,6-O-Disulfo-D-glucosamine 6-sulfohydrolase
R03256 12 Lactose 6-phosphate 6-phosphogalactohydrolase
R03503 12 ATP:2-amino-4-hydroxy-6-hydroxymethyl-7,8-dihydropteridine6'-pyrophosphotransferase
R03551 12 
R03730 12 
R03733 12 L-Threonate:NAD+ 3-oxidoreductase
R03772 12 L-rhamno-1,4-lactone lactonohydrolase
R03891 12 Benzene-1,2,4-triol:oxygen 1,2-oxidoreductase (decyclizing)
R04048 12 
R04061 12 Benzene-1,2,4-triol:oxygen 1,2-oxidoreductase (decyclizing)
R04147 12 
R04277 12 2-Pyrone-4,6-dicarboxylate lactonohydrolase
R04299 12 
R04426 12 3-Isopropylmalate:NAD+ oxidoreductase
R04435 12 N-Acetylneuraminate 9-phosphate pyruvate-lyase(pyruvate-phosphorylating)
R04467 12 
R04475 12 N-Succinyl-L-2,6-diaminoheptanedioate:2-ocoglytarateamino-transferase
R04482 12 4-Carboxy-2-oxo-3-hexenedioate delta2,delta4-2-oxo,delta3-isomerase
R04509 12 ATP:4-amino-2-methyl-5-phosphomethylpyrimidine phosphotransferase
R04515 12 
R04639 12 2-Amino-4-hydroxy-6-(erythro-1,2,3-trihydroxypropyl)dihydropteridine triphosphate 7,8-8,9-dihydrolase
R04748 12 (S)-Hydroxyhexanoyl-CoA:NAD+ oxidoreductase
R04784 12 
R04785 12 L-Dehydroascorbate lactonohydrolase
R05064 12 (S)-3-Hydroxyisobutyryl-CoA hydrolase
R05086 12 O-Phospho-4-hydroxy-L-threonine phospho-lyase (adding water)
R05138 12 
R05147 12 galactitol-1-phosphate:NAD+ oxidoreductase
R05176 12 ADP-D-glycero-D-manno-heptose 6-epimerase
R05444 12 
R05468 12 
R05513 12 
R05554 12 Ureidoglycine aminohydrolase
R05681 12 NAD-dependent threonine 4-phosphate dehydrogenase
R05683 12 L-Idonate:NAD oxidoreductase
R05684 12 L-Idonate:NADP oxidoreductase
R05767 12 trehalose 6-phosphate:phosphate b-D-glucosyltransferase
R05768 12 GDP-mannose:3-phosphoglycerate 3-a-D-mannosyltransferase
R05823 12 2-dehydro-D-gluconate:NADP+ 2-oxidoreductase
R05862 12 sarcosine:oxygen oxidoreductase (deaminating)
R06847 12 shikimate:NAD+ 3-oxidoreductase
R06853 12 
R06983 12 S-(hydroxymethyl)glutathione dehydrogenase
R07125 12 3-dehydro-L-gulonate-6-phosphate carboxy-lyase
R07140 12 S-(hydroxymethyl)glutathione:NADP+ oxidoreductase
R07145 12 L-iditol:NAD+ 2-oxidoreductase
R07148 12 D-threo-aldose:NAD+ 1-oxidoreductase
R07264 12 2-alpha-D-glucosyl-D-glucose:phosphate beta-D-glucosyltransferase
R07265 12 alpha,alpha-trehalose:phosphate alpha-D-glucosyltransferase
R07280 12 
R07312 12 4-hydroxyphenylacetate carboxy-lyase
R07343 12 myo-inositol-phosphate phosphohydrolase
R00010 13 alpha,alpha-Trehalose glucohydrolase
R00015 13 Sucrose:sucrose 1F-beta-D-fructosyltransferase
R00026 13 beta-D-Glucoside glucohydrolase
R00028 13 alpha-D-Glucoside glucohydrolase
R00158 13 ATP:nucleoside-phosphate phosphotransferase
R00177 13 ATP:L-methione S-adenosyltransferase
R00306 13 1,4-beta-D-Glucan glucohydrolase
R00367 13 S-Adenosyl-L-methionine:glycine methyltransferase
R00451 13 meso-2,6-Diaminoheptanedioate carboxy-lyase
R00524 13 Formamide amidohydrolase
R00527 13 S-Formylglutathione hydrolase
R00610 13 Sarcosine:oxygen oxidoreductase (demethylating)
R00648 13 L-Methionine:oxygen oxidoreductase (deaminating)
R00652 13 L-Methionine:glyoxylate aminotransferase
R00653 13 N-Formyl-L-methionine amidohydrolase
R00655 13 L-Methionine racemase
R00656 13 L-Methionine carboxy-lyase
R00657 13 
R00801 13 alpha-D-Glucoside glucohydrolase
R00802 13 alpha-D-Glucoside glucohydrolase
R00810 13 Sucrose glucosylmutase
R00822 13 Protocatechuate carboxy-lyase
R00871 13 D-Fructose:NADP+ 5-oxidoreductase
R00951 13 ADPglucose sugarphosphohydrolase
R00963 13 Uridine 5'-monophosphate phosphohydrolase
R00964 13 ATP:uridine 5'-phosphotransferase
R00968 13 GTP:uridine 5'-phosphotransferase
R00970 13 ITP:uridine 5'-phosphotransferase
R01080 13 Uridine ribohydrolase
R01093 13 D-Galactose:NAD+ 1-oxidoreductase
R01095 13 D-Galactose:NADP+ 1-oxidoreductase
R01123 13 Isopentenyl-diphosphate delta3-delta2-isomerase
R01137 13 ATP:nucleoside-diphosphate phosphatransferase
R01138 13 dATP:pyruvate O2-phosphotransferase
R01139 13 dATP:D-hexose 6-phosphotransferase
R01140 13 dATP:D-hexose 6-phosphotransferase
R01142 13 Methane,NADH:oxygen oxidoreductase (hydroxylating)
R01158 13 L-Histidinol:NAD+ oxidoreductase
R01296 13 4-hydroxybenzoate,NAD(P)H:oxygen oxidoreductase (3-hydroxylating)
R01298 13 4-hydroxybenzoate,NADH:oxygen oxidoreductase (3-hydroxylating)
R01330 13 dATP:D-hexose 6-phosphotransferase
R01442 13 Cellobiose:oxygen 1-oxidoreductase
R01445 13 Cellobiose 2-epimerase
R01555 13 Maltose:orthophosphate 1-beta-D-glucosyltransferase
R01556 13 Acetyl-CoA:maltose O-acetyltransferase
R01557 13 Maltose alpha-D-glucosylmutase
R01564 13 N,N-Dimethylglycine:oxygen oxidoreductase (demethylating)
R01629 13 
R01630 13 
R01631 13 Protocatechuate:oxygen 3,4-oxidoreductase (decyclizing)
R01632 13 Protocatechuate:oxygen 4,5-oxidoreductase (decyclizing)
R01634 13 3,4-Dihydroxyphthalate carboxy-lyase
R01652 13 
R01793 13 NADH:6,7-dihydropteridine oxidoreductase
R01794 13 NADPH:6,7-dihydropteridine oxidoreductase
R01804 13 N-Acetylneuraminate pyruvate-lyase (pyruvate-phosphorylating)
R01805 13 N-Acetylneuraminate 9-phosphate phosphohydrolase
R01811 13 N-Acetylneuraminate pyruvate-lyase
R01812 13 5,6,7,8-Tetrahydrobiopterin:NADP+ oxidoreductase
R01857 13 ATP:nucleoside-diphosphate phosphatransferase
R01858 13 dATP:pyruvate O2-phosphotransferase
R01879 13 2-Deoxyuridine,2-oxoglutarate:oxygen oxidoreductase(2'-hydroxylating)
R01887 13 gamma-Amino-gamma-cyanobutanoate aminohydrolase
R01965 13 dATP:D-hexose 6-phosphotransferase
R02032 13 6-Phospho-2-dehydro-D-gluconate:NAD+ 2-oxidoreductase
R02034 13 6-Phospho-D-gluconate:NADP+ 2-oxidoreductase
R02099 13 ATP:deoxyuridine 5'-phosphotransferase
R02102 13 
R02412 13 ATP:shikimate 3-phosphotransferase
R02414 13 Shikimate:NADP+ 5-oxidoreductase
R02474 13 Pantothenate amidohydrolase
R02486 13 2-Deoxyuridine,2-Oxoglutarate:oxygen oxidoreductase(1'-hydroxylating)
R02514 13 4-hydroxyphenylacetate,NADH:oxygen oxidoreductase (1-hydroxylating)
R02516 13 4-hydroxyphenylacetate,NADPH:oxygen oxidoreductase (1-hydroxylating)
R02697 13 4-Hydroxyphenylacetaldehyde:NADP+ oxidoreductase
R02698 13 4-hydroxyphenylacetate,NADH:oxygen oxidoreductase (3-hydroxylating)
R02699 13 4-Hydroxyphenylacetate:CoA ligase (AMP-forming)
R02705 13 ATP:N-acyl-D-mannosamine 6-phosphotransferase
R02727 13 alpha,alpha-Trehalose:orthophosphate beta-D-glucosyltransferase
R02733 13 N6-Acetyl-LL-2,6-diaminoheptanedioate amidohydrolase
R02734 13 N-Succinyl-LL-2,6-diaminoheptanedioate amidohydrolase
R02735 13 LL-2,6-Diaminoheptanedioate 2-epimerase
R02781 13 L-Glutamine:2,4,6/3,5-pentahydroxycyclohexanone aminotransferase
R02782 13 2,4,6/3,5-Pentahydroxycyclohexanone hydro-lyase
R02868 13 dATP:D-hexose 6-phosphotransferase
R02937 13 Carbamoyl-phosphate:oxamate carbamoyltransferase
R02988 13 3-oxoadipate:NAD+ oxidoreductase
R02989 13 3-oxoadipate:NADP+ oxidoreductase
R03012 13 L-Histidinol:NAD+ oxidoreductase
R03018 13 ATP:pantothenate 4'-phosphotransferase
R03106 13 
R03384 13 ATP:1-amino-1-deoxy-scyllo-inositol 4-phosphotransferase
R03396 13 GDP-6-deoxy-D-talose:NAD+ 4-oxidoreductase
R03397 13 GDP-6-deoxy-D-mannose:NAD+ 4-oxidoreductase
R03398 13 GDP-6-deoxy-D-talose:NADP+ 4-oxidoreductase
R03399 13 GDP-6-deoxy-D-mannose:NADP+ 4-oxidoreductase
R03421 13 N4-(beta-N-Acetyl-D-glucosaminyl)-L-asparagine amidohydrolase
R03542 13 alpha-Aminopropiononitrile aminohydrolase
R03892 13 
R03942 13 L-Rhamnofuranose:NAD+ 1-oxidoreductase
R04280 13 3-O-Methylgallate:oxygen 4,5-oxidoreductase (decyclizing)
R04457 13 6,7-Dimethyl-8-(1-D-ribityl)lumazine:6,7-dimethyl-8-(1-D-ribityl)lumazine 2,3-butanediyltransferase
R04512 13 3-D-Glucuronosyl-N2,6-disulfo-beta-D-glucosamine glucuronohydrolase
R04749 13 (S)-Hydroxyhexanoyl-CoA hydro-lyase
R04781 13 4-Carboxy-4-hydroxy-2-oxoadipate hydro-lyase
R05066 13 3-Hydroxy-2-methylpropanoate:NAD+ oxidoreductase
R05087 13 
R05208 13 Mercaptoethanol:cyanide sulfurtransferase
R05228 13 Penicillin-N,2-oxoglutarate:oxygen oxidoreductase (ring-expanding)
R05301 13 penicillin-N,2-oxoglutarate:oxygen oxidoreductase (ring-expanding)
R05328 13 ADP-glucose:sn-glycerol-3-phosphate 2-b-D-glucosyltransferase
R05351 13 
R05399 13 1,2,4-trihydroxybenzene:NAD oxidoreductase
R05469 13 
R05659 13 
R05692 13 GDP-L-fucose:NADP+ 4-oxidoreductase (3,5-epimerizing)
R05780 13 thiocyanate aminohydrolase
R05790 13 alpha-D-mannosyl-3-phosphoglycerate phosphohydrolase
R05842 13 ethylene oxide hydrolase
R06854 13 
R07059 13 
R07286 13 3-mercaptopyruvate:cyanide sulfurtransferase
R07406 13 
R00058 14 1,2-Benzenediol:oxygen oxidoreductase
R00066 14 6,7-Dimethyl-8-(1-D-ribityl)lumazine:6,7-dimethyl-8-(1-D-ribityl)lumazine 2,3-butanediyltransferase
R00075 14 S-adenosyl-L-methionine:S-adenosyl-L-methionine3-amino-3-carboxypropyltransferase
R00080 14 Catechol:oxygen oxidoreductase (dimerizing)
R00155 14 UDP diphosphohydrolase
R00156 14 ATP:nucleoside-diphosphate phosphatransferase
R00157 14 Uridine triphosphate:AMP phosphotransferase
R00175 14 S-Adenosyl-L-methionine hydrolase
R00178 14 S-Adenosyl-L-methionine carboxy-lyase
R00179 14 S-Adenosyl-L-methionine methylthioadenosine-lyase
R00180 14 S-Adenosyl-L-methionine alkyltransferase (cyclizing)
R00350 14 4-Hydroxy-4-carboxymethyl-2-oxoglutarate pyruvate-lyase
R00414 14 UDP-N-acetyl-D-glucosamine 2-epimerase
R00445 14 L-lysine:NAD+ oxidoreductase (deaminating, cyclizing)
R00446 14 L-Lysine:NAD+ 6-oxidoreductase (deaminating)
R00447 14 L-Lysine:oxygen oxidoreductase(deaminating)
R00448 14 L-lysine,NADPH:oxygen oxidoreductase (6-hydroxylating)
R00449 14 L-Lysine:oxygen 2-oxidoreductase (decarboxylating)
R00452 14 N2-(D-1-carboxylethyl)-L-lysine:NADP+ oxidoreductase(L-lysine-forming)
R00453 14 L-Lysine:pyruvate aminotransferase
R00454 14 
R00457 14 L-Lysine:2-oxoglutarate 6-aminotransferase
R00459 14 
R00460 14 L-Lysine racemase
R00461 14 L-Lysine 2,3-aminomutase
R00462 14 L-Lysine carboxy-lyase
R00463 14 L-Lysine-1,6-lactam lactamhydrolase
R00612 14 N6-Methyl-L-lysine:oxygen oxidoreductase (demethylating)
R00649 14 S-Adenosyl-L-methionine:L-methionine S-methyltransferase
R00650 14 S-Adenosyl-L-methionine:L-homocysteine S-methyltransferase
R00659 14 UTP:pyruvate O2-phosphotransferase
R00715 14 N6-(L-1,3-Dicarboxypropyl)-L-lysine:NAD+ oxidoreductase(L-lysine-forming)
R00716 14 N6-(L-1,3-Dicarboxypropyl)-L-lysine:NADP+ oxidoreductase(L-lysine-forming)
R00769 14 UTP:D-fructose-6-phosphate 1-phosphotransferase
R00814 14 trans-1,2-dihydrobenzene-1,2-diol:NADP+ oxidoreductase
R00816 14 Catechol:oxygen 2,3-oxidoreductase(decyclizing)
R00817 14 Catechol:oxygen 1,2-oxidoreductase(decyclizing)
R00819 14 Benzoate,NADH:oxygen oxidoreductase (1,2-hydroxylating,decarboxylating)
R00820 14 1,6-dihydroxycyclohexa-2,4-diene-1-carboxylate:NAD+ oxidoreductase(decarboxylating)
R00827 14 S-Adenosyl-L-methionine:catechol O-methyltransferase
R00828 14 2-nitrophenol,NADPH:oxygen 2-oxidoreductase (2-hydroxylating,nitrite-forming)
R00836 14 UDPglucose:D-glucose-6-phosphate 1-alpha-D-glucosyltransferase
R00895 14 L-Cysteine:2-oxoglutarate aminotransferase
R00896 14 L-Cysteine:2-oxoglutarate aminotransferase
R00910 14 L-Lysine:beta-alanine ligase (AMP-forming)
R00935 14 (S)-Methylmalonate semialdehyde:NAD+ oxidoreductase(CoA-propanoylating)
R01088 14 L-leucine:NAD+ oxidoreductase(deaminating)
R01090 14 L-Leucine:2-oxoglutarate aminotransferase
R01092 14 ATP:D-galactose 1-phosphotransferase
R01094 14 D-Galactose:NAD+ 1-oxidoreductase
R01096 14 D-Galactose:NADP+ 1-oxidoreductase
R01097 14 D-Galactose:NADP+ 1-oxidoreductase
R01098 14 D-Galactose:oxygen 6-oxidoreductase
R01099 14 D-Galactose:oxygen 6-oxidoreductase
R01100 14 Lactose galactohydrolase
R01104 14 Galactosylglycerol galactohydrolase
R01153 14 S-Adenosyl-L-methionine:putrescine N-methyltransferase
R01159 14 
R01160 14 Acetyl-CoA:L-histidine N-acetyltransferase
R01161 14 
R01163 14 L-Histidinal:NAD+ oxidoreductase
R01164 14 L-Histidine:beta-alanine ligase (AMP-forming)
R01167 14 L-Histidine carboxy-lyase
R01168 14 L-Histidine ammonia-lyase
R01188 14 S-Adenosyl-L-methionine:myo-inositol 1-O-methyltransferase
R01189 14 S-Adenosyl-L-methionine:myo-inositol 3-O-methyltransferase
R01190 14 S-Adenosyl-L-methionine:myo-inositol 4-O-methyltransferase
R01191 14 myo-Inositol 6-O-methyltransferase
R01194 14 1-alpha-D-Galactosyl-myo-inositol galactohydrolase
R01269 14 S-Adenosyl-L-methionine:nicotinamide N-methyltransferase
R01293 14 4-hydroxybenzaldehyde:NAD+ oxidoreductase
R01294 14 4-Hydroxybenzaldehyde:NADP+ oxidoreductase
R01297 14 4-hydroxybenzoate,NADH:oxygen oxidoreductase (1-hydroxylating,decarboxylating)
R01299 14 4-hydroxybenzoate,NADPH:oxygen oxidoreductase (1-hydroxylating,decarboxylating)
R01300 14 4-Hydroxybenzoate:CoA ligase (AMP-forming)
R01302 14 
R01305 14 2,4'-Dihydroxyacetophenone oxidoreductase (C-C-bond-cleaving)
R01329 14 Epimelibiose galactohydrolase
R01396 14 Carbamoyl-phosphate:L-lysine carbamoyltransferase
R01549 14 dATP:uridine 5'-phosphotransferase
R01620 14 Acetyl-phosphate:L-lysine N6-acetyltransferase
R01651 14 4-Methyl-2-oxopentanoate:NAD+ oxidoreductase(CoA-mehtylpropanoylating)
R01658 14 Dimethylallyl-diphosphate:isopentenyl-diphosphatedimethylallyltranstransferase
R01659 14 Dimethylallyl-diphosphate:isopentenyl-diphosphatedimethylallylcistransferase
R01721 14 S-Adenosyl-L-methionine:nicotinate N-methyltransferase
R01806 14 Acetyl-CoA:N-acetylneuraminate 4-O-acetyltransferase
R01807 14 Acetyl-CoA:N-acetylneuraminate 7-O-acetyltransferase
R01808 14 Acetyl-CoA:N-acetylneuraminate 9-O-acetyltransferase
R01810 14 N-Acyl-O-acetylneuraminate O-acetylesterase
R01847 14 UTP:Sedoheptulose 7-phosphate 1-phosphotransferase
R01855 14 2'-Deoxyguanosine 5'-triphosphate pyrophosphohydrolase
R01856 14 dGTP triphosphohydrolase
R01880 14 dGTP:uridine 5'-phosphotransferase
R01883 14 S-Adenosyl-L-methionine:guanidinoacetate N-methyltransferase
R01951 14 GTP:L-fucose-1-phosphate guanylyltransferase
R01991 14 L-Histidine:4-aminobutanoate ligase (AMP-forming)
R02037 14 S-Adenosyl-L-methionine:ethanolamine-phosphate N-methyltransferase
R02098 14 ATP:dTMP phosphotransferase
R02365 14 Cellobiose:quinone 1-oxidoreductase
R02438 14 
R02515 14 3-hydroxyphenylacetate,NADH:oxygen oxidoreductase (6-hydroxylating)
R02517 14 3-hydroxyphenylacetate,NADPH:oxygen oxidoreductase (6-hydroxylating)
R02518 14 
R02519 14 Homogentisate:oxygen 1,2-oxidoreductase (decyclizing)
R02520 14 
R02695 14 4-Hydroxyphenylacetaldehyde:NAD+ oxidoreductase
R02707 14 
R02926 14 Melibiitol galactohydrolase
R02990 14 Succinyl-CoA:3-oxoadipate CoA-transferase
R03001 14 D-Methionine:pyruvate aminotransferase
R03064 14 acetyl-CoA:deacetylcephalosporin-C O-acetyltransferase
R03104 14 3-Mercaptolactate:NAD+ oxidoreductase
R03194 14 S-Adenosyl-L-methionine:uroporphyrin-III C-methyltransferase
R03238 14 UTP:D-Tagatose 6-phosphate 1-phosphotransferase
R03300 14 3,4-Dihydroxyphenylacetaldehyde:NAD+ oxidoreductase
R03302 14 3,4-Dihydroxyphenylacetaldehyde:NADP+ oxidoreductase
R03303 14 3,4-Dihydroxyphenylacetate:oxygen 2,3-oxidoreductase (decyclizing)
R03304 14 S-Adenosyl-L-methionine:catechol O-methyltransferase
R03307 14 2-Carboxy-2,5-dihydro-5-oxofuran-2-acetate lyase (decyclizing)
R03308 14 3-Carboxy-2,5-dihydro-5-oxofuran-2-acetate lyase (decyclizing)
R03358 14 Octopamine hydro-lyase (deaminating)
R03359 14 1-(4-Hydroxyphenyl)-2-(methylamino)ethanol hydro-lyase
R03381 14 3-Oxopropanoate:NAD+ oxidoreductase (decarboxylating,CoA-acetylating)
R03460 14 Phosphoenolpyruvate:3-phosphoshikimate5-O-(1-carboxyvinyl)-transferase
R03477 14 L-Arginine:1-amino-1-deoxy-scyllo-inositol-4-phosphateamindinotransferase
R03541 14 Prenyl-diphosphate pyrophosphohydrolase
R03869 14 (S)-Methylmalonate semialdehyde:NAD+ oxidoreductase
R03871 14 (S)-Methylmalonate semialdehyde:oxygen oxidoreductase
R04038 14 2-Isopentenyl-diphosphate:AMP delta2-isopentenyltransferase
R04187 14 L-Alanine:3-oxopropanoate aminotransferase
R04188 14 L-3-Amino-isobutanoate:2-oxoglutarate aminotransferase
R04230 14 (R)-4'-Phosphopantothenate:L-cysteine ligase
R04304 14 4-Hydroxyphenylethanol:NAD+ oxidoreductase
R04453 14 4-Carboxy-2-hydroxy-cis,cis-muconate-6-semialdehyde:NADP+6-oxidoreductase
R04488 14 
R04489 14 2-Hydroxy-2-hydropyrone-4,6-dicarboxylate lyase (decyclizing)
R04776 14 Phenylacetyl-CoA:L-glutamine alpha-N-phenylacetyltransferase
R04777 14 
R05122 14 
R05229 14 
R05230 14 
R05244 14 NADPH:p-benzoquinone oxidoreductase
R05660 14 
R05763 14 S-adenosyl-L-methionine:(E)-prop-1-ene-1,2,3-tricarboxylate2'-O-methyltransferase
R05764 14 S-adenosyl-L-methionine:(E)-prop-1-ene-1,2,3-tricarboxylate3'-O-methyltransferase
R05791 14 2-(beta-D-glucosyl)-sn-glycerol-3-phosphate phosphohydrolase
R05838 14 pyridoxine 5'-phosphate synthase
R06524 14 S-adenosyl-L-methionine:homoprotocatechuate O-methyltransferase
R06895 14 coproporphyrinogen-III:S-adenosyl-L-methionineoxidoreductase(decarboxylating)
R06985 14 trans-Hex-2-enoyl-CoA reductase
R07060 14 
R07132 14 D-galactose:NADP+ 1-oxidoreductase
R07219 14 dimethyallyl diphosphate:NADP+ oxidoreductase
R07237 14 S-adenosyl-L-methionine:uroporphyrinogen-III C-methyltransferase
R07243 14 S-adenosyl-L-methionine:sarcosine N-methyltransferase
R07244 14 S-adenosyl-L-methionine:N,N-dimethylglycine N-methyltransferase
R07251 14 acyl-CoA:malonyl-CoA C-acyltransferase (decarboxylating, oxoacyl-and enoyl-reducing, thioester-hydrolysing)
R07307 14 dCTP aminohydrolase (dUMP-forming)
R07396 14 
R00159 15 UTP diphosphohydrolase
R00278 15 Pyridoxine 5-phosphate:oxygen oxidoreductase (deaminating)
R00286 15 UDPglucose:NAD+ oxidoreductase
R00287 15 UDPglucose pyrophosphohydrolase
R00289 15 UTP:alpha-D-glucose-1-phosphate uridylyltransferase
R00291 15 UDPglucose 4-epimerase
R00293 15 UDPglucose 4,6-hydro-lyase
R00415 15 UTP:N-acetyl-alpha-D-glucosamine-1-phosphate uridylyltransferase
R00416 15 UTP:N-acetyl-alpha-D-glucosamine-1-phosphate uridylyltransferase
R00418 15 UDP-N-acetyl-D-glucosamine 4-epimerase
R00420 15 UDP-N-acetyl-D-glucosamine 2-epimerase
R00421 15 UDP-N-acetyl-D-glucosamine:NAD+ 6-oxidoreductase
R00422 15 
R00423 15 
R00458 15 N6-Acyl-L-lysine amidohydrolase
R00502 15 UTP:alpha-D-hexose-1-phosphate uridylyltransferase
R00549 15 ATP:riboflavin 5'-phosphotransferase
R00550 15 D-Glucose-1-phosphate:riboflavin 5'-phosphotransferase
R00571 15 UTP:ammonia ligase(ADP-forming)
R00573 15 UTP:ammonia ligase(ADP-forming)
R00660 15 Phosphoenolpyruvate:UDP-N-acetyl-D-glucosamine1-carboxyvinyl-transferase
R00662 15 Uridine triphosphate pyrophosphohydrolase
R00766 15 UDPglucose:D-fructose-6-phosphate 2-alpha-D-glucosyltransferase
R00806 15 UDPglucose:D-fructose 2-alpha-D-glucosyltransferase
R00829 15 Succinyl-CoA:acetyl-CoA C-acyltransferase
R00911 15 beta-Alanyl-L-lysine hydrolase
R00955 15 UDPglucose:alpha-D-galactose-1-phosphate uridylyltransferase
R00967 15 UTP:uridine 5'-phosphotransferase
R00985 15 Chorismate pyruvate-lyase (amino-accepting)
R00986 15 Chorismate pyruvate-lyase (amino-accepting)
R01089 15 Acetyl-CoA:L-leucine N-acetyltransferase
R01091 15 (2S)-alpha-Leucine 2,3-aminomutase
R01166 15 Nalpha-(beta-alanyl)-L-histidine hydrolase
R01295 15 benzoate,NADPH:oxygen oxidoreductase(4-hydroxylating)
R01301 15 4-Hydroxybenzoyl-CoA hydrolase
R01304 15 UDPglucose:4-hydroxybenzoate 4-O-beta-D-glucosyltransferase
R01380 15 UTP:1-phospho-alpha-D-glucuronate uridylyltransferase
R01381 15 UTP:1-phospho-alpha-D-glucuronate uridylyltransferase
R01401 15 Methylthioadenosine methylthioribohydrolase
R01402 15 5'-Methylthioadenosine:orthophosphatemethylthio-D-ribosyltransferase
R01425 15 Benzoylagmatine amidohydrolase
R01566 15 Creatine amidinohydrolase
R01668 15 dCTP nucleotidohydrolase
R01678 15 Lactose galactohydrolase
R01679 15 Lactose 6-phosphate galactohydrolase
R01714 15 5-O-(1-Carboxyvinyl)-3-phosphoshikimate phosphate-lyase
R01715 15 Chorismate pyruvatemutase
R01716 15 Chorismate:L-glutamine amido-ligase
R01717 15 Chorismate hydroxymutase
R01722 15 UDPglucose:nicotinate N-glucosyltransferase
R01732 15 Riboflavin hydrolase
R01881 15 ATP:creatine N-phosphotransferase
R01882 15 N-Phosphocreatine hydrolase
R01884 15 Creatinine amidohydrolase
R01911 15 pyridoxine-5'-phosphate phosphohydrolase
R01920 15 S-Adenosylmethioninamine:putrescine 3-aminopropyltransferase
R01992 15 alpha-Aminobutyryl histidine hydrolase
R02003 15 Geranyl-diphosphate:isopentenyl-diphosphate geranyltrans-transferase
R02004 15 
R02006 15 Geranyl-diphosphate pyrophosphate-lyase (cyclizing,sabinene-hydrate-forming)
R02007 15 (+)-Bornyl-diphosphate lyase (decyclizing)
R02009 15 geranyldiphosphate diphosphate lyase (myrcene forming)
R02010 15 
R02011 15 
R02012 15 geranyldiphosphate diphosphate lyase (pinene forming)
R02013 15 geranyldiphosphate diphosphate lyase (limonene forming)
R02144 15 S-Adenosyl-L-methionine:carnosine N-methyltransferase
R02150 15 1H-Imidazole-4-ethanamine:oxygen oxidoreductase (deaminating)(copper-containing)
R02152 15 
R02153 15 L-Glutamate:histamine ligase
R02154 15 L-Glutamate:histamine ligase
R02155 15 S-Adenosyl-L-methionine:histamine N-tele-methyltransferase
R02204 15 L-Pipecolate:oxygen 1,6-oxidoreductase
R02273 15 5-Aminopentanamide amidohydrolase
R02313 15 N6-(L-1,3-Dicarboxypropyl)-L-lysine:NAD+ oxidoreductase
R02315 15 N6-(L-1,3-Dicarboxypropyl)-L-lysine:NADP+ oxidoreductase
R02317 15 
R02325 15 dCTP aminohydrolase
R02326 15 ATP:nucleoside-diphosphate phosphatransferase
R02327 15 dCTP:uridine 5'-phosphotransferase
R02331 15 ATP:nucleoside-diphosphate phosphatransferase
R02363 15 Hydroquinone:oxygen oxidoreductase
R02411 15 1-alpha-D-Galactosyl-myo-inositol:sucrose6-alpha-D-galactosyltransferase
R02437 15 L-Rhamnose ketol-isomerase
R02604 15 
R02655 15 Gentisate aldehyde:NAD+ oxidoreductase
R02657 15 
R02672 15 4-Hydroxybenzoylformate carboxy-lyase
R02673 15 (S)-2-Hydroxy-2-(4-hydroxyphenyl)acetate:oxygen 1-oxidoreductase
R02676 15 4-Hydroxymandelonitrile hydroxybenzaldehyde-lyase
R02737 15 UDPglucose:D-glucose-6-phosphate 1-alpha-D-glucosyltransferase
R02762 15 2-Hydroxymuconate semialdehyde:NAD+ 6-oxidoreductase
R02763 15 
R02821 15 Trimethylaminoacetate:L-homosysteine S-methyltransferase
R02852 15 D-2,6-Diaminohexanoic acid 5,6-aminomutase
R02914 15 4,5-Dihydro-4-oxo-5-imidazolepropanoate hydro-lyase
R03033 15 D-Galactonate hydro-lyase
R03034 15 D-Galactono-1,4-lactone hydroxyacylhydrolase
R03062 15 Cephalosporin-C acetylhdrolase
R03063 15 cephalosporin-C:2-oxoglutarate aminotransferase
R03102 15 L-2-Aminoadipate-6-semialdehyde:NAD+ 6-oxidoreductase
R03103 15 L-2-Aminoadipate-6-semialdehyde:NADP+ 6-oxidoreductase
R03168 15 Acetyl-CoA:N6-hydroxy-L-lysine 6-acetyltransferase
R03181 15 4-Maleylacetoacetate cis-trans-isomerase
R03269 15 N-[(R)-4'-Phosphopantothenoyl]-L-cysteine carboxy-lyase
R03275 15 (3S)-3,6-Diaminohexanoate 5,6-aminomutase
R03286 15 N(pai)-Methyl-L-histidine:beta-alanine ligase (AMP-forming)
R03297 15 UDPglucose:gallate beta-D-glucosyltransferase
R03299 15 3-Hydroxyphenylacetate,NADH:oxygen oxidoreductase (3-hydroxylating)
R03317 15 UDP-N-acetyl-D-mannosamine:NAD+ 1-oxidoreductase
R03470 15 4-Carboxymuconolactone carboxy-lyase
R03496 15 1-Guanidino-1-deoxy-scyllo-inositol-4-phosphate 4-phosphohydrolase
R03616 15 Galactosylglycerol galactohydrolase
R03625 15 UDPglucose:2-hydroxy-2-methylpropanenitrilebeta-D-glucosyltransferase
R03947 15 S-Adenosyl-L-methionine:uroporphyrin-III C-methyltransferase
R03948 15 S-Adenosyl-L-methionine:precorrin-4 C20-methyltransferase
R03959 15 2,5-Dihydro-5-oxofuran-2-acetate lyase (decyclizing)
R04027 15 Amine:oxygen oxidoreductase (deaminating) (copper-containing)
R04029 15 N6-Acetyl-L-lysine:2-oxoglutarate aminotransferase
R04069 15 
R04175 15 
R04185 15 (S)-3-(Imidazol-5-yl)lactate:NAD+ oxidoreductase
R04186 15 (S)-3-(Imidazol-5-yl)lactate:NADP+ oxidoreductase
R04278 15 2-Hydroxy-2-hydropyrone-4,6-dicarboxylate:NAD+ 6-oxidoreductase
R04279 15 2-Hydroxy-2-hydropyrone-4,6-dicarboxylate:NADP+ 6-oxidoreductase
R04399 15 
R04417 15 
R04418 15 5-carboxymethyl-2-hydroxymuconic-semialdehyde:NAD+ oxidoreductase
R04419 15 5-Carboxymethyl-2-hydroxymuconic-semialdehyde:NADP+ oxidoreductase
R04736 15 L-2-Amino-hexano-6-lactam racemase
R04747 15 Hexanoyl-CoA:acetyl-CoA C-acyltransferase
R04874 15 
R04876 15 
R05083 15 
R05246 15 
R05302 15 
R05326 15 beta-D-Galactopyranosyl-(13)-N-acetyl-D-hexosamine:phosphategalactosyltransferase
R05331 15 Isovaleryl-CoA:malonyl-CoA acyltransferase
R05334 15 
R05482 15 
R05552 15 
R05621 15 
R05622 15 
R05661 15 
R05707 15 reduced-riboflavin:NADP+ oxidoreductase
R05765 15 geranyldiphosphate diphosphate lyase (pinene forming)
R05766 15 geranyldiphosphate diphosphate lyase (pinene forming)
R05769 15 UDP-glucose:hydroquinone-O-b-D-glucosyltransferase
R05775 15 UDP-6-sulfo-6-deoxyglucose sulfohydrolase
R05884 15 isopentenyl-diphosphate:NAD(P)+ oxidoreductase
R06120 15 geranyldiphosphate diphosphate lyase [(+)-(R)-limonene-forming]
R06594 15 
R06603 15 
R06740 15 diamine oxidase
R06851 15 phenol,NADPH:oxygen oxidoreductase (2-hydroxylating)
R06868 15 S-Adenosyl-L-methionine:methylethanolamine phosphateN-methyltransferase
R06989 15 2,5-Dihydro-5-oxofuran-2-acetate lyase (decyclizing)
R07188 15 benzoate,NADH:oxygen oxidoreductase (1,2-hydroxylating)
R07231 15 S-adenosyl-L-methionine:histamine N-tele-methyltransferase
R07238 15 S-adenosyl-L-methionine:precorrin-1 C-methyltransferase
R07277 15 nicotianamine:2-oxoglutarate aminotransferase
R07400 15 cephalosporin C:oxygen oxidoreductase (deaminating)
R00007 16 4-Hydroxy-4-methyl-2-oxoglutarate pyruvate-lyase
R00039 16 Raffinose:raffinose alpha-D-galactosyltransferase
R00049 16 1-O-Galloyl-beta-D-glucose:1-O-galloyl-beta-D-glucoseO-galloyltransferase
R00069 16 
R00161 16 ATP:FMN adenylyltransferase
R00173 16 pyridoxal-5'-phosphate phosphohydrolase
R00501 16 
R00503 16 UDPgalactose:D-glucose 4-beta-D-galactosyltransferase
R00504 16 UDPgalactose:UDP-N-acetyl-D-glucosamine galactosephosphotransferase
R00505 16 UDP-D-galactopyranose furanomutase
R00515 16 CTP pyrophosphohydrolase
R00548 16 Riboflavin-5-phosphate phosphohydrolase (acid optimum)
R00568 16 CTP aminohydrolase
R00569 16 CTP diphosphohydrolase
R00570 16 ATP:nucleoside-diphosphate phosphatransferase
R00572 16 CTP:pyruvate O2-phosphotransferase
R00574 16 CTP pyriphosphate-lyase (cyclizing)
R00702 16 Farnesyl-diphosphate:farnesyl-diphosphate farnesyltransferase
R00767 16 CTP:D-fructose-6-phosphate 1-phosphotransferase
R00809 16 UDPgalactose:sucrose 6F-alpha-D-galactosyltransferase
R00813 16 cis-1,2-dihydroxycyclohexa-3,5-diene-1-carboxylate:NAD+oxidoreductase
R00818 16 salicylate,NADH:oxygen oxidoreductase (1-hydroxylating,decarboxylating)
R00823 16 Anthranilate,NADH:oxygen oxidoreductase (1,2-hydroxylating,deaminating, decarboxylating)
R00825 16 Anthranilate,NADPH:oxygen oxidoreductase (1,2-hydroxylating,deaminating, decarboxylating)
R00853 16 UDPgalactose:sn-glycerol-3-phosphate 2-alpha-D-galactosyltransferase
R00854 16 UDPgalactose:sn-glycerol-3-phosphate 1-alpha-D-galactosyltransferase
R00856 16 CTP:sn-glycerol-3-phosphate cytidylyltransferase
R00956 16 CTP:D-glucose-1-phosphate cytidylyltransferase
R00979 16 ATP:anthranilate N-adenylyltransferase
R00980 16 Anthranilate,NADPH:oxygen oxidoreductase (3-hydroxylating,deaminating)
R00982 16 Anthranilate:CoA ligase (AMP-forming)
R00984 16 S-Adenosyl-L-methionine:anthranilate N-methyltransferase
R00989 16 Malonyl-CoA:anthranilate N-malonyltransferase
R00990 16 2-Aminobenzoate carboxy-lyase
R00991 16 
R01073 16 N-(5-Phospho-D-ribosyl)anthranilate:pyrophosphatephosphoribosyl-transferase
R01103 16 Raffinose galactohydrolase
R01117 16 CTP:N-acylneuraminate cytidylyltransferase
R01120 16 
R01147 16 Pyridoxamine-5'-phosphate:2-oxoglutarate aminotransferase
R01192 16 UDPgalactose:myo-inositol 1-alpha-D-galactosyltransferase
R01205 16 UDPgalactose:N-acetyl-D-glucosamine 4-beta-D-galactosyltransferase
R01364 16 4-Fumarylacetoacetate fumarylhydrola
R01373 16 Prephenate hydro-lyase (decarboxylating)
R01384 16 UDP-D-glucuronate carboxy-lyase
R01385 16 UDPglucuronate 4-epimerase
R01386 16 
R01387 16 UDPglucuronate 5'-epimerase
R01537 16 
R01580 16 Pyridoxamine-5'-phosphate:2-oxoglutarate aminotransferase
R01663 16 dCMP aminohydrolase
R01664 16 2'-Deoxycytidine 5'-monophosphate phosphohydrolase
R01665 16 ATP:CMP phosphotransferase
R01667 16 dCDP nucleotidohydrolase
R01708 16 Pyridoxine:NADP+ 4-oxidoreductase
R01711 16 Pyridoxine:oxygen oxidoreductase (deaminating)
R01728 16 Prephenate:NAD+ oxidoreductase(decarboxylating)
R01730 16 Prephenate:NADP+ oxidoreductase(decarboxylating)
R01731 16 L-Aspartate:2-oxoglutarate aminotransferase
R01816 16 Anthranilate,tetrahydrobiopterin:oxygen oxidoreductase(3-hydroxylating)
R01846 16 CTP:Sedoheptulose 7-phosphate 1-phosphotransferase
R01909 16 ATP:pyridoxal 5'-phosphotransferase
R01910 16 Primary alcohol:(acceptor) oxidoreductase
R01912 16 UDPglucose:pyridoxine 5'-O-beta-D-glucosyltransferase
R01914 16 Spermidine:(acceptor) oxidoreductase
R01916 16 N1-Acetylspermidine amidohydrolase
R01917 16 gamma-L-Glutamyl-L-cysteinyl-glycine:spermidine ligase (ADP-forming)[spermidine is numbered so that atom N-1 is in the amino group ofthe aminopropyl part of the molecule]
R01919 16 Spermidine:putrescine 4-aminobutyltransferase(propane-1,3-diamine-forming)
R02038 16 CTP:ethanolamine-phosphate cytidylyltransferase
R02061 16 trans,trans-Farnesyl-diphosphate:isopentenyl-diphosphatefarnesyltranstransferase
R02100 16 dUTP nucleotidohydrolase
R02201 16 L-Pipecolate:NAD+ 2-oxidoreductase
R02203 16 L-Pipecolate:NADP+ 2-oxidoreductase
R02274 16 5-Aminopentanoate:2-oxoglutarate aminotransferase
R02276 16 5-Acetamidopentanoate amidohydrolase
R02288 16 4-imidazolone-5-propanoate amidohydrolase
R02303 16 ATP:farnesyl-diphosphate phosphotransferase
R02305 16 2-trans,6-trans-farnesyldiphosphate diphosphate-lyase (cyclizing,pentalenene-forming)
R02306 16 trans,trans-Farnesyl-diphosphate sesquiterpenoid-lyase
R02307 16 trans,trans-Farnesyl-diphosphate farnesyltransferase (bicyclizing)
R02310 16 trans,trans-Farnesyl-diphosphate sesquiterpenoid-lyase
R02311 16 2-trans,6-trans-Farnesyl-diphosphate diphosphate-lyase (cyclizing,(+)-delta-cadinene-forming)
R02330 16 dUTP nucleotidohydrolase
R02332 16 dUTP:uridine 5'-phosphotransferase
R02410 16 Raffinose fructohydrolase
R02468 16 (-)-Limonene,NADPH:oxygen oxidoreductase (6-hydroxylating)
R02469 16 (-)-limonene,NADPH:oxygen oxidoreductase (3-hydroxylating)
R02470 16 (-)-Limonene,NADPH:oxygen oxidoreductase (7-hydroxylating)
R02489 16 Gentisate carboxy-lyase
R02656 16 Gentisate:oxygen 1,2-oxidoreductase (decyclizing)
R02861 16 
R02869 16 S-Adenosylmethioninamine:putrescine 3-aminopropyltransferase
R02921 16 CTP:D-ribitol-5-phosphate cytidylyltransferase
R02922 16 Creatinine iminohydrolase
R02942 16 Acetylsalicylate O-acetylhydrolase
R02991 16 4-Carboxymethylbut-3-en-4-olide enol-lactonohydrolase
R03014 16 ATP:L-rhamnulose 1-phosphotransferase
R03035 16 ATP:pantetheine-4'-phosphate adenylyltransferase
R03036 16 Dephospho-CoA nucleotidohydrolase
R03037 16 Isochorismate pyruvate-hydrolase
R03191 16 UDP-N-acetylmuramate:NADP+ oxidoreductase
R03192 16 UDP-N-acetylmuramate:NADP+ oxidoreductase
R03237 16 CTP:D-Tagatose 6-phosphate 1-phosphotransferase
R03288 16 beta-Alanyl-N(pai)-methyl-L-histidine hydrolase
R03349 16 L-erythro-3,5-diaminohexanoate:NAD+ oxidoreductase (deaminating)
R03351 16 CTP:3-deoxy-D-manno-octulosonate cytidylyltransferase
R03375 16 CTP:N-methylethanolamine-phosphate cytidylyltransferase
R03387 16 ATP:2-dehydro-3-deoxy-galactonokinase
R03418 16 1-alpha-D-Galactosyl-myo-inositol:raffinose galactosyltransferase
R03794 16 (S)-2-Hydroxy-2-phenylacetate,tetrahydrobiopterin:oxygenoxidoreductase (4-hydroxylating)
R03879 16 
R03950 16 S-Adenosyl-L-methionine:uroporphyrin-III C-methyltransferase
R03960 16 (3R)-beta-Leucine:NAD+ oxidoreductase(deaminating)
R03966 16 
R04065 16 Imidazole acetaldehyde:NAD+ oxidoreductase
R04066 16 imidazole-4-acetate,NADH:oxygen oxidoreductase (5-hydroxylating)
R04068 16 Imidazole-4-acetate:5-phosphoribosyl-diphosphate ligase (ADP- andpyrophosphate- forming)
R04142 16 
R04143 16 ATP:S5-methyl-5-thio-D-ribose 1-phosphotransferase
R04161 16 (S)-4-Hydroxymandelate racemase
R04174 16 6-Acetamido-2-oxohexanoate amidohydrolase
R04231 16 (R)-4'-Phosphopantothenate:L-cysteine ligase
R04233 16 (R)-4'-Phosphopantothenate:L-cysteine ligase
R04234 16 D-4-Hydroxyphenylglycine:2-oxoglutarate aminotransferase
R04247 16 CTP:ethanolamine-phosphate cytidylyltransferase
R04260 16 2-Oxo-2,5-dihydrofuran-5-acetate delta3-delat2-isomerase
R04282 16 
R04289 16 
R04296 16 UDPglucose:(S)-4-hydroxymandelonitrile beta-D-glucosyltransferase
R04357 16 citrate:N6-acetyl-N6-hydroxy-L-lysine ligase (ADP-forming)
R04379 16 5-Carboxymethyl-2-hydroxymuconatedelta2,delta4-2-oxo,delta3-isomerase
R04420 16 5-Methylthio-5-deoxy-D-ribose-1-phosphate ketol-isomerase
R04674 16 N-Methylhistamine:oxygen oxidoreductase (deaminating)(copper-containing)
R04687 16 2,5-Diaminohexanoate:NAD+ oxidoreductase (deaminating)
R04688 16 2,5-Diaminohexanoate:NADP+ oxidoreductase (deaminating)
R04745 16 (S)-Hydroxyoctanoyl-CoA:NAD+ oxidoreductase
R05217 16 precorrin-3A,NADH:oxygen oxidoreductase (20-hydroxylating)
R05236 16 4-Hydroxymuconic-semialdehyde:NAD+ oxidoreductase
R05303 16 
R05335 16 
R05378 16 2-Deoxy-5-keto-D-gluconic acid 6-phosphate Dihydroxyacetonephosphate-lyase
R05553 16 4-amino-4-deoxychorismate pyruvate-lyase
R05555 16 Farnesyl diphosphate:Isopentenyl diphosphate farnesyl transferase
R05633 16 CTP: 2-C-Methyl-D-erythritol 4-phosphate cytidylyltransferase
R05705 16 FMNH2:NAD+ oxidoreductase
R05706 16 FMNH2:NADP+ oxidoreductase
R05840 16 
R06119 16 (R)-limonene,NADPH: oxygen oxidoreductase (6-hydroxylating)
R06223 16 
R06398 16 (+)-limonene,NADH:oxygen oxidoreductase
R06523 16 trans,trans-farnesyl-diphosphate diphosphate-lyase (cyclizing,vetispiradiene-forming)
R06602 16 
R06633 16 
R06741 16 
R06852 16 
R06860 16 isochorismate:2-oxoglutarate:cyclodienyltransferase(decarboxylating,pyruvate-forming)
R06869 16 S-Adenosyl-L-methionine:phosphodimethylethanolamineN-methyltransferase
R06894 16 
R06990 16 2-Oxo-2,5-dihydrofuran-5-acetate delta3-delat2-isomerase
R07141 16 2'-deoxymugineic acid:NAD+ 3''-oxidoreductase
R07142 16 2'-deoxymugineic acid:NADP+ 3''-oxidoreductase
R07276 16 L-arogenate:2-oxoglutarate aminotransferase
R07300 16 N8-acetylspermidine amidohydrolase
R07401 16 
R07420 16 
R00042 17 4-Hydroxyphenylpyruvate:oxygen oxidoreductase (decarboxylating)
R00130 17 ATP:dephospho-CoA 3'-phosphotransferase
R00160 17 FAD nucleotidohydrolase
R00174 17 ATP:pyridoxal 5'-phosphotransferase
R00277 17 Pyridoxamine-5'-phosphate:oxygen oxidoreductase (deaminating)
R00408 17 Succinate:(acceptor) oxidoreductase
R00510 17 Cytidine-5'-monophosphate phosphoribo(deoxyribo)hydrolase
R00511 17 Cytidine-5'-monophosphate phosphohydrolase
R00512 17 ATP:CMP phosphotransferase
R00514 17 CDP diphosphohydrolase
R00688 17 L-phenylalanine:NAD+ oxidoreductase (deaminating)
R00691 17 L-Arogenate hydro-lyase (decarboxylating)
R00692 17 L-Phenylalanine(L-histidine):pyruvate aminotransferase
R00694 17 L-Phenylalanine:2-oxoglutarate aminotransferase
R00695 17 L-Aspartate:phenylpyruvate aminotransferase
R00732 17 L-arogenate:NAD+ oxidoreductase
R00733 17 L-arogenate:NAD+ oxidoreductase
R00734 17 L-Tyrosine:2-oxoglutarate aminotransferase
R00807 17 Sucrose:(acceptor) 3-oxidoreductase
R00821 17 2,3-Dihydroxybenzoate carboxy-lyase
R00848 17 sn-Glycerol-3-phosphate:(acceptor) 2-oxidoreductase
R00855 17 CDPglycerol phosphoglycerohydrolase
R00924 17 Propanoyl-CoA:(acceptor) 2,3-oxidoreductase
R01021 17 ATP:choline phosphotransferase
R01064 17 2-Dehydro-3-deoxy-D-galactonate-6-phosphateD-glyceraldehyde-3-phosphate-lyase
R01101 17 alpha-D-Glucoside glucohydrolase
R01175 17 Butanoyl-CoA:oxygen 2-oxidoreductase
R01257 17 (S)-Malate:(acceptor) oxidoreductase
R01370 17 Phenyllactate:NAD+ oxidoreductase
R01371 17 Phenyllactate:NADP+ oxidoreductase
R01372 17 Phenylpyruvate:oxygen oxidoreductase (hydroxylating,decarboxylating)
R01375 17 L-Glutamine:phenylpyruvate aminotransferase
R01377 17 Phenylpyruvate carboxy-lyase
R01378 17 Phenylpyruvate keto-enol-isomerase
R01471 17 UTP:alpha-D-xylose-1-phosphate uridylyltransferase
R01473 17 UDP-L-arabinose 4-epimerase
R01474 17 
R01504 17 ATP:2,3-dihydroxybenzoate adenylyltransferase
R01505 17 2,3-dihydro-2,3-dihydroxybenzoate:NAD+ oxidoreductase
R01506 17 2,3-Dihydroxybenzoate:oxygen 2,3-oxidoreductase (decyclizing)
R01507 17 2,3-Dihydroxybenzoate:oxygen 3,4-oxidoreductase (decyclizing)
R01509 17 2,3-Dihydroxybenzoate:L-serine ligase
R01510 17 2,3-Dihydroxybenzoate:L-serine ligase
R01582 17 D-Phenylalanine:2-oxoglutarate aminotransferase
R01666 17 ATP:deoxycitidine 5'-phosphotransferase
R01680 17 Lactose:(acceptor) 3-oxidoreductase
R01707 17 Pyridoxal:NAD+ 4-oxidoreductase
R01709 17 Pyridoxal:oxygen 4-oxidoreductase
R01710 17 Pyridoxamine:oxygen oxidoreductase (deaminating)
R01712 17 Pyridoxamine:pyruvate aminotransferase
R01713 17 Pyridoxamine:oxaloacetate aminotransferase
R01741 17 D-Gluconate:(acceptor) 2-oxidoreductase
R01860 17 4-Aminobenzoate carboxy-lyase
R01861 17 3'-Phosphoadenylylsulfate:amine N-sulfotransferase
R01890 17 CTP:choline-phosphate cytidylyltransferase
R01918 17 gamma-L-Glutamyl-L-cysteinyl-glycine:spermidine amidase
R02063 17 
R02064 17 Geranylgeranyl-diphosphate pyrophosphate-lyase (cyclizing)
R02065 17 Geranylgeranyl-diphosphate:geranylgeranyl-diphosphategeranylgeranyltransferase
R02068 17 ent-Copalyl-diphosphate lyase
R02205 17 L-Pipecolate:(acceptor) 1,6-oxidoreductase
R02285 17 N-Formimino-L-glutamate formiminohydrolase
R02286 17 N-Formimino-L-glutamate iminohydrolase
R02387 17 Acetyl-CoA:arylamine N-acetyltransferase
R02388 17 UDPglucose:arylamine N-D-glucosyltransferase
R02401 17 glutarate-semialdehyde:NAD+ oxidoreductase
R02426 17 CDPglucose 4,6-hydro-lyase
R02485 17 Deoxycytidine aminohydrolase
R02487 17 Glutaryl-CoA:(acceptor) 2,3-oxidoreductase (decarboxylating)
R02494 17 pyridoxamine-5'-phosphate phosphohydrolase
R02521 17 4-Hydroxyphenylpyruvate:oxygen oxidoreductase(hydroxylating,decarboxylating)
R02561 17 4-aminobenzoate,NADH:oxygen oxidoreductase (1-hydroxylating,decarboxylating)
R02562 17 4-aminobenzoate,NADPH:oxygen oxidoreductase (1-hydroxylating,decarboxylating)
R02563 17 CDPethanolamine:L-serine ethanolaminephosphotransferase
R02591 17 sn-Glycero-3-phosphocholine cholinephosphohydrolase
R02634 17 
R02636 17 UDP-D-galacturonate carboxy-lyase
R02661 17 2-Methylpropanoyl-CoA:(acceptor) 2,3-oxidoreductase
R02665 17 3-Hydroxyanthranilate:oxygen 3,4-oxidoreductase (decyclizing)
R02666 17 3-Hydroxyanthranilate:oxygen oxidoreductase
R02667 17 S-Adenosyl-L-methionine:3-hydroxyanthranilate 4-C-methyltransferase
R02669 17 
R02670 17 Hydorogen-peroxide:hydrogen-peroxide oxidoreductase
R02872 17 Presqualene diphosphate:farnesyl-diphosphate farnesyltransferase
R02874 17 Squalene,hydrogen-donor:oxygen oxidoreductase (2,3-epoxidizing)
R02875 17 
R02876 17 
R03066 17 2-Amino-4-hydroxy-6-hydroxymethyl-7,8-dihydropteridine:4-aminobenzoate2-amino-4-hydroxydihydropteridine-6-methenyltransferase
R03067 17 2-Amino-4-hydroxy-6-hydroxymethyl-7,8-dihydropteridine-diphosphate:4-aminobenzoate2-amino-4-hydroxydihydropteridine-6-methenyltransferase
R03097 17 
R03114 17 (-)-trans-Carveol:NADP+ oxidoreductase
R03139 17 1,3-Diaminopropane:oxygen oxidoreductase (deaminating)(copper-containing)
R03187 17 N-Methylimidazolidine-2,4-dione amidohydrolase (ATP-hydrolysing)
R03193 17 UDP-N-acetylmuramate:L-alanine ligase (ADP-forming)
R03261 17 (-)-trans-isopiperitenol:NAD+ oxidoreductase
R03271 17 S-Adenosylmethioninamine:propane-1,3-diamine3-aminopropyltransferase
R03294 17 trans-4-Hydroxy-L-proline:NAD+ oxidoreductase
R03336 17 4-hydroxyphenyllactate:NAD+ oxidoreductase
R03337 17 (R)-3-(4-hydroxyphenyl)lactate:NAD+ 2-oxidoreductase
R03338 17 4-Hydroxyphenyllactate:NADP+ oxidoreductase
R03339 17 (R)-3-(4-hydroxyphenyl)lactate:NADP+ 2-oxidoreductase
R03341 17 4-hydroxyphenylpyruvate carboxy-lyase
R03342 17 3-(4-Hydroxyphenyl)pyruvate keto-enol-isomerase
R03509 17 N-(5-Phospho-beta-D-ribosyl)anthranilate ketol-isomerase
R03634 17 
R03635 17 Stachyose fructohydrolase
R03741 17 
R03791 17 (S)-Mandelate racemase
R03792 17 
R03822 17 Glutathionylspermidine:glutathione ligase (ADP-forming)
R03868 17 3-Maleylpyruvate cis-trans-isomerase
R03945 17 Perillyl-alcohol:NAD+ oxidoreductase
R03998 17 anthranilyl-CoA,NADH:oxygen oxidoreductase (de-aromatizing)
R03999 17 anthranilyl-CoA,NADH:oxygen oxidoreductase (de-aromatizing)
R04024 17 Acetyl-CoA:N-hydroxyarylamine O-acetyltransferase
R04031 17 
R04095 17 3-Methylbutanoyl-CoA:(acceptor) 2,3-oxidoreductase
R04133 17 5-Oxopent-3-ene-1,2,5-tricarboxylate carboxy-lyase
R04214 17 
R04215 17 CTP:N-acylneuraminate cytidylyltransferase
R04380 17 5-Oxopent-3-ene-1,2,5-tricarboxylate carboxy-lyase
R04479 17 
R04531 17 UDPgalactose:beta-D-galactosyl-1,4-N-acetyl-D-glucosamine3-alpha-D-galactosyltransferase
R04532 17 CMP-N-acetylneuraminate:beta-D-galactosyl-1,4-N-acetyl-beta-D--glucosamine alpha-2,6-N-acetylneuraminyltransferase
R04746 17 (S)-Hydroxyoctanoyl-CoA hydro-lyase
R04751 17 Hexanoyl-CoA:(acceptor) 2,3-oxidoreductase
R04879 17 
R04996 17 3-Methylimidazole acetaldehyde:NAD+ oxidoreductase
R05067 17 
R05128 17 
R05129 17 
R05180 17 S-Adenosyl-L-methionine:precorrin-3B C17-methyltransferase
R05280 17 
R05383 17 (hydroxyamino)benzene hydroxymutase
R05634 17 ATP: 4-(Cytidine 5'-diphospho)-2-C-methyl-D-erythritol2-phosphotransferase
R05778 17 4-hydroxyphenylpyruvate:oxygen oxidoreductase (decarboxylating)
R05784 17 limonene-1,2-epoxide hydrolase
R05839 17 pyridoxamine:2-oxoglutarate aminotransferase
R06117 17 (+)-trans-carveol: NAD+ oxidoreductase
R06298 17 (+)-Copalyl-diphosphate lyase (decyclizing)
R06305 17 Geranylgeranyl-diphosphate diphosphate-lyase (cyclizing, taxadieneforming)
R06312 17 
R06321 17 
R06447 17 di-trans,poly-cis-Decaprenyl-diphosphate:isopentenyl-diphosphateundecaprenylcistransferase
R06632 17 
R06757 17 
R06871 17 Phosphocholine phosphohydrolase
R07185 17 2'-deoxymugineic acid,2-oxoglutarate:oxygenoxidoreductase(2-hydroxylating)
R07187 17 2'-deoxymugineic acid,2-oxoglutarate:oxygen oxidoreductase(3-hydroxylating)
R07322 17 squalene mutase (cyclizing)
R07323 17 squalene mutase (cyclizing)
R07392 17 S-Methyl-5-thio-D-ribulose-1-phosphate hydro-lyase
R07402 17 (7R)-7-(4-carboxybutanamido)cephalosporanate amidohydrolase
R07416 17 N-Methylanthranilate:CoA ligase (AMP-forming)
R00031 18 1,2-Benzenediol:oxygen oxidoreductase
R00040 18 Choline:oxygen 1-oxidoreductase
R00074 18 2-Aminophenol:oxygen oxidoreductase
R00091 18 CoA:NAD+ oxidoreductase
R00513 18 ATP:cytidine 5'-phosphotransferase
R00516 18 UTP:cytidine 5'-phosphotransferase
R00517 18 GTP:cytidine 5'-phosphotransferase
R00525 18 N-Formyl-L-glutamate amidohydrolase
R00686 18 L-Phenylalanine racemase (ATP-hydrolysing)
R00687 18 ATP:L-phenylalanine adenylyltransferase
R00689 18 L-Phenylalanine:oxygen oxidoreductase (deaminating)
R00690 18 L-Phenylalanine:oxygen 2-oxidoreductase (decarboxylating)
R00693 18 Acetyl-CoA:L-phenylalanine N-acetyltransferase
R00697 18 L-Phenylalanine ammonia-lyase
R00698 18 Donor:hydrogen-peroxide oxidoreductase
R00699 18 L-Phenylalanine carboxy-lyase
R00728 18 L-Tyrosine phenol-lyase (deaminating)
R00729 18 L-Tyrosine:oxygen oxidoreductase (deaminating)
R00730 18 L-Tyrosine,NADPH:oxygen oxidoreductase (N-hydroxylating)
R00731 18 L-Tyrosine:oxygen oxidoreductase
R00735 18 L-Tyrosine:L-arginine ligase (AMP-forming)
R00736 18 L-Tyrosine carboxy-lyase
R00737 18 L-Tyrosine ammonia-lyase
R00739 18 L-Tyrosine 2,3-aminomutase
R00904 18 beta-Aminopropion aldehyde:NAD+ oxidoreductase
R00962 18 ITP:cytidine 5'-phosphotransferase
R00974 18 Cytosine aminohydrolase
R01022 18 Choline:oxygen 1-oxidoreductase
R01023 18 Acetyl-CoA:choline O-acetyltransferase
R01027 18 3'-Phosphoadenylylsulfate:choline sulfotransferase
R01028 18 Choline sulfate sulfohydrolase
R01030 18 sn-Glycero-3-phosphocholine glycerophosphohydrolase
R01085 18 3-Fumarylpyruvate acylhydrolase
R01422 18 Benzoate:CoA ligase (AMP-forming)
R01548 18 dATP:cytidine 5'-phosphotransferase
R01563 18 N-Carbamoylsarcosine amidohydrolase
R01764 18 Benzoylformate carboxy-lyase
R01795 18 L-Phenylalanine,tetrahydrobiopterin:oxygen oxidoreductase(4-hydroxylating)
R01815 18 L-Tyrosine,tetrahydrobiopterin:oxygen oxidoreductase(3-hydroxylating)
R01878 18 Cytidine aminohydrolase
R01980 18 ATP:D-galacturonate 1-phosphotransferase
R02091 18 dGTP:cytidine 5'-phosphotransferase
R02137 18 Cytidine ribohydrolase
R02237 18 Tetrahydrofolate:L-glutamate gamma-ligase (ADP-forming)
R02296 18 Cytidine:orthophosphate alpha-D-ribosyltransferase
R02371 18 dCTP:cytidine 5'-phosphotransferase
R02372 18 dUTP:cytidine 5'-phosphotransferase
R02402 18 Glutarate:CoA ligase (ADP-forming)
R02450 18 Phenylglyoxylate:NAD+ oxidoreductase
R02493 18 ATP:pyridoxal 5'-phosphotransferase
R02536 18 Phenylacetaldehyde:NAD+ oxidoreductase
R02537 18 Aldehyde:NADP+ oxidoreductase
R02611 18 Phenylethylalcohol:NAD+ oxidoreductase
R02783 18 UDP-N-acetylmuramoyl-L-alanine:D-glutamate ligase(ADP-forming)
R02817 18 Serine-phosphoethanolamine ethanolaminephosphohydrolase
R02925 18 D-Sorbitol:(acceptor) 1-oxidoreductase
R02992 18 4-Pyridoxolactone lactonohydrolase
R02993 18 
R03079 18 
R03092 18 
R03094 18 UDPglucose:indole-3-acetate beta-D-glucosyltransferase
R03095 18 Indoleacetate:L-lysine ligase (ADP-forming)
R03188 18 N-Formimino-L-aspartate iminohydrolase
R03199 18 (S)-2,3-Epoxysqualene mutase (cyclizing, lanosterol-forming)
R03200 18 (S)-2,3-Epoxysqualene mutase (cyclizing, cycloartenol-forming)
R03201 18 
R03291 18 trans-4-Hydroxy-L-proline:NAD+ 5-oxidoreductase
R03293 18 trans-4-Hydroxy-L-proline:NADP+ 5-oxidoreductase
R03391 18 CDP-4-dehydro-3,6-dideoxy-D-glucose:NAD+ 3-oxydoreductase
R03392 18 CDP-4-dehydro-3,6-dideoxy-D-glucose:NADP+ 3-oxydoreductase
R03508 18 1-(2-Carboxyphenylamino)-1-deoxy-D-ribulose-5-phosphatecarboxy-lyase(cyclizing)
R03534 18 2-Hydroxyglutarate:(acceptor) 2-oxidoreductase
R03776 18 trans-Oct-2-enoyl-CoA reductase
R03790 18 
R03821 18 NADPH:trypanathione oxidoreductase
R03903 18 Acetyl-CoA:D-amino-acid N-acetyltransferase
R04030 18 O-Succinylbenzoate:CoA ligase (AMP-forming)
R04131 18 
R04132 18 
R04134 18 
R04137 18 3-Hydroxyisopentyl-CoA hydro-lyase
R04138 18 3-Methylcrotonoyl-CoA:carbon-dioxide ligase (ADP-forming)
R04218 18 prephytoene diphosphate:geranylgeranyl-diphosphategeranylgeranyltransferase
R04443 18 
R04444 18 L-1-Pyrroline-3-hydroxy-5-carboxylate:NAD+ oxidoreductase
R04445 18 L-1-Pyrroline-3-hydroxy-5-carboxylate:NADP+ oxidoreductase
R04783 18 3-Ketolactose galactohydrolase
R04895 18 
R05092 18 ent-Copalyl-diphosphate diphosphate-lyase
R05130 18 
R05181 18 S-adenosyl-L-methionine:precorrin-4 C11 methyltransferase
R05405 18 
R05450 18 
R05546 18 
R05549 18 
R05637 18 2-Phospho-4-(cytidine 5'-diphospho)-2-C-methyl-D-erythritolCMP-lyase (cyclizing)
R05783 18 mandelamide hydrolase
R06299 18 Copalyl-diphosphate diphosphate-lyase (cyclizing)
R06300 18 Copalyl-diphosphate diphosphate-lyase (cyclizing)
R06301 18 Copalyl-diphosphate diphosphate-lyase (cyclizing)
R06302 18 Copalyl-diphosphate diphosphate-lyase (cyclizing)
R06303 18 Copalyl-diphosphate diphosphate-lyase (cyclizing)
R06304 18 Copalyl-diphosphate diphosphate-lyase (cyclizing)
R06314 18 
R06315 18 
R06366 18 Aldehyde:NAD+ oxidoreductase
R06372 18 Carvone reductase
R06399 18 limonene-1,2-diol:(acceptor) 2-oxidoreductase
R06466 18 
R06469 18 
R06471 18 
R06626 18 
R06758 18 
R06762 18 
R06897 18 2,4-dihydroxyhept-2-enedioate hydro-lyase
R07175 18 CoA:NADP+ oxidoreductase
R07186 18 mugineic acid,2-oxoglutarate:oxygen oxidoreductase (3-hydroxylating)
R07211 18 L-phenylalanine,tetrahydrobiopterin:oxygenoxidoreductase(4-hydroxylating)
R07212 18 L-tyrosine,tetrahydrobiopterin:oxygenoxidoreductase(3-hydroxylating)
R07250 18 malonyl-CoA:N-methylanthraniloyl-CoA malonyltransferase (cyclizing)
R07269 18 di-trans,poly-cis-decaprenyl-diphosphate:isopentenyl-diphosphateundecaprenylcistransferase
R07270 18 prephytoene diphosphate:geranylgeranyl-diphosphategeranylgeranyltransferase
R07294 18 phenylglyoxylyl-CoA hydrolase
R07393 18 
R07395 18 5-(Methylthio)-2,3-dioxopentyl-phosphate phosphohydrolase(isomerizing)
R00027 19 2-Hydroxy-1,2-diphenylethanone benzaldehyde-lyase
R00045 19 1,2-Benzenediol:oxygen oxidoreductase
R00526 19 N-Formyl-L-aspartate amidohydrolase
R00664 19 Bezoyl-CoA:L-ornithine N-benzoyltransferase
R00815 19 phenol,NADPH:oxogen oxidoreductase (2-hydroxylating)
R00936 19 5,6,7,8-Tetrahydrofolate:NAD+ oxidoreductase
R00939 19 5,6,7,8-Tetrahydrofolate:NADP+ oxidoreductase
R01026 19 Acetylcholine aectylhydrolase
R01238 19 4-Hydroxybenzoate carboxy-lyase
R01239 19 S-Adenosyl-L-methionine:phenol O-methyltransferase
R01240 19 UDPglucose:phenol beta-D-glucosyltransferase
R01241 19 
R01308 19 
R01419 19 Benzaldehyde:NAD+ oxidoreductase
R01420 19 benzaldehyde:NADP+ oxidoreductase
R01426 19 
R01616 19 4-Coumarate:CoA ligase (AMP-forming)
R01645 19 4-hydroxy-2-oxo-heptandioate succinate semialdehyde-lyase
R01647 19 
R01766 19 L-threo-3-Phenylserine benzaldehyde-lyase
R01767 19 Mandelonitrile benzaldehyde-lyase
R02075 19 3,4-Dihydroxy-L-phenylalanine:oxygen 4,5-oxidoreductase(recyclizing)
R02076 19 3,4-Dihydroxy-L-phenylalanine:oxygen 2,3-oxidoreductase(recyclizing)
R02077 19 3,4-Dihydroxy-L-phenylalanine:2-oxoglutarate aminotransferase
R02078 19 L-Tyrosine,L-dopa:oxygen oxidoreductase
R02079 19 3,4-Dihydroxy-L-phenylalanine ammonia-lyase
R02080 19 3-Hydroxy-L-tyrosine carboxy-lyase
R02235 19 Dihydrofolate:NAD+ oxidoreductase
R02236 19 Dihydrofolate:NADP+ oxidoreductase
R02238 19 Formate:dihydrofolate ligase (ADP-forming)
R02252 19 Phenylpropanoate:NAD+ delta2-oxidoreductase
R02253 19 trans-cinnamate,NADPH:oxygen oxidoreductase (4-hydroxylating)
R02254 19 trans-Cinnamate,NADPH:oxygen oxidoreductase (2-hydroxylating)
R02255 19 trans-Cinnamate:CoA ligase (AMP-forming)
R02256 19 UDPglucose:trans-cinnamate beta-D-glucosyltransferase
R02340 19 (1S,2R)-1-C-(indol-3-yl)glycerol 3-phosphateD-glyceraldehyde-3-phosphate-lyase
R02382 19 Tyramine:oxygen oxidoreductase(deaminating)(flavin-containing)
R02383 19 Monophenol,L-dopa:oxygen oxidoreductase
R02384 19 S-Adenosyl-L-methionine:tyramine N-methyltransferase
R02449 19 benzoyl-CoA,NADPH:oxygen oxidoreductase (3-hydroxylating)
R02452 19 Benzoyl-CoA:glycine N-benzoyltransferase
R02453 19 Benzoyl-CoA:anthranilate N-benzoyltransferase
R02539 19 Phenylacetate:CoA ligase
R02540 19 2-Phenylacetamide amidohydrolase
R02565 19 p-cumic alcohol:NAD+ oxidoreductase
R02566 19 p-Cumic alcohol:NADP+ oxidoreductase
R02567 19 Choline:(acceptor) 1-oxidoreductase
R02613 19 Phenethylamine:oxygen oxidoreductase (deaminating)(copper-containing)
R02722 19 L-Serine hydro-lyase (adding indoleglycerol-phosphate)
R02785 19 UDP-N-acetylmuramoyl-L-alanyl-D-glutamate:L-lysine ligase(ADP-forming)
R02786 19 UDP-N-acetylmuramoyl-L-alanyl-D-glutamate:L-lysine ligase(ADP-forming)
R02788 19 UDP-N-acetylmuramoyl-L-alanyl-D-glutamate:meso-2,6-diaminoheptanedioate ligase (ADP-forming)
R02950 19 4-Coumarate:oxygen oxidoreductase
R02951 19 UDPglucose:trans-4-hydroxycinnamate 4-O-beta-D-glucosyltransferase
R02952 19 
R03113 19 
R03689 19 
R03690 19 
R03765 19 
R03777 19 Octanoyl-CoA:oxygen 2-oxidoreductase
R03778 19 Octanoyl-CoA:acetyl-CoA C-acyltransferase
R04150 19 O-Succinylbenzoyl-CoA 1,4-dihydroxy-2-naphthoate-lyase
R04265 19 
R04460 19 L-tyrosine,NADPH:oxygen oxidoreductase (N-hydroxylating)
R04786 19 
R05051 19 L-erythro-4-Hydroxyglutamate:NAD+ oxidoreductase
R05052 19 L-erythro-4-Hydroxyglutamate:2-oxoglutarate aminotransferase
R05053 19 D-Aspartate:2-oxoglutarate aminotransferase
R05219 19 
R05455 19 
R05487 19 
R05640 19 Lanosterol,NADPH:oxygen oxidoreductase (14-methyl cleaving)
R05760 19 S-adenosyl-L-methionine:cycloartenol 24-C-methyltransferase
R06291 19 ent-kaur-16-ene,NADPH:oxygen oxidoreductase (hydroxylating)
R06367 19 perillic acid:CoA ligase (ADP-forming)
R06368 19 perillic acid:CoA ligase (AMP-forming)
R06381 19 
R06400 19 (1S,4R)-1-hydroxy-2-oxolimonene, NADPH:oxygen oxidoreductase
R06501 19 
R06744 19 
R06759 19 
R06783 19 trans-Cinnamate,NADH:oxygen oxidoreductase (2,3-hydroxylating)
R07189 19 trans-cinnamate,NADPH:oxygen oxidoreductase (2-hydroxylating)
R07222 19 phenylacetyl-CoA:quinone oxidoreductase
R07263 19 
R07301 19 (S)-N-acetylphenylethylamine:H2O hydrolase
R07363 19 1,2-dihydroxy-5-(methylthio)pent-1-en-3-one:oxygen oxidoreductase(formate- and CO-forming)
R07364 19 1,2-dihydroxy-5-(methylthio)pent-1-en-3-one:oxygen oxidoreductase(formate-forming)
R07394 19 
R00673 20 L-Tryotophan indole-lyase (deaminating)
R00674 20 L-Serine hydro-lyase (adding indoleglycerol-phosphate)
R00675 20 L-Tryptophan:NAD+ oxidoreductase (deaminating)
R00676 20 L-Tryptophan:NADP+ oxidoreductase (deaminating)
R00677 20 L-Tryptophan:oxygen oxidoreductase (deaminating)
R00678 20 L-tryptophan:oxygen 2,3-oxidoreductase (decyclizing)
R00679 20 L-Tryptophan:oxygen 2-oxidoreductase(decarboxylating)
R00681 20 L-Tryptophan:oxygen 2'-oxidoreductase (side-chain-cleaving)
R00682 20 L-Tryptophanamide amidohydrolase
R00683 20 S-Adenosyl-L-methionine:L-tryptophan 2-C-methyltransferase
R00684 20 L-Tryptophan:2-oxoglutarate aminotransferase
R00685 20 L-Tryptophan decarboxy-lyase
R00937 20 5,6,7,8-Tetrahydrofolate:NAD+ oxidoreductase
R00940 20 5,6,7,8-Tetrahydrofolate:NADP+ oxidoreductase
R00942 20 Tetrahydrofolate:L-glutamate gamma-ligase (ADP-forming)
R00943 20 Formate:tetrahydrofolate ligase (ADP-forming)
R00945 20 5,10-Methylenetetrahydrofolate:glycine hydroxymethyltransferase
R00946 20 5-Methyltetrahydrofolate:L-homocysteine S-methyltransferase
R01020 20 
R01376 20 L-Tryptophan:phenylpyruvate aminotransferase
R01424 20 N-Benzoylglycine amidohydrolase
R01612 20 
R01613 20 Malonyl-CoA:4-Coumaroyl-CoA malonyltransferase(cyclizing)
R01614 20 Malonyl-CoA:4-coumaroyl-CoA malonyltransferase (cyclizing)
R01615 20 4-Hydroxycinnamyl aldehyde:NADP+ oxidoreductase (CoA-cinnamoylating)
R01617 20 4-Coumaroyl-CoA:agmatine N4-coumaroyltransferase
R01657 20 Dimethylallyl-diphosphate:L-tryptophan dimethylallyltransferase
R01814 20 L-Tryptophan,tetrahydrobiopterin:oxygen oxidoreductase(5-hydroxylating)
R01943 20 3,4-Dihydroxy-trans-cinnamate:CoA ligase (AMP-forming)
R02287 20 5-Formiminotetrahydrofolate:L-glutamate N-formiminotransferase
R02338 20 Indole:oxygen 2,3-oxidoreductase (decyclizing)
R02339 20 
R02416 20 4-Coumaroyl-CoA:shikimate O-(hydroxycinnamoyl)transferase
R02505 20 Malonyl-CoA:cinnamoyl-CoA malonyltransferase (cyclizing)
R02506 20 cinnamaldehyde:NADP+ oxidoreductase (CoA-cinnamoylating)
R02535 20 3,4-Dihydroxyphenetylamine,ascorbate:oxygen oxidoreductase(beta-hydroxylating)
R02558 20 (R)-Prunasin beta-D-glucohydrolase
R02576 20 Phenylacetyl-CoA:L-glutamine alpha-N-phenylacetyltransferase
R02729 20 5-Formiminotetrahydrofolate:glycine N-formiminotransferase
R03365 20 3,4-Dihydroxy-trans-cinnamate:oxygen 3,4-oxidoreductase(decyclizing)
R03366 20 S-Adenosyl-L-methionine:3,4-dihydroxy-trans-cinnamate3-O-methyltransferase
R03367 20 
R03373 20 4-Hydroxyphenyllactate:NAD+ oxidoreductase
R03709 20 3-(2-Hydroxyphenyl)propanoate:NAD+ oxidoreductase
R03710 20 UDPglucose:trans-2-hydroxycinnamate O-beta-D-glucosyltransferase
R03943 20 
R04084 20 3,4-Dihydroxyphenylacetaldehyde hydro-lyase (adding dopamine)
R04266 20 CDP-3,6-dideoxy-D-glucose 2-epimerase
R04300 20 4-(2-Aminoethyl)-1,2-benzenediol:oxygenoxidoreductase(deaminating)(flavin-containing)
R04301 20 S-Adenosyl-L-methionine:catechol O-methyltransferase
R04305 20 4-Hydroxyphenylacetaldehyde hydro-lyase (adding dopamine)
R04325 20 10-Formyltetrahydrofolate:5'-phosphoribosylglycinamideformyltransferase
R04409 20 1-O-trans-Cinnamoyl-beta-D-glucopyranose:alcoholO-cinnamoyltransferase
R04410 20 1-O-trans-Cinnamoyl-beta-D-glucopyranose:alcoholO-cinnamoyltransferase
R04427 20 S-Adenosyl-L-methionine:zymosterol C-methyltransferase
R04560 20 10-Formyltetrahydrofolate:5'-phosphoribosyl-5-amino-4-imidazolecarboxamide formyltransferase
R04572 20 UDP-N-acetylmuramoyl-L-alanyl-D-glutamyl-L-lysine:alanyl-D-alanineligase (ADP-forming)
R04573 20 UDP-N-acetylmuramoyl-L-alanyl-D-glutamyl-L-lysine:alanyl-D-alanineligase (ADP-forming)
R04598 20 3,4-Dihydroxy-L-phenylalanine:oxygen 4,5-oxidoreductase(recyclizing)
R04599 20 3,4-Dihydroxy-L-phenylalanine:oxygen 4,5-oxidoreductase(recyclizing)
R04600 20 3,4-Dihydroxy-L-phenylalanine:oxygen 2,3-oxidoreductase(recyclizing)
R04601 20 3,4-Dihydroxy-L-phenylalanine:oxygen 2,3-oxidoreductase(recyclizing)
R04617 20 UDP-N-acetylmuramoyl-L-alanyl-D-glutamyl-meso-2,6-diaminoheptanedioate:D-alanyl-D-alanine ligase(ADP-forming)
R04668 20 
R04669 20 
R04743 20 (S)-Hydroxydecanoyl-CoA:NAD+ oxidoreductase
R04787 20 
R04804 20 delta8,24-Cholestadien-3beta-ol delta7-delta8-isomerase
R04868 20 Acyl-CoA:isopenicillin N N-acyltransferase
R05061 20 1-O-trans-Cinnamoyl-beta-D-glucopyranose:alcoholO-cinnamoyltransferase
R05150 20 precorrin-6Y:NADP+ oxidoreductase
R05317 20 L-Tryptophan:oxygen alpha,beta-oxidoreductase
R05454 20 
R05639 20 4,4-dimethyl-5a-cholesta-8,24-dien-3b-ol:NADP+ D14-oxidoreductase
R05729 20 alkene,NADH:oxygen oxidoreductase
R05730 20 alkene,NADH:oxygen oxidoreductase
R05841 20 
R06292 20 ent-Kaur-16-ene,NADPH:oxygen oxidoreductase (hydroxylating)
R06369 20 2-hydroxy-4-isopropenylcyclohexane-1-carboxyl-CoA hydro-lyase
R06782 20 3-phenylpropanoate,NADH:oxygen oxidoreductase (2,3-hydroxylating)
R06785 20 
R06858 20 
R07190 20 L-tyrosine,NADPH:oxygen oxidoreductase (N-hydroxylating)
R07194 20 alkene,NADH:oxygen oxidoreductase
R07213 20 L-tryptophan,tetrahydrobiopterin:oxygenoxidoreductase(5-hydroxylating)
R07254 20 malonyl-CoA:4-coumaroyl-CoA malonyltransferase (cyclizing, reducing)
R07262 20 
R07403 20 
R00941 21 10-formyltetrahydrofolate:NADP+ oxidoreductase
R00944 21 10-Formyltetrahydrofolate amidohydrolase
R01019 21 
R01146 21 
R01218 21 5,10-methylenetetrahydrofolate:NAD+ oxidoreductase
R01220 21 5,10-methylenetetrahydrofolate:NADP+ oxidoreductase
R01221 21 glycine synthase
R01222 21 5-Methyltetrahyfrofolate:(acceptor) oxidoreductase
R01224 21 5-Methyltetrahyfrofolate:(acceptor) oxidoreductase
R01225 21 5,10-Methylenetetrahydrofolate:D-alanine 2-hydroxymethyltransferase
R01226 21 5,10-Methylenetetrahydrofolate:3-methyl-2-oxobutanoatehydroxymethyltransferase
R01653 21 
R01654 21 10-Formyltetrahydrofolate:L-glutamate ligase (ADP-forming)
R01655 21 5,10-Methenyltetrahydrofolate 5-hydrolase(decyclizing)
R01669 21 5,10-Methylenetetrahydrofolate:deoxycytidylate5'-hydroxymethyltransferase
R01670 21 5,10-Methylenetetrahydrofolate:dCMP C-methyltransferase
R01873 21 Quinate:pyrroloquinoline-quinone 5-oxidoreductase
R01941 21 3,4-Dihydroxyphenylacetaldehyde:NADP+ oxidoreductase(CoA-cinnamoylating)
R01942 21 S-Adenosyl-L-methionine:caffeoyl-CoA 3-O-methyltransferase
R01944 21 Caffeoyl-CoA:putrescine N-(3,4-dihydroxycinnamoyl)transferase
R01945 21 Caffeoyl-CoA:quinate O-(hydroxycinnamoyl)transferase
R01946 21 Caffeoyl-CoA:isocitrate 3-O-(3,4-dihydroxycinnamoyl)transferase
R01959 21 N-Formyl-L-kynurenine amidohydrolase
R01971 21 Indolelactate:NAD+ oxidoreductase
R01972 21 S-Adenosyl-L-methionine:indolepyruvate C-methyltransferase
R01973 21 S-Adenosyl-L-methionine:indolepyruvate C-methyltransferase
R01974 21 Indol-3-yl-pyruvate carboxy-lyase
R02101 21 5,10-Methylenetetrahydrofolate:dUMP C-methyltransferase
R02173 21 Tryptamine:oxygen oxidoreductase(deaminating)(flavin-containing)
R02174 21 S-Adenosyl-L-methionine:amine N-methyltransferase
R02194 21 Ferulate:CoA ligase (AMP-forming)
R02415 21 Shikimate:pyrroloquinoline-quinone 5-oxidoreductase
R02532 21 4-[(1R)-2-Amino-1-hydroxyethyl]-1,2-benzenediol:oxygenoxidoreductase(deaminating)(flavin-containing)
R02533 21 S-Adenosyl-L-methionine:phenylethanolamine N-methyltransferase
R02534 21 S-Adenosyl-L-methionine:catechol O-methyltransferase
R02700 21 5-Hydroxy-L-tryptophan:2-oxoglutarate aminotransferase
R02701 21 5-Hydroxy-L-tryptophan decarboxy-lyase
R02702 21 5-hydroxy-L-tryptophan:oxygen 2,3-dioxygenase (indole-decyclizing)
R02985 21 
R03054 21 cinnamyl-alcohol:NADP+ oxidoreductase
R03096 21 Indole-3-acetamide amidohydrolase
R03369 21 3-(2-hydroxyphenyl)propanoate,NADH2:oxygenoxidoreductase(3-hydroxylating)
R03374 21 Caffeoyl-CoA:3-(3,4-dihydroxyphenyl)lactate 2'-O-caffeoyltransferase
R03571 21 S-Adenosyl-L-methionine:5,7,4'-trihydroxyflavone4'-O-methyltransferase
R03574 21 UDPglucose:5,7,3',4'-tetrahydroxyflavone7-O-beta-D-glucosyltransferase
R03578 21 
R03579 21 N-Feruloylglycine amidohydrolase
R03580 21 
R03936 21 Formylkynurenine hydrolase
R04004 21 4-Coumaryl alcohol:NADP+ oxidoreductase
R04045 21 
R04103 21 Penicillin amidohydrolase
R04306 21 
R04318 21 
R04329 21 
R04611 21 
R04671 21 4alpha-Methylcholesta-8-en-3beta-ol delta7-delta8-isomerase
R04686 21 
R04744 21 (S)-Hydroxydecanoyl-CoA hydro-lyase
R04798 21 
R04890 21 3-Methoxytyramine:oxygen oxidoreductase (deaminating)(copper-containing)
R05123 21 S-Adenosyl-L-methionine:(RS)-norcoclaurine 6-O-methyltransferase
R05149 21 S-Adenosyl-L-methionine:1-precorrin-6Y C5,15-methyltransferase(C-12-decarboxylating)
R05198 21 
R05214 21 S-Adenosyl-L-methionine:(RS)-norcoclaurine 6-O-methyltransferase
R05700 21 Coniferyl aldehyde:NAD oxidoreductase
R05701 21 Coniferyl aldehyde:NADP oxidoreductase
R05703 21 lanosterol D24-reductase
R05728 21 4-hydroxyphenylacetaldehyde oxime, NADPH2:oxygen oxidoreductase
R05744 21 trans-ferulate:CoASH ligase (ATP-hydrolysing)
R06048 21 
R06293 21 ent-Kaur-16-ene,NADPH:oxygen oxidoreductase (hydroxylating)
R06512 21 
R06537 21 flavonoid,NADPH:oxygen oxidoreductase (3'-hydroxylating)
R06556 21 flavanone lyase (decyclizing)
R06559 21 flavanone,NADPH:oxygen oxidoreductase
R06613 21 5,10-methylenetetrahydrofolate,FADH2:dUMP C-methyltransferase
R06784 21 
R06788 21 
R06792 21 apigenin,NADPH:oxygen oxidoreductase (isoflavanone-forming)
R06859 21 
R07168 21 5-methyltetrahydrofolate:NAD+ oxidoreductase
R07224 21 2',4,4',6'-tetrahydroxychalcone:oxygen oxidoreductase
R07242 21 S-adenosyl-L-methionine:isoliquiritigenin 2'-O-methyltransferase
R07353 21 6-(2-Amino-2-carboxyethyl)-7,8-dioxo-7,8-dihydroquinoline-2,4-dicarboxylate:oxygen oxidoreductase (cyclizing)
R07421 21 
R00140 22 
R00983 22 2,3-Dihydroxyindole:oxygen 2,3-oxidoreductase (decyclizing)
R00987 22 L-Kynurenine hydrolase
R00988 22 N-Formylanthranilate amidohydrolase
R01568 22 ADP:thymidine 5'-phosphotransferase
R01569 22 Thymidylate 5'-phosphohydrolase
R01571 22 ATP:thymidine 5'-phosphotransferase
R01956 22 L-Kynurenine:2-oxoglutarate aminotransferase
R01957 22 L-Kynurenine:glyoxylote aminotransferase (cyclizing)
R01960 22 L-Kynurenine,NADPH:oxygen oxidoreductase (3-hydroxylating)
R02094 22 ATP:dTMP phosphotransferase
R02193 22 Coniferyl aldehyde:NADP+ oxidoreductase (CoA-cinnamoylating)
R02195 22 Feruloyl-CoA:quinate O-(hydroxycinnamoyl)transferase
R02300 22 S-Aminomethyldihydrolipoylprotein:(6S)-tetrahydrofolateaminomethyltransferase (ammonia-forming)
R02301 22 5-Formyltetrahydrofolate cyclo-ligase (ADP-forming)
R02302 22 5-Formiminotetrahydrofolate ammonia-lyase (cyclizing)
R02379 22 S-Adenosyl-L-methionine:3,4-dihydroxy-trans-cinnamate3-O-methyltransferase
R02385 22 Feruloyl-CoA:tyramine N-(hydroxycinnamoyl)transferase
R02593 22 coniferyl alcohol:NADP+ oxidoreductase
R02678 22 Indole-3-acetaldehyde:NAD+ oxidoreductase
R02679 22 indole-3-ethanol:NAD+ oxidoreductase
R02680 22 indole-3-ethanol:NADP+ oxidoreductase
R02681 22 indole-3-acetaldehyde:oxygen oxidoreductase
R02708 22 4-hydroxyphenylacetonitrile,NADPH:oxygen oxidoreductase(2-hydroxylating)
R02709 22 UDPglucose:4-hydroxymandelonitrile glucosyltransferase
R02908 22 5-Hydroxytryptamine:oxygenoxidoreductase(deaminating)(flavin-containing)
R02909 22 5-hydroxytryptamine:oxygen 2,3-dioxygenase (indole-decyclizing)
R02910 22 S-Adenosyl-L-methionine:amine N-methyltransferase
R02911 22 Acetyl-CoA:aralkylamine N-acetyltransferase
R02919 22 4-[(1R)-1-Hydroxy-2-(methylamino)ethyl]-1,2-benzenediol:oxygenoxidoreductase(deaminating)(flavin-containing)
R02920 22 S-Adenosyl-L-methionine:catechol O-methyltransferase
R02997 22 Chlorogenate hydroloase
R03189 22 5-Formyltetrahydrofolate:L-glutamate N-formiminotransferase
R03310 22 5alpha-cholest-7-en-3beta-ol, NADH:oxygen 5-oxidoreductase
R03353 22 5alpha-Cholest-7-en-3beta-ol delta7-delta8-isomerase
R03587 22 S-Adenosyl-L-methionine:5,7,3',4'-tetrahydroxyflavone3'-O-methyltransferase
R03588 22 UDPglucose:5,7,3',4'-tetrahydroxyflavone7-O-beta-D-glucosyltransferase
R03589 22 UDPglucuronate:luteolin 7-O-glucuronosyltransferase
R03590 22 flavanone,2-oxoglutarate:oxygen oxidoreductase (dehydrating)
R03594 22 UDPglucose:scopoletin O-beta-D-glucosyltransferase
R03640 22 Eriodictyol,2-oxoglutarate:oxygen oxidoreductase (3-hydroxylating)
R03743 22 beta-Lactamhydrolase
R03811 22 
R03816 22 
R04005 22 UDPglucose:coniferyl-alcohol 4'-beta-D-glucosyltransferase
R04007 22 Donor:hydrogen-peroxide oxidoreductase
R04235 22 ATP:5-methyldeoxycytidine-5'-phosphate phosphotransferase
R04326 22 
R04328 22 
R04376 22 
R04526 22 UDP-apiose:apigenin 7-O-beta-D-glucoside2''-O-beta-D-apiofuranosyltransferase
R04692 22 S-adenosyl-L-methionine:(S)-coclaurine-N-methyltransferase
R04753 22 trans-Dec-2-enoyl-CoA reductase
R04880 22 3,4-Dihydroxyphenylethyleneglycol:NAD+ oxidoreductase
R04882 22 3,4-Dihydroxymandelaldehyde:NAD+ oxidoreductase
R04883 22 3,4-Dihydroxymandelaldehyde:NADP+ oxidoreductase
R04888 22 3-Methoxy-4-hydroxyphenylacetaldehyde:NAD+ oxidoreductase
R04889 22 3-Methoxy-4-hydroxyphenylacetaldehyde:NADP+ oxidoreductase
R04893 22 L-Normetanephrine:oxygen oxidoreductase (deaminating)(copper-containing)
R04901 22 (2S)-flavan-4-ol:NADP+ 4-oxidoreductase
R04902 22 flavanone,NADPH:oxygen oxidoreductase
R04911 22 Aryl-formylamine amidohydrolase
R04915 22 Quinoline-3,4-diol 2,4-dioxygenase (carbon monoxide-forming)
R04998 22 beta-D-Glucosyl-2-coumarinate glucohydrolase
R05177 22 Precorrin 8X 11,12-methylmutase
R05213 22 S-Adenosyl-L-methionine:6-O-methylnorlaudanosoline5'-O-methyltransferase
R05719 22 3-hydroxy-1H-quinolin-4-one 2,4-dioxygenase (CO-forming)
R05772 22 trans-feruloyl-CoA hydro-lyase
R06294 22 ent-Kaur-16-en-19-oate,NADPH:oxygen oxidoreductase (hydroxylating)
R06511 22 
R06554 22 
R06571 22 cinnamyl-alcohol:NADP+ oxidoreductase
R06572 22 
R06574 22 S-adenosyl-L-methionine:3,4-dihydroxy-trans-cinnamate3-O-methyltransferase
R06583 22 4-coumarate:CoA ligase (AMP-forming)
R06789 22 
R06793 22 2,7,4'-trihydroxyisoflavanone hydro-lyase
R06821 22 malonyl-CoA:isoflavone-7-O-beta-D-glucoside 6''-O-malonyltransferase
R06826 22 UDP-L-rhamnose:apigenin 7-O-beta-D-glucoside2''-O-beta-L-rhamnosyltransferase
R06960 22 
R07198 22 liquiritigenin,NADPH:oxygen oxidoreductase (licodione-forming)
R07215 22 5alpha-cholest-7-en-3beta-ol, NADPH:oxygen 5-oxidoreductase
R07225 22 2',3,4,4',6'-pentahydroxychalcone:oxygen oxidoreductase
R07422 22 
R00139 23 
R01451 23 Cholesterol:NAD+ delta7-oxidoreductase
R01456 23 Cholesterol:NADP+ delta7-oxidoreductase
R01567 23 ATP:thymidine 5'-phosphotransferase
R01570 23 Thymidine:orthophosphate deoxyribosyltransferase
R02092 23 dTDP diphosphohydrolase
R02093 23 ATP:nucleoside-diphosphate phosphatransferase
R02160 23 dihydroflavonol,2-oxoglutarate:oxygen oxidoreductase
R02221 23 Sinapate:CoA ligase (AMP-forming)
R02380 23 UDPglucose:sinapate D-glucosyltransferase
R02381 23 Sinapoylcholine sinapohydrolase
R02594 23 UDPglucose:coniferyl-alcohol 4'-beta-D-glucosyltransferase
R02596 23 Donor:hydrogen-peroxide oxidoreductase
R02668 23 3-Hydroxy-L-kynurenine hydrolase
R02931 23 S-Adenosyl-L-methionine:isoflavone 4-O'-methyltransferase
R02932 23 UDPglucose:isoflavone 7-O-beta-D-glucosyltransferase
R03130 23 S-Adenosyl-L-homocysteine:N-acetylserotonin O-methyltransferase
R03311 23 
R03445 23 
R03623 23 S-Adenosyl-L-methionine:licodione 2'-O-methyltransferase
R03636 23 Leucocyanidin:NADP+ 4-oxidoreductase
R03637 23 taxifolin,NADH:oxygen oxidoreductase (8-hydroxylating)
R03638 23 taxifolin,NADPH:oxygen oxidoreductase (8-hydroxylating)
R03639 23 flavanone,NADPH:oxygen oxidoreductase
R04006 23 4-Hydroxycinnamyl alcohol 4-D-glucoside beta-D-glucosidase
R04171 23 3-Hydroxy-L-kynurenine:2-oxoglutarate aminotransferase
R04172 23 
R04618 23 Malonyl-CoA:isoflavone-7-O-beta-D-glucoside 6''-O-malonyltransferase
R04693 23 Monophenol,L-dopa:oxygen oxidoreductase
R04742 23 Decanoyl-CoA:acetyl-CoA C-acyltransferase
R04754 23 Decanoyl-CoA:(acceptor) 2,3-oxidoreductase
R04881 23 S-Adenosyl-L-methionine:catechol O-methyltransferase
R04887 23 S-Adenosyl-L-methionine:catechol O-methyltransferase
R04891 23 3-Methoxy-4-hydroxyphenylglycolaldehyde:NAD+ oxidoreductase
R04892 23 3-Methoxy-4-hydroxyphenylglycolaldehyde:NADP+ oxidoreductase
R04894 23 L-Metanephrine:oxygen oxidoreductase (deaminating)(flavin-containing)
R04903 23 5-Hydroxyindoleacetaldehyde:NAD+ oxidoreductase
R04904 23 5-Hydroxyindoleacetaldehyde:oxygen oxidoreductase
R04909 23 5-Hydroxykynurenamine decarboxy-lyase
R04999 23 
R05039 23 Pentahydroxyflavanone,2-oxoglutarate:oxygen oxidoreductase(3-hydroxylating)
R05154 23 quinolin-4(1H)-one,NADH:oxygen oxidoreductase (3-oxygenating)
R05224 23 
R05732 23 N-methylcoclaurine 3'-hydroxylase
R05773 23 3-hydroxy-3-(4-hydroxy-3-methoxyphenyl)propionyl-CoA:vanillin lyase(acetyl-CoA-forming)
R06295 23 ent-Kaur-16-en-19-oate,NADPH:oxygen oxidoreductase (hydroxylating)
R06296 23 ent-Kaur-16-en-19-oate,NADPH:oxygen oxidoreductase (hydroxylating)
R06551 23 flavanone,2-oxoglutarate:oxygen oxidoreductase (dehydrating)
R06564 23 S-adenosyl-L-methionine:isoflavone 4'-O-methyltransferase
R06569 23 cinnamaldehyde:NADP+ oxidoreductase (CoA-cinnamoylating)
R06570 23 cinnamyl-alcohol:NADP+ oxidoreductase
R06573 23 
R06575 23 S-adenosyl-L-methionine:3,4-dihydroxy-trans-cinnamate3-O-methyltransferase
R06576 23 S-adenosyl-L-methionine:3,4-dihydroxy-trans-cinnamate3-O-methyltransferase
R06578 23 S-adenosyl-L-methionine:caffeoyl-CoA 3-O-methyltransferase
R06606 23 formononetin,NADPH:oxygen oxidoreductase (2'-hydroxylating)
R06607 23 formononetin,NADPH:oxygen oxidoreductase (2'-hydroxylating)
R06794 23 S-adenosyl-L-methionine:hydroxyisoflavone 7-O-methyltransferase
R06827 23 UDP-glucuronate:luteolin-7-O-beta-D-glucuronide2''-O-glucuronosyltransferase
R06829 23 UDP-L-rhamnose:flavanone-7-O-glucoside2''-O-beta-L-rhamnosyltransferase
R06961 23 
R07317 23 2,7,4'-trihydroxyisoflavanone hydro-lyase
R07423 23 
R00043 24 1,2-Bis(4-hydroxy-3-methoxyphenyl)ethylene:oxygen oxidoreductase(alpha-beta-bond-cleaving)
R01411 24 5-Methylcytosine aminohydrolase
R01412 24 Thymine,2-oxoglutarate:oxygen oxidoreductase (7-hydroxylating)
R01414 24 5,6-Dihydrothymine:NAD+ oxidoreductase
R01415 24 5,6-Dihydrothymine:NADP+ oxidoreductase
R01452 24 
R01453 24 
R01454 24 Cholesterol:oxygen oxidoreductase (side-chain-cleaving)
R01459 24 Cholesterol:oxygen oxidoreductase
R01460 24 Cholesteryl-beta-D-glucoside glucohydrolase
R01463 24 Cholesterol,NADPH:oxygen oxidoreductase (7alpha-hydroxylating)
R02095 24 dTTP nucleotidohydrolase
R02096 24 dTTP:cytidine 5'-phosphotransferase
R02097 24 dTTP:uridine 5'-phosphotransferase
R02156 24 quercetin:oxygen 2,3-oxidoreductase (decyclizing)
R02157 24 S-Adenosyl-L-methionine:3,5,7,3',4'-pentahydroxyfavone3-O-methyltransferase
R02158 24 UDPglucose:flavonol 3-O-D-glucosyltransferase
R02159 24 3'-Phosphoadenylylsulfate:quercetin 3-sulfotransferase
R02220 24 2-Aminomuconate aminohydrolase
R02328 24 dTTP:alpha-D-glucose-1-phosphate thymidylyltransferase
R02329 24 dTTP:alpha-D-galactose-1-phosphate thymidylyltransferase
R02436 24 Quercitrin 3-L-rhamnohydrolase
R02595 24 Coniferin beta-D-glucosidase
R02723 24 
R02954 24 Dihydrobiochanin-A:NADP+ delta2-oxidoreductase
R03006 24 formononetin,NADPH:oxygen oxidoreductase (3'-hydroxylating)
R03075 24 1-O-(4-Hydroxy-3,5-dimethoxycinnamoyl)-beta-D-glucose:choline1-O-(4-Hydroxy-3,5-dimethoxycinnamoyl)transferase
R03439 24 kynurenate:oxygen oxidoreductase (hydroxylating)
R03440 24 kynurenate:oxygen oxidoreductase (hydroxylating)
R03628 24 melatonin:oxygen 2,3-dioxygenase (indole-decyclizing)
R03832 24 S-Adenosyl-L-methionine:3'-hydroxy-N-methyl-(S)-coclaurine4'-O-methyltransferase
R03861 24 Sinapoyl-CoA:glucarolactone O-(hydroxycinnamoyl)transferase
R03918 24 Sinapyl alcohol:NADP+ oxidoreductase
R03954 24 
R03962 24 2'-hydroxydihydrodaidzein:NADP+ 2-oxidoreductase
R04741 24 (S)-3-Hydroxydodecanoyl-CoA:NAD+ oxidoreductase
R04905 24 S-Adenosyl-L-methionine:N-acetylserotonin O-methyltransferase
R04907 24 3-Hydroxykynurenamine:oxygenoxidoreductase(deaminating)(flavin-containing)
R04908 24 5-Hydroxykynurenamine:oxygenoxidoreductase(deaminating)(flavin-containing)
R05036 24 leucocyanidin,2-oxoglutarate:oxygen oxidoreductase
R05038 24 Leucodelphinidin:NADP+ 4-oxidoreductase
R05273 24 4-Hydroxy-3-methoxybenzoate:oxygen oxidoreductase
R05699 24 Vanillin:NAD oxidoreductase
R05723 24 leucocyanidin,2-oxoglutarate:oxygen oxidoreductase
R06297 24 ent-Kaur-16-en-19-oate,NADPH:oxygen oxidoreductase (hydroxylating)
R06532 24 (2R,3S)-catechin:NADP+ 4-oxidoreductase
R06539 24 dihydroflavonol,2-oxoglutarate:oxygen oxidoreductase
R06560 24 formononetin,NADPH:oxygen oxidoreductase (2'-hydroxylating)
R06561 24 formononetin,NADPH:oxygen oxidoreductase (2'-hydroxylating)
R06577 24 S-adenosyl-L-methionine:3,4-dihydroxy-trans-cinnamate3-O-methyltransferase
R06795 24 UDP-glucose:isoflavone 7-O-beta-D-glucosyltransferase
R06810 24 UDP-glucose:flavonol 7-O-beta-D-glucosyltransferase
R06828 24 UDP-glucuronate:luteolin-7-O-beta-D-diglucuronide4'-O-glucuronosyltransferase
R06962 24 
R07207 24 cholesterol,NADPH:oxygen oxidoreductase (24-hydroxylating)
R07366 24 leucocyanidin,2-oxoglutarate:oxygen oxidoreductase
R07426 24 
R02609 25 5beta-Cholestan-3-one:NADP+ 4,5-oxidoreductase
R02610 25 5alpha-cholestan-3-one:NADP+ delta7-oxidoreductase
R02632 25 3'-Phosphoadenylylsulfate:quercetin-3-sulfate 3'-sulfotransferase
R02633 25 3'-Phosphoadenylylsulfate:quercetin-3-sulfate 4'-sulfotransferase
R02771 25 dTDPglucose 4,6-hydro-lyase
R02983 25 
R02984 25 dTDPglucose 4-epimerase
R03055 25 5,6-Dihydrothymine amidohydrolase
R03251 25 7,8-dihydro-7,8-dihydroxykynurenate:NAD+ oxidoreductase
R03323 25 1-O-Sinapoyl-beta-D-glucose:(S)-malate O-sinapoyltransferase
R03605 25 UDPglucose:coniferyl-alcohol 4'-beta-D-glucosyltransferase
R03826 25 dTDP-D-galactose:NAD+ 6-oxidoreductase
R03831 25 (S)-Reticuline:oxygen oxidoreductase (methylene-bridge-forming)
R03919 25 Donor:hydrogen-peroxide oxidoreductase
R04170 25 (S)-3-Hydroxydodecanoyl-CoA hydro-lyase
R04263 25 cholest-5-ene-3beta,7alpha-diol:NAD+ 3-oxidoreductase
R04264 25 Cholest-5-ene-3beta,7alpha-diol:NAD+ 3-oxidoreductase
R04792 25 
R04793 25 
R04853 25 20alpha-Hydroxycholesterol,hydrogen-donor:oxygen oxidoreductase(17-alpha-hydroxylating)
R04854 25 20alpha-Hydroxycholesterol:oxygen oxidoreductase(side-chain-cleaving)
R04855 25 22beta-Hydroxycholesterol:oxygen oxidoreductase(side-chain-cleaving)
R04900 25 UDP-L-rhamnose:flavonol-3-O-D-glucoside L-rhamnosyltransferase
R05037 25 leucocyanidin,2-oxoglutarate:oxygen oxidoreductase
R05274 25 vanillate:oxygen oxidoreductase (demethylating)
R05323 25 S-Adenosyl-L-methionine:3',4',5,7-tetrahydroxy-3-methoxyflavone7-O-methyltransferase
R06322 25 (gibberellin-44),2-oxoglutarate:oxygen oxidoreductase
R06513 25 
R06533 25 (2R,3S)-catechin:NADP+ 4-oxidoreductase
R06535 25 UDP-glucose:flavonol 3-O-D-glucosyltransferase
R06542 25 flavan-3-ol:NADP+ oxidoreductase
R06562 25 vestitone:NADP+ oxidoreductase
R06563 25 vestitone:NADP+ oxidoreductase
R06796 25 malonyl-CoA:isoflavone-7-O-beta-D-glucoside 6''-O-malonyltransferase
R06797 25 malonyl-CoA:flavonol-3-O-beta-D-glucoside 6''-O-malonyltransferase
R06812 25 UDP-glucose:flavonol-3-O-glucoside 2''-O-beta-D-glucosyltransferase
R06814 25 UDP-D-xylose:flavonol-3-O-glycoside 2''-O-beta-D-xylosyltransferase
R06815 25 S-adenosyl-L-methionine:myricetin O-methyltransferase
R06964 25 
R07150 25 dTDP-D-galactose:NADP+ 6-oxidoreductase
R07208 25 (24S)-cholest-5-ene-3beta,24-diol,NADPH:oxygenoxidoreductase(7alpha-hydroxylating)
R02772 26 dTDP-4-acetamido-4,6-dideoxy-D-glucose:2-oxoglutarateaminotransferase
R02773 26 dTDP-4-amino-4,6-dideoxy-D-glucose:2-oxoglutarate aminotransferase
R02774 26 dTDP-4-dehydro-6-deoxy-D-glucose 3,5-epimerase
R02915 26 Medicarpin:NADP+ 2'-oxidoreductase
R03252 26 7,8-Dihydroxykynurenate:oxygen 8,8a-oxidoreductase (decyclizing)
R03253 26 7,8-Dihydroxykynurenate:oxygen 8,8a-oxidoreductase (decyclizing)
R03289 26 3'-Phosphoadenylylsulfate:quercetin-3,3'-bissulfate7-sulfotransferase
R03456 26 S-Adenosyl-L-methionine:3',4',5-trihydroxy-3,7-dimethoxyflavone4'-O-methyltransferase
R03604 26 Syringin beta-D-glucosidase
R03834 26 (S)-scoulerine, NADPH:oxygen oxidoreductase(methylenedioxy-bridge-forming)
R03835 26 S-Adenosyl-L-methionine:(S)-scoclaurine 9-O-methyltransferase
R03856 26 trans-Dodec-2-enoyl-CoA reductase
R04100 26 3-cis-Dodecenoyl-CoA delta3-cis-delta2-trans-isomerase
R04666 26 3-Ureidoisobutyrate amidohydrolase
R04676 26 17alpha,20alpha-Dihydroxycholesterol:oxygen oxidoreductase(side-chain-cleaving)
R04817 26 7alpha-Hydroxy-5beta-cholestan-3-one:(acceptor)delta4-oxidoreductase
R04826 26 7alpha-hydroxycholest-4-en-3-one,NADPH:oxygenoxidoreductase(12alpha-hydroxylating)
R05517 26 
R05518 26 
R05687 26 dTDP-4-keto-6-Deoxyglucose reductase
R06323 26 (gibberellin-44),2-oxoglutarate:oxygen oxidoreductase
R06424 26 
R06428 26 
R06437 26 
R06514 26 
R06536 26 UDP-glucose:flavonol 3-O-D-glucosyltransferase
R06543 26 flavan-3-ol:NADP+ oxidoreductase
R06544 26 
R06566 26 
R06809 26 3'-phosphoadenylyl-sulfate:quercetin-3,3'-bissulfate7-sulfotransferase
R06811 26 UDP-D-xylose:flavonol-3-O-glycoside 2''-O-beta-D-xylosyltransferase
R06813 26 UDP-glucose:flavonol-3-O-beta-D-glucosyl-(1->2)-beta-D-glucoside2'''-O-beta-D-glucosyltransferase
R06816 26 S-adenosyl-L-methionine:myricetin O-methyltransferase
R06817 26 malonyl-CoA:anthocyanidin-3-O-beta-D-glucoside6''-O-malonyltransferase
R06818 26 
R02776 27 dTDP-6-deoxy-L-talose:NADP+ 4-oxidoreductase
R02777 27 dTDP-6-deoxy-L-mannose:NADP+ 4-oxidoreductase
R03327 27 17alpha-Hydroxypregnenolone:NAD+ 3-oxidoreductase
R03328 27 17alpha-Hydroxypregnenolone:NADP+ 3-oxidoreductase
R03403 27 3beta-Hydroxyandrost-5-en-17-one acetaldehyde-lyase
R03722 27 (S)-Tetrahydrocolumbamine:oxigen oxidoreductase
R03735 27 (2S,3S)-2-Hydroxytridecane-1,2,3-tricarboxylate oxaloacetate-lyase(CoA-acylating)
R03857 27 Lauroyl-CoA:(acceptor) 2,3-oxidoreductase
R03858 27 Lauroyl-CoA:acetyl-CoA C-acyltransferase
R03859 27 3-Hydroxytetradecane-1,3,4-tricarboxylate 2-oxoglutarate-lyase(CoA-acylating)
R04077 27 S-Adenosyl-L-methionine:5,8,13,13a-tetrahydrocolumbamine2-O-methyltransferase
R04400 27 (S)-tetrahydrocolumbamine, NADPH:oxygen oxidoreductase(methylenedioxy-bridge-forming)
R04675 27 17alpha-Hydroxypregnenolone,hydrogen-donor:oxygen oxidoreductase(21-hydroxylating)
R04690 27 (S)-cheilanthifoline, NADPH:oxygen oxidoreductase(methylenedioxy-bridge-forming)
R04818 27 3alpha,7alpha-Dihydroxy-5beta-cholestane:NAD+ oxidoreductase(B-specific)
R04819 27 3alpha,7alpha-Dihydroxy-5beta-cholestane:NADP+ oxidoreductase(B-specific)
R04823 27 7alpha,12alpha-Dihydroxy-5beta-cholestan-3-one:(acceptor)delta4-oxidoreductase
R04910 27 
R05526 27 
R06335 27 
R06423 27 
R06429 27 
R06430 27 
R06438 27 
R06440 27 
R06443 27 
R06550 27 
R06631 27 
R06819 27 UDP-glucose:cyanidin 3-O-rutinoside 5-O-beta-D-glucosyltransferase
R00044 28 Columbamine:oxygen oxidoreductase (cyclizing)
R01837 28 3beta-Hydroxyandrost-5-en-17-one:NAD+ 3-oxidoreductase
R01839 28 3beta-Hydroxyandrost-5-en-17-one:NADP+ 3-oxidoreductase
R01841 28 17alpha-Hydroxyprogesterone acetaldehyde-lyase
R02880 28 (S)-Tetrahydroberberine:oxigen oxidoreductase
R03324 28 17alpha,20alpha-Dihydroxypregn-4-en-3-one:NAD+ 20-oxidoreductase
R03325 28 17alpha,20alpha-Dihydroxypregn-4-en-3-one:NADP+ 20-oxidoreductase
R03329 28 Steroid,reduced-adrenal-ferredoxin:oxygen oxidoreductase(11-hydroxylating)
R03405 28 3'-phosphoadenylylsulfate:alcohol sulfotransferase
R03406 28 Androst-5-ene-3beta,17beta-diol:NAD+ oxidoreductase
R03407 28 Androst-5-ene-3beta,17beta-diol:NADP+ oxidoreductase
R03408 28 
R03721 28 S-Adenosyl-L-methionine:columbamine O-methyltransferase
R04691 28 
R04739 28 (S)-3-Hydroxytetradecanoyl-CoA:NAD+ oxidoreductase
R04806 28 5beta-cholestane-3alpha,7alpha-diol,NADPH:oxygen oxidoreductase(26-hydroxylating)
R04824 28 3alpha,7alpha,12alpha-Trihydroxy-5beta-cholestane:NAD+oxidoreductase (B-specific)
R04825 28 3alpha,7alpha,12alpha-Trihydroxy-5beta-cholestane:NADP+oxidoreductase (B-specific)
R04849 28 11-Deoxycortisol delta5-delat4-isomerase
R04850 28 17alpha,21-Dihydroxypregnenolone:oxygen oxidoreductase(11-hydroxylating)
R04851 28 11-Deoxycortisol delta5-delat4-isomerase
R04918 28 
R05516 28 
R05527 28 
R06431 28 
R06433 28 
R06439 28 
R06441 28 
R06446 28 
R06627 28 
R06750 28 
R07204 28 5beta-cholestane-3alpha,7alpha-diol,NADPH:oxygenoxidoreductase(12alpha-hydroxylating)
R01836 29 Testosterone:NAD+ oxidoreductase
R01838 29 Testosterone:NADP+ 17-oxidoreductase
R01840 29 
R02499 29 Testosterone delta5-delat4-isomerase
R02500 29 Testosterone delta5-delat4-isomerase
R02840 29 Cortisol delta5-delat4-isomerase
R02842 29 Cortisol delta5-delat4-isomerase
R03404 29 3beta-Hydroxyandrost-5-en-17-one 3-sulfate sulfohydrolase
R04678 29 16alpha-Hydroxyandrost-4-ene-3,17-dione delta5-delat4-isomerase
R04680 29 16alpha-Hydroxyandrost-4-ene-3,17-dione delta5-delat4-isomerase
R04700 29 (S)-cis-N-methylstylopine,NADPH:oxygen oxidoreductase(14-hydroxylating)
R04740 29 (S)-3-Hydroxytetradecanoyl-CoA hydro-lyase
R04805 29 
R04807 29 5beta-Cholestane-3alpha,7alpha,12alpha-triol,NADPH:oxygenoxidoreductase (26-hydroxylating)
R04916 29 
R04917 29 
R05528 29 
R06432 29 
R06434 29 
R06435 29 
R06628 29 
R07169 29 (R)-tetrahydroberberine:NADP+ oxidoreductase
R07241 29 S-adenosyl-L-methionine:protoberberine 13-C-methyltransferase
R00356 30 
R02501 30 
R02502 30 UDPglucuronate beta-D-glucuronosyltransferase(acceptor-unspecific)
R02834 30 Cortisol:NAD+ 11-oxidoreductase
R02836 30 Cortisol:NADP+ 11-oxidoreductase
R02837 30 Acetyl-CoA:cortisol O-acetyltransferase
R02839 30 3'-Phosphoadenylylsulfate:cortisol 21-sulfotransferase
R02841 30 11beta,17alpha,21-Trihydroxy-5beta-pregnane-3,20-dione:NADP+delta4-oxidoreductase
R03507 30 5beta-Cholestane-3alpha,7alpha,12alpha,26-tetraol:NAD+26-oxidoreductase
R03989 30 trans-Tetradec-2-enoyl-CoA reductase
R04506 30 3alpha,7alpha-Dihydroxy-5beta-cholestan-26-al:NAD+ oxidoreductase
R04699 30 protopine,NADPH:oxygen oxidoreductase (6-hydroxylating)
R04759 30 
R05529 30 
R06436 30 
R06629 30 
R06630 30 
R02351 31 
R02892 31 4,5alpha-dihydrocortisone:NADP+ delta4-oxidoreductase
R02893 31 17alpha,21-dihydroxy-5beta-pregnane-3,11,20-trione:NADP+delta4-oxidoreductase
R03506 31 3alpha,7alpha,12alpha-Trihydroxy-5beta-cholestan-26-al:NAD+26-oxidoreductase
R03990 31 Tetradecanoyl-CoA:(acceptor) 2,3-oxidoreductase
R03991 31 myristoyl-CoA:acetylCoA C-myristoyltransferase
R04507 31 3alpha,7alpha-Dihydroxy-5beta-cholestanate:CoA ligase (AMP-forming)
R04761 31 
R04832 31 Urocortisol:NAD+ oxidoreductase (B-specific)
R04833 31 Urocortisol:NADP+ oxidoreductase (B-specific)
R05321 31 n-tetradecanoyl-CoA, NADPH2:O2 oxidoreductase [11-(E) desaturating]
R05322 31 n-tetradecanoyl-CoA, NADH:O2 oxidoreductase [11-(Z) desaturating]
R07216 31 n-tetradecanoyl-CoA,NADPH:O2 oxidoreductase [11-(E) desaturating]
R07217 31 n-tetradecanoyl-CoA,NADPH:O2 oxidoreductase [11-(Z) desaturating]
R02347 32 Estradiol-17alpha:NAD+ 17-oxidoreductase
R02349 32 Estradiol-17alpha:NADP+ 16-oxidoreductase
R02350 32 3'-Phosphoadenylylsulfate:estrone 3-sulfotransferase
R02352 32 Estradiol-17beta:NAD+ 17-oxidoreductase
R02353 32 Estradiol-17beta:NADP+ 17-oxidoreductase
R02354 32 
R02355 32 
R02356 32 
R02358 32 UDPglucuronate beta-D-glucuronosyltransferase(acceptor-unspecific)
R03087 32 
R04547 32 
R04580 32 3alpha,7alpha,12alpha-Trihydroxy-5beta-cholestanate:CoA ligase(AMP-forming)
R04737 32 (S)-3-Hydroxyhexadecanoyl-CoA:NAD+ oxidoreductase
R04829 32 Urocortisone:NAD+ oxidoreductase (B-specific)
R04830 32 Urocortisone:NADP+ oxidoreductase (B-specific)
R04834 32 Cortol:NAD+ oxidoreductase
R00535 33 3'-Phosphoadenylylsulfate:phenolic-steroid sulfotransferase
R03088 33 
R03089 33 
R03090 33 
R03091 33 UDPglucuronate beta-D-glucuronosyltransferase(acceptor-unspecific)
R03980 33 Estrone 3-sulfate sulfohydrolase
R04592 33 
R04681 33 Estriol:NAD+ 17-oxidoreductase
R04682 33 Estriol:NADP+ 17-oxidoreductase
R04738 33 (S)-3-Hydroxyhexadecanoyl-CoA hydro-lyase
R04762 33 
R04809 33 
R04831 33 Cortolone:NAD+ oxidoreductase
R00536 34 3'-Phosphoadenylylsulfate:phenolic-steroid sulfotransferase
R01278 34 trans-Hexadec-2-enoyl-CoA reductase
R04353 34 UDPglucuronate beta-D-glucuronosyltransferase(acceptor-unspecific)
R04683 34 UDPglucuronate beta-D-glucuronosyltransferase(acceptor-unspecific)
R04764 34 
R04810 34 
R04813 34 (24R,25R)-3alpha,7alpha,12alpha,24-tetrahydroxy-5beta-cholestanoyl-CoA hydro-lyase
R05103 34 
R00537 35 3'-Phosphoadenylylsulfate:phenolic-steroid sulfotransferase
R01274 35 Palmitoyl-CoA hydrolase
R01277 35 hexadecanal:NAD+ oxidoreductase (CoA-acylating)
R01279 35 Palmitoyl-CoA:oxygen 2-oxidoreductase
R01280 35 Palmitate:CoA ligase (AMP-forming)
R01281 35 Palmitoyl-CoA:L-serine C-palmitoyltransferase (decarboxylating)
R01927 35 
R04092 35 
R04354 35 UDPglucuronate beta-D-glucuronosyltransferase(acceptor-unspecific)
R04811 35 Propanoyl-CoA:acetyl-CoA C-acyltransferase
R04812 35 
R01703 36 Hexadecanoate:hydrogen-peroxide oxidoreductase
R01704 36 Palmitaldehyde:NAD+ oxidoreductase
R01926 36 
R01928 36 UDPgalactose:sphingosine 1-beta-galactosyltransferase
R01929 36 CDPcholine:sphingosine cholinephosphotransferase
R02462 36 Hexadecanol:NAD+ oxidoreductase
R02463 36 hexadecanal:NADP+ delta2-oxidoreductase
R02978 36 Sphinganine:NADP+ 3-oxidoreductase
R02979 36 
R03719 36 Propanoyl-CoA:acetyl-CoA C-acyltransferase
R04828 36 Chenodeoxyglycocholoyl-CoA:glycine N-choloyltransferase
R02794 37 Cholate:CoA ligase (AMP-forming)
R02976 37 ATP:sphinganine 1-phosphotransferase
R03700 37 3'-Phosphoadenylylsulfate:galactosylsphingosine sulfotransferase
R03718 37 Choloyl-CoA:glycine N-choloyltransferase
R03720 37 Choloyl-CoA:glycine N-choloyltransferase
R05104 37 
R06516 37 sphinganine-1-phosphate palmitaldehyde-lyase
R06521 37 3-sn-phosphatidate phosphohydrolase
R06525 37 Sphinganine, NADPH: oxygen oxidoreductase (4-hydroxylating)
R07296 37 choloyl-CoA hydrolase
R02464 38 Sphinganine-1-phosphate pamlmitaldehyde-lyase
R02792 38 3alpha,7alpha,12alpha-Trihydroxy-5beta-cholanate:NAD+7-oxidoreductase
R02793 38 3alpha,7alpha,12alpha-trihydroxy-5beta-cholanate:NADP+12-oxidoreductase
R02797 38 Taurocholate amidohydrolase
R02798 38 
R05835 38 Glycocholate amidohydrolase
R06520 38 3-sn-phosphatidate phosphohydrolase
R07220 38 deoxycholate:FAD oxidoreductase (7alpha-dehydroxylating)
R03495 39 12beta-hydroxysteroid:NADP+ 12-oxidoreductase
R04252 39 
R05836 39 
R07295 39 deoxycholoyl-CoA hydrolase
