# Supplementary material for: Local and global modes of drug action in biochemical networks
Source: BMC Chem Biol. 2009 Apr 7;9:4. doi: 10.1186/1472-6769-9-4 (PMC2670818; doi:10.1186/1472-6769-9-4)
Supplement: Additional File 3 — Full set of metabolic drug scopes. This archive contains the full set of metabolic drug scopes for 276 drugs from the DrugBank database and four metabolic networks. Individual files in the archive are named according to the following nomenclature: DrugBank accession number of the drug, followed by "_hsa" for human or "_ref" for reference network, followed by "_i" for irreversible or "_r" for reversible network. [file 1472-6769-9-4-S3.zip › aprd00006_ref_r.txt]

Expansion curve 
seeds: Oxygen H2O Glutathione NADP+ Oxidized glutathione NADPH H+
not identified: 


 

compounds:
ID generation name

C00001 1 H2O
C00005 1 NADPH
C00006 1 NADP+
C00007 1 Oxygen
C00051 1 Glutathione
C00080 1 H+
C00127 1 Oxidized glutathione
C00003 2 NAD+
C00004 2 NADH
C00009 2 Orthophosphate
C00025 2 L-Glutamate
C00027 2 H2O2
C00153 2 Nicotinamide
C00282 2 Hydrogen
C01419 2 Cys-Gly
C03246 2 ADPribose 2'-phosphate
C05359 2 e-
C00011 3 CO2
C00013 3 Pyrophosphate
C00014 3 NH3
C00020 3 AMP
C00026 3 2-Oxoglutarate
C00037 3 Glycine
C00064 3 L-Glutamine
C00097 3 L-Cysteine
C00217 3 D-Glutamate
C00253 3 Nicotinate
C00301 3 ADP-ribose
C00334 3 4-Aminobutanoate
C00455 3 Nicotinamide D-ribonucleotide
C00669 3 gamma-L-Glutamyl-L-cysteine
C00704 3 O2.-
C01165 3 L-Glutamate 5-semialdehyde
C01879 3 5-Oxoproline
C02238 3 5-Oxo-L-proline
C03287 3 L-Glutamyl 5-phosphate
C03618 3 L-threo-3-Methylaspartate
C03734 3 alpha-D-Glutamyl phosphate
C03912 3 (S)-1-Pyrroline-5-carboxylate
C04856 3 (6S)-6-beta-Hydroxy-1,4,5,6-tetrahydronicotinamide-adeninedinucleotide
C05765 3 L-Glutamyl 1-phosphate
C06701 3 Phosphonate
C00002 4 ATP
C00008 4 ADP
C00022 4 Pyruvate
C00048 4 Glyoxylate
C00054 4 Adenosine 3',5'-bisphosphate
C00058 4 Formate
C00077 4 L-Ornithine
C00086 4 Urea
C00117 4 D-Ribose 5-phosphate
C00119 4 5-Phospho-alpha-D-ribose 1-diphosphate
C00130 4 IMP
C00147 4 Adenine
C00148 4 L-Proline
C00169 4 Carbamoyl phosphate
C00192 4 Hydroxylamine
C00209 4 Oxalate
C00212 4 Adenosine
C00232 4 Succinate semialdehyde
C00237 4 CO
C00283 4 Hydrogen sulfide
C00302 4 Glutamate
C00311 4 Isocitrate
C00433 4 2,5-Dioxopentanoate
C00491 4 L-Cystine
C00536 4 Triphosphate
C00555 4 4-Aminobutanal
C00575 4 3',5'-Cyclic AMP
C00606 4 3-Sulfino-L-alanine
C00620 4 alpha-D-Ribose 1-phosphate
C00697 4 Nitrogen
C00793 4 D-Cysteine
C00819 4 D-Glutamine
C00857 4 Deamino-NAD+
C00940 4 2-Oxoglutaramate
C00957 4 Mercaptopyruvate
C01005 4 O-Phospho-L-serine
C01010 4 Urea-1-carboxylate
C01020 4 6-Hydroxynicotinate
C01185 4 Nicotinate D-ribonucleotide
C01353 4 Carbonic acid
C01563 4 Carbamate
C01732 4 Mesaconate
C02237 4 5-Oxo-D-proline
C03150 4 N-Ribosylnicotinamide
C03646 4 Bis-gamma-glutamylcystine
C03722 4 Pyridine-2,3-dicarboxylate
C03741 4 (S)-4-Amino-5-oxopentanoate
C05361 4 Hydrazine
C05379 4 Oxalosuccinate
C05380 4 Nicotinurate
C05526 4 S-Glutathionyl-L-cysteine
C05572 4 4-Oxoglutaramate
C05829 4 N-Carbamyl-L-glutamate
C06030 4 Methyloxaloacetate
C15767 4 gamma-Glutamyl-gamma-aminobutyraye
C00036 5 Oxaloacetate
C00041 5 L-Alanine
C00042 5 Succinate
C00062 5 L-Arginine
C00065 5 L-Serine
C00067 5 Formaldehyde
C00074 5 Phosphoenolpyruvate
C00081 5 ITP
C00084 5 Acetaldehyde
C00088 5 Nitrite
C00094 5 Sulfite
C00104 5 IDP
C00109 5 2-Oxobutanoate
C00111 5 Glycerone phosphate
C00121 5 D-Ribose
C00133 5 D-Alanine
C00134 5 Putrescine
C00144 5 GMP
C00149 5 (S)-Malate
C00158 5 Citrate
C00160 5 Glycolate
C00186 5 (S)-Lactate
C00199 5 D-Ribulose 5-phosphate
C00227 5 Acetyl phosphate
C00256 5 (R)-Lactate
C00262 5 Hypoxanthine
C00288 5 HCO3-
C00294 5 Inosine
C00327 5 L-Citrulline
C00417 5 cis-Aconitate
C00430 5 5-Aminolevulinate
C00488 5 Formamide
C00497 5 (R)-Malate
C00506 5 L-Cysteate
C00515 5 D-Ornithine
C00519 5 Hypotaurine
C00546 5 Methylglyoxal
C00581 5 Guanidinoacetate
C00603 5 (-)-Ureidoglycolate
C00655 5 Xanthosine 5'-phosphate
C00679 5 5-Dehydro-4-deoxy-D-glucarate
C00684 5 2-Dehydro-3-deoxy-L-arabinonate
C00716 5 Serine
C00740 5 D-Serine
C00763 5 D-Proline
C00900 5 2-Acetolactate
C00989 5 4-Hydroxybutanoic acid
C01031 5 S-Formylglutathione
C01035 5 4-Guanidinobutanoate
C01045 5 N-Formyl-L-glutamate
C01059 5 2,5-Dihydroxypyridine
C01127 5 4-Hydroxy-2-oxoglutarate
C01146 5 2-Hydroxy-3-oxopropanoate
C01151 5 D-Ribose 1,5-bisphosphate
C01157 5 trans-4-Hydroxy-L-proline
C01260 5 P1,P4-Bis(5'-adenosyl) tetraphosphate
C01367 5 3'-AMP
C01417 5 Cyanate
C01566 5 Cyanamide
C01818 5 Hyponitrite
C01962 5 Thiocysteine
C02405 5 Formyl phosphate
C02466 5 Trimetaphosphate
C02614 5 (S)-2-Methylmalate
C02739 5 Phosphoribosyl-ATP
C03015 5 O-Carbamoyl-L-serine
C03090 5 5-Phosphoribosylamine
C03217 5 2-Hydroxy-3-oxoadipate
C03232 5 3-Phosphonooxypyruvate
C03248 5 Acetylenedicarboxylate
C03483 5 Adenosine tetraphosphate
C03564 5 1-Pyrroline-2-carboxylate
C03736 5 alpha-D-Ribose 5-phosphate
C03790 5 N-(Carboxymethyl)-D-alanine
C03961 5 erythro-3-Hydroxy-L-aspartate
C03981 5 2-Hydroxyethylenedicarboxylate
C04184 5 4-Hydroxy-4-methyl-2-oxoglutarate
C04210 5 N5-(L-1-Carboxyethyl)-L-ornithine
C04282 5 1-Pyrroline-4-hydroxy-2-carboxylate
C04307 5 P1,P2-Bis(5'-adenosyl) triphosphate
C04322 5 3,4-Dihydro-2H-Pyrrole-2-carboxylate
C04409 5 2-Amino-3-carboxymuconate semialdehyde
C04734 5 1-(5'-Phosphoribosyl)-5-formamido-4-imidazolecarboxamide
C05360 5 Diimine
C05520 5 2-Amino-3-oxoadipate
C05527 5 3-Sulfinylpyruvate
C05565 5 Hydantoin-5-propionate
C05601 5 4-Hydroxy-2-oxo-heptanedioate
C05715 5 gamma-Amino-gamma-cyanobutanoate
C05823 5 3-Mercaptolactate
C05840 5 Iminoaspartate
C05841 5 Nicotinate D-ribonucleoside
C05946 5 D-4-Hydroxy-2-oxoglutarate
C06010 5 (S)-2-Acetolactate
C06029 5 L-threo-3-Methylmalate
C06033 5 Parapyruvate
C06059 5 Cyclic amidines
C06197 5 P1,P3-Bis(5'-adenosyl) triphosphate
C06201 5 2,4-Dihydroxyhept-2-enedioate
C06393 5 2,3-Diaminopropanoate
C06555 5 Biuret
C07024 5 3'-Keto-3'-deoxy-ATP
C09306 5 Sulfur dioxide
C11500 5 5'-Dehydroadenosine
C11501 5 9-Riburonosyladenine
C15523 5 2,6-Dihydroxynicotinate
C15668 5 1-Pyrroline
C15700 5 gamma-Glutamyl-gamma-aminobutyraldehyde
C00033 6 Acetate
C00035 6 GDP
C00044 6 GTP
C00049 6 L-Aspartate
C00053 6 3'-Phosphoadenylyl sulfate
C00059 6 Sulfate
C00087 6 Sulfur
C00093 6 sn-Glycerol 3-phosphate
C00118 6 (2R)-2-Hydroxy-3-(phosphonooxy)-propanal
C00122 6 Fumarate
C00132 6 Methanol
C00155 6 L-Homocysteine
C00168 6 Hydroxypyruvate
C00177 6 Cyanide
C00179 6 Agmatine
C00184 6 Glycerone
C00188 6 L-Threonine
C00189 6 Ethanolamine
C00197 6 3-Phospho-D-glycerate
C00213 6 Sarcosine
C00218 6 Methylamine
C00222 6 3-Oxopropanoate
C00224 6 Adenylylsulfate
C00231 6 D-Xylulose 5-phosphate
C00242 6 Guanine
C00244 6 Nitrate
C00245 6 Taurine
C00258 6 D-Glycerate
C00266 6 Glycolaldehyde
C00309 6 D-Ribulose
C00345 6 6-Phospho-D-gluconate
C00346 6 Ethanolamine phosphate
C00385 6 Xanthine
C00387 6 Guanosine
C00402 6 D-Aspartate
C00409 6 Methanethiol
C00424 6 (S)-Lactaldehyde
C00436 6 N-Carbamoylputrescine
C00439 6 N-Formimino-L-glutamate
C00469 6 Ethanol
C00490 6 Itaconate
C00499 6 Allantoate
C00533 6 Nitric oxide
C00545 6 L-Arabinonate
C00593 6 Sulfoacetaldehyde
C00597 6 3-Phosphoglycerate
C00623 6 Glycerol 1-phosphate
C00624 6 N-Acetyl-L-glutamate
C00631 6 2-Phospho-D-glycerate
C00632 6 3-Hydroxyanthranilate
C00700 6 XTP
C00711 6 Malate
C00792 6 D-Arginine
C00802 6 Oxalureate
C00810 6 (R)-Acetoin
C00818 6 D-Glucarate
C00879 6 D-Galactarate
C00898 6 (R,R)-Tartaric acid
C00931 6 Porphobilinogen
C00937 6 (R)-Lactaldehyde
C00942 6 3',5'-Cyclic GMP
C00975 6 Dihydroxyfumarate
C00979 6 O-Acetyl-L-serine
C00988 6 2-Phosphoglycolate
C00993 6 D-Alanyl-D-alanine
C01068 6 D-Ribitol 5-phosphate
C01110 6 5-Amino-2-oxopentanoic acid
C01112 6 D-Arabinose 5-phosphate
C01118 6 O-Succinyl-L-homoserine
C01182 6 D-Ribulose 1,5-bisphosphate
C01201 6 N(omega)-(ADP-D-ribosyl)-L-arginine
C01234 6 1-Aminocyclopropane-1-carboxylate
C01251 6 2-Hydroxybutane-1,2,4-tricarboxylate
C01326 6 Hydrogen cyanide
C01358 6 NH4OH
C01384 6 Maleic acid
C01548 6 Acetylene
C01596 6 Maleamate
C01667 6 Bacitracin
C01678 6 Cysteamine
C01682 6 D-Nopaline
C01685 6 D-Ribonate
C01762 6 Xanthosine
C01837 6 Nitroethane
C01857 6 Thioacetate
C01877 6 4-Oxoproline
C01888 6 Aminoacetone
C01990 6 3-Oxalomalate
C01993 6 5'-Oxoinosine
C02091 6 Ureidoglycine
C02107 6 (S,S)-Tartaric acid
C02170 6 Methylmalonate
C02218 6 2-Aminoacrylate
C02291 6 L-Cystathionine
C02341 6 trans-Aconitate
C02353 6 2',3'-Cyclic AMP
C02362 6 2-Oxosuccinamate
C02488 6 (R)-2-Ethylmalate
C02532 6 D-O-Phosphoserine
C02612 6 (R)-2-Methylmalate
C02647 6 4-Guanidinobutanal
C02714 6 N-Acetylputrescine
C02741 6 Phosphoribosyl-AMP
C02798 6 3-Phosphonopyruvate
C02800 6 4,5-Dioxopentanoate
C03063 6 2-Oxohept-3-enedioate
C03078 6 4-Guanidinobutanamide
C03079 6 4-Hydroxy-L-glutamate
C03166 6 Phosphoguanidinoacetate
C03167 6 Phosphonoacetaldehyde
C03174 6 S-Succinylglutathione
C03210 6 2,2'-Iminodipropanoate
C03214 6 2-Amino-3-oxobutanoate
C03296 6 N2-Succinyl-L-arginine
C03341 6 2-Amino-4-oxopentanoic acid
C03394 6 Erythrulose 1-phosphate
C03440 6 cis-4-Hydroxy-D-proline
C03451 6 (R)-S-Lactoylglutathione
C03508 6 L-2-Amino-3-oxobutanoic acid
C03589 6 4-Hydroxy-2-oxopentanoate
C03614 6 Inosine 5'-tetraphosphate
C03680 6 4-Imidazolone-5-propanoate
C03738 6 gamma-L-Glutamyl-D-alanine
C03824 6 2-Aminomuconate semialdehyde
C03838 6 5'-Phosphoribosylglycinamide
C03921 6 2-Dehydro-3-deoxy-D-glucarate
C03943 6 (2R,4S)-2,4-Diaminopentanoate
C04039 6 2,3-Dihydroxy-3-methylbutanoate
C04115 6 4-Carboxy-4-hydroxy-2-oxoadipate
C04137 6 N2-(D-1-Carboxyethyl)-L-arginine
C04181 6 3-Hydroxy-3-methyl-2-oxobutanoic acid
C04272 6 (R)-2,3-Dihydroxy-3-methylbutanoate
C04281 6 L-1-Pyrroline-3-hydroxy-5-carboxylate
C04593 6 (2S,3R)-3-Hydroxybutane-1,2,3-tricarboxylate
C04677 6 1-(5'-Phosphoribosyl)-5-amino-4-imidazolecarboxamide
C05235 6 Hydroxyacetone
C05406 6 (4S)-5-Hydroxy-2,4-dioxopentanoate
C05519 6 L-Allothreonine
C05528 6 3-Sulfopyruvate
C05529 6 H2S2O3
C05532 6 SO2
C05600 6 2-Hydroxyhepta-2,4-dienedioate
C05655 6 5-(2'-Carboxyethyl)-4,6-dihydroxypicolinate
C05820 6 (L-Seryl)adenylate
C05854 6 4-Carboxy-2-oxo-4-pentanoate
C05931 6 N-Succinyl-L-glutamate
C05933 6 N-(omega)-Hydroxyarginine
C05935 6 2-Oxoarginine
C05939 6 Linatine
C05941 6 2-Oxo-4-hydroxy-5-aminovalerate
C05942 6 Pyrrole-2-carboxylate
C05945 6 L-Arginine phosphate
C05947 6 L-erythro-4-Hydroxyglutamate
C05984 6 2-Hydroxybutanoic acid
C05993 6 Acetyl adenylate
C05999 6 Lactaldehyde
C06002 6 (S)-Methylmalonate semialdehyde
C06019 6 D-arabino-3-Hexulose 6-phosphate
C06032 6 D-erythro-3-Methylmalate
C06034 6 4-Hydroxy-4-methylglutamate
C06035 6 4-Methylene-2-oxoglutarate
C06366 6 Homospermidine
C06548 6 Ethylene oxide
C06554 6 Cyanuric acid
C07025 6 3'-Keto-3'-deoxy-AMP
C11511 6 threo-3-Hydroxy-L-aspartate
C11822 6 2-Aminomalonate semialdehyde
C11824 6 Cyclic amide
C14180 6 S-(Hydroxymethyl)glutathione
C15556 6 3,4-Dihydroxy-2-butanone 4-phosphate
C15699 6 gamma-L-Glutamylputrecine
C00021 7 S-Adenosyl-L-homocysteine
C00073 7 L-Methionine
C00085 7 D-Fructose 6-phosphate
C00099 7 beta-Alanine
C00116 7 Glycerol
C00141 7 3-Methyl-2-oxobutanoic acid
C00152 7 L-Asparagine
C00163 7 Propanoate
C00164 7 Acetoacetate
C00216 7 D-Arabinose
C00236 7 3-Phospho-D-glyceroyl phosphate
C00257 7 D-Gluconic acid
C00263 7 L-Homoserine
C00281 7 Sedoheptulose 7-phosphate
C00300 7 Creatine
C00310 7 D-Xylulose
C00320 7 Thiosulfate
C00333 7 D-Galacturonate
C00349 7 2-Methyl-3-oxopropanoate
C00354 7 D-Fructose 1,6-bisphosphate
C00366 7 Urate
C00383 7 Malonate
C00437 7 N-Acetylornithine
C00438 7 N-Carbamoyl-L-aspartate
C00474 7 Ribitol
C00542 7 Cystathionine
C00552 7 meso-Tartaric acid
C00577 7 D-Glyceraldehyde
C00583 7 Propane-1,2-diol
C00596 7 2-Hydroxy-2,4-pentadienoate
C00673 7 2-Deoxy-D-ribose 5-phosphate
C00741 7 Diacetyl
C00785 7 Urocanate
C00804 7 Propynoate
C00815 7 Citramalate
C00820 7 D-Threonine
C00846 7 3-Oxoadipate
C00887 7 Nitrous oxide
C01013 7 3-Hydroxypropanoate
C01015 7 4-Hydroxy-L-proline
C01024 7 Hydroxymethylbilane
C01026 7 N,N-Dimethylglycine
C01042 7 N-Acetyl-L-aspartate
C01043 7 N-Carbamoylsarcosine
C01044 7 N-Formyl-L-aspartate
C01046 7 N-Methyl-L-glutamate
C01077 7 O-Acetyl-L-homoserine
C01099 7 L-Fuculose 1-phosphate
C01101 7 L-Ribulose 5-phosphate
C01102 7 O-Phospho-L-homoserine
C01114 7 L-Arabinono-1,4-lactone
C01131 7 L-Rhamnulose 1-phosphate
C01159 7 2,3-Bisphospho-D-glycerate
C01215 7 2-(Acetamidomethylene)succinate
C01218 7 6-Phospho-2-dehydro-D-gluconate
C01228 7 Guanosine 3',5'-bis(diphosphate)
C01233 7 sn-glycero-3-Phosphoethanolamine
C01236 7 D-Glucono-1,5-lactone 6-phosphate
C01261 7 P1,P4-Bis(5'-guanosyl) tetraphosphate
C01286 7 2-Dehydro-3-deoxy-D-galactonate 6-phosphate
C01304 7 2,5-Diamino-6-hydroxy-4-(5'-phosphoribosylamino)pyrimidine
C01380 7 Ethylene glycol
C01438 7 Methane
C01444 7 Oxamate
C01537 7 Urethane
C01551 7 Allantoin
C01602 7 Ornithine
C01616 7 Tauropine
C01755 7 Thiocyanate
C01769 7 (S)-Acetoin
C01817 7 Homocystine
C01904 7 D-Arabitol
C01959 7 Taurocyamine
C01987 7 2-Aminophenol
C02132 7 Acetylpyruvate
C02220 7 2-Aminomuconate
C02225 7 2-Methylcitrate
C02226 7 2-Methylmaleate
C02294 7 Methylguanidine
C02350 7 (S)(+)-Allantoin
C02512 7 3-Cyano-L-alanine
C02514 7 3-Fumarylpyruvate
C02630 7 2-Hydroxyglutarate
C02657 7 6-Methylsalicylate
C02670 7 D-Glucuronolactone
C02703 7 L-Serine O-sulfate
C02704 7 Monomethyl sulfate
C02721 7 N-Methyl-L-alanine
C02726 7 N4-Phosphoagmatine
C02752 7 Triacetate lactone
C02876 7 Propanoyl phosphate
C02912 7 (R)-Propane-1,2-diol
C02914 7 (S)-2-O-Sulfolactate
C02917 7 (S)-Propane-1,2-diol
C02946 7 4-Acetamidobutanoate
C03044 7 (R,R)-Butane-2,3-diol
C03047 7 1,4-Diguanidinobutane
C03071 7 3-aci-Nitropropanoate
C03082 7 4-Phospho-L-aspartate
C03139 7 N-Amidino-L-aspartate
C03153 7 N5-Methyl-L-glutamine
C03194 7 (R)-1-Aminopropan-2-ol
C03227 7 3-Hydroxy-L-kynurenine
C03284 7 L-3-Amino-isobutanoate
C03406 7 N-(L-Arginino)succinate
C03415 7 N2-Succinyl-L-ornithine
C03453 7 (Z)-5-Oxohex-2-enedioate
C03459 7 2-Hydroxy-3-oxosuccinate
C03537 7 S-Acetylthioethanolamine
C03539 7 S-Ribosyl-L-homocysteine
C03557 7 (2-Aminoethyl)phosphonate
C03600 7 Carboxymethyloxysuccinate
C03623 7 N-Methyl-2-oxoglutaramate
C03716 7 Oxaloacetate 4-methyl ester
C03771 7 5-Guanidino-2-oxopentanoate
C03785 7 D-Tagatose 1,6-bisphosphate
C03794 7 N6-(1,2-Dicarboxyethyl)-AMP
C03826 7 2-Dehydro-3-deoxy-D-xylonate
C03851 7 Adenosine 5'-phosphoramidate
C03872 7 L-Serine-phosphoethanolamine
C03947 7 Glycerol 1,2-cyclic phosphate
C03979 7 2-Dehydro-3-deoxy-L-rhamnonate
C04002 7 But-1-ene-1,2,4-tricarboxylate
C04051 7 5-Amino-4-imidazolecarboxyamide
C04052 7 5-Carboxy-2-oxohept-3-enedioate
C04133 7 N-Acetyl-L-glutamate 5-phosphate
C04225 7 (Z)-But-2-ene-1,2,3-tricarboxylate
C04324 7 4-Carboxy-2-hydroxy-cis,cis-muconate
C04376 7 5'-Phosphoribosyl-N-formylglycinamide
C04392 7 P1,P4-Bis(5'-xanthosyl) tetraphosphate
C04442 7 2-Dehydro-3-deoxy-6-phospho-D-gluconate
C04456 7 6-Phospho-5-dehydro-2-deoxy-D-gluconate
C04478 7 3-Deoxy-D-manno-octulosonate 8-phosphate
C04484 7 4-Carboxy-2-hydroxymuconate semialdehyde
C04494 7 Guanosine 3'-diphosphate 5'-triphosphate
C04584 7 6-Imino-5-oxocyclohexa-1,3-dienecarboxylate
C04823 7 1-(5'-Phosphoribosyl)-5-amino-4-(N-succinocarboxamide)-imidazole
C04895 7 2-Amino-4-hydroxy-6-(erythro-1,2,3-trihydroxypropyl)dihydropteridinetriphosphate
C04896 7 5-(5-Phospho-D-ribosylaminoformimino)-1-(5-phosphoribosyl)-imidazole-4-carboxamide
C05281 7 5-Methylbarbiturate
C05364 7 4-Carboxy-2-oxo-3-hexenedioate
C05378 7 beta-D-Fructose 1,6-bisphosphate
C05382 7 D-Sedoheptulose 7-phosphate
C05405 7 L-Arabinono-1,5-lactone
C05515 7 5-Ureido-4-imidazole carboxylate
C05573 7 Formylisoglutamate
C05640 7 Cinnavalininate
C05654 7 5-(2'-Formylethyl)-4,6-dihydroxypicolinate
C05672 7 2-Amino-3-phosphonopropanoate
C05682 7 Phosphonoacetate
C05714 7 alpha-Aminopropiononitrile
C05824 7 S-Sulfo-L-cysteine
C05922 7 Formamidopyrimidine nucleoside triphosphate
C05932 7 N-Succinyl-L-glutamate 5-semialdehyde
C05936 7 N4-Acetylaminobutanal
C05938 7 L-4-Hydroxyglutamate semialdehyde
C05983 7 Propinol adenylate
C06001 7 (S)-3-Hydroxyisobutyrate
C06159 7 2-Dehydro-3-deoxy-D-fuconate
C06193 7 Guanosine 3'-phosphate
C06234 7 4-Methyl-L-glutamate
C06244 7 Acetamide
C06434 7 5'-Acetylphosphoadenosine
C06441 7 L-Xylulose 1-phosphate
C06455 7 Hydroxymethylphosphonate
C06547 7 Ethylene
C06655 7 L-N2-(2-Carboxyethyl)arginine
C06735 7 Aminoacetaldehyde
C06772 7 Diethanolamine
C06893 7 2-Deoxy-5-keto-D-gluconic acid 6-phosphate
C07272 7 Maleimide
C08734 7 2,4-Dihydroxy-6-amino-1,3,5-triazine
C11205 7 Hexadimethrine bromide
C11437 7 1-Deoxy-D-xylulose 5-phosphate
C11481 7 HSO3-
C11499 7 (S)-3-Sulfolactate
C11537 7 (2R)-3-Sulfolactate
C11631 7 9-Riburonosylhypoxanthine
C14179 7 Sulfoacetate
C15499 7 Pentane-2,4-dione
C15563 7 2-Amino-5-formylamino-6-(5-phosphoribosylamino)pyrimidin-4(3H)-one
C00019 8 S-Adenosyl-L-methionine
C00092 8 D-Glucose 6-phosphate
C00095 8 D-Fructose
C00135 8 L-Histidine
C00181 8 D-Xylose
C00183 8 L-Valine
C00191 8 D-Glucuronate
C00198 8 D-Glucono-1,5-lactone
C00204 8 2-Dehydro-3-deoxy-D-gluconate
C00207 8 Acetone
C00230 8 3,4-Dihydroxybenzoate
C00259 8 L-Arabinose
C00275 8 D-Mannose 6-phosphate
C00279 8 D-Erythrose 4-phosphate
C00312 8 L-Xylulose
C00322 8 2-Oxoadipate
C00328 8 L-Kynurenine
C00337 8 (S)-Dihydroorotate
C00352 8 D-Glucosamine 6-phosphate
C00379 8 Xylitol
C00418 8 (R)-Mevalonate
C00441 8 L-Aspartate 4-semialdehyde
C00447 8 Sedoheptulose 1,7-bisphosphate
C00466 8 Acetoin
C00476 8 D-Lyxose
C00479 8 Propanal
C00502 8 D-Xylonate
C00508 8 L-Ribulose
C00511 8 Propenoate
C00558 8 D-Tagaturonate
C00629 8 2-Dehydro-D-gluconate
C00644 8 D-Mannitol 1-phosphate
C00652 8 D-Arabinono-1,4-lactone
C00665 8 beta-D-Fructose 2,6-bisphosphate
C00672 8 2-Deoxy-D-ribose 1-phosphate
C00682 8 2-Hydroxymuconate semialdehyde
C00719 8 Betaine
C00736 8 Cysteine
C00791 8 Creatinine
C00813 8 Barbiturate
C00855 8 D-Methionine
C00861 8 L-Rhamnulose
C00878 8 D-Arabinonate
C00928 8 Mercaptoethanol
C00966 8 2-Dehydropantoate
C00969 8 3-Hydroxypropanal
C01040 8 L-Gulono-1,4-lactone
C01051 8 Uroporphyrinogen III
C01061 8 4-Fumarylacetoacetate
C01062 8 5-Dehydro-D-gluconate
C01073 8 N-Acetyl-beta-alanine
C01088 8 (R)-3,3-Dimethylmalate
C01089 8 (R)-3-Hydroxybutanoate
C01094 8 D-Fructose 1-phosphate
C01096 8 Sorbitol 6-phosphate
C01097 8 D-Tagatose 6-phosphate
C01108 8 1,2,3-Trihydroxybenzene
C01172 8 beta-D-Glucose 6-phosphate
C01180 8 4-Methylthio-2-oxobutanoic acid
C01187 8 3-Deoxy-D-manno-octulosonate
C01188 8 3-Hydroxy-2-methylpropanoate
C01205 8 (R)-3-Amino-2-methylpropanoate
C01216 8 2-Dehydro-3-deoxy-D-galactonate
C01250 8 N-Acetyl-L-glutamate 5-semialdehyde
C01268 8 5-Amino-6-(5'-phosphoribosylamino)uracil
C01270 8 3-Hydroxy-2-methylpyridine-5-carboxylate
C01328 8 HO-
C01401 8 Alanine
C01467 8 3-Cresol
C01680 8 D-Fuconate
C01721 8 L-Fuculose
C01757 8 Triacetate
C01801 8 Deoxyribose
C01861 8 Trithionate
C01934 8 L-Rhamnonate
C02076 8 Sedoheptulose
C02161 8 Isophenoxazine
C02167 8 Maleylpyruvate
C02207 8 beta-Alanopine
C02222 8 2-Maleylacetate
C02273 8 Digalacturonate
C02305 8 Phosphocreatine
C02348 8 (R)(-)-Allantoin
C02501 8 2-Hydroxymuconate
C02504 8 (2S)-2-Isopropylmalate
C02565 8 N-Methylhydantoin
C02624 8 2,3-Dimethylmalate
C02642 8 3-Ureidopropionate
C02720 8 N-Hydroxyarylamine
C02979 8 Glycerol 2-phosphate
C03046 8 (S,S)-Butane-2,3-diol
C03065 8 3-Guanidinopropanoate
C03124 8 L-Aspartylhydroxamate
C03145 8 N-Formyl-L-methionine
C03149 8 N-Phosphotaurocyamine
C03283 8 L-2,4-Diaminobutanoate
C03291 8 L-Xylulose 5-phosphate
C03354 8 3-Methylthiopropanamine
C03409 8 N-Formimino-L-aspartate
C03431 8 S-Inosyl-L-homocysteine
C03548 8 trans-2,3-Epoxysuccinate
C03586 8 2-Oxo-2,3-dihydrofuran-5-acetate
C03684 8 6-Pyruvoyltetrahydropterin
C03703 8 L-5-Carboxymethylhydantoin
C03761 8 3-Hydroxy-3-methylglutarate
C03932 8 5-Dehydro-2-deoxy-D-gluconate
C04037 8 1-Phospho-alpha-D-galacturonate
C04186 8 5-Carboxymethyl-2-hydroxymuconate
C04451 8 4-Carboxy-2-hydroxyhexa-2,4-dienedioate
C04479 8 2-Hydroxy-6-oxonona-2,4-diene-1,9-dioate
C04544 8 gamma-L-Glutamyl-L-cysteinyl-beta-alanine
C04640 8 2-(Formamido)-N1-(5'-phosphoribosyl)acetamidine
C04751 8 1-(5-Phospho-D-ribosyl)-5-amino-4-imidazolecarboxylate
C04874 8 2-Amino-4-hydroxy-6-(D-erythro-1,2,3-trihydroxypropyl)-7,8-dihydropteridine
C04916 8 N-(5'-Phospho-D-1'-ribulosylformimino)-5-amino-1-(5''-phospho-D-ribosyl)-4-imidazolecarboxamide
C05330 8 Homocysteine
C05340 8 beta-Alanyl-L-arginine
C05345 8 beta-D-Fructose 6-phosphate
C05375 8 2-Hydroxy-2-hydropyrone-4,6-dicarboxylate
C05513 8 Urate-3-ribonucleoside
C05516 8 5-Amino-4-imidazole carboxylate
C05524 8 Aminoacyl-L-methionine
C05574 8 Isoglutamate
C05636 8 3-Hydroxykynurenamine
C05645 8 4-(2-Amino-3-hydroxyphenyl)-2,4-dioxobutanoate
C05656 8 5-(3'-Carboxy-3'-oxopropyl)-4,6-dihydroxypicolinate
C05662 8 Homoisocitrate
C05665 8 beta-Aminopropion aldehyde
C05670 8 beta-Aminopropionitrile
C05711 8 gamma-Glutamyl-beta-cyanoalanine
C05717 8 alpha-Amino-gamma-cyanobutanoate
C05766 8 Uroporphyrinogen I
C05923 8 2,5-Diaminopyrimidine nucleoside triphosphate
C05925 8 Dihydroneopterin phosphate
C05985 8 2-Propyn-1-al
C06031 8 D-threo-3-Methylmalate
C06114 8 gamma-Glutamyl-beta-aminopropiononitrile
C06144 8 3-Butynoate
C06148 8 2,5-Diamino-6-(5'-triphosphoryl-3',4'-trihydroxy-2'-oxopentyl)-amino-4-oxopyrimidine
C06189 8 Cyclic 2,3-bisphospho-D-glycerate
C06194 8 2',3'-Cyclic GMP
C06210 8 2-Hydroxy-6-keto-2,4-heptadienoate
C06430 8 D-Galacturonolactone
C06656 8 Deoxyguanidinoproclavaminic acid
C06771 8 Triethanolamine
C06892 8 2-Deoxy-5-keto-D-gluconic acid
C07123 8 2-Hydroxy-6-oxo-octa-2,4-dienoate
C07331 8 Carbonyl sulfide
C07836 8 D-glycero-D-manno-Heptose 7-phosphate
C08733 8 2-Hydroxy-4,6-diamino-1,3,5-triazine
C11434 8 2-C-Methyl-D-erythritol 4-phosphate
C11536 8 (2R)-2-Phospho-3-sulfolactate
C11821 8 5-Hydroxyisourate
C12248 8 5-Hydroxy-2-oxo-4-ureido-2,5-dihydro-1H-imidazole-5-carboxylate
C12624 8 2-Hydroxy-6-ketononatrienedioate
C15532 8 N-Acetyl-L-citrulline
C00031 9 D-Glucose
C00090 9 Catechol
C00108 9 Anthranilate
C00137 9 myo-Inositol
C00156 9 4-Hydroxybenzoate
C00159 9 D-Mannose
C00170 9 5'-Methylthioadenosine
C00221 9 beta-D-Glucose
C00267 9 alpha-D-Glucose
C00295 9 Orotate
C00314 9 Pyridoxine
C00329 9 D-Glucosamine
C00330 9 Deoxyguanosine
C00357 9 N-Acetyl-D-glucosamine 6-phosphate
C00386 9 Carnosine
C00388 9 1H-Imidazole-4-ethanamine
C00392 9 Mannitol
C00429 9 5,6-Dihydrouracil
C00507 9 L-Rhamnose
C00514 9 D-Mannonate
C00522 9 (R)-Pantoate
C00532 9 L-Arabitol
C00559 9 Deoxyadenosine
C00568 9 4-Aminobenzoate
C00576 9 Betaine aldehyde
C00587 9 3-Hydroxybenzoate
C00618 9 3-Dehydro-L-gulonate
C00628 9 2,5-Dihydroxybenzoate
C00636 9 D-Mannose 1-phosphate
C00663 9 beta-D-Glucose 1-phosphate
C00668 9 alpha-D-Glucose 6-phosphate
C00770 9 L-Idonate
C00772 9 Mevaldate
C00794 9 D-Sorbitol
C00795 9 D-Tagatose
C00800 9 L-Gulonate
C00817 9 D-Altronate
C00860 9 L-Histidinol
C00880 9 D-Galactonate
C00884 9 Homocarnosine
C00905 9 D-Fructuronate
C00922 9 Dimethylmaleate
C00956 9 L-2-Aminoadipate
C00986 9 1,3-Diaminopropane
C01004 9 N-Methylnicotinate
C01019 9 6-Deoxy-L-galactose
C01036 9 4-Maleylacetoacetate
C01053 9 (R)-4-Dehydropantoate
C01107 9 (R)-5-Phosphomevalonate
C01113 9 D-Galactose 6-phosphate
C01137 9 S-Adenosylmethioninamine
C01152 9 N(pi)-Methyl-L-histidine
C01163 9 3-Carboxy-cis,cis-muconate
C01177 9 Inositol 1-phosphate
C01195 9 1-Phospho-alpha-D-glucuronate
C01210 9 N-Methylethanolamine phosphate
C01252 9 4-(2-Aminophenyl)-2,4-dioxobutanoate
C01278 9 2-Carboxy-2,5-dihydro-5-oxofuran-2-acetate
C01300 9 2-Amino-4-hydroxy-6-hydroxymethyl-7,8-dihydropteridine
C01394 9 Xylose
C01420 9 Cystine
C01424 9 Gallate
C01455 9 Toluene
C01508 9 L-Lyxose
C01659 9 Acrylamide
C01751 9 Resorcinol
C01845 9 Propan-2-ol
C01929 9 L-Histidinal
C01998 9 Acrylonitrile
C02116 9 2-Nitropropane
C02143 9 D-threo-Aldose
C02236 9 4-Sulfobenzoate
C02266 9 D-Xylonolactone
C02336 9 beta-D-Fructose
C02360 9 2-Hydroxyadipate
C02385 9 Amino acid(Arg-)
C02457 9 Propane-1,3-diol
C02463 9 Precorrin 2
C02470 9 Xanthurenic acid
C02631 9 2-Isopropylmaleate
C02637 9 3-Dehydroshikimate
C02659 9 Acetone cyanohydrin
C02700 9 L-Formylkynurenine
C02709 9 N-Acetoxyarylamine
C02723 9 N-Methylputrescine
C02753 9 D-Xylono-1,4-lactone
C02780 9 2,5-Didehydro-D-gluconate
C02787 9 2-Methylpropanamine
C02814 9 Benzene-1,2,4-triol
C02888 9 Sorbose 1-phosphate
C02895 9 Xylitol 5-phosphate
C02918 9 1-Methylnicotinamide
C02923 9 2,3-Dihydroxytoluene
C02926 9 2-Aminobutan-4-olide
C02948 9 4-Hydroxyhexan-3-one
C02991 9 L-Rhamnono-1,4-lactone
C02997 9 N-Acetyl-L-histidine
C03172 9 S-Methyl-L-methionine
C03223 9 3,4-Dihydroxyphthalate
C03233 9 4,5-Dihydroxyphthalate
C03263 9 Coproporphyrinogen III
C03267 9 beta-D-Fructose 2-phosphate
C03277 9 Imidazol-5-yl-pyruvate
C03289 9 L-xylo-Hexulonolactone
C03340 9 L-2,3-Dihydrodipicolinate
C03373 9 Aminoimidazole ribotide
C03387 9 D-Glucurono-6,2-lactone
C03393 9 4-Phospho-D-erythronate
C03671 9 2-Pyrone-4,6-dicarboxylate
C03676 9 3-Hydroxy-cis,cis-muconate
C03752 9 2-Amino-2-deoxy-D-gluconate
C03906 9 beta-L-Arabinose 1-phosphate
C03986 9 3-Hydroxy-4-methylanthranilate
C04006 9 1D-myo-Inositol 3-phosphate
C04044 9 3-(2,3-Dihydroxyphenyl)propanoate
C04105 9 2,5-Dihydro-5-oxofuran-2-acetate
C04244 9 6-Lactoyl-5,6,7,8-tetrahydropterin
C04349 9 (4S)-4,6-Dihydroxy-2,5-dioxohexanoate
C04359 9 1-Deoxy-D-altro-heptulose 7-phosphate
C04431 9 cis-4-Carboxymethylenebut-2-en-4-olide
C04454 9 5-Amino-6-(5'-phosphoribitylamino)uracil
C04471 9 (4S,5S)-4,5-Dihydroxy-2,6-dioxohexanoate
C04480 9 3-Carboxy-2-hydroxymuconate semialdehyde
C04546 9 (R)-3-((R)-3-Hydroxybutanoyloxy)butanoate
C04604 9 3-Hydroxy-2-methylpyridine-4,5-dicarboxylate
C04642 9 2-Hydroxy-5-carboxymethylmuconate semialdehyde
C04666 9 D-erythro-1-(Imidazol-4-yl)glycerol 3-phosphate
C04691 9 2-Dehydro-3-deoxy-D-arabino-heptonate 7-phosphate
C05133 9 4-Imidazolone-5-acetate
C05239 9 5-Aminoimidazole
C05324 9 Nicotianamine
C05385 9 D-Glucuronate 1-phosphate
C05512 9 Deoxyinosine
C05533 9 Oxaloglutarate
C05569 9 5'-Phospho-D-1-ribulosylformimine
C05637 9 4,8-Dihydroxyquinoline
C05641 9 5-(3'-Carboxy-3'-oxopropenyl)-4,6-dihydroxypicolinate
C05768 9 Coproporphyrinogen I
C05979 9 Propane-1-ol
C06145 9 3-Butyn-1-al
C06149 9 6-(3'-Triphosphoryl-1'-methylglyceryl)-7-methyl-7,8-dihydrobiopterin
C06156 9 alpha-D-Glucosamine 1-phosphate
C06222 9 Sedoheptulose 1-phosphate
C06311 9 Galactitol 1-phosphate
C06316 9 D-erythro-Ascorbate
C06318 9 (3S,4R)-3,4-Dihydroxycyclohexa-1,5-diene-1,4-dicarboxylate
C06440 9 2-Dehydro-D-glucono-1,5-lactone
C06442 9 N-gamma-Acetyldiaminobutyrate
C06603 9 cis,trans-4-Hydroxymuconic semialdehyde
C06657 9 Guanidinoproclavaminic acid
C06672 9 Vanillate
C06676 9 4-Sulfolactone
C06728 9 3-Ethylcatechol
C06762 9 4-Hydroxy-2-oxohexanoic acid
C06876 9 Nitrosobenzene
C06891 9 D-2,3-Diketo 4-deoxy-epi-inositol
C07087 9 2-Hydroxy-6-oxoocta-2,4,7-trienoate
C08737 9 Melamine
C11472 9 D-glycero-D-manno-Heptose 1,7-bisphosphate
C11514 9 (E)-3-(Methoxycarbonyl)pent-2-enedioate
C11515 9 (E)-2-(Methoxycarbonylmethyl)butenedioate
C12623 9 trans-2,3-Dihydroxycinnamate
C12838 9 trans-4-Carboxymethylenebut-2-en-4-olide
C14610 9 (S)-5-Oxo-2,5-dihydrofuran-2-acetate
C14899 9 3-Dehydro-L-gulonate 6-phosphate
C15527 9 Precorrin 1
C15536 9 Dihydromonacolin L
C15606 9 1,2-Dihydroxy-5-(methylthio)pent-1-en-3-one
C15667 9 5-carboxyamino-1-(5-phospho-D-ribosyl)imidazole
C00072 10 Ascorbate
C00078 10 L-Tryptophan
C00089 10 Sucrose
C00096 10 GDP-mannose
C00103 10 D-Glucose 1-phosphate
C00106 10 Uracil
C00114 10 Choline
C00124 10 D-Galactose
C00140 10 N-Acetyl-D-glucosamine
C00146 10 Phenol
C00180 10 Benzoate
C00185 10 Cellobiose
C00196 10 2,3-Dihydroxybenzoate
C00208 10 Maltose
C00246 10 Butanoic acid
C00247 10 L-Sorbose
C00250 10 Pyridoxal
C00251 10 Chorismate
C00252 10 Isomaltose
C00272 10 Tetrahydrobiopterin
C00286 10 dGTP
C00292 10 Aniline
C00315 10 Spermidine
C00360 10 dAMP
C00362 10 dGMP
C00394 10 GDP-glucose
C00489 10 Glutarate
C00493 10 Shikimate
C00530 10 p-Benzenediol
C00544 10 Homogentisate
C00556 10 Benzyl alcohol
C00627 10 Pyridoxine phosphate
C00633 10 4-Hydroxybenzaldehyde
C00689 10 alpha,alpha'-Trehalose 6-phosphate
C00691 10 2,4,6/3,5-Pentahydroxycyclohexanone
C00755 10 4-Hydroxy-3-methoxy-benzaldehyde
C00805 10 Salicylate
C00811 10 4-Coumarate
C00864 10 Pantothenate
C00921 10 Dihydropteroate
C00944 10 3-Dehydroquinate
C01075 10 N-Sulfo-D-glucosamine
C01079 10 Protoporphyrinogen IX
C01083 10 alpha,alpha-Trehalose
C01100 10 L-Histidinol phosphate
C01103 10 Orotidine 5'-phosphate
C01111 10 7,8-Dihydroxykynurenate
C01143 10 (R)-5-Diphosphomevalonate
C01161 10 3,4-Dihydroxyphenylacetate
C01198 10 3-(2-Hydroxyphenyl)propanoate
C01214 10 1-Amino-1-deoxy-scyllo-inositol
C01225 10 sn-glycero-3-Phospho-1-inositol
C01262 10 beta-Alanyl-N(pi)-methyl-L-histidine
C01267 10 3-(Imidazol-4-yl)-2-oxopropyl phosphate
C01279 10 4-Amino-5-hydroxymethyl-2-methylpyrimidine
C01412 10 Butanal
C01468 10 4-Cresol
C01502 10 o-Methoxyphenol
C01542 10 o-Cresol
C01572 10 Digallate
C01697 10 Galactitol
C01717 10 4-Hydroxy-2-quinolinecarboxylic acid
C01988 10 2-Nitrophenol
C01989 10 3-Ethylmalate
C02024 10 D-Mannuronate
C02214 10 (E)-Glutaconate
C02235 10 4-Nitrocatechol
C02295 10 Methylitaconate
C02351 10 1,2-Benzoquinone
C02372 10 4-Hydroxyaniline
C02431 10 L-Rhamnofuranose
C02480 10 cis,cis-Muconate
C02527 10 Butanoylphosphate
C02591 10 Sucrose 6-phosphate
C02655 10 6-Acetyl-D-glucose
C02734 10 Phenolic phosphate
C02775 10 2,3-Dihydroxyindole
C02779 10 2-Dehydro-D-glucose
C02827 10 D-Glucose 6-sulfate
C02835 10 Imidazole-4-acetate
C02985 10 L-Fucose 1-phosphate
C02995 10 Maltose 6'-phosphate
C03005 10 N-Methylanthranilate
C03089 10 5-Methylthio-D-ribose
C03107 10 D-Glucono-1,4-lactone
C03147 10 N-Malonylanthranilate
C03293 10 N-Adenylylanthranilate
C03375 10 Bis(3-aminopropyl)amine
C03383 10 D-Galactono-1,4-lactone
C03546 10 myo-Inositol 4-phosphate
C03652 10 (2R,3S)-2,3-Dimethylmalate
C03659 10 1-O-Methyl-myo-inositol
C03660 10 3-O-Methyl-myo-inositol
C03817 10 (S)-3-(Imidazol-5-yl)lactate
C03861 10 Dibenzo[1,4]dioxin-2,3-dione
C03972 10 2,3,4,5-Tetrahydrodipicolinate
C04053 10 5-Dehydro-4-deoxy-D-glucuronate
C04062 10 D-myo-Inositol 1,3-bisphosphate
C04063 10 D-myo-Inositol 3,4-bisphosphate
C04076 10 L-2-Aminoadipate 6-semialdehyde
C04091 10 cis-1,2-Dihydrobenzene-1,2-diol
C04138 10 N(alpha)-gamma-L-Glutamylhistamine
C04188 10 S-Methyl-5-thio-D-ribose 1-phosphate
C04221 10 trans-1,2-Dihydrobenzene-1,2-diol
C04256 10 N-Acetyl-D-glucosamine 1-phosphate
C04257 10 N-Acetyl-D-mannosamine 6-phosphate
C04299 10 D-myo-Inositol 1,2-cyclic phosphate
C04302 10 N-(5-Phospho-D-ribosyl)anthranilate
C04411 10 (2R,3S)-3-Isopropylmalate
C04534 10 6-Phospho-beta-D-glucosyl-(1,4)-D-glucose
C04553 10 3-Carboxy-2,5-dihydro-5-oxofuran-2-acetate
C04575 10 (4R,5S)-4,5,6-Trihydroxy-2,3-dioxohexanoate
C04592 10 Toluene-cis-dihydrodiol
C04634 10 1,6-Dihydroxycyclohexa-2,4-diene-1-carboxylate
C04732 10 4-(1-D-Ribitylamino)-5-amino-2,6-dihydroxypyrimidine
C04783 10 cis-4,5-Dihydroxycyclohexa-1(6),2-diene-1,2-dicarboxylate
C04807 10 2-Amino-7,8-dihydro-4-hydroxy-6-(diphosphooxymethyl)pteridine
C05127 10 N-Methylhistamine
C05130 10 Imidazole-4-acetaldehyde
C05135 10 4-(beta-Acetylaminoethyl)imidazole
C05198 10 5'-Deoxyadenosine
C05383 10 Aminosugars
C05396 10 Lactose 6-phosphate
C05556 10 delta(L-2-Aminoadipyl)-L-cysteinyl-D-valine
C05560 10 L-2-Aminoadipate adenylate
C05568 10 Imidazole lactate
C05585 10 Gentisate aldehyde
C05616 10 3-O-Methylgallate
C05653 10 Formylanthranilate
C05772 10 Precorrin 3A
C05778 10 Sirohydrochlorin
C05835 10 2-Formaminobenzoylacetate
C06051 10 Isopyridoxal
C06054 10 2-Oxo-3-hydroxy-4-phosphobutanoate
C06178 10 1-Methylpyrrolinium
C06192 10 ADP-mannose
C06195 10 Imidazolone
C06231 10 Ectoine
C06312 10 L-Tagatose 6-phosphate
C06321 10 1,6-Dihydroxy-cis-2,4-cyclohexadiene-1-carboxylic acid
C06337 10 Terephthalate
C06352 10 4-O-Methyl-myo-inositol
C06353 10 6-O-Methyl-myo-inositol
C06658 10 Proclavaminic acid
C06675 10 3-Sulfomuconate
C06679 10 4-Sulfobenzaldehyde
C06680 10 4-Hydroxyphthalate
C06720 10 1,6-Dihydroxy-5-methylcyclohexa-2,4-dienecarboxylate
C06727 10 cis-1,2-Dihydro-3-ethylcatechol
C06731 10 1,2-Dihydroxy-6-methylcyclohexa-3,5-dienecarboxylate
C06761 10 (4E)-2-Oxohexenoic acid
C06813 10 Nitrobenzene
C07085 10 3-Vinylcatechol
C07103 10 2-Hydroxy-1,4-benzoquinone
C07734 10 2-Hydroxy-6-oxo-6-(2-hydroxyphenoxy)-hexa-2,4-dienoate
C07838 10 D-glycero-D-manno-Heptose 1-phosphate
C08062 10 2-Hydroxy-6-oxo-(2'-aminophenyl)-hexa-2,4-dienoate
C08276 10 3-(Methylthio)propionic acid
C09816 10 Benzylsuccinate
C10974 10 4-Methylaminobutanal
C11354 10 2-Hydroxy-cis-hex-2,4-dienoate
C11355 10 4-Amino-4-deoxychorismate
C11457 10 3-(3-Hydroxy-phenyl)-propanoic acid
C11588 10 cis-3-(Carboxy-ethyl)-3,5-cyclo-hexadiene-1,2-diol
C12621 10 trans-3-Hydroxycinnamate
C12622 10 cis-3-(3-Carboxyethenyl)-3,5-cyclohexadiene-1,2-diol
C13482 10 Phosphodimethylethanolamine
C13635 10 4-Hydroxyphenacyl alcohol
C14088 10 3-Methylsalicylate
C15486 10 3''-Deamino-3''-oxonicotianamine
C15526 10 3-Methylhistamine
C15548 10 2-alpha-D-Glucosyl-D-glucose
C15585 10 myo-Inositol phosphate
C15650 10 2,3-Diketo-5-methylthiopentyl-1-phosphate
C15651 10 2-Hydroxy-3-keto-5-methylthiopentenyl-1-phosphate
C00018 11 Pyridoxal phosphate
C00047 11 L-Lysine
C00082 11 L-Tyrosine
C00105 11 UMP
C00129 11 Isopentenyl diphosphate
C00206 11 dADP
C00243 11 Lactose
C00254 11 Prephenate
C00261 11 Benzaldehyde
C00268 11 Dihydrobiopterin
C00273 11 5-Dehydro-D-fructose
C00296 11 Quinate
C00299 11 Uridine
C00325 11 GDP-L-fucose
C00331 11 Indolepyruvate
C00361 11 dGDP
C00380 11 Cytosine
C00398 11 Tryptamine
C00415 11 Dihydrofolate
C00423 11 trans-Cinnamate
C00425 11 Dehydroascorbate
C00446 11 alpha-D-Galactose 1-phosphate
C00449 11 N6-(L-1,3-Dicarboxypropyl)-L-lysine
C00450 11 2,3,4,5-Tetrahydropyridine-2-carboxylate
C00463 11 Indole
C00472 11 p-Benzoquinone
C00492 11 Raffinose
C00498 11 ADP-glucose
C00526 11 Deoxyuridine
C00534 11 Pyridoxamine
C00548 11 Phenyl acetate
C00588 11 Choline phosphate
C00612 11 N1-Acetylspermidine
C00642 11 4-Hydroxyphenylacetate
C00643 11 5-Hydroxy-L-tryptophan
C00645 11 N-Acetyl-D-mannosamine
C00660 11 D-Glucose 1,6-bisphosphate
C00670 11 sn-glycero-3-Phosphocholine
C00745 11 Nicotine
C00750 11 Spermine
C00831 11 Pantetheine
C00847 11 4-Pyridoxate
C00870 11 4-Nitrophenol
C00885 11 Isochorismate
C00919 11 Choline sulfate
C00954 11 Indole-3-acetate
C00971 11 4-Pyridoxolactone
C00976 11 GDP-D-mannuronate
C00977 11 L-Tryptophanamide
C01029 11 N8-Acetylspermidine
C01041 11 Monodehydroascorbate
C01093 11 Cellobiono-1,5-lactone
C01115 11 L-Galactono-1,4-lactone
C01133 11 N-Acetyl-D-glucosaminate
C01168 11 Pseudouridine 5'-phosphate
C01179 11 3-(4-Hydroxyphenyl)pyruvate
C01197 11 3,4-Dihydroxy-trans-cinnamate
C01220 11 1D-myo-Inositol 1,4-bisphosphate
C01222 11 GDP-4-dehydro-6-deoxy-D-mannose
C01231 11 alpha-D-Glucose 1,6-bisphosphate
C01235 11 1-alpha-D-Galactosyl-myo-inositol
C01243 11 1D-myo-Inositol 1,3,4-trisphosphate
C01249 11 7,8-Dihydro-7,8-dihydroxykynurenate
C01269 11 5-O-(1-Carboxyvinyl)-3-phosphoshikimate
C01273 11 2-Hydroxy-6-oxo-6-phenylhexa-2,4-dienoate
C01283 11 1-Amino-1-deoxy-scyllo-inositol 4-phosphate
C01302 11 1-(2-Carboxyphenylamino)-1'-deoxy-D-ribulose 5'-phosphate
C01403 11 Anisole
C01405 11 Aspirin
C01407 11 Benzene
C01507 11 L-Iditol
C01586 11 Hippurate
C01606 11 Phthalate
C01620 11 Threonate
C01674 11 Chitobiose
C01742 11 Palatinose
C01771 11 2-Butenoate
C01772 11 trans-2-Hydroxycinnamate
C01996 11 Acetylcholine
C02048 11 Laminaribiose
C02130 11 Acetyl-maltose
C02191 11 Protoporphyrin
C02253 11 Benzoylagmatine
C02274 11 Dihydrocoumarin
C02280 11 GDP-L-galactose
C02469 11 Uroporphyrin III
C02558 11 N-Acetylarylamine
C02652 11 5-Dehydroshikimate
C02669 11 D-Galactono-1,5-lactone
C02693 11 Indole-3-acetamide
C02718 11 N-Formiminoglycine
C02930 11 2-Methyleneglutarate
C02964 11 D-Glucosyl-D-mannose
C02983 11 L-2-Methyltryptophan
C03030 11 Uracil 5-carboxylate
C03175 11 Shikimate 3-phosphate
C03198 11 (S)-4-Hydroxymandelate
C03230 11 3-Indoleglycolaldehyde
C03269 11 D-galacto-Hexodialdose
C03273 11 5-Oxopentanoate
C03465 11 3-Methyl-2-oxopentanoate
C03492 11 D-4'-Phosphopantothenate
C03506 11 Indoleglycerol phosphate
C03584 11 3-(Uracil-1-yl)-L-alanine
C03590 11 4-Hydroxyphenylglyoxylate
C03661 11 1F-beta-D-Fructosylsucrose
C03666 11 2-Carboxy-cis,cis-muconate
C03710 11 N-Benzyloxycarbonylglycine
C03742 11 (S)-4-Hydroxymandelonitrile
C03789 11 N,6-O-Disulfo-D-glucosamine
C03871 11 L-2-Amino-6-oxoheptanedioate
C04030 11 (2,3-Dihydroxybenzoyl)adenylate
C04043 11 3,4-Dihydroxyphenylacetaldehyde
C04171 11 2,3-Dihydro-2,3-dihydroxybenzoate
C04204 11 N-(2,3-Dihydroxybenzoyl)-L-serine
C04236 11 (2S)-2-Isopropyl-3-oxosuccinate
C04287 11 3,5/4-Trihydroxycyclohexa-1,2-dione
C04332 11 6,7-Dimethyl-8-(1-D-ribityl)lumazine
C04437 11 1-(5-Phosphoribosyl)imidazole-4-acetate
C04462 11 N-Succinyl-2-L-amino-6-oxoheptanedioate
C04540 11 N4-(Acetyl-beta-D-glucosaminyl)asparagine
C04547 11 1,2-Bis(4-hydroxy-3-methoxyphenyl)ethylene
C04556 11 4-Amino-2-methyl-5-phosphomethylpyrimidine
C04582 11 S-Methyl-5-thio-D-ribulose 1-phosphate
C04733 11 4-(4-Deoxy-beta-D-gluc-4-enuronosyl)-D-galacturonate
C04826 11 5-(3-Carboxy-3-oxopropenyl)-4,6-dihydroxypyridine-2-carboxylate
C05399 11 Melibiitol
C05400 11 Epimelibiose
C05401 11 3-beta-D-Galactosyl-sn-glycerol
C05402 11 Melibiose
C05411 11 L-Xylonate
C05412 11 L-Lyxonate
C05422 11 L-Dehydroascorbate
C05539 11 N-Acetyl-L-2-amino-6-oxopimelate
C05557 11 Isopenicillin N
C05582 11 Homovanillate
C05593 11 3-Hydroxyphenylacetate
C05627 11 4-Hydroxystyrene
C05629 11 Phenylpropanoate
C05658 11 Indoxyl
C05730 11 Glutathionylspermidine
C05827 11 Methylimidazole acetaldehyde
C05852 11 2-Hydroxyphenylacetate
C06011 11 Benzenamine sulfate
C06045 11 3-Methoxy-4-hydroxyphenylacetate
C06055 11 O-Phospho-4-hydroxy-L-threonine
C06118 11 4-(4-Deoxy-alpha-D-gluc-4-enuronosyl)-D-galacturonate
C06142 11 1-Butanol
C06187 11 Arbutin 6-phosphate
C06202 11 Salicylaldehyde
C06206 11 Benzoyl phosphate
C06219 11 Cellotriose
C06241 11 N-Acetylneuraminate 9-phosphate
C06313 11 Biopterin
C06317 11 4-Hydroxy-3-methoxy-benzenemethanol
C06330 11 Quinoline-3,4-diol
C06397 11 ADP-D-glycero-D-manno-heptose
C06406 11 Precorrin 3B
C06433 11 5'-Benzoylphosphoadenosine
C06435 11 5'-Butyrylphosphoinosine
C06659 11 Dihydroclavaminic acid
C06674 11 4-Sulfocatechol
C06678 11 4-Sulfobenzyl alcohol
C06732 11 alpha,beta-Didehydrotryptophan
C06760 11 2-Hydroxy-5-methyl-cis,cis-muconic semialdehyde
C07084 11 Styrene cis-glycol
C07111 11 Ethylbenzene
C07211 11 m-Methylbenzoate
C07215 11 o-Toluate
C07479 11 2-Oxo-5-methyl-cis-muconate
C07731 11 2-Hydroxy-6-oxo-6-(2-hydroxyphenyl)-hexa-2,4-dienoate
C07733 11 2,2',3-Trihydroxydiphenylether
C08061 11 2'-Aminobiphenyl-2,3-diol
C09814 11 Benzonitrile
C09815 11 Benzamide
C11503 11 3-Hydroxy-1H-quinolin-4-one
C11516 11 2-(alpha-D-Mannosyl)-3-phosphoglycerate
C11638 11 3-Amino-2-oxopropyl phosphate
C13634 11 2,3-Bis(4-hydroxyphenyl)-1,2-propanediol
C13636 11 4-Hydroxyphenyl acetate
C14087 11 3-Methylsalicylaldehyde
C14097 11 2-Hydroxyisophthalic acid
C15483 11 D-Galactonolactone
C15485 11 2'-Deoxymugineic acid
C15522 11 4a-Hydroxytetrahydrobiopterin
C00015 12 UDP
C00029 12 UDP-glucose
C00055 12 CMP
C00075 12 UTP
C00079 12 L-Phenylalanine
C00101 12 Tetrahydrofolate
C00131 12 dATP
C00166 12 Phenylpyruvate
C00233 12 4-Methyl-2-oxopentanoate
C00235 12 Dimethylallyl diphosphate
C00255 12 Riboflavin
C00270 12 N-Acetylneuraminate
C00355 12 3,4-Dihydroxy-L-phenylalanine
C00365 12 dUMP
C00407 12 L-Isoleucine
C00408 12 L-Pipecolate
C00431 12 5-Aminopentanoate
C00475 12 Cytidine
C00483 12 Tyramine
C00504 12 Folate
C00561 12 Mandelonitrile
C00637 12 Indole-3-acetaldehyde
C00647 12 Pyridoxamine phosphate
C00680 12 meso-2,6-Diaminoheptanedioate
C00739 12 D-Lysine
C00780 12 3-(2-Aminoethyl)-1H-indol-5-ol
C00826 12 L-Arogenate
C00881 12 Deoxycytidine
C00990 12 5-Aminopentanamide
C01028 12 N6-Hydroxy-L-lysine
C01134 12 Pantetheine 4'-phosphate
C01142 12 (3S)-3,6-Diaminohexanoate
C01239 12 N-Acetyl-beta-D-glucosaminylamine
C01245 12 D-myo-Inositol 1,4,5-trisphosphate
C01258 12 1,2-Didehydropiperidine-2-carboxylate
C01272 12 1D-myo-Inositol 1,3,4,5-tetrakisphosphate
C01294 12 1-Guanidino-1-deoxy-scyllo-inositol 4-phosphate
C01368 12 3'-UMP
C01408 12 Benzoin
C01456 12 Tropate
C01475 12 Allysine
C01477 12 Apigenin
C01494 12 Ferulate
C01504 12 Indanone
C01582 12 Galactose
C01613 12 Stachyose
C01672 12 Cadaverine
C01984 12 (S)-Mandelate
C02013 12 Cellotetraose
C02043 12 Indolelactate
C02067 12 Pseudouridine
C02090 12 Trypanothione
C02137 12 alpha-Oxo-benzeneacetic acid
C02427 12 L-Homocitrulline
C02526 12 Biphenyl-2,3-diol
C02674 12 Deoxyribonolactone
C02727 12 N6-Acetyl-L-lysine
C02728 12 N6-Methyl-L-lysine
C02837 12 L-Lysine 1,6-lactam
C02938 12 3-Indoleacetonitrile
C02947 12 4-Coumaroylshikimate
C02977 12 GDP-6-deoxy-D-talose
C02993 12 L-Tyrosyl-L-arginine
C03004 12 N-Hydroxy-L-tyrosine
C03057 12 2-Carboxybenzaldehyde
C03064 12 3-Dehydro-L-threonate
C03117 12 GDP-6-deoxy-D-mannose
C03204 12 10-Formyldihydrofolate
C03239 12 6-Amino-2-oxohexanoate
C03290 12 L-threo-3-Phenylserine
C03360 12 4-Nitrophenyl phosphate
C03493 12 D-4-Hydroxyphenylglycine
C03549 12 2-Hydroxycinnamate
C03569 12 2,2',3-Trihydroxybiphenyl
C03574 12 2-Formylaminobenzaldehyde
C03582 12 3,4',5-Trihydroxystilbene
C03672 12 3-(4-Hydroxyphenyl)lactate
C03750 12 2,6-Dioxo-6-phenylhexanoate
C03758 12 4-(2-Aminoethyl)-1,2-benzenediol
C03765 12 4-Hydroxyphenylacetaldehyde
C03914 12 (S)-beta-Methylindolepyruvate
C03964 12 (R)-3-(4-Hydroxyphenyl)lactate
C03971 12 1F-alpha-D-Galactosylraffinose
C04020 12 N2-(D-1-Carboxyethyl)-L-lysine
C04079 12 N-((R)-Pantothenoyl)-L-cysteine
C04211 12 N6-[(Indole-3-yl)acetyl]-L-lysine
C04352 12 (R)-4'-Phosphopantothenoyl-L-cysteine
C04353 12 (Z)-4-Hydroxyphenylacetaldehyde-oxime
C04366 12 3-(2-Carboxyethenyl)-cis,cis-muconate
C04368 12 3-Amino-3-(4-hydroxyphenyl)propanoate
C04390 12 N6-Acetyl-LL-2,6-diaminoheptanedioate
C04421 12 N-Succinyl-LL-2,6-diaminoheptanedioate
C04477 12 1D-myo-Inositol 1,3,4,6-tetrakisphosphate
C04498 12 N-(4-Guanidinobutyl)-4-hydroxycinnamide
C04674 12 3-D-Glucuronosyl-N2,6-disulfo-beta-D-glucosamine
C04752 12 2-Methyl-4-amino-5-hydroxymethylpyrimidine diphosphate
C05131 12 (1-Ribosylimidazole)-4-acetate
C05341 12 beta-Alanyl-L-lysine
C05343 12 (R)-4-Hydroxymandelate
C05350 12 2-Hydroxy-3-(4-hydroxyphenyl)propenoate
C05404 12 D-Gal alpha 1->6D-Gal alpha 1->6D-Glucose
C05581 12 3-Methoxy-4-hydroxyphenylacetaldehyde
C05608 12 4-Hydroxycinnamyl aldehyde
C05644 12 3-Methylindolepyruvate
C05646 12 5-Hydroxyindolepyruvate
C05648 12 5-Hydroxy-N-formylkynurenine
C05817 12 2-Succinyl-6-hydroxy-2,4-cyclohexadiene-1-carboxylate
C05828 12 Methylimidazoleacetic acid
C05834 12 3-Methyldioxyindole
C06050 12 2-Methyl-3-hydroxy-5-formylpyridine-4-carboxylate
C06056 12 4-Hydroxy-L-threonine
C06203 12 trans-O-Hydroxybenzylidenepyruvate
C06213 12 N-Methyltryptamine
C06224 12 3,4-Dihydroxystyrene
C06335 12 4-Aminobenzenesulfonate
C06343 12 Quinolin-4-ol
C06372 12 Lacto-N-biose
C06398 12 ADP-L-glycero-D-manno-heptose
C06407 12 Precorrin 4
C06561 12 Isosalipurpol
C06564 12 Penicillin N
C06660 12 Clavaminic acid
C06677 12 Toluene-4-sulfonate
C06730 12 4-Methylcatechol
C07083 12 Styrene
C07086 12 Phenylacetic acid
C07112 12 1-Phenylethanol
C07209 12 3-Methylbenzaldehyde
C07214 12 2-Methylbenzaldehyde
C07335 12 2-Amino-3-oxo-4-phosphonooxybutyrate
C07478 12 2-Hydroxy-5-methyl-cis,cis-muconate
C07732 12 Dibenzo-p-dioxin
C08060 12 Carbazole
C08063 12 1,4-Cyclohexanedione
C08650 12 Isoliquiritigenin
C10517 12 2-(beta-D-Glucosyl)-sn-glycerol 3-phosphate
C10700 12 4'-Hydroxyacetophenone
C10906 12 D-Fructose
C11527 12 4-Hydroxymandelate
C11544 12 2(alpha-D-Mannosyl)-D-glycerate
C11811 12 1-Hydroxy-2-methyl-2-butenyl 4-diphosphate
C12093 12 1,3-Dihydroxy-N-methylacridone
C12312 12 Indolin-2-one
C12323 12 L-4-Hydroxyphenylglycine
C12989 12 N2-Acetyl-L-lysine
C13631 12 2,2-Bis(4-hydroxyphenyl)-1-propanol
C14086 12 2-Hydroxy-3-methylbenzalpyruvate
C14096 12 3-Formylsalicylic acid
C14830 12 GDP-4-keto-6-L-deoxygalactose
C15500 12 Mugineic acid
C15502 12 3-Epihydroxy-2'-deoxymugineic acid
C00043 13 UDP-N-acetyl-D-glucosamine
C00052 13 UDP-D-galactose
C00061 13 FMN
C00063 13 CTP
C00112 13 CDP
C00123 13 L-Leucine
C00143 13 5,10-Methylenetetrahydrofolate
C00167 13 UDP-glucuronate
C00234 13 10-Formyltetrahydrofolate
C00239 13 dCMP
C00341 13 Geranyl diphosphate
C00440 13 5-Methyltetrahydrofolate
C00445 13 5,10-Methenyltetrahydrofolate
C00458 13 dCTP
C00460 13 dUTP
C00509 13 Naringenin
C00513 13 CDP-glycerol
C00547 13 L-Noradrenaline
C00570 13 CDP-ethanolamine
C00601 13 Phenylacetaldehyde
C00617 13 UDP-D-galacturonate
C00650 13 4-Hydroxymandelonitrile
C00664 13 5-Formiminotetrahydrofolate
C00666 13 LL-2,6-Diaminoheptanedioate
C00671 13 (S)-3-Methyl-2-oxopentanoic acid
C00822 13 Dopaquinone
C00844 13 (R)-Prunasin
C00852 13 Chlorogenate
C00882 13 Dephospho-CoA
C00903 13 Cinnamaldehyde
C00955 13 Indole-3-ethanol
C00978 13 N-Acetylserotonin
C01007 13 Reduced riboflavin
C01158 13 1-O-Galloyl-beta-D-glucose
C01170 13 UDP-N-acetyl-D-mannosamine
C01186 13 (3S,5S)-3,5-Diaminohexanoate
C01275 13 (3E)-4-(2-Carboxyphenyl)-2-oxobut-3-enoate
C01284 13 1D-myo-Inositol 1,3,4,5,6-pentakisphosphate
C01346 13 dUDP
C01390 13 Prenol
C01460 13 Vitexin
C01470 13 Acacetin
C01514 13 Luteolin
C01594 13 Linamarin
C01710 13 Indan-1-ol
C01714 13 Apigenin-6-C-glucoside
C01727 13 Lumichrome
C01745 13 Pinosylvin
C01752 13 Scopoletin
C01983 13 (R)-Mandelate
C02265 13 D-Phenylalanine
C02355 13 2',3'-Cyclic UMP
C02442 13 N-Methyltyramine
C02499 13 2-Hydroxybiphenyl
C02505 13 2-Phenylacetamide
C02564 13 N-Feruloylglycine
C02569 13 Neryl diphosphate
C02572 13 O-Feruloylquinate
C02646 13 4-Coumaryl alcohol
C02666 13 Coniferyl aldehyde
C02717 13 N-Feruloyltyramine
C02730 13 2-Succinylbenzoate
C02763 13 enol-Phenylpyruvate
C02916 13 (S)-Norlaudanosoline
C02927 13 2-Caffeoylisocitrate
C02937 13 3-Indoleacetaldoxime
C03002 13 N-Caffeoylputrescine
C03003 13 N-Glucosylnicotinate
C03087 13 5-Acetamidopentanoate
C03097 13 Aryl beta-D-glucoside
C03112 13 Deacetylcephalosporin C
C03142 13 N-D-Glucosylarylamine
C03170 13 Oxidized trypanothione
C03479 13 5-Formyltetrahydrofolate
C03519 13 N-Acetyl-L-phenylalanine
C03708 13 N-Acetyl-O-acetylneuraminate
C03709 13 N-Adenylyl-L-phenylalanine
C03955 13 N6-Acetyl-N6-hydroxy-L-lysine
C03993 13 4-(beta-D-Glucosyloxy)benzoate
C03996 13 5'-O-beta-D-Glucosylpyridoxine
C04015 13 N-Acetyl-4-O-acetylneuraminate
C04016 13 N-Acetyl-7-O-acetylneuraminate
C04017 13 N-Acetyl-9-O-acetylneuraminate
C04045 13 3-(3,4-Dihydroxyphenyl)pyruvate
C04089 13 UDP-4-dehydro-6-deoxy-D-glucose
C04092 13 delta1-Piperideine-2-carboxylate
C04112 13 3-Methyl-cis,cis-hexadienedioate
C04124 13 Indole-3-acetyl-beta-1-D-glucose
C04164 13 trans-Cinnamoyl beta-D-glucoside
C04227 13 1-(4-Hydroxyphenyl)-2-aminoethanol
C04280 13 1-Guanidino-1-deoxy-scyllo-inositol
C04290 13 4-(3-Methylbut-2-enyl)-L-tryptophan
C04415 13 4-O-beta-D-Glucosyl-4-hydroxycinnamate
C04548 13 1-(4-Hydroxyphenyl)-2-(methylamino)ethanol
C04608 13 Apigenin 7-O-beta-D-glucoside
C04713 13 N6-(delta2-Isopentenyl)-adenosine 5'-monophosphate
C04796 13 4-(L-Alanin-3-yl)-2-hydroxy-cis,cis-muconate 6-semialdehyde
C04797 13 5-(L-Alanin-3-yl)-2-hydroxy-cis,cis-muconate 6-semialdehyde
C05143 13 Dhurrin
C05158 13 trans-beta-D-Glucosyl-2-hydroxycinnamate
C05161 13 2,5-Diaminohexanoate
C05328 13 D-2-Amino-hexano-6-lactam
C05332 13 Phenethylamine
C05548 13 6-Acetamido-2-oxohexanoate
C05587 13 3-Methoxytyramine
C05595 13 4-Hydroxyphenylacetylglutamine
C05596 13 4-Hydroxyphenylacetylglycine
C05607 13 Phenyllactate
C05619 13 5-Hydroxyferulate
C05631 13 Eriodictyol
C05634 13 5-Hydroxyindoleacetaldehyde
C05647 13 Formyl-5-hydroxykynurenamine
C05651 13 5-Hydroxykynurenine
C05657 13 6-Hydroxyindolelactate
C05822 13 3'-CMP
C05837 13 Glucobrassicin
C06044 13 4-Hydroxyphenylethanol
C06057 13 3-Aminopropane-1,2-diol
C06160 13 (S)-Norcoclaurine
C06186 13 Arbutin
C06198 13 P1,P4-Bis(5'-uridyl) tetraphosphate
C06204 13 2-Hydroxychromene-2-carboxylate
C06212 13 N-Methylserotonin
C06218 13 Cellopentaose
C06416 13 Precorrin 5
C06565 13 Deacetoxycephalosporin C
C06589 13 cis-2,3-Dihydro-2,3-dihydroxybiphenyl
C06673 13 4-Carboxy-4'-sulfoazobenzene
C06729 13 cis-1,2-Dihydroxy-4-methylcyclohexa-3,5-diene-1-carboxylate
C07113 13 Acetophenone
C07213 13 2-Methylbenzyl alcohol
C07216 13 3-Methylbenzyl alcohol
C07305 13 Products of ATP breakdown
C07719 13 2-Formyl-1-indanone
C07720 13 3-Hydroxy-1-indanone
C07728 13 3-Isochromanone
C07729 13 Dibenzofuran
C08481 13 Indican
C08576 13 Aureusidin
C09332 13 Tetrahydrofolyl-[Glu](2)
C09756 13 Homoeriodictyol
C09762 13 Liquiritigenin
C10192 13 Tricetin
C10945 13 Caffeic aldehyde
C11130 13 1,3-Dihydro-3-hydroxy-2H-indol-2-one
C11521 13 UDP-6-sulfoquinovose
C11546 13 2-(beta-D-Glucosyl)-sn-glycerol
C11555 13 1D-myo-Inositol 1,4,5,6-tetrakisphosphate
C12210 13 UDP-3-ketoglucose
C12455 13 5-Aminopentanal
C12456 13 3-Dimethylallyl-4-hydroxyphenylpyruvate
C12631 13 2-Hydroxy-2,3-dihydrogenistein
C12988 13 N2-Acetyl-L-aminoadipate semialdehyde
C13624 13 Bisphenol A
C13632 13 4,4'-Dihydroxy-alpha-methylstilbene
C13633 13 2,2-Bis(4-hydroxyphenyl)-propanoic acid
C13638 13 1-(4'-Hydroxyphenyl)ethanol
C14085 13 2-Hydroxy-8-methylchromene-2-carboxylate
C14095 13 2-Hydroxy-3-carboxybenzalpyruvate
C14103 13 4-Methylsalicylate
C15501 13 3-Epihydroxymugineic acid
C15503 13 N,N-Dihydroxy-L-tyrosine
C15531 13 2'-O-Methylisoliquiritigenin
C00010 14 CoA
C00016 14 FAD
C00113 14 PQQ
C00128 14 CMP-N-acetylneuraminate
C00190 14 UDP-D-xylose
C00203 14 UDP-N-acetyl-D-galactosamine
C00293 14 Glucose
C00307 14 CDP-choline
C00364 14 dTMP
C00448 14 trans,trans-Farnesyl diphosphate
C00482 14 Sinapate
C00501 14 CDP-glucose
C00521 14 (-)-Limonene
C00590 14 Coniferyl alcohol
C00611 14 N-Acetyllactosamine
C00705 14 dCDP
C00788 14 L-Adrenaline
C00789 14 CDP-ribitol
C00916 14 Cephalosporin C
C00935 14 UDP-L-arabinose
C00941 14 3',5'-Cyclic CMP
C00974 14 Dihydrokaempferol
C01092 14 8-Amino-7-oxononanoate
C01204 14 myo-Inositol hexakisphosphate
C01207 14 3-(3,4-Dihydroxyphenyl)lactate
C01454 14 Toluate
C01481 14 Caffeate
C01527 14 Scopolin
C01592 14 Licodione
C01598 14 Melatonin
C01617 14 Taxifolin
C01623 14 UDP-apiose
C01847 14 Reduced FMN
C01855 14 Taxiphyllin
C01982 14 (R)-Amygdalin
C02083 14 Styrene oxide
C02115 14 2-Methylserine
C02199 14 UDP-L-rhamnose
C02223 14 2-Methylbutanal
C02330 14 UDP-L-iduronate
C02344 14 (-)-endo-Fenchol
C02354 14 2',3'-Cyclic CMP
C02394 14 Cinnamyl alcohol
C02462 14 Sabinene hydrate
C02486 14 (3R)-beta-Leucine
C02656 14 6-Carboxyhexanoate
C02710 14 N-Acetyl-L-leucine
C03012 14 Naphthalene-1,2-diol
C03190 14 (+)-Bornyl-diphosphate
C03203 14 1-Hydroxy-2-naphthoate
C03486 14 CDP-N-methylethanolamine
C03495 14 Deoxy-5-methylcytidylate
C03515 14 Luteolin 7-O-glucuronide
C03656 14 (S)-5-Amino-3-oxohexanoic acid
C03733 14 UDP-alpha-D-galacto-1,4-furanose
C03766 14 4-Hydroxyphenylacetonitrile
C03848 14 6F-alpha-D-Galactosylsucrose
C03951 14 Luteolin 7-O-beta-D-glucoside
C03997 14 5-Hydroxymethyldeoxycytidylate
C04024 14 Vitexin 2''-O-beta-D-glucoside
C04101 14 1-O,6-O-Digalloyl-beta-D-glucose
C04121 14 CMP-3-deoxy-D-manno-octulosonate
C04148 14 alpha-N-Phenylacetyl-L-glutamine
C04199 14 Isovitexin 2''-O-beta-D-glucoside
C04293 14 5,7,4'-Trihydroxy-3'-methoxyflavone
C04335 14 N(alpha)-Benzyloxycarbonyl-L-leucine
C04501 14 N-Acetyl-alpha-D-glucosamine 1-phosphate
C04520 14 1D-myo-Inositol 3,4,5,6-tetrakisphosphate
C04559 14 4-Carboxymethyl-4-methylbut-2-en-1,4-olide
C04573 14 UDP-N-acetyl-2-amino-2-deoxy-D-glucuronate
C04631 14 UDP-N-acetyl-3-(1-carboxyvinyl)-D-glucosamine
C04641 14 2-(alpha-D-Galactosyl)-sn-glycerol 3-phosphate
C04703 14 alpha-D-Galactosyl-(1,1')-sn-glycerol 3-phosphate
C04739 14 UDP-N-acetyl-6-(D-galactose-1-phospho)-D-glucosamine
C05005 14 Glycolipid
C05114 14 Mucopolysaccharide
C05551 14 Penicillin G
C05554 14 Aerobactin
C05577 14 3,4-Dihydroxymandelaldehyde
C05589 14 L-Normetanephrine
C05598 14 Phenylacetylglycine
C05615 14 Lignin
C05620 14 N-Acetyl-D-phenylalanine
C05635 14 5-Hydroxyindoleacetate
C05638 14 5-Hydroxykynurenamine
C05673 14 CMP-2-aminoethylphosphonate
C05825 14 2-Amino-5-oxohexanoate
C05839 14 cis-beta-D-Glucosyl-2-hydroxycinnamate
C05853 14 Phenylethyl alcohol
C05855 14 4-Hydroxycinnamyl alcohol 4-D-glucoside
C05907 14 Luteoforol
C05911 14 Pentahydroxyflavanone
C05928 14 10-Formyltetrahydrofolyl L-glutamate
C06007 14 (R)-2,3-Dihydroxy-3-methylpentanoate
C06046 14 Salidroside
C06047 14 Stizolobate
C06048 14 Stizolobinate
C06074 14 Myrcene
C06075 14 Terpinolene
C06076 14 Comphene
C06077 14 Pinene
C06099 14 (+)-Limonene
C06161 14 (S)-Coclaurine
C06181 14 Piperideine
C06199 14 Hordenine
C06217 14 Cellohexaose
C06240 14 UDP-N-acetyl-D-mannosaminouronate
C06307 14 (-)-beta-Pinene
C06308 14 (-)-alpha-Pinene
C06320 14 Precorrin 6X
C06358 14 Methyl cinnamate
C06359 14 Ethyl cinnamate
C06360 14 Propyl cinnamate
C06517 14 (S)-6-O-Methylnorlaudanosoline
C06563 14 Genistein
C06568 14 O-Carbamoyl-deacetylcephalosporin C
C06588 14 Biphenyl
C06742 14 2-(2-Hydroxyphenyl)benzenesulfinate
C06746 14 N-Acetylphenylethylamine
C06986 14 Spirodilactone
C07114 14 Benzoyl acetate
C07189 14 2-Hydroxyacetophenone
C07208 14 m-Xylene
C07212 14 o-Xylene
C07301 14 (R)-Mandelamide
C07350 14 3-Methyl-1-(2,4,6-trihydroxyphenyl)butan-1-one
C07718 14 2-Hydroxy-4-(1-oxo-1,3-dihydro-2H-inden-2-ylidene)-but-2-enoic acid
C07727 14 2-Indanone
C09099 14 Naringenin 7-O-beta-D-glucoside
C10020 14 Apigenin 7-(6''-malonylglucoside)
C10208 14 Daidzein
C11435 14 4-(Cytidine 5'-diphospho)-2-C-methyl-D-erythritol
C12124 14 Apiforol
C12204 14 5-Hydroxyconiferaldehyde
C12206 14 Caffeyl alcohol
C12457 14 3-Dimethylallyl-4-hydroxymandelic acid
C12459 14 3-Dimethylallyl-4-hydroxybenzaldehyde
C12987 14 N2-Acetyl-L-aminoadipyl-delta-phosphate
C13629 14 1,2-Bis(4-hydroxyphenyl)-2-propanol
C13637 14 4-Ethylphenol
C14084 14 1,2-Dihydroxy-8-methylnaphthalene
C14094 14 2-Carboxy-2-hydroxy-8-carboxychromene
C14448 14 Glyoxal
C15525 14 2',3,4,4',6'-Pentahydroxychalcone
C15769 14 HBOA
C00214 15 Thymidine
C00353 15 Geranylgeranyl diphosphate
C00363 15 dTDP
C00389 15 Quercetin
C00512 15 S-Benzoate coenzyme A
C00751 15 Squalene
C00761 15 Coniferin
C00814 15 Biochanin A
C00858 15 Formononetin
C00933 15 Sinapoylcholine
C00964 15 (-)-trans-Carveol
C01037 15 7,8-Diaminononanoate
C01050 15 UDP-N-acetylmuramate
C01123 15 (-)-trans-Isopiperitenol
C01219 15 CDP-4-dehydro-6-deoxy-D-glucose
C01352 15 FADH2
C01359 15 PQQH2
C01841 15 Pentalenene
C01850 15 Rosmarinate
C01860 15 Trichodiene
C02004 15 Aristolochene
C02015 15 CoA-disulfide
C02325 15 Sinapyl alcohol
C02452 15 Perillyl alcohol
C02495 15 2'-Hydroxydaidzein
C02906 15 Dihydromyricetin
C02919 15 1-Sinapoyl-D-glucose
C02922 15 2'-O-Methyllicodione
C02954 15 6-Aminopenicillanate
C03052 15 2,3-Dihydrogossypetin
C03115 15 Farnesyl triphosphate
C03428 15 Presqualene diphosphate
C03467 15 3-Oxo-4-methylpentanoic acid
C03648 15 cis-3,4-Leucopelargonidin
C03657 15 1,4-Dihydroxy-2-naphthoate
C03691 15 CMP-N-glycoloylneuraminate
C03737 15 alpha-D-Xylose 1-phosphate
C03806 15 Substituted beta-amino acid
C04187 15 5-Methyldeoxycytidine diphosphate
C04314 15 cis-1,2-Dihydronaphthalene-1,2-diol
C04425 15 S-Adenosyl-4-methylthio-2-oxobutanoate
C04558 15 4-Carboxymethyl-3-methylbut-2-en-1,4-olide
C04563 15 D-myo-Inositol 1,2,4,5,6-pentakisphosphate
C04579 15 Inositol 1,2,3,4,5-pentakisphosphate
C04712 15 7-(5-Carboxyl-5-oxopentanyl)aminocephalosporinate
C04847 15 alpha-D-Galactosyl-1,3-beta-D-galactosyl-1,4-N-acetyl-D-glucosamine
C04858 15 Apigenin 7-O-[beta-D-apiosyl-(1->2)-beta-D-glucoside]
C04886 15 alpha-N-Acetylneuraminyl-2,6-beta-D-galactosyl-1,4-N-acetyl-beta-D-glucosamine
C05176 15 (S)-N-Methylcoclaurine
C05403 15 3-Ketolactose
C05576 15 3,4-Dihydroxyphenylethyleneglycol
C05580 15 3,4-Dihydroxymandelate
C05583 15 3-Methoxy-4-hydroxyphenylglycolaldehyde
C05588 15 L-Metanephrine
C05610 15 Sinapoyl aldehyde
C05639 15 4,6-Dihydroxyquinoline
C05642 15 Formyl-N-acetyl-5-methoxykynurenamine
C05660 15 5-Methoxyindoleacetate
C05731 15 3-Ketosucrose
C05838 15 cis-2-Hydroxycinnamate
C05903 15 Kaempferol
C05906 15 Leucocyanidin
C06016 15 Pentosans
C06111 15 Nerolidyl diphosphate
C06180 15 Anabasine
C06182 15 Pelletierine
C06205 15 1,2-Dihydronaphthalene-1,2-diol
C06216 15 Celloheptaose
C06238 15 L-Arabinose 1-phosphate
C06319 15 Precorrin 6Y
C06394 15 (+)-delta-Cadinene
C06518 15 (S)-Nororientaline
C06569 15 7a-Hydroxy-o-carbamoyl-deacetylcephalosporin C
C06758 15 p-Tolualdehyde
C07271 15 Limonene-1,2-epoxide
C07717 15 3,4-Dihydroxyfluorene
C09126 15 Genistein 7-O-beta-D-glucoside
C09789 15 Naringin
C10521 15 Prunetin
C11038 15 2'-Deoxy-5-hydroxymethylcytidine-5'-diphosphate
C11174 15 1-Diphosinositol pentakisphosphate
C11356 15 trans,trans,cis-Geranylgeranyl diphosphate
C11409 15 (+)-trans-Carveol
C11427 15 1-Hydroxy-2-naphthaldehyde
C11436 15 2-Phospho-4-(cytidine 5'-diphospho)-2-C-methyl-D-erythritol
C11526 15 5-PP-InsP5
C11713 15 beta-Naphthol
C12134 15 2'-Hydroxygenistein
C12142 15 Vetispiradiene
C12205 15 5-Hydroxyconiferyl alcohol
C12458 15 3-Dimethylallyl-4-hydroxybenzoate
C12627 15 Apigenin 7-O-neohesperidoside
C12630 15 Luteolin 7-O-neohesperidoside
C12632 15 Luteolin 7-O-[beta-D-glucuronosyl-(1->2)-beta-D-glucuronide]
C12986 15 N2-Acetyl-L-aminoadipate
C13952 15 UDP-N-acetyl-D-galactosaminuronic acid
C14083 15 cis-1,2-Dihydroxy-1,2-dihydro-8-methylnaphthalene
C14093 15 1,2-Dihydroxy-8-carboxynaphthalene
C14463 15 (R)-3-Hydroxy-3-methyl-2-oxopentanoate
C14783 15 1,2-Naphthoquinone
C15567 15 2,7,4'-Trihydroxyisoflavanone
C15599 15 6-(2-Amino-2-carboxyethyl)-7,8-dioxo-7,8-dihydroquinoline-2,4-dicarboxylate
C15770 15 DIBOA
C00178 16 Thymine
C00459 16 dTTP
C00616 16 Quercetin 3-sulfate
C00829 16 Naphthalene
C01054 16 (S)-2,3-Epoxysqualene
C01175 16 1-O-Sinapoyl-beta-D-glucose
C01212 16 UDP-N-acetylmuramoyl-L-alanine
C01414 16 Casbene
C01533 16 Syringin
C01562 16 Calycosin
C01750 16 Quercitrin
C01767 16 (-)-Carvone
C01866 16 beta-Lactam
C01909 16 Dethiobiotin
C02247 16 Anthranilyl-CoA
C02485 16 (-)-Isopiperitenone
C02576 16 Perillyl aldehyde
C02675 16 Dihydrobiochanin A
C02920 16 2'-Hydroxyformononetin
C03141 16 N-Benzoylanthranilate
C03410 16 N-Glycoloyl-neuraminate
C03427 16 Prephytoene diphosphate
C03526 16 O-Sinapoylglucarolactone
C03567 16 2'-Hydroxydihydrodaidzein
C03712 16 N2,N5-Dibenzoyl-L-ornithine
C04297 16 CDP-4-dehydro-3,6-dideoxy-D-glucose
C04443 16 3',4',5,7-Tetrahydroxy-3-methoxyflavone
C04524 16 2-Protocatechoylphloroglucinolcarboxylate
C04574 16 di-trans,poly-cis-Undecaprenyl diphosphate
C04900 16 Luteolin7-O-[beta-D-glucuronosyl-(1->2)-beta-D-glucuronide]-4'-O-beta-D-glucuronide
C05195 16 3-Hydroxybenzoyl-CoA
C05202 16 3'-Hydroxy-N-methyl-(S)-coclaurine
C05376 16 Biochanin A-beta-D-glucoside
C05394 16 3-Keto-beta-D-galactose
C05427 16 Phytyl diphosphate
C05584 16 3-Methoxy-4-hydroxymandelate
C05594 16 3-Methoxy-4-hydroxyphenylethyleneglycol
C05622 16 Malonylapiin
C05623 16 Quercetin 3-O-glucoside
C05851 16 Coumarin
C05902 16 3-Methoxyapigenin
C05904 16 Pelargonidin
C05905 16 Cyanidin
C05909 16 Leucodelphinidin
C05986 16 2-Propyn-1-ol
C06004 16 (R)-3-Methyl-2-oxobutanoate
C06006 16 (S)-2-Aceto-2-hydroxybutanoate
C06083 16 Tetrahymanol
C06084 16 Hopanoid
C06089 16 ent-Copalyl diphosphate
C06146 16 3-Butyn-1-ol
C06183 16 Anapheline
C06309 16 Diplopterol
C06310 16 Diploptene
C06408 16 Precorrin 8X
C06562 16 (+)-Catechin
C06566 16 Cephamycin C
C06757 16 4-Methylbenzyl alcohol
C07276 16 Limonene-1,2-diol
C07715 16 Fluorene
C09320 16 Afzelechin
C10098 16 Kaempferide
C10107 16 Myricetin
C11039 16 2'-Deoxy-5-hydroxymethylcytidine-5'-triphosphate
C11383 16 (+)-(S)-Carvone
C11426 16 cis-4-(1'-Hydroxynaphth-2'-yl)-2-oxobut-3-enoate
C11453 16 2-C-Methyl-D-erythritol 2,4-cyclodiphosphate
C11893 16 Cembrene
C11894 16 Taxa-4(5),11(12)-diene
C11901 16 Copalyl diphosphate
C11902 16 syn-Copalyl diphosphate
C12135 16 2'-Hydroxybiochanin A
C12249 16 Kaempferol 3-O-glucoside
C12316 16 cis-Dihydroquercetin
C12626 16 Kaempferol 3-O-beta-D-galactoside
C12639 16 Quercetin 7-O-beta-D-glucoside
C14082 16 1-Methylnaphthalene
C14092 16 cis-1,2-Dihydroxy-1,2-dihydro-8-carboxynaphthalene
C14784 16 1,2-Dihydroxy-3,4-epoxy-1,2,3,4-tetrahydronaphthalene
C14786 16 (1R,2S)-Naphthalene 1,2-oxide
C14787 16 (1S,2R)-Naphthalene 1,2-oxide
C15666 16 (7R)-7-(4-Carboxybutanamido)cephalosporanate
C15772 16 DIBOA-glucoside
C00120 17 Biotin
C00692 17 UDP-N-acetylmuramoyl-L-alanyl-D-glutamate
C00786 17 Vestitone
C00842 17 dTDP-glucose
C00906 17 5,6-Dihydrothymine
C00962 17 beta-D-Galactose
C01155 17 Quercetin 3,3'-bissulfate
C01156 17 Quercetin 3,4'-bissulfate
C01265 17 3',4',5-Trihydroxy-3,7-dimethoxyflavone
C01724 17 Lanosterol
C01902 17 Cycloartenol
C02097 17 dTDP-galactose
C02105 17 (S)-Reticuline
C02376 17 5-Methylcytosine
C02887 17 Sinapoyl malate
C03088 17 5-Hydroxymethyluracil
C03598 17 CDP-3,6-dideoxy-D-glucose
C04509 17 di-trans,poly-cis-Decaprenyl diphosphate
C04514 17 (1S,2S)-1,2-Dihydronaphthalene-1,2-diol
C05413 17 Phytoene
C05421 17 cis-Phytoene
C05625 17 Rutin
C05908 17 Delphinidin
C06085 17 Triterpenoid
C06086 17 Pimaradiene
C06090 17 ent-Kaurene
C06104 17 Adipate
C06399 17 Hydrogenobyrinate
C06711 17 Fluoren-9-ol
C06756 17 p-Xylene
C07721 17 (+)-(3S,4R)-cis-3,4-Dihydroxy-3,4-dihydrofluorene
C07724 17 1,2-Dihydroxyfluorene
C07756 17 7-Aminocephalosporanic acid
C08604 17 Cyanidin 3-O-glucoside
C08615 17 alpha-Amyrin
C08616 17 beta-Amyrin
C08628 17 Lupeol
C09727 17 (-)-Epicatechin
C10419 17 Ferreirin
C11395 17 (4R,6R)-cis-Carveol
C11408 17 (4S,6S)-cis-Carveol
C11412 17 (1R,4S)-Iso-dihydrocarvone
C11425 17 2-Hydroxy-2H-benzo[h]chromene-2-carboxylate
C11714 17 alpha-Naphthol
C11877 17 (+)-Sandaracopimaradiene
C11878 17 (-)-Abietadiene
C11879 17 Levopimaradiene
C11880 17 Neoabietadiene
C11881 17 Palustradiene
C11891 17 Aphidicol-16-ene
C11892 17 Aphidicol-15-ene
C11924 17 Perillic acid
C11937 17 (1S,4R)-1-Hydroxy-2-oxolimonene
C12127 17 (+)-Gallocatechin
C12128 17 (-)-Epiafzelechin
C12137 17 Pelargonidin 3-O-glucoside
C12625 17 Biochanin A 7-O-(6-O-malonyl-beta-D-glucoside)
C12633 17 Laricitrin
C12634 17 Kaempferol 3-O-beta-D-glucosyl-(1->2)-beta-D-glucoside
C12637 17 Quercetin 3-O-[beta-D-xylosyl-(1->2)-beta-D-glucoside]
C12638 17 Quercetin 3-O-(6-O-malonyl-beta-D-glucoside)
C12667 17 Quercetin 3-O-beta-D-glucosyl-(1->2)-beta-D-glucoside
C13309 17 2-Phytyl-1,4-naphthoquinone
C14089 17 1-Hydroxymethylnaphthalene
C14091 17 1-Naphthoic acid
C14791 17 (1R)-Hydroxy-(2R)-glutathionyl-1,2-dihydronaphthalene
C14792 17 (1S)-Hydroxy-(2S)-glutathionyl-1,2-dihydronaphthalene
C14793 17 (1R)-Glutathionyl-(2R)-hydroxy-1,2-dihydronaphthalene
C00687 18 dTDP-4-dehydro-6-deoxy-alpha-D-glucose
C01729 18 Medicarpin
C01893 18 Biotin amide
C02059 18 Phylloquinone
C02106 18 (S)-Scoulerine
C03034 18 dTDP-D-galacturonate
C03164 18 Phenanthrene-3,4-diol
C03599 18 CDP-3,6-dideoxy-D-mannose
C03897 18 Quercetin 3,3',7-trissulfate
C03898 18 Quercetin 3,4',7-trissulfate
C04444 18 3',5-Dihydroxy-3,4',7-trimethoxyflavone
C04700 18 UDP-N-acetylmuramoyl-L-alanyl-D-glutamyl-L-lysine
C04877 18 UDP-N-acetylmuramoyl-L-alanyl-D-gamma-glutamyl-meso-2,6-diaminopimelate
C05100 18 3-Ureidoisobutyrate
C05108 18 14-Demethyllanosterol
C05109 18 24,25-Dihydrolanosterol
C05414 18 Phytofluene
C05437 18 Zymosterol
C05552 18 N6-D-Biotinyl-L-lysine
C05892 18 UDP-N-acetylmuramoyl-L-alanyl-gamma-D-glutamyl-L-lysine
C05921 18 Biotinyl-5'-AMP
C06017 18 dTDP-D-glucuronate
C06102 18 Adipate semialdehyde
C06503 18 Hydrogenobyrinate a,c diamide
C06520 18 (S)-Norreticuline
C06712 18 Fluoren-9-one
C07725 18 2-Hydroxy-4-(2-oxo-1,3-dihydro-2H-inden-1-ylidene)but-2-enoic acid
C08620 18 Cyanidin 3-O-rutinoside
C08639 18 Cyanin
C08980 18 Soyasapogenol B
C10175 18 Quercetin 3-(2G-xylosylrutinoside)
C11405 18 (3R)-3-Isopropenyl-6-oxoheptanoate
C11410 18 (1R,2S,4S)- Neoiso-dihydrocarveol
C11411 18 (1R,2R,4S)-Iso-dihydrocarveol
C11415 18 (1S,4S)-Dihydrocarvone
C11455 18 4,4-Dimethyl-5alpha-cholesta-8,14,24-trien-3beta-ol
C11505 18 Propene
C11513 18 (24R)-24-Methylcycloarta-25-en-3-beta-ol
C11620 18 Syringetin
C11872 18 Kaur-16-en-18-ol
C11907 18 4,6-Dideoxy-4-oxo-dTDP-D-glucose
C12095 18 Cyanidin 3-O-(6-O-p-coumaroyl)glucoside
C12136 18 (-)-Epigallocatechin
C12138 18 Delphinidin 3-O-glucoside
C12635 18 Kaempferol3-O-beta-D-glucosyl-(1->2)-beta-D-glucosyl-(1->2)-beta-D-glucoside
C12642 18 Pelargonidin 3-O-(6-O-malonyl-beta-D-glucoside)
C12643 18 Cyanidin 3-O-(6-O-malonyl-beta-D-glucoside)
C12644 18 Pelargonidin 3-O-rutinoside
C12668 18 Quercetin3-O-beta-D-glucosyl-(1->2)-beta-D-glucosyl-(1->2)-beta-D-glucoside
C14090 18 1-Naphthaldehyde
C00688 19 dTDP-4-dehydro-6-deoxy-L-mannose
C02378 19 6-Aminohexanoate
C04118 19 5,8,13,13a-Tetrahydrocolumbamine
C04268 19 dTDP-4-amino-4,6-dideoxy-D-glucose
C04468 19 (+)-cis-3,4-Dihydrophenanthrene-3,4-diol
C04525 19 Fecosterol
C04702 19 UDPMurAc(oyl-L-Ala-D-gamma-Glu-L-Lys-D-Ala-D-Ala)
C04846 19 UDP-N-acetylmuramoyl-L-alanyl-D-glutamyl-L-lysyl-D-alanyl-D-alanine
C04882 19 UDP-N-acetylmuramoyl-L-alanyl-D-glutamyl-6-carboxy-L-lysyl-D-alanyl-D-alanine
C05110 19 4alpha-Methylcholesta-8-en-3beta-ol
C05145 19 3-Aminoisobutanoate
C05174 19 (S)-Cheilanthifoline
C05430 19 zeta-Carotene
C05439 19 5alpha-Cholesta-7,24-dien-3beta-ol
C06018 19 dTDP-4-acetamido-4,6-dideoxy-D-glucose
C06101 19 Hexan-1-ol-6-oate
C06103 19 6-Hydroxyhexanoic acid
C06105 19 Cyclohexan-1,2-dione
C06245 19 Phylloquinol
C06519 19 (S)-3'-Hydroxycoclaurine
C06617 19 dTDP-3-oxo-6-deoxy-alpha-D-glucose
C06620 19 dTDP-3,4-dioxo-2,6-dideoxy-D-glucose
C07277 19 dTDP-D-fucose
C07722 19 3,4-Dihydroxy-3,4-dihydro-9-fluorenone
C07726 19 1-Formyl-2-indanone
C11404 19 (3R)-6-Hydroxy-3-isopropenyl-heptanoate
C11413 19 (1S,2S,4S)-Dihydrocarveol
C11416 19 (1S,2R,4S)-Neo-dihydrocarveol
C11506 19 (R)-1,2-Epoxypropane
C11507 19 (S)-1,2-Epoxypropane
C11873 19 Kaur-16-en-18-al
C11908 19 3,6-Dideoxy-3-oxo-dTDP-D-glucose
C11926 19 dTDP-4-oxo-6-deoxy-D-allose
C11930 19 dTDP 1-ester with (6R)-5,6-dihydro-4-hydroxy-6-methyl-5-oxo-2H-pyran
C12096 19 Cyanidin 3-O-(6-O-p-coumaroyl)glucoside-5-O-glucoside
C12140 19 Malvidin 3-O-glucoside
C12636 19 Kaempferol3-O-[6-(4-coumaroyl)-beta-D-glucosyl-(1->2)-beta-D-glucosyl-(1->2)-beta-D-glucoside]
C12645 19 Pelargonidin 3-O-rutinoside 5-O-beta-D-glucoside
C12646 19 Cyanidin 3-O-rutinoside 5-O-beta-D-glucoside
C15508 19 1,2-Epoxypropane
C01147 20 2-Hydroxycyclohexan-1-one
C01189 20 5alpha-Cholest-7-en-3beta-ol
C01255 20 N-(6-Aminohexanoyl)-6-aminohexanoate
C01795 20 Columbamine
C01880 20 6-Hexanolide
C02890 20 Tetrahydropalmatine
C03187 20 dTDP-6-deoxy-L-talose
C03319 20 dTDP-6-deoxy-L-mannose
C03329 20 (S)-Canadine
C03845 20 5alpha-Cholest-8-en-3beta-ol
C05111 20 Methostenol
C05175 20 6,7,12b,13e-Tetrahydro-4H-bis[1,3]benzodioxolo[5,6-a:4',5'-g]quinolizine
C05431 20 Neurosporene
C06432 20 UDP-N-acetylmuramoyl-L-alanyl-D-glutamyl-L-lysyl-D-alanine
C06593 20 epsilon-Caprolactam
C06621 20 dTDP-4-oxo-2,6-dideoxy-alpha-D-glucose
C07723 20 4-Hydroxy-9-fluorenone
C11402 20 (4R,7R)-4-Isopropenyl-7-methyl-2-oxo-oxepanone
C11874 20 Kaur-16-en-18-oic acid
C11912 20 dTDP-6-deoxy-D-allose
C11918 20 Maltol
C11922 20 dTDP-4-oxo-2,6-dideoxy-D-glucose
C11925 20 dTDP-3-amino-3,6-dideoxy-D-glucose
C11928 20 dTDP-4-oxo-2,6-dideoxy-D-allose
C11931 20 dTDP 1-ester with (6S)-5,6-dihydro-4-hydroxy-6-methyl-5-oxo-2H-pyran
C12318 20 dTDP-3-amino-2,3,6-trideoxy-D-threo-hexopyranos-4-ulose
C00414 21 Cyclohexanone
C00757 21 Berberine
C01164 21 Cholesta-5,7-dien-3beta-ol
C03241 21 6-Hydroxyhexan-6-olide
C03442 21 dTDP-L-dihydrostreptose
C03739 21 trans-Cyclohexane-1,2-diol
C04277 21 1,8-Diazacyclotetradecane-2,9-dione
C05315 21 Palmatine
C06163 21 (S)-cis-N-methylstylopine
C06622 21 dTDP-4-oxo-2,6-dideoxy-L-glucose
C11875 21 ent-7alpha-Hydroxykaur-16-en-19-oic acid
C11920 21 dTDP-L-olivose
C11923 21 dTDP-D-olivose
C11927 21 dTDP-4-oxo-2,6-dideoxy-L-mannose
C11932 21 dTDP 1-ester with 2,6-dideoxy-L-erythro-hexopyranos-3-ulose
C11933 21 dTDP-D-mycaminose
C12313 21 cis-Cyclohexane-1,2-diol
C12314 21 1-Oxa-2-oxo-3-hydroxycycloheptane
C12319 21 dTDP-3-amino-2,3,6-trideoxy-C-methyl-D-erythro-hexopyranos-4-ulose
C12481 21 dTDP-5-dimethyl-L-lyxose
C14146 21 alpha-Zeacarotene
C00187 22 Cholesterol
C00571 22 Cyclohexylamine
C00854 22 Cyclohexanol
C05189 22 Protopine
C05443 22 Vitamin D3
C06093 22 Gibberellin A12 aldehyde
C06623 22 dTDP-4-oxo-3-methyl-2,6-dideoxy-beta-L-glucose
C08586 22 delta-Carotene
C11818 22 (R)-Canadine
C11876 22 6beta,7beta-Dihydroxykaurenoic acid
C11915 22 dTDP-3-methyl-4-oxo-2,6-dideoxy-L-glucose
C11921 22 dTDP-L-oleandrose
C12320 22 dTDP-L-4-oxovancosamine
C15530 22 Corydaline
C00599 23 Cholest-4-en-3-one
C01802 23 Desmosterol
C02824 23 Cyclohexylsulfamate
C03594 23 7alpha-Hydroxycholesterol
C03855 23 Cholesteryl-beta-D-glucoside
C05190 23 6-Hydroxyprotopine
C05418 23 Cholesterol-5beta,6beta-epoxide
C05419 23 Cholesterol-5alpha,6beta-epoxide
C05432 23 Lycopene
C05433 23 alpha-Carotene
C05500 23 20alpha-Hydroxycholesterol
C05502 23 22beta-Hydroxycholesterol
C06631 23 dTDP-beta-L-mycarose
C11249 23 Cyclohexane
C11519 23 N-Cyclohexylformamide
C11857 23 Gibberellin A12
C11916 23 dTDP-L-mycarose
C12321 23 dTDP-L-epivancosamine
C12322 23 dTDP-L-vancosamine
C13550 23 24-Hydroxycholesterol
C03091 24 5beta-Cholestan-3-one
C03238 24 5alpha-Cholestan-3-one
C03910 24 (24R,24'R)-Fucosterol epoxide
C05425 24 3beta,5alpha,6beta-Cholestanetriol
C05435 24 gamma-Carotene
C05440 24 Ergosta-5,7,22,24(28)-tetraen-3beta-ol
C05442 24 Stigmasterol
C05455 24 7alpha-Hydroxycholest-4-en-3-one
C05499 24 17alpha,20alpha-Dihydroxycholesterol
C05501 24 20alpha,22beta-Dihydroxycholesterol
C08601 24 Lutein
C11520 24 Cyclohexyl isocyanide
C11860 24 Gibberellin A15 open lactone
C15518 24 (24S)-Cholest-5-ene-3beta,7alpha,24-triol
C01694 25 Ergosterol
C02373 25 4-Methylpentanal
C05138 25 17alpha-Hydroxypregnenolone
C05451 25 7alpha-Hydroxy-5beta-cholestan-3-one
C05457 25 7alpha,12alpha-Dihydroxycholest-4-en-3-one
C11861 25 Gibberellin A24
C01176 26 17alpha-Hydroxyprogesterone
C01227 26 3beta-Hydroxyandrost-5-en-17-one
C04416 26 5alpha-Ergosta-7,22-diene-3beta,5-diol
C04529 26 (3S,4S)-3-Hydroxytetradecane-1,3,4-tricarboxylate
C04655 26 (2S,3S)-2-Hydroxytridecane-1,2,3-tricarboxylate
C05441 26 Vitamin D2
C05452 26 3alpha,7alpha-Dihydroxy-5beta-cholestane
C05453 26 7alpha,12alpha-Dihydroxy-5beta-cholestan-3-one
C05487 26 17alpha,21-Dihydroxypregnenolone
C11862 26 Gibberellin A36
C00280 27 Androst-4-ene-3,17-dione
C04295 27 Androst-5-ene-3beta,17beta-diol
C04518 27 17alpha,20alpha-Dihydroxypregn-4-en-3-one
C04555 27 3beta-Hydroxyandrost-5-en-17-one 3-sulfate
C05139 27 16alpha-Hydroxydehydroepiandrosterone
C05444 27 3alpha,7alpha,26-Trihydroxy-5beta-cholestane
C05454 27 3alpha,7alpha,12alpha-Trihydroxy-5beta-cholestane
C05488 27 11-Deoxycortisol
C05489 27 11beta,17alpha,21-Trihydroxypregnenolone
C05497 27 21-Deoxycortisol
C11859 27 Gibberellin A37 open lactone
C00535 28 Testosterone
C00735 28 Cortisol
C05140 28 16alpha-Hydroxyandrost-4-ene-3,17-dione
C05290 28 19-Hydroxyandrost-4-ene-3,17-dione
C05445 28 3alpha,7alpha-Dihydroxy-5beta-cholestan-26-al
C05446 28 3alpha,7alpha,12alpha,26-Tetrahydroxy-5beta-cholestane
C00762 29 Cortisone
C01301 29 3alpha,7alpha,12alpha-Trihydroxy-5beta-cholestan-26-al
C02821 29 Cortisol 21-acetate
C02822 29 Cortisol 21-sulfate
C04554 29 3alpha,7alpha-Dihydroxy-5beta-cholestanate
C05294 29 19-Hydroxytestosterone
C05297 29 19-Oxoandrost-4-ene-3,17-dione
C05471 29 11beta,17alpha,21-Trihydroxy-5beta-pregnane-3,20-dione
C11134 29 Testosterone glucuronide
C00468 30 Estrone
C03588 30 4,5alpha-Dihydrocortisone
C04722 30 3alpha,7alpha,12alpha-Trihydroxy-5beta-cholestanoate
C05295 30 19-Oxotestosterone
C05469 30 17alpha,21-Dihydroxy-5beta-pregnane-3,11,20-trione
C05472 30 Urocortisol
C00951 31 Estradiol-17beta
C02537 31 Estradiol-17alpha
C02538 31 Estrone 3-sulfate
C05298 31 2-Hydroxyestrone
C05300 31 16alpha-Hydroxyestrone
C05470 31 Urocortisone
C05482 31 Cortol
C11133 31 Estrone glucuronide
C05141 32 Estriol
C05299 32 2-Methoxyestrone
C05301 32 2-Hydroxyestradiol-17beta
C05481 32 Cortolone
C05503 32 Estradiol-17beta 3-glucuronide
C08357 32 Estradiol-17beta 3-sulfate
C05302 33 2-Methoxyestradiol-17beta
C05504 33 16-Glucuronide-estriol
C06121 33 3-Ketosphingosine
C08358 33 2-Methoxyestrone 3-sulfate
C11132 33 2-Methoxyestrone 3-glucuronide
C00249 34 Hexadecanoic acid
C00319 34 Sphingosine
C00517 34 Hexadecanal
C02934 34 3-Dehydrosphinganine
C08359 34 2-Methoxyestradiol-17beta 3-sulfate
C11131 34 2-Methoxy-estradiol-17beta 3-glucuronide
C00823 35 1-Hexadecanol
C00836 35 Sphinganine
C01120 35 Sphinganine 1-phosphate
C01747 35 Psychosine
C01948 35 Pentadecanal
C02788 35 2-trans-Hexadecenal
C03640 35 Sphingosyl-phosphocholine
C05462 35 Chenodeoxyglycocholate
C06124 35 Sphingosine 1-phosphate
C00695 36 3alpha,7alpha,12alpha-Trihydroxy-5beta-cholanate
C01921 36 Glycocholate
C02744 36 Psychosine sulfate
C05122 36 Taurocholate
C06123 36 Hexadecenal
C12144 36 Phytosphingosine
C01292 37 3alpha,7alpha-Dihydroxy-12-oxo-5beta-cholanate
C04483 37 3alpha,12alpha-Dihydroxy-5beta-cholanate
C04643 37 3alpha,12alpha-Dihydroxy-7-oxo-5beta-cholanate
C11637 37 3alpha,12alpha-Dihydroxy-5beta-chol-6-enoate
C04661 38 3alpha,7alpha,12beta-Trihydroxy-5beta-cholanate
C05463 38 Taurodeoxycholate
C05464 38 Glycodeoxycholate
C05683 38 2-Aminoethylphosphocholate

reactions:
ID generation name

R00002 2 Reduced ferredoxin:dinitrogen oxidoreductase (ATP-hydrolysing)
R00009 2 hydrogen-peroxide:hydrogen-peroxide oxidoreductase
R00086 2 ATP phosphohydrolase (protein-secreting)
R00090 2 NADH:hydrogen-peroxide oxidoreductase
R00094 2 NADPH:oxidized-glutathione oxidoreductase
R00104 2 ATP:NAD+ 2'-phosphotransferase
R00105 2 ATP:NADH 2'-phosphotransferase
R00112 2 NADPH:NAD+ oxidoreductase (B-specific)
R00113 2 NADPH:hydrogen-peroxide oxidoreductase
R00115 2 NADPH:oxidized-glutathione oxidoreductase
R00118 2 
R00119 2 NADP+ glycohydrolase
R00120 2 Glutathione:oxygen oxidoreductase
R00274 2 Glutathione:hydrogen-peroxide oxidoreductase
R00494 2 
R00500 2 
R00700 2 Hydrogen:NAD+ oxidoreductase
R01111 2 Coenzyme A:oxidized-glutathione oxidoreductase
R05714 2 glutathione:NADP+ oxidoreductase (CoA-acylating)
R07171 2 NADH:oxygen oxidoreductase
R07172 2 NADPH:oxygen oxidoreductase
R07181 2 hydrogen:NADP+ oxidoreductase
R00004 3 Pyrophosphate phosphohydrolase
R00067 3 Reduced ferredoxin:dinitrogen oxidoreductase (ATP-hydrolysing)
R00093 3 L-glutamate:NAD+ oxidoreductase (transaminating)
R00102 3 NAD+ glycohydrolase
R00103 3 NAD+ phosphohydrolase
R00114 3 L-Glutamate:NADP+ oxidoreductase (transaminating)
R00129 3 (6S)-beta-6-Hydroxy-1,4,5,6-tetrahydronicotinamide-adenine-dinucleotide hydro-lyase (ATP-hydrolysing)
R00239 3 ATP:L-glutamate 5-phosphotransferase
R00240 3 ATP:L-glutamate 1-phosphotransferase
R00241 3 ATP:L-glutamate 1-phosphotransferase
R00243 3 L-Glutamate:NAD+ oxidoreductase (deaminating)
R00245 3 L-Glutamate 5-semialdehyde:NAD+ oxidoreductase
R00248 3 L-Glutamate:NADP+ oxidoreductase (deaminating)
R00250 3 L-Glutamate:oxygen oxidoreductase (deaminating)
R00251 3 5-Oxoproline amidohydrolase (ATP-hydrolysing)
R00260 3 L-Glutamate racemase
R00261 3 L-Glutamate 1-carboxy-lyase
R00262 3 L-threo-3-Methylaspartate carboxy-aminomethylmutase
R00275 3 Superoxide:superoxide oxidoreductase
R00497 3 gamma-L-Glutamyl-L-cysteine:glycine ligase (ADP-forming)
R00707 3 L-1-Pyrroline-5-carboxylate:NAD+ oxidoreductase
R00708 3 L-1-Pyrroline-5-carboxylate:NAD+ oxidoreductase
R00899 3 membrane alanyl aminopeptidase
R01268 3 Nicotinamide amidohydrolase
R05746 3 phosphonate:NAD+ oxidoreductase
R07304 3 5-oxo-L-proline amidohydrolase (ATP-hydrolysing)
R00005 4 Urea-1-carboxylate amidohydrolase
R00085 4 ATP diphosphohydrolase
R00087 4 ATP pyrophosphohydrolase
R00116 4 NADPH:CoA-glutathione oxidoreductase
R00122 4 ATP pyrophosphohydrolase
R00127 4 ATP:AMP phosphotransferase
R00131 4 Urea amidohydrolase
R00132 4 Carbonic acid hydro-lyase
R00134 4 Formate:NADP+ oxidoreductase
R00136 4 ATP:polyphosphate phosphotransferase
R00137 4 ATP:nicotinamide-nucleotide adenylyltransferase
R00138 4 Triphosphate phosphohydrolase
R00143 4 Ammonia:(acceptor) oxidoreductase
R00148 4 
R00149 4 Carbon-dioxide:ammonia ligase(ADP-forming,carbamate-phosphorylating)
R00150 4 ATP:carbamate phosphotransferase
R00153 4 Reduced ferredoxin:dinitrogen oxidoreductase (ATP-hydrolysing)
R00181 4 AMP aminohydrolase
R00182 4 AMP phosphoribohydrolase
R00183 4 Adenosine 5'-monophosphate phosphohydrolase
R00185 4 ATP:adenosine 5'-phosphotransferase
R00188 4 Adenosine 3',5'-bisphosphate 3'(2')-phosphohydrolase
R00189 4 Deamino-NAD+:ammonia ligase (AMP-forming)
R00190 4 AMP:pyrophosphate phosphoribosyltransferase
R00191 4 Adenosine 3',5'-phosphate 5'-nucleotidohydrolase
R00253 4 L-Glutamate:ammonia ligase (ADP-forming)
R00254 4 
R00256 4 L-Glutamine amidohydrolase
R00257 4 Deamido-NAD+:L-glutamine amido-ligase (AMP-forming)
R00264 4 2,5-dioxopentanoate:NADP+ 5-oxidoreductase
R00265 4 2-Oxoglutarate:NADP+ 2-oxidoreductase (CoA-succinylating)
R00267 4 Isocitrate:NADP+ oxidoreductase (decarboxylating)
R00268 4 Oxalosuccinate:NADP+ oxidoreductase (decarboxylating)
R00269 4 2-Oxoglutaramate amidohydrolase
R00270 4 
R00272 4 2-Oxoglutarate carboxy-lyase
R00273 4 oxalate:oxygen oxidoreductase
R00276 4 Carbon-monoxide:oxygen oxidoreductase
R00279 4 D-Glutamate(D-aspartate):oxygen oxidoreductase (deaminating)
R00365 4 glycine:NAD+ oxidoreductase (deaminating)
R00366 4 Aminoacetic acid:oxygen oxidoreductase (deaminating)
R00372 4 Glycine:2-oxoglutarate aminotransferase
R00519 4 Formate:NAD+ oxidoreductase
R00579 4 L-Glutamine racemase
R00667 4 L-Ornithine:2-oxo-acid aminotransferase
R00709 4 Isocitrate:NAD+ oxidoreductase (decarboxylating)
R00782 4 L-Cysteine L-homocysteine-lyase (deaminating)
R00892 4 NADH:L-cystine oxidoreductase
R00893 4 L-Cysteine:oxygen oxidoreductase
R00894 4 L-Glutamate:L-cysteine gamma-ligase (ADP-forming)
R00895 4 L-Cysteine:2-oxoglutarate aminotransferase
R00896 4 L-Cysteine:2-oxoglutarate aminotransferase
R00900 4 NADPH:CoA-glutathione oxidoreductase
R00903 4 L-2-Amino-3-mercaptopropionic acid racemase
R01052 4 ADP:D-ribose-5-phosphate adenylyltransferase
R01054 4 ADPribose ribophosphohydrolase
R01113 4 Glutathione:cystine oxidoreductase
R01248 4 L-Proline:NAD+ 5-oxidoreductase
R01251 4 L-Proline:NADP+ 5-oxidoreductase
R01270 4 Nicotinamide D-ribonucleotide phosphoribohydrolase
R01271 4 Nicotinamide-nucleotide:pyrophosphatephospho-alpha-D-ribosyltransferase
R01579 4 D-Glutamine amidohydrolase
R01583 4 D-Glutamate hydro-lyase (cyclizing)
R01648 4 4-Aminobutanoate:2-oxoglutarate aminotransferase
R01720 4 nicotinate:NADP+ 6-oxidoreductase (hydroxylating)
R01723 4 
R01726 4 
R01849 4 Reduced ferredoxin:dinitrogen oxidoreductase (ATP-hydrolysing)
R01885 4 
R01986 4 4-Aminobutyraldehyde:NAD+ oxidoreductase
R02322 4 Nicotinamide-D-ribonucleotide amidohydrolase
R02323 4 Nicotinamide ribonucleotide phosphohydrolase
R02324 4 ATP:N-ribosylnicotinamide 5'-phosphotransferase
R02549 4 4-aminobutanal:NAD+ 1-oxidoreductase
R02742 4 NADPH:bis-gamma-glutamylcystine oxidoreductase
R02743 4 (5-L-Glutamyl)-L-amino-acid 5-glutamyltransferase (cyclizing)
R03313 4 L-Glutamate-5-semialdehyde:NADP+ 5-oxidoreductase (phosphorylationg)
R03314 4 
R03696 4 L-threo-3-Methylaspartate ammonia-lyase
R04269 4 
R04295 4 (S)-4-Amino-5-oxopentanoate:NADP+ 5-oxidoreductase(phosphorylationg)
R07274 4 O-phospho-L-serine:hydrogen-sulfide2-amino-2-carboxyethyltransferase
R07316 4 carbamate hydro-lyase
R07419 4 4-(Glutamylamino)butanoate amidohydrolase
R00006 5 2-Acetolactate pyruvate-lyase (carboxylating)
R00007 5 4-Hydroxy-4-methyl-2-oxoglutarate pyruvate-lyase
R00008 5 Parapyruvate pyruvate-lyase
R00013 5 Glyoxylate carboxy-lyase (dimerizing)
R00023 5 NADH:hyponitrite oxidoreductase
R00047 5 6-Hydroxynicotinate, hydrogen-donor:oxygen oxidoreductase(5-hydroxylating)
R00088 5 ATP aminohydrolase
R00089 5 ATP pyrophosphate-lyase (cyclizing)
R00123 5 ADP aminohydrolase
R00125 5 P1,P4-Bis(5'-nucleosyl)-tetraphosphate nucleotidebisphosphohydrolase
R00126 5 ADP:ATP adenylyltransferase
R00128 5 Adenosine-tetraphosphate phosphohydrolase
R00184 5 P1,P4-Bis(5'-adenosyl) tetraphosphate nucleotidohydrolase
R00186 5 (S)-Lactate adenylohydrolase
R00187 5 P1,P3-Bis(5'-adenosyl) triphosphate adenylohydrolase
R00195 5 2,3-Diaminopropionate ammonia-lyase
R00199 5 ATP:pyruvate,water phosphotransferase
R00200 5 ATP:pyruvate O2-phosphotransferase
R00203 5 Pyruvaldehyde:NAD+ oxidoreductase
R00205 5 2-Oxopropanal:NADP+ oxidoreductase
R00206 5 ATP:pyruvate,orthophosphate phosphotransferase
R00207 5 Pyruvate:oxygen 2-oxidoreductase (phosphorylating)
R00208 5 Phosphoenolpyruvate phosphohydrolase
R00209 5 Pyruvate:NAD+ 2-oxidoreductase (CoA-acetylating)
R00210 5 Pyruvate:NADP+ 2-oxidoreductase (CoA-acetylating)
R00211 5 Glyoxylate:oxygen oxidoreductase
R00212 5 Acetyl-CoA:formate C-acetyltransferase
R00213 5 O-Carbamoyl-L-serine ammonia-lyase (pyruvate-forming)
R00214 5 (S)-Malate:NADP+ oxidoreductase(oxaloacetate-decarboxylating)
R00215 5 (R)-Malate:NAD+ oxidoreductase (decarboxylating)
R00216 5 (S)-Malate:NADP+ oxidoreductase(oxaloacetate-decarboxylating)
R00217 5 Oxaloacetate carboxy-lyase
R00218 5 acetylenedicarboxylate carboxy-lyase
R00219 5 
R00220 5 L-serine ammonia-lyase
R00221 5 D-serine ammonia-lyase
R00223 5 Serine ammonia-lyase
R00224 5 Pyruvate carboxy-lyase
R00226 5 (S)-2-Acetolactate pyruvate-lyase (carboxylating)
R00258 5 L-Alanine:2-oxoglutarate aminotransferase
R00368 5 N-(carboxymethyl)-D-alanine:NAD+ oxidoreductase (glycine-forming)
R00369 5 L-Alanine:glyoxylate aminotransferase
R00396 5 L-Alanine:NAD+ oxidoreductase (deaminating)
R00405 5 Succinate:CoA ligase (ADP-forming)
R00407 5 Succinyl-CoA hydrolase
R00465 5 Glycolate:NADP+ oxidoreductase
R00466 5 Glyoxylate:oxygen oxidoreductase
R00468 5 Glyoxylate:NADP+ oxidoreductase (CoA-oxalylating)
R00469 5 Ureidoglycolate amidohydrolase (decarboxylating)
R00470 5 4-Hydroxy-2-oxoglutarate glyoxylate-lyase
R00471 5 D-4-Hydroxy-2-oxoglutarate glyoxylate-lyase
R00474 5 2-Hydroxy-3-oxoadipate glyoxylate-lyase (carboxylating)
R00475 5 (S)-2-Hydroxy-acid:oxygen 2-oxidoreductase
R00478 5 erythro-3-Hydroxy-L-aspartate glyoxylate-lyase
R00479 5 Isocitrate glyoxylate-lyase
R00518 5 ATP:formate phosphotransferase
R00521 5 Formyl-CoA hydrolase
R00522 5 Oxalate carboxy-lyase
R00524 5 Formamide amidohydrolase
R00525 5 N-Formyl-L-glutamate amidohydrolase
R00527 5 S-Formylglutathione hydrolase
R00551 5 L-Arginine amidinohydrolase
R00575 5 Carbon-dioxide:L-glutamine amido-ligase (ADP-forming,carbamate-phosphorylating)
R00576 5 L-Glutamine:pyruvate aminotransferase
R00582 5 L-O-Phosphoserine phosphohydrolase
R00584 5 Pyrophosphate:L-serine O-phosphotransferase
R00604 5 Formaldehyde:NAD+ oxidoreductase
R00665 5 L-Citrulline N5-carbamoyldihydrolase
R00666 5 N5-(L-1-carboxyethyl)-L-ornithine:NADP+ oxidoreductase(L-ornithine-dorming)
R00668 5 L-Ornithine(L-lysine):2-oxoglutarate omega-aminotransferase
R00670 5 L-Ornithine carboxy-lyase
R00671 5 L-Ornithine ammonia-lyase(cyclizing)
R00672 5 L-Ornithine racemase
R00703 5 (S)-Lactate:NAD+ oxidoreductase
R00704 5 (R)-Lactate:NAD+ oxidoreductase
R00713 5 Succinate-semialdehyde:NAD+ oxidoreductase
R00714 5 Succinate-semialdehyde:NADP+ oxidoreductase
R00717 5 Glycolate:NAD+ oxidoreductase
R00720 5 Inosine 5'-triphosphate pyrophosphohydrolase
R00774 5 Urea:carbon-dioxide ligase (ADP-forming)
R00775 5 Guanidinoacetate amidohydrolase
R00776 5 (-)-Ureidoglycolate urea-lyase
R00778 5 Urea hydro-lyase
R00793 5 Hydroxylamine:oxygen oxidoreductase
R00830 5 Succinyl-CoA:glycine C-succinyl-transferase(decarboxylating)
R00831 5 Succinyl-CoA:glycine C-succinyl-transferase(decarboxylating)
R00833 5 (R)-2-Methyl-3-oxopropanoyl-CoA CoA-carbonylmutase
R00858 5 hydrogen-sulfide:NADP+ oxidoreductase
R00863 5 3-Sulfino-L-alanine 4-carboxy-lyase
R00961 5 IDP diphosphohydrolase
R00995 5 
R01049 5 ATP:D-ribose-5-phosphate pyrophosphotransferase
R01050 5 ATP:D-ribose-5-phosphate 1-phosphotransferase
R01051 5 ATP:D-ribose 5-phosphotransferase
R01053 5 Ribose-5-phosphate:ammonia ligase (ADP-forming)
R01056 5 D-Ribose-5-phosphate ketol-isomerase
R01057 5 D-Ribose 1,5-phosphomutase
R01071 5 1-(5-Phospho-D-ribosyl)-ATP:pyrophosphate phosphoribosyl-transferase
R01072 5 5-Phosphoribosylamine:pyrophosphate phosphoribosyltransferase(glutamate-amidating)
R01126 5 Inosine 5'-monophosphate phosphohydrolase
R01127 5 IMP 1,2-hydrolase (decyclizing)
R01128 5 5'-Inosinate phosphoribohydrolase
R01130 5 IMP:NAD+ oxidoreductase
R01131 5 ATP:inosine 5'-phosphotransferase
R01132 5 IMP:pyrophosphate phosphoribosyltransferase
R01134 5 NADH:guanosine-5'-phosphate oxidoreductase(deaminating)
R01148 5 D-Alanine:2-oxoglutarate aminotransferase
R01151 5 Putrescine:oxygen oxidoreductase (deaminating)
R01155 5 putrescine:2-oxoglutarate aminotransferase
R01244 5 Adenine aminohydrolase
R01245 5 Adenosine ribohydrolase
R01246 5 L-proline:NAD+ 2-oxidoreductase
R01249 5 L-proline:NADP+ 2-oxidoreductase
R01252 5 L-Proline,2-oxoglutarate:oxygen oxidoreductase (4-hydroxylating)
R01255 5 L-Proline racemase
R01273 5 N-Ribosylnicotinamide ribohydrolase
R01324 5 Citrate hydro-lyase
R01395 5 ATP:carbamate phosphotransferase
R01398 5 Carbamoyl-phosphate:L-ornithine carbamoyltransferase
R01400 5 
R01558 5 Oxalate:CoA ligase (AMP-forming)
R01559 5 Succinyl-CoA:oxalate CoA-transferase
R01560 5 Adenosine aminohydrolase
R01561 5 Adenosine:orthophosphate ribosyltransferase
R01562 5 3'-Adenosine monophosphate phosphohydrolase
R01644 5 4-Hydroxybutanoate:NAD+ oxidoreductase
R01645 5 4-hydroxy-2-oxo-heptandioate succinate semialdehyde-lyase
R01647 5 
R01724 5 Nicotinate D-ribonucleotide:pyrophosphate phosphoribosyltransferase
R01874 5 D-Cysteine sulfide-lyase (deaminating)
R01887 5 gamma-Amino-gamma-cyanobutanoate aminohydrolase
R01899 5 Isocitrate:NADP+ oxidoreductase (decarboxylating)
R01900 5 Isocitrate hydro-lyase
R01990 5 4-Guanidinobutanoate amidinohydrolase
R02272 5 (S)-4-Amino-5-oxopentanoate 4,5-aminomutase
R02278 5 2-Dehydro-3-deoxy-L-arabinonate hydro-lyase
R02279 5 5-Dehydro-4-deoxy-D-glucarate hydro-lyase (decarboxylating)
R02280 5 1-Pyrroline-4-hydroxy-2-carboxylate aminohydrolase (decyclizing)
R02294 5 N-Ribosylnicotinamide:orthophosphate ribosyltransferase
R02295 5 Nicotinate D-ribonucleoside:orthophosphate ribosyltransferase
R02299 5 alpha-D-Ribose 1-phosphate 1,6-phosphomutase
R02408 5 L-Cystine Lysteine-lyase (deaminating)
R02434 5 
R02466 5 3-Sulfino-L-alanine carboxy-lyase
R02504 5 Trimetaphosphate hydrolase
R02618 5 
R02619 5 3-Sulfino-L-alanine:2-oxoglutarate aminotransferase
R02802 5 Reduced ferredoxin:dinitrogen oxidoreductase (ATP-hydrolysing)
R03004 5 Deamino-NAD+ nucleotidohydrolase
R03005 5 ATP:nicotinamide-nucleotide adenylyltransferase
R03104 5 3-Mercaptolactate:NAD+ oxidoreductase
R03346 5 Nicotinate D-ribonucleotide phosphohydrolase
R03347 5 
R03348 5 Nicotinate-nucleotide:pyrophosphate phosphoribosyltransferase(carboxylating)
R03546 5 Cyanate C-N-lyase
R03693 5 (S)-2-Methylmalate hydro-lyase
R03694 5 
R03695 5 
R04173 5 3-Phosphoserine:2-oxoglutarate aminotransferase
R04292 5 
R04293 5 
R04782 5 Reduced ferredoxin:dinitrogen oxidoreductase (ATP-hydrolysing)
R04875 5 
R05562 5 Biuret amidohydrolase
R05563 5 Biuret amidohydrolase
R05668 5 
R05695 5 Nucleoside:oxygen 5'-oxidoreductase (H2O2-forming)
R05696 5 
R05861 5 D-alanine:oxygen oxidoreductase (deaminating)
R06836 5 Ribose 1,5-biphosphokinase
R07173 5 hydroxylamine:acceptor oxidoreductase
R07221 5 6-hydroxynicotinate:O2 oxidoreductase
R07315 5 carbamate hydro-lyase
R07408 5 
R07417 5 
R07418 5 
R00018 6 Putrescine:putrescine 4-aminobutyltransferase (ammonia-forming)
R00036 6 5-Aminolevulinate hydro-lyase(adding 5-aminolevulinate andcyclizing)
R00055 6 Nucleoside:oxygen 5'-oxidoreductase
R00069 6 
R00121 6 
R00227 6 Acetyl-CoA hydrolase
R00228 6 acetaldehyde:NAD+ oxidoreductase (CoA-acetylating)
R00229 6 Acetate:CoA ligase (ADP-forming)
R00230 6 Acetyl-CoA:orthophosphate acetyltransferase
R00233 6 Malonyl-CoA carboxy-lyase
R00235 6 Acetate:CoA ligase (AMP-forming)
R00236 6 Acetyl adenylate:CoA ligase (AMP-forming)
R00237 6 (3S)-Citramalyl-CoA pyruvate-lyase
R00238 6 Acetyl-CoA:acetyl-CoA C-acetyltransferase
R00259 6 Acetyl-CoA:L-glutamate N-acetyltransferase
R00271 6 2-Hydroxybutane-1,2,4-tricarboxylate 2-oxoglutarate-lyase(CoA-acetylating)
R00315 6 ATP:acetate phosphotransferase
R00317 6 Acetyl phosphate phosphohydrolase
R00319 6 (S)-Lactate:oxygen 2-oxidoreductase(decarboxylating)
R00320 6 Pyrophosphate:acetate phosphotransferase
R00325 6 (3S)-citramalate pyruvate-lyase
R00328 6 GDP phosphohydrolase
R00332 6 ATP:(d)GMP phosphotransferase
R00338 6 Oxaloacetate acetylhydrolase
R00339 6 (R,R)-Tartrate hydro-lyase
R00340 6 (S,S)-Tartrate hydro-lyase
R00341 6 ATP:oxaloacetate carboxy-lyase (transphosphorylating)
R00342 6 (S)-malate:NAD+ oxidoreductase
R00343 6 (S)-Malate:NADP+ oxidoreductase
R00344 6 Pyruvate:carbon-dioxide ligase (ADP-forming)
R00345 6 Orthophosphate:oxaloacetate carboxyl-lyase (phosphorylating)
R00346 6 Pyrophosphate:oxaloacetate carboxy-lyase (transphosphorylating)
R00347 6 erythro-3-hydroxy-Ls-aspartate ammonia-lyase
R00348 6 2-Oxosuccinamate amidohydrolase
R00350 6 4-Hydroxy-4-carboxymethyl-2-oxoglutarate pyruvate-lyase
R00351 6 Citrate oxaloacetate-lyase ((pro-3S)-CH2COO- -> acetyl-CoA)
R00352 6 ATP:citrate oxaloacetate-lyase ((pro-3S)-CH2COO- ->acetyl-CoA)(ATP-dephosphorylating)
R00353 6 Malonyl-CoA:pyruvate carboxyltransferase
R00354 6 (3S)-Citryl-CoA oxaloacetate-lyase
R00355 6 L-Aspartate:2-oxoglutarate aminotransferase
R00356 6 
R00357 6 L-Aspartic acid:oxygen oxidoreductase (deaminating)
R00359 6 D-Aspartate:oxygen oxidoreductase (deaminating)
R00360 6 (S)-Malate:oxygen oxidoreductase
R00362 6 Citrate oxaloacetate-lyase ((pro-3S)-CH2COO- -->acetate)
R00363 6 Oxaloacetate keto-enol-isomerase
R00370 6 Acetyl-CoA:glycine C-acetyltransferase
R00371 6 Succinyl-CoA:glycine C-succinyl-transferase(decarboxylating)
R00373 6 Glycine:oxaloacetate aminotransferase
R00397 6 L-Aspartate 4-carboxy-lyase
R00398 6 2,2'-iminodipropanoate:NAD+ oxidoreductase (L-alanine-forming)
R00399 6 
R00400 6 L-Alanine:2-oxo-acid aminotransferase
R00401 6 L-Alanine racemase
R00402 6 succinate:NAD+ oxidoreductase
R00406 6 
R00409 6 (2S,3R)-3-Hydroxybutane-1,2,3-tricarboxylate pyruvate-lyase
R00411 6 N-succinyl-L-glutamate amidohydrolase
R00426 6 Guanosine 5'-triphosphate pyrophosphohydrolase
R00472 6 L-Malate glyoxylate-lyase (CoA-acetylating)
R00473 6 (3S)-3-Carboxy-3-hydroxypropanoyl-CoA glyoxylate-lyase
R00477 6 3-Oxalomalate glyoxylate-lyase
R00481 6 
R00499 6 S-Succinylglutathione hydrolase
R00533 6 Sulfite:oxygen oxidoreductase
R00552 6 L-Arginine iminohydrolase
R00554 6 ATP:L-arginine N-phosphotransferase
R00555 6 NAD+:L-arginine ADP-D-ribosyltransferase
R00556 6 
R00557 6 L-Arginine,NADPH:oxygen oxidoreductase (nitric-oxide-forming)
R00558 6 L-Arginine,NADPH:oxygen oxidoreductase (nitric-oxide-forming)
R00559 6 L-Arginine:oxygen 2-oxidoreductase (decarboxylating)
R00562 6 N2-(D-1-carboxyethyl)-L-arginine:NADP+ oxidoreductase
R00563 6 D-nopaline:NADP+ oxidoreductase (L-arginine-forming)
R00565 6 L-Arginine:glycine amidinotransferase
R00566 6 L-Arginine carboxy-lyase
R00567 6 L-Arginine racemase
R00580 6 
R00581 6 L-serine:NAD+ oxidoreductase (deaminating)
R00585 6 L-Serine:pyruvate aminotransferase
R00586 6 
R00588 6 L-Serine:glyoxylate aminotransferase
R00589 6 L-2-Amino-3-hydroxypropionic acid racemase
R00590 6 L-Serine hydro-lyase (deaminating)
R00602 6 Hydorogen-peroxide:hydrogen-peroxide oxidoreductase
R00605 6 methanol:NAD+ oxidoreductase
R00606 6 Methylamine:(acceptor) oxidoreductase (deaminating)
R00608 6 Methanol:oxygen oxidereductase
R00610 6 Sarcosine:oxygen oxidoreductase (demethylating)
R00614 6 Formaldehyde:formaldehyde oxidoreductase
R00658 6 2-Phospho-D-glucerate hydro-lyase
R00661 6 Phosphoenolpyruvate 2,3-phosphonomutase
R00705 6 3-Oxopropanoate:NAD+ oxidoreductase (decarboxylating,CoA-acetylating)
R00706 6 3-Oxopropanoate:NADP+ oxidoreductase (decarboxylating,CoA-acetylating)
R00710 6 Acetaldehyde:NAD+ oxidoreductase
R00711 6 Acetaldehyde:NADP+ oxidoreductase
R00719 6 ITP diphosphohydrolase
R00722 6 ATP:nucleoside-diphosphate phosphatransferase
R00723 6 Inosine 5'-tetraphosphate phosphohydrolase
R00724 6 ITP:pyruvate O2-phosphotransferase
R00726 6 ITP:oxaloacetate carboxy-lyase (transphosphorylating)
R00727 6 Succinate:CoA ligase (GDP-forming)
R00742 6 Acetyl-CoA:carbon-dioxide ligase (ADP-forming)
R00746 6 Ethanol:NADP+ oxidoreductase
R00747 6 2-Phosphonoacetaldehyde phosphonohydrolase
R00748 6 Ethanolamine-phosphate phospho-lyase (deaminating)
R00749 6 Ethanolamine ammonia-lyase
R00750 6 
R00751 6 L-Threonine acetaldehyde-lyase
R00753 6 (S)-Lactate acetaldehyde-lyase
R00754 6 Ethanol:NAD+ oxidoreductase
R00781 6 Sulfur:oxygen oxidoreductase
R00787 6 ammonium-hydroxide:NADP+ oxidoreductase
R00789 6 ammonium-hydroxide:NAD(P)+ oxidoreductase
R00794 6 NADH:nitrate oxidoreductase
R00796 6 NADPH:nitrate oxidoreductase
R00799 6 Nitroethane:oxygen oxidoreductase
R00800 6 
R00829 6 Succinyl-CoA:acetyl-CoA C-acyltransferase
R00832 6 succinyl-CoA:L-arginine N2-succinyltransferase
R00842 6 sn-Glycerol-3-phosphate:NAD+ 2-oxidoreductase
R00844 6 sn-Glycerol-3-phosphate:NADP+ 2-oxidoreductase
R00846 6 sn-Glycerol-3-phosphate:oxygen 2-oxidoreductase
R00901 6 L-Cysteine hydrogen-sulfide-lyase (adding sulfite)
R00994 6 
R00996 6 L-threonine ammonia-lyase
R00997 6 1-Aminocyclopropane-1-carboxylate endolyase (deaminating)
R00998 6 (R)-2-Ethylmalate 2-oxobutanoyl-lyase (CoA-acylating)
R00999 6 O-Succinyl-L-homoserine succinate-lyase (adding cysteine)
R01000 6 2-Hydroxybutyrate:NAD+ oxidoreductase
R01001 6 L-Cystathionine Lysteine-lyase (deaminating)
R01010 6 Glycerone phosphate phosphohydrolase (alkaline optimum)
R01011 6 ATP:glycerone phosphotransferase
R01012 6 Phosphoenolpyruvate:glycerone phosphotransferase
R01014 6 Erythrulose-1-phosphate formaldehyde-lyase
R01015 6 D-Glyceraldehyde-3-phosphate ketol-isomerase
R01016 6 Glycerone-phosphate phospho-lyase
R01079 6 D-Ribose:NADP+ 1-oxidoreductase
R01081 6 D-Ribose ketol-isomerase
R01082 6 (S)-Malate hydro-lyase
R01149 6 L-Glutamine:D-alanine gamma-glutamyltransferase
R01150 6 D-AlanineD-Alanine ligase (ADP-forming)
R01152 6 N-Carbamoylputrescine amidohydrolase
R01154 6 Acetyl-CoA:alkane-alpha,omega-diamine N-acetyltransferase
R01157 6 Agmatine amidinohydrolase
R01227 6 Guanosine 5'-monophosphate phosphohydrolase
R01228 6 ATP:inosine 5'-phosphotransferase
R01229 6 GMP:pyrophosphate phosphoribosyltransferase
R01230 6 Xanthosine-5'-phosphate:ammonia ligase (AMP-forming)
R01231 6 Xanthosine-5'-phosphate:L-glutamine amido-ligase (AMP-forming)
R01234 6 Guanosine 3',5'-cyclic phosphate 5'-nucleotidohydrolase
R01256 6 (S)-Malate:CoA ligase (ADP-forming)
R01283 6 L-Homocysteine hydrogen-sulfide-lyase (deaminating)
R01322 6 Citrate:CoA ligase (ADP-forming)
R01323 6 Acetyl-CoA:citrate CoA-transferase
R01325 6 Citrate hydro-lyase
R01333 6 glycolaldehyde:NAD+ oxidoreductase
R01334 6 2-Phosphoglycolate phosphohydrolase
R01335 6 
R01394 6 Hydroxypyruvate ketol-isomerase
R01399 6 Carbamoyl-phosphate:putrescine carbamoyltransferase
R01408 6 Formamide hydro-lyase
R01446 6 (S)-lactaldehyde:NAD+ oxidoreductase
R01447 6 (S)-Lactate:oxaloacetate oxidoreductase
R01450 6 
R01513 6 3-Phospho-D-glycerate:NAD+ 2-oxidoreductase
R01523 6 ATP:D-ribulose-5-phosphate 1-phosphotransferase
R01524 6 D-Ribitol-5-phosphate:NAD+ 2-oxidoreductase
R01525 6 D-Ribitol-5-phosphate:NADP+ 2-oxidoreductase
R01526 6 ATP:D-ribulose 5-phosphotransferase
R01528 6 6-Phospho-D-gluconate:NADP+ 2-oxidoreductase (decarboxylating)
R01529 6 D-Ribulose-5-phosphate 3-epimerase
R01530 6 D-Arabinose-5-phosphate ketol-isomerase
R01650 6 
R01681 6 hypotaurine:NAD+ oxidoreductase
R01682 6 3-Sulfoalanine carboxy-lyase
R01735 6 (R)-Lactaldehyde:NAD+ 2-oxidoreductase
R01736 6 S-(2-Hydroxyacyl)glutathione hydrolase
R01745 6 (R)-Glycerate:NAD+ oxidoreductase
R01747 6 (R)-Glycerate:NADP+ oxidoreductase
R01768 6 Xanthine:NAD+ oxidoreductase
R01769 6 Hypoxanthine:oxygen oxidoreductase
R01770 6 Inosine ribohydrolase
R01784 6 2-Dehydro-3-deoxy-L-pentanoate glycolaldehyde
R01850 6 Hydrogen-sulfide S-acetyltransferase
R01851 6 Methanethiol:oxygen oxidoreductase
R01863 6 inosine:orthophosphate ribosyltransferase
R01886 6 N(omega)-(ADP-D-ribosyl)-L-arginine ADPribosylhydrolase
R01908 6 Oxalyl-CoA carboxy-lyase
R01989 6 L-Arginine:glycine amidinotransferase
R02142 6 XMP:pyrophosphate phosphoribosyltransferase
R02243 6 cis-Aconitate carboxy-lyase
R02244 6 trans-Aconitate delta2-delta3-isomerase
R02260 6 (S)-Lactaldehyde:NADP+ oxidoreductase
R02270 6 Succinyl-CoA:glycine C-succinyl-transferase(decarboxylating)
R02271 6 5-Aminolevulinate:pyruvate aminotransferase
R02285 6 N-Formimino-L-glutamate formiminohydrolase
R02286 6 N-Formimino-L-glutamate iminohydrolase
R02419 6 (R)-Malate hydro-lyase
R02422 6 Allantoate amidinohydrolase
R02433 6 L-Cysteate:2-oxoglutarate aminotransferase
R02435 6 3'-Phosphoadenylylsulfate:2-Aminoacrylate sulfotransferase
R02457 6 D-Ornithine:oxygen oxidoreductase (deaminating)
R02458 6 D-Arginine amidinohydrolase
R02460 6 
R02461 6 D-Ornithine 4,5-aminomutase
R02467 6 Cysteamine:oxygen oxidoreductase
R02522 6 L-Arabinonate hydro-lyase
R02527 6 (R)-Lactaldehyde:NAD+ oxidoreductase
R02528 6 
R02529 6 Aminoacetone:oxygen oxidoreductase(deaminating)(flavin-containing)
R02530 6 (R)-S-Lactoylglutathione methylglyoxal-lyase (isomerizing)
R02531 6 Lactaldehyde:NAD+ 1-oxidoreductase
R02575 6 ATP:guanidoacetate N-phosphotransferase
R02607 6 3-Phosphoglycerate:NAD+ 2-oxidoreductase
R02665 6 3-Hydroxyanthranilate:oxygen 3,4-oxidoreductase (decyclizing)
R02719 6 Xanthosine 5'-phosphate phosphohydrolase
R02720 6 XTP pyrophosphohydrolase
R02752 6 D-Glucarate hydro-lyase
R02754 6 5-Dehydro-4-deoxy-D-glucarate tartronate-semialdehyde-lyase
R02765 6 (R)-2-Methyl-3-oxopropanoyl-CoA 2-epimerase
R02853 6 D-O-Phosphoserine phosphohydrolase
R02894 6 D-Proline:oxygen oxidoreductase (deaminating)
R02895 6 
R02935 6 (S)-Ureidoglycolate:NAD+ oxidoreductase
R02936 6 (S)-Ureidoglycolate:NADP+ oxidoreductase
R02947 6 2-Acetolactate carboxy-lyase
R02948 6 (S)-2-Hydroxy-2-methyl-3-oxobutanoate carboxy-lyase
R03051 6 2,3-Dihydroxy-3-methylbutanoate:NADP+ oxidoreductase (isomerizing)
R03052 6 2-Acetolactate methylmutase
R03105 6 3-Mercaptopyruvate:cyanide sulfurtransferase
R03127 6 Dihydroxyfumarate carboxy-lyase
R03153 6 Acetyl-CoA:citramalate CoA-transferase
R03154 6 Succinyl-CoA:citramalate CoA-transferase
R03177 6 4-Guanidinobutanal:NAD+ 1-oxidoreductase
R03180 6 4-Guanidinobutanamide amidohydrolase
R03204 6 2,5-Dihydroxypyridine:oxygen 5,6-oxidoreductase
R03249 6 
R03266 6 4-Hydroxy-L-glutamate:2-oxoglutarate aminotransferase
R03277 6 
R03290 6 4-Hydroxy-L-proline:NAD+ oxidoreductase
R03291 6 trans-4-Hydroxy-L-proline:NAD+ 5-oxidoreductase
R03292 6 4-Hydroxy-L-proline:NADP+ oxidoreductase
R03293 6 trans-4-Hydroxy-L-proline:NADP+ 5-oxidoreductase
R03296 6 trans-4-Hydroxy-L-proline 2-epimerase
R03381 6 3-Oxopropanoate:NAD+ oxidoreductase (decarboxylating,CoA-acetylating)
R03383 6 
R03537 6 2',3'-Cyclic AMP 3'-nucleotidohydrolase
R03995 6 
R04035 6 Phosphoribosyl-ATP pyrophosphohydrolase
R04131 6 
R04132 6 
R04144 6 5-Phospho-D-ribosylamine:glycine ligase (ADP-forming)
R04177 6 2-Hydroxyethylenedicarboxylate hydro-lyase
R04221 6 cis-4-Hydroxy-D-proline:oxygen oxidoreductase (deaminating)
R04323 6 2-Amino-3-carboxymuconate semialdehyde carboxy-lyase
R04417 6 
R04439 6 (R)-2,3-Dihydroxy-3-methylbutanoate:NADP+ oxidoreductase(isomerizing)
R04446 6 
R04447 6 
R04861 6 
R04895 6 
R05052 6 L-erythro-4-Hydroxyglutamate:2-oxoglutarate aminotransferase
R05071 6 (S)-2-Acetolactate methylmutase
R05076 6 
R05077 6 
R05078 6 
R05336 6 
R05338 6 D-arabino-3-Hexulose 6-phosphate formaldehyde-lyase
R05351 6 
R05380 6 Acetaldehyde hydro-lyase
R05508 6 
R05554 6 Ureidoglycine aminohydrolase
R05561 6 Cyanuric acid amidohydrolase
R05608 6 D-galactarate hydro-lyase
R05651 6 acetyl-phosphate:sulfite S-acetyltransferase (acyl-phosphatehydrolysing, 2-oxoethyl-forming)
R05669 6 
R05679 6 sn-Glycerol-1-phosphate:NAD 2-oxidoreductase
R05680 6 sn-Glycerol-1-phosphate:NADP 2-oxidoreductase
R05697 6 
R05717 6 AMP,sulfite:oxidized-glutathione oxidoreductase(adenosine-5'-phosphosulfate-forming)
R05758 6 threo-3-hydroxy-L-aspartate ammonia-lyase
R06126 6 L-serine:NADP+ 3-oxidoreductase
R06137 6 
R06154 6 methylamine:oxygen oxidoreductase (deaminating) (copper-containing)
R06171 6 L-Allothreonine acetaldehyde-lyase
R06897 6 2,4-dihydroxyhept-2-enedioate hydro-lyase
R06973 6 
R06975 6 5-formaminoimidazole-4-carboxamide-1-beta-D-ribofuranosyl5'-monophosphate synthetase
R06982 6 S-(hydroxymethyl)glutathione synthase
R06983 6 S-(hydroxymethyl)glutathione dehydrogenase
R06987 6 Acetyl-CoA:formate C-acetyltransferase
R07139 6 lactaldehyde:NADP+ oxidoreductase
R07140 6 S-(hydroxymethyl)glutathione:NADP+ oxidoreductase
R07164 6 L-aspartate:NAD+ oxidoreductase (deaminating)
R07165 6 L-aspartate:NADP+ oxidoreductase (deaminating)
R07281 6 3,4-Dihydroxy-2-butanone 4-phosphate synthase
R07290 6 formyl-CoA:oxalate CoA-transferase
R07305 6 cyanuric acid amidohydrolase
R07399 6 
R07407 6 L-aspartate:NADP+ oxidoreductase (deaminating)
R07410 6 L-aspartate:NAD+ oxidoreductase (deaminating)
R07414 6 glutamate putrescine ligase
R07415 6 
R00012 7 GTP:GTP guanylyltransferase
R00024 7 D-Ribulose 1,5-bisphosphate carboxy-lyase (dimerizing)
R00084 7 Porphobilinogen ammonia-lyase (polymerizing)
R00111 7 N-(omega)-Hydroxyarginine,NADPH:oxygen oxidoreductase(nitric-oxide-forming)
R00192 7 S-Adenosyl-L-homocysteine hydrolase
R00316 7 Acetate:CoA ligase (AMP-forming)
R00318 7 Phosphonoacetate phosphonohydrolase
R00321 7 Acetamide amidohydrolase
R00322 7 5'-Acetylphosphoadenosine acylhydrolase
R00324 7 Acetylpyruvate acetylhydrolase
R00330 7 ATP:nucleoside-diphosphate phosphatransferase
R00335 7 GTP phosphohydrolase (vesicle-releasing)
R00336 7 Guanosine-3',5'-bis(diphosphate) 3'-pyrophosphohydrolase
R00410 7 Succinyl-CoA:3-oxo-acid CoA-transferase
R00424 7 GTP 7,8-8,9-dihydrolase
R00425 7 GTP 7,8-8,9-dihydrolase (pyrophosphate-forming)
R00428 7 GTP 7,8-8,9-dihydrolase
R00429 7 ATP:GTP 3'-pyrophosphotransferase
R00430 7 GTP:pyruvate O2-phosphotransferase
R00431 7 GTP:oxaloacetate carboxy-lyase (transphosphorylating)
R00432 7 Succinate:CoA ligase (GDP-forming)
R00434 7 GTP pyrophosphate-lyase (cyclizing)
R00480 7 ATP:L-aspartate 4-phosphotransferase
R00482 7 L-Aspartate:ammonia ligase (ADP-forming)
R00483 7 L-Aspartate:ammonia ligase (AMP-forming)
R00484 7 N-Carbamoyl-L-aspartate amidohydrolase
R00485 7 L-Asparagine amidohydrolase
R00486 7 3-Cyano-L-alanine aminohydrolase
R00487 7 Acetyl-CoA:L-aspartate N-acetyltransferase
R00488 7 N-Acetyl-L-aspartate amidohydrolase
R00489 7 L-Aspartate 1-carboxy-lyase
R00490 7 L-Aspartate ammonia-lyase
R00491 7 L-Aspartate racemase
R00507 7 3'-Phosphoadenylylsulfate nucleotidohydrolase
R00508 7 3'-Phospho-5'-adenylyl sulfate 3'(2')-phosphohydrolase
R00509 7 ATP:adenylylsulfate 3'-phosphotransferase
R00526 7 N-Formyl-L-aspartate amidohydrolase
R00529 7 ATP:sulfate adenylyltransferase
R00530 7 ADP:sulfate adenylyltransferase
R00531 7 Adenylylsulfate sulfohydrolase
R00532 7 L-Serine-O-sulfate ammonia-lyase (pyruvate-forming)
R00578 7 L-aspartate:L-glutamine amido-ligase (AMP-forming)
R00654 7 L-Methionine methanethiol-lyase (deaminating)
R00669 7 N2-Acetyl-L-ornithine amidohydrolase
R00740 7 3-Oxopropanoate:NADP+ oxidoreductase (decarboxylating,CoA-acetylating)
R00743 7 Acetyl-CoA:malonate CoA-transferase
R00744 7 
R00777 7 N-Amidino-L-aspartate amidinohydrolase
R00841 7 Glycerol-3-phosphate phosphohydrolase
R00845 7 sn-glycerol-3-phosphate:NADP+ 1-oxidoreductase
R00847 7 ATP:glycerol 3-phosphotransferase
R00864 7 
R00897 7 O3-Acetyl-L-serine acetate-lyase (adding hydrogen sulfide)
R00907 7 L-Alanine:3-oxopropanoate aminotransferase
R00908 7 3-Aminopropanoate:2-oxoglutarate aminotransferase
R00919 7 
R00920 7 Propanoate:CoA ligase (ADP-forming)
R00921 7 acetyl-CoA:phosphate acetyltransferase
R00922 7 2-Methyl-3-oxopropanoate:NAD+ oxidoreductase (CoA-propanoylating)
R00923 7 (S)-2-Methyl-3-oxopropanoyl-CoA carboxy-lyase
R00925 7 Propanoate:CoA ligase (AMP-forming)
R00926 7 Propinol adenylate:CoA ligase (AMP-forming)
R00927 7 Propanoyl-CoA:acetyl-CoA C-acyltransferase
R00928 7 Acetyl-CoA:propanoate CoA-transferase
R00930 7 (S)-2-Methyl-3-oxopropanoyl-CoA:pyruvate carboxyltransferase
R00931 7 2-Methylcitrate oxaloacetate-lyase
R00932 7 2-Hydroxyglutarate glyoxylate-lyase (CoA-propanoylating)
R00934 7 
R00935 7 (S)-Methylmalonate semialdehyde:NAD+ oxidoreductase(CoA-propanoylating)
R01034 7 Glycerol:NAD+ oxidoreductase
R01039 7 Glycerol:NADP+ 2-oxidoreductase
R01044 7 Pyrophosphate:glycerol 1-phosphotransferase
R01048 7 Glycerol hydro-lyase
R01058 7 D-glyceraldehyde 3-phosphate:NADP+ oxidoreductase
R01059 7 ATP:D-glyceraldehyde 3-phosphotransferase
R01061 7 D-Glyceraldehyde-3-phosphate:NAD+ oxidoreductase(phosphorylating)
R01063 7 D-Glyceraldehyde-3-phosphate:NADP+ oxidoreductase(phosphorylating)
R01064 7 2-Dehydro-3-deoxy-D-galactonate-6-phosphateD-glyceraldehyde-3-phosphate-lyase
R01066 7 2-Deoxy-D-ribose-5-phosphate acetaldehyde-lyase
R01068 7 D-Fructose-1,6-bisphosphate D-glyceraldehyde-3-phosphate-lyase
R01069 7 D-Tagatose 1,6-bisphosphate triosephosphate lyase
R01070 7 beta-D-fructose 1,6-bisphosphate D-glyceraldehyde-3-phosphate-lyase
R01083 7 N6-(1,2-Dicarboxyethyl)AMP AMP-lyase
R01085 7 3-Fumarylpyruvate acylhydrolase
R01086 7 N-(L-Argininosuccinate) arginie-lyase
R01087 7 Maleate cis-trans-isomerase
R01135 7 IMP:L-aspartate ligase (GDP-forming)
R01142 7 Methane,NADH:oxygen oxidoreductase (hydroxylating)
R01143 7 methane,NADPH:oxygen oxidoreductase (hydroxylating)
R01144 7 Oxaloacetate-4-methyl-ester oxaloacetohydrolase
R01145 7 Monomethyl-sulfate sulfohydrolase
R01156 7 N-Acetylputrescine acetylhydrolase
R01209 7 2,3-Dihydroxy-3-methylbutanoate hydro-lyase
R01232 7 P1,P4-Bis(5'-nucleosyl)-tetraphosphate nucleotidohydrolase
R01285 7 Cystathionine L-homocysteine-lyase (deaminating)
R01286 7 L-Cystathionine L-homocysteine-lyase (deaminating)
R01287 7 O-Acetyl-L-homoserine acetate-lyase (adding methanethiol)
R01289 7 L-Serine hydro-lyase (adding homocysteine)
R01290 7 L-Serine hydro-lyase (adding homocysteine)
R01291 7 S-Ribosyl-L-homocysteine ribohydrolase
R01292 7 Glutathione:homocystine oxidoreductase
R01336 7 Carboxymethyloxysuccinate glycolate-lyase
R01357 7 Acetoacetate:CoA ligase (AMP-forming)
R01358 7 Acetoacetyl-CoA hydrolase
R01359 7 Acetoacetyl-CoA:acetate CoA-transferase
R01388 7 D-Glycerate:NADP+ 2-oxidoreductase
R01390 7 
R01392 7 D-Glycerate:NADP+ 2-oxidoreductase
R01393 7 Hydroxypyruvate carboxy-lyase
R01397 7 Carbamoyl-phosphate:L-aspartate carbamoyltransferase
R01410 7 
R01416 7 Agmatine iminohydrolase
R01417 7 ATP:agmatine N4-phosphotransferase
R01418 7 
R01440 7 D-Xylulose-5-phosphate:formaldehyde glycolaldehydetransferase
R01448 7 (S)-2-O-Sulfolactate 2-sulfohydrolase
R01449 7 Acetyl-CoA:propanoate CoA-transferase
R01465 7 L-Threonine:NAD+ oxidoreductase
R01466 7 O-Phospho-L-homoserine phospho-lyase (adding water)
R01467 7 L-Threonine racemase
R01468 7 ATP:ethanolamine O-phosphotransferase
R01469 7 Ethanolamine:oxygen oxidoreductase (deaminating)
R01470 7 sn-Glycero-3-phosphoethanolamine glycerophosphohydrolase
R01511 7 D-Glycerate-3-phosphate phosphohydrolase
R01512 7 ATP:3-phospho-D-glycerate 1-phosphotransferase
R01514 7 ATP:(R)-glycerate 3-phosphotransferase
R01515 7 3-Phospho-D-glyceroyl phosphate phosphohydrolase
R01516 7 3-Phospho-D-glycerate 1,2-phosphomutase
R01517 7 GTP:3-phospho-D-glycerate 1-phosphotransferase
R01518 7 2-Phospho-D-glycerate 2,3-phosphomutase
R01563 7 N-Carbamoylsarcosine amidohydrolase
R01564 7 N,N-Dimethylglycine:oxygen oxidoreductase (demethylating)
R01566 7 Creatine amidinohydrolase
R01573 7 ATP:D-arabinose 5-phosphotransferase
R01577 7 D-Arabinose ketol-isomerase
R01584 7 N-methyl-L-alanine:NADP+ oxidoreductase (demethylating, deaminating)
R01585 7 L-Glutamate:methylamine ligase (ADP-forming)
R01586 7 Methylamine:L-glutamate N-methyltransferase
R01587 7 N-Methyl-2-oxoglutaramate methylamidohydrolase
R01589 7 Methylguanidine amidinohydrolase
R01604 7 3-Oxopropanoate:NAD+ oxidoreductase
R01607 7 3-Oxopropanoate:NADP+ oxidoreductase
R01608 7 3-hydroxypropanoate:NAD+ oxidoreductase
R01609 7 3-aci-Nitropropanoate:oxygen oxidoreductase
R01610 7 5-Dehydro-2-deoxy-D-glyconate-6-phosphatemalonate-semialdehyde-lyase
R01611 7 3-Oxopropanoate hydro-lyase
R01618 7 APS:ATP adenylyltransferase
R01619 7 Adenylylsulfate:ammonia adenylyltransferase
R01621 7 D-Xylulose 5-phosphate D-glyceraldehyde-3-phosphate-lyase
R01639 7 ATP:D-xylulose 5-phosphotransferase
R01641 7 Sedoheptulose-7-phosphate:D-glyceraldehyde-3-phosphateglycolaldehyde transferase
R01649 7 2-(Acetamidomethylene)succinate amidohydrolase (deaminating,decarboxylating)
R01676 7 Guanine aminohydrolase
R01677 7 Guanosine ribohydrolase
R01683 7 tauropine:NAD+ oxidoreductase (taurine-forming)
R01684 7 Taurine:2-oxoglutarate aminotransferase
R01686 7 
R01737 7 ATP:D-Gluconate 6-phosphotransferase
R01748 7 D-Glycerate-2-phosphate phosphohydrolase
R01749 7 D-Glycerate:NAD+ oxidoreductase (carboxylating)
R01750 7 D-Glycerate:NADP+ oxidoreductase (carboxylating)
R01751 7 (R,R)-Tartrate carboxy-lyase
R01752 7 D-Glyceraldehyde:NAD+ oxidoreductase
R01777 7 Succinyl-CoA:L-homoserine O-succinyltransferase
R01781 7 Glycol:NAD+ oxidoreductase
R01782 7 2-Dehydro-3-deoxy-D-pentanoate glycoaldehyde-lyase
R01785 7 L-Xylulose 1-phosphate lactaldehyde-lyase
R01859 7 Propanoyl-CoA:carbon-dioxide ligase (ADP-forming)
R01893 7 Ribitol:NAD+ 2-oxidoreductase
R01954 7 L-Citrulline:L-aspartate ligase (AMP-forming)
R01975 7 (S)-3-Hydroxybutanoyl-CoA:NAD+ oxidoreductase
R01976 7 (S)-3-Hydroxybutanoyl-CoA:NADP+ oxidoreductase
R01977 7 (R)-3-Hydroxybutanoyl-CoA:NADP+ oxidoreductase
R01978 7 (S)-3-Hydroxy-3-methylglutaryl-CoA acetoacetyl-CoA-lyase(CoA-acetylating)
R01981 7 uronate:NAD+ 1-oxidoreductase
R01987 7 
R02032 7 6-Phospho-2-dehydro-D-gluconate:NAD+ 2-oxidoreductase
R02034 7 6-Phospho-D-gluconate:NADP+ 2-oxidoreductase
R02035 7 6-Phospho-D-glucono-1,5-lactone lactonohydrolase
R02036 7 6-Phospho-D-gluconate hydro-lyase
R02103 7 xanthine:NAD+ oxidoreductase
R02107 7 Xanthine:oxygen oxidoreductase
R02141 7 
R02143 7 Xanthosine ribohydrolase
R02145 7 Guanosine aminohydrolase
R02147 7 guanosine:orthophosphate ribosyltransferase
R02148 7 Guanosine 3'-phosphate phosphohydrolase
R02257 7 Propane-1,2-diol:NAD+ oxidoreductase
R02258 7 (S)-Propane-1,2-diol:NAD+ oxidoreductase
R02259 7 Propane-1,2-diol:NADP+ oxidoreductase
R02261 7 
R02262 7 L-Fuculose-1-phosphate lactaldehyde-lyase
R02263 7 L-Rhamnulose-1-phosphate lactaldehyde-lyase
R02282 7 N2-Acetyl-L-ornithine:L-glutamate N-acetyltransferase
R02288 7 4-imidazolone-5-propanoate amidohydrolase
R02297 7 Xanthosine:orthophosphate ribosyltransferase
R02359 7 Urethane amidohydrolase (decarboxylating)
R02404 7 Itaconate:CoA ligase (ADP-forming)
R02405 7 Itaconate:CoA ligase (IDP-forming)
R02406 7 Itaconate:CoA ligase (IDP-forming)
R02407 7 Succinyl-CoA:citramalate CoA-transferase
R02423 7 Allantoate amidinohydrolase (decarboxylating)
R02424 7 Allantoin amidohydrolase
R02425 7 (S)(+)-Allantoin amidohydrolase
R02491 7 L-Citramalyl-CoA hydro-lyase
R02492 7 Nitrous-oxide:(acceptor) oxidoreductase (NO-forming)
R02508 7 
R02525 7 L-Arabinono-1,5-lactone lactonohydrolase
R02526 7 L-Arabinono-1,4-lactone lactonohydrolase
R02544 7 meso-tartrate:NAD+ oxidoreductase
R02546 7 (R,R)-Tartrate epimerase
R02577 7 Propane-1,2-diol:NAD+ 1-oxidoreductase
R02601 7 
R02648 7 Glycerol 1,2-cyclic phosphate 2-glycerophosphohydrolase
R02649 7 ATP:N-acetyl-L-glutamate 5-phosphotransferase
R02664 7 
R02666 7 3-Hydroxyanthranilate:oxygen oxidoreductase
R02668 7 3-Hydroxy-L-kynurenine hydrolase
R02669 7 
R02670 7 Hydorogen-peroxide:hydrogen-peroxide oxidoreductase
R02764 7 (S)-Methylmalonyl-CoA hydrolase
R02805 7 P1,P4-Bis(5'-nucleosyl)-tetraphosphate nucleotidohydrolase
R02817 7 Serine-phosphoethanolamine ethanolaminephosphohydrolase
R02855 7 (R)-Acetoin:NAD+ oxidoreductase
R02856 7 (R)-Acetoin:NAD+ oxidoreductase
R02914 7 4,5-Dihydro-4-oxo-5-imidazolepropanoate hydro-lyase
R02923 7 D-Arginine:oxygen oxidoreductase (deaminating)
R02937 7 Carbamoyl-phosphate:oxamate carbamoyltransferase
R02946 7 (R,R)-Butane-2,3-diol:NAD+ oxidoreductase
R02949 7 (R)-Acetoin racemase
R02955 7 Acetyl-CoA:citramalate CoA-transferase
R02957 7 D-Glucuronolactone:NAD+ oxidoreductase
R02963 7 Lactoyl-CoA hydro-lyase
R02990 7 Succinyl-CoA:3-oxoadipate CoA-transferase
R03080 7 (R)-Propane-1,2-diol:NAD+ oxidoreductase
R03081 7 2-Dehydro-3-deoxy-D-fuconate glycolaldehyde
R03082 7 (R)-Lactaldehyde:NAD+ oxidoreductase (glutathione-formylating)
R03106 7 
R03128 7 
R03140 7 D-Ribulose 1,5-bisphosphate carboxy-lyase (dimerizing)
R03178 7 2-oxo-5-Guanidinopentanoate carboxy-lyase
R03217 7 O-Acetyl-L-homoserine succinate-lyase (adding cysteine)
R03248 7 2,5-Diaminopentanoate:2-oxoglutarate aminotransferase
R03250 7 
R03254 7 2-Dehydro-3-deoxy-D-octonate-8-phosphateD-arabinose-5-phosphate-lyase (pyruvate-phosphorylating)
R03260 7 O-Succinyl-L-homoserine succinate-lyase (adding cysteine)
R03444 7 2-Hydroxybutane-1,2,4-tricarboxylate hydro-lyase
R03524 7 L-cysteine hydrogen-sulfide-lyase (adding HCN)
R03540 7 
R03668 7 Acetyl-CoA:thioethanolamine S-acetyltransferase
R03758 7 
R03759 7 (R)-1-Aminopropan-2-ol:NAD+ oxidoreductase
R03869 7 (S)-Methylmalonate semialdehyde:NAD+ oxidoreductase
R03870 7 5-Methylbarbiturate amidohydrolase
R03871 7 (S)-Methylmalonate semialdehyde:oxygen oxidoreductase
R03889 7 2-Aminomuconate semialdehyde:NAD+ 6-oxidoreductase
R03896 7 (R)-2-Methylmalate hydro-lyase
R03898 7 
R04008 7 
R04025 7 N-Acetylputrescine:oxygenoxidoreductase(deaminating)(flavin-containing)
R04037 7 1-(5-phospho-D-ribosyl)-AMP 1,6-hydrolase
R04051 7 
R04053 7 3-phosphonopyruvate carboxy-lyase
R04133 7 5-Oxopent-3-ene-1,2,5-tricarboxylate carboxy-lyase
R04134 7 
R04152 7 (2-Aminoethyl)phosphonate:pyruvate aminotransferase
R04187 7 L-Alanine:3-oxopropanoate aminotransferase
R04188 7 L-3-Amino-isobutanoate:2-oxoglutarate aminotransferase
R04189 7 N2-succinyl-L-arginine iminohydrolase (decarboxylating)
R04200 7 D-threo-2,4-diaminopentanoate:NAD+ oxidoreductase (deaminating)
R04201 7 D-threo-2,4-diaminopentanoate:NADP+ oxidoreductase(phosphorylating)
R04223 7 
R04248 7 
R04282 7 
R04375 7 
R04378 7 1-(5'-Phosphoribosyl)-5-amino-4-imidazolecarboxamide:pyrophosphatephosphoribosyltransferase
R04380 7 5-Oxopent-3-ene-1,2,5-tricarboxylate carboxy-lyase
R04399 7 
R04425 7 (2S,3R)-3-Hydroxybutane-1,2,3-tricarboxylate hydro-lyase
R04440 7 (R)-2,3-Dihydroxy-3-methylbutanoate:NADP+ oxidoreductase(isomerizing)
R04441 7 (R)-2,3-Dihydroxy-3-methylbutanoate hydro-lyase
R04443 7 
R04444 7 L-1-Pyrroline-3-hydroxy-5-carboxylate:NAD+ oxidoreductase
R04445 7 L-1-Pyrroline-3-hydroxy-5-carboxylate:NADP+ oxidoreductase
R04488 7 
R04559 7 1-(5'-Phosphoribosyl)-5-amino-4-(N-succinocarboxamide)-imidazoleAMP-lyase
R04781 7 4-Carboxy-4-hydroxy-2-oxoadipate hydro-lyase
R04860 7 Coenzyme A:oxidized-glutathione oxidoreductase
R04916 7 
R04917 7 
R05049 7 N-succinyl-L-glutamate 5-semialdehyde:NAD+ oxidoreductase
R05051 7 L-erythro-4-Hydroxyglutamate:NAD+ oxidoreductase
R05053 7 D-Aspartate:2-oxoglutarate aminotransferase
R05066 7 3-Hydroxy-2-methylpropanoate:NAD+ oxidoreductase
R05079 7 
R05204 7 
R05320 7 Taurine, 2-oxoglutarate:O2 oxidoreductase (sulfite-forming)
R05337 7 
R05339 7 
R05373 7 Methylmalonyl-CoA carboxy-lyase
R05378 7 2-Deoxy-5-keto-D-gluconic acid 6-phosphate Dihydroxyacetonephosphate-lyase
R05381 7 Diethanolamine Ethanolamine-lyase
R05405 7 
R05444 7 
R05457 7 
R05465 7 
R05576 7 (S)-3-Hydroxybutanoyl-CoA:NADP+ oxidoreductase
R05605 7 2-dehydro-3-deoxy-D-gluconate-6-phosphateD-glyceraldehyde-3-phosphate-lyase
R05636 7 1-Deoxy-D-xylulose-5-phosphate pyruvate-lyase (carboxylating)
R05652 7 taurine:pyruvate aminotransferase
R05693 7 (R)-2-Hydroxyacid:NAD+ oxidoreductase
R05694 7 (R)-2-Hydroxyacid:NADP+ oxidoreductase
R05724 7 nitric oxide, NAD(P)H2:oxygen oxidoreductase
R05725 7 nitric oxide, NADPH2:oxygen oxidoreductase
R05774 7 sulfopyruvate carboxy-lyase
R05781 7 cyclic-imide amidohydrolase (decyclicizing)
R05822 7 
R05842 7 ethylene oxide hydrolase
R05850 7 L-ribulose-5-phosphate 4-epimerase
R05862 7 sarcosine:oxygen oxidoreductase (deaminating)
R06180 7 
R06510 7 
R06830 7 
R06870 7 Phosphoethanolamine phosphohydrolase
R06941 7 (S)-3-hydroxyacyl-CoA:NAD+ oxidoreductase
R06967 7 N-isopropylammelide isopropylaminohydrolase
R06974 7 glycinamide ribonucleotide transformylase
R06980 7 sulfoacetaldehyde:NAD+ oxidoreductase
R07134 7 D-arabinitol:NAD+ 2-oxidoreductase (D-ribulose-forming)
R07136 7 (R)-2-hydroxyacid:NAD+ oxidoreductase
R07137 7 (R)-2-hydroxyacid:NADP+ oxidoreductase
R07144 7 D-arabinitol:NADP+ oxidoreductase
R07146 7 4-hydroxy-L-proline:NAD+ oxidoreductase
R07183 7 acetylacetone:oxygen oxidoreductase
R07246 7 sedoheptulose-7-phosphate:D-glyceraldehyde-3-phosphateglycolaldehydetransferase
R07253 7 acyl-CoA:malonyl-CoA C-acyltransferase (decarboxylating,oxoacyl-reducing, thioester-hydrolysing and cyclizing)
R07286 7 3-mercaptopyruvate:cyanide sulfurtransferase
R07298 7 glycerol-1-phosphate phosphohydrolase
R07306 7 GTP 8,9-hydrolase (phosphate-forming)
R07365 7 sulfur:oxygen oxidoreductase (hydrogen-sulfide- and sulfite-forming)
R00074 8 2-Aminophenol:oxygen oxidoreductase
R00177 8 ATP:L-methione S-adenosyltransferase
R00193 8 S-Adenosyl-L-homocysteine aminohydrolase
R00194 8 S-Adenosyl-L-homocysteine homocysteinylribohydrolase
R00367 8 S-Adenosyl-L-methionine:glycine methyltransferase
R00648 8 L-Methionine:oxygen oxidoreductase (deaminating)
R00650 8 S-Adenosyl-L-methionine:L-homocysteine S-methyltransferase
R00651 8 O-Acetyl-L-homoserine acetate-lyase (adding methanethiol)
R00652 8 L-Methionine:glyoxylate aminotransferase
R00653 8 N-Formyl-L-methionine amidohydrolase
R00655 8 L-Methionine racemase
R00656 8 L-Methionine carboxy-lyase
R00657 8 
R00756 8 ATP:D-fructose-6-phosphate 1-phosphotransferase
R00758 8 D-Mannitol-1-phosphate:NAD+ 5-oxidoreductase
R00760 8 ATP:D-fructose 6-phosphotransferase
R00761 8 D-Fructose-6-phosphate D-erythrose-4-phosphate-lyase
R00762 8 D-Fructose-1,6-bisphosphate 1-phosphohydrolase
R00763 8 D-Fructose-2,6-bisphosphate 2-phosphohydrolase
R00764 8 Pyrophosphate:D-fructose-6-phosphate 1-phosphotransferase
R00765 8 D-Glucosamine-6-phosphate ketol-isomerase(deaminating)
R00768 8 L-Glutamine:D-fructose-6-phosphate aminotransferase (hexoseisomerizing)
R00770 8 ITP:D-fructose-6-phosphate 1-phosphotransferase
R00771 8 D-Glucose-6-phosphate ketol-isomerase
R00772 8 D-Mannose-6-phosphate ketol-isomerase
R00835 8 D-Glucose-6-phosphate:NADP+ 1-oxoreductase
R00876 8 ITP:D-hexose 6-phosphotransferase
R00904 8 beta-Aminopropion aldehyde:NAD+ oxidoreductase
R00905 8 N-Carbamoyl-beta-alanine amidohydrolase
R00906 8 N-(D-1-carboxyethyl)-beta-alanine:NAD+ oxidoreductase(beta-alanine-forming)
R00909 8 N-Acetyl-beta-alanine amidohydrolase
R00912 8 L-Arginine:beta-alanine ligase (AMP-forming)
R00913 8 3-Guanidinopropanoate amidinopropionase
R00914 8 
R01036 8 Glycerol:NAD+ oxidoreductase
R01041 8 Glycerol:NADP+ oxidoreductase
R01043 8 Glycerol-2-phosphate phosphohydrolase
R01047 8 Glycerol hydro-lyase
R01067 8 D-Fructose 6-phosphate:D-glyceraldehyde-3-phosphate glycolaldehydetransferase
R01110 8 Glutathione:homocystine oxidoreductase
R01168 8 L-Histidine ammonia-lyase
R01210 8 3-Methyl-2-oxobutanoate:NAD+ oxidoreductase(CoA-mehtylpropanoylating)
R01211 8 (R)-3,3-Dimethylmalate:NAD+ oxidoreductase (decarboxylating)
R01212 8 L-valine:NADP+ oxidoreductase (deaminating)
R01213 8 3-Carboxy-3-hydroxy-4-methylpentanoate 3-methyl-2-oxobutanoate-lyase(CoA-acetylating)
R01214 8 L-Valine:2-oxoglutarate aminotransferase
R01215 8 L-Valine:pyruvate aminotransferase
R01216 8 2-Hydroxy-2-isopropylbutanedioate formaldehyde-lyase
R01267 8 L-Asparagine hydro-lyase
R01353 8 ATP:acetate phosphotransferase
R01354 8 Propanoate:CoA ligase (AMP-forming)
R01355 8 2,3-Dimethylmalate pyruvate-lyase
R01360 8 (S)-3-Hydroxy-3-methylglutaryl-CoA acetoacetate-lyase
R01361 8 (R)-3-Hydroxybutanoate:NAD+ oxidoreductase
R01364 8 4-Fumarylacetoacetate fumarylhydrola
R01366 8 Acetoacetate carboxy-lyase
R01367 8 Acetoacetate hydro-lyase
R01432 8 D-Xylose ketol-isomerase
R01434 8 L-Valine:NAD+ oxidoreductase(deaminating)
R01483 8 D-Glucuronolactone lactonohydrolase
R01485 8 L-Asparagine:hydroxylamine gamma-aspartyltransferase
R01519 8 D-Glucono-1,5-lactone lactonohydrolase
R01538 8 D-Gluconate hydro-lyase
R01541 8 ATP:2-dehydro-3-deoxy-D-gluconate 6-phosphotransferase
R01574 8 D-Arabinose:NAD+ 1-oxidoreductase
R01575 8 D-Arabinose:NADP+ 1-oxidoreductase
R01576 8 3-Deoxy-D-manno-octulosonate D-arabinose-lyase
R01632 8 Protocatechuate:oxygen 4,5-oxidoreductase (decyclizing)
R01662 8 3-Phospho-D-glyceroyl phosphate 2,3-phosphomutase
R01738 8 D-Gluconate:NAD+ 5-oxidoreductase
R01739 8 D-gluconate:NADP+ oxidoreductase
R01740 8 D-Gluconate:NADP+ 5-oxidoreductase
R01756 8 D-threo-Aldose:NAD+ 1-oxidoreductase
R01757 8 L-Arabinose:NAD+ 1-oxidoreductase
R01771 8 ATP:L-homoserine O-phosphotransferase
R01773 8 L-Homoserine:NAD+ oxidoreductase
R01775 8 L-Homoserine:NADP+ oxidoreductase
R01776 8 Acetyl-CoA:L-homoserine O-acetyltransferase
R01827 8 Sedoheptulose-7-phosphate:D-glyceraldehyde-3-phosphateglyceronetransferase
R01843 8 ATP:Sedoheptulose 7-phosphate 1-phosphotransferase
R01844 8 ATP:sedoheptulose 7-phosphate
R01845 8 Sedoheptulose 1,7-bisphosphate 1-phosphohydrolase
R01848 8 ITP:Sedoheptulose 7-phosphate 1-phosphotransferase
R01881 8 ATP:creatine N-phosphotransferase
R01882 8 N-Phosphocreatine hydrolase
R01883 8 S-Adenosyl-L-methionine:guanidinoacetate N-methyltransferase
R01884 8 Creatinine amidohydrolase
R01896 8 Xylitol:NAD+ 2-oxidoreductase (D-xylulose-forming)
R01898 8 D-Lyxose ketol-isomerase
R01902 8 ATP:L-rhamnulose 1-phosphotransferase
R01930 8 Trithionate thiosulfohydrolase
R01931 8 thiosulfate:cyanide sulfurtranserase
R01937 8 
R01938 8 
R01960 8 L-Kynurenine,NADPH:oxygen oxidoreductase (3-hydroxylating)
R01980 8 ATP:D-galacturonate 1-phosphotransferase
R01983 8 D-Galacturonate ketol-isomerase
R01984 8 
R01993 8 (S)-Dihydroorotate amidohydrolase
R02047 8 3-Hydroxy-2-methylpropanoate:NAD+ oxidoreductase
R02048 8 (R)-3-Amino-2-methylpropanoate:2-oxoglutarate aminotransferase
R02050 8 (R)-3-Amino-2-methylpropanoate:pyruvate aminotransferase
R02069 8 D-Fructose 1,6-bisphosphate phosphohydrolase
R02071 8 ATP:D-fructose-1-phosphate 6-phosphotransferase
R02073 8 Pyrophosphate:D-fructose-6-phosphate 1-phosphotransferase
R02081 8 (R)-Mevalonate:NAD+ oxidoreductase (CoA-acetylating)
R02082 8 (R)-Mevalonate:NADP+ oxidoreductase (CoA acylating)
R02083 8 (S)-3-Hydroxy-3-methylglutaryl-CoA hydrolase
R02084 8 succinyl-CoA:3-hydroxy-3-methylglutarate CoA-transferase
R02085 8 (S)-3-Hydroxy-3-methylglutaryl-CoA hydro-lyase
R02106 8 Urate:oxygen oxidoreductase
R02139 8 Barbiturate amidohydrolase
R02283 8 N2-Acetyl-L-ornithine:2-oxoglutarate aminotransferase
R02284 8 L-5-Carboxymethylhydantoin amidohydrolase
R02291 8 L-Aspartate-4-semialdehyde:NADP+ oxidoreductase (phosphorylating)
R02343 8 Acetoin:NAD+ oxidoreductase
R02376 8 Propane-1,2-diol hydro-lyase
R02429 8 D-Xylonate hydro-lyase
R02439 8 ATP:L-ribulose 5-phosphotransferase
R02490 8 Citramalyl-CoA hydro-lyase
R02545 8 meso-Tartaric acid:NAD+ oxidoreductase
R02547 8 trans-2,3-Epoxysuccinate hydrolase
R02568 8 D-Fructose 1-phosphate D-glyceraldehyde-3-phosphate-lyase
R02602 8 4-Oxalocrotonate carboxy-lyase
R02603 8 
R02604 8 
R02646 8 Urate-3-ribonucleoside:orthophosphate D-ribosyltransferase
R02658 8 ATP:2-dehydro-D-gluconate 6-phosphate
R02736 8 beta-D-Glucose-6-phosphate:NADP+ 1-oxoreductase
R02741 8 gamma-L-Glutamyl-L-cysteine:beta-alanine ligase (ADP-forming)
R02749 8 2-Deoxy-D-ribose 1-phosphate 1,5-phosphomutase
R02750 8 
R02821 8 Trimethylaminoacetate:L-homosysteine S-methyltransferase
R02846 8 Cysteine hydrogen-sulfide-lyase (adding HCN)
R02940 8 2-Propyn-1-al:NAD+ oxidoreductase
R02956 8 Succinyl-CoA:citramalate CoA-transferase
R02988 8 3-oxoadipate:NAD+ oxidoreductase
R02989 8 3-oxoadipate:NADP+ oxidoreductase
R02991 8 4-Carboxymethylbut-3-en-4-olide enol-lactonohydrolase
R03014 8 ATP:L-rhamnulose 1-phosphotransferase
R03026 8 (S)-3-Hydroxybutanoyl-CoA hydro-lyase
R03027 8 (3R)-3-Hydroxybutanoyl-CoA hydro-lyase
R03031 8 Vinylacetyl-CoA delta3-delta2-isomerase
R03032 8 D-Arabinonate hydro-lyase
R03045 8 3-Hydroxypropionyl-CoA hydro-lyase
R03046 8 beta-Alanyl-CoA cmmonia-lyase
R03132 8 O3-Acetyl-L-serine acetate-lyase (adding hydrogen sulfide)
R03157 8 
R03158 8 
R03165 8 Hydroxymethylbilane hydro-lyase(cyclizing)
R03166 8 
R03183 8 L-Gulono-1,4-lactone:NADP+ 1-oxidoreductase
R03187 8 N-Methylimidazolidine-2,4-dione amidohydrolase (ATP-hydrolysing)
R03188 8 N-Formimino-L-aspartate iminohydrolase
R03236 8 ATP:D-tagatose-6-phosphate 1-phosphotransferase
R03239 8 ITP:D-Tagatose 6-phosphate 1-phosphotransferase
R03241 8 ATP:L-fuculose 1-phosphotransferase
R03244 8 L-ribulose-5-phosphate 3-epimerase
R03246 8 1,2,3-Trihydroxybenzene:oxygen 1,2-oxidoreductase (decyclizing)
R03276 8 (S)-3-Hydroxybutanoyl-CoA 3-epimerase
R03298 8 
R03350 8 3-Deoxy-D-manno-octulosonate-8-phosphate 8-phosphohydrolase
R03385 8 3-hydroxy-2-methylpyridine-5-carboxylate,NADH:oxygen oxidoreductase(decyclizing)
R03386 8 3-hydroxy-2-methylpyridine-5-carboxylate,NADPH:oxygen oxidoreductase(decyclizing)
R03387 8 ATP:2-dehydro-3-deoxy-galactonokinase
R03409 8 Guanosine 3'-diphosphate 5'-triphosphate 5'-phosphohydrolase
R03443 8 N-Acetyl-L-glutamate-5-semialdehyde:NADP+ 5-oxidoreductase(phosphrylating)
R03459 8 2,5-Diamino-6-hydroxy-4-(5-phosphoribosylamino)-pyrimidine2-aminohydrolase
R03542 8 alpha-Aminopropiononitrile aminohydrolase
R03567 8 6-Methylsalicylate carboxy-lyase
R03671 8 D-Fuconate hydro-lyase
R03702 8 Triacetolactone lactonohydrolase
R03707 8 (S,S)-Butane-2,3-diol:NAD+ oxidoreductase
R03730 8 
R03774 8 L-Rhamnonate hydro-lyase
R03785 8 ATP:taurocyamine N-phosphotransferase
R03868 8 3-Maleylpyruvate cis-trans-isomerase
R03887 8 
R03897 8 
R03925 8 (S)(+)-Allantoin racemase
R03966 8 
R03970 8 (5-Glutamyl)-peptide:amino-acid 5-glutamyltransferase
R03971 8 (5-Glutamyl)-peptide:amino-acid 5-glutamyltransferase
R03972 8 
R04000 8 (E)-Glutaconate CoA-transferase
R04171 8 3-Hydroxy-L-kynurenine:2-oxoglutarate aminotransferase
R04172 8 
R04203 8 (2S,3S)-3-hydroxy-2-methylbutanoyl-CoA:NAD+ oxidoreductase
R04217 8 N2-succinyl-L-ornithine:2-oxoglutarate 5-aminotransferase
R04246 8 
R04286 8 2-Amino-4-hydroxy-6-(erythro-1,2,3-trihydroxypropyl)dihydropteridine triphosphate lyase
R04351 8 ATP:5-dehydro-2-deoxy-D-gluconate 6-phosphotransferase
R04371 8 Homoisocitrate hydro-lyase
R04379 8 5-Carboxymethyl-2-hydroxymuconatedelta2,delta4-2-oxo,delta3-isomerase
R04424 8 2-Hydroxybutane-1,2,3-tricarboxylate hydro-lyase
R04453 8 4-Carboxy-2-hydroxy-cis,cis-muconate-6-semialdehyde:NADP+6-oxidoreductase
R04463 8 5'-Phosphoribosylformylglycinamide:L-glutamine amido-ligase(ADP-forming)
R04482 8 4-Carboxy-2-oxo-3-hexenedioate delta2,delta4-2-oxo,delta3-isomerase
R04489 8 2-Hydroxy-2-hydropyrone-4,6-dicarboxylate lyase (decyclizing)
R04591 8 1-(5-Phosphoribosyl)-5-amino-4-carboxyimidazole:L-aspartate ligase(ADP-forming)
R04620 8 2-Amino-4-hydroxy-6-(erythro-1,2,3-trihydroxypropyl)dihydropteridine triphosphate phosphohydrolase (alkaline optimum)
R04638 8 
R04639 8 2-Amino-4-hydroxy-6-(erythro-1,2,3-trihydroxypropyl)dihydropteridine triphosphate 7,8-8,9-dihydrolase
R04640 8 N-(5'-Phospho-D-ribosylformimino)-5-amino-1-(5''-phospho-D-ribosyl)-4-imidazolecarboxamide ketol-isomerase
R04779 8 ATP:D-fructose-6-phosphate 1-phosphotransferase
R04780 8 beta-D-Fructose 1,6-bisphosphate 1-phosphohydrolase
R04857 8 
R04879 8 
R04918 8 
R04919 8 
R05046 8 Formamidopyrimidine nucleoside triphosphate 7,8-8,9-dihydrolase
R05047 8 
R05050 8 N4-Acetylaminobutanal:NAD+ oxidoreductase
R05064 8 (S)-3-Hydroxyisobutyryl-CoA hydrolase
R05135 8 2',3'-Cyclic GMP 3'-nucleotidohydrolase
R05138 8 
R05208 8 Mercaptoethanol:cyanide sulfurtransferase
R05366 8 2-Hydroxy-6-oxo-octa-2,4-dienoate acylhydrolase
R05382 8 Triethanolamine Diethanolamine-lyase
R05383 8 (hydroxyamino)benzene hydroxymutase
R05467 8 L-N2-(2-carboxyethyl)arginine cyclo-ligase (AMP-forming)
R05509 8 
R05595 8 
R05604 8 D-arabinitol:NAD 4-oxidoreductase
R05645 8 
R05661 8 
R05688 8 1-Deoxy-D-xylulose-5-phosphate isomeroreductase
R05735 8 acetone:carbon-dioxide ligase (AMP-forming)
R05780 8 thiocyanate aminohydrolase
R05789 8 (R)-2-phospho-3-sulfolactate phosphohydrolase
R05805 8 ADP:D-fructose-6-phosphate 1-phosphotransferase
R06064 8 
R06604 8 
R06614 8 
R06789 8 
R06942 8 (3S)-3-hydroxyacyl-CoA hydro-lyase
R06969 8 
R07133 8 D-sorbitol-6-phosphate:NAD+ 2-oxidoreductase
R07143 8 D-arabinitol:NADP+ oxidoreductase
R07243 8 S-adenosyl-L-methionine:sarcosine N-methyltransferase
R07245 8 carbamoyl-phosphate:N2-acetyl-L-ornithine carbamoyltransferase
R07378 8 sedoheptulose-7-phosphate:D-glyceraldehyde-3-phosphateglyceronetransferase
R07396 8 
R07413 8 
R00025 9 2-Nitropropane:oxygen 2-oxidoreductase
R00038 9 4-Hydroxy-3-hexanone propanal-lyase
R00048 9 (R)-3-((R)-3-Hydroxybutanoyloxy)-butanoate hydroxybutanoylhydrolase
R00075 9 S-adenosyl-L-methionine:S-adenosyl-L-methionine3-amino-3-carboxypropyltransferase
R00175 9 S-Adenosyl-L-methionine hydrolase
R00178 9 S-Adenosyl-L-methionine carboxy-lyase
R00179 9 S-Adenosyl-L-methionine methylthioadenosine-lyase
R00180 9 S-Adenosyl-L-methionine alkyltransferase (cyclizing)
R00299 9 ATP:D-glucose 6-phosphotransferase
R00300 9 D-Glucose:NAD+ 1-oxidoreductase
R00303 9 D-Glucose-6-phosphate phosphohydrolase
R00307 9 
R00649 9 S-Adenosyl-L-methionine:L-methionine S-methyltransferase
R00725 9 ITP:D-hexose 6-phosphotransferase
R00816 9 Catechol:oxygen 2,3-oxidoreductase(decyclizing)
R00822 9 Protocatechuate carboxy-lyase
R00834 9 D-Sorbitol 6-phosphate:NADP+ 1-oxidoreductase
R00840 9 1L-myo-Inositol-1-phosphate lyase (isomerizing)
R00850 9 sn-Glycerol-3-phosphate:D-glucose 6-phosphotransferase
R00866 9 ATP:D-fructose 1-phosphotransferase
R00867 9 ATP:D-fructose 6-phosphotransferase
R00868 9 D-Mannitol:NAD+ 2-oxidoreductase
R00870 9 D-Mannitol:NADP+ 2-oxidoreductase
R00872 9 D-Fructose 2-phosphate phosphatase
R00875 9 D-Glucitol:NAD+ 2-oxidoreductase
R00877 9 D-Mannose ketol-isomerase
R00878 9 alpha-D-Glucose ketol-isomerase
R00987 9 L-Kynurenine hydrolase
R01109 9 Glutathione:cystine oxidoreductase
R01153 9 S-Adenosyl-L-methionine:putrescine N-methyltransferase
R01158 9 L-Histidinol:NAD+ oxidoreductase
R01159 9 
R01160 9 Acetyl-CoA:L-histidine N-acetyltransferase
R01161 9 
R01163 9 L-Histidinal:NAD+ oxidoreductase
R01164 9 L-Histidine:beta-alanine ligase (AMP-forming)
R01166 9 Nalpha-(beta-alanyl)-L-histidine hydrolase
R01167 9 L-Histidine carboxy-lyase
R01171 9 Butanoyl-CoA:(acceptor) 2,3-oxidoreductase
R01181 9 2-Methylpropanoyl-CoA CoA-carbonylmutase
R01184 9 myo-Inositol:oxygen oxidoreductase
R01269 9 S-Adenosyl-L-methionine:nicotinamide N-methyltransferase
R01296 9 4-hydroxybenzoate,NAD(P)H:oxygen oxidoreductase (3-hydroxylating)
R01298 9 4-hydroxybenzoate,NADH:oxygen oxidoreductase (3-hydroxylating)
R01326 9 ATP:D-glucose 6-phosphotransferase
R01327 9 ITP:D-hexose 6-phosphotransferase
R01429 9 D-xylose:NAD+ 1-oxidoreductase
R01430 9 D-xylose:NADP+ 1-oxidoreductase
R01431 9 Xylitol:NADP+ oxidoreductase
R01437 9 L-Valine carboxy-lyase
R01475 9 ATP:D-glucuronate 1-phosphotransferase
R01476 9 ATP:D-glucuronate 1-phosphotransferase
R01481 9 L-Gulonate:NADP+ 6-oxidoreductase
R01482 9 D-Glucuronate ketol-isomerase
R01484 9 D-Glucurono-6,2-lactone lactonohydrolase
R01520 9 beta-D-Glucose:NAD+ 1-oxoreductase
R01521 9 beta-D-Glucose:NADP+ 1-oxoreductase
R01522 9 beta-D-Glucose:oxygen 1-oxidoreductase
R01540 9 D-Altronate hydro-lyase
R01542 9 2-Dehydro-3-deoxy-D-gluconate:NAD+ 5-oxidoreductase
R01543 9 2-Dehydro-3-deoxy-D-gluconate:NADP+ 6-oxidoreductase
R01544 9 2-amino-2-deoxy-D-gluconate ammonia-lyase
R01550 9 Propan-2-ol:NADP+ oxidoreductase
R01553 9 Acetone-cyanohydrin acetone-lyase
R01600 9 ATP:D-glucose 6-phosphotransferase
R01627 9 3-Dehydroshikimate hydro-lyase
R01628 9 3-hydroxybenzoate,NADPH:oxygen oxidoreductase (4-hydroxylating)
R01629 9 
R01630 9 
R01631 9 Protocatechuate:oxygen 3,4-oxidoreductase (decyclizing)
R01633 9 (3S,4R)-3,4-dihydroxycyclohexa-1,5-diene-1,4-dicarboxylate:NAD+oxidoreductase
R01634 9 3,4-Dihydroxyphthalate carboxy-lyase
R01635 9 4,5-Dihydroxyphthalate carboxy-lyase
R01636 9 4-sulfobenzoate,NADH:oxygen oxidoreductase (3,4-hydroxylating,sulfite-forming)
R01721 9 S-Adenosyl-L-methionine:nicotinate N-methyltransferase
R01754 9 ATP:L-arabinose 1-phosphotransferase
R01758 9 L-Arabitol:NAD+ 1-oxidoreductase
R01759 9 L-Arabitol:NADP+ 1-oxidoreductase
R01761 9 L-Arabinose ketol-isomerase
R01817 9 D-mannitol-1-phosphate:NADP+ 6-oxidoreductase
R01818 9 D-Mannose 6-phosphate 1,6-phosphomutase
R01819 9 D-Mannose-6-phosphate ketol-isomerase
R01825 9 D-erythrose 4-phosphate:NAD+ oxidoreductase
R01826 9 Phosphoenolpyruvate:D-erythrose-4-phosphateC-(1-carboxyvinyl)transferase (phosphate hydrolysing,2-carboxy-2-oxoethyl-forming)
R01829 9 Sedoheptulose 1,7-bisphosphate D-glyceraldehyde-3-phosphate-lyase
R01830 9 beta-D-Fructose 6-phosphate:D-glyceraldehyde-3-phosphateglycolaldehyde transferase
R01866 9 (S)-dihydroorotate:NADP+ oxidoreductase
R01867 9 (S)-Dihydroorotate:oxygen oxidoreductase
R01869 9 (S)-Dihydroorotate:(acceptor) oxidoreductase
R01901 9 ATP:L-xylulose 5-phosphotransferase
R01903 9 L-Arabitol:NAD+ 4-oxidoreductase (L-xylulose-forming)
R01904 9 Xylitol:NADP+ 4-oxidoreductase (L-xylulose-forming)
R01905 9 3-Dehydro-L-gulonate carboxy-lyase
R01906 9 
R01932 9 
R01933 9 2-Oxoadipate:lipoamde 2-oxidoreductase(decarboxylating andacceptor-succinylating)
R01934 9 (1R,2S)-1-hydroxybutane-1,2,4-tricarboxylate:NAD+ oxidoreductase(decarboxylating)
R01936 9 
R01939 9 L-2-Aminoadipate:2-oxoglutarate aminotransferase
R01956 9 L-Kynurenine:2-oxoglutarate aminotransferase
R01957 9 L-Kynurenine:glyoxylote aminotransferase (cyclizing)
R01959 9 N-Formyl-L-kynurenine amidohydrolase
R01961 9 ATP:D-glucosamine phosphotransferase
R01964 9 ITP:D-hexose 6-phosphotransferase
R01969 9 Deoxyguanosine:orthophosphate ribosyltransferase
R01991 9 L-Histidine:4-aminobutanoate ligase (AMP-forming)
R01992 9 alpha-Aminobutyryl histidine hydrolase
R02037 9 S-Adenosyl-L-methionine:ethanolamine-phosphate N-methyltransferase
R02058 9 Acetyl-CoA:D-glucosamine-6-phosphate N-acetyltransferase
R02059 9 N-Acetyl-D-glucosamine-6-phosphate amidohydrolase
R02060 9 D-Glucosamine 1-phosphate 1,6-phosphomutase
R02136 9 ATP:xylitol 5-phosphotransferase
R02167 9 D-Mannitol-1-phosphate phosphohydrolase
R02245 9 ATP:(R)-mevalonate 5-phosphotransferase
R02246 9 (R)-Mevalonate:NAD+ oxidoreductase
R02247 9 (R)-Mevalonate:NADP+ oxidoreductase
R02269 9 5,6-Dihydrouracil amidohydrolase
R02292 9 L-Aspartate-4-semialdehyde hydro-lyase (adding pyruvate andcyclizing)
R02293 9 L-2,4-Diaminobutanoate:pyruvate aminotransferase
R02344 9 (S,S)-Butane-2,3-diol:NAD+ oxidoreductase
R02345 9 3-Hydroxybutan-2-one:D-ribose-5-phosphate aldehydetransferase
R02377 9 Propane-1,3-diol:NAD+ 1-oxidoreductase
R02427 9 D-Xylonolactone lactonohydrolase
R02428 9 D-Xylono-1,4-lactone lactonohydrolase
R02437 9 L-Rhamnose ketol-isomerase
R02441 9 L-Arabitol:NAD+ 2-oxidoreductase (L-ribulose-forming)
R02472 9 (R)-Pantoate:NADP+ 2-oxidoreductase
R02555 9 D-Altronate:NAD+ 3-oxidoreductase
R02557 9 Deoxyadenosine:orthophosphate ribosyltransferase
R02565 9 p-cumic alcohol:NAD+ oxidoreductase
R02566 9 p-Cumic alcohol:NADP+ oxidoreductase
R02656 9 Gentisate:oxygen 1,2-oxidoreductase (decyclizing)
R02659 9 
R02660 9 2-Methylpropanoyl-CoA:(acceptor) 2,3-oxidoreductase
R02667 9 S-Adenosyl-L-methionine:3-hydroxyanthranilate 4-C-methyltransferase
R02703 9 D-Mannitol-1-phosphate:NAD+ 5-oxidoreductase
R02714 9 D-Arabinono-1,4-lactone lactonohydrolase
R02715 9 D-Arabinono-1,4-lactone:oxygen oxidoreductase
R02728 9 beta-D-Glucose 1-phosphate 1,6-phosphomutase
R02730 9 D-Fructose-2,6-bisphosphate 6-phosphohydrolase
R02731 9 D-Fructose-2,6-bisphosphate 2-phosphohydrolase
R02732 9 ATP:D-fructose-6-phosphate 2-phosphotransferase
R02739 9 alpha-D-Glucose 6-phosphate ketol-isomerase
R02740 9 alpha-D-Glucose 6-phosphate ketol-isomerase
R02748 9 Deoxyinosine:orthophosphate ribosyltransferase
R02762 9 2-Hydroxymuconate semialdehyde:NAD+ 6-oxidoreductase
R02763 9 
R02865 9 ATP:D-hexose 6-phosphotransferase
R02866 9 Sorbitol-6-phosphate phosphohydrolase
R02867 9 ITP:D-hexose 6-phosphotransferase
R02922 9 Creatinine iminohydrolase
R02927 9 ATP:D-tagatose 6-phosphotransferase
R02933 9 L-Gulono-1,4-lactone lactonohydrolase
R03001 9 D-Methionine:pyruvate aminotransferase
R03028 9 Glutaconyl-1-CoA carboxy-lyase
R03030 9 L-3-Aminobutyryl-CoA ammonia-lyase
R03033 9 D-Galactonate hydro-lyase
R03068 9 2,3-Dimethylmalate hydro-lyase
R03119 9 propane-1,3-diol:NAD+ 1-oxidoreductase
R03139 9 1,3-Diaminopropane:oxygen oxidoreductase (deaminating)(copper-containing)
R03163 9 L-Fucose ketol-isomerase
R03181 9 4-Maleylacetoacetate cis-trans-isomerase
R03184 9 L-gulono-1,4-lactone:oxygen 3-oxidoreductase
R03194 9 S-Adenosyl-L-methionine:uroporphyrin-III C-methyltransferase
R03197 9 Uroporphyrinogen-III carboxy-lyase
R03198 9 (R)-4-dehydropantoate:NAD+ 4-oxidoreductase
R03234 9 
R03240 9 D-Galactose 6-phosphate ketol-isomerase
R03247 9 Gallate carboxy-lyase
R03321 9 beta-D-Glucose 6-phosphate ketol-isomerase
R03352 9 3-Hydroxy-2-methylpropanoyl-CoA hydrolase
R03458 9 5-amino-6-(5-phosphoribitylamino)uracil:NADP+ 1'-oxidoreductase
R03461 9 3-Hydroxy-2-methylpyridine-4,5-dicarboxylate 4-carboxy-lyase
R03470 9 4-Carboxymuconolactone carboxy-lyase
R03504 9 2-Amino-4-hydroxy-6-(D-erythro-1,2,3-trihydroxypropyl)-7,8-dihydropteridine glycolaldehyde-lyase
R03550 9 Gallate:oxygen 4,5-oxidoreductase (decyclizing)
R03562 9 Toluene,NADPH:oxogen oxidoreductase (2-hydroxylating)
R03566 9 3-Cresol,NADPH:oxogen oxidoreductase (2-hydroxylating)
R03772 9 L-rhamno-1,4-lactone lactonohydrolase
R03819 9 ATP:sedoheptulose 7-phosphate
R03891 9 Benzene-1,2,4-triol:oxygen 1,2-oxidoreductase (decyclizing)
R03892 9 
R03893 9 4-Carboxymethylenebut-2-en-4-olide lactonohydrolase
R03920 9 ATP:D-fructose 6-phosphotransferase
R03935 9 beta-Alanyl-L-arginine hydrolase
R03937 9 
R03954 9 
R03968 9 2-Isopropylmalate hydro-lyase
R04024 9 Acetyl-CoA:N-hydroxyarylamine O-acetyltransferase
R04089 9 3-Methylcatechol:oxygen 2,3-oxidoreductase(decyclizing)
R04138 9 3-Methylcrotonoyl-CoA:carbon-dioxide ligase (ADP-forming)
R04204 9 (2S,3S)-3-Hydroxy-2-methylbutanoyl-CoA hydro-liase
R04208 9 2-(Formamido)-N1-(5-phosphoribosyl)acetamidine cyclo-ligase(ADP-forming)
R04209 9 1-(5-Phospho-D-ribosyl)-5-amino-4-imidazolecarboxylate carboxy-lyase
R04214 9 
R04224 9 (S)-3-Hydroxyisobutyryl-CoA hydro-lyase
R04260 9 2-Oxo-2,5-dihydrofuran-5-acetate delta3-delat2-isomerase
R04277 9 2-Pyrone-4,6-dicarboxylate lactonohydrolase
R04278 9 2-Hydroxy-2-hydropyrone-4,6-dicarboxylate:NAD+ 6-oxidoreductase
R04279 9 2-Hydroxy-2-hydropyrone-4,6-dicarboxylate:NADP+ 6-oxidoreductase
R04285 9 6-Lactoyl-5,6,7,8-tetrahydropterin:NADP+ 2'-oxidoreductase
R04376 9 
R04418 9 5-carboxymethyl-2-hydroxymuconic-semialdehyde:NAD+ oxidoreductase
R04419 9 5-Carboxymethyl-2-hydroxymuconic-semialdehyde:NADP+ oxidoreductase
R04558 9 
R04621 9 
R04655 9 
R04732 9 
R04862 9 (1R,2S)-1-hydroxybutane-1,2,4-tricarboxylate:NAD+ oxidoreductase(decarboxylating)
R04907 9 3-Hydroxykynurenamine:oxygenoxidoreductase(deaminating)(flavin-containing)
R04910 9 
R04972 9 Uroporphyrinogen I carboxy-lyase
R05048 9 GTP 7,8-8,9-dihydrolase
R05119 9 3-Butyn-1-al:NAD+ oxidoreductase
R05122 9 
R05236 9 4-Hydroxymuconic-semialdehyde:NAD+ oxidoreductase
R05250 9 
R05274 9 vanillate:oxygen oxidoreductase (demethylating)
R05280 9 
R05298 9 
R05358 9 Acrylonitrile aminohydrolase
R05362 9 2-Hydroxy-6-oxoocta-2,4,7-trienoate formylhydrolase
R05400 9 
R05416 9 
R05420 9 
R05466 9 Deoxyamidinoproclavaminate,2-oxoglutarate:oxygen oxidoreductase(3-hydroxylating)
R05551 9 
R05571 9 Galactitol-1-phosphate:NAD oxidoreductase
R05606 9 D-mannonate hydro-lyase
R05607 9 D-sorbitol-6-phosphate:NAD 2-oxidoreductase
R05646 9 
R05660 9 
R05683 9 L-Idonate:NAD oxidoreductase
R05684 9 L-Idonate:NADP oxidoreductase
R05763 9 S-adenosyl-L-methionine:(E)-prop-1-ene-1,2,3-tricarboxylate2'-O-methyltransferase
R05764 9 S-adenosyl-L-methionine:(E)-prop-1-ene-1,2,3-tricarboxylate3'-O-methyltransferase
R05804 9 ADP:D-glucose 6-phosphotransferase
R05823 9 2-dehydro-D-gluconate:NADP+ 2-oxidoreductase
R05831 9 xylitol:NAD oxidoreductase
R05840 9 
R06063 9 
R06601 9 5-Hydroxyisourate amidohydrolase
R06605 9 
R06788 9 
R06838 9 4-carboxymethylenebut-2-en-4-olide lactonohydrolase
R06968 9 
R06977 9 L-2,4-diaminobutyrate:2-oxoglutarate 4-aminotransferase
R06978 9 L-2,4-diaminobutyrate acetyltransferase
R06990 9 2-Oxo-2,5-dihydrofuran-5-acetate delta3-delat2-isomerase
R07125 9 3-dehydro-L-gulonate-6-phosphate carboxy-lyase
R07147 9 D-glucose:NADP+ 1-oxidoreductase
R07148 9 D-threo-aldose:NAD+ 1-oxidoreductase
R07152 9 xylitol:oxygen oxidoreductase
R07237 9 S-adenosyl-L-methionine:uroporphyrinogen-III C-methyltransferase
R07244 9 S-adenosyl-L-methionine:N,N-dimethylglycine N-methyltransferase
R07251 9 acyl-CoA:malonyl-CoA C-acyltransferase (decarboxylating, oxoacyl-and enoyl-reducing, thioester-hydrolysing)
R07324 9 1D-myo-inositol-3-phosphate lyase (isomerizing)
R07364 9 1,2-dihydroxy-5-(methylthio)pent-1-en-3-one:oxygen oxidoreductase(formate-forming)
R07405 9 5-carboxyamino-1-(5-phospho-D-ribosyl)imidazole carboxymutase
R07420 9 
R00010 10 alpha,alpha-Trehalose glucohydrolase
R00026 10 beta-D-Glucoside glucohydrolase
R00028 10 alpha-D-Glucoside glucohydrolase
R00040 10 Choline:oxygen 1-oxidoreductase
R00053 10 Tannin acylhydrolase
R00058 10 1,2-Benzenediol:oxygen oxidoreductase
R00080 10 Catechol:oxygen oxidoreductase (dimerizing)
R00301 10 D-Glucose:NADP+ 1-oxidoreductase
R00302 10 Pyranose:oxygen 2-oxidoreductase
R00304 10 D-Glucose-1-phosphate phosphohydrolase
R00306 10 1,4-beta-D-Glucan glucohydrolase
R00327 10 6-Acetyl-D-glucose acetylhydrolase
R00337 10 GDPglucose glucohydrolase
R00534 10 D-Glucose 6-sulfate sulfohydrolase
R00647 10 
R00678 10 L-tryptophan:oxygen 2,3-oxidoreductase (decyclizing)
R00801 10 alpha-D-Glucoside glucohydrolase
R00802 10 alpha-D-Glucoside glucohydrolase
R00812 10 cis-1,2-dihydrobenzene-1,2-diol:NAD+ oxidoreductase
R00813 10 cis-1,2-dihydroxycyclohexa-3,5-diene-1-carboxylate:NAD+oxidoreductase
R00814 10 trans-1,2-dihydrobenzene-1,2-diol:NADP+ oxidoreductase
R00815 10 phenol,NADPH:oxogen oxidoreductase (2-hydroxylating)
R00817 10 Catechol:oxygen 1,2-oxidoreductase(decyclizing)
R00818 10 salicylate,NADH:oxygen oxidoreductase (1-hydroxylating,decarboxylating)
R00819 10 Benzoate,NADH:oxygen oxidoreductase (1,2-hydroxylating,decarboxylating)
R00820 10 1,6-dihydroxycyclohexa-2,4-diene-1-carboxylate:NAD+ oxidoreductase(decarboxylating)
R00821 10 2,3-Dihydroxybenzoate carboxy-lyase
R00823 10 Anthranilate,NADH:oxygen oxidoreductase (1,2-hydroxylating,deaminating, decarboxylating)
R00825 10 Anthranilate,NADPH:oxygen oxidoreductase (1,2-hydroxylating,deaminating, decarboxylating)
R00827 10 S-Adenosyl-L-methionine:catechol O-methyltransferase
R00828 10 2-nitrophenol,NADPH:oxygen 2-oxidoreductase (2-hydroxylating,nitrite-forming)
R00837 10 alpha,alpha-Trehalose-6-phosphate phosphoglucohydrolase
R00838 10 Maltose-6'-phosphate 6-phosphoglucohydrolase
R00839 10 6-Phospho-beta-D-glucosyl-(1,4)-D-gluxose glucohydrolase
R00874 10 D-Glucose:D-fructose oxidoreductase
R00881 10 GDPmannose sugarphosphohydrolase
R00883 10 GDP:D-mannose-1-phosphate guanylyltransferase
R00885 10 GTP:alpha-D-mannose-1-phosphate guanylyltransferase
R00947 10 D-Glucose-1-phosphate phosphohydrolase
R00959 10 alpha-D-Glucose 1-phosphate 1,6-phosphomutase
R00975 10 5,6-Dihydrouracil:oxygen oxidoreductase
R00977 10 5,6-Dihydrouracil:NAD+ oxidoreductase
R00978 10 5,6-Dihydrouracil:NADP+ oxidoreductase
R00979 10 ATP:anthranilate N-adenylyltransferase
R00980 10 Anthranilate,NADPH:oxygen oxidoreductase (3-hydroxylating,deaminating)
R00982 10 Anthranilate:CoA ligase (AMP-forming)
R00983 10 2,3-Dihydroxyindole:oxygen 2,3-oxidoreductase (decyclizing)
R00984 10 S-Adenosyl-L-methionine:anthranilate N-methyltransferase
R00985 10 Chorismate pyruvate-lyase (amino-accepting)
R00986 10 Chorismate pyruvate-lyase (amino-accepting)
R00988 10 N-Formylanthranilate amidohydrolase
R00989 10 Malonyl-CoA:anthranilate N-malonyltransferase
R00990 10 2-Aminobenzoate carboxy-lyase
R00991 10 
R01022 10 Choline:oxygen 1-oxidoreductase
R01073 10 N-(5-Phospho-D-ribosyl)anthranilate:pyrophosphatephosphoribosyl-transferase
R01098 10 D-Galactose:oxygen 6-oxidoreductase
R01172 10 butyraldehyde:NAD+ oxidoreductase (CoA-acetylating)
R01173 10 butanal:NADP+ oxidoreductase (CoA-acylating)
R01174 10 Butanoyl-CoA:orthophosphate butanoyltransferase
R01176 10 Butanoate:CoA ligase (AMP-forming)
R01177 10 Acetyl-CoA:acetyl-CoA C-acetyltransferase
R01179 10 Butanoyl-CoA:acetate CoA-transferase
R01180 10 3-Ethylmalate glyoxylate-lyase (CoA-butanoylating)
R01182 10 ATP:myo-inositol 1-phosphotransferase
R01183 10 myo-Inositol:NAD+ 2-oxidoreductase
R01185 10 myo-Inositol 1-phosphate phosphahydrolase
R01186 10 myo-Inositol 4-phosphate phosphahydrolase
R01187 10 1D-myo-Inositol 3-phosphate phosphahydrolase
R01188 10 S-Adenosyl-L-methionine:myo-inositol 1-O-methyltransferase
R01189 10 S-Adenosyl-L-methionine:myo-inositol 3-O-methyltransferase
R01190 10 S-Adenosyl-L-methionine:myo-inositol 4-O-methyltransferase
R01191 10 myo-Inositol 6-O-methyltransferase
R01193 10 sn-Glycero-3-phospho-1-inositol glycerophosphohydrolase
R01200 10 N-Acetyl-D-glucosamine amidohydrolase
R01201 10 ATP:N-acetyl-D-glucosamine 6-phosphotransferase
R01204 10 Acetyl-CoA:D-glucosamine N-acetyltransferase
R01238 10 4-Hydroxybenzoate carboxy-lyase
R01293 10 4-hydroxybenzaldehyde:NAD+ oxidoreductase
R01294 10 4-Hydroxybenzaldehyde:NADP+ oxidoreductase
R01295 10 benzoate,NADPH:oxygen oxidoreductase(4-hydroxylating)
R01297 10 4-hydroxybenzoate,NADH:oxygen oxidoreductase (1-hydroxylating,decarboxylating)
R01299 10 4-hydroxybenzoate,NADPH:oxygen oxidoreductase (1-hydroxylating,decarboxylating)
R01300 10 4-Hydroxybenzoate:CoA ligase (AMP-forming)
R01301 10 4-Hydroxybenzoyl-CoA hydrolase
R01302 10 
R01305 10 2,4'-Dihydroxyacetophenone oxidoreductase (C-C-bond-cleaving)
R01308 10 
R01365 10 Butanoyl-CoA:acetoacetate CoA-transferase
R01401 10 Methylthioadenosine methylthioribohydrolase
R01402 10 5'-Methylthioadenosine:orthophosphatemethylthio-D-ribosyltransferase
R01507 10 2,3-Dihydroxybenzoate:oxygen 3,4-oxidoreductase (decyclizing)
R01555 10 Maltose:orthophosphate 1-beta-D-glucosyltransferase
R01601 10 D-Glucose 6-sulfate sulfohydrolase
R01602 10 alpha-D-Glucose 1-epimerase
R01708 10 Pyridoxine:NADP+ 4-oxidoreductase
R01711 10 Pyridoxine:oxygen oxidoreductase (deaminating)
R01718 10 Isomaltose 6-alpha-D-glucanohydrolase
R01786 10 ATP:D-glucose 6-phosphotransferase
R01787 10 alpha-D-Glucose:NADP+ 1-oxidoreductase
R01788 10 alpha-D-Glucose 6-phosphate phosphohydrolase
R01789 10 D-Glucose 6-sulfate sulfohydrolase
R01813 10 Tetrahydrobiopterin:NADP+ oxidoreductase
R01856 10 dGTP triphosphohydrolase
R01860 10 4-Aminobenzoate carboxy-lyase
R01870 10 Orotidine-5'-phosphate:pyrophosphate phosphoribosyltransferase
R01909 10 ATP:pyridoxal 5'-phosphotransferase
R01910 10 Primary alcohol:(acceptor) oxidoreductase
R01911 10 pyridoxine-5'-phosphate phosphohydrolase
R01914 10 Spermidine:(acceptor) oxidoreductase
R01919 10 Spermidine:putrescine 4-aminobutyltransferase(propane-1,3-diamine-forming)
R01920 10 S-Adenosylmethioninamine:putrescine 3-aminopropyltransferase
R01962 10 
R01963 10 N-Sulfo-D-glucosamine sulfohydrolase
R01967 10 ATP:deoxyguanosine 5'-phosphotransferase
R01968 10 2'-Deoxyguanosine 5'-monophosphate phosphohydrolase
R02086 10 N-Acetyl-D-glucosamine 1-phosphate 1,6-phosphomutase
R02087 10 N-Acetyl-D-glucosamine 6-phosphate 2-epimerase
R02088 10 2'-Deoxyadenosine 5'-monophosphate phosphohydrolase
R02089 10 ATP:deoxyadenosine 5'-phosphotransferase
R02144 10 S-Adenosyl-L-methionine:carnosine N-methyltransferase
R02150 10 1H-Imidazole-4-ethanamine:oxygen oxidoreductase (deaminating)(copper-containing)
R02152 10 
R02153 10 L-Glutamate:histamine ligase
R02154 10 L-Glutamate:histamine ligase
R02155 10 S-Adenosyl-L-methionine:histamine N-tele-methyltransferase
R02402 10 Glutarate:CoA ligase (ADP-forming)
R02413 10 Shikimate:NADP+ 5-oxidoreductase
R02438 10 
R02454 10 D-Mannonate:NAD+ 5-oxidoreductase
R02455 10 D-Mannonate:NAD+ 6-oxidoreductase
R02456 10 D-Mannonate:NADP+ 6-oxidoreductase
R02471 10 
R02473 10 (R)-Pantoate:beta-alanine ligase (AMP-forming)
R02474 10 Pantothenate amidohydrolase
R02489 10 Gentisate carboxy-lyase
R02519 10 Homogentisate:oxygen 1,2-oxidoreductase (decyclizing)
R02550 10 
R02556 10 Deoxyadenosine aminohydrolase
R02561 10 4-aminobenzoate,NADH:oxygen oxidoreductase (1-hydroxylating,decarboxylating)
R02562 10 4-aminobenzoate,NADPH:oxygen oxidoreductase (1-hydroxylating,decarboxylating)
R02589 10 3-hydroxybenzoate,NADH:oxygen oxidoreductase (6-hydroxylating)
R02637 10 3-Dehydro-L-gulonate:NAD+ 2-oxidoreductase
R02639 10 3-Dehydro-L-gulonate:NADP+ 2-oxidoreductase
R02640 10 L-Gulonate:NAD+ 3-oxidoreductase
R02655 10 Gentisate aldehyde:NAD+ oxidoreductase
R02657 10 
R02677 10 ADPmannose sugarphosphohydrolase
R02727 10 alpha,alpha-Trehalose:orthophosphate beta-D-glucosyltransferase
R02928 10 Galactitol:NAD+ 2-oxidoreductase
R03012 10 L-Histidinol:NAD+ oxidoreductase
R03013 10 L-Histidinol-phosphate phosphohydrolase
R03034 10 D-Galactono-1,4-lactone hydroxyacylhydrolase
R03066 10 2-Amino-4-hydroxy-6-hydroxymethyl-7,8-dihydropteridine:4-aminobenzoate2-amino-4-hydroxydihydropteridine-6-methenyltransferase
R03069 10 (2R,3S)-2,3-Dimethylmalate hydro-lyase
R03070 10 Methylitaconate delta2-delta3-isomerase
R03083 10 2-Dehydro-3-deoxy-D-arabino-heptonate 7-phosphate phosphate-lyase(cyclyzing)
R03084 10 3-Dehydroquinate hydro-lyase
R03098 10 L-2-Aminoadipate-6-semialdehyde:NAD(P)+ 6-oxidoreductase
R03099 10 
R03102 10 L-2-Aminoadipate-6-semialdehyde:NAD+ 6-oxidoreductase
R03103 10 L-2-Aminoadipate-6-semialdehyde:NADP+ 6-oxidoreductase
R03161 10 ATP:6-deoxy-L-galactose 1-phosphotransferase
R03169 10 2-methyl-branched-chain-acyl-CoA:NAD+ 2-oxidoreductase
R03170 10 2-Methylbutanoyl-CoA:(acceptor) 2,3-oxidoreductase
R03220 10 Coproporphyrinogen:oxygen oxidoreductase(decarboxylating)
R03245 10 ATP:(R)-5-phosphomevalonate phosphotransferase
R03253 10 7,8-Dihydroxykynurenate:oxygen 8,8a-oxidoreductase (decyclizing)
R03256 10 Lactose 6-phosphate 6-phosphogalactohydrolase
R03271 10 S-Adenosylmethioninamine:propane-1,3-diamine3-aminopropyltransferase
R03286 10 N(pai)-Methyl-L-histidine:beta-alanine ligase (AMP-forming)
R03288 10 beta-Alanyl-N(pai)-methyl-L-histidine hydrolase
R03303 10 3,4-Dihydroxyphenylacetate:oxygen 2,3-oxidoreductase (decyclizing)
R03307 10 2-Carboxy-2,5-dihydro-5-oxofuran-2-acetate lyase (decyclizing)
R03308 10 3-Carboxy-2,5-dihydro-5-oxofuran-2-acetate lyase (decyclizing)
R03330 10 D-myo-Inositol-1,3-bisphosphate 3-phosphohydrolase
R03331 10 sn-Glycero-3-phospho-1-inositol inositolphosphohydrolase
R03333 10 1D-myo-Inositol-1,2-cyclic-phosphate 2-inositolphosphohydrolase
R03369 10 3-(2-hydroxyphenyl)propanoate,NADH2:oxygenoxidoreductase(3-hydroxylating)
R03445 10 
R03457 10 D-erythro-1-(Imidazol-4-yl)glycerol 3-phosphate hydro-lyase
R03472 10 
R03503 10 ATP:2-amino-4-hydroxy-6-hydroxymethyl-7,8-dihydropteridine6'-pyrophosphotransferase
R03549 10 Gallate:oxygen 3,4-oxidoreductase (decyclizing)
R03551 10 
R03559 10 toluene,NADH:oxygen oxidoreductase (1,2-hydroxylating)
R03560 10 Toluene,NADPH:oxogen oxidoreductase (2-hydroxylating)
R03568 10 4-Cresol,NADPH:oxogen oxidoreductase (2-hydroxylating)
R03608 10 o-Cresol,NADPH:oxogen oxidoreductase (2-hydroxylating)
R03884 10 (E)-Glutaconate CoA-transferase
R03921 10 Sucrose 6-phosphate fructohydrolase
R03936 10 Formylkynurenine hydrolase
R03942 10 L-Rhamnofuranose:NAD+ 1-oxidoreductase
R03947 10 S-Adenosyl-L-methionine:uroporphyrin-III C-methyltransferase
R03948 10 S-Adenosyl-L-methionine:precorrin-4 C20-methyltransferase
R03959 10 2,5-Dihydro-5-oxofuran-2-acetate lyase (decyclizing)
R04001 10 3-Isopropylmalate hydro-lyase
R04027 10 Amine:oxygen oxidoreductase (deaminating) (copper-containing)
R04048 10 
R04061 10 Benzene-1,2,4-triol:oxygen 1,2-oxidoreductase (decyclizing)
R04066 10 imidazole-4-acetate,NADH:oxygen oxidoreductase (5-hydroxylating)
R04069 10 
R04088 10 Toluene-cis-1,2-dihydrodiol:NAD+ oxidoreductase
R04137 10 3-Hydroxyisopentyl-CoA hydro-lyase
R04185 10 (S)-3-(Imidazol-5-yl)lactate:NAD+ oxidoreductase
R04186 10 (S)-3-(Imidazol-5-yl)lactate:NADP+ oxidoreductase
R04198 10 2,3,4,5-Tetrahydrodipicolinate:NAD+ oxidoreductase
R04199 10 2,3,4,5-Tetrahydrodipicolinate:NADP+ oxidoreductase
R04210 10 4-phospho-D-erythronate:NAD+ 2-oxidoreductase
R04280 10 3-O-Methylgallate:oxygen 4,5-oxidoreductase (decyclizing)
R04299 10 
R04372 10 D-myo-Inositol-3,4-bisphosphate 4-phosphohydrolase
R04383 10 5-Dehydro-4-deoxy-D-glucuronate ketol-isomerase
R04554 10 
R04731 10 4-aminoimidazole aminohydrolase
R04870 10 L-2-aminohexanedioate:L-cysteine:L-valine ligase (AMP-forming,valine-inverting)
R04874 10 
R04876 10 
R05147 10 galactitol-1-phosphate:NAD+ oxidoreductase
R05148 10 benzene-1,4-dicarboxylate, NADH:oxygen oxidoreductase(1,2-hydroxylating)
R05246 10 
R05249 10 Resorcinol,NADPH:oxogen oxidoreductase (2-hydroxylating)
R05265 10 
R05272 10 4-formylbenzenesulfonate:NAD+ oxidoreductase
R05273 10 4-Hydroxy-3-methoxybenzoate:oxygen oxidoreductase
R05275 10 cis-4,5-dihydroxycyclohexa-1(6),2-diene-1,2-dicarboxylate:NAD+oxidoreductase
R05297 10 
R05309 10 1,6-dihydroxy-5-methylcyclohexa-2,4-dienecarboxylate:NAD+oxidoreductase (decarboxylating)
R05313 10 cis-1,2-Dihydro-3-ethylcatechol:NAD+ oxidoreductase
R05314 10 1,2-Dihydroxy-6-methylcyclohexa-3,5-dienecarboxylate:NAD+oxidoreductase (decarboxylating)
R05332 10 Acetyl-CoA:D-glucosamine-1-phosphate N-acetyltransferase
R05334 10 
R05357 10 Amidinoproclavaminate amidinohydrolase
R05361 10 2-Hydroxy-6-oxo-6-(2-hydroxyphenoxy)-hexa-2,4-dienoatebenzoylhydrolase
R05365 10 2-Hydroxy-6-oxo-(2'-aminophenyl)-hexa-2,4-dienoate benzoylhydrolase
R05375 10 4-Hydroxyphthalate carboxy-lyase
R05379 10 Acrylonitrile hydro-lyase
R05394 10 4-Sulfolactone lyase
R05399 10 1,2,4-trihydroxybenzene:NAD oxidoreductase
R05401 10 
R05404 10 
R05513 10 
R05553 10 4-amino-4-deoxychorismate pyruvate-lyase
R05586 10 
R05598 10 Benzylsuccinate fumarate-lyase
R05603 10 
R05647 10 
R05659 10 
R05698 10 Mannitol:oxygen oxidoreductase (cyclizing)
R05699 10 Vanillin:NAD oxidoreductase
R05767 10 trehalose 6-phosphate:phosphate b-D-glucosyltransferase
R05864 10 4-Hydroxy-2-oxohexanoate hydro-lyase
R06784 10 
R06785 10 
R06786 10 
R06787 10 
R06847 10 shikimate:NAD+ 3-oxidoreductase
R06851 10 phenol,NADPH:oxygen oxidoreductase (2-hydroxylating)
R06853 10 
R06868 10 S-Adenosyl-L-methionine:methylethanolamine phosphateN-methyltransferase
R06895 10 coproporphyrinogen-III:S-adenosyl-L-methionineoxidoreductase(decarboxylating)
R06915 10 salicylate,NADH:oxygen oxidoreductase(1-hydroxylating,decarboxylating)
R06979 10 Ectoine hydro-lyase
R06989 10 2,5-Dihydro-5-oxofuran-2-acetate lyase (decyclizing)
R07127 10 ATP:3-dehydro-L-gulonate 6-phosphotransferase
R07135 10 mannitol:NAD+ 1-oxidoreductase
R07231 10 S-adenosyl-L-methionine:histamine N-tele-methyltransferase
R07238 10 S-adenosyl-L-methionine:precorrin-1 C-methyltransferase
R07264 10 2-alpha-D-glucosyl-D-glucose:phosphate beta-D-glucosyltransferase
R07277 10 nicotianamine:2-oxoglutarate aminotransferase
R07279 10 ATP:myo-inositol 1-phosphotransferase
R07280 10 
R07343 10 myo-inositol-phosphate phosphohydrolase
R07346 10 D-glucitol:NADP+ oxidoreductase
R07363 10 1,2-dihydroxy-5-(methylthio)pent-1-en-3-one:oxygen oxidoreductase(formate- and CO-forming)
R07394 10 
R07395 10 5-(Methylthio)-2,3-dioxopentyl-phosphate phosphohydrolase(isomerizing)
R07404 10 5-amino-1-(5-phospho-D-ribosyl)imidazole:carbon-dioxide ligase(ADP-forming)
R00015 11 Sucrose:sucrose 1F-beta-D-fructosyltransferase
R00016 11 D-Glucose-1-phosphate:D-glucose-1-phosphate 6-phosphotransferase
R00022 11 
R00035 11 L-Ascorbate:oxygen oxidoreductase
R00043 11 1,2-Bis(4-hydroxy-3-methoxyphenyl)ethylene:oxygen oxidoreductase(alpha-beta-bond-cleaving)
R00064 11 4-(4-Deoxy-beta-D-gluc-4-enuronosyl)-D-galacturonate lyase
R00068 11 L-Ascorbate:oxygen oxidoreductase
R00095 11 NADH:monodehydroascorbate oxidoreductase
R00173 11 pyridoxal-5'-phosphate phosphohydrolase
R00174 11 ATP:pyridoxal 5'-phosphotransferase
R00278 11 Pyridoxine 5-phosphate:oxygen oxidoreductase (deaminating)
R00453 11 L-Lysine:pyruvate aminotransferase
R00457 11 L-Lysine:2-oxoglutarate 6-aminotransferase
R00642 11 L-Ascorbate:hydrogen-peroxide oxidoreductase
R00643 11 L-Galactono-1,4-lactone:oxygen 3-oxidoreductase
R00644 11 L-Ascorbate:hydrogen-peroxide oxidoreductase
R00645 11 
R00646 11 Ascorbate:oxygen 2,3-oxidoreductase (bond-cleaving)
R00673 11 L-Tryotophan indole-lyase (deaminating)
R00674 11 L-Serine hydro-lyase (adding indoleglycerol-phosphate)
R00675 11 L-Tryptophan:NAD+ oxidoreductase (deaminating)
R00676 11 L-Tryptophan:NADP+ oxidoreductase (deaminating)
R00677 11 L-Tryptophan:oxygen oxidoreductase (deaminating)
R00679 11 L-Tryptophan:oxygen 2-oxidoreductase(decarboxylating)
R00681 11 L-Tryptophan:oxygen 2'-oxidoreductase (side-chain-cleaving)
R00682 11 L-Tryptophanamide amidohydrolase
R00683 11 S-Adenosyl-L-methionine:L-tryptophan 2-C-methyltransferase
R00684 11 L-Tryptophan:2-oxoglutarate aminotransferase
R00685 11 L-Tryptophan decarboxy-lyase
R00728 11 L-Tyrosine phenol-lyase (deaminating)
R00737 11 L-Tyrosine ammonia-lyase
R00803 11 Sucrose:orthophosphate alpha-D-glucosyltransferase
R00805 11 Sucrose-6-phosphate phosphohydrolase
R00810 11 Sucrose glucosylmutase
R00880 11 GDP-D-mannose:NAD+ 6-oxidoreductase
R00888 11 GDPmannose 4,6-hydro-lyase
R00889 11 GDPmannose 3,5-epimerase
R00948 11 ATP:alpha-D-glucose-1-phosphate adenyltransferase
R00949 11 ATP:D-glucose-1-phosphate 6-phosphotransferase
R00951 11 ADPglucose sugarphosphohydrolase
R00952 11 Cellobiose:orthophosphate alpha-D-glucosyltransferase
R00953 11 3-beta-D-Glucosylglucose:orthophosphate alpha-D-glucosyltransferase
R00954 11 GTP:alpha-D-glucose-1-phosphate guanylyltransferase
R00957 11 alpha-D-Glucose-1-phosphate:alpha-D-glucose-1-phosphate4-alpha-D-glucosyltransferase (dephosphorylating)
R00960 11 D-Glucose-1-phosphate:D-glucose-1-phosphate 6-phosphotransferase
R00965 11 Orotidine-5'-phosphate carboxy-lyase
R00966 11 UMP:pyrophosphate phosphoribosyltransferase
R00973 11 Uracil-5-carboxylate carboxy-lyase
R00974 11 Cytosine aminohydrolase
R01021 11 ATP:choline phosphotransferase
R01023 11 Acetyl-CoA:choline O-acetyltransferase
R01026 11 Acetylcholine aectylhydrolase
R01027 11 3'-Phosphoadenylylsulfate:choline sulfotransferase
R01028 11 Choline sulfate sulfohydrolase
R01030 11 sn-Glycero-3-phosphocholine glycerophosphohydrolase
R01055 11 Uracil hydro-lyase (adding D-ribose 5-phosphate)
R01080 11 Uridine ribohydrolase
R01092 11 ATP:D-galactose 1-phosphotransferase
R01093 11 D-Galactose:NAD+ 1-oxidoreductase
R01094 11 D-Galactose:NAD+ 1-oxidoreductase
R01095 11 D-Galactose:NADP+ 1-oxidoreductase
R01096 11 D-Galactose:NADP+ 1-oxidoreductase
R01097 11 D-Galactose:NADP+ 1-oxidoreductase
R01099 11 D-Galactose:oxygen 6-oxidoreductase
R01100 11 Lactose galactohydrolase
R01101 11 alpha-D-Glucoside glucohydrolase
R01103 11 Raffinose galactohydrolase
R01104 11 Galactosylglycerol galactohydrolase
R01108 11 Glutathione:dehydroascorbate oxidoreductase
R01112 11 Glutathione:dehydroascorbate oxidoreductase
R01121 11 ATP:(R)-5-diphosphomevalonate carboxy-lyase (dehydrating)
R01194 11 1-alpha-D-Galactosyl-myo-inositol galactohydrolase
R01202 11 N-Acetyl-D-glucosamine:NAD+ 1-oxidoreductase
R01203 11 N-Acyl-D-hexosamine:oxygen 1-oxidoreductase
R01207 11 N-Acyl-D-glucosamine 2-epimerase
R01233 11 GDPglucose sugarphosphohydrolase
R01239 11 S-Adenosyl-L-methionine:phenol O-methyltransferase
R01241 11 
R01266 11 1-beta-Aspartyl-N-acetyl-D-glucosaminylamine L-asparaginohydrolase
R01329 11 Epimelibiose galactohydrolase
R01419 11 Benzaldehyde:NAD+ oxidoreductase
R01420 11 benzaldehyde:NADP+ oxidoreductase
R01421 11 Benzoyl phosphate phosphohydrolase
R01423 11 5'-Benzoylphosphoadenosine acylhydrolase
R01424 11 N-Benzoylglycine amidohydrolase
R01425 11 Benzoylagmatine amidohydrolase
R01426 11 
R01441 11 ATP:cellobiose 6-phosphotransferase
R01442 11 Cellobiose:oxygen 1-oxidoreductase
R01444 11 1,4-beta-D-Glucan glucohydrolase
R01445 11 Cellobiose 2-epimerase
R01504 11 ATP:2,3-dihydroxybenzoate adenylyltransferase
R01505 11 2,3-dihydro-2,3-dihydroxybenzoate:NAD+ oxidoreductase
R01506 11 2,3-Dihydroxybenzoate:oxygen 2,3-oxidoreductase (decyclizing)
R01509 11 2,3-Dihydroxybenzoate:L-serine ligase
R01510 11 2,3-Dihydroxybenzoate:L-serine ligase
R01547 11 ATP:AMP phosphotransferase
R01556 11 Acetyl-CoA:maltose O-acetyltransferase
R01557 11 Maltose alpha-D-glucosylmutase
R01616 11 4-Coumarate:CoA ligase (AMP-forming)
R01660 11 3-phospho-D-glyceroyl-phosphate:D-glucose-1-phosphate6-phosphotransferase
R01678 11 Lactose galactohydrolase
R01679 11 Lactose 6-phosphate galactohydrolase
R01688 11 ATP:butyrate 1-phosphotransferase
R01689 11 butanoate:NAD+ delta2-oxidoreductase
R01690 11 5'-Butyrylphosphouridine acylhydrolase
R01694 11 L-Sorbose:NADP+ 5-oxidoreductase
R01695 11 L-Sorbose:oxygen 5-oxidoreductase
R01707 11 Pyridoxal:NAD+ 4-oxidoreductase
R01709 11 Pyridoxal:oxygen 4-oxidoreductase
R01710 11 Pyridoxamine:oxygen oxidoreductase (deaminating)
R01712 11 Pyridoxamine:pyruvate aminotransferase
R01713 11 Pyridoxamine:oxaloacetate aminotransferase
R01714 11 5-O-(1-Carboxyvinyl)-3-phosphoshikimate phosphate-lyase
R01715 11 Chorismate pyruvatemutase
R01716 11 Chorismate:L-glutamine amido-ligase
R01717 11 Chorismate hydroxymutase
R01719 11 
R01763 11 Benzyl alcohol:NAD+ oxidoreductase
R01793 11 NADH:6,7-dihydropteridine oxidoreductase
R01794 11 NADPH:6,7-dihydropteridine oxidoreductase
R01812 11 5,6,7,8-Tetrahydrobiopterin:NADP+ oxidoreductase
R01814 11 L-Tryptophan,tetrahydrobiopterin:oxygen oxidoreductase(5-hydroxylating)
R01816 11 Anthranilate,tetrahydrobiopterin:oxygen oxidoreductase(3-hydroxylating)
R01855 11 2'-Deoxyguanosine 5'-triphosphate pyrophosphohydrolase
R01857 11 ATP:nucleoside-diphosphate phosphatransferase
R01858 11 dATP:pyruvate O2-phosphotransferase
R01861 11 3'-Phosphoadenylylsulfate:amine N-sulfotransferase
R01872 11 Quinate:NAD+ 5-oxidoreductase
R01876 11 Uridine:orthophosphate ribosyltransferase
R01916 11 N1-Acetylspermidine amidohydrolase
R01917 11 gamma-L-Glutamyl-L-cysteinyl-glycine:spermidine ligase (ADP-forming)[spermidine is numbered so that atom N-1 is in the amino group ofthe aminopropyl part of the molecule]
R01918 11 gamma-L-Glutamyl-L-cysteinyl-glycine:spermidine amidase
R01951 11 GTP:L-fucose-1-phosphate guanylyltransferase
R02090 11 ATP:(d)GMP phosphotransferase
R02168 11 GDPglucose:D-glucose-6-phosphate 1-alpha-D-glucosyltransferase
R02237 11 Tetrahydrofolate:L-glutamate gamma-ligase (ADP-forming)
R02253 11 trans-cinnamate,NADPH:oxygen oxidoreductase (4-hydroxylating)
R02313 11 N6-(L-1,3-Dicarboxypropyl)-L-lysine:NAD+ oxidoreductase
R02315 11 N6-(L-1,3-Dicarboxypropyl)-L-lysine:NADP+ oxidoreductase
R02317 11 
R02363 11 Hydroquinone:oxygen oxidoreductase
R02387 11 Acetyl-CoA:arylamine N-acetyltransferase
R02401 11 glutarate-semialdehyde:NAD+ oxidoreductase
R02412 11 ATP:shikimate 3-phosphotransferase
R02414 11 Shikimate:NADP+ 5-oxidoreductase
R02484 11 deoxyuridine:orthophosphate 2-deoxy-D-ribosyltransferase
R02514 11 4-hydroxyphenylacetate,NADH:oxygen oxidoreductase (1-hydroxylating)
R02515 11 3-hydroxyphenylacetate,NADH:oxygen oxidoreductase (6-hydroxylating)
R02516 11 4-hydroxyphenylacetate,NADPH:oxygen oxidoreductase (1-hydroxylating)
R02517 11 3-hydroxyphenylacetate,NADPH:oxygen oxidoreductase (6-hydroxylating)
R02518 11 
R02520 11 
R02521 11 4-Hydroxyphenylpyruvate:oxygen oxidoreductase(hydroxylating,decarboxylating)
R02551 11 N-Benzyloxycarbonylglycine urethanehydrolase
R02606 11 2,6-Dioxo-6-phenylhexa-3-enoate benzoylhydrolase
R02672 11 4-Hydroxybenzoylformate carboxy-lyase
R02673 11 (S)-2-Hydroxy-2-(4-hydroxyphenyl)acetate:oxygen 1-oxidoreductase
R02676 11 4-Hydroxymandelonitrile hydroxybenzaldehyde-lyase
R02698 11 4-hydroxyphenylacetate,NADH:oxygen oxidoreductase (3-hydroxylating)
R02705 11 ATP:N-acyl-D-mannosamine 6-phosphotransferase
R02706 11 
R02722 11 L-Serine hydro-lyase (adding indoleglycerol-phosphate)
R02778 11 Trehalose-6-phosphate phosphohydrolase
R02781 11 L-Glutamine:2,4,6/3,5-pentahydroxycyclohexanone aminotransferase
R02782 11 2,4,6/3,5-Pentahydroxycyclohexanone hydro-lyase
R02861 11 
R02869 11 S-Adenosylmethioninamine:putrescine 3-aminopropyltransferase
R02877 11 Vanillyl alcohol:oxygen oxidoreductase
R02926 11 Melibiitol galactohydrolase
R02941 11 salicylaldehyde:NAD+ oxidoreductase
R02942 11 Acetylsalicylate O-acetylhydrolase
R02950 11 4-Coumarate:oxygen oxidoreductase
R02952 11 
R02973 11 (R)-pantetheine amidohydrolase
R03018 11 ATP:pantothenate 4'-phosphotransferase
R03023 11 4-nitrophenol,NADH:oxygen oxidoreductase (2-hydroxylating)
R03067 11 2-Amino-4-hydroxy-6-hydroxymethyl-7,8-dihydropteridine-diphosphate:4-aminobenzoate2-amino-4-hydroxydihydropteridine-6-methenyltransferase
R03097 11 
R03131 11 O3-acetyl-L-serine:uracil 1-(2-amino-2-carboxyethyl)transferase
R03171 11 3-Methyl-2-oxopentanoate:NAD+ oxidoreductase(CoA-mehtylpropanoylating)
R03216 11 N,6-O-Disulfo-D-glucosamine 6-sulfohydrolase
R03222 11 Protoporphyrinogen-IX:oxygen oxidoreductase
R03243 11 5-Amino-2-oxopentanoate:2-oxoglutarate aminotransferase
R03251 11 7,8-dihydro-7,8-dihydroxykynurenate:NAD+ oxidoreductase
R03252 11 7,8-Dihydroxykynurenate:oxygen 8,8a-oxidoreductase (decyclizing)
R03299 11 3-Hydroxyphenylacetate,NADH:oxygen oxidoreductase (3-hydroxylating)
R03300 11 3,4-Dihydroxyphenylacetaldehyde:NAD+ oxidoreductase
R03302 11 3,4-Dihydroxyphenylacetaldehyde:NADP+ oxidoreductase
R03304 11 S-Adenosyl-L-methionine:catechol O-methyltransferase
R03384 11 ATP:1-amino-1-deoxy-scyllo-inositol 4-phosphotransferase
R03393 11 D-myo-Inositol-1,4-bisphosphate 1-phosphohydrolase
R03427 11 D-myo-Inositol 1,3,4-trisphosphate 1-phosphohydrolase
R03439 11 kynurenate:oxygen oxidoreductase (hydroxylating)
R03440 11 kynurenate:oxygen oxidoreductase (hydroxylating)
R03471 11 ATP:4-amino-5-hydroxymethyl-2-methylpyrimidine 5-phosphotransferase
R03509 11 N-(5-Phospho-beta-D-ribosyl)anthranilate ketol-isomerase
R03543 11 benzene,NADH:oxygene 1,2-oxidoreductase
R03544 11 
R03545 11 
R03630 11 Phthalate,NADH:oxygen oxidoreductase (4,5-hydroxylating)
R03692 11 Dihydrocoumarin lactonohydrolase
R03709 11 3-(2-Hydroxyphenyl)propanoate:NAD+ oxidoreductase
R03908 11 2-Methyleneglutarate carboxy-methylenemethylmutase
R03950 11 S-Adenosyl-L-methionine:uroporphyrin-III C-methyltransferase
R03998 11 anthranilyl-CoA,NADH:oxygen oxidoreductase (de-aromatizing)
R03999 11 anthranilyl-CoA,NADH:oxygen oxidoreductase (de-aromatizing)
R04026 11 
R04045 11 
R04065 11 Imidazole acetaldehyde:NAD+ oxidoreductase
R04068 11 Imidazole-4-acetate:5-phosphoribosyl-diphosphate ligase (ADP- andpyrophosphate- forming)
R04143 11 ATP:S5-methyl-5-thio-D-ribose 1-phosphotransferase
R04336 11 
R04364 11 Acetyl-CoA:L-2,3,4,5-tetrahydrodipicolinate N2-acetyltransferase
R04365 11 Succinyl-CoA:2,3,4,5-tetrahydropyridine-2,6-dicarboxylateN-succinyltransferase
R04382 11 4-(4-Deoxy-alpha-D-gluc-4-enuronosyl)-D-galacturonate lyase
R04420 11 5-Methylthio-5-deoxy-D-ribose-1-phosphate ketol-isomerase
R04426 11 3-Isopropylmalate:NAD+ oxidoreductase
R04435 11 N-Acetylneuraminate 9-phosphate pyruvate-lyase(pyruvate-phosphorylating)
R04457 11 6,7-Dimethyl-8-(1-D-ribityl)lumazine:6,7-dimethyl-8-(1-D-ribityl)lumazine 2,3-butanediyltransferase
R04515 11 
R04674 11 N-Methylhistamine:oxygen oxidoreductase (deaminating)(copper-containing)
R04748 11 (S)-Hydroxyhexanoyl-CoA:NAD+ oxidoreductase
R04784 11 
R04785 11 L-Dehydroascorbate lactonohydrolase
R04872 11 
R04915 11 Quinoline-3,4-diol 2,4-dioxygenase (carbon monoxide-forming)
R05085 11 O-Phospho-4-hydroxy-L-threonine:2-oxoglutarate aminotransferase
R05133 11 Arbutin 6-phosphate glucohydrolase
R05217 11 precorrin-3A,NADH:oxygen oxidoreductase (20-hydroxylating)
R05244 11 NADPH:p-benzoquinone oxidoreductase
R05271 11 4-(hydroxymethyl)benzenesulfonate:NAD+ oxidoreductase
R05278 11 
R05296 11 2-Hydroxy-5-methyl-cis,cis-muconic semialdehyde formylhydrolase
R05305 11 3-hydroxypimeloyl-CoA:NAD+ oxidoreductase
R05317 11 L-Tryptophan:oxygen alpha,beta-oxidoreductase
R05335 11 
R05354 11 
R05360 11 2-Hydroxy-6-oxo-6-(2-hydroxyphenyl)-hexa-2,4-dienoatebenzoylhydrolase
R05374 11 2-Oxo-5-methyl-cis-muconate carboxy-lyase
R05413 11 
R05415 11 
R05428 11 
R05440 11 
R05450 11 
R05468 11 
R05482 11 
R05552 11 
R05588 11 
R05590 11 Acylamide aminohydrolase
R05591 11 Nitrile aminohydrolase
R05621 11 
R05622 11 
R05644 11 
R05665 11 
R05719 11 3-hydroxy-1H-quinolin-4-one 2,4-dioxygenase (CO-forming)
R05768 11 GDP-mannose:3-phosphoglycerate 3-a-D-mannosyltransferase
R05773 11 3-hydroxy-3-(4-hydroxy-3-methoxyphenyl)propionyl-CoA:vanillin lyase(acetyl-CoA-forming)
R05838 11 pyridoxine 5'-phosphate synthase
R05839 11 pyridoxamine:2-oxoglutarate aminotransferase
R05865 11 2-Hydroxy-5-methyl-cis,cis-muconic-semialdehyde formylhydrolase
R06524 11 S-adenosyl-L-methionine:homoprotocatechuate O-methyltransferase
R06602 11 
R06603 11 
R06782 11 3-phenylpropanoate,NADH:oxygen oxidoreductase (2,3-hydroxylating)
R06783 11 trans-Cinnamate,NADH:oxygen oxidoreductase (2,3-hydroxylating)
R06846 11 L-quinate:NADP+ 3-oxidoreductase
R06852 11 
R06854 11 
R06869 11 S-Adenosyl-L-methionine:phosphodimethylethanolamineN-methyltransferase
R06871 11 Phosphocholine phosphohydrolase
R06889 11 
R06893 11 aryl-ester hydrolase
R06914 11 
R06925 11 
R07132 11 D-galactose:NADP+ 1-oxidoreductase
R07141 11 2'-deoxymugineic acid:NAD+ 3''-oxidoreductase
R07142 11 2'-deoxymugineic acid:NADP+ 3''-oxidoreductase
R07145 11 L-iditol:NAD+ 2-oxidoreductase
R07188 11 benzoate,NADH:oxygen oxidoreductase (1,2-hydroxylating)
R07213 11 L-tryptophan,tetrahydrobiopterin:oxygenoxidoreductase(5-hydroxylating)
R07214 11 1-aminocyclopropane-1-carboxylate oxygenase (ethylene-forming)
R07265 11 alpha,alpha-trehalose:phosphate alpha-D-glucosyltransferase
R07300 11 N8-acetylspermidine amidohydrolase
R07312 11 4-hydroxyphenylacetate carboxy-lyase
R07392 11 S-Methyl-5-thio-D-ribulose-1-phosphate hydro-lyase
R07393 11 
R07416 11 N-Methylanthranilate:CoA ligase (AMP-forming)
R00027 12 2-Hydroxy-1,2-diphenylethanone benzaldehyde-lyase
R00031 12 1,2-Benzenediol:oxygen oxidoreductase
R00039 12 Raffinose:raffinose alpha-D-galactosyltransferase
R00042 12 4-Hydroxyphenylpyruvate:oxygen oxidoreductase (decarboxylating)
R00066 12 6,7-Dimethyl-8-(1-D-ribityl)lumazine:6,7-dimethyl-8-(1-D-ribityl)lumazine 2,3-butanediyltransferase
R00155 12 UDP diphosphohydrolase
R00158 12 ATP:nucleoside-phosphate phosphotransferase
R00277 12 Pyridoxamine-5'-phosphate:oxygen oxidoreductase (deaminating)
R00287 12 UDPglucose pyrophosphohydrolase
R00445 12 L-lysine:NAD+ oxidoreductase (deaminating, cyclizing)
R00446 12 L-Lysine:NAD+ 6-oxidoreductase (deaminating)
R00447 12 L-Lysine:oxygen oxidoreductase(deaminating)
R00448 12 L-lysine,NADPH:oxygen oxidoreductase (6-hydroxylating)
R00449 12 L-Lysine:oxygen 2-oxidoreductase (decarboxylating)
R00451 12 meso-2,6-Diaminoheptanedioate carboxy-lyase
R00452 12 N2-(D-1-carboxylethyl)-L-lysine:NADP+ oxidoreductase(L-lysine-forming)
R00454 12 
R00458 12 N6-Acyl-L-lysine amidohydrolase
R00459 12 
R00460 12 L-Lysine racemase
R00461 12 L-Lysine 2,3-aminomutase
R00462 12 L-Lysine carboxy-lyase
R00463 12 L-Lysine-1,6-lactam lactamhydrolase
R00510 12 Cytidine-5'-monophosphate phosphoribo(deoxyribo)hydrolase
R00612 12 N6-Methyl-L-lysine:oxygen oxidoreductase (demethylating)
R00662 12 Uridine triphosphate pyrophosphohydrolase
R00697 12 L-Phenylalanine ammonia-lyase
R00715 12 N6-(L-1,3-Dicarboxypropyl)-L-lysine:NAD+ oxidoreductase(L-lysine-forming)
R00716 12 N6-(L-1,3-Dicarboxypropyl)-L-lysine:NADP+ oxidoreductase(L-lysine-forming)
R00729 12 L-Tyrosine:oxygen oxidoreductase (deaminating)
R00730 12 L-Tyrosine,NADPH:oxygen oxidoreductase (N-hydroxylating)
R00731 12 L-Tyrosine:oxygen oxidoreductase
R00732 12 L-arogenate:NAD+ oxidoreductase
R00733 12 L-arogenate:NAD+ oxidoreductase
R00734 12 L-Tyrosine:2-oxoglutarate aminotransferase
R00735 12 L-Tyrosine:L-arginine ligase (AMP-forming)
R00736 12 L-Tyrosine carboxy-lyase
R00739 12 L-Tyrosine 2,3-aminomutase
R00871 12 D-Fructose:NADP+ 5-oxidoreductase
R00910 12 L-Lysine:beta-alanine ligase (AMP-forming)
R00911 12 beta-Alanyl-L-lysine hydrolase
R00936 12 5,6,7,8-Tetrahydrofolate:NAD+ oxidoreductase
R00939 12 5,6,7,8-Tetrahydrofolate:NADP+ oxidoreductase
R00963 12 Uridine 5'-monophosphate phosphohydrolase
R00964 12 ATP:uridine 5'-phosphotransferase
R00968 12 GTP:uridine 5'-phosphotransferase
R00970 12 ITP:uridine 5'-phosphotransferase
R01123 12 Isopentenyl-diphosphate delta3-delta2-isomerase
R01137 12 ATP:nucleoside-diphosphate phosphatransferase
R01138 12 dATP:pyruvate O2-phosphotransferase
R01139 12 dATP:D-hexose 6-phosphotransferase
R01140 12 dATP:D-hexose 6-phosphotransferase
R01147 12 Pyridoxamine-5'-phosphate:2-oxoglutarate aminotransferase
R01330 12 dATP:D-hexose 6-phosphotransferase
R01372 12 Phenylpyruvate:oxygen oxidoreductase (hydroxylating,decarboxylating)
R01373 12 Prephenate hydro-lyase (decarboxylating)
R01396 12 Carbamoyl-phosphate:L-lysine carbamoyltransferase
R01549 12 dATP:uridine 5'-phosphotransferase
R01580 12 Pyridoxamine-5'-phosphate:2-oxoglutarate aminotransferase
R01612 12 
R01613 12 Malonyl-CoA:4-Coumaroyl-CoA malonyltransferase(cyclizing)
R01614 12 Malonyl-CoA:4-coumaroyl-CoA malonyltransferase (cyclizing)
R01615 12 4-Hydroxycinnamyl aldehyde:NADP+ oxidoreductase (CoA-cinnamoylating)
R01617 12 4-Coumaroyl-CoA:agmatine N4-coumaroyltransferase
R01620 12 Acetyl-phosphate:L-lysine N6-acetyltransferase
R01652 12 
R01728 12 Prephenate:NAD+ oxidoreductase(decarboxylating)
R01730 12 Prephenate:NADP+ oxidoreductase(decarboxylating)
R01731 12 L-Aspartate:2-oxoglutarate aminotransferase
R01764 12 Benzoylformate carboxy-lyase
R01766 12 L-threo-3-Phenylserine benzaldehyde-lyase
R01767 12 Mandelonitrile benzaldehyde-lyase
R01795 12 L-Phenylalanine,tetrahydrobiopterin:oxygen oxidoreductase(4-hydroxylating)
R01804 12 N-Acetylneuraminate pyruvate-lyase (pyruvate-phosphorylating)
R01805 12 N-Acetylneuraminate 9-phosphate phosphohydrolase
R01811 12 N-Acetylneuraminate pyruvate-lyase
R01815 12 L-Tyrosine,tetrahydrobiopterin:oxygen oxidoreductase(3-hydroxylating)
R01877 12 Uridine 3'-monophosphate phosphohydrolase
R01878 12 Cytidine aminohydrolase
R01879 12 2-Deoxyuridine,2-oxoglutarate:oxygen oxidoreductase(2'-hydroxylating)
R01880 12 dGTP:uridine 5'-phosphotransferase
R01943 12 3,4-Dihydroxy-trans-cinnamate:CoA ligase (AMP-forming)
R01965 12 dATP:D-hexose 6-phosphotransferase
R01971 12 Indolelactate:NAD+ oxidoreductase
R01972 12 S-Adenosyl-L-methionine:indolepyruvate C-methyltransferase
R01973 12 S-Adenosyl-L-methionine:indolepyruvate C-methyltransferase
R01974 12 Indol-3-yl-pyruvate carboxy-lyase
R02079 12 3,4-Dihydroxy-L-phenylalanine ammonia-lyase
R02099 12 ATP:deoxyuridine 5'-phosphotransferase
R02102 12 
R02137 12 Cytidine ribohydrolase
R02173 12 Tryptamine:oxygen oxidoreductase(deaminating)(flavin-containing)
R02174 12 S-Adenosyl-L-methionine:amine N-methyltransferase
R02197 12 L-Isoleucine:oxygen oxidoreductase (deaminating)
R02198 12 L-Isoleucine:2-oxoglutarate aminotransferase
R02204 12 L-Pipecolate:oxygen 1,6-oxidoreductase
R02235 12 Dihydrofolate:NAD+ oxidoreductase
R02236 12 Dihydrofolate:NADP+ oxidoreductase
R02238 12 Formate:dihydrofolate ligase (ADP-forming)
R02252 12 Phenylpropanoate:NAD+ delta2-oxidoreductase
R02254 12 trans-Cinnamate,NADPH:oxygen oxidoreductase (2-hydroxylating)
R02255 12 trans-Cinnamate:CoA ligase (AMP-forming)
R02274 12 5-Aminopentanoate:2-oxoglutarate aminotransferase
R02296 12 Cytidine:orthophosphate alpha-D-ribosyltransferase
R02338 12 Indole:oxygen 2,3-oxidoreductase (decyclizing)
R02339 12 
R02340 12 (1S,2R)-1-C-(indol-3-yl)glycerol 3-phosphateD-glyceraldehyde-3-phosphate-lyase
R02365 12 Cellobiose:quinone 1-oxidoreductase
R02410 12 Raffinose fructohydrolase
R02411 12 1-alpha-D-Galactosyl-myo-inositol:sucrose6-alpha-D-galactosyltransferase
R02416 12 4-Coumaroyl-CoA:shikimate O-(hydroxycinnamoyl)transferase
R02485 12 Deoxycytidine aminohydrolase
R02486 12 2-Deoxyuridine,2-Oxoglutarate:oxygen oxidoreductase(1'-hydroxylating)
R02493 12 ATP:pyridoxal 5'-phosphotransferase
R02494 12 pyridoxamine-5'-phosphate phosphohydrolase
R02591 12 sn-Glycero-3-phosphocholine cholinephosphohydrolase
R02678 12 Indole-3-acetaldehyde:NAD+ oxidoreductase
R02681 12 indole-3-acetaldehyde:oxygen oxidoreductase
R02695 12 4-Hydroxyphenylacetaldehyde:NAD+ oxidoreductase
R02697 12 4-Hydroxyphenylacetaldehyde:NADP+ oxidoreductase
R02699 12 4-Hydroxyphenylacetate:CoA ligase (AMP-forming)
R02700 12 5-Hydroxy-L-tryptophan:2-oxoglutarate aminotransferase
R02701 12 5-Hydroxy-L-tryptophan decarboxy-lyase
R02702 12 5-hydroxy-L-tryptophan:oxygen 2,3-dioxygenase (indole-decyclizing)
R02755 12 meso-2,6-diaminoheptanedioate:NADP+ oxidoreductase (deaminating)
R02868 12 dATP:D-hexose 6-phosphotransferase
R02971 12 ATP:pantothenate 4'-phosphotransferase
R02972 12 N-((R)-Pantothenoyl)-L-cysteine carboxy-lyase
R02992 12 4-Pyridoxolactone lactonohydrolase
R02993 12 
R03024 12 4-Nitrophenyl phosphate phosphohydrolase
R03037 12 Isochorismate pyruvate-hydrolase
R03092 12 
R03093 12 3-Indoleacetonitrile aminohydrolase
R03095 12 Indoleacetate:L-lysine ligase (ADP-forming)
R03096 12 Indole-3-acetamide amidohydrolase
R03186 12 
R03315 12 ATP:pseudouridine 5'-phosphotransferase
R03336 12 4-hydroxyphenyllactate:NAD+ oxidoreductase
R03337 12 (R)-3-(4-hydroxyphenyl)lactate:NAD+ 2-oxidoreductase
R03338 12 4-Hydroxyphenyllactate:NADP+ oxidoreductase
R03339 12 (R)-3-(4-hydroxyphenyl)lactate:NADP+ 2-oxidoreductase
R03341 12 4-hydroxyphenylpyruvate carboxy-lyase
R03342 12 3-(4-Hydroxyphenyl)pyruvate keto-enol-isomerase
R03365 12 3,4-Dihydroxy-trans-cinnamate:oxygen 3,4-oxidoreductase(decyclizing)
R03366 12 S-Adenosyl-L-methionine:3,4-dihydroxy-trans-cinnamate3-O-methyltransferase
R03367 12 
R03394 12 D-myo-Inositol-1,4,5-trisphosphate 5-phosphohydrolase
R03396 12 GDP-6-deoxy-D-talose:NAD+ 4-oxidoreductase
R03397 12 GDP-6-deoxy-D-mannose:NAD+ 4-oxidoreductase
R03398 12 GDP-6-deoxy-D-talose:NADP+ 4-oxidoreductase
R03399 12 GDP-6-deoxy-D-mannose:NADP+ 4-oxidoreductase
R03418 12 1-alpha-D-Galactosyl-myo-inositol:raffinose galactosyltransferase
R03421 12 N4-(beta-N-Acetyl-D-glucosaminyl)-L-asparagine amidohydrolase
R03428 12 ATP:1D-myo-inositol-1,3,4-trisphosphate 5-phosphotransferase
R03429 12 ATP:1D-myo-inositol-1,3,4-trisphosphate 6-phosphotransferase
R03430 12 D-myo-Inositol 1,3,4,5-tetrakisphosphate 5-phosphohydrolase
R03460 12 Phosphoenolpyruvate:3-phosphoshikimate5-O-(1-carboxyvinyl)-transferase
R03462 12 Biphenyl-2,3-diol:oxygen 1,2-oxidoreductase (decyclizing)
R03463 12 2,6-dioxo-6-phenylhexanoate:NADP+ delta2-oxidoreductase
R03477 12 L-Arginine:1-amino-1-deoxy-scyllo-inositol-4-phosphateamindinotransferase
R03508 12 1-(2-Carboxyphenylamino)-1-deoxy-D-ribulose-5-phosphatecarboxy-lyase(cyclizing)
R03616 12 Galactosylglycerol galactohydrolase
R03634 12 
R03733 12 L-Threonate:NAD+ 3-oxidoreductase
R03794 12 (S)-2-Hydroxy-2-phenylacetate,tetrahydrobiopterin:oxygenoxidoreductase (4-hydroxylating)
R03801 12 1,4-beta-D-Glucan glucohydrolase
R03822 12 Glutathionylspermidine:glutathione ligase (ADP-forming)
R04020 12 Indole-3-acetamide hydro-lyase
R04147 12 
R04161 12 (S)-4-Hydroxymandelate racemase
R04230 12 (R)-4'-Phosphopantothenate:L-cysteine ligase
R04234 12 D-4-Hydroxyphenylglycine:2-oxoglutarate aminotransferase
R04300 12 4-(2-Aminoethyl)-1,2-benzenediol:oxygenoxidoreductase(deaminating)(flavin-containing)
R04467 12 
R04475 12 N-Succinyl-L-2,6-diaminoheptanedioate:2-ocoglytarateamino-transferase
R04479 12 
R04509 12 ATP:4-amino-2-methyl-5-phosphomethylpyrimidine phosphotransferase
R04512 12 3-D-Glucuronosyl-N2,6-disulfo-beta-D-glucosamine glucuronohydrolase
R04749 12 (S)-Hydroxyhexanoyl-CoA hydro-lyase
R04888 12 3-Methoxy-4-hydroxyphenylacetaldehyde:NAD+ oxidoreductase
R04889 12 3-Methoxy-4-hydroxyphenylacetaldehyde:NADP+ oxidoreductase
R04996 12 3-Methylimidazole acetaldehyde:NAD+ oxidoreductase
R05086 12 O-Phospho-4-hydroxy-L-threonine phospho-lyase (adding water)
R05136 12 
R05154 12 quinolin-4(1H)-one,NADH:oxygen oxidoreductase (3-oxygenating)
R05176 12 ADP-D-glycero-D-manno-heptose 6-epimerase
R05180 12 S-Adenosyl-L-methionine:precorrin-3B C17-methyltransferase
R05258 12 
R05279 12 
R05281 12 
R05295 12 4-Methylcatechol:oxygen 2,3-oxidoreductase(decyclizing)
R05326 12 beta-D-Galactopyranosyl-(13)-N-acetyl-D-hexosamine:phosphategalactosyltransferase
R05328 12 ADP-glucose:sn-glycerol-3-phosphate 2-b-D-glucosyltransferase
R05353 12 
R05389 12 2-Hydroxy-5-methyl-cis,cis-muconate 2-Oxo-5-methyl-cis-muconateisomerase
R05411 12 
R05414 12 
R05417 12 
R05424 12 
R05425 12 
R05430 12 
R05432 12 
R05439 12 
R05469 12 
R05487 12 
R05495 12 
R05546 12 
R05549 12 
R05593 12 
R05594 12 
R05596 12 Nitrile hydro-lyase
R05601 12 
R05643 12 2-carboxybenzaldehyde dehydrogenase
R05663 12 
R05664 12 
R05681 12 NAD-dependent threonine 4-phosphate dehydrogenase
R05692 12 GDP-L-fucose:NADP+ 4-oxidoreductase (3,5-epimerizing)
R05728 12 4-hydroxyphenylacetaldehyde oxime, NADPH2:oxygen oxidoreductase
R05772 12 trans-feruloyl-CoA hydro-lyase
R05778 12 4-hydroxyphenylpyruvate:oxygen oxidoreductase (decarboxylating)
R05790 12 alpha-D-mannosyl-3-phosphoglycerate phosphohydrolase
R05884 12 isopentenyl-diphosphate:NAD(P)+ oxidoreductase
R06626 12 
R06632 12 
R06744 12 
R06845 12 
R06860 12 isochorismate:2-oxoglutarate:cyclodienyltransferase(decarboxylating,pyruvate-forming)
R06888 12 
R06892 12 
R06913 12 
R06924 12 
R07059 12 
R07060 12 
R07185 12 2'-deoxymugineic acid,2-oxoglutarate:oxygenoxidoreductase(2-hydroxylating)
R07187 12 2'-deoxymugineic acid,2-oxoglutarate:oxygen oxidoreductase(3-hydroxylating)
R07189 12 trans-cinnamate,NADPH:oxygen oxidoreductase (2-hydroxylating)
R07211 12 L-phenylalanine,tetrahydrobiopterin:oxygenoxidoreductase(4-hydroxylating)
R07212 12 L-tyrosine,tetrahydrobiopterin:oxygenoxidoreductase(3-hydroxylating)
R07250 12 malonyl-CoA:N-methylanthraniloyl-CoA malonyltransferase (cyclizing)
R07254 12 malonyl-CoA:4-coumaroyl-CoA malonyltransferase (cyclizing, reducing)
R07276 12 L-arogenate:2-oxoglutarate aminotransferase
R07403 12 
R07406 12 
R00045 13 1,2-Benzenediol:oxygen oxidoreductase
R00156 13 ATP:nucleoside-diphosphate phosphatransferase
R00157 13 Uridine triphosphate:AMP phosphotransferase
R00159 13 UTP diphosphohydrolase
R00286 13 UDPglucose:NAD+ oxidoreductase
R00289 13 UTP:alpha-D-glucose-1-phosphate uridylyltransferase
R00291 13 UDPglucose 4-epimerase
R00293 13 UDPglucose 4,6-hydro-lyase
R00414 13 UDP-N-acetyl-D-glucosamine 2-epimerase
R00415 13 UTP:N-acetyl-alpha-D-glucosamine-1-phosphate uridylyltransferase
R00502 13 UTP:alpha-D-hexose-1-phosphate uridylyltransferase
R00503 13 UDPgalactose:D-glucose 4-beta-D-galactosyltransferase
R00511 13 Cytidine-5'-monophosphate phosphohydrolase
R00512 13 ATP:CMP phosphotransferase
R00513 13 ATP:cytidine 5'-phosphotransferase
R00514 13 CDP diphosphohydrolase
R00515 13 CTP pyrophosphohydrolase
R00516 13 UTP:cytidine 5'-phosphotransferase
R00517 13 GTP:cytidine 5'-phosphotransferase
R00548 13 Riboflavin-5-phosphate phosphohydrolase (acid optimum)
R00549 13 ATP:riboflavin 5'-phosphotransferase
R00550 13 D-Glucose-1-phosphate:riboflavin 5'-phosphotransferase
R00568 13 CTP aminohydrolase
R00571 13 UTP:ammonia ligase(ADP-forming)
R00573 13 UTP:ammonia ligase(ADP-forming)
R00659 13 UTP:pyruvate O2-phosphotransferase
R00686 13 L-Phenylalanine racemase (ATP-hydrolysing)
R00687 13 ATP:L-phenylalanine adenylyltransferase
R00688 13 L-phenylalanine:NAD+ oxidoreductase (deaminating)
R00689 13 L-Phenylalanine:oxygen oxidoreductase (deaminating)
R00690 13 L-Phenylalanine:oxygen 2-oxidoreductase (decarboxylating)
R00691 13 L-Arogenate hydro-lyase (decarboxylating)
R00692 13 L-Phenylalanine(L-histidine):pyruvate aminotransferase
R00693 13 Acetyl-CoA:L-phenylalanine N-acetyltransferase
R00694 13 L-Phenylalanine:2-oxoglutarate aminotransferase
R00695 13 L-Aspartate:phenylpyruvate aminotransferase
R00698 13 Donor:hydrogen-peroxide oxidoreductase
R00699 13 L-Phenylalanine carboxy-lyase
R00766 13 UDPglucose:D-fructose-6-phosphate 2-alpha-D-glucosyltransferase
R00769 13 UTP:D-fructose-6-phosphate 1-phosphotransferase
R00806 13 UDPglucose:D-fructose 2-alpha-D-glucosyltransferase
R00836 13 UDPglucose:D-glucose-6-phosphate 1-alpha-D-glucosyltransferase
R00855 13 CDPglycerol phosphoglycerohydrolase
R00937 13 5,6,7,8-Tetrahydrofolate:NAD+ oxidoreductase
R00940 13 5,6,7,8-Tetrahydrofolate:NADP+ oxidoreductase
R00941 13 10-formyltetrahydrofolate:NADP+ oxidoreductase
R00942 13 Tetrahydrofolate:L-glutamate gamma-ligase (ADP-forming)
R00943 13 Formate:tetrahydrofolate ligase (ADP-forming)
R00944 13 10-Formyltetrahydrofolate amidohydrolase
R00945 13 5,10-Methylenetetrahydrofolate:glycine hydroxymethyltransferase
R00946 13 5-Methyltetrahydrofolate:L-homocysteine S-methyltransferase
R00955 13 UDPglucose:alpha-D-galactose-1-phosphate uridylyltransferase
R00962 13 ITP:cytidine 5'-phosphotransferase
R00967 13 UTP:uridine 5'-phosphotransferase
R00969 13 P1,P4-Bis(5'-nucleosyl)-tetraphosphate nucleotidohydrolase
R01088 13 L-leucine:NAD+ oxidoreductase(deaminating)
R01090 13 L-Leucine:2-oxoglutarate aminotransferase
R01192 13 UDPgalactose:myo-inositol 1-alpha-D-galactosyltransferase
R01221 13 glycine synthase
R01226 13 5,10-Methylenetetrahydrofolate:3-methyl-2-oxobutanoatehydroxymethyltransferase
R01240 13 UDPglucose:phenol beta-D-glucosyltransferase
R01304 13 UDPglucose:4-hydroxybenzoate 4-O-beta-D-glucosyltransferase
R01370 13 Phenyllactate:NAD+ oxidoreductase
R01371 13 Phenyllactate:NADP+ oxidoreductase
R01375 13 L-Glutamine:phenylpyruvate aminotransferase
R01376 13 L-Tryptophan:phenylpyruvate aminotransferase
R01377 13 Phenylpyruvate carboxy-lyase
R01378 13 Phenylpyruvate keto-enol-isomerase
R01380 13 UTP:1-phospho-alpha-D-glucuronate uridylyltransferase
R01381 13 UTP:1-phospho-alpha-D-glucuronate uridylyltransferase
R01548 13 dATP:cytidine 5'-phosphotransferase
R01582 13 D-Phenylalanine:2-oxoglutarate aminotransferase
R01651 13 4-Methyl-2-oxopentanoate:NAD+ oxidoreductase(CoA-mehtylpropanoylating)
R01657 13 Dimethylallyl-diphosphate:L-tryptophan dimethylallyltransferase
R01658 13 Dimethylallyl-diphosphate:isopentenyl-diphosphatedimethylallyltranstransferase
R01659 13 Dimethylallyl-diphosphate:isopentenyl-diphosphatedimethylallylcistransferase
R01663 13 dCMP aminohydrolase
R01664 13 2'-Deoxycytidine 5'-monophosphate phosphohydrolase
R01666 13 ATP:deoxycitidine 5'-phosphotransferase
R01722 13 UDPglucose:nicotinate N-glucosyltransferase
R01732 13 Riboflavin hydrolase
R01806 13 Acetyl-CoA:N-acetylneuraminate 4-O-acetyltransferase
R01807 13 Acetyl-CoA:N-acetylneuraminate 7-O-acetyltransferase
R01808 13 Acetyl-CoA:N-acetylneuraminate 9-O-acetyltransferase
R01810 13 N-Acyl-O-acetylneuraminate O-acetylesterase
R01847 13 UTP:Sedoheptulose 7-phosphate 1-phosphotransferase
R01912 13 UDPglucose:pyridoxine 5'-O-beta-D-glucosyltransferase
R01941 13 3,4-Dihydroxyphenylacetaldehyde:NADP+ oxidoreductase(CoA-cinnamoylating)
R01942 13 S-Adenosyl-L-methionine:caffeoyl-CoA 3-O-methyltransferase
R01944 13 Caffeoyl-CoA:putrescine N-(3,4-dihydroxycinnamoyl)transferase
R01945 13 Caffeoyl-CoA:quinate O-(hydroxycinnamoyl)transferase
R01946 13 Caffeoyl-CoA:isocitrate 3-O-(3,4-dihydroxycinnamoyl)transferase
R02075 13 3,4-Dihydroxy-L-phenylalanine:oxygen 4,5-oxidoreductase(recyclizing)
R02076 13 3,4-Dihydroxy-L-phenylalanine:oxygen 2,3-oxidoreductase(recyclizing)
R02077 13 3,4-Dihydroxy-L-phenylalanine:2-oxoglutarate aminotransferase
R02078 13 L-Tyrosine,L-dopa:oxygen oxidoreductase
R02080 13 3-Hydroxy-L-tyrosine carboxy-lyase
R02091 13 dGTP:cytidine 5'-phosphotransferase
R02098 13 ATP:dTMP phosphotransferase
R02100 13 dUTP nucleotidohydrolase
R02193 13 Coniferyl aldehyde:NADP+ oxidoreductase (CoA-cinnamoylating)
R02194 13 Ferulate:CoA ligase (AMP-forming)
R02195 13 Feruloyl-CoA:quinate O-(hydroxycinnamoyl)transferase
R02196 13 L-Isoleucine:NAD+ oxidoreductase(deaminating)
R02199 13 L-Isoleucine:2-oxoglutarate aminotransferase
R02200 13 Valine:(S)-3-methyl-2-oxopentanoate aminotransferase
R02201 13 L-Pipecolate:NAD+ 2-oxidoreductase
R02203 13 L-Pipecolate:NADP+ 2-oxidoreductase
R02256 13 UDPglucose:trans-cinnamate beta-D-glucosyltransferase
R02273 13 5-Aminopentanamide amidohydrolase
R02276 13 5-Acetamidopentanoate amidohydrolase
R02287 13 5-Formiminotetrahydrofolate:L-glutamate N-formiminotransferase
R02370 13 Cytidine 3'-phosphate phosphohydrolase
R02382 13 Tyramine:oxygen oxidoreductase(deaminating)(flavin-containing)
R02383 13 Monophenol,L-dopa:oxygen oxidoreductase
R02384 13 S-Adenosyl-L-methionine:tyramine N-methyltransferase
R02385 13 Feruloyl-CoA:tyramine N-(hydroxycinnamoyl)transferase
R02388 13 UDPglucose:arylamine N-D-glucosyltransferase
R02445 13 flavanone,2-oxoglutarate:oxygen oxidoreductase (dehydrating)
R02446 13 flavanone lyase (decyclizing)
R02505 13 Malonyl-CoA:cinnamoyl-CoA malonyltransferase (cyclizing)
R02506 13 cinnamaldehyde:NADP+ oxidoreductase (CoA-cinnamoylating)
R02535 13 3,4-Dihydroxyphenetylamine,ascorbate:oxygen oxidoreductase(beta-hydroxylating)
R02536 13 Phenylacetaldehyde:NAD+ oxidoreductase
R02537 13 Aldehyde:NADP+ oxidoreductase
R02539 13 Phenylacetate:CoA ligase
R02540 13 2-Phenylacetamide amidohydrolase
R02558 13 (R)-Prunasin beta-D-glucohydrolase
R02563 13 CDPethanolamine:L-serine ethanolaminephosphotransferase
R02634 13 
R02679 13 indole-3-ethanol:NAD+ oxidoreductase
R02680 13 indole-3-ethanol:NADP+ oxidoreductase
R02707 13 
R02729 13 5-Formiminotetrahydrofolate:glycine N-formiminotransferase
R02733 13 N6-Acetyl-LL-2,6-diaminoheptanedioate amidohydrolase
R02734 13 N-Succinyl-LL-2,6-diaminoheptanedioate amidohydrolase
R02735 13 LL-2,6-Diaminoheptanedioate 2-epimerase
R02737 13 UDPglucose:D-glucose-6-phosphate 1-alpha-D-glucosyltransferase
R02852 13 D-2,6-Diaminohexanoic acid 5,6-aminomutase
R02908 13 5-Hydroxytryptamine:oxygenoxidoreductase(deaminating)(flavin-containing)
R02909 13 5-hydroxytryptamine:oxygen 2,3-dioxygenase (indole-decyclizing)
R02910 13 S-Adenosyl-L-methionine:amine N-methyltransferase
R02911 13 Acetyl-CoA:aralkylamine N-acetyltransferase
R02951 13 UDPglucose:trans-4-hydroxycinnamate 4-O-beta-D-glucosyltransferase
R03035 13 ATP:pantetheine-4'-phosphate adenylyltransferase
R03036 13 Dephospho-CoA nucleotidohydrolase
R03094 13 UDPglucose:indole-3-acetate beta-D-glucosyltransferase
R03168 13 Acetyl-CoA:N6-hydroxy-L-lysine 6-acetyltransferase
R03189 13 5-Formyltetrahydrofolate:L-glutamate N-formiminotransferase
R03238 13 UTP:D-Tagatose 6-phosphate 1-phosphotransferase
R03269 13 N-[(R)-4'-Phosphopantothenoyl]-L-cysteine carboxy-lyase
R03275 13 (3S)-3,6-Diaminohexanoate 5,6-aminomutase
R03297 13 UDPglucose:gallate beta-D-glucosyltransferase
R03358 13 Octopamine hydro-lyase (deaminating)
R03359 13 1-(4-Hydroxyphenyl)-2-(methylamino)ethanol hydro-lyase
R03433 13 ATP:1D-myo-inositol-1,4,5-trisphosphate 3-phosphotransferase
R03434 13 D-myo-Inositol 1,3,4,5-tetrakisphosphate 3-phosphohydrolase
R03465 13 (3E)-4-(2-Carboxyphenyl)-2-oxobut-3-enoate2-carboxybenzaldehyde-lyase
R03478 13 ATP:1D-myo-inositol-1,3,4,6-tetrakisphosphate 5-phosphotransferase
R03496 13 1-Guanidino-1-deoxy-scyllo-inositol-4-phosphate 4-phosphohydrolase
R03538 13 2',3'-Cyclic UMP 3'-nucleotidohydrolase
R03541 13 Prenyl-diphosphate pyrophosphohydrolase
R03571 13 S-Adenosyl-L-methionine:5,7,4'-trihydroxyflavone4'-O-methyltransferase
R03574 13 UDPglucose:5,7,3',4'-tetrahydroxyflavone7-O-beta-D-glucosyltransferase
R03578 13 
R03579 13 N-Feruloylglycine amidohydrolase
R03580 13 
R03582 13 Indan-1-ol:NAD+ 1-oxidoreductase
R03583 13 Indan-1-ol:NADP+ 1-oxidoreductase
R03625 13 UDPglucose:2-hydroxy-2-methylpropanenitrilebeta-D-glucosyltransferase
R03635 13 Stachyose fructohydrolase
R03710 13 UDPglucose:trans-2-hydroxycinnamate O-beta-D-glucosyltransferase
R03790 13 
R03791 13 (S)-Mandelate racemase
R03792 13 
R03802 13 1,4-beta-D-Glucan glucohydrolase
R03811 13 
R03821 13 NADPH:trypanathione oxidoreductase
R03964 13 2-hydroxybiphenyl,NADH:oxygen oxidoreductase (3-hydroxylating)
R04004 13 4-Coumaryl alcohol:NADP+ oxidoreductase
R04029 13 N6-Acetyl-L-lysine:2-oxoglutarate aminotransferase
R04031 13 
R04038 13 2-Isopentenyl-diphosphate:AMP delta2-isopentenyltransferase
R04084 13 3,4-Dihydroxyphenylacetaldehyde hydro-lyase (adding dopamine)
R04093 13 3-Indoleacetaldoxime hydro-lyase
R04094 13 Thioglucoside glucohydrolase
R04174 13 6-Acetamido-2-oxohexanoate amidohydrolase
R04175 13 
R04231 13 (R)-4'-Phosphopantothenate:L-cysteine ligase
R04296 13 UDPglucose:(S)-4-hydroxymandelonitrile beta-D-glucosyltransferase
R04301 13 S-Adenosyl-L-methionine:catechol O-methyltransferase
R04304 13 4-Hydroxyphenylethanol:NAD+ oxidoreductase
R04305 13 4-Hydroxyphenylacetaldehyde hydro-lyase (adding dopamine)
R04306 13 
R04325 13 10-Formyltetrahydrofolate:5'-phosphoribosylglycinamideformyltransferase
R04326 13 
R04391 13 ATP:pantothenate 4'-phosphotransferase
R04460 13 L-tyrosine,NADPH:oxygen oxidoreductase (N-hydroxylating)
R04560 13 10-Formyltetrahydrofolate:5'-phosphoribosyl-5-amino-4-imidazolecarboxamide formyltransferase
R04736 13 L-2-Amino-hexano-6-lactam racemase
R04776 13 Phenylacetyl-CoA:L-glutamine alpha-N-phenylacetyltransferase
R04777 13 
R04890 13 3-Methoxytyramine:oxygen oxidoreductase (deaminating)(copper-containing)
R04911 13 Aryl-formylamine amidohydrolase
R05087 13 
R05137 13 
R05181 13 S-adenosyl-L-methionine:precorrin-4 C11 methyltransferase
R05228 13 Penicillin-N,2-oxoglutarate:oxygen oxidoreductase (ring-expanding)
R05239 13 cis-3-phenylcyclohexa-3,5-diene-1,2-diol:NAD+ oxidoreductase
R05277 13 
R05292 13 cis-1,2-Dihydroxy-4-methylcyclohexa-3,5-diene-1-carboxylate:NAD+oxidoreductase (decarboxylating)
R05293 13 cis-1,2-Dihydroxy-4-methylcyclohexa-3,5-diene-1-carboxylate:NADP+oxidoreductase (decarboxylating)
R05294 13 
R05299 13 4-Methylcatechol:oxygen 1,2-oxidoreductase(decyclizing)
R05301 13 penicillin-N,2-oxoglutarate:oxygen oxidoreductase (ring-expanding)
R05311 13 pimeloyl-CoA:NAD+ oxidoreductase
R05347 13 
R05348 13 
R05352 13 
R05426 13 
R05431 13 
R05433 13 
R05434 13 
R05539 13 
R05540 13 
R05581 13 
R05700 13 Coniferyl aldehyde:NAD oxidoreductase
R05701 13 Coniferyl aldehyde:NADP oxidoreductase
R05707 13 reduced-riboflavin:NADP+ oxidoreductase
R05744 13 trans-ferulate:CoASH ligase (ATP-hydrolysing)
R05769 13 UDP-glucose:hydroquinone-O-b-D-glucosyltransferase
R05775 13 UDP-6-sulfo-6-deoxyglucose sulfohydrolase
R05791 13 2-(beta-D-glucosyl)-sn-glycerol-3-phosphate phosphohydrolase
R05800 13 ATP:1D-myo-inositol-1,4,5-trisphosphate 6-phosphotransferase
R06048 13 
R06511 13 
R06512 13 
R06537 13 flavonoid,NADPH:oxygen oxidoreductase (3'-hydroxylating)
R06556 13 flavanone lyase (decyclizing)
R06559 13 flavanone,NADPH:oxygen oxidoreductase
R06594 13 
R06740 13 diamine oxidase
R06757 13 
R06792 13 apigenin,NADPH:oxygen oxidoreductase (isoflavanone-forming)
R06822 13 
R06825 13 
R06844 13 
R06884 13 
R06886 13 
R06887 13 
R06891 13 
R06912 13 
R06923 13 
R06939 13 salicylate,NADH:oxygen oxidoreductase(1-hydroxylating,decarboxylating)
R06985 13 trans-Hex-2-enoyl-CoA reductase
R07186 13 mugineic acid,2-oxoglutarate:oxygen oxidoreductase (3-hydroxylating)
R07190 13 L-tyrosine,NADPH:oxygen oxidoreductase (N-hydroxylating)
R07219 13 dimethyallyl diphosphate:NADP+ oxidoreductase
R07224 13 2',4,4',6'-tetrahydroxychalcone:oxygen oxidoreductase
R07242 13 S-adenosyl-L-methionine:isoliquiritigenin 2'-O-methyltransferase
R07294 13 phenylglyoxylyl-CoA hydrolase
R07307 13 dCTP aminohydrolase (dUMP-forming)
R07421 13 
R00049 14 1-O-Galloyl-beta-D-glucose:1-O-galloyl-beta-D-glucoseO-galloyltransferase
R00130 14 ATP:dephospho-CoA 3'-phosphotransferase
R00160 14 FAD nucleotidohydrolase
R00161 14 ATP:FMN adenylyltransferase
R00416 14 UTP:N-acetyl-alpha-D-glucosamine-1-phosphate uridylyltransferase
R00418 14 UDP-N-acetyl-D-glucosamine 4-epimerase
R00420 14 UDP-N-acetyl-D-glucosamine 2-epimerase
R00421 14 UDP-N-acetyl-D-glucosamine:NAD+ 6-oxidoreductase
R00422 14 
R00423 14 
R00501 14 
R00504 14 UDPgalactose:UDP-N-acetyl-D-glucosamine galactosephosphotransferase
R00505 14 UDP-D-galactopyranose furanomutase
R00569 14 CTP diphosphohydrolase
R00570 14 ATP:nucleoside-diphosphate phosphatransferase
R00572 14 CTP:pyruvate O2-phosphotransferase
R00574 14 CTP pyriphosphate-lyase (cyclizing)
R00660 14 Phosphoenolpyruvate:UDP-N-acetyl-D-glucosamine1-carboxyvinyl-transferase
R00767 14 CTP:D-fructose-6-phosphate 1-phosphotransferase
R00809 14 UDPgalactose:sucrose 6F-alpha-D-galactosyltransferase
R00853 14 UDPgalactose:sn-glycerol-3-phosphate 2-alpha-D-galactosyltransferase
R00854 14 UDPgalactose:sn-glycerol-3-phosphate 1-alpha-D-galactosyltransferase
R00856 14 CTP:sn-glycerol-3-phosphate cytidylyltransferase
R00956 14 CTP:D-glucose-1-phosphate cytidylyltransferase
R01020 14 
R01089 14 Acetyl-CoA:L-leucine N-acetyltransferase
R01091 14 (2S)-alpha-Leucine 2,3-aminomutase
R01117 14 CTP:N-acylneuraminate cytidylyltransferase
R01205 14 UDPgalactose:N-acetyl-D-glucosamine 4-beta-D-galactosyltransferase
R01218 14 5,10-methylenetetrahydrofolate:NAD+ oxidoreductase
R01220 14 5,10-methylenetetrahydrofolate:NADP+ oxidoreductase
R01224 14 5-Methyltetrahyfrofolate:(acceptor) oxidoreductase
R01225 14 5,10-Methylenetetrahydrofolate:D-alanine 2-hydroxymethyltransferase
R01384 14 UDP-D-glucuronate carboxy-lyase
R01385 14 UDPglucuronate 4-epimerase
R01386 14 
R01387 14 UDPglucuronate 5'-epimerase
R01653 14 
R01654 14 10-Formyltetrahydrofolate:L-glutamate ligase (ADP-forming)
R01655 14 5,10-Methenyltetrahydrofolate 5-hydrolase(decyclizing)
R01665 14 ATP:CMP phosphotransferase
R01667 14 dCDP nucleotidohydrolase
R01668 14 dCTP nucleotidohydrolase
R01669 14 5,10-Methylenetetrahydrofolate:deoxycytidylate5'-hydroxymethyltransferase
R01670 14 5,10-Methylenetetrahydrofolate:dCMP C-methyltransferase
R01846 14 CTP:Sedoheptulose 7-phosphate 1-phosphotransferase
R01890 14 CTP:choline-phosphate cytidylyltransferase
R02003 14 Geranyl-diphosphate:isopentenyl-diphosphate geranyltrans-transferase
R02004 14 
R02006 14 Geranyl-diphosphate pyrophosphate-lyase (cyclizing,sabinene-hydrate-forming)
R02007 14 (+)-Bornyl-diphosphate lyase (decyclizing)
R02009 14 geranyldiphosphate diphosphate lyase (myrcene forming)
R02010 14 
R02011 14 
R02012 14 geranyldiphosphate diphosphate lyase (pinene forming)
R02013 14 geranyldiphosphate diphosphate lyase (limonene forming)
R02038 14 CTP:ethanolamine-phosphate cytidylyltransferase
R02101 14 5,10-Methylenetetrahydrofolate:dUMP C-methyltransferase
R02300 14 S-Aminomethyldihydrolipoylprotein:(6S)-tetrahydrofolateaminomethyltransferase (ammonia-forming)
R02301 14 5-Formyltetrahydrofolate cyclo-ligase (ADP-forming)
R02302 14 5-Formiminotetrahydrofolate ammonia-lyase (cyclizing)
R02325 14 dCTP aminohydrolase
R02326 14 ATP:nucleoside-diphosphate phosphatransferase
R02327 14 dCTP:uridine 5'-phosphotransferase
R02330 14 dUTP nucleotidohydrolase
R02331 14 ATP:nucleoside-diphosphate phosphatransferase
R02332 14 dUTP:uridine 5'-phosphotransferase
R02371 14 dCTP:cytidine 5'-phosphotransferase
R02372 14 dUTP:cytidine 5'-phosphotransferase
R02379 14 S-Adenosyl-L-methionine:3,4-dihydroxy-trans-cinnamate3-O-methyltransferase
R02442 14 Naringenin,NADPH:oxygen oxidoreductase (3'-hydroxylating)
R02443 14 flavanone,NADPH:oxygen oxidoreductase
R02444 14 Naringenin,2-oxoglutarate:oxygen oxidoreductase (3-hydroxylating)
R02532 14 4-[(1R)-2-Amino-1-hydroxyethyl]-1,2-benzenediol:oxygenoxidoreductase(deaminating)(flavin-containing)
R02533 14 S-Adenosyl-L-methionine:phenylethanolamine N-methyltransferase
R02534 14 S-Adenosyl-L-methionine:catechol O-methyltransferase
R02552 14 N(alpha)-Benzyloxycarbonyl-L-leucine urethanehydrolase
R02576 14 Phenylacetyl-CoA:L-glutamine alpha-N-phenylacetyltransferase
R02593 14 coniferyl alcohol:NADP+ oxidoreductase
R02611 14 Phenylethylalcohol:NAD+ oxidoreductase
R02613 14 Phenethylamine:oxygen oxidoreductase (deaminating)(copper-containing)
R02615 14 Styrene-oxide isomerase
R02636 14 UDP-D-galacturonate carboxy-lyase
R02708 14 4-hydroxyphenylacetonitrile,NADPH:oxygen oxidoreductase(2-hydroxylating)
R02709 14 UDPglucose:4-hydroxymandelonitrile glucosyltransferase
R02897 14 UDPglucose:flavanone 7-O-beta-D-glucosyltransferase
R02921 14 CTP:D-ribitol-5-phosphate cytidylyltransferase
R02985 14 
R02997 14 Chlorogenate hydroloase
R03054 14 cinnamyl-alcohol:NADP+ oxidoreductase
R03062 14 Cephalosporin-C acetylhdrolase
R03064 14 acetyl-CoA:deacetylcephalosporin-C O-acetyltransferase
R03130 14 S-Adenosyl-L-homocysteine:N-acetylserotonin O-methyltransferase
R03209 14 6-Carboxyhyxanoate:CoA ligase (AMP-forming)
R03210 14 6-Carboxyhexanoyl-CoA:L-alanine C-carboxyhexanoyltransferase(decarboxylating)
R03237 14 CTP:D-Tagatose 6-phosphate 1-phosphotransferase
R03317 14 UDP-N-acetyl-D-mannosamine:NAD+ 1-oxidoreductase
R03349 14 L-erythro-3,5-diaminohexanoate:NAD+ oxidoreductase (deaminating)
R03351 14 CTP:3-deoxy-D-manno-octulosonate cytidylyltransferase
R03373 14 4-Hydroxyphenyllactate:NAD+ oxidoreductase
R03375 14 CTP:N-methylethanolamine-phosphate cytidylyltransferase
R03466 14 1-Hydroxy-2-naphthoate:oxygen 1,2-oxidoreductase (decyclizing)
R03479 14 ATP:1D-myo-inositol-3,4,5,6-tetrakisphosphate 1-phosphotransferase
R03565 14 UDPglucose:vitexin 2''-O-beta-D-glucosyltransferase
R03587 14 S-Adenosyl-L-methionine:5,7,3',4'-tetrahydroxyflavone3'-O-methyltransferase
R03588 14 UDPglucose:5,7,3',4'-tetrahydroxyflavone7-O-beta-D-glucosyltransferase
R03589 14 UDPglucuronate:luteolin 7-O-glucuronosyltransferase
R03590 14 flavanone,2-oxoglutarate:oxygen oxidoreductase (dehydrating)
R03594 14 UDPglucose:scopoletin O-beta-D-glucosyltransferase
R03640 14 Eriodictyol,2-oxoglutarate:oxygen oxidoreductase (3-hydroxylating)
R03686 14 UDPglucose:isovitexin 2''-O-beta-D-glucosyltransferase
R03879 14 
R03894 14 (3S)-3-Methyl-2-oxopentanoate carboxy-lyase
R03903 14 Acetyl-CoA:D-amino-acid N-acetyltransferase
R03929 14 2',3'-Cyclic CMP 3'-nucleotidohydrolase
R03943 14 
R04005 14 UDPglucose:coniferyl-alcohol 4'-beta-D-glucosyltransferase
R04006 14 4-Hydroxycinnamyl alcohol 4-D-glucoside beta-D-glucosidase
R04007 14 Donor:hydrogen-peroxide oxidoreductase
R04030 14 O-Succinylbenzoate:CoA ligase (AMP-forming)
R04117 14 
R04142 14 
R04233 14 (R)-4'-Phosphopantothenate:L-cysteine ligase
R04247 14 CTP:ethanolamine-phosphate cytidylyltransferase
R04357 14 citrate:N6-acetyl-N6-hydroxy-L-lysine ligase (ADP-forming)
R04409 14 1-O-trans-Cinnamoyl-beta-D-glucopyranose:alcoholO-cinnamoyltransferase
R04410 14 1-O-trans-Cinnamoyl-beta-D-glucopyranose:alcoholO-cinnamoyltransferase
R04598 14 3,4-Dihydroxy-L-phenylalanine:oxygen 4,5-oxidoreductase(recyclizing)
R04599 14 3,4-Dihydroxy-L-phenylalanine:oxygen 4,5-oxidoreductase(recyclizing)
R04600 14 3,4-Dihydroxy-L-phenylalanine:oxygen 2,3-oxidoreductase(recyclizing)
R04601 14 3,4-Dihydroxy-L-phenylalanine:oxygen 2,3-oxidoreductase(recyclizing)
R04686 14 
R04687 14 2,5-Diaminohexanoate:NAD+ oxidoreductase (deaminating)
R04688 14 2,5-Diaminohexanoate:NADP+ oxidoreductase (deaminating)
R04747 14 Hexanoyl-CoA:acetyl-CoA C-acyltransferase
R04868 14 Acyl-CoA:isopenicillin N N-acyltransferase
R04901 14 (2S)-flavan-4-ol:NADP+ 4-oxidoreductase
R04902 14 flavanone,NADPH:oxygen oxidoreductase
R04903 14 5-Hydroxyindoleacetaldehyde:NAD+ oxidoreductase
R04904 14 5-Hydroxyindoleacetaldehyde:oxygen oxidoreductase
R04909 14 5-Hydroxykynurenamine decarboxy-lyase
R05061 14 1-O-trans-Cinnamoyl-beta-D-glucopyranose:alcoholO-cinnamoyltransferase
R05070 14 (R)-2,3-Dihydroxy-3-methylpentanoate hydro-lyase
R05083 14 
R05123 14 S-Adenosyl-L-methionine:(RS)-norcoclaurine 6-O-methyltransferase
R05142 14 1,4-beta-D-Glucan glucohydrolase
R05202 14 
R05214 14 S-Adenosyl-L-methionine:(RS)-norcoclaurine 6-O-methyltransferase
R05219 14 
R05229 14 
R05230 14 
R05263 14 biphenyl,NADH2:oxygen oxidoreductase (2,3-hydroxylating)
R05264 14 biphenyl,NADH:oxygen oxidoreductase (2,3-hydroxylating)
R05290 14 
R05291 14 
R05300 14 4-Methylmuconolactone lyase (decyclizing)
R05331 14 Isovaleryl-CoA:malonyl-CoA acyltransferase
R05427 14 
R05437 14 
R05438 14 
R05442 14 
R05443 14 
R05453 14 Acetophenone: carbon-dioxide ligase
R05454 14 
R05538 14 
R05592 14 
R05602 14 
R05633 14 CTP: 2-C-Methyl-D-erythritol 4-phosphate cytidylyltransferase
R05705 14 FMNH2:NAD+ oxidoreductase
R05706 14 FMNH2:NADP+ oxidoreductase
R05765 14 geranyldiphosphate diphosphate lyase (pinene forming)
R05766 14 geranyldiphosphate diphosphate lyase (pinene forming)
R05783 14 mandelamide hydrolase
R05801 14 ATP:1D-myo-inositol-1,4,5-trisphosphate 6-phosphotransferase
R05841 14 
R06120 14 geranyldiphosphate diphosphate lyase [(+)-(R)-limonene-forming]
R06551 14 flavanone,2-oxoglutarate:oxygen oxidoreductase (dehydrating)
R06552 14 
R06553 14 
R06554 14 
R06571 14 cinnamyl-alcohol:NADP+ oxidoreductase
R06572 14 
R06574 14 S-adenosyl-L-methionine:3,4-dihydroxy-trans-cinnamate3-O-methyltransferase
R06583 14 4-coumarate:CoA ligase (AMP-forming)
R06610 14 (2S)-flavan-4-ol:NADP+ 4-oxidoreductase
R06633 14 
R06741 14 
R06758 14 
R06762 14 
R06793 14 2,7,4'-trihydroxyisoflavanone hydro-lyase
R06821 14 malonyl-CoA:isoflavone-7-O-beta-D-glucoside 6''-O-malonyltransferase
R06843 14 
R06883 14 
R06885 14 
R06890 14 
R06911 14 
R06922 14 
R07168 14 5-methyltetrahydrofolate:NAD+ oxidoreductase
R07198 14 liquiritigenin,NADPH:oxygen oxidoreductase (licodione-forming)
R07222 14 phenylacetyl-CoA:quinone oxidoreductase
R07225 14 2',3,4,4',6'-pentahydroxychalcone:oxygen oxidoreductase
R07301 14 (S)-N-acetylphenylethylamine:H2O hydrolase
R07311 14 2'-hydroxybiphenyl-2-sulfinate sulfohydrolase
R07422 14 
R00091 15 CoA:NAD+ oxidoreductase
R00140 15 
R00408 15 Succinate:(acceptor) oxidoreductase
R00702 15 Farnesyl-diphosphate:farnesyl-diphosphate farnesyltransferase
R00807 15 Sucrose:(acceptor) 3-oxidoreductase
R00848 15 sn-Glycerol-3-phosphate:(acceptor) 2-oxidoreductase
R00924 15 Propanoyl-CoA:(acceptor) 2,3-oxidoreductase
R01019 15 
R01120 15 
R01146 15 
R01175 15 Butanoyl-CoA:oxygen 2-oxidoreductase
R01222 15 5-Methyltetrahyfrofolate:(acceptor) oxidoreductase
R01257 15 (S)-Malate:(acceptor) oxidoreductase
R01422 15 Benzoate:CoA ligase (AMP-forming)
R01471 15 UTP:alpha-D-xylose-1-phosphate uridylyltransferase
R01473 15 UDP-L-arabinose 4-epimerase
R01474 15 
R01537 15 
R01567 15 ATP:thymidine 5'-phosphotransferase
R01568 15 ADP:thymidine 5'-phosphotransferase
R01569 15 Thymidylate 5'-phosphohydrolase
R01571 15 ATP:thymidine 5'-phosphotransferase
R01680 15 Lactose:(acceptor) 3-oxidoreductase
R01741 15 D-Gluconate:(acceptor) 2-oxidoreductase
R01873 15 Quinate:pyrroloquinoline-quinone 5-oxidoreductase
R02061 15 trans,trans-Farnesyl-diphosphate:isopentenyl-diphosphatefarnesyltranstransferase
R02092 15 dTDP diphosphohydrolase
R02094 15 ATP:dTMP phosphotransferase
R02160 15 dihydroflavonol,2-oxoglutarate:oxygen oxidoreductase
R02205 15 L-Pipecolate:(acceptor) 1,6-oxidoreductase
R02221 15 Sinapate:CoA ligase (AMP-forming)
R02303 15 ATP:farnesyl-diphosphate phosphotransferase
R02305 15 2-trans,6-trans-farnesyldiphosphate diphosphate-lyase (cyclizing,pentalenene-forming)
R02306 15 trans,trans-Farnesyl-diphosphate sesquiterpenoid-lyase
R02307 15 trans,trans-Farnesyl-diphosphate farnesyltransferase (bicyclizing)
R02310 15 trans,trans-Farnesyl-diphosphate sesquiterpenoid-lyase
R02311 15 2-trans,6-trans-Farnesyl-diphosphate diphosphate-lyase (cyclizing,(+)-delta-cadinene-forming)
R02380 15 UDPglucose:sinapate D-glucosyltransferase
R02381 15 Sinapoylcholine sinapohydrolase
R02415 15 Shikimate:pyrroloquinoline-quinone 5-oxidoreductase
R02426 15 CDPglucose 4,6-hydro-lyase
R02450 15 Phenylglyoxylate:NAD+ oxidoreductase
R02452 15 Benzoyl-CoA:glycine N-benzoyltransferase
R02468 15 (-)-Limonene,NADPH:oxygen oxidoreductase (6-hydroxylating)
R02469 15 (-)-limonene,NADPH:oxygen oxidoreductase (3-hydroxylating)
R02470 15 (-)-Limonene,NADPH:oxygen oxidoreductase (7-hydroxylating)
R02487 15 Glutaryl-CoA:(acceptor) 2,3-oxidoreductase (decarboxylating)
R02567 15 Choline:(acceptor) 1-oxidoreductase
R02594 15 UDPglucose:coniferyl-alcohol 4'-beta-D-glucosyltransferase
R02595 15 Coniferin beta-D-glucosidase
R02596 15 Donor:hydrogen-peroxide oxidoreductase
R02661 15 2-Methylpropanoyl-CoA:(acceptor) 2,3-oxidoreductase
R02919 15 4-[(1R)-1-Hydroxy-2-(methylamino)ethyl]-1,2-benzenediol:oxygenoxidoreductase(deaminating)(flavin-containing)
R02920 15 S-Adenosyl-L-methionine:catechol O-methyltransferase
R02925 15 D-Sorbitol:(acceptor) 1-oxidoreductase
R02931 15 S-Adenosyl-L-methionine:isoflavone 4-O'-methyltransferase
R02932 15 UDPglucose:isoflavone 7-O-beta-D-glucosyltransferase
R03063 15 cephalosporin-C:2-oxoglutarate aminotransferase
R03077 15 UTP:aldose-1-phosphate nucleotidyltransferase
R03079 15 
R03123 15 cis-3,4-leucopelargonidin:NADP+ 4-oxidoreductase
R03124 15 Dihydrokaempferol,NADPH:oxygen oxidoreductase (3'-hydroxylating)
R03125 15 flavanone,NADPH:oxygen oxidoreductase
R03126 15 dihydroflavonol,2-oxoglutarate:oxygen oxidoreductase
R03172 15 2-Methylbutanoyl-CoA:(acceptor) 2,3-oxidoreductase
R03191 15 UDP-N-acetylmuramate:NADP+ oxidoreductase
R03192 15 UDP-N-acetylmuramate:NADP+ oxidoreductase
R03231 15 S-Adenosyl-L-methionine:8-amino-7-oxononanoate aminotransferase
R03294 15 trans-4-Hydroxy-L-proline:NAD+ oxidoreductase
R03371 15 myo-Inositol-hexakisphosphate 3-phosphohydrolase
R03372 15 myo-Inositol-hexakisphosphate 6-phosphohydrolase
R03374 15 Caffeoyl-CoA:3-(3,4-dihydroxyphenyl)lactate 2'-O-caffeoyltransferase
R03534 15 2-Hydroxyglutarate:(acceptor) 2-oxidoreductase
R03535 15 
R03623 15 S-Adenosyl-L-methionine:licodione 2'-O-methyltransferase
R03628 15 melatonin:oxygen 2,3-dioxygenase (indole-decyclizing)
R03636 15 Leucocyanidin:NADP+ 4-oxidoreductase
R03637 15 taxifolin,NADH:oxygen oxidoreductase (8-hydroxylating)
R03638 15 taxifolin,NADPH:oxygen oxidoreductase (8-hydroxylating)
R03639 15 flavanone,NADPH:oxygen oxidoreductase
R03919 15 Donor:hydrogen-peroxide oxidoreductase
R03960 15 (3R)-beta-Leucine:NAD+ oxidoreductase(deaminating)
R04095 15 3-Methylbutanoyl-CoA:(acceptor) 2,3-oxidoreductase
R04103 15 Penicillin amidohydrolase
R04115 15 cis-1,2-dihydronaphthalene-1,2-diol:NAD+ 1,2-oxidoreductase
R04150 15 O-Succinylbenzoyl-CoA 1,4-dihydroxy-2-naphthoate-lyase
R04235 15 ATP:5-methyldeoxycytidine-5'-phosphate phosphotransferase
R04289 15 
R04318 15 
R04510 15 4-Carboxymethyl-4-methylbut-2-en-1,4-olide methylmutase
R04526 15 UDP-apiose:apigenin 7-O-beta-D-glucoside2''-O-beta-D-apiofuranosyltransferase
R04531 15 UDPgalactose:beta-D-galactosyl-1,4-N-acetyl-D-glucosamine3-alpha-D-galactosyltransferase
R04532 15 CMP-N-acetylneuraminate:beta-D-galactosyl-1,4-N-acetyl-beta-D--glucosamine alpha-2,6-N-acetylneuraminyltransferase
R04692 15 S-adenosyl-L-methionine:(S)-coclaurine-N-methyltransferase
R04745 15 (S)-Hydroxyoctanoyl-CoA:NAD+ oxidoreductase
R04751 15 Hexanoyl-CoA:(acceptor) 2,3-oxidoreductase
R04880 15 3,4-Dihydroxyphenylethyleneglycol:NAD+ oxidoreductase
R04882 15 3,4-Dihydroxymandelaldehyde:NAD+ oxidoreductase
R04883 15 3,4-Dihydroxymandelaldehyde:NADP+ oxidoreductase
R04893 15 L-Normetanephrine:oxygen oxidoreductase (deaminating)(copper-containing)
R04905 15 S-Adenosyl-L-methionine:N-acetylserotonin O-methyltransferase
R04908 15 5-Hydroxykynurenamine:oxygenoxidoreductase(deaminating)(flavin-containing)
R04998 15 beta-D-Glucosyl-2-coumarinate glucohydrolase
R05039 15 Pentahydroxyflavanone,2-oxoglutarate:oxygen oxidoreductase(3-hydroxylating)
R05068 15 (R)-2,3-Dihydroxy-3-methylpentanoate:NADP+ oxidoreductase(isomerizing)
R05120 15 3-Butynoate:(pyrroloquinoline-quinone) oxidoreductase
R05128 15 
R05129 15 
R05141 15 1,4-beta-D-Glucan glucohydrolase
R05150 15 precorrin-6Y:NADP+ oxidoreductase
R05198 15 
R05213 15 S-Adenosyl-L-methionine:6-O-methylnorlaudanosoline5'-O-methyltransferase
R05289 15 p-Methylbenzaldehyde:NADP+ oxidoreductase
R05302 15 
R05410 15 
R05452 15 Benzoyl acetate: CoA ligase
R05455 15 
R05488 15 
R05555 15 Farnesyl diphosphate:Isopentenyl diphosphate farnesyl transferase
R05582 15 
R05632 15 
R05634 15 ATP: 4-(Cytidine 5'-diphospho)-2-C-methyl-D-erythritol2-phosphotransferase
R05649 15 
R05723 15 leucocyanidin,2-oxoglutarate:oxygen oxidoreductase
R05779 15 5-Diphosphoinositol pentakisphosphate diphosphohydrolase
R05799 15 ATP:1D-myo-inositol-hexakisphosphate phosphotransferase
R06119 15 (R)-limonene,NADPH: oxygen oxidoreductase (6-hydroxylating)
R06223 15 
R06398 15 (+)-limonene,NADH:oxygen oxidoreductase
R06523 15 trans,trans-farnesyl-diphosphate diphosphate-lyase (cyclizing,vetispiradiene-forming)
R06540 15 leucocyanidin,2-oxoglutarate:oxygen oxidoreductase
R06564 15 S-adenosyl-L-methionine:isoflavone 4'-O-methyltransferase
R06569 15 cinnamaldehyde:NADP+ oxidoreductase (CoA-cinnamoylating)
R06570 15 cinnamyl-alcohol:NADP+ oxidoreductase
R06573 15 
R06575 15 S-adenosyl-L-methionine:3,4-dihydroxy-trans-cinnamate3-O-methyltransferase
R06576 15 S-adenosyl-L-methionine:3,4-dihydroxy-trans-cinnamate3-O-methyltransferase
R06578 15 S-adenosyl-L-methionine:caffeoyl-CoA 3-O-methyltransferase
R06606 15 formononetin,NADPH:oxygen oxidoreductase (2'-hydroxylating)
R06607 15 formononetin,NADPH:oxygen oxidoreductase (2'-hydroxylating)
R06613 15 5,10-methylenetetrahydrofolate,FADH2:dUMP C-methyltransferase
R06759 15 
R06794 15 S-adenosyl-L-methionine:hydroxyisoflavone 7-O-methyltransferase
R06820 15 UDP-L-rhamnose:flavanone-7-O-glucoside2''-O-beta-L-rhamnosyltransferase
R06826 15 UDP-L-rhamnose:apigenin 7-O-beta-D-glucoside2''-O-beta-L-rhamnosyltransferase
R06827 15 UDP-glucuronate:luteolin-7-O-beta-D-glucuronide2''-O-glucuronosyltransferase
R06829 15 UDP-L-rhamnose:flavanone-7-O-glucoside2''-O-beta-L-rhamnosyltransferase
R06842 15 
R06894 15 
R06910 15 cis-1,2-dihydronaphthalene-1,2-diol:NAD+ 1,2-oxidoreductase
R06921 15 
R07015 15 1,2-Dihydronaphthalene-1,2-diol dehydrogenase
R07017 15 
R07020 15 beta-Naphthol, NADPH:oxygen oxidoreductase (RH-hydroxylating or-epoxidizing)
R07175 15 CoA:NADP+ oxidoreductase
R07263 15 
R07317 15 2,7,4'-trihydroxyisoflavanone hydro-lyase
R07353 15 6-(2-Amino-2-carboxyethyl)-7,8-dioxo-7,8-dihydroquinoline-2,4-dicarboxylate:oxygen oxidoreductase (cyclizing)
R07400 15 cephalosporin C:oxygen oxidoreductase (deaminating)
R07423 15 
R00139 16 
R00664 16 Bezoyl-CoA:L-ornithine N-benzoyltransferase
R01570 16 Thymidine:orthophosphate deoxyribosyltransferase
R02063 16 
R02064 16 Geranylgeranyl-diphosphate pyrophosphate-lyase (cyclizing)
R02065 16 Geranylgeranyl-diphosphate:geranylgeranyl-diphosphategeranylgeranyltransferase
R02068 16 ent-Copalyl-diphosphate lyase
R02093 16 ATP:nucleoside-diphosphate phosphatransferase
R02095 16 dTTP nucleotidohydrolase
R02096 16 dTTP:cytidine 5'-phosphotransferase
R02097 16 dTTP:uridine 5'-phosphotransferase
R02156 16 quercetin:oxygen 2,3-oxidoreductase (decyclizing)
R02157 16 S-Adenosyl-L-methionine:3,5,7,3',4'-pentahydroxyfavone3-O-methyltransferase
R02158 16 UDPglucose:flavonol 3-O-D-glucosyltransferase
R02159 16 3'-Phosphoadenylylsulfate:quercetin 3-sulfotransferase
R02220 16 2-Aminomuconate aminohydrolase
R02436 16 Quercitrin 3-L-rhamnohydrolase
R02449 16 benzoyl-CoA,NADPH:oxygen oxidoreductase (3-hydroxylating)
R02453 16 Benzoyl-CoA:anthranilate N-benzoyltransferase
R02872 16 Presqualene diphosphate:farnesyl-diphosphate farnesyltransferase
R02874 16 Squalene,hydrogen-donor:oxygen oxidoreductase (2,3-epoxidizing)
R02875 16 
R02876 16 
R02954 16 Dihydrobiochanin-A:NADP+ delta2-oxidoreductase
R02968 16 naphthalene,NADH:oxygen oxidoreductase (1,2-hydroxylating)
R03006 16 formononetin,NADPH:oxygen oxidoreductase (3'-hydroxylating)
R03075 16 1-O-(4-Hydroxy-3,5-dimethoxycinnamoyl)-beta-D-glucose:choline1-O-(4-Hydroxy-3,5-dimethoxycinnamoyl)transferase
R03114 16 (-)-trans-Carveol:NADP+ oxidoreductase
R03182 16 7,8-Diaminononanoate:carbon-dioxide cyclo-ligase
R03193 16 UDP-N-acetylmuramate:L-alanine ligase (ADP-forming)
R03261 16 (-)-trans-isopiperitenol:NAD+ oxidoreductase
R03391 16 CDP-4-dehydro-3,6-dideoxy-D-glucose:NAD+ 3-oxydoreductase
R03392 16 CDP-4-dehydro-3,6-dideoxy-D-glucose:NADP+ 3-oxydoreductase
R03604 16 Syringin beta-D-glucosidase
R03605 16 UDPglucose:coniferyl-alcohol 4'-beta-D-glucosyltransferase
R03741 16 
R03743 16 beta-Lactamhydrolase
R03861 16 Sinapoyl-CoA:glucarolactone O-(hydroxycinnamoyl)transferase
R03918 16 Sinapyl alcohol:NADP+ oxidoreductase
R03945 16 Perillyl-alcohol:NAD+ oxidoreductase
R03962 16 2'-hydroxydihydrodaidzein:NADP+ 2-oxidoreductase
R04215 16 CTP:N-acylneuraminate cytidylyltransferase
R04276 16 leucocyanidin,2-oxoglutarate:oxygen oxidoreductase
R04618 16 Malonyl-CoA:isoflavone-7-O-beta-D-glucoside 6''-O-malonyltransferase
R04693 16 Monophenol,L-dopa:oxygen oxidoreductase
R04746 16 (S)-Hydroxyoctanoyl-CoA hydro-lyase
R04783 16 3-Ketolactose galactohydrolase
R04881 16 S-Adenosyl-L-methionine:catechol O-methyltransferase
R04887 16 S-Adenosyl-L-methionine:catechol O-methyltransferase
R04891 16 3-Methoxy-4-hydroxyphenylglycolaldehyde:NAD+ oxidoreductase
R04892 16 3-Methoxy-4-hydroxyphenylglycolaldehyde:NADP+ oxidoreductase
R04894 16 L-Metanephrine:oxygen oxidoreductase (deaminating)(flavin-containing)
R04999 16 
R05035 16 S-Adenosyl-L-methionine:3,5,7,3',4'-pentahydroxyfavone3-O-methyltransferase
R05036 16 leucocyanidin,2-oxoglutarate:oxygen oxidoreductase
R05038 16 Leucodelphinidin:NADP+ 4-oxidoreductase
R05062 16 
R05067 16 
R05069 16 (S)-2-Aceto-2-hydroxybutanoate:NADP+ oxidoreductase (isomerizing)
R05121 16 
R05130 16 
R05149 16 S-Adenosyl-L-methionine:1-precorrin-6Y C5,15-methyltransferase(C-12-decarboxylating)
R05282 16 4-Methylbenzyl alcohol:NAD+ oxidoreductase
R05303 16 
R05541 16 
R05585 16 
R05600 16 
R05637 16 2-Phospho-4-(cytidine 5'-diphospho)-2-C-methyl-D-erythritolCMP-lyase (cyclizing)
R05648 16 
R05732 16 N-methylcoclaurine 3'-hydroxylase
R05784 16 limonene-1,2-epoxide hydrolase
R06117 16 (+)-trans-carveol: NAD+ oxidoreductase
R06298 16 (+)-Copalyl-diphosphate lyase (decyclizing)
R06305 16 Geranylgeranyl-diphosphate diphosphate-lyase (cyclizing, taxadieneforming)
R06312 16 
R06321 16 
R06447 16 di-trans,poly-cis-Decaprenyl-diphosphate:isopentenyl-diphosphateundecaprenylcistransferase
R06532 16 (2R,3S)-catechin:NADP+ 4-oxidoreductase
R06538 16 flavonoid,NADPH:oxygen oxidoreductase (3'-hydroxylating)
R06539 16 dihydroflavonol,2-oxoglutarate:oxygen oxidoreductase
R06557 16 flavanone,NADPH:oxygen oxidoreductase
R06560 16 formononetin,NADPH:oxygen oxidoreductase (2'-hydroxylating)
R06561 16 formononetin,NADPH:oxygen oxidoreductase (2'-hydroxylating)
R06577 16 S-adenosyl-L-methionine:3,4-dihydroxy-trans-cinnamate3-O-methyltransferase
R06611 16 UDPglucose:flavonol 3-O-D-glucosyltransferase
R06615 16 (2R,3S)-catechin:NADP+ 4-oxidoreductase
R06795 16 UDP-glucose:isoflavone 7-O-beta-D-glucosyltransferase
R06807 16 S-adenosyl-L-methionine:kaempferol 4'-O-methyltransferase
R06808 16 UDP-galactose:kaempferol 3-O-beta-D-galactosyltransferase
R06810 16 UDP-glucose:flavonol 7-O-beta-D-glucosyltransferase
R06828 16 UDP-glucuronate:luteolin-7-O-beta-D-diglucuronide4'-O-glucuronosyltransferase
R06909 16 naphthalene,NADH:oxygen oxidoreductase (1,2-hydroxylating)
R06920 16 
R06943 16 
R07011 16 
R07012 16 
R07013 16 (1R,2S)-naphthalene 1,2-oxide hydrolase
R07014 16 (1S,2R)-naphthalene 1,2-oxide hydrolase
R07016 16 1,2-Dihydronaphthalene-1,2-diol, NADPH:oxygen oxidoreductase(RH-hydroxylating or -epoxidizing)
R07262 16 
R07322 16 squalene mutase (cyclizing)
R07323 16 squalene mutase (cyclizing)
R07366 16 leucocyanidin,2-oxoglutarate:oxygen oxidoreductase
R07401 16 
R07426 16 
R01078 17 Dethiobiotin:sulfur sulfurtransferase
R01411 17 5-Methylcytosine aminohydrolase
R01412 17 Thymine,2-oxoglutarate:oxygen oxidoreductase (7-hydroxylating)
R01414 17 5,6-Dihydrothymine:NAD+ oxidoreductase
R01415 17 5,6-Dihydrothymine:NADP+ oxidoreductase
R02328 17 dTTP:alpha-D-glucose-1-phosphate thymidylyltransferase
R02329 17 dTTP:alpha-D-galactose-1-phosphate thymidylyltransferase
R02632 17 3'-Phosphoadenylylsulfate:quercetin-3-sulfate 3'-sulfotransferase
R02633 17 3'-Phosphoadenylylsulfate:quercetin-3-sulfate 4'-sulfotransferase
R02783 17 UDP-N-acetylmuramoyl-L-alanine:D-glutamate ligase(ADP-forming)
R02967 17 naphthalene,NADH:oxygen oxidoreductase (1,2-hydroxylating)
R03113 17 
R03199 17 (S)-2,3-Epoxysqualene mutase (cyclizing, lanosterol-forming)
R03200 17 (S)-2,3-Epoxysqualene mutase (cyclizing, cycloartenol-forming)
R03201 17 
R03323 17 1-O-Sinapoyl-beta-D-glucose:(S)-malate O-sinapoyltransferase
R03776 17 trans-Oct-2-enoyl-CoA reductase
R03777 17 Octanoyl-CoA:oxygen 2-oxidoreductase
R03832 17 S-Adenosyl-L-methionine:3'-hydroxy-N-methyl-(S)-coclaurine4'-O-methyltransferase
R04218 17 prephytoene diphosphate:geranylgeranyl-diphosphategeranylgeranyltransferase
R04265 17 
R04900 17 UDP-L-rhamnose:flavonol-3-O-D-glucoside L-rhamnosyltransferase
R05037 17 leucocyanidin,2-oxoglutarate:oxygen oxidoreductase
R05092 17 ent-Copalyl-diphosphate diphosphate-lyase
R05177 17 Precorrin 8X 11,12-methylmutase
R05288 17 
R05323 17 S-Adenosyl-L-methionine:3',4',5,7-tetrahydroxy-3-methoxyflavone7-O-methyltransferase
R05422 17 
R05423 17 
R05494 17 
R05542 17 
R05642 17 
R06299 17 Copalyl-diphosphate diphosphate-lyase (cyclizing)
R06300 17 Copalyl-diphosphate diphosphate-lyase (cyclizing)
R06301 17 Copalyl-diphosphate diphosphate-lyase (cyclizing)
R06302 17 Copalyl-diphosphate diphosphate-lyase (cyclizing)
R06303 17 Copalyl-diphosphate diphosphate-lyase (cyclizing)
R06304 17 Copalyl-diphosphate diphosphate-lyase (cyclizing)
R06314 17 
R06315 17 
R06366 17 Aldehyde:NAD+ oxidoreductase
R06372 17 Carvone reductase
R06374 17 
R06375 17 
R06399 17 limonene-1,2-diol:(acceptor) 2-oxidoreductase
R06466 17 
R06469 17 
R06471 17 
R06533 17 (2R,3S)-catechin:NADP+ 4-oxidoreductase
R06534 17 UDP-glucose:flavonol 3-O-D-glucosyltransferase
R06535 17 UDP-glucose:flavonol 3-O-D-glucosyltransferase
R06541 17 flavan-3-ol:NADP+ oxidoreductase
R06542 17 flavan-3-ol:NADP+ oxidoreductase
R06562 17 vestitone:NADP+ oxidoreductase
R06563 17 vestitone:NADP+ oxidoreductase
R06796 17 malonyl-CoA:isoflavone-7-O-beta-D-glucoside 6''-O-malonyltransferase
R06797 17 malonyl-CoA:flavonol-3-O-beta-D-glucoside 6''-O-malonyltransferase
R06804 17 UDP-glucose:flavonol-3-O-glucoside 2''-O-beta-D-glucosyltransferase
R06812 17 UDP-glucose:flavonol-3-O-glucoside 2''-O-beta-D-glucosyltransferase
R06814 17 UDP-D-xylose:flavonol-3-O-glycoside 2''-O-beta-D-xylosyltransferase
R06815 17 S-adenosyl-L-methionine:myricetin O-methyltransferase
R06858 17 
R06916 17 
R06919 17 
R06944 17 
R07000 17 Naphthalene, NADPH:oxygen oxidoreductase (RH-hydroxylating or-epoxidizing)
R07001 17 Naphthalene, NADPH:oxygen oxidoreductase (RH-hydroxylating or-epoxidizing)
R07002 17 RX:glutathione R-transferase
R07003 17 RX:glutathione R-transferase
R07004 17 RX:glutathione R-transferase
R07009 17 
R07010 17 
R07269 17 di-trans,poly-cis-decaprenyl-diphosphate:isopentenyl-diphosphateundecaprenylcistransferase
R07270 17 prephytoene diphosphate:geranylgeranyl-diphosphategeranylgeranyltransferase
R07402 17 (7R)-7-(4-carboxybutanamido)cephalosporanate amidohydrolase
R01074 18 Biotin:CoA ligase (AMP-forming)
R01075 18 Biotin:CoA ligase (AMP-forming)
R01076 18 Biotin-amide amidohydrolase
R01077 18 N6-D-Biotinyl-L-lysine amidohydrolase
R02771 18 dTDPglucose 4,6-hydro-lyase
R02785 18 UDP-N-acetylmuramoyl-L-alanyl-D-glutamate:L-lysine ligase(ADP-forming)
R02786 18 UDP-N-acetylmuramoyl-L-alanyl-D-glutamate:L-lysine ligase(ADP-forming)
R02788 18 UDP-N-acetylmuramoyl-L-alanyl-D-glutamate:meso-2,6-diaminoheptanedioate ligase (ADP-forming)
R02915 18 Medicarpin:NADP+ 2'-oxidoreductase
R02983 18 
R02984 18 dTDPglucose 4-epimerase
R03055 18 5,6-Dihydrothymine amidohydrolase
R03289 18 3'-Phosphoadenylylsulfate:quercetin-3,3'-bissulfate7-sulfotransferase
R03456 18 S-Adenosyl-L-methionine:3',4',5-trihydroxy-3,7-dimethoxyflavone4'-O-methyltransferase
R03689 18 
R03690 18 
R03765 18 
R03778 18 Octanoyl-CoA:acetyl-CoA C-acyltransferase
R03826 18 dTDP-D-galactose:NAD+ 6-oxidoreductase
R03831 18 (S)-Reticuline:oxygen oxidoreductase (methylene-bridge-forming)
R04266 18 CDP-3,6-dideoxy-D-glucose 2-epimerase
R04786 18 
R05099 18 6-Oxohexanoate:NADP oxidoreductase
R05211 18 S-Adenosyl-L-methionine:(RS)-1-benzyl-1,2,3,4-tetrahydroisoquinolieN- methyltransferase
R05224 18 
R05349 18 
R05350 18 
R05412 18 
R05640 18 Lanosterol,NADPH:oxygen oxidoreductase (14-methyl cleaving)
R05650 18 
R05760 18 S-adenosyl-L-methionine:cycloartenol 24-C-methyltransferase
R06291 18 ent-kaur-16-ene,NADPH:oxygen oxidoreductase (hydroxylating)
R06367 18 perillic acid:CoA ligase (ADP-forming)
R06368 18 perillic acid:CoA ligase (AMP-forming)
R06377 18 
R06379 18 
R06381 18 
R06400 18 (1S,4R)-1-hydroxy-2-oxolimonene, NADPH:oxygen oxidoreductase
R06501 18 
R06513 18 
R06536 18 UDP-glucose:flavonol 3-O-D-glucosyltransferase
R06543 18 flavan-3-ol:NADP+ oxidoreductase
R06544 18 
R06546 18 
R06566 18 
R06801 18 malonyl-CoA:anthocyanidin-3-O-beta-D-glucoside6''-O-malonyltransferase
R06802 18 
R06805 18 UDP-glucose:flavonol-3-O-beta-D-glucosyl-(1->2)-beta-D-glucoside2'''-O-beta-D-glucosyltransferase
R06809 18 3'-phosphoadenylyl-sulfate:quercetin-3,3'-bissulfate7-sulfotransferase
R06811 18 UDP-D-xylose:flavonol-3-O-glycoside 2''-O-beta-D-xylosyltransferase
R06813 18 UDP-glucose:flavonol-3-O-beta-D-glucosyl-(1->2)-beta-D-glucoside2'''-O-beta-D-glucosyltransferase
R06816 18 S-adenosyl-L-methionine:myricetin O-methyltransferase
R06817 18 malonyl-CoA:anthocyanidin-3-O-beta-D-glucoside6''-O-malonyltransferase
R06818 18 
R06859 18 
R06917 18 alcohol:NAD+ oxidoreductase
R06918 18 
R07150 18 dTDP-D-galactose:NADP+ 6-oxidoreductase
R02772 19 dTDP-4-acetamido-4,6-dideoxy-D-glucose:2-oxoglutarateaminotransferase
R02773 19 dTDP-4-amino-4,6-dideoxy-D-glucose:2-oxoglutarate aminotransferase
R02774 19 dTDP-4-dehydro-6-deoxy-D-glucose 3,5-epimerase
R03762 19 Biotinyl-5'-AMP:CoA ligase (AMP-forming)
R03816 19 
R03834 19 (S)-scoulerine, NADPH:oxygen oxidoreductase(methylenedioxy-bridge-forming)
R03835 19 S-Adenosyl-L-methionine:(S)-scoclaurine 9-O-methyltransferase
R04151 19 (+)-cis-3,4-dihydrophenanthrene-3,4-diol:NAD+ 3,4-oxidoreductase
R04427 19 S-Adenosyl-L-methionine:zymosterol C-methyltransferase
R04572 19 UDP-N-acetylmuramoyl-L-alanyl-D-glutamyl-L-lysine:alanyl-D-alanineligase (ADP-forming)
R04573 19 UDP-N-acetylmuramoyl-L-alanyl-D-glutamyl-L-lysine:alanyl-D-alanineligase (ADP-forming)
R04617 19 UDP-N-acetylmuramoyl-L-alanyl-D-glutamyl-meso-2,6-diaminoheptanedioate:D-alanyl-D-alanine ligase(ADP-forming)
R04666 19 3-Ureidoisobutyrate amidohydrolase
R04668 19 
R04669 19 
R04743 19 (S)-Hydroxydecanoyl-CoA:NAD+ oxidoreductase
R04787 19 
R04804 19 delta8,24-Cholestadien-3beta-ol delta7-delta8-isomerase
R05098 19 
R05100 19 
R05212 19 S-Adenosyl-L-methionine:3'-hydroxy-N-methyl-(S)-coclaurine4'-O-methyltransferase
R05231 19 6-Hydroxyhexanoate:NADP+ oxidoreductase
R05283 19 6-Hydroxyhexanoate:NAD oxidoreductase
R05435 19 
R05436 19 
R05507 19 
R05517 19 
R05518 19 
R05544 19 
R05639 19 4,4-dimethyl-5a-cholesta-8,24-dien-3b-ol:NADP+ D14-oxidoreductase
R05687 19 dTDP-4-keto-6-Deoxyglucose reductase
R05729 19 alkene,NADH:oxygen oxidoreductase
R05730 19 alkene,NADH:oxygen oxidoreductase
R06292 19 ent-Kaur-16-ene,NADPH:oxygen oxidoreductase (hydroxylating)
R06369 19 2-hydroxy-4-isopropenylcyclohexane-1-carboxyl-CoA hydro-lyase
R06383 19 
R06385 19 
R06394 19 
R06424 19 
R06428 19 
R06437 19 
R06514 19 
R06545 19 
R06547 19 
R06550 19 
R06803 19 UDP-glucose:pelargonidin 3-O-rutinoside5-O-beta-D-glucosyltransferase
R06806 19 4-coumaroyl-CoA:flavonol-3-O-[beta-D-glucosyl-(1->2)-beta-D-glucosyl-(1->2)-beta-D-glucoside] 6'''-O-4-coumaroyltransferase
R06819 19 UDP-glucose:cyanidin 3-O-rutinoside 5-O-beta-D-glucosyltransferase
R07194 19 alkene,NADH:oxygen oxidoreductase
R00059 20 N-(6-Aminohexanoyl)-6-aminohexanoate amidohydrolase
R02776 20 dTDP-6-deoxy-L-talose:NADP+ 4-oxidoreductase
R02777 20 dTDP-6-deoxy-L-mannose:NADP+ 4-oxidoreductase
R03278 20 trans-Cyclohexane-1,2-diol:NAD+ 1-oxidoreductase
R03722 20 (S)-Tetrahydrocolumbamine:oxigen oxidoreductase
R03750 20 
R03751 20 epsilon-Caprolactone lactonohydrolase
R04077 20 S-Adenosyl-L-methionine:5,8,13,13a-tetrahydrocolumbamine2-O-methyltransferase
R04329 20 
R04400 20 (S)-tetrahydrocolumbamine, NADPH:oxygen oxidoreductase(methylenedioxy-bridge-forming)
R04611 20 
R04671 20 4alpha-Methylcholesta-8-en-3beta-ol delta7-delta8-isomerase
R04690 20 (S)-cheilanthifoline, NADPH:oxygen oxidoreductase(methylenedioxy-bridge-forming)
R04744 20 (S)-Hydroxydecanoyl-CoA hydro-lyase
R04798 20 
R05356 20 2-Hydroxy-cyclohexan-1-one amidohydrolase
R05526 20 
R05543 20 
R05703 20 lanosterol D24-reductase
R06293 20 ent-Kaur-16-ene,NADPH:oxygen oxidoreductase (hydroxylating)
R06390 20 
R06423 20 
R06429 20 
R06430 20 
R06438 20 
R06440 20 
R06443 20 
R06631 20 
R00044 21 Columbamine:oxygen oxidoreductase (cyclizing)
R02231 21 Cyclohexanone,NADPH:oxygen oxidoreductase (6-hydroxylating1,2-lactonizing)
R02880 21 (S)-Tetrahydroberberine:oxigen oxidoreductase
R03279 21 trans-cyclohexane-1,2-diol:NAD+ 1-oxidoreductase
R03281 21 2-hydroxycyclohexan-1-one,NADPH:oxygen 2-oxidoreductase(1,2-lactonizing)
R03310 21 5alpha-cholest-7-en-3beta-ol, NADH:oxygen 5-oxidoreductase
R03353 21 5alpha-Cholest-7-en-3beta-ol delta7-delta8-isomerase
R03448 21 1,8-Diazacyclotetradecane-2,9-dione lactamhydrolase
R03721 21 S-Adenosyl-L-methionine:columbamine O-methyltransferase
R04328 21 
R04691 21 
R04753 21 trans-Dec-2-enoyl-CoA reductase
R04754 21 Decanoyl-CoA:(acceptor) 2,3-oxidoreductase
R05516 21 
R05527 21 
R06294 21 ent-Kaur-16-en-19-oate,NADPH:oxygen oxidoreductase (hydroxylating)
R06431 21 
R06433 21 
R06439 21 
R06441 21 
R06446 21 
R06621 21 
R06622 21 
R06627 21 
R06750 21 
R06960 21 
R07215 21 5alpha-cholest-7-en-3beta-ol, NADPH:oxygen 5-oxidoreductase
R01451 22 Cholesterol:NAD+ delta7-oxidoreductase
R01456 22 Cholesterol:NADP+ delta7-oxidoreductase
R02229 22 cyclohexanol:NAD+ oxidoreductase
R02232 22 (1-Hydroxycyclohexan-1-yl)acetyl-CoA cyclohexanone-lyase
R02233 22 Cyclohexylamine:oxygen oxidoreductase (deaminating)
R03311 22 
R04700 22 (S)-cis-N-methylstylopine,NADPH:oxygen oxidoreductase(14-hydroxylating)
R04742 22 Decanoyl-CoA:acetyl-CoA C-acyltransferase
R05528 22 
R06295 22 ent-Kaur-16-en-19-oate,NADPH:oxygen oxidoreductase (hydroxylating)
R06296 22 ent-Kaur-16-en-19-oate,NADPH:oxygen oxidoreductase (hydroxylating)
R06432 22 
R06434 22 
R06435 22 
R06628 22 
R06961 22 
R07169 22 (R)-tetrahydroberberine:NADP+ oxidoreductase
R07241 22 S-adenosyl-L-methionine:protoberberine 13-C-methyltransferase
R01452 23 
R01453 23 
R01454 23 Cholesterol:oxygen oxidoreductase (side-chain-cleaving)
R01457 23 
R01459 23 Cholesterol:oxygen oxidoreductase
R01460 23 Cholesteryl-beta-D-glucoside glucohydrolase
R01463 23 Cholesterol,NADPH:oxygen oxidoreductase (7alpha-hydroxylating)
R02564 23 Cyclohexylsulfamate sulfohydrolase
R02723 23 
R04699 23 protopine,NADPH:oxygen oxidoreductase (6-hydroxylating)
R04741 23 (S)-3-Hydroxydodecanoyl-CoA:NAD+ oxidoreductase
R05529 23 
R06297 23 ent-Kaur-16-en-19-oate,NADPH:oxygen oxidoreductase (hydroxylating)
R06436 23 
R06629 23 
R06630 23 
R06940 23 
R06945 23 
R06962 23 
R06963 23 
R07207 23 cholesterol,NADPH:oxygen oxidoreductase (24-hydroxylating)
R02609 24 5beta-Cholestan-3-one:NADP+ 4,5-oxidoreductase
R02610 24 5alpha-cholestan-3-one:NADP+ delta7-oxidoreductase
R03723 24 (24R,24'R)-Fucosterol-epoxide acetaldehyde-lyase
R03725 24 
R04170 24 (S)-3-Hydroxydodecanoyl-CoA hydro-lyase
R04263 24 cholest-5-ene-3beta,7alpha-diol:NAD+ 3-oxidoreductase
R04264 24 Cholest-5-ene-3beta,7alpha-diol:NAD+ 3-oxidoreductase
R04763 24 
R04792 24 
R04793 24 
R04853 24 20alpha-Hydroxycholesterol,hydrogen-donor:oxygen oxidoreductase(17-alpha-hydroxylating)
R04854 24 20alpha-Hydroxycholesterol:oxygen oxidoreductase(side-chain-cleaving)
R04855 24 22beta-Hydroxycholesterol:oxygen oxidoreductase(side-chain-cleaving)
R05341 24 
R05771 24 N-cyclohexylformamide hydro-lyase
R06322 24 (gibberellin-44),2-oxoglutarate:oxygen oxidoreductase
R06964 24 
R06965 24 
R07208 24 (24S)-cholest-5-ene-3beta,24-diol,NADPH:oxygenoxidoreductase(7alpha-hydroxylating)
R03856 25 trans-Dodec-2-enoyl-CoA reductase
R03857 25 Lauroyl-CoA:(acceptor) 2,3-oxidoreductase
R04100 25 3-cis-Dodecenoyl-CoA delta3-cis-delta2-trans-isomerase
R04676 25 17alpha,20alpha-Dihydroxycholesterol:oxygen oxidoreductase(side-chain-cleaving)
R04817 25 7alpha-Hydroxy-5beta-cholestan-3-one:(acceptor)delta4-oxidoreductase
R04826 25 7alpha-hydroxycholest-4-en-3-one,NADPH:oxygenoxidoreductase(12alpha-hydroxylating)
R05641 25 ergosterol:NADP+ D24(241)-oxidoreductase
R06323 25 (gibberellin-44),2-oxoglutarate:oxygen oxidoreductase
R03327 26 17alpha-Hydroxypregnenolone:NAD+ 3-oxidoreductase
R03328 26 17alpha-Hydroxypregnenolone:NADP+ 3-oxidoreductase
R03403 26 3beta-Hydroxyandrost-5-en-17-one acetaldehyde-lyase
R03675 26 5alpha-Ergosta-7,22-diene-3beta,5-diol 5,6-hydro-lyase
R03677 26 
R03735 26 (2S,3S)-2-Hydroxytridecane-1,2,3-tricarboxylate oxaloacetate-lyase(CoA-acylating)
R03858 26 Lauroyl-CoA:acetyl-CoA C-acyltransferase
R03859 26 3-Hydroxytetradecane-1,3,4-tricarboxylate 2-oxoglutarate-lyase(CoA-acylating)
R04675 26 17alpha-Hydroxypregnenolone,hydrogen-donor:oxygen oxidoreductase(21-hydroxylating)
R04818 26 3alpha,7alpha-Dihydroxy-5beta-cholestane:NAD+ oxidoreductase(B-specific)
R04819 26 3alpha,7alpha-Dihydroxy-5beta-cholestane:NADP+ oxidoreductase(B-specific)
R04823 26 7alpha,12alpha-Dihydroxy-5beta-cholestan-3-one:(acceptor)delta4-oxidoreductase
R06335 26 
R01837 27 3beta-Hydroxyandrost-5-en-17-one:NAD+ 3-oxidoreductase
R01839 27 3beta-Hydroxyandrost-5-en-17-one:NADP+ 3-oxidoreductase
R01841 27 17alpha-Hydroxyprogesterone acetaldehyde-lyase
R03324 27 17alpha,20alpha-Dihydroxypregn-4-en-3-one:NAD+ 20-oxidoreductase
R03325 27 17alpha,20alpha-Dihydroxypregn-4-en-3-one:NADP+ 20-oxidoreductase
R03329 27 Steroid,reduced-adrenal-ferredoxin:oxygen oxidoreductase(11-hydroxylating)
R03404 27 3beta-Hydroxyandrost-5-en-17-one 3-sulfate sulfohydrolase
R03405 27 3'-phosphoadenylylsulfate:alcohol sulfotransferase
R03406 27 Androst-5-ene-3beta,17beta-diol:NAD+ oxidoreductase
R03407 27 Androst-5-ene-3beta,17beta-diol:NADP+ oxidoreductase
R03408 27 
R04739 27 (S)-3-Hydroxytetradecanoyl-CoA:NAD+ oxidoreductase
R04806 27 5beta-cholestane-3alpha,7alpha-diol,NADPH:oxygen oxidoreductase(26-hydroxylating)
R04824 27 3alpha,7alpha,12alpha-Trihydroxy-5beta-cholestane:NAD+oxidoreductase (B-specific)
R04825 27 3alpha,7alpha,12alpha-Trihydroxy-5beta-cholestane:NADP+oxidoreductase (B-specific)
R04849 27 11-Deoxycortisol delta5-delat4-isomerase
R04850 27 17alpha,21-Dihydroxypregnenolone:oxygen oxidoreductase(11-hydroxylating)
R04851 27 11-Deoxycortisol delta5-delat4-isomerase
R06325 27 
R07204 27 5beta-cholestane-3alpha,7alpha-diol,NADPH:oxygenoxidoreductase(12alpha-hydroxylating)
R01836 28 Testosterone:NAD+ oxidoreductase
R01838 28 Testosterone:NADP+ 17-oxidoreductase
R01840 28 
R02499 28 Testosterone delta5-delat4-isomerase
R02500 28 Testosterone delta5-delat4-isomerase
R02840 28 Cortisol delta5-delat4-isomerase
R02842 28 Cortisol delta5-delat4-isomerase
R04678 28 16alpha-Hydroxyandrost-4-ene-3,17-dione delta5-delat4-isomerase
R04680 28 16alpha-Hydroxyandrost-4-ene-3,17-dione delta5-delat4-isomerase
R04740 28 (S)-3-Hydroxytetradecanoyl-CoA hydro-lyase
R04805 28 
R04807 28 5beta-Cholestane-3alpha,7alpha,12alpha-triol,NADPH:oxygenoxidoreductase (26-hydroxylating)
R02501 29 
R02502 29 UDPglucuronate beta-D-glucuronosyltransferase(acceptor-unspecific)
R02834 29 Cortisol:NAD+ 11-oxidoreductase
R02836 29 Cortisol:NADP+ 11-oxidoreductase
R02837 29 Acetyl-CoA:cortisol O-acetyltransferase
R02839 29 3'-Phosphoadenylylsulfate:cortisol 21-sulfotransferase
R02841 29 11beta,17alpha,21-Trihydroxy-5beta-pregnane-3,20-dione:NADP+delta4-oxidoreductase
R03507 29 5beta-Cholestane-3alpha,7alpha,12alpha,26-tetraol:NAD+26-oxidoreductase
R03989 29 trans-Tetradec-2-enoyl-CoA reductase
R03990 29 Tetradecanoyl-CoA:(acceptor) 2,3-oxidoreductase
R04506 29 3alpha,7alpha-Dihydroxy-5beta-cholestan-26-al:NAD+ oxidoreductase
R04759 29 
R02351 30 
R02892 30 4,5alpha-dihydrocortisone:NADP+ delta4-oxidoreductase
R02893 30 17alpha,21-dihydroxy-5beta-pregnane-3,11,20-trione:NADP+delta4-oxidoreductase
R03506 30 3alpha,7alpha,12alpha-Trihydroxy-5beta-cholestan-26-al:NAD+26-oxidoreductase
R03991 30 myristoyl-CoA:acetylCoA C-myristoyltransferase
R04507 30 3alpha,7alpha-Dihydroxy-5beta-cholestanate:CoA ligase (AMP-forming)
R04761 30 
R04832 30 Urocortisol:NAD+ oxidoreductase (B-specific)
R04833 30 Urocortisol:NADP+ oxidoreductase (B-specific)
R05321 30 n-tetradecanoyl-CoA, NADPH2:O2 oxidoreductase [11-(E) desaturating]
R05322 30 n-tetradecanoyl-CoA, NADH:O2 oxidoreductase [11-(Z) desaturating]
R07216 30 n-tetradecanoyl-CoA,NADPH:O2 oxidoreductase [11-(E) desaturating]
R07217 30 n-tetradecanoyl-CoA,NADPH:O2 oxidoreductase [11-(Z) desaturating]
R02347 31 Estradiol-17alpha:NAD+ 17-oxidoreductase
R02349 31 Estradiol-17alpha:NADP+ 16-oxidoreductase
R02350 31 3'-Phosphoadenylylsulfate:estrone 3-sulfotransferase
R02352 31 Estradiol-17beta:NAD+ 17-oxidoreductase
R02353 31 Estradiol-17beta:NADP+ 17-oxidoreductase
R02354 31 
R02355 31 
R02356 31 
R02358 31 UDPglucuronate beta-D-glucuronosyltransferase(acceptor-unspecific)
R03087 31 
R03980 31 Estrone 3-sulfate sulfohydrolase
R04547 31 
R04580 31 3alpha,7alpha,12alpha-Trihydroxy-5beta-cholestanate:CoA ligase(AMP-forming)
R04737 31 (S)-3-Hydroxyhexadecanoyl-CoA:NAD+ oxidoreductase
R04829 31 Urocortisone:NAD+ oxidoreductase (B-specific)
R04830 31 Urocortisone:NADP+ oxidoreductase (B-specific)
R04834 31 Cortol:NAD+ oxidoreductase
R00535 32 3'-Phosphoadenylylsulfate:phenolic-steroid sulfotransferase
R03088 32 
R03089 32 
R03090 32 
R03091 32 UDPglucuronate beta-D-glucuronosyltransferase(acceptor-unspecific)
R04592 32 
R04681 32 Estriol:NAD+ 17-oxidoreductase
R04682 32 Estriol:NADP+ 17-oxidoreductase
R04738 32 (S)-3-Hydroxyhexadecanoyl-CoA hydro-lyase
R04762 32 
R04809 32 
R04831 32 Cortolone:NAD+ oxidoreductase
R00536 33 3'-Phosphoadenylylsulfate:phenolic-steroid sulfotransferase
R01278 33 trans-Hexadec-2-enoyl-CoA reductase
R01279 33 Palmitoyl-CoA:oxygen 2-oxidoreductase
R04353 33 UDPglucuronate beta-D-glucuronosyltransferase(acceptor-unspecific)
R04683 33 UDPglucuronate beta-D-glucuronosyltransferase(acceptor-unspecific)
R04764 33 
R04810 33 
R04813 33 (24R,25R)-3alpha,7alpha,12alpha,24-tetrahydroxy-5beta-cholestanoyl-CoA hydro-lyase
R05103 33 
R00537 34 3'-Phosphoadenylylsulfate:phenolic-steroid sulfotransferase
R01274 34 Palmitoyl-CoA hydrolase
R01277 34 hexadecanal:NAD+ oxidoreductase (CoA-acylating)
R01280 34 Palmitate:CoA ligase (AMP-forming)
R01281 34 Palmitoyl-CoA:L-serine C-palmitoyltransferase (decarboxylating)
R01927 34 
R04092 34 
R04354 34 UDPglucuronate beta-D-glucuronosyltransferase(acceptor-unspecific)
R04811 34 Propanoyl-CoA:acetyl-CoA C-acyltransferase
R04812 34 
R01703 35 Hexadecanoate:hydrogen-peroxide oxidoreductase
R01704 35 Palmitaldehyde:NAD+ oxidoreductase
R01926 35 
R01928 35 UDPgalactose:sphingosine 1-beta-galactosyltransferase
R01929 35 CDPcholine:sphingosine cholinephosphotransferase
R02462 35 Hexadecanol:NAD+ oxidoreductase
R02463 35 hexadecanal:NADP+ delta2-oxidoreductase
R02464 35 Sphinganine-1-phosphate pamlmitaldehyde-lyase
R02978 35 Sphinganine:NADP+ 3-oxidoreductase
R02979 35 
R03719 35 Propanoyl-CoA:acetyl-CoA C-acyltransferase
R04828 35 Chenodeoxyglycocholoyl-CoA:glycine N-choloyltransferase
R06516 35 sphinganine-1-phosphate palmitaldehyde-lyase
R06521 35 3-sn-phosphatidate phosphohydrolase
R02794 36 Cholate:CoA ligase (AMP-forming)
R02976 36 ATP:sphinganine 1-phosphotransferase
R03700 36 3'-Phosphoadenylylsulfate:galactosylsphingosine sulfotransferase
R03718 36 Choloyl-CoA:glycine N-choloyltransferase
R03720 36 Choloyl-CoA:glycine N-choloyltransferase
R05104 36 
R06520 36 3-sn-phosphatidate phosphohydrolase
R06525 36 Sphinganine, NADPH: oxygen oxidoreductase (4-hydroxylating)
R07296 36 choloyl-CoA hydrolase
R02792 37 3alpha,7alpha,12alpha-Trihydroxy-5beta-cholanate:NAD+7-oxidoreductase
R02793 37 3alpha,7alpha,12alpha-trihydroxy-5beta-cholanate:NADP+12-oxidoreductase
R02797 37 Taurocholate amidohydrolase
R02798 37 
R05835 37 Glycocholate amidohydrolase
R07220 37 deoxycholate:FAD oxidoreductase (7alpha-dehydroxylating)
R03495 38 12beta-hydroxysteroid:NADP+ 12-oxidoreductase
R04252 38 
R04486 38 Glycodeoxycholate amidohydrolase
R04487 38 Taurodeoxycholate amidohydrolase
R05836 38 
R07295 38 deoxycholoyl-CoA hydrolase
