# Supplementary material for: Local and global modes of drug action in biochemical networks
Source: BMC Chem Biol. 2009 Apr 7;9:4. doi: 10.1186/1472-6769-9-4 (PMC2670818; doi:10.1186/1472-6769-9-4)
Supplement: Additional File 3 — Full set of metabolic drug scopes. This archive contains the full set of metabolic drug scopes for 276 drugs from the DrugBank database and four metabolic networks. Individual files in the archive are named according to the following nomenclature: DrugBank accession number of the drug, followed by "_hsa" for human or "_ref" for reference network, followed by "_i" for irreversible or "_r" for reversible network. [file 1472-6769-9-4-S3.zip › aprd00009_ref_i.txt]

  Expansion curve

seeds: H2O Oxygen Hippurate
not identified: C00306


      compounds:

ID generation name

C00001 1 H2O
C00007 1 Oxygen
C01586 1 Hippurate
C00009 2 Orthophosphate
C00027 2 H2O2
C00037 2 Glycine
C00080 2 H+
C00180 2 Benzoate
C05359 2 e-
C00011 3 CO2
C00013 3 Pyrophosphate
C00014 3 NH3
C00048 3 Glyoxylate
C00090 3 Catechol
C00156 3 4-Hydroxybenzoate
C00282 3 Hydrogen
C00704 3 O2.-
C04634 3 1,6-Dihydroxycyclohexa-2,4-diene-1-carboxylate
C06321 3 1,6-Dihydroxy-cis-2,4-cyclohexadiene-1-carboxylic acid
C06701 3 Phosphonate
C00058 4 Formate
C00160 4 Glycolate
C00169 4 Carbamoyl phosphate
C00192 4 Hydroxylamine
C00209 4 Oxalate
C00230 4 3,4-Dihydroxybenzoate
C00237 4 CO
C00530 4 p-Benzenediol
C00536 4 Triphosphate
C00633 4 4-Hydroxybenzaldehyde
C00682 4 2-Hydroxymuconate semialdehyde
C00697 4 Nitrogen
C01010 4 Urea-1-carboxylate
C01146 4 2-Hydroxy-3-oxopropanoate
C01353 4 Carbonic acid
C01563 4 Carbamate
C02351 4 1,2-Benzoquinone
C02480 4 cis,cis-Muconate
C03861 4 Dibenzo[1,4]dioxin-2,3-dione
C03961 4 erythro-3-Hydroxy-L-aspartate
C04221 4 trans-1,2-Dihydrobenzene-1,2-diol
C05361 4 Hydrazine
C00036 5 Oxaloacetate
C00086 5 Urea
C00088 5 Nitrite
C00258 5 D-Glycerate
C00266 5 Glycolaldehyde
C00288 5 HCO3-
C00472 5 p-Benzoquinone
C00596 5 2-Hydroxy-2,4-pentadienoate
C01163 5 3-Carboxy-cis,cis-muconate
C01417 5 Cyanate
C01818 5 Hyponitrite
C02405 5 Formyl phosphate
C02501 5 2-Hydroxymuconate
C02637 5 3-Dehydroshikimate
C02814 5 Benzene-1,2,4-triol
C03198 5 (S)-4-Hydroxymandelate
C03223 5 3,4-Dihydroxyphthalate
C03590 5 4-Hydroxyphenylglyoxylate
C04105 5 2,5-Dihydro-5-oxofuran-2-acetate
C04480 5 3-Carboxy-2-hydroxymuconate semialdehyde
C04484 5 4-Carboxy-2-hydroxymuconate semialdehyde
C05360 5 Diimine
C06059 5 Cyclic amidines
C06555 5 Biuret
C06603 5 cis,trans-4-Hydroxymuconic semialdehyde
C13635 5 4-Hydroxyphenacyl alcohol
C14610 5 (S)-5-Oxo-2,5-dihydrofuran-2-acetate
C00022 6 Pyruvate
C00033 6 Acetate
C00049 6 L-Aspartate
C00074 6 Phosphoenolpyruvate
C00149 6 (S)-Malate
C00168 6 Hydroxypyruvate
C00189 6 Ethanolamine
C00197 6 3-Phospho-D-glycerate
C00244 6 Nitrate
C00493 6 Shikimate
C00577 6 D-Glyceraldehyde
C00581 6 Guanidinoacetate
C00631 6 2-Phospho-D-glycerate
C00898 6 (R,R)-Tartaric acid
C00944 6 3-Dehydroquinate
C01278 6 2-Carboxy-2,5-dihydro-5-oxofuran-2-acetate
C01358 6 NH4OH
C01380 6 Ethylene glycol
C01566 6 Cyanamide
C01988 6 2-Nitrophenol
C01990 6 3-Oxalomalate
C02107 6 (S,S)-Tartaric acid
C02222 6 2-Maleylacetate
C02362 6 2-Oxosuccinamate
C02372 6 4-Hydroxyaniline
C03453 6 (Z)-5-Oxohex-2-enedioate
C03586 6 2-Oxo-2,3-dihydrofuran-5-acetate
C03589 6 4-Hydroxy-2-oxopentanoate
C03676 6 3-Hydroxy-cis,cis-muconate
C03981 6 2-Hydroxyethylenedicarboxylate
C04324 6 4-Carboxy-2-hydroxy-cis,cis-muconate
C04553 6 3-Carboxy-2,5-dihydro-5-oxofuran-2-acetate
C05343 6 (R)-4-Hydroxymandelate
C05375 6 2-Hydroxy-2-hydropyrone-4,6-dicarboxylate
C05854 6 4-Carboxy-2-oxo-4-pentanoate
C06554 6 Cyanuric acid
C07103 6 2-Hydroxy-1,4-benzoquinone
C11511 6 threo-3-Hydroxy-L-aspartate
C11824 6 Cyclic amide
C00041 7 L-Alanine
C00065 7 L-Serine
C00084 7 Acetaldehyde
C00099 7 beta-Alanine
C00116 7 Glycerol
C00118 7 (2R)-2-Hydroxy-3-(phosphonooxy)-propanal
C00122 7 Fumarate
C00133 7 D-Alanine
C00152 7 L-Asparagine
C00158 7 Citrate
C00186 7 (S)-Lactate
C00227 7 Acetyl phosphate
C00236 7 3-Phospho-D-glyceroyl phosphate
C00251 7 Chorismate
C00256 7 (R)-Lactate
C00296 7 Quinate
C00346 7 Ethanolamine phosphate
C00402 7 D-Aspartate
C00438 7 N-Carbamoyl-L-aspartate
C00497 7 (R)-Malate
C00533 7 Nitric oxide
C00552 7 meso-Tartaric acid
C00679 7 5-Dehydro-4-deoxy-D-glucarate
C00684 7 2-Dehydro-3-deoxy-L-arabinonate
C00716 7 Serine
C00740 7 D-Serine
C00846 7 3-Oxoadipate
C00900 7 2-Acetolactate
C00975 7 Dihydroxyfumarate
C01108 7 1,2,3-Trihydroxybenzene
C01127 7 4-Hydroxy-2-oxoglutarate
C01159 7 2,3-Bisphospho-D-glycerate
C02132 7 Acetylpyruvate
C02652 7 5-Dehydroshikimate
C02798 7 3-Phosphonopyruvate
C03015 7 O-Carbamoyl-L-serine
C03082 7 4-Phospho-L-aspartate
C03139 7 N-Amidino-L-aspartate
C03166 7 Phosphoguanidinoacetate
C03175 7 Shikimate 3-phosphate
C03232 7 3-Phosphonooxypyruvate
C03248 7 Acetylenedicarboxylate
C03459 7 2-Hydroxy-3-oxosuccinate
C03671 7 2-Pyrone-4,6-dicarboxylate
C03790 7 N-(Carboxymethyl)-D-alanine
C03826 7 2-Dehydro-3-deoxy-D-xylonate
C03921 7 2-Dehydro-3-deoxy-D-glucarate
C04115 7 4-Carboxy-4-hydroxy-2-oxoadipate
C04184 7 4-Hydroxy-4-methyl-2-oxoglutarate
C05406 7 (4S)-5-Hydroxy-2,4-dioxopentanoate
C05840 7 Iminoaspartate
C05946 7 D-4-Hydroxy-2-oxoglutarate
C06010 7 (S)-2-Acetolactate
C06033 7 Parapyruvate
C06244 7 Acetamide
C06393 7 2,3-Diaminopropanoate
C00042 8 Succinate
C00093 8 sn-Glycerol 3-phosphate
C00108 8 Anthranilate
C00111 8 Glycerone phosphate
C00184 8 Glycerone
C00188 8 L-Threonine
C00222 8 3-Oxopropanoate
C00254 8 Prephenate
C00311 8 Isocitrate
C00337 8 (S)-Dihydroorotate
C00417 8 cis-Aconitate
C00433 8 2,5-Dioxopentanoate
C00441 8 L-Aspartate 4-semialdehyde
C00469 8 Ethanol
C00502 8 D-Xylonate
C00545 8 L-Arabinonate
C00597 8 3-Phosphoglycerate
C00623 8 Glycerol 1-phosphate
C00673 8 2-Deoxy-D-ribose 5-phosphate
C00711 8 Malate
C00805 8 Salicylate
C00810 8 (R)-Acetoin
C00818 8 D-Glucarate
C00878 8 D-Arabinonate
C00879 8 D-Galactarate
C00885 8 Isochorismate
C00887 8 Nitrous oxide
C00937 8 (R)-Lactaldehyde
C00969 8 3-Hydroxypropanal
C00979 8 O-Acetyl-L-serine
C00993 8 D-Alanyl-D-alanine
C01005 8 O-Phospho-L-serine
C01042 8 N-Acetyl-L-aspartate
C01269 8 5-O-(1-Carboxyvinyl)-3-phosphoshikimate
C01384 8 Maleic acid
C01424 8 Gallate
C01751 8 Resorcinol
C02207 8 beta-Alanopine
C02218 8 2-Aminoacrylate
C02532 8 D-O-Phosphoserine
C02612 8 (R)-2-Methylmalate
C02642 8 3-Ureidopropionate
C02979 8 Glycerol 2-phosphate
C03065 8 3-Guanidinopropanoate
C03124 8 L-Aspartylhydroxamate
C03167 8 Phosphonoacetaldehyde
C03210 8 2,2'-Iminodipropanoate
C03214 8 2-Amino-3-oxobutanoate
C03341 8 2-Amino-4-oxopentanoic acid
C03508 8 L-2-Amino-3-oxobutanoic acid
C03548 8 trans-2,3-Epoxysuccinate
C03600 8 Carboxymethyloxysuccinate
C03703 8 L-5-Carboxymethylhydantoin
C04039 8 2,3-Dihydroxy-3-methylbutanoate
C04181 8 3-Hydroxy-3-methyl-2-oxobutanoic acid
C04272 8 (R)-2,3-Dihydroxy-3-methylbutanoate
C04442 8 2-Dehydro-3-deoxy-6-phospho-D-gluconate
C04451 8 4-Carboxy-2-hydroxyhexa-2,4-dienedioate
C05519 8 L-Allothreonine
C05999 8 Lactaldehyde
C06034 8 4-Hydroxy-4-methylglutamate
C06035 8 4-Methylene-2-oxoglutarate
C06189 8 Cyclic 2,3-bisphospho-D-glycerate
C11355 8 4-Amino-4-deoxychorismate
C11437 8 1-Deoxy-D-xylulose 5-phosphate
C11822 8 2-Aminomalonate semialdehyde
C00026 9 2-Oxoglutarate
C00109 9 2-Oxobutanoate
C00141 9 3-Methyl-2-oxobutanoic acid
C00164 9 Acetoacetate
C00166 9 Phenylpyruvate
C00196 9 2,3-Dihydroxybenzoate
C00204 9 2-Dehydro-3-deoxy-D-gluconate
C00232 9 Succinate semialdehyde
C00263 9 L-Homoserine
C00292 9 Aniline
C00295 9 Orotate
C00333 9 D-Galacturonate
C00354 9 D-Fructose 1,6-bisphosphate
C00383 9 Malonate
C00429 9 5,6-Dihydrouracil
C00490 9 Itaconate
C00546 9 Methylglyoxal
C00568 9 4-Aminobenzoate
C00583 9 Propane-1,2-diol
C00652 9 D-Arabinono-1,4-lactone
C00672 9 2-Deoxy-D-ribose 1-phosphate
C00741 9 Diacetyl
C00804 9 Propynoate
C00815 9 Citramalate
C00820 9 D-Threonine
C00826 9 L-Arogenate
C01013 9 3-Hydroxypropanoate
C01094 9 D-Fructose 1-phosphate
C01114 9 L-Arabinono-1,4-lactone
C01179 9 3-(4-Hydroxyphenyl)pyruvate
C01405 9 Aspirin
C01537 9 Urethane
C01572 9 Digallate
C01769 9 (S)-Acetoin
C01801 9 Deoxyribose
C01888 9 Aminoacetone
C02226 9 2-Methylmaleate
C02266 9 D-Xylonolactone
C02341 9 trans-Aconitate
C02457 9 Propane-1,3-diol
C02614 9 (S)-2-Methylmalate
C02657 9 6-Methylsalicylate
C02670 9 D-Glucuronolactone
C02752 9 Triacetate lactone
C02753 9 D-Xylono-1,4-lactone
C02912 9 (R)-Propane-1,2-diol
C03044 9 (R,R)-Butane-2,3-diol
C03071 9 3-aci-Nitropropanoate
C03147 9 N-Malonylanthranilate
C03283 9 L-2,4-Diaminobutanoate
C03340 9 L-2,3-Dihydrodipicolinate
C03557 9 (2-Aminoethyl)phosphonate
C03722 9 Pyridine-2,3-dicarboxylate
C03785 9 D-Tagatose 1,6-bisphosphate
C03943 9 (2R,4S)-2,4-Diaminopentanoate
C03947 9 Glycerol 1,2-cyclic phosphate
C04171 9 2,3-Dihydro-2,3-dihydroxybenzoate
C04456 9 6-Phospho-5-dehydro-2-deoxy-D-gluconate
C04479 9 2-Hydroxy-6-oxonona-2,4-diene-1,9-dioate
C04593 9 (2S,3R)-3-Hydroxybutane-1,2,3-tricarboxylate
C05364 9 4-Carboxy-2-oxo-3-hexenedioate
C05378 9 beta-D-Fructose 1,6-bisphosphate
C05379 9 Oxalosuccinate
C05405 9 L-Arabinono-1,5-lactone
C06159 9 2-Dehydro-3-deoxy-D-fuconate
C06234 9 4-Methyl-L-glutamate
C06441 9 L-Xylulose 1-phosphate
C06455 9 Hydroxymethylphosphonate
C06735 9 Aminoacetaldehyde
C11205 9 Hexadimethrine bromide
C11434 9 2-C-Methyl-D-erythritol 4-phosphate
C00025 10 L-Glutamate
C00079 10 L-Phenylalanine
C00082 10 L-Tyrosine
C00085 10 D-Fructose 6-phosphate
C00106 10 Uracil
C00181 10 D-Xylose
C00183 10 L-Valine
C00191 10 D-Glucuronate
C00207 10 Acetone
C00216 10 D-Arabinose
C00217 10 D-Glutamate
C00253 10 Nicotinate
C00257 10 D-Gluconic acid
C00259 10 L-Arabinose
C00312 10 L-Xylulose
C00418 10 (R)-Mevalonate
C00424 10 (S)-Lactaldehyde
C00430 10 5-Aminolevulinate
C00466 10 Acetoin
C00479 10 Propanal
C00514 10 D-Mannonate
C00515 10 D-Ornithine
C00544 10 Homogentisate
C00558 10 D-Tagaturonate
C00601 10 Phenylacetaldehyde
C00642 10 4-Hydroxyphenylacetate
C00989 10 4-Hydroxybutanoic acid
C01040 10 L-Gulono-1,4-lactone
C01077 10 O-Acetyl-L-homoserine
C01088 10 (R)-3,3-Dimethylmalate
C01089 10 (R)-3-Hydroxybutanoate
C01097 10 D-Tagatose 6-phosphate
C01102 10 O-Phospho-L-homoserine
C01118 10 O-Succinyl-L-homoserine
C01234 10 1-Aminocyclopropane-1-carboxylate
C01251 10 2-Hydroxybutane-1,2,4-tricarboxylate
C01467 10 3-Cresol
C01680 10 D-Fuconate
C01732 10 Mesaconate
C01757 10 Triacetate
C02488 10 (R)-2-Ethylmalate
C02504 10 (2S)-2-Isopropylmalate
C02512 10 3-Cyano-L-alanine
C02558 10 N-Acetylarylamine
C02763 10 enol-Phenylpyruvate
C03046 10 (S,S)-Butane-2,3-diol
C03194 10 (R)-1-Aminopropan-2-ol
C03217 10 2-Hydroxy-3-oxoadipate
C03666 10 2-Carboxy-cis,cis-muconate
C03672 10 3-(4-Hydroxyphenyl)lactate
C03761 10 3-Hydroxy-3-methylglutarate
C03765 10 4-Hydroxyphenylacetaldehyde
C03932 10 5-Dehydro-2-deoxy-D-gluconate
C03964 10 (R)-3-(4-Hydroxyphenyl)lactate
C03972 10 2,3,4,5-Tetrahydrodipicolinate
C04204 10 N-(2,3-Dihydroxybenzoyl)-L-serine
C04349 10 (4S)-4,6-Dihydroxy-2,5-dioxohexanoate
C04409 10 2-Amino-3-carboxymuconate semialdehyde
C04471 10 (4S,5S)-4,5-Dihydroxy-2,6-dioxohexanoate
C05235 10 Hydroxyacetone
C05345 10 beta-D-Fructose 6-phosphate
C05350 10 2-Hydroxy-3-(4-hydroxyphenyl)propenoate
C05520 10 2-Amino-3-oxoadipate
C05572 10 4-Oxoglutaramate
C05607 10 Phenyllactate
C05672 10 2-Amino-3-phosphonopropanoate
C05817 10 2-Succinyl-6-hydroxy-2,4-cyclohexadiene-1-carboxylate
C05835 10 2-Formaminobenzoylacetate
C05852 10 2-Hydroxyphenylacetate
C06030 10 Methyloxaloacetate
C06031 10 D-threo-3-Methylmalate
C06032 10 D-erythro-3-Methylmalate
C06316 10 D-erythro-Ascorbate
C06430 10 D-Galacturonolactone
C06442 10 N-gamma-Acetyldiaminobutyrate
C11527 10 4-Hydroxymandelate
C15499 10 Pentane-2,4-dione
C00064 11 L-Glutamine
C00067 11 Formaldehyde
C00077 11 L-Ornithine
C00092 11 D-Glucose 6-phosphate
C00095 11 D-Fructose
C00146 11 Phenol
C00163 11 Propanoate
C00231 11 D-Xylulose 5-phosphate
C00275 11 D-Mannose 6-phosphate
C00279 11 D-Erythrose 4-phosphate
C00309 11 D-Ribulose
C00310 11 D-Xylulose
C00334 11 4-Aminobutanoate
C00345 11 6-Phospho-D-gluconate
C00349 11 2-Methyl-3-oxopropanoate
C00352 11 D-Glucosamine 6-phosphate
C00355 11 3,4-Dihydroxy-L-phenylalanine
C00379 11 Xylitol
C00423 11 trans-Cinnamate
C00483 11 Tyramine
C00508 11 L-Ribulose
C00526 11 Deoxyuridine
C00532 11 L-Arabitol
C00618 11 3-Dehydro-L-gulonate
C00624 11 N-Acetyl-L-glutamate
C00629 11 2-Dehydro-D-gluconate
C00644 11 D-Mannitol 1-phosphate
C00665 11 beta-D-Fructose 2,6-bisphosphate
C00668 11 alpha-D-Glucose 6-phosphate
C00772 11 Mevaldate
C00795 11 D-Tagatose
C00800 11 L-Gulonate
C00811 11 4-Coumarate
C00817 11 D-Altronate
C00905 11 D-Fructuronate
C00931 11 Porphobilinogen
C00954 11 Indole-3-acetate
C01020 11 6-Hydroxynicotinate
C01036 11 4-Maleylacetoacetate
C01053 11 (R)-4-Dehydropantoate
C01062 11 5-Dehydro-D-gluconate
C01096 11 Sorbitol 6-phosphate
C01107 11 (R)-5-Phosphomevalonate
C01110 11 5-Amino-2-oxopentanoic acid
C01112 11 D-Arabinose 5-phosphate
C01113 11 D-Galactose 6-phosphate
C01131 11 L-Rhamnulose 1-phosphate
C01161 11 3,4-Dihydroxyphenylacetate
C01165 11 L-Glutamate 5-semialdehyde
C01172 11 beta-D-Glucose 6-phosphate
C01187 11 3-Deoxy-D-manno-octulosonate
C01195 11 1-Phospho-alpha-D-glucuronate
C01468 11 4-Cresol
C01508 11 L-Lyxose
C01667 11 Bacitracin
C01845 11 Propan-2-ol
C02024 11 D-Mannuronate
C02170 11 Methylmalonate
C02225 11 2-Methylcitrate
C02237 11 5-Oxo-D-proline
C02238 11 5-Oxo-L-proline
C02265 11 D-Phenylalanine
C02336 11 beta-D-Fructose
C02505 11 2-Phenylacetamide
C02630 11 2-Hydroxyglutarate
C02631 11 2-Isopropylmaleate
C02730 11 2-Succinylbenzoate
C02787 11 2-Methylpropanamine
C02800 11 4,5-Dioxopentanoate
C02917 11 (S)-Propane-1,2-diol
C02923 11 2,3-Dihydroxytoluene
C02948 11 4-Hydroxyhexan-3-one
C03004 11 N-Hydroxy-L-tyrosine
C03030 11 Uracil 5-carboxylate
C03079 11 4-Hydroxy-L-glutamate
C03287 11 L-Glutamyl 5-phosphate
C03289 11 L-xylo-Hexulonolactone
C03291 11 L-Xylulose 5-phosphate
C03387 11 D-Glucurono-6,2-lactone
C03493 11 D-4-Hydroxyphenylglycine
C03519 11 N-Acetyl-L-phenylalanine
C03584 11 3-(Uracil-1-yl)-L-alanine
C03618 11 L-threo-3-Methylaspartate
C03734 11 alpha-D-Glutamyl phosphate
C03824 11 2-Aminomuconate semialdehyde
C03871 11 L-2-Amino-6-oxoheptanedioate
C03906 11 beta-L-Arabinose 1-phosphate
C03912 11 (S)-1-Pyrroline-5-carboxylate
C03979 11 2-Dehydro-3-deoxy-L-rhamnonate
C04002 11 But-1-ene-1,2,4-tricarboxylate
C04053 11 5-Dehydro-4-deoxy-D-glucuronate
C04227 11 1-(4-Hydroxyphenyl)-2-aminoethanol
C04368 11 3-Amino-3-(4-hydroxyphenyl)propanoate
C04462 11 N-Succinyl-2-L-amino-6-oxoheptanedioate
C04546 11 (R)-3-((R)-3-Hydroxybutanoyloxy)butanoate
C05332 11 Phenethylamine
C05380 11 Nicotinurate
C05385 11 D-Glucuronate 1-phosphate
C05539 11 N-Acetyl-L-2-amino-6-oxopimelate
C05585 11 Gentisate aldehyde
C05593 11 3-Hydroxyphenylacetate
C05670 11 beta-Aminopropionitrile
C05711 11 gamma-Glutamyl-beta-cyanoalanine
C05765 11 L-Glutamyl 1-phosphate
C05829 11 N-Carbamyl-L-glutamate
C05853 11 Phenylethyl alcohol
C05979 11 Propane-1-ol
C06019 11 D-arabino-3-Hexulose 6-phosphate
C06029 11 L-threo-3-Methylmalate
C06044 11 4-Hydroxyphenylethanol
C06231 11 Ectoine
C06311 11 Galactitol 1-phosphate
C07086 11 Phenylacetic acid
C12323 11 L-4-Hydroxyphenylglycine
C00031 12 D-Glucose
C00062 12 L-Arginine
C00072 12 Ascorbate
C00103 12 D-Glucose 1-phosphate
C00121 12 D-Ribose
C00132 12 Methanol
C00134 12 Putrescine
C00148 12 L-Proline
C00159 12 D-Mannose
C00199 12 D-Ribulose 5-phosphate
C00218 12 Methylamine
C00221 12 beta-D-Glucose
C00246 12 Butanoic acid
C00267 12 alpha-D-Glucose
C00281 12 Sedoheptulose 7-phosphate
C00299 12 Uridine
C00327 12 L-Citrulline
C00357 12 N-Acetyl-D-glucosamine 6-phosphate
C00365 12 dUMP
C00392 12 Mannitol
C00437 12 N-Acetylornithine
C00447 12 Sedoheptulose 1,7-bisphosphate
C00474 12 Ribitol
C00476 12 D-Lyxose
C00522 12 (R)-Pantoate
C00548 12 Phenyl acetate
C00628 12 2,5-Dihydroxybenzoate
C00636 12 D-Mannose 1-phosphate
C00663 12 beta-D-Glucose 1-phosphate
C00680 12 meso-2,6-Diaminoheptanedioate
C00770 12 L-Idonate
C00794 12 D-Sorbitol
C00819 12 D-Glutamine
C00822 12 Dopaquinone
C00940 12 2-Oxoglutaramate
C00966 12 2-Dehydropantoate
C01024 12 Hydroxymethylbilane
C01035 12 4-Guanidinobutanoate
C01059 12 2,5-Dihydroxypyridine
C01061 12 4-Fumarylacetoacetate
C01101 12 L-Ribulose 5-phosphate
C01143 12 (R)-5-Diphosphomevalonate
C01177 12 Inositol 1-phosphate
C01188 12 3-Hydroxy-2-methylpropanoate
C01197 12 3,4-Dihydroxy-trans-cinnamate
C01205 12 (R)-3-Amino-2-methylpropanoate
C01218 12 6-Phospho-2-dehydro-D-gluconate
C01236 12 D-Glucono-1,5-lactone 6-phosphate
C01394 12 Xylose
C01456 12 Tropate
C01602 12 Ornithine
C01697 12 Galactitol
C01772 12 trans-2-Hydroxycinnamate
C01904 12 D-Arabitol
C01934 12 L-Rhamnonate
C01989 12 3-Ethylmalate
C02220 12 2-Aminomuconate
C02527 12 Butanoylphosphate
C02591 12 Sucrose 6-phosphate
C02674 12 Deoxyribonolactone
C02780 12 2,5-Didehydro-D-gluconate
C02876 12 Propanoyl phosphate
C02888 12 Sorbose 1-phosphate
C02895 12 Xylitol 5-phosphate
C03267 12 beta-D-Fructose 2-phosphate
C03393 12 4-Phospho-D-erythronate
C03394 12 Erythrulose 1-phosphate
C03549 12 2-Hydroxycinnamate
C03564 12 1-Pyrroline-2-carboxylate
C03738 12 gamma-L-Glutamyl-D-alanine
C03741 12 (S)-4-Amino-5-oxopentanoate
C03758 12 4-(2-Aminoethyl)-1,2-benzenediol
C03771 12 5-Guanidino-2-oxopentanoate
C04006 12 1D-myo-Inositol 3-phosphate
C04043 12 3,4-Dihydroxyphenylacetaldehyde
C04045 12 3-(3,4-Dihydroxyphenyl)pyruvate
C04133 12 N-Acetyl-L-glutamate 5-phosphate
C04210 12 N5-(L-1-Carboxyethyl)-L-ornithine
C04225 12 (Z)-But-2-ene-1,2,3-tricarboxylate
C04322 12 3,4-Dihydro-2H-Pyrrole-2-carboxylate
C04390 12 N6-Acetyl-LL-2,6-diaminoheptanedioate
C04411 12 (2R,3S)-3-Isopropylmalate
C04421 12 N-Succinyl-LL-2,6-diaminoheptanedioate
C04478 12 3-Deoxy-D-manno-octulosonate 8-phosphate
C04575 12 (4R,5S)-4,5,6-Trihydroxy-2,3-dioxohexanoate
C04642 12 2-Hydroxy-5-carboxymethylmuconate semialdehyde
C04691 12 2-Dehydro-3-deoxy-D-arabino-heptonate 7-phosphate
C04733 12 4-(4-Deoxy-beta-D-gluc-4-enuronosyl)-D-galacturonate
C04796 12 4-(L-Alanin-3-yl)-2-hydroxy-cis,cis-muconate 6-semialdehyde
C04797 12 5-(L-Alanin-3-yl)-2-hydroxy-cis,cis-muconate 6-semialdehyde
C05281 12 5-Methylbarbiturate
C05382 12 D-Sedoheptulose 7-phosphate
C05565 12 Hydantoin-5-propionate
C05620 12 N-Acetyl-D-phenylalanine
C05627 12 4-Hydroxystyrene
C05629 12 Phenylpropanoate
C05662 12 Homoisocitrate
C05834 12 3-Methyldioxyindole
C06156 12 alpha-D-Glucosamine 1-phosphate
C06210 12 2-Hydroxy-6-keto-2,4-heptadienoate
C06312 12 L-Tagatose 6-phosphate
C06440 12 2-Dehydro-D-glucono-1,5-lactone
C06746 12 N-Acetylphenylethylamine
C12622 12 cis-3-(3-Carboxyethenyl)-3,5-cyclohexadiene-1,2-diol
C14899 12 3-Dehydro-L-gulonate 6-phosphate
C15503 12 N,N-Dihydroxy-L-tyrosine
C15523 12 2,6-Dihydroxynicotinate
C00047 13 L-Lysine
C00089 13 Sucrose
C00105 13 UMP
C00117 13 D-Ribose 5-phosphate
C00124 13 D-Galactose
C00129 13 Isopentenyl diphosphate
C00137 13 myo-Inositol
C00140 13 N-Acetyl-D-glucosamine
C00177 13 Cyanide
C00179 13 Agmatine
C00185 13 Cellobiose
C00198 13 D-Glucono-1,5-lactone
C00208 13 Maltose
C00213 13 Sarcosine
C00247 13 L-Sorbose
C00322 13 2-Oxoadipate
C00425 13 Dehydroascorbate
C00436 13 N-Carbamoylputrescine
C00458 13 dCTP
C00547 13 L-Noradrenaline
C00555 13 4-Aminobutanal
C00620 13 alpha-D-Ribose 1-phosphate
C00660 13 D-Glucose 1,6-bisphosphate
C00666 13 LL-2,6-Diaminoheptanedioate
C00689 13 alpha,alpha'-Trehalose 6-phosphate
C00763 13 D-Proline
C00792 13 D-Arginine
C01041 13 Monodehydroascorbate
C01046 13 N-Methyl-L-glutamate
C01051 13 Uroporphyrinogen III
C01068 13 D-Ribitol 5-phosphate
C01083 13 alpha,alpha-Trehalose
C01157 13 trans-4-Hydroxy-L-proline
C01182 13 D-Ribulose 1,5-bisphosphate
C01198 13 3-(2-Hydroxyphenyl)propanoate
C01207 13 3-(3,4-Dihydroxyphenyl)lactate
C01225 13 sn-glycero-3-Phospho-1-inositol
C01231 13 alpha-D-Glucose 1,6-bisphosphate
C01250 13 N-Acetyl-L-glutamate 5-semialdehyde
C01346 13 dUDP
C01596 13 Maleamate
C01620 13 Threonate
C01682 13 D-Nopaline
C01685 13 D-Ribonate
C01771 13 2-Butenoate
C02048 13 Laminaribiose
C02076 13 Sedoheptulose
C02167 13 Maleylpyruvate
C02294 13 Methylguanidine
C02647 13 4-Guanidinobutanal
C02655 13 6-Acetyl-D-glucose
C02714 13 N-Acetylputrescine
C02721 13 N-Methyl-L-alanine
C02779 13 2-Dehydro-D-glucose
C02916 13 (S)-Norlaudanosoline
C02991 13 L-Rhamnono-1,4-lactone
C02995 13 Maltose 6'-phosphate
C03078 13 4-Guanidinobutanamide
C03107 13 D-Glucono-1,4-lactone
C03153 13 N5-Methyl-L-glutamine
C03296 13 N2-Succinyl-L-arginine
C03406 13 N-(L-Arginino)succinate
C03623 13 N-Methyl-2-oxoglutaramate
C03716 13 Oxaloacetate 4-methyl ester
C04137 13 N2-(D-1-Carboxyethyl)-L-arginine
C04186 13 5-Carboxymethyl-2-hydroxymuconate
C04236 13 (2S)-2-Isopropyl-3-oxosuccinate
C04256 13 N-Acetyl-D-glucosamine 1-phosphate
C04257 13 N-Acetyl-D-mannosamine 6-phosphate
C04299 13 D-myo-Inositol 1,2-cyclic phosphate
C04353 13 (Z)-4-Hydroxyphenylacetaldehyde-oxime
C04366 13 3-(2-Carboxyethenyl)-cis,cis-muconate
C04534 13 6-Phospho-beta-D-glucosyl-(1,4)-D-glucose
C04548 13 1-(4-Hydroxyphenyl)-2-(methylamino)ethanol
C05396 13 Lactose 6-phosphate
C05411 13 L-Xylonate
C05412 13 L-Lyxonate
C05422 13 L-Dehydroascorbate
C05533 13 Oxaloglutarate
C05616 13 3-O-Methylgallate
C05766 13 Uroporphyrinogen I
C05933 13 N-(omega)-Hydroxyarginine
C05935 13 2-Oxoarginine
C05945 13 L-Arginine phosphate
C06001 13 (S)-3-Hydroxyisobutyrate
C06046 13 Salidroside
C06047 13 Stizolobate
C06048 13 Stizolobinate
C06054 13 2-Oxo-3-hydroxy-4-phosphobutanoate
C06160 13 (S)-Norcoclaurine
C06224 13 3,4-Dihydroxystyrene
C06366 13 Homospermidine
C06547 13 Ethylene
C06655 13 L-N2-(2-Carboxyethyl)arginine
C07836 13 D-glycero-D-manno-Heptose 7-phosphate
C11588 13 cis-3-(Carboxy-ethyl)-3,5-cyclo-hexadiene-1,2-diol
C12623 13 trans-2,3-Dihydroxycinnamate
C15532 13 N-Acetyl-L-citrulline
C15548 13 2-alpha-D-Glucosyl-D-glucose
C15556 13 3,4-Dihydroxy-2-butanone 4-phosphate
C15699 13 gamma-L-Glutamylputrecine
C00015 14 UDP
C00119 14 5-Phospho-alpha-D-ribose 1-diphosphate
C00233 14 4-Methyl-2-oxopentanoate
C00235 14 Dimethylallyl diphosphate
C00239 14 dCMP
C00243 14 Lactose
C00273 14 5-Dehydro-D-fructose
C00329 14 D-Glucosamine
C00408 14 L-Pipecolate
C00446 14 alpha-D-Galactose 1-phosphate
C00449 14 N6-(L-1,3-Dicarboxypropyl)-L-lysine
C00460 14 dUTP
C00645 14 N-Acetyl-D-mannosamine
C00650 14 4-Hydroxymandelonitrile
C00691 14 2,4,6/3,5-Pentahydroxycyclohexanone
C00705 14 dCDP
C00739 14 D-Lysine
C00880 14 D-Galactonate
C00956 14 L-2-Aminoadipate
C00988 14 2-Phosphoglycolate
C00990 14 5-Aminopentanamide
C01026 14 N,N-Dimethylglycine
C01028 14 N6-Hydroxy-L-lysine
C01093 14 Cellobiono-1,5-lactone
C01133 14 N-Acetyl-D-glucosaminate
C01142 14 (3S)-3,6-Diaminohexanoate
C01151 14 D-Ribose 1,5-bisphosphate
C01168 14 Pseudouridine 5'-phosphate
C01214 14 1-Amino-1-deoxy-scyllo-inositol
C01235 14 1-alpha-D-Galactosyl-myo-inositol
C01258 14 1,2-Didehydropiperidine-2-carboxylate
C01475 14 Allysine
C01507 14 L-Iditol
C01672 14 Cadaverine
C01742 14 Palatinose
C02130 14 Acetyl-maltose
C02143 14 D-threo-Aldose
C02214 14 (E)-Glutaconate
C02253 14 Benzoylagmatine
C02360 14 2-Hydroxyadipate
C02427 14 L-Homocitrulline
C02431 14 L-Rhamnofuranose
C02514 14 3-Fumarylpyruvate
C02669 14 D-Galactono-1,5-lactone
C02726 14 N4-Phosphoagmatine
C02727 14 N6-Acetyl-L-lysine
C02728 14 N6-Methyl-L-lysine
C02837 14 L-Lysine 1,6-lactam
C02964 14 D-Glucosyl-D-mannose
C03047 14 1,4-Diguanidinobutane
C03064 14 3-Dehydro-L-threonate
C03090 14 5-Phosphoribosylamine
C03239 14 6-Amino-2-oxohexanoate
C03263 14 Coproporphyrinogen III
C03269 14 D-galacto-Hexodialdose
C03383 14 D-Galactono-1,4-lactone
C03415 14 N2-Succinyl-L-ornithine
C03440 14 cis-4-Hydroxy-D-proline
C03661 14 1F-beta-D-Fructosylsucrose
C03736 14 alpha-D-Ribose 5-phosphate
C03742 14 (S)-4-Hydroxymandelonitrile
C04020 14 N2-(D-1-Carboxyethyl)-L-lysine
C04044 14 3-(2,3-Dihydroxyphenyl)propanoate
C04052 14 5-Carboxy-2-oxohept-3-enedioate
C04076 14 L-2-Aminoadipate 6-semialdehyde
C04211 14 N6-[(Indole-3-yl)acetyl]-L-lysine
C04359 14 1-Deoxy-D-altro-heptulose 7-phosphate
C04540 14 N4-(Acetyl-beta-D-glucosaminyl)asparagine
C05399 14 Melibiitol
C05400 14 Epimelibiose
C05401 14 3-beta-D-Galactosyl-sn-glycerol
C05577 14 3,4-Dihydroxymandelaldehyde
C05714 14 alpha-Aminopropiononitrile
C05715 14 gamma-Amino-gamma-cyanobutanoate
C05768 14 Coproporphyrinogen I
C05841 14 Nicotinate D-ribonucleoside
C05936 14 N4-Acetylaminobutanal
C05939 14 Linatine
C06002 14 (S)-Methylmalonate semialdehyde
C06055 14 O-Phospho-4-hydroxy-L-threonine
C06222 14 Sedoheptulose 1-phosphate
C06241 14 N-Acetylneuraminate 9-phosphate
C06548 14 Ethylene oxide
C07272 14 Maleimide
C11472 14 D-glycero-D-manno-Heptose 1,7-bisphosphate
C12624 14 2-Hydroxy-6-ketononatrienedioate
C15483 14 D-Galactonolactone
C15585 14 myo-Inositol phosphate
C15668 14 1-Pyrroline
C15700 14 gamma-Glutamyl-gamma-aminobutyraldehyde
C00029 15 UDP-glucose
C00043 15 UDP-N-acetyl-D-glucosamine
C00075 15 UTP
C00123 15 L-Leucine
C00270 15 N-Acetylneuraminate
C00302 15 Glutamate
C00341 15 Geranyl diphosphate
C00431 15 5-Aminopentanoate
C00450 15 2,3,4,5-Tetrahydropyridine-2-carboxylate
C00492 15 Raffinose
C00507 15 L-Rhamnose
C00881 15 Deoxycytidine
C01079 15 Protoporphyrinogen IX
C01103 15 Orotidine 5'-phosphate
C01170 15 UDP-N-acetyl-D-mannosamine
C01185 15 Nicotinate D-ribonucleotide
C01186 15 (3S,5S)-3,5-Diaminohexanoate
C01216 15 2-Dehydro-3-deoxy-D-galactonate
C01239 15 N-Acetyl-beta-D-glucosaminylamine
C01283 15 1-Amino-1-deoxy-scyllo-inositol 4-phosphate
C01390 15 Prenol
C01401 15 Alanine
C01582 15 Galactose
C02569 15 Neryl diphosphate
C02946 15 4-Acetamidobutanoate
C03063 15 2-Oxohept-3-enedioate
C03284 15 L-3-Amino-isobutanoate
C03752 15 2-Amino-2-deoxy-D-gluconate
C03766 15 4-Hydroxyphenylacetonitrile
C03838 15 5'-Phosphoribosylglycinamide
C03955 15 N6-Acetyl-N6-hydroxy-L-lysine
C04092 15 delta1-Piperideine-2-carboxylate
C04282 15 1-Pyrroline-4-hydroxy-2-carboxylate
C04287 15 3,5/4-Trihydroxycyclohexa-1,2-dione
C04302 15 N-(5-Phospho-D-ribosyl)anthranilate
C05161 15 2,5-Diaminohexanoate
C05328 15 D-2-Amino-hexano-6-lactam
C05548 15 6-Acetamido-2-oxohexanoate
C05576 15 3,4-Dihydroxyphenylethyleneglycol
C05580 15 3,4-Dihydroxymandelate
C05600 15 2-Hydroxyhepta-2,4-dienedioate
C05932 15 N-Succinyl-L-glutamate 5-semialdehyde
C06056 15 4-Hydroxy-L-threonine
C06372 15 Lacto-N-biose
C06891 15 D-2,3-Diketo 4-deoxy-epi-inositol
C07335 15 2-Amino-3-oxo-4-phosphonooxybutyrate
C07838 15 D-glycero-D-manno-Heptose 1-phosphate
C10906 15 D-Fructose
C11811 15 1-Hydroxy-2-methyl-2-butenyl 4-diphosphate
C12455 15 5-Aminopentanal
C12456 15 3-Dimethylallyl-4-hydroxyphenylpyruvate
C15767 15 gamma-Glutamyl-gamma-aminobutyraye
C00052 16 UDP-D-galactose
C00063 16 CTP
C00113 16 PQQ
C00167 16 UDP-glucuronate
C00203 16 UDP-N-acetyl-D-galactosamine
C00448 16 trans,trans-Farnesyl diphosphate
C00521 16 (-)-Limonene
C00861 16 L-Rhamnulose
C01158 16 1-O-Galloyl-beta-D-glucose
C01286 16 2-Dehydro-3-deoxy-D-galactonate 6-phosphate
C01294 16 1-Guanidino-1-deoxy-scyllo-inositol 4-phosphate
C01302 16 1-(2-Carboxyphenylamino)-1'-deoxy-D-ribulose 5'-phosphate
C01613 16 Stachyose
C01855 16 Taxiphyllin
C02191 16 Protoporphyrin
C02344 16 (-)-endo-Fenchol
C02462 16 Sabinene hydrate
C02486 16 (3R)-beta-Leucine
C02710 16 N-Acetyl-L-leucine
C03003 16 N-Glucosylnicotinate
C03087 16 5-Acetamidopentanoate
C03097 16 Aryl beta-D-glucoside
C03142 16 N-D-Glucosylarylamine
C03190 16 (+)-Bornyl-diphosphate
C03273 16 5-Oxopentanoate
C03656 16 (S)-5-Amino-3-oxohexanoic acid
C03708 16 N-Acetyl-O-acetylneuraminate
C03971 16 1F-alpha-D-Galactosylraffinose
C03993 16 4-(beta-D-Glucosyloxy)benzoate
C04015 16 N-Acetyl-4-O-acetylneuraminate
C04016 16 N-Acetyl-7-O-acetylneuraminate
C04017 16 N-Acetyl-9-O-acetylneuraminate
C04089 16 UDP-4-dehydro-6-deoxy-D-glucose
C04124 16 Indole-3-acetyl-beta-1-D-glucose
C04164 16 trans-Cinnamoyl beta-D-glucoside
C04376 16 5'-Phosphoribosyl-N-formylglycinamide
C04415 16 4-O-beta-D-Glucosyl-4-hydroxycinnamate
C04501 16 N-Acetyl-alpha-D-glucosamine 1-phosphate
C04573 16 UDP-N-acetyl-2-amino-2-deoxy-D-glucuronate
C04631 16 UDP-N-acetyl-3-(1-carboxyvinyl)-D-glucosamine
C05005 16 Glycolipid
C05114 16 Mucopolysaccharide
C05143 16 Dhurrin
C05158 16 trans-beta-D-Glucosyl-2-hydroxycinnamate
C05383 16 Aminosugars
C05402 16 Melibiose
C05554 16 Aerobactin
C05601 16 4-Hydroxy-2-oxo-heptanedioate
C05825 16 2-Amino-5-oxohexanoate
C05931 16 N-Succinyl-L-glutamate
C05941 16 2-Oxo-4-hydroxy-5-aminovalerate
C05942 16 Pyrrole-2-carboxylate
C06057 16 3-Aminopropane-1,2-diol
C06074 16 Myrcene
C06075 16 Terpinolene
C06076 16 Comphene
C06077 16 Pinene
C06099 16 (+)-Limonene
C06114 16 gamma-Glutamyl-beta-aminopropiononitrile
C06181 16 Piperideine
C06186 16 Arbutin
C06201 16 2,4-Dihydroxyhept-2-enedioate
C06240 16 UDP-N-acetyl-D-mannosaminouronate
C06307 16 (-)-beta-Pinene
C06308 16 (-)-alpha-Pinene
C06892 16 2-Deoxy-5-keto-D-gluconic acid
C07350 16 3-Methyl-1-(2,4,6-trihydroxyphenyl)butan-1-one
C11638 16 3-Amino-2-oxopropyl phosphate
C12210 16 UDP-3-ketoglucose
C12457 16 3-Dimethylallyl-4-hydroxymandelic acid
C12459 16 3-Dimethylallyl-4-hydroxybenzaldehyde
C14448 16 Glyoxal
C00055 17 CMP
C00112 17 CDP
C00128 17 CMP-N-acetylneuraminate
C00190 17 UDP-D-xylose
C00293 17 Glucose
C00353 17 Geranylgeranyl diphosphate
C00489 17 Glutarate
C00501 17 CDP-glucose
C00513 17 CDP-glycerol
C00570 17 CDP-ethanolamine
C00611 17 N-Acetyllactosamine
C00617 17 UDP-D-galacturonate
C00627 17 Pyridoxine phosphate
C00751 17 Squalene
C00789 17 CDP-ribitol
C00941 17 3',5'-Cyclic CMP
C00964 17 (-)-trans-Carveol
C01050 17 UDP-N-acetylmuramate
C01123 17 (-)-trans-Isopiperitenol
C01328 17 HO-
C01359 17 PQQH2
C01623 17 UDP-apiose
C01841 17 Pentalenene
C01860 17 Trichodiene
C02004 17 Aristolochene
C02199 17 UDP-L-rhamnose
C02330 17 UDP-L-iduronate
C02452 17 Perillyl alcohol
C03115 17 Farnesyl triphosphate
C03428 17 Presqualene diphosphate
C03467 17 3-Oxo-4-methylpentanoic acid
C03506 17 Indoleglycerol phosphate
C03691 17 CMP-N-glycoloylneuraminate
C03733 17 UDP-alpha-D-galacto-1,4-furanose
C03848 17 6F-alpha-D-Galactosylsucrose
C04101 17 1-O,6-O-Digalloyl-beta-D-glucose
C04121 17 CMP-3-deoxy-D-manno-octulosonate
C04280 17 1-Guanidino-1-deoxy-scyllo-inositol
C04640 17 2-(Formamido)-N1-(5'-phosphoribosyl)acetamidine
C04641 17 2-(alpha-D-Galactosyl)-sn-glycerol 3-phosphate
C04703 17 alpha-D-Galactosyl-(1,1')-sn-glycerol 3-phosphate
C04739 17 UDP-N-acetyl-6-(D-galactose-1-phospho)-D-glucosamine
C05404 17 D-Gal alpha 1->6D-Gal alpha 1->6D-Glucose
C05673 17 CMP-2-aminoethylphosphonate
C05839 17 cis-beta-D-Glucosyl-2-hydroxycinnamate
C06111 17 Nerolidyl diphosphate
C06180 17 Anabasine
C06182 17 Pelletierine
C06358 17 Methyl cinnamate
C06359 17 Ethyl cinnamate
C06360 17 Propyl cinnamate
C06394 17 (+)-delta-Cadinene
C06893 17 2-Deoxy-5-keto-D-gluconic acid 6-phosphate
C07271 17 Limonene-1,2-epoxide
C11356 17 trans,trans,cis-Geranylgeranyl diphosphate
C11409 17 (+)-trans-Carveol
C11435 17 4-(Cytidine 5'-diphospho)-2-C-methyl-D-erythritol
C12142 17 Vetispiradiene
C12458 17 3-Dimethylallyl-4-hydroxybenzoate
C13952 17 UDP-N-acetyl-D-galactosaminuronic acid
C15599 17
6-(2-Amino-2-carboxyethyl)-7,8-dioxo-7,8-dihydroquinoline-2,4-dicarboxylate
C00018 18 Pyridoxal phosphate
C00078 18 L-Tryptophan
C00314 18 Pyridoxine
C00380 18 Cytosine
C00463 18 Indole
C00475 18 Cytidine
C00935 18 UDP-L-arabinose
C01054 18 (S)-2,3-Epoxysqualene
C01212 18 UDP-N-acetylmuramoyl-L-alanine
C01219 18 CDP-4-dehydro-6-deoxy-D-glucose
C01414 18 Casbene
C01767 18 (-)-Carvone
C02485 18 (-)-Isopiperitenone
C02576 18 Perillyl aldehyde
C03373 18 Aminoimidazole ribotide
C03410 18 N-Glycoloyl-neuraminate
C03427 18 Prephytoene diphosphate
C03737 18 alpha-D-Xylose 1-phosphate
C03872 18 L-Serine-phosphoethanolamine
C04037 18 1-Phospho-alpha-D-galacturonate
C04574 18 di-trans,poly-cis-Undecaprenyl diphosphate
C04847 18
alpha-D-Galactosyl-1,3-beta-D-galactosyl-1,4-N-acetyl-D-glucosamine
C04886 18
alpha-N-Acetylneuraminyl-2,6-beta-D-galactosyl-1,4-N-acetyl-beta-D-glucosamine
C05427 18 Phytyl diphosphate
C05838 18 cis-2-Hydroxycinnamate
C06004 18 (R)-3-Methyl-2-oxobutanoate
C06016 18 Pentosans
C06083 18 Tetrahymanol
C06084 18 Hopanoid
C06089 18 ent-Copalyl diphosphate
C06183 18 Anapheline
C06309 18 Diplopterol
C06310 18 Diploptene
C07276 18 Limonene-1,2-diol
C11383 18 (+)-(S)-Carvone
C11436 18 2-Phospho-4-(cytidine 5'-diphospho)-2-C-methyl-D-erythritol
C11893 18 Cembrene
C11894 18 Taxa-4(5),11(12)-diene
C11901 18 Copalyl diphosphate
C11902 18 syn-Copalyl diphosphate
C00250 19 Pyridoxal
C00331 19 Indolepyruvate
C00398 19 Tryptamine
C00647 19 Pyridoxamine phosphate
C00692 19 UDP-N-acetylmuramoyl-L-alanyl-D-glutamate
C00977 19 L-Tryptophanamide
C01279 19 4-Amino-5-hydroxymethyl-2-methylpyrimidine
C01724 19 Lanosterol
C01902 19 Cycloartenol
C02693 19 Indole-3-acetamide
C02700 19 L-Formylkynurenine
C02720 19 N-Hydroxyarylamine
C03230 19 3-Indoleglycolaldehyde
C03574 19 2-Formylaminobenzaldehyde
C03996 19 5'-O-beta-D-Glucosylpyridoxine
C04290 19 4-(3-Methylbut-2-enyl)-L-tryptophan
C04297 19 CDP-4-dehydro-3,6-dideoxy-D-glucose
C04509 19 di-trans,poly-cis-Decaprenyl diphosphate
C04751 19 1-(5-Phospho-D-ribosyl)-5-amino-4-imidazolecarboxylate
C05413 19 Phytoene
C05421 19 cis-Phytoene
C05658 19 Indoxyl
C05851 19 Coumarin
C06051 19 Isopyridoxal
C06085 19 Triterpenoid
C06086 19 Pimaradiene
C06090 19 ent-Kaurene
C06732 19 alpha,beta-Didehydrotryptophan
C08615 19 alpha-Amyrin
C08616 19 beta-Amyrin
C08628 19 Lupeol
C11412 19 (1R,4S)-Iso-dihydrocarvone
C11453 19 2-C-Methyl-D-erythritol 2,4-cyclodiphosphate
C11877 19 (+)-Sandaracopimaradiene
C11878 19 (-)-Abietadiene
C11879 19 Levopimaradiene
C11880 19 Neoabietadiene
C11881 19 Palustradiene
C11891 19 Aphidicol-16-ene
C11892 19 Aphidicol-15-ene
C11924 19 Perillic acid
C11937 19 (1S,4R)-1-Hydroxy-2-oxolimonene
C12312 19 Indolin-2-one
C15667 19 5-carboxyamino-1-(5-phospho-D-ribosyl)imidazole
C00328 20 L-Kynurenine
C00534 20 Pyridoxamine
C00637 20 Indole-3-acetaldehyde
C00847 20 4-Pyridoxate
C00971 20 4-Pyridoxolactone
C01987 20 2-Aminophenol
C02043 20 Indolelactate
C02709 20 N-Acetoxyarylamine
C02775 20 2,3-Dihydroxyindole
C03598 20 CDP-3,6-dideoxy-D-glucose
C04556 20 4-Amino-2-methyl-5-phosphomethylpyrimidine
C04700 20 UDP-N-acetylmuramoyl-L-alanyl-D-glutamyl-L-lysine
C04823 20 1-(5'-Phosphoribosyl)-5-amino-4-(N-succinocarboxamide)-imidazole
C04877 20
UDP-N-acetylmuramoyl-L-alanyl-D-gamma-glutamyl-meso-2,6-diaminopimelate
C05108 20 14-Demethyllanosterol
C05109 20 24,25-Dihydrolanosterol
C05414 20 Phytofluene
C05437 20 Zymosterol
C05653 20 Formylanthranilate
C05892 20 UDP-N-acetylmuramoyl-L-alanyl-gamma-D-glutamyl-L-lysine
C08481 20 Indican
C08980 20 Soyasapogenol B
C11130 20 1,3-Dihydro-3-hydroxy-2H-indol-2-one
C11405 20 (3R)-3-Isopropenyl-6-oxoheptanoate
C11415 20 (1S,4S)-Dihydrocarvone
C11455 20 4,4-Dimethyl-5alpha-cholesta-8,14,24-trien-3beta-ol
C11505 20 Propene
C11872 20 Kaur-16-en-18-ol
C00632 21 3-Hydroxyanthranilate
C00955 21 Indole-3-ethanol
C01252 21 4-(2-Aminophenyl)-2,4-dioxobutanoate
C02161 21 Isophenoxazine
C03227 21 3-Hydroxy-L-kynurenine
C03599 21 CDP-3,6-dideoxy-D-mannose
C04677 21 1-(5'-Phosphoribosyl)-5-amino-4-imidazolecarboxamide
C04702 21 UDPMurAc(oyl-L-Ala-D-gamma-Glu-L-Lys-D-Ala-D-Ala)
C04752 21 2-Methyl-4-amino-5-hydroxymethylpyrimidine diphosphate
C04846 21
UDP-N-acetylmuramoyl-L-alanyl-D-glutamyl-L-lysyl-D-alanyl-D-alanine
C04882 21
UDP-N-acetylmuramoyl-L-alanyl-D-glutamyl-6-carboxy-L-lysyl-D-alanyl-D-alanine
C05110 21 4alpha-Methylcholesta-8-en-3beta-ol
C05430 21 zeta-Carotene
C05439 21 5alpha-Cholesta-7,24-dien-3beta-ol
C05657 21 6-Hydroxyindolelactate
C06050 21 2-Methyl-3-hydroxy-5-formylpyridine-4-carboxylate
C06330 21 Quinoline-3,4-diol
C11503 21 3-Hydroxy-1H-quinolin-4-one
C11506 21 (R)-1,2-Epoxypropane
C11507 21 (S)-1,2-Epoxypropane
C11873 21 Kaur-16-en-18-al
C15508 21 1,2-Epoxypropane
C15769 21 HBOA
C01189 22 5alpha-Cholest-7-en-3beta-ol
C01717 22 4-Hydroxy-2-quinolinecarboxylic acid
C03845 22 5alpha-Cholest-8-en-3beta-ol
C04051 22 5-Amino-4-imidazolecarboxyamide
C04584 22 6-Imino-5-oxocyclohexa-1,3-dienecarboxylate
C04734 22 1-(5'-Phosphoribosyl)-5-formamido-4-imidazolecarboxamide
C05111 22 Methostenol
C05431 22 Neurosporene
C05636 22 3-Hydroxykynurenamine
C05640 22 Cinnavalininate
C05645 22 4-(2-Amino-3-hydroxyphenyl)-2,4-dioxobutanoate
C06343 22 Quinolin-4-ol
C06432 22 UDP-N-acetylmuramoyl-L-alanyl-D-glutamyl-L-lysyl-D-alanine
C11874 22 Kaur-16-en-18-oic acid
C15770 22 DIBOA
C00130 23 IMP
C01164 23 Cholesta-5,7-dien-3beta-ol
C01249 23 7,8-Dihydro-7,8-dihydroxykynurenate
C02470 23 Xanthurenic acid
C05637 23 4,8-Dihydroxyquinoline
C11875 23 ent-7alpha-Hydroxykaur-16-en-19-oic acid
C14146 23 alpha-Zeacarotene
C15772 23 DIBOA-glucoside
C00187 24 Cholesterol
C00262 24 Hypoxanthine
C00294 24 Inosine
C00655 24 Xanthosine 5'-phosphate
C01111 24 7,8-Dihydroxykynurenate
C05443 24 Vitamin D3
C06093 24 Gibberellin A12 aldehyde
C08586 24 delta-Carotene
C11876 24 6beta,7beta-Dihydroxykaurenoic acid
C00385 25 Xanthine
C00599 25 Cholest-4-en-3-one
C01762 25 Xanthosine
C01993 25 5'-Oxoinosine
C03594 25 7alpha-Hydroxycholesterol
C03855 25 Cholesteryl-beta-D-glucoside
C04826 25 5-(3-Carboxy-3-oxopropenyl)-4,6-dihydroxypyridine-2-carboxylate
C05418 25 Cholesterol-5beta,6beta-epoxide
C05419 25 Cholesterol-5alpha,6beta-epoxide
C05433 25 alpha-Carotene
C05500 25 20alpha-Hydroxycholesterol
C05502 25 22beta-Hydroxycholesterol
C05641 25 5-(3'-Carboxy-3'-oxopropenyl)-4,6-dihydroxypicolinate
C11857 25 Gibberellin A12
C13550 25 24-Hydroxycholesterol
C00366 26 Urate
C00387 26 Guanosine
C03091 26 5beta-Cholestan-3-one
C03238 26 5alpha-Cholestan-3-one
C05425 26 3beta,5alpha,6beta-Cholestanetriol
C05455 26 7alpha-Hydroxycholest-4-en-3-one
C05499 26 17alpha,20alpha-Dihydroxycholesterol
C05501 26 20alpha,22beta-Dihydroxycholesterol
C05515 26 5-Ureido-4-imidazole carboxylate
C05656 26 5-(3'-Carboxy-3'-oxopropyl)-4,6-dihydroxypicolinate
C08601 26 Lutein
C11631 26 9-Riburonosylhypoxanthine
C11860 26 Gibberellin A15 open lactone
C15518 26 (24S)-Cholest-5-ene-3beta,7alpha,24-triol
C00144 27 GMP
C00242 27 Guanine
C02373 27 4-Methylpentanal
C05138 27 17alpha-Hydroxypregnenolone
C05451 27 7alpha-Hydroxy-5beta-cholestan-3-one
C05457 27 7alpha,12alpha-Dihydroxycholest-4-en-3-one
C05513 27 Urate-3-ribonucleoside
C05516 27 5-Amino-4-imidazole carboxylate
C05654 27 5-(2'-Formylethyl)-4,6-dihydroxypicolinate
C11821 27 5-Hydroxyisourate
C11861 27 Gibberellin A24
C00035 28 GDP
C00330 28 Deoxyguanosine
C01176 28 17alpha-Hydroxyprogesterone
C01227 28 3beta-Hydroxyandrost-5-en-17-one
C02348 28 (R)(-)-Allantoin
C02350 28 (S)(+)-Allantoin
C04529 28 (3S,4S)-3-Hydroxytetradecane-1,3,4-tricarboxylate
C04655 28 (2S,3S)-2-Hydroxytridecane-1,2,3-tricarboxylate
C05239 28 5-Aminoimidazole
C05452 28 3alpha,7alpha-Dihydroxy-5beta-cholestane
C05453 28 7alpha,12alpha-Dihydroxy-5beta-cholestan-3-one
C05487 28 17alpha,21-Dihydroxypregnenolone
C05655 28 5-(2'-Carboxyethyl)-4,6-dihydroxypicolinate
C11862 28 Gibberellin A36
C12248 28 5-Hydroxy-2-oxo-4-ureido-2,5-dihydro-1H-imidazole-5-carboxylate
C00044 29 GTP
C00096 29 GDP-mannose
C00280 29 Androst-4-ene-3,17-dione
C00362 29 dGMP
C00394 29 GDP-glucose
C00499 29 Allantoate
C01228 29 Guanosine 3',5'-bis(diphosphate)
C04295 29 Androst-5-ene-3beta,17beta-diol
C04518 29 17alpha,20alpha-Dihydroxypregn-4-en-3-one
C05139 29 16alpha-Hydroxydehydroepiandrosterone
C05444 29 3alpha,7alpha,26-Trihydroxy-5beta-cholestane
C05454 29 3alpha,7alpha,12alpha-Trihydroxy-5beta-cholestane
C05488 29 11-Deoxycortisol
C05489 29 11beta,17alpha,21-Trihydroxypregnenolone
C05497 29 21-Deoxycortisol
C06195 29 Imidazolone
C00361 30 dGDP
C00535 30 Testosterone
C00603 30 (-)-Ureidoglycolate
C00735 30 Cortisol
C00942 30 3',5'-Cyclic GMP
C00976 30 GDP-D-mannuronate
C01222 30 GDP-4-dehydro-6-deoxy-D-mannose
C01261 30 P1,P4-Bis(5'-guanosyl) tetraphosphate
C01304 30 2,5-Diamino-6-hydroxy-4-(5'-phosphoribosylamino)pyrimidine
C01551 30 Allantoin
C02091 30 Ureidoglycine
C02280 30 GDP-L-galactose
C02718 30 N-Formiminoglycine
C03794 30 N6-(1,2-Dicarboxyethyl)-AMP
C04494 30 Guanosine 3'-diphosphate 5'-triphosphate
C04895 30
2-Amino-4-hydroxy-6-(erythro-1,2,3-trihydroxypropyl)dihydropteridinetriphosphate
C05140 30 16alpha-Hydroxyandrost-4-ene-3,17-dione
C05290 30 19-Hydroxyandrost-4-ene-3,17-dione
C05445 30 3alpha,7alpha-Dihydroxy-5beta-cholestan-26-al
C05446 30 3alpha,7alpha,12alpha,26-Tetrahydroxy-5beta-cholestane
C05922 30 Formamidopyrimidine nucleoside triphosphate
C11516 30 2-(alpha-D-Mannosyl)-3-phosphoglycerate
C15563 30 2-Amino-5-formylamino-6-(5-phosphoribosylamino)pyrimidin-4(3H)-one
C00020 31 AMP
C00286 31 dGTP
C00325 31 GDP-L-fucose
C00762 31 Cortisone
C00802 31 Oxalureate
C01268 31 5-Amino-6-(5'-phosphoribosylamino)uracil
C01301 31 3alpha,7alpha,12alpha-Trihydroxy-5beta-cholestan-26-al
C02821 31 Cortisol 21-acetate
C02977 31 GDP-6-deoxy-D-talose
C03117 31 GDP-6-deoxy-D-mannose
C03684 31 6-Pyruvoyltetrahydropterin
C04554 31 3alpha,7alpha-Dihydroxy-5beta-cholestanate
C04874 31
2-Amino-4-hydroxy-6-(D-erythro-1,2,3-trihydroxypropyl)-7,8-dihydropteridine
C05294 31 19-Hydroxytestosterone
C05297 31 19-Oxoandrost-4-ene-3,17-dione
C05471 31 11beta,17alpha,21-Trihydroxy-5beta-pregnane-3,20-dione
C05923 31 2,5-Diaminopyrimidine nucleoside triphosphate
C05925 31 Dihydroneopterin phosphate
C11134 31 Testosterone glucuronide
C11544 31 2(alpha-D-Mannosyl)-D-glycerate
C14830 31 GDP-4-keto-6-L-deoxygalactose
C00002 32 ATP
C00008 32 ADP
C00054 32 Adenosine 3',5'-bisphosphate
C00147 32 Adenine
C00212 32 Adenosine
C00468 32 Estrone
C01300 32 2-Amino-4-hydroxy-6-hydroxymethyl-7,8-dihydropteridine
C01444 32 Oxamate
C02985 32 L-Fucose 1-phosphate
C03588 32 4,5alpha-Dihydrocortisone
C04244 32 6-Lactoyl-5,6,7,8-tetrahydropterin
C04454 32 5-Amino-6-(5'-phosphoribitylamino)uracil
C04713 32 N6-(delta2-Isopentenyl)-adenosine 5'-monophosphate
C04722 32 3alpha,7alpha,12alpha-Trihydroxy-5beta-cholestanoate
C05295 32 19-Oxotestosterone
C05469 32 17alpha,21-Dihydroxy-5beta-pregnane-3,11,20-trione
C05472 32 Urocortisol
C05983 32 Propinol adenylate
C05993 32 Acetyl adenylate
C06148 32
2,5-Diamino-6-(5'-triphosphoryl-3',4'-trihydroxy-2'-oxopentyl)-amino-4-oxopyrimidine
C00081 33 ITP
C00104 33 IDP
C00272 33 Tetrahydrobiopterin
C00301 33 ADP-ribose
C00498 33 ADP-glucose
C00559 33 Deoxyadenosine
C00575 33 3',5'-Cyclic AMP
C00857 33 Deamino-NAD+
C00864 33 Pantothenate
C00921 33 Dihydropteroate
C00951 33 Estradiol-17beta
C01260 33 P1,P4-Bis(5'-adenosyl) tetraphosphate
C02537 33 Estradiol-17alpha
C02739 33 Phosphoribosyl-ATP
C02993 33 L-Tyrosyl-L-arginine
C03293 33 N-Adenylylanthranilate
C03709 33 N-Adenylyl-L-phenylalanine
C04030 33 (2,3-Dihydroxybenzoyl)adenylate
C04307 33 P1,P2-Bis(5'-adenosyl) triphosphate
C04732 33 4-(1-D-Ribitylamino)-5-amino-2,6-dihydroxypyrimidine
C04807 33 2-Amino-7,8-dihydro-4-hydroxy-6-(diphosphooxymethyl)pteridine
C05298 33 2-Hydroxyestrone
C05300 33 16alpha-Hydroxyestrone
C05340 33 beta-Alanyl-L-arginine
C05341 33 beta-Alanyl-L-lysine
C05470 33 Urocortisone
C05482 33 Cortol
C05560 33 L-2-Aminoadipate adenylate
C05820 33 (L-Seryl)adenylate
C06397 33 ADP-D-glycero-D-manno-heptose
C06656 33 Deoxyguanidinoproclavaminic acid
C07024 33 3'-Keto-3'-deoxy-ATP
C11133 33 Estrone glucuronide
C11500 33 5'-Dehydroadenosine
C11501 33 9-Riburonosyladenine
C00003 34 NAD+
C00268 34 Dihydrobiopterin
C00360 34 dAMP
C00415 34 Dihydrofolate
C00643 34 5-Hydroxy-L-tryptophan
C00852 34 Chlorogenate
C00903 34 Cinnamaldehyde
C01201 34 N(omega)-(ADP-D-ribosyl)-L-arginine
C01477 34 Apigenin
C01745 34 Pinosylvin
C01850 34 Rosmarinate
C02385 34 Amino acid(Arg-)
C02741 34 Phosphoribosyl-AMP
C02927 34 2-Caffeoylisocitrate
C02947 34 4-Coumaroylshikimate
C03002 34 N-Caffeoylputrescine
C03492 34 D-4'-Phosphopantothenate
C03582 34 3,4',5-Trihydroxystilbene
C03657 34 1,4-Dihydroxy-2-naphthoate
C04148 34 alpha-N-Phenylacetyl-L-glutamine
C04332 34 6,7-Dimethyl-8-(1-D-ribityl)lumazine
C04498 34 N-(4-Guanidinobutyl)-4-hydroxycinnamide
C05141 34 Estriol
C05301 34 2-Hydroxyestradiol-17beta
C05481 34 Cortolone
C05503 34 Estradiol-17beta 3-glucuronide
C05512 34 Deoxyinosine
C05595 34 4-Hydroxyphenylacetylglutamine
C05596 34 4-Hydroxyphenylacetylglycine
C05598 34 Phenylacetylglycine
C05608 34 4-Hydroxycinnamyl aldehyde
C05631 34 Eriodictyol
C06313 34 Biopterin
C06398 34 ADP-L-glycero-D-manno-heptose
C06561 34 Isosalipurpol
C06657 34 Guanidinoproclavaminic acid
C06986 34 Spirodilactone
C07025 34 3'-Keto-3'-deoxy-AMP
C08650 34 Isoliquiritigenin
C10517 34 2-(beta-D-Glucosyl)-sn-glycerol 3-phosphate
C10945 34 Caffeic aldehyde
C15522 34 4a-Hydroxytetrahydrobiopterin
C00006 35 NADP+
C00101 35 Tetrahydrofolate
C00153 35 Nicotinamide
C00206 35 dADP
C00255 35 Riboflavin
C00455 35 Nicotinamide D-ribonucleotide
C00504 35 Folate
C00780 35 3-(2-Aminoethyl)-1H-indol-5-ol
C01481 35 Caffeate
C01514 35 Luteolin
C01617 35 Taxifolin
C01984 35 (S)-Mandelate
C02137 35 alpha-Oxo-benzeneacetic acid
C02394 35 Cinnamyl alcohol
C02646 35 4-Coumaryl alcohol
C03204 35 10-Formyldihydrofolate
C04608 35 Apigenin 7-O-beta-D-glucoside
C04896 35
5-(5-Phospho-D-ribosylaminoformimino)-1-(5-phosphoribosyl)-imidazole-4-carboxamide
C05504 35 16-Glucuronide-estriol
C05646 35 5-Hydroxyindolepyruvate
C05648 35 5-Hydroxy-N-formylkynurenine
C05907 35 Luteoforol
C05911 35 Pentahydroxyflavanone
C06121 35 3-Ketosphingosine
C06658 35 Proclavaminic acid
C08063 35 1,4-Cyclohexanedione
C08576 35 Aureusidin
C09762 35 Liquiritigenin
C10192 35 Tricetin
C11546 35 2-(beta-D-Glucosyl)-sn-glycerol
C12206 35 Caffeyl alcohol
C12631 35 2-Hydroxy-2,3-dihydrogenistein
C13309 35 2-Phytyl-1,4-naphthoquinone
C00005 36 NADPH
C00061 36 FMN
C00131 36 dATP
C00143 36 5,10-Methylenetetrahydrofolate
C00234 36 10-Formyltetrahydrofolate
C00249 36 Hexadecanoic acid
C00261 36 Benzaldehyde
C00319 36 Sphingosine
C00389 36 Quercetin
C00517 36 Hexadecanal
C00664 36 5-Formiminotetrahydrofolate
C00978 36 N-Acetylserotonin
C01007 36 Reduced riboflavin
C01438 36 Methane
C01592 36 Licodione
C01727 36 Lumichrome
C01983 36 (R)-Mandelate
C02906 36 Dihydromyricetin
C02934 36 3-Dehydrosphinganine
C03052 36 2,3-Dihydrogossypetin
C03150 36 N-Ribosylnicotinamide
C03246 36 ADPribose 2'-phosphate
C03515 36 Luteolin 7-O-glucuronide
C03951 36 Luteolin 7-O-beta-D-glucoside
C04858 36 Apigenin 7-O-[beta-D-apiosyl-(1->2)-beta-D-glucoside]
C04916 36
N-(5'-Phospho-D-1'-ribulosylformimino)-5-amino-1-(5''-phospho-D-ribosyl)-4-imidazolecarboxamide
C05615 36 Lignin
C05634 36 5-Hydroxyindoleacetaldehyde
C05647 36 Formyl-5-hydroxykynurenamine
C05651 36 5-Hydroxykynurenine
C05855 36 4-Hydroxycinnamyl alcohol 4-D-glucoside
C05906 36 Leucocyanidin
C06563 36 Genistein
C06659 36 Dihydroclavaminic acid
C09332 36 Tetrahydrofolyl-[Glu](2)
C10020 36 Apigenin 7-(6''-malonylglucoside)
C10208 36 Daidzein
C12627 36 Apigenin 7-O-neohesperidoside
C15525 36 2',3,4,4',6'-Pentahydroxychalcone
C00004 37 NADH
C00016 37 FAD
C00364 37 dTMP
C00439 37 N-Formimino-L-glutamate
C00440 37 5-Methyltetrahydrofolate
C00445 37 5,10-Methenyltetrahydrofolate
C00561 37 Mandelonitrile
C00823 37 1-Hexadecanol
C00836 37 Sphinganine
C01408 37 Benzoin
C01747 37 Psychosine
C01750 37 Quercitrin
C01847 37 Reduced FMN
C01948 37 Pentadecanal
C02115 37 2-Methylserine
C02495 37 2'-Hydroxydaidzein
C02788 37 2-trans-Hexadecenal
C03290 37 L-threo-3-Phenylserine
C03479 37 5-Formyltetrahydrofolate
C03495 37 Deoxy-5-methylcytidylate
C03997 37 5-Hydroxymethyldeoxycytidylate
C04524 37 2-Protocatechoylphloroglucinolcarboxylate
C04666 37 D-erythro-1-(Imidazol-4-yl)glycerol 3-phosphate
C05569 37 5'-Phospho-D-1-ribulosylformimine
C05622 37 Malonylapiin
C05623 37 Quercetin 3-O-glucoside
C05635 37 5-Hydroxyindoleacetate
C05638 37 5-Hydroxykynurenamine
C05905 37 Cyanidin
C05909 37 Leucodelphinidin
C05928 37 10-Formyltetrahydrofolyl L-glutamate
C06124 37 Sphingosine 1-phosphate
C06562 37 (+)-Catechin
C06660 37 Clavaminic acid
C07301 37 (R)-Mandelamide
C09126 37 Genistein 7-O-beta-D-glucoside
C10107 37 Myricetin
C12134 37 2'-Hydroxygenistein
C12316 37 cis-Dihydroquercetin
C12630 37 Luteolin 7-O-neohesperidoside
C12632 37 Luteolin 7-O-[beta-D-glucuronosyl-(1->2)-beta-D-glucuronide]
C12639 37 Quercetin 7-O-beta-D-glucoside
C15567 37 2,7,4'-Trihydroxyisoflavanone
C00214 38 Thymidine
C00363 38 dTDP
C00488 38 Formamide
C00844 38 (R)-Prunasin
C01045 38 N-Formyl-L-glutamate
C01120 38 Sphinganine 1-phosphate
C01267 38 3-(Imidazol-4-yl)-2-oxopropyl phosphate
C01352 38 FADH2
C03567 38 2'-Hydroxydihydrodaidzein
C04187 38 5-Methyldeoxycytidine diphosphate
C04281 38 L-1-Pyrroline-3-hydroxy-5-carboxylate
C04856 38
(6S)-6-beta-Hydroxy-1,4,5,6-tetrahydronicotinamide-adeninedinucleotide
C04900 38
Luteolin7-O-[beta-D-glucuronosyl-(1->2)-beta-D-glucuronide]-4'-O-beta-D-glucuronide
C05403 38 3-Ketolactose
C05625 38 Rutin
C05639 38 4,6-Dihydroxyquinoline
C05731 38 3-Ketosucrose
C05908 38 Delphinidin
C06123 38 Hexadecenal
C08604 38 Cyanidin 3-O-glucoside
C09727 38 (-)-Epicatechin
C11038 38 2'-Deoxy-5-hydroxymethylcytidine-5'-diphosphate
C12127 38 (+)-Gallocatechin
C12144 38 Phytosphingosine
C12637 38 Quercetin 3-O-[beta-D-xylosyl-(1->2)-beta-D-glucoside]
C12638 38 Quercetin 3-O-(6-O-malonyl-beta-D-glucoside)
C12667 38 Quercetin 3-O-beta-D-glucosyl-(1->2)-beta-D-glucoside
C00178 39 Thymine
C00459 39 dTTP
C01100 39 L-Histidinol phosphate
C01982 39 (R)-Amygdalin
C05394 39 3-Keto-beta-D-galactose
C05938 39 L-4-Hydroxyglutamate semialdehyde
C05947 39 L-erythro-4-Hydroxyglutamate
C08620 39 Cyanidin 3-O-rutinoside
C10175 39 Quercetin 3-(2G-xylosylrutinoside)
C11039 39 2'-Deoxy-5-hydroxymethylcytidine-5'-triphosphate
C12095 39 Cyanidin 3-O-(6-O-p-coumaroyl)glucoside
C12136 39 (-)-Epigallocatechin
C12138 39 Delphinidin 3-O-glucoside
C12643 39 Cyanidin 3-O-(6-O-malonyl-beta-D-glucoside)
C12668 39
Quercetin3-O-beta-D-glucosyl-(1->2)-beta-D-glucosyl-(1->2)-beta-D-glucoside
C00842 40 dTDP-glucose
C00860 40 L-Histidinol
C00906 40 5,6-Dihydrothymine
C00962 40 beta-D-Galactose
C02097 40 dTDP-galactose
C02376 40 5-Methylcytosine
C03088 40 5-Hydroxymethyluracil
C12140 40 Malvidin 3-O-glucoside
C12646 40 Cyanidin 3-O-rutinoside 5-O-beta-D-glucoside
C00135 41 L-Histidine
C00687 41 dTDP-4-dehydro-6-deoxy-alpha-D-glucose
C01929 41 L-Histidinal
C03034 41 dTDP-D-galacturonate
C05100 41 3-Ureidoisobutyrate
C06017 41 dTDP-D-glucuronate
C11907 41 4,6-Dideoxy-4-oxo-dTDP-D-glucose
C00386 42 Carnosine
C00388 42 1H-Imidazole-4-ethanamine
C00688 42 dTDP-4-dehydro-6-deoxy-L-mannose
C00695 42 3alpha,7alpha,12alpha-Trihydroxy-5beta-cholanate
C00785 42 Urocanate
C00884 42 Homocarnosine
C01921 42 Glycocholate
C02997 42 N-Acetyl-L-histidine
C03277 42 Imidazol-5-yl-pyruvate
C04268 42 dTDP-4-amino-4,6-dideoxy-D-glucose
C05145 42 3-Aminoisobutanoate
C05462 42 Chenodeoxyglycocholate
C06018 42 dTDP-4-acetamido-4,6-dideoxy-D-glucose
C06617 42 dTDP-3-oxo-6-deoxy-alpha-D-glucose
C06620 42 dTDP-3,4-dioxo-2,6-dideoxy-D-glucose
C07277 42 dTDP-D-fucose
C11908 42 3,6-Dideoxy-3-oxo-dTDP-D-glucose
C11926 42 dTDP-4-oxo-6-deoxy-D-allose
C11930 42 dTDP 1-ester with
(6R)-5,6-dihydro-4-hydroxy-6-methyl-5-oxo-2H-pyran
C01292 43 3alpha,7alpha-Dihydroxy-12-oxo-5beta-cholanate
C02835 43 Imidazole-4-acetate
C03187 43 dTDP-6-deoxy-L-talose
C03319 43 dTDP-6-deoxy-L-mannose
C03680 43 4-Imidazolone-5-propanoate
C03817 43 (S)-3-(Imidazol-5-yl)lactate
C04138 43 N(alpha)-gamma-L-Glutamylhistamine
C04483 43 3alpha,12alpha-Dihydroxy-5beta-cholanate
C04643 43 3alpha,12alpha-Dihydroxy-7-oxo-5beta-cholanate
C05130 43 Imidazole-4-acetaldehyde
C05135 43 4-(beta-Acetylaminoethyl)imidazole
C05568 43 Imidazole lactate
C06621 43 dTDP-4-oxo-2,6-dideoxy-alpha-D-glucose
C11637 43 3alpha,12alpha-Dihydroxy-5beta-chol-6-enoate
C11912 43 dTDP-6-deoxy-D-allose
C11918 43 Maltol
C11922 43 dTDP-4-oxo-2,6-dideoxy-D-glucose
C11925 43 dTDP-3-amino-3,6-dideoxy-D-glucose
C11928 43 dTDP-4-oxo-2,6-dideoxy-D-allose
C11931 43 dTDP 1-ester with
(6S)-5,6-dihydro-4-hydroxy-6-methyl-5-oxo-2H-pyran
C12318 43 dTDP-3-amino-2,3,6-trideoxy-D-threo-hexopyranos-4-ulose
C03442 44 dTDP-L-dihydrostreptose
C04437 44 1-(5-Phosphoribosyl)imidazole-4-acetate
C04661 44 3alpha,7alpha,12beta-Trihydroxy-5beta-cholanate
C05133 44 4-Imidazolone-5-acetate
C05573 44 Formylisoglutamate
C05683 44 2-Aminoethylphosphocholate
C06622 44 dTDP-4-oxo-2,6-dideoxy-L-glucose
C11920 44 dTDP-L-olivose
C11923 44 dTDP-D-olivose
C11927 44 dTDP-4-oxo-2,6-dideoxy-L-mannose
C11932 44 dTDP 1-ester with 2,6-dideoxy-L-erythro-hexopyranos-3-ulose
C03409 45 N-Formimino-L-aspartate
C05131 45 (1-Ribosylimidazole)-4-acetate
C05574 45 Isoglutamate
C01044 46 N-Formyl-L-aspartate


      reactions:

ID generation name

R00002 2 Reduced ferredoxin:dinitrogen oxidoreductase (ATP-hydrolysing)
R00009 2 hydrogen-peroxide:hydrogen-peroxide oxidoreductase
R00086 2 ATP phosphohydrolase (protein-secreting)
R00090 2 NADH:hydrogen-peroxide oxidoreductase
R01424 2 N-Benzoylglycine amidohydrolase
R00004 3 Pyrophosphate phosphohydrolase
R00067 3 Reduced ferredoxin:dinitrogen oxidoreductase (ATP-hydrolysing)
R00275 3 Superoxide:superoxide oxidoreductase
R00365 3 glycine:NAD+ oxidoreductase (deaminating)
R00366 3 Aminoacetic acid:oxygen oxidoreductase (deaminating)
R00700 3 Hydrogen:NAD+ oxidoreductase
R00819 3 Benzoate,NADH:oxygen oxidoreductase
(1,2-hydroxylating,decarboxylating)
R01295 3 benzoate,NADPH:oxygen oxidoreductase(4-hydroxylating)
R05621 3
R05746 3 phosphonate:NAD+ oxidoreductase
R07171 3 NADH:oxygen oxidoreductase
R07188 3 benzoate,NADH:oxygen oxidoreductase (1,2-hydroxylating)
R00005 4 Urea-1-carboxylate amidohydrolase
R00013 4 Glyoxylate carboxy-lyase (dimerizing)
R00058 4 1,2-Benzenediol:oxygen oxidoreductase
R00080 4 Catechol:oxygen oxidoreductase (dimerizing)
R00132 4 Carbonic acid hydro-lyase
R00136 4 ATP:polyphosphate phosphotransferase
R00138 4 Triphosphate phosphohydrolase
R00148 4
R00149 4 Carbon-dioxide:ammonia
ligase(ADP-forming,carbamate-phosphorylating)
R00150 4 ATP:carbamate phosphotransferase
R00153 4 Reduced ferredoxin:dinitrogen oxidoreductase (ATP-hydrolysing)
R00276 4 Carbon-monoxide:oxygen oxidoreductase
R00466 4 Glyoxylate:oxygen oxidoreductase
R00468 4 Glyoxylate:NADP+ oxidoreductase (CoA-oxalylating)
R00478 4 erythro-3-Hydroxy-L-aspartate glyoxylate-lyase
R00519 4 Formate:NAD+ oxidoreductase
R00717 4 Glycolate:NAD+ oxidoreductase
R00813 4
cis-1,2-dihydroxycyclohexa-3,5-diene-1-carboxylate:NAD+oxidoreductase
R00814 4 trans-1,2-dihydrobenzene-1,2-diol:NADP+ oxidoreductase
R00816 4 Catechol:oxygen 2,3-oxidoreductase(decyclizing)
R00817 4 Catechol:oxygen 1,2-oxidoreductase(decyclizing)
R00820 4 1,6-dihydroxycyclohexa-2,4-diene-1-carboxylate:NAD+
oxidoreductase(decarboxylating)
R00822 4 Protocatechuate carboxy-lyase
R01293 4 4-hydroxybenzaldehyde:NAD+ oxidoreductase
R01296 4 4-hydroxybenzoate,NAD(P)H:oxygen oxidoreductase (3-hydroxylating)
R01297 4 4-hydroxybenzoate,NADH:oxygen oxidoreductase
(1-hydroxylating,decarboxylating)
R01849 4 Reduced ferredoxin:dinitrogen oxidoreductase (ATP-hydrolysing)
R07316 4 carbamate hydro-lyase
R00023 5 NADH:hyponitrite oxidoreductase
R00143 5 Ammonia:(acceptor) oxidoreductase
R00273 5 oxalate:oxygen oxidoreductase
R00347 5 erythro-3-hydroxy-Ls-aspartate ammonia-lyase
R00475 5 (S)-2-Hydroxy-acid:oxygen 2-oxidoreductase
R00518 5 ATP:formate phosphotransferase
R00522 5 Oxalate carboxy-lyase
R00774 5 Urea:carbon-dioxide ligase (ADP-forming)
R00793 5 Hydroxylamine:oxygen oxidoreductase
R01305 5 2,4'-Dihydroxyacetophenone oxidoreductase (C-C-bond-cleaving)
R01333 5 glycolaldehyde:NAD+ oxidoreductase
R01395 5 ATP:carbamate phosphotransferase
R01400 5
R01627 5 3-Dehydroshikimate hydro-lyase
R01629 5
R01631 5 Protocatechuate:oxygen 3,4-oxidoreductase (decyclizing)
R01632 5 Protocatechuate:oxygen 4,5-oxidoreductase (decyclizing)
R01634 5 3,4-Dihydroxyphthalate carboxy-lyase
R01745 5 (R)-Glycerate:NAD+ oxidoreductase
R01908 5 Oxalyl-CoA carboxy-lyase
R02363 5 Hydroquinone:oxygen oxidoreductase
R02604 5
R02672 5 4-Hydroxybenzoylformate carboxy-lyase
R02673 5 (S)-2-Hydroxy-2-(4-hydroxyphenyl)acetate:oxygen 1-oxidoreductase
R02762 5 2-Hydroxymuconate semialdehyde:NAD+ 6-oxidoreductase
R02763 5
R02802 5 Reduced ferredoxin:dinitrogen oxidoreductase (ATP-hydrolysing)
R03546 5 Cyanate C-N-lyase
R03959 5 2,5-Dihydro-5-oxofuran-2-acetate lyase (decyclizing)
R04782 5 Reduced ferredoxin:dinitrogen oxidoreductase (ATP-hydrolysing)
R05246 5
R05563 5 Biuret amidohydrolase
R06851 5 phenol,NADPH:oxygen oxidoreductase (2-hydroxylating)
R06989 5 2,5-Dihydro-5-oxofuran-2-acetate lyase (decyclizing)
R07173 5 hydroxylamine:acceptor oxidoreductase
R07290 5 formyl-CoA:oxalate CoA-transferase
R07315 5 carbamate hydro-lyase
R00131 6 Urea amidohydrolase
R00217 6 Oxaloacetate carboxy-lyase
R00338 6 Oxaloacetate acetylhydrolase
R00339 6 (R,R)-Tartrate hydro-lyase
R00340 6 (S,S)-Tartrate hydro-lyase
R00341 6 ATP:oxaloacetate carboxy-lyase (transphosphorylating)
R00342 6 (S)-malate:NAD+ oxidoreductase
R00344 6 Pyruvate:carbon-dioxide ligase (ADP-forming)
R00346 6 Pyrophosphate:oxaloacetate carboxy-lyase (transphosphorylating)
R00348 6 2-Oxosuccinamate amidohydrolase
R00363 6 Oxaloacetate keto-enol-isomerase
R00373 6 Glycine:oxaloacetate aminotransferase
R00477 6 3-Oxalomalate glyoxylate-lyase
R00521 6 Formyl-CoA hydrolase
R00775 6 Guanidinoacetate amidohydrolase
R00778 6 Urea hydro-lyase
R00787 6 ammonium-hydroxide:NADP+ oxidoreductase
R00800 6
R00828 6 2-nitrophenol,NADPH:oxygen 2-oxidoreductase
(2-hydroxylating,nitrite-forming)
R01388 6 D-Glycerate:NADP+ 2-oxidoreductase
R01469 6 Ethanolamine:oxygen oxidoreductase (deaminating)
R01514 6 ATP:(R)-glycerate 3-phosphotransferase
R01748 6 D-Glycerate-2-phosphate phosphohydrolase
R01751 6 (R,R)-Tartrate carboxy-lyase
R01752 6 D-Glyceraldehyde:NAD+ oxidoreductase
R01781 6 Glycol:NAD+ oxidoreductase
R02601 6
R03084 6 3-Dehydroquinate hydro-lyase
R03307 6 2-Carboxy-2,5-dihydro-5-oxofuran-2-acetate lyase (decyclizing)
R03308 6 3-Carboxy-2,5-dihydro-5-oxofuran-2-acetate lyase (decyclizing)
R03891 6 Benzene-1,2,4-triol:oxygen 1,2-oxidoreductase (decyclizing)
R03966 6
R04061 6 Benzene-1,2,4-triol:oxygen 1,2-oxidoreductase (decyclizing)
R04161 6 (S)-4-Hydroxymandelate racemase
R04260 6 2-Oxo-2,5-dihydrofuran-5-acetate delta3-delat2-isomerase
R04453 6
4-Carboxy-2-hydroxy-cis,cis-muconate-6-semialdehyde:NADP+6-oxidoreductase
R04488 6
R04489 6 2-Hydroxy-2-hydropyrone-4,6-dicarboxylate lyase (decyclizing)
R05236 6 4-Hydroxymuconic-semialdehyde:NAD+ oxidoreductase
R05244 6 NADPH:p-benzoquinone oxidoreductase
R05482 6
R05561 6 Cyanuric acid amidohydrolase
R05562 6 Biuret amidohydrolase
R05758 6 threo-3-hydroxy-L-aspartate ammonia-lyase
R06137 6
R06847 6 shikimate:NAD+ 3-oxidoreductase
R06853 6
R06990 6 2-Oxo-2,5-dihydrofuran-5-acetate delta3-delat2-isomerase
R07164 6 L-aspartate:NAD+ oxidoreductase (deaminating)
R07305 6 cyanuric acid amidohydrolase
R00006 7 2-Acetolactate pyruvate-lyase (carboxylating)
R00008 7 Parapyruvate pyruvate-lyase
R00195 7 2,3-Diaminopropionate ammonia-lyase
R00200 7 ATP:pyruvate O2-phosphotransferase
R00207 7 Pyruvate:oxygen 2-oxidoreductase (phosphorylating)
R00208 7 Phosphoenolpyruvate phosphohydrolase
R00209 7 Pyruvate:NAD+ 2-oxidoreductase (CoA-acetylating)
R00211 7 Glyoxylate:oxygen oxidoreductase
R00212 7 Acetyl-CoA:formate C-acetyltransferase
R00213 7 O-Carbamoyl-L-serine ammonia-lyase (pyruvate-forming)
R00214 7 (S)-Malate:NADP+ oxidoreductase(oxaloacetate-decarboxylating)
R00215 7 (R)-Malate:NAD+ oxidoreductase (decarboxylating)
R00219 7
R00220 7 L-serine ammonia-lyase
R00221 7 D-serine ammonia-lyase
R00223 7 Serine ammonia-lyase
R00224 7 Pyruvate carboxy-lyase
R00226 7 (S)-2-Acetolactate pyruvate-lyase (carboxylating)
R00229 7 Acetate:CoA ligase (ADP-forming)
R00315 7 ATP:acetate phosphotransferase
R00320 7 Pyrophosphate:acetate phosphotransferase
R00321 7 Acetamide amidohydrolase
R00324 7 Acetylpyruvate acetylhydrolase
R00345 7 Orthophosphate:oxaloacetate carboxyl-lyase (phosphorylating)
R00357 7 L-Aspartic acid:oxygen oxidoreductase (deaminating)
R00360 7 (S)-Malate:oxygen oxidoreductase
R00362 7 Citrate oxaloacetate-lyase ((pro-3S)-CH2COO- -->acetate)
R00368 7 N-(carboxymethyl)-D-alanine:NAD+ oxidoreductase (glycine-forming)
R00369 7 L-Alanine:glyoxylate aminotransferase
R00396 7 L-Alanine:NAD+ oxidoreductase (deaminating)
R00397 7 L-Aspartate 4-carboxy-lyase
R00400 7 L-Alanine:2-oxo-acid aminotransferase
R00470 7 4-Hydroxy-2-oxoglutarate glyoxylate-lyase
R00471 7 D-4-Hydroxy-2-oxoglutarate glyoxylate-lyase
R00472 7 L-Malate glyoxylate-lyase (CoA-acetylating)
R00480 7 ATP:L-aspartate 4-phosphotransferase
R00481 7
R00482 7 L-Aspartate:ammonia ligase (ADP-forming)
R00489 7 L-Aspartate 1-carboxy-lyase
R00490 7 L-Aspartate ammonia-lyase
R00491 7 L-Aspartate racemase
R00581 7 L-serine:NAD+ oxidoreductase (deaminating)
R00658 7 2-Phospho-D-glucerate hydro-lyase
R00661 7 Phosphoenolpyruvate 2,3-phosphonomutase
R00703 7 (S)-Lactate:NAD+ oxidoreductase
R00704 7 (R)-Lactate:NAD+ oxidoreductase
R00710 7 Acetaldehyde:NAD+ oxidoreductase
R00749 7 Ethanolamine ammonia-lyase
R00750 7
R00777 7 N-Amidino-L-aspartate amidinohydrolase
R00794 7 NADH:nitrate oxidoreductase
R01036 7 Glycerol:NAD+ oxidoreductase
R01058 7 D-glyceraldehyde 3-phosphate:NADP+ oxidoreductase
R01059 7 ATP:D-glyceraldehyde 3-phosphotransferase
R01082 7 (S)-Malate hydro-lyase
R01256 7 (S)-Malate:CoA ligase (ADP-forming)
R01302 7
R01335 7
R01390 7
R01393 7 Hydroxypyruvate carboxy-lyase
R01394 7 Hydroxypyruvate ketol-isomerase
R01397 7 Carbamoyl-phosphate:L-aspartate carbamoyltransferase
R01468 7 ATP:ethanolamine O-phosphotransferase
R01511 7 D-Glycerate-3-phosphate phosphohydrolase
R01512 7 ATP:3-phospho-D-glycerate 1-phosphotransferase
R01513 7 3-Phospho-D-glycerate:NAD+ 2-oxidoreductase
R01516 7 3-Phospho-D-glycerate 1,2-phosphomutase
R01518 7 2-Phospho-D-glycerate 2,3-phosphomutase
R01782 7 2-Dehydro-3-deoxy-D-pentanoate glycoaldehyde-lyase
R01784 7 2-Dehydro-3-deoxy-L-pentanoate glycolaldehyde
R01872 7 Quinate:NAD+ 5-oxidoreductase
R02412 7 ATP:shikimate 3-phosphotransferase
R02414 7 Shikimate:NADP+ 5-oxidoreductase
R02546 7 (R,R)-Tartrate epimerase
R02575 7 ATP:guanidoacetate N-phosphotransferase
R02602 7 4-Oxalocrotonate carboxy-lyase
R02664 7
R02754 7 5-Dehydro-4-deoxy-D-glucarate tartronate-semialdehyde-lyase
R02988 7 3-oxoadipate:NAD+ oxidoreductase
R02991 7 4-Carboxymethylbut-3-en-4-olide enol-lactonohydrolase
R03246 7 1,2,3-Trihydroxybenzene:oxygen 1,2-oxidoreductase (decyclizing)
R03277 7
R03470 7 4-Carboxymuconolactone carboxy-lyase
R03892 7
R04177 7 2-Hydroxyethylenedicarboxylate hydro-lyase
R04223 7
R04278 7 2-Hydroxy-2-hydropyrone-4,6-dicarboxylate:NAD+ 6-oxidoreductase
R04399 7
R04417 7
R05399 7 1,2,4-trihydroxybenzene:NAD oxidoreductase
R05457 7
R05724 7 nitric oxide, NAD(P)H2:oxygen oxidoreductase
R05861 7 D-alanine:oxygen oxidoreductase (deaminating)
R06180 7
R06852 7
R06854 7
R07410 7 L-aspartate:NAD+ oxidoreductase (deaminating)
R00007 8 4-Hydroxy-4-methyl-2-oxoglutarate pyruvate-lyase
R00218 8 acetylenedicarboxylate carboxy-lyase
R00227 8 Acetyl-CoA hydrolase
R00228 8 acetaldehyde:NAD+ oxidoreductase (CoA-acetylating)
R00230 8 Acetyl-CoA:orthophosphate acetyltransferase
R00237 8 (3S)-Citramalyl-CoA pyruvate-lyase
R00238 8 Acetyl-CoA:acetyl-CoA C-acetyltransferase
R00317 8 Acetyl phosphate phosphohydrolase
R00319 8 (S)-Lactate:oxygen 2-oxidoreductase(decarboxylating)
R00350 8 4-Hydroxy-4-carboxymethyl-2-oxoglutarate pyruvate-lyase
R00351 8 Citrate oxaloacetate-lyase ((pro-3S)-CH2COO- -> acetyl-CoA)
R00352 8 ATP:citrate oxaloacetate-lyase ((pro-3S)-CH2COO-
->acetyl-CoA)(ATP-dephosphorylating)
R00353 8 Malonyl-CoA:pyruvate carboxyltransferase
R00354 8 (3S)-Citryl-CoA oxaloacetate-lyase
R00359 8 D-Aspartate:oxygen oxidoreductase (deaminating)
R00370 8 Acetyl-CoA:glycine C-acetyltransferase
R00371 8 Succinyl-CoA:glycine C-succinyl-transferase(decarboxylating)
R00398 8 2,2'-iminodipropanoate:NAD+ oxidoreductase (L-alanine-forming)
R00399 8
R00401 8 L-Alanine racemase
R00402 8 succinate:NAD+ oxidoreductase
R00473 8 (3S)-3-Carboxy-3-hydroxypropanoyl-CoA glyoxylate-lyase
R00484 8 N-Carbamoyl-L-aspartate amidohydrolase
R00485 8 L-Asparagine amidohydrolase
R00487 8 Acetyl-CoA:L-aspartate N-acetyltransferase
R00584 8 Pyrophosphate:L-serine O-phosphotransferase
R00585 8 L-Serine:pyruvate aminotransferase
R00586 8
R00588 8 L-Serine:glyoxylate aminotransferase
R00589 8 L-2-Amino-3-hydroxypropionic acid racemase
R00590 8 L-Serine hydro-lyase (deaminating)
R00742 8 Acetyl-CoA:carbon-dioxide ligase (ADP-forming)
R00748 8 Ethanolamine-phosphate phospho-lyase (deaminating)
R00751 8 L-Threonine acetaldehyde-lyase
R00753 8 (S)-Lactate acetaldehyde-lyase
R00754 8 Ethanol:NAD+ oxidoreductase
R00845 8 sn-glycerol-3-phosphate:NADP+ 1-oxidoreductase
R00847 8 ATP:glycerol 3-phosphotransferase
R00905 8 N-Carbamoyl-beta-alanine amidohydrolase
R00906 8 N-(D-1-carboxyethyl)-beta-alanine:NAD+
oxidoreductase(beta-alanine-forming)
R00907 8 L-Alanine:3-oxopropanoate aminotransferase
R00913 8 3-Guanidinopropanoate amidinopropionase
R00914 8
R00985 8 Chorismate pyruvate-lyase (amino-accepting)
R01015 8 D-Glyceraldehyde-3-phosphate ketol-isomerase
R01034 8 Glycerol:NAD+ oxidoreductase
R01043 8 Glycerol-2-phosphate phosphohydrolase
R01044 8 Pyrophosphate:glycerol 1-phosphotransferase
R01047 8 Glycerol hydro-lyase
R01048 8 Glycerol hydro-lyase
R01061 8 D-Glyceraldehyde-3-phosphate:NAD+ oxidoreductase(phosphorylating)
R01066 8 2-Deoxy-D-ribose-5-phosphate acetaldehyde-lyase
R01087 8 Maleate cis-trans-isomerase
R01150 8 D-AlanineD-Alanine ligase (ADP-forming)
R01322 8 Citrate:CoA ligase (ADP-forming)
R01323 8 Acetyl-CoA:citrate CoA-transferase
R01324 8 Citrate hydro-lyase
R01325 8 Citrate hydro-lyase
R01336 8 Carboxymethyloxysuccinate glycolate-lyase
R01447 8 (S)-Lactate:oxaloacetate oxidoreductase
R01450 8
R01485 8 L-Asparagine:hydroxylamine gamma-aspartyltransferase
R01515 8 3-Phospho-D-glyceroyl phosphate phosphohydrolase
R01662 8 3-Phospho-D-glyceroyl phosphate 2,3-phosphomutase
R01715 8 Chorismate pyruvatemutase
R01717 8 Chorismate hydroxymutase
R01735 8 (R)-Lactaldehyde:NAD+ 2-oxidoreductase
R01749 8 D-Glycerate:NAD+ oxidoreductase (carboxylating)
R01993 8 (S)-Dihydroorotate amidohydrolase
R02278 8 2-Dehydro-3-deoxy-L-arabinonate hydro-lyase
R02279 8 5-Dehydro-4-deoxy-D-glucarate hydro-lyase (decarboxylating)
R02284 8 L-5-Carboxymethylhydantoin amidohydrolase
R02291 8 L-Aspartate-4-semialdehyde:NADP+ oxidoreductase (phosphorylating)
R02419 8 (R)-Malate hydro-lyase
R02429 8 D-Xylonate hydro-lyase
R02492 8 Nitrous-oxide:(acceptor) oxidoreductase (NO-forming)
R02522 8 L-Arabinonate hydro-lyase
R02544 8 meso-tartrate:NAD+ oxidoreductase
R02545 8 meso-Tartaric acid:NAD+ oxidoreductase
R02547 8 trans-2,3-Epoxysuccinate hydrolase
R02607 8 3-Phosphoglycerate:NAD+ 2-oxidoreductase
R02752 8 D-Glucarate hydro-lyase
R02853 8 D-O-Phosphoserine phosphohydrolase
R02947 8 2-Acetolactate carboxy-lyase
R02948 8 (S)-2-Hydroxy-2-methyl-3-oxobutanoate carboxy-lyase
R03032 8 D-Arabinonate hydro-lyase
R03051 8 2,3-Dihydroxy-3-methylbutanoate:NADP+ oxidoreductase (isomerizing)
R03052 8 2-Acetolactate methylmutase
R03127 8 Dihydroxyfumarate carboxy-lyase
R03128 8
R03247 8 Gallate carboxy-lyase
R03298 8
R03460 8
Phosphoenolpyruvate:3-phosphoshikimate5-O-(1-carboxyvinyl)-transferase
R03995 8
R04053 8 3-phosphonopyruvate carboxy-lyase
R04277 8 2-Pyrone-4,6-dicarboxylate lactonohydrolase
R04375 8
R04439 8 (R)-2,3-Dihydroxy-3-methylbutanoate:NADP+
oxidoreductase(isomerizing)
R05071 8 (S)-2-Acetolactate methylmutase
R05077 8
R05078 8
R05250 8
R05552 8
R05605 8
2-dehydro-3-deoxy-D-gluconate-6-phosphateD-glyceraldehyde-3-phosphate-lyase
R05608 8 D-galactarate hydro-lyase
R05636 8 1-Deoxy-D-xylulose-5-phosphate pyruvate-lyase (carboxylating)
R06126 8 L-serine:NADP+ 3-oxidoreductase
R06171 8 L-Allothreonine acetaldehyde-lyase
R06603 8
R06870 8 Phosphoethanolamine phosphohydrolase
R07298 8 glycerol-1-phosphate phosphohydrolase
R07399 8
R00053 9 Tannin acylhydrolase
R00233 9 Malonyl-CoA carboxy-lyase
R00264 9 2,5-dioxopentanoate:NADP+ 5-oxidoreductase
R00405 9 Succinate:CoA ligase (ADP-forming)
R00406 9
R00409 9 (2S,3R)-3-Hydroxybutane-1,2,3-tricarboxylate pyruvate-lyase
R00410 9 Succinyl-CoA:3-oxo-acid CoA-transferase
R00479 9 Isocitrate glyoxylate-lyase
R00488 9 N-Acetyl-L-aspartate amidohydrolase
R00582 9 L-O-Phosphoserine phosphohydrolase
R00705 9 3-Oxopropanoate:NAD+ oxidoreductase
(decarboxylating,CoA-acetylating)
R00709 9 Isocitrate:NAD+ oxidoreductase (decarboxylating)
R00713 9 Succinate-semialdehyde:NAD+ oxidoreductase
R00740 9 3-Oxopropanoate:NADP+ oxidoreductase
(decarboxylating,CoA-acetylating)
R00743 9 Acetyl-CoA:malonate CoA-transferase
R00744 9
R00747 9 2-Phosphonoacetaldehyde phosphonohydrolase
R00818 9 salicylate,NADH:oxygen oxidoreductase
(1-hydroxylating,decarboxylating)
R00823 9 Anthranilate,NADH:oxygen oxidoreductase
(1,2-hydroxylating,deaminating, decarboxylating)
R00841 9 Glycerol-3-phosphate phosphohydrolase
R00842 9 sn-Glycerol-3-phosphate:NAD+ 2-oxidoreductase
R00846 9 sn-Glycerol-3-phosphate:oxygen 2-oxidoreductase
R00980 9 Anthranilate,NADPH:oxygen oxidoreductase
(3-hydroxylating,deaminating)
R00989 9 Malonyl-CoA:anthranilate N-malonyltransferase
R00990 9 2-Aminobenzoate carboxy-lyase
R00996 9 L-threonine ammonia-lyase
R01010 9 Glycerone phosphate phosphohydrolase (alkaline optimum)
R01011 9 ATP:glycerone phosphotransferase
R01012 9 Phosphoenolpyruvate:glycerone phosphotransferase
R01016 9 Glycerone-phosphate phospho-lyase
R01068 9 D-Fructose-1,6-bisphosphate D-glyceraldehyde-3-phosphate-lyase
R01069 9 D-Tagatose 1,6-bisphosphate triosephosphate lyase
R01070 9 beta-D-fructose 1,6-bisphosphate D-glyceraldehyde-3-phosphate-lyase
R01209 9 2,3-Dihydroxy-3-methylbutanoate hydro-lyase
R01358 9 Acetoacetyl-CoA hydrolase
R01359 9 Acetoacetyl-CoA:acetate CoA-transferase
R01373 9 Prephenate hydro-lyase (decarboxylating)
R01465 9 L-Threonine:NAD+ oxidoreductase
R01467 9 L-Threonine racemase
R01541 9 ATP:2-dehydro-3-deoxy-D-gluconate 6-phosphotransferase
R01559 9 Succinyl-CoA:oxalate CoA-transferase
R01604 9 3-Oxopropanoate:NAD+ oxidoreductase
R01608 9 3-hydroxypropanoate:NAD+ oxidoreductase
R01609 9 3-aci-Nitropropanoate:oxygen oxidoreductase
R01610 9
5-Dehydro-2-deoxy-D-glyconate-6-phosphatemalonate-semialdehyde-lyase
R01611 9 3-Oxopropanoate hydro-lyase
R01714 9 5-O-(1-Carboxyvinyl)-3-phosphoshikimate phosphate-lyase
R01728 9 Prephenate:NAD+ oxidoreductase(decarboxylating)
R01731 9 L-Aspartate:2-oxoglutarate aminotransferase
R01773 9 L-Homoserine:NAD+ oxidoreductase
R01785 9 L-Xylulose 1-phosphate lactaldehyde-lyase
R01867 9 (S)-Dihydroorotate:oxygen oxidoreductase
R01869 9 (S)-Dihydroorotate:(acceptor) oxidoreductase
R01899 9 Isocitrate:NADP+ oxidoreductase (decarboxylating)
R01900 9 Isocitrate hydro-lyase
R01975 9 (S)-3-Hydroxybutanoyl-CoA:NAD+ oxidoreductase
R01977 9 (R)-3-Hydroxybutanoyl-CoA:NADP+ oxidoreductase
R01978 9 (S)-3-Hydroxy-3-methylglutaryl-CoA
acetoacetyl-CoA-lyase(CoA-acetylating)
R01981 9 uronate:NAD+ 1-oxidoreductase
R02243 9 cis-Aconitate carboxy-lyase
R02244 9 trans-Aconitate delta2-delta3-isomerase
R02269 9 5,6-Dihydrouracil amidohydrolase
R02292 9 L-Aspartate-4-semialdehyde hydro-lyase (adding pyruvate
andcyclizing)
R02293 9 L-2,4-Diaminobutanoate:pyruvate aminotransferase
R02359 9 Urethane amidohydrolase (decarboxylating)
R02427 9 D-Xylonolactone lactonohydrolase
R02428 9 D-Xylono-1,4-lactone lactonohydrolase
R02491 9 L-Citramalyl-CoA hydro-lyase
R02525 9 L-Arabinono-1,5-lactone lactonohydrolase
R02526 9 L-Arabinono-1,4-lactone lactonohydrolase
R02527 9 (R)-Lactaldehyde:NAD+ oxidoreductase
R02568 9 D-Fructose 1-phosphate D-glyceraldehyde-3-phosphate-lyase
R02577 9 Propane-1,2-diol:NAD+ 1-oxidoreductase
R02603 9
R02648 9 Glycerol 1,2-cyclic phosphate 2-glycerophosphohydrolase
R02714 9 D-Arabinono-1,4-lactone lactonohydrolase
R02749 9 2-Deoxy-D-ribose 1-phosphate 1,5-phosphomutase
R02750 9
R02855 9 (R)-Acetoin:NAD+ oxidoreductase
R02942 9 Acetylsalicylate O-acetylhydrolase
R02946 9 (R,R)-Butane-2,3-diol:NAD+ oxidoreductase
R02949 9 (R)-Acetoin racemase
R02955 9 Acetyl-CoA:citramalate CoA-transferase
R02957 9 D-Glucuronolactone:NAD+ oxidoreductase
R03037 9 Isochorismate pyruvate-hydrolase
R03046 9 beta-Alanyl-CoA cmmonia-lyase
R03080 9 (R)-Propane-1,2-diol:NAD+ oxidoreductase
R03081 9 2-Dehydro-3-deoxy-D-fuconate glycolaldehyde
R03119 9 propane-1,3-diol:NAD+ 1-oxidoreductase
R03153 9 Acetyl-CoA:citramalate CoA-transferase
R03154 9 Succinyl-CoA:citramalate CoA-transferase
R03549 9 Gallate:oxygen 3,4-oxidoreductase (decyclizing)
R03550 9 Gallate:oxygen 4,5-oxidoreductase (decyclizing)
R03758 9
R03896 9 (R)-2-Methylmalate hydro-lyase
R04152 9 (2-Aminoethyl)phosphonate:pyruvate aminotransferase
R04200 9 D-threo-2,4-diaminopentanoate:NAD+ oxidoreductase (deaminating)
R04292 9
R04440 9 (R)-2,3-Dihydroxy-3-methylbutanoate:NADP+
oxidoreductase(isomerizing)
R04441 9 (R)-2,3-Dihydroxy-3-methylbutanoate hydro-lyase
R04482 9 4-Carboxy-2-oxo-3-hexenedioate delta2,delta4-2-oxo,delta3-isomerase
R05079 9
R05204 9
R05249 9 Resorcinol,NADPH:oxogen oxidoreductase (2-hydroxylating)
R05553 9 4-amino-4-deoxychorismate pyruvate-lyase
R05679 9 sn-Glycerol-1-phosphate:NAD 2-oxidoreductase
R05688 9 1-Deoxy-D-xylulose-5-phosphate isomeroreductase
R06510 9
R06602 9
R06830 9
R06973 9
R07253 9 acyl-CoA:malonyl-CoA C-acyltransferase
(decarboxylating,oxoacyl-reducing, thioester-hydrolysing and cyclizing)
R00042 10 4-Hydroxyphenylpyruvate:oxygen oxidoreductase (decarboxylating)
R00203 10 Pyruvaldehyde:NAD+ oxidoreductase
R00243 10 L-Glutamate:NAD+ oxidoreductase (deaminating)
R00250 10 L-Glutamate:oxygen oxidoreductase (deaminating)
R00258 10 L-Alanine:2-oxoglutarate aminotransferase
R00265 10 2-Oxoglutarate:NADP+ 2-oxidoreductase (CoA-succinylating)
R00268 10 Oxalosuccinate:NADP+ oxidoreductase (decarboxylating)
R00270 10
R00271 10 2-Hydroxybutane-1,2,4-tricarboxylate
2-oxoglutarate-lyase(CoA-acetylating)
R00272 10 2-Oxoglutarate carboxy-lyase
R00325 10 (3S)-citramalate pyruvate-lyase
R00355 10 L-Aspartate:2-oxoglutarate aminotransferase
R00372 10 Glycine:2-oxoglutarate aminotransferase
R00407 10 Succinyl-CoA hydrolase
R00474 10 2-Hydroxy-3-oxoadipate glyoxylate-lyase (carboxylating)
R00688 10 L-phenylalanine:NAD+ oxidoreductase (deaminating)
R00691 10 L-Arogenate hydro-lyase (decarboxylating)
R00692 10 L-Phenylalanine(L-histidine):pyruvate aminotransferase
R00695 10 L-Aspartate:phenylpyruvate aminotransferase
R00732 10 L-arogenate:NAD+ oxidoreductase
R00756 10 ATP:D-fructose-6-phosphate 1-phosphotransferase
R00762 10 D-Fructose-1,6-bisphosphate 1-phosphohydrolase
R00764 10 Pyrophosphate:D-fructose-6-phosphate 1-phosphotransferase
R00821 10 2,3-Dihydroxybenzoate carboxy-lyase
R00830 10 Succinyl-CoA:glycine C-succinyl-transferase(decarboxylating)
R00831 10 Succinyl-CoA:glycine C-succinyl-transferase(decarboxylating)
R00833 10 (R)-2-Methyl-3-oxopropanoyl-CoA CoA-carbonylmutase
R00908 10 3-Aminopropanoate:2-oxoglutarate aminotransferase
R00919 10
R00975 10 5,6-Dihydrouracil:oxygen oxidoreductase
R00977 10 5,6-Dihydrouracil:NAD+ oxidoreductase
R00991 10
R00995 10
R00997 10 1-Aminocyclopropane-1-carboxylate endolyase (deaminating)
R00998 10 (R)-2-Ethylmalate 2-oxobutanoyl-lyase (CoA-acylating)
R00999 10 O-Succinyl-L-homoserine succinate-lyase (adding cysteine)
R01148 10 D-Alanine:2-oxoglutarate aminotransferase
R01210 10 3-Methyl-2-oxobutanoate:NAD+
oxidoreductase(CoA-mehtylpropanoylating)
R01211 10 (R)-3,3-Dimethylmalate:NAD+ oxidoreductase (decarboxylating)
R01213 10 3-Carboxy-3-hydroxy-4-methylpentanoate
3-methyl-2-oxobutanoate-lyase(CoA-acetylating)
R01215 10 L-Valine:pyruvate aminotransferase
R01360 10 (S)-3-Hydroxy-3-methylglutaryl-CoA acetoacetate-lyase
R01361 10 (R)-3-Hydroxybutanoate:NAD+ oxidoreductase
R01366 10 Acetoacetate carboxy-lyase
R01370 10 Phenyllactate:NAD+ oxidoreductase
R01372 10 Phenylpyruvate:oxygen oxidoreductase
(hydroxylating,decarboxylating)
R01377 10 Phenylpyruvate carboxy-lyase
R01378 10 Phenylpyruvate keto-enol-isomerase
R01429 10 D-xylose:NAD+ 1-oxidoreductase
R01434 10 L-Valine:NAD+ oxidoreductase(deaminating)
R01483 10 D-Glucuronolactone lactonohydrolase
R01505 10 2,3-dihydro-2,3-dihydroxybenzoate:NAD+ oxidoreductase
R01506 10 2,3-Dihydroxybenzoate:oxygen 2,3-oxidoreductase (decyclizing)
R01507 10 2,3-Dihydroxybenzoate:oxygen 3,4-oxidoreductase (decyclizing)
R01509 10 2,3-Dihydroxybenzoate:L-serine ligase
R01538 10 D-Gluconate hydro-lyase
R01542 10 2-Dehydro-3-deoxy-D-gluconate:NAD+ 5-oxidoreductase
R01543 10 2-Dehydro-3-deoxy-D-gluconate:NADP+ 6-oxidoreductase
R01574 10 D-Arabinose:NAD+ 1-oxidoreductase
R01644 10 4-Hydroxybutanoate:NAD+ oxidoreductase
R01726 10
R01756 10 D-threo-Aldose:NAD+ 1-oxidoreductase
R01757 10 L-Arabinose:NAD+ 1-oxidoreductase
R01771 10 ATP:L-homoserine O-phosphotransferase
R01776 10 Acetyl-CoA:L-homoserine O-acetyltransferase
R01777 10 Succinyl-CoA:L-homoserine O-succinyltransferase
R01860 10 4-Aminobenzoate carboxy-lyase
R01902 10 ATP:L-rhamnulose 1-phosphotransferase
R01983 10 D-Galacturonate ketol-isomerase
R01984 10
R02069 10 D-Fructose 1,6-bisphosphate phosphohydrolase
R02071 10 ATP:D-fructose-1-phosphate 6-phosphotransferase
R02073 10 Pyrophosphate:D-fructose-6-phosphate 1-phosphotransferase
R02081 10 (R)-Mevalonate:NAD+ oxidoreductase (CoA-acetylating)
R02083 10 (S)-3-Hydroxy-3-methylglutaryl-CoA hydrolase
R02084 10 succinyl-CoA:3-hydroxy-3-methylglutarate CoA-transferase
R02085 10 (S)-3-Hydroxy-3-methylglutaryl-CoA hydro-lyase
R02257 10 Propane-1,2-diol:NAD+ oxidoreductase
R02260 10 (S)-Lactaldehyde:NADP+ oxidoreductase
R02343 10 Acetoin:NAD+ oxidoreductase
R02376 10 Propane-1,2-diol hydro-lyase
R02387 10 Acetyl-CoA:arylamine N-acetyltransferase
R02404 10 Itaconate:CoA ligase (ADP-forming)
R02407 10 Succinyl-CoA:citramalate CoA-transferase
R02461 10 D-Ornithine 4,5-aminomutase
R02490 10 Citramalyl-CoA hydro-lyase
R02521 10 4-Hydroxyphenylpyruvate:oxygen
oxidoreductase(hydroxylating,decarboxylating)
R02528 10
R02529 10 Aminoacetone:oxygen oxidoreductase(deaminating)(flavin-containing)
R02531 10 Lactaldehyde:NAD+ 1-oxidoreductase
R02561 10 4-aminobenzoate,NADH:oxygen oxidoreductase
(1-hydroxylating,decarboxylating)
R02715 10 D-Arabinono-1,4-lactone:oxygen oxidoreductase
R02956 10 Succinyl-CoA:citramalate CoA-transferase
R02963 10 Lactoyl-CoA hydro-lyase
R02990 10 Succinyl-CoA:3-oxoadipate CoA-transferase
R03026 10 (S)-3-Hydroxybutanoyl-CoA hydro-lyase
R03027 10 (3R)-3-Hydroxybutanoyl-CoA hydro-lyase
R03045 10 3-Hydroxypropionyl-CoA hydro-lyase
R03157 10
R03158 10
R03183 10 L-Gulono-1,4-lactone:NADP+ 1-oxidoreductase
R03236 10 ATP:D-tagatose-6-phosphate 1-phosphotransferase
R03276 10 (S)-3-Hydroxybutanoyl-CoA 3-epimerase
R03336 10 4-hydroxyphenyllactate:NAD+ oxidoreductase
R03337 10 (R)-3-(4-hydroxyphenyl)lactate:NAD+ 2-oxidoreductase
R03341 10 4-hydroxyphenylpyruvate carboxy-lyase
R03342 10 3-(4-Hydroxyphenyl)pyruvate keto-enol-isomerase
R03567 10 6-Methylsalicylate carboxy-lyase
R03671 10 D-Fuconate hydro-lyase
R03693 10 (S)-2-Methylmalate hydro-lyase
R03702 10 Triacetolactone lactonohydrolase
R03707 10 (S,S)-Butane-2,3-diol:NAD+ oxidoreductase
R03759 10 (R)-1-Aminopropan-2-ol:NAD+ oxidoreductase
R03897 10
R03898 10
R03972 10
R04173 10 3-Phosphoserine:2-oxoglutarate aminotransferase
R04198 10 2,3,4,5-Tetrahydrodipicolinate:NAD+ oxidoreductase
R04246 10
R04248 10
R04293 10
R04351 10 ATP:5-dehydro-2-deoxy-D-gluconate 6-phosphotransferase
R04780 10 beta-D-Fructose 1,6-bisphosphate 1-phosphohydrolase
R04781 10 4-Carboxy-4-hydroxy-2-oxoadipate hydro-lyase
R04919 10
R05280 10
R05606 10 D-mannonate hydro-lyase
R05778 10 4-hydroxyphenylpyruvate:oxygen oxidoreductase (decarboxylating)
R06632 10
R06860 10
isochorismate:2-oxoglutarate:cyclodienyltransferase(decarboxylating,pyruvate-forming)
R06978 10 L-2,4-diaminobutyrate acetyltransferase
R06987 10 Acetyl-CoA:formate C-acetyltransferase
R07183 10 acetylacetone:oxygen oxidoreductase
R07276 10 L-arogenate:2-oxoglutarate aminotransferase
R00031 11 1,2-Benzenediol:oxygen oxidoreductase
R00036 11 5-Aminolevulinate hydro-lyase(adding 5-aminolevulinate
andcyclizing)
R00038 11 4-Hydroxy-3-hexanone propanal-lyase
R00048 11 (R)-3-((R)-3-Hydroxybutanoyloxy)-butanoate
hydroxybutanoylhydrolase
R00239 11 ATP:L-glutamate 5-phosphotransferase
R00240 11 ATP:L-glutamate 1-phosphotransferase
R00241 11 ATP:L-glutamate 1-phosphotransferase
R00245 11 L-Glutamate 5-semialdehyde:NAD+ oxidoreductase
R00253 11 L-Glutamate:ammonia ligase (ADP-forming)
R00254 11
R00256 11 L-Glutamine amidohydrolase
R00259 11 Acetyl-CoA:L-glutamate N-acetyltransferase
R00260 11 L-Glutamate racemase
R00261 11 L-Glutamate 1-carboxy-lyase
R00262 11 L-threo-3-Methylaspartate carboxy-aminomethylmutase
R00279 11 D-Glutamate(D-aspartate):oxygen oxidoreductase (deaminating)
R00486 11 3-Cyano-L-alanine aminohydrolase
R00672 11 L-Ornithine racemase
R00689 11 L-Phenylalanine:oxygen oxidoreductase (deaminating)
R00690 11 L-Phenylalanine:oxygen 2-oxidoreductase (decarboxylating)
R00693 11 Acetyl-CoA:L-phenylalanine N-acetyltransferase
R00694 11 L-Phenylalanine:2-oxoglutarate aminotransferase
R00697 11 L-Phenylalanine ammonia-lyase
R00698 11 Donor:hydrogen-peroxide oxidoreductase
R00699 11 L-Phenylalanine carboxy-lyase
R00707 11 L-1-Pyrroline-5-carboxylate:NAD+ oxidoreductase
R00728 11 L-Tyrosine phenol-lyase (deaminating)
R00729 11 L-Tyrosine:oxygen oxidoreductase (deaminating)
R00730 11 L-Tyrosine,NADPH:oxygen oxidoreductase (N-hydroxylating)
R00731 11 L-Tyrosine:oxygen oxidoreductase
R00734 11 L-Tyrosine:2-oxoglutarate aminotransferase
R00736 11 L-Tyrosine carboxy-lyase
R00737 11 L-Tyrosine ammonia-lyase
R00739 11 L-Tyrosine 2,3-aminomutase
R00758 11 D-Mannitol-1-phosphate:NAD+ 5-oxidoreductase
R00760 11 ATP:D-fructose 6-phosphotransferase
R00761 11 D-Fructose-6-phosphate D-erythrose-4-phosphate-lyase
R00763 11 D-Fructose-2,6-bisphosphate 2-phosphohydrolase
R00765 11 D-Glucosamine-6-phosphate ketol-isomerase(deaminating)
R00771 11 D-Glucose-6-phosphate ketol-isomerase
R00772 11 D-Mannose-6-phosphate ketol-isomerase
R00829 11 Succinyl-CoA:acetyl-CoA C-acyltransferase
R00920 11 Propanoate:CoA ligase (ADP-forming)
R00922 11 2-Methyl-3-oxopropanoate:NAD+ oxidoreductase (CoA-propanoylating)
R00928 11 Acetyl-CoA:propanoate CoA-transferase
R00930 11 (S)-2-Methyl-3-oxopropanoyl-CoA:pyruvate carboxyltransferase
R00931 11 2-Methylcitrate oxaloacetate-lyase
R00932 11 2-Hydroxyglutarate glyoxylate-lyase (CoA-propanoylating)
R00934 11
R00973 11 Uracil-5-carboxylate carboxy-lyase
R00994 11
R01067 11 D-Fructose 6-phosphate:D-glyceraldehyde-3-phosphate
glycolaldehydetransferase
R01171 11 Butanoyl-CoA:(acceptor) 2,3-oxidoreductase
R01181 11 2-Methylpropanoyl-CoA CoA-carbonylmutase
R01214 11 L-Valine:2-oxoglutarate aminotransferase
R01267 11 L-Asparagine hydro-lyase
R01431 11 Xylitol:NADP+ oxidoreductase
R01432 11 D-Xylose ketol-isomerase
R01437 11 L-Valine carboxy-lyase
R01446 11 (S)-lactaldehyde:NAD+ oxidoreductase
R01449 11 Acetyl-CoA:propanoate CoA-transferase
R01466 11 O-Phospho-L-homoserine phospho-lyase (adding water)
R01475 11 ATP:D-glucuronate 1-phosphotransferase
R01476 11 ATP:D-glucuronate 1-phosphotransferase
R01481 11 L-Gulonate:NADP+ 6-oxidoreductase
R01482 11 D-Glucuronate ketol-isomerase
R01484 11 D-Glucurono-6,2-lactone lactonohydrolase
R01550 11 Propan-2-ol:NADP+ oxidoreductase
R01573 11 ATP:D-arabinose 5-phosphotransferase
R01576 11 3-Deoxy-D-manno-octulosonate D-arabinose-lyase
R01577 11 D-Arabinose ketol-isomerase
R01582 11 D-Phenylalanine:2-oxoglutarate aminotransferase
R01583 11 D-Glutamate hydro-lyase (cyclizing)
R01648 11 4-Aminobutanoate:2-oxoglutarate aminotransferase
R01720 11 nicotinate:NADP+ 6-oxidoreductase (hydroxylating)
R01723 11
R01737 11 ATP:D-Gluconate 6-phosphotransferase
R01738 11 D-Gluconate:NAD+ 5-oxidoreductase
R01739 11 D-gluconate:NADP+ oxidoreductase
R01754 11 ATP:L-arabinose 1-phosphotransferase
R01758 11 L-Arabitol:NAD+ 1-oxidoreductase
R01761 11 L-Arabinose ketol-isomerase
R01819 11 D-Mannose-6-phosphate ketol-isomerase
R01830 11 beta-D-Fructose
6-phosphate:D-glyceraldehyde-3-phosphateglycolaldehyde transferase
R01859 11 Propanoyl-CoA:carbon-dioxide ligase (ADP-forming)
R01901 11 ATP:L-xylulose 5-phosphotransferase
R01903 11 L-Arabitol:NAD+ 4-oxidoreductase (L-xylulose-forming)
R01905 11 3-Dehydro-L-gulonate carboxy-lyase
R01906 11
R02245 11 ATP:(R)-mevalonate 5-phosphotransferase
R02246 11 (R)-Mevalonate:NAD+ oxidoreductase
R02258 11 (S)-Propane-1,2-diol:NAD+ oxidoreductase
R02261 11
R02263 11 L-Rhamnulose-1-phosphate lactaldehyde-lyase
R02270 11 Succinyl-CoA:glycine C-succinyl-transferase(decarboxylating)
R02271 11 5-Aminolevulinate:pyruvate aminotransferase
R02344 11 (S,S)-Butane-2,3-diol:NAD+ oxidoreductase
R02377 11 Propane-1,3-diol:NAD+ 1-oxidoreductase
R02454 11 D-Mannonate:NAD+ 5-oxidoreductase
R02455 11 D-Mannonate:NAD+ 6-oxidoreductase
R02457 11 D-Ornithine:oxygen oxidoreductase (deaminating)
R02460 11
R02484 11 deoxyuridine:orthophosphate 2-deoxy-D-ribosyltransferase
R02514 11 4-hydroxyphenylacetate,NADH:oxygen oxidoreductase
(1-hydroxylating)
R02515 11 3-hydroxyphenylacetate,NADH:oxygen oxidoreductase
(6-hydroxylating)
R02518 11
R02519 11 Homogentisate:oxygen 1,2-oxidoreductase (decyclizing)
R02520 11
R02536 11 Phenylacetaldehyde:NAD+ oxidoreductase
R02555 11 D-Altronate:NAD+ 3-oxidoreductase
R02611 11 Phenylethylalcohol:NAD+ oxidoreductase
R02660 11 2-Methylpropanoyl-CoA:(acceptor) 2,3-oxidoreductase
R02695 11 4-Hydroxyphenylacetaldehyde:NAD+ oxidoreductase
R02698 11 4-hydroxyphenylacetate,NADH:oxygen oxidoreductase
(3-hydroxylating)
R02703 11 D-Mannitol-1-phosphate:NAD+ 5-oxidoreductase
R02732 11 ATP:D-fructose-6-phosphate 2-phosphotransferase
R02740 11 alpha-D-Glucose 6-phosphate ketol-isomerase
R02765 11 (R)-2-Methyl-3-oxopropanoyl-CoA 2-epimerase
R02927 11 ATP:D-tagatose 6-phosphotransferase
R02933 11 L-Gulono-1,4-lactone lactonohydrolase
R03030 11 L-3-Aminobutyryl-CoA ammonia-lyase
R03097 11
R03131 11 O3-acetyl-L-serine:uracil 1-(2-amino-2-carboxyethyl)transferase
R03184 11 L-gulono-1,4-lactone:oxygen 3-oxidoreductase
R03198 11 (R)-4-dehydropantoate:NAD+ 4-oxidoreductase
R03240 11 D-Galactose 6-phosphate ketol-isomerase
R03266 11 4-Hydroxy-L-glutamate:2-oxoglutarate aminotransferase
R03321 11 beta-D-Glucose 6-phosphate ketol-isomerase
R03358 11 Octopamine hydro-lyase (deaminating)
R03383 11
R03444 11 2-Hydroxybutane-1,2,4-tricarboxylate hydro-lyase
R03566 11 3-Cresol,NADPH:oxogen oxidoreductase (2-hydroxylating)
R03694 11
R03695 11
R03696 11 L-threo-3-Methylaspartate ammonia-lyase
R03920 11 ATP:D-fructose 6-phosphotransferase
R03968 11 2-Isopropylmalate hydro-lyase
R03970 11 (5-Glutamyl)-peptide:amino-acid 5-glutamyltransferase
R04031 11
R04051 11
R04234 11 D-4-Hydroxyphenylglycine:2-oxoglutarate aminotransferase
R04269 11
R04304 11 4-Hydroxyphenylethanol:NAD+ oxidoreductase
R04323 11 2-Amino-3-carboxymuconate semialdehyde carboxy-lyase
R04336 11
R04364 11 Acetyl-CoA:L-2,3,4,5-tetrahydrodipicolinate N2-acetyltransferase
R04365 11
Succinyl-CoA:2,3,4,5-tetrahydropyridine-2,6-dicarboxylateN-succinyltransferase
R04383 11 5-Dehydro-4-deoxy-D-glucuronate ketol-isomerase
R04779 11 ATP:D-fructose-6-phosphate 1-phosphotransferase
R05336 11
R05339 11
R05373 11 Methylmalonyl-CoA carboxy-lyase
R05450 11
R05508 11
R05571 11 Galactitol-1-phosphate:NAD oxidoreductase
R05595 11
R05607 11 D-sorbitol-6-phosphate:NAD 2-oxidoreductase
R05831 11 xylitol:NAD oxidoreductase
R06614 11
R06626 11
R06977 11 L-2,4-diaminobutyrate:2-oxoglutarate 4-aminotransferase
R06979 11 Ectoine hydro-lyase
R07133 11 D-sorbitol-6-phosphate:NAD+ 2-oxidoreductase
R07304 11 5-oxo-L-proline amidohydrolase (ATP-hydrolysing)
R07312 11 4-hydroxyphenylacetate carboxy-lyase
R00045 12 1,2-Benzenediol:oxygen oxidoreductase
R00047 12 6-Hydroxynicotinate, hydrogen-donor:oxygen
oxidoreductase(5-hydroxylating)
R00064 12 4-(4-Deoxy-beta-D-gluc-4-enuronosyl)-D-galacturonate lyase
R00084 12 Porphobilinogen ammonia-lyase (polymerizing)
R00093 12 L-glutamate:NAD+ oxidoreductase (transaminating)
R00299 12 ATP:D-glucose 6-phosphotransferase
R00303 12 D-Glucose-6-phosphate phosphohydrolase
R00307 12
R00565 12 L-Arginine:glycine amidinotransferase
R00575 12 Carbon-dioxide:L-glutamine amido-ligase
(ADP-forming,carbamate-phosphorylating)
R00576 12 L-Glutamine:pyruvate aminotransferase
R00579 12 L-Glutamine racemase
R00604 12 Formaldehyde:NAD+ oxidoreductase
R00605 12 methanol:NAD+ oxidoreductase
R00614 12 Formaldehyde:formaldehyde oxidoreductase
R00647 12
R00665 12 L-Citrulline N5-carbamoyldihydrolase
R00666 12 N5-(L-1-carboxyethyl)-L-ornithine:NADP+
oxidoreductase(L-ornithine-dorming)
R00667 12 L-Ornithine:2-oxo-acid aminotransferase
R00668 12 L-Ornithine(L-lysine):2-oxoglutarate omega-aminotransferase
R00670 12 L-Ornithine carboxy-lyase
R00671 12 L-Ornithine ammonia-lyase(cyclizing)
R00768 12 L-Glutamine:D-fructose-6-phosphate aminotransferase
(hexoseisomerizing)
R00815 12 phenol,NADPH:oxogen oxidoreductase (2-hydroxylating)
R00834 12 D-Sorbitol 6-phosphate:NADP+ 1-oxidoreductase
R00835 12 D-Glucose-6-phosphate:NADP+ 1-oxoreductase
R00840 12 1L-myo-Inositol-1-phosphate lyase (isomerizing)
R00850 12 sn-Glycerol-3-phosphate:D-glucose 6-phosphotransferase
R00866 12 ATP:D-fructose 1-phosphotransferase
R00867 12 ATP:D-fructose 6-phosphotransferase
R00868 12 D-Mannitol:NAD+ 2-oxidoreductase
R00875 12 D-Glucitol:NAD+ 2-oxidoreductase
R00877 12 D-Mannose ketol-isomerase
R00878 12 alpha-D-Glucose ketol-isomerase
R00923 12 (S)-2-Methyl-3-oxopropanoyl-CoA carboxy-lyase
R00959 12 alpha-D-Glucose 1-phosphate 1,6-phosphomutase
R00986 12 Chorismate pyruvate-lyase (amino-accepting)
R01014 12 Erythrulose-1-phosphate formaldehyde-lyase
R01081 12 D-Ribose ketol-isomerase
R01149 12 L-Glutamine:D-alanine gamma-glutamyltransferase
R01174 12 Butanoyl-CoA:orthophosphate butanoyltransferase
R01177 12 Acetyl-CoA:acetyl-CoA C-acetyltransferase
R01179 12 Butanoyl-CoA:acetate CoA-transferase
R01180 12 3-Ethylmalate glyoxylate-lyase (CoA-butanoylating)
R01216 12 2-Hydroxy-2-isopropylbutanedioate formaldehyde-lyase
R01238 12 4-Hydroxybenzoate carboxy-lyase
R01241 12
R01248 12 L-Proline:NAD+ 5-oxidoreductase
R01308 12
R01353 12 ATP:acetate phosphotransferase
R01365 12 Butanoyl-CoA:acetoacetate CoA-transferase
R01375 12 L-Glutamine:phenylpyruvate aminotransferase
R01398 12 Carbamoyl-phosphate:L-ornithine carbamoyltransferase
R01426 12
R01440 12 D-Xylulose-5-phosphate:formaldehyde glycolaldehydetransferase
R01526 12 ATP:D-ribulose 5-phosphotransferase
R01528 12 6-Phospho-D-gluconate:NADP+ 2-oxidoreductase (decarboxylating)
R01529 12 D-Ribulose-5-phosphate 3-epimerase
R01530 12 D-Arabinose-5-phosphate ketol-isomerase
R01540 12 D-Altronate hydro-lyase
R01600 12 ATP:D-glucose 6-phosphotransferase
R01621 12 D-Xylulose 5-phosphate D-glyceraldehyde-3-phosphate-lyase
R01639 12 ATP:D-xylulose 5-phosphotransferase
R01716 12 Chorismate:L-glutamine amido-ligase
R01786 12 ATP:D-glucose 6-phosphotransferase
R01788 12 alpha-D-Glucose 6-phosphate phosphohydrolase
R01817 12 D-mannitol-1-phosphate:NADP+ 6-oxidoreductase
R01818 12 D-Mannose 6-phosphate 1,6-phosphomutase
R01825 12 D-erythrose 4-phosphate:NAD+ oxidoreductase
R01826 12
Phosphoenolpyruvate:D-erythrose-4-phosphateC-(1-carboxyvinyl)transferase
(phosphate hydrolysing,2-carboxy-2-oxoethyl-forming)
R01827 12
Sedoheptulose-7-phosphate:D-glyceraldehyde-3-phosphateglyceronetransferase
R01829 12 Sedoheptulose 1,7-bisphosphate D-glyceraldehyde-3-phosphate-lyase
R01879 12 2-Deoxyuridine,2-oxoglutarate:oxygen
oxidoreductase(2'-hydroxylating)
R01893 12 Ribitol:NAD+ 2-oxidoreductase
R01896 12 Xylitol:NAD+ 2-oxidoreductase (D-xylulose-forming)
R01898 12 D-Lyxose ketol-isomerase
R01990 12 4-Guanidinobutanoate amidinohydrolase
R02035 12 6-Phospho-D-glucono-1,5-lactone lactonohydrolase
R02036 12 6-Phospho-D-gluconate hydro-lyase
R02047 12 3-Hydroxy-2-methylpropanoate:NAD+ oxidoreductase
R02048 12 (R)-3-Amino-2-methylpropanoate:2-oxoglutarate aminotransferase
R02050 12 (R)-3-Amino-2-methylpropanoate:pyruvate aminotransferase
R02058 12 Acetyl-CoA:D-glucosamine-6-phosphate N-acetyltransferase
R02059 12 N-Acetyl-D-glucosamine-6-phosphate amidohydrolase
R02060 12 D-Glucosamine 1-phosphate 1,6-phosphomutase
R02075 12 3,4-Dihydroxy-L-phenylalanine:oxygen
4,5-oxidoreductase(recyclizing)
R02076 12 3,4-Dihydroxy-L-phenylalanine:oxygen
2,3-oxidoreductase(recyclizing)
R02077 12 3,4-Dihydroxy-L-phenylalanine:2-oxoglutarate aminotransferase
R02078 12 L-Tyrosine,L-dopa:oxygen oxidoreductase
R02079 12 3,4-Dihydroxy-L-phenylalanine ammonia-lyase
R02080 12 3-Hydroxy-L-tyrosine carboxy-lyase
R02099 12 ATP:deoxyuridine 5'-phosphotransferase
R02102 12
R02136 12 ATP:xylitol 5-phosphotransferase
R02167 12 D-Mannitol-1-phosphate phosphohydrolase
R02252 12 Phenylpropanoate:NAD+ delta2-oxidoreductase
R02253 12 trans-cinnamate,NADPH:oxygen oxidoreductase (4-hydroxylating)
R02254 12 trans-Cinnamate,NADPH:oxygen oxidoreductase (2-hydroxylating)
R02282 12 N2-Acetyl-L-ornithine:L-glutamate N-acetyltransferase
R02382 12 Tyramine:oxygen oxidoreductase(deaminating)(flavin-containing)
R02383 12 Monophenol,L-dopa:oxygen oxidoreductase
R02439 12 ATP:L-ribulose 5-phosphotransferase
R02441 12 L-Arabitol:NAD+ 2-oxidoreductase (L-ribulose-forming)
R02471 12
R02486 12 2-Deoxyuridine,2-Oxoglutarate:oxygen
oxidoreductase(1'-hydroxylating)
R02540 12 2-Phenylacetamide amidohydrolase
R02613 12 Phenethylamine:oxygen oxidoreductase
(deaminating)(copper-containing)
R02637 12 3-Dehydro-L-gulonate:NAD+ 2-oxidoreductase
R02640 12 L-Gulonate:NAD+ 3-oxidoreductase
R02649 12 ATP:N-acetyl-L-glutamate 5-phosphotransferase
R02655 12 Gentisate aldehyde:NAD+ oxidoreductase
R02657 12
R02658 12 ATP:2-dehydro-D-gluconate 6-phosphate
R02659 12
R02728 12 beta-D-Glucose 1-phosphate 1,6-phosphomutase
R02730 12 D-Fructose-2,6-bisphosphate 6-phosphohydrolase
R02731 12 D-Fructose-2,6-bisphosphate 2-phosphohydrolase
R02736 12 beta-D-Glucose-6-phosphate:NADP+ 1-oxoreductase
R02739 12 alpha-D-Glucose 6-phosphate ketol-isomerase
R02755 12 meso-2,6-diaminoheptanedioate:NADP+ oxidoreductase (deaminating)
R02764 12 (S)-Methylmalonyl-CoA hydrolase
R02865 12 ATP:D-hexose 6-phosphotransferase
R02866 12 Sorbitol-6-phosphate phosphohydrolase
R02928 12 Galactitol:NAD+ 2-oxidoreductase
R02950 12 4-Coumarate:oxygen oxidoreductase
R02952 12
R03092 12
R03181 12 4-Maleylacetoacetate cis-trans-isomerase
R03234 12
R03244 12 L-ribulose-5-phosphate 3-epimerase
R03245 12 ATP:(R)-5-phosphomevalonate phosphotransferase
R03248 12 2,5-Diaminopentanoate:2-oxoglutarate aminotransferase
R03249 12
R03250 12
R03254 12
2-Dehydro-3-deoxy-D-octonate-8-phosphateD-arabinose-5-phosphate-lyase
(pyruvate-phosphorylating)
R03299 12 3-Hydroxyphenylacetate,NADH:oxygen oxidoreductase
(3-hydroxylating)
R03300 12 3,4-Dihydroxyphenylacetaldehyde:NAD+ oxidoreductase
R03303 12 3,4-Dihydroxyphenylacetate:oxygen 2,3-oxidoreductase (decyclizing)
R03313 12 L-Glutamate-5-semialdehyde:NADP+ 5-oxidoreductase
(phosphorylationg)
R03314 12
R03568 12 4-Cresol,NADPH:oxogen oxidoreductase (2-hydroxylating)
R03774 12 L-Rhamnonate hydro-lyase
R03870 12 5-Methylbarbiturate amidohydrolase
R03889 12 2-Aminomuconate semialdehyde:NAD+ 6-oxidoreductase
R03903 12 Acetyl-CoA:D-amino-acid N-acetyltransferase
R03921 12 Sucrose 6-phosphate fructohydrolase
R04000 12 (E)-Glutaconate CoA-transferase
R04001 12 3-Isopropylmalate hydro-lyase
R04089 12 3-Methylcatechol:oxygen 2,3-oxidoreductase(decyclizing)
R04224 12 (S)-3-Hydroxyisobutyryl-CoA hydro-lyase
R04295 12 (S)-4-Amino-5-oxopentanoate:NADP+
5-oxidoreductase(phosphorylationg)
R04371 12 Homoisocitrate hydro-lyase
R04424 12 2-Hydroxybutane-1,2,3-tricarboxylate hydro-lyase
R04460 12 L-tyrosine,NADPH:oxygen oxidoreductase (N-hydroxylating)
R04467 12
R04475 12
N-Succinyl-L-2,6-diaminoheptanedioate:2-ocoglytarateamino-transferase
R04875 12
R05076 12
R05147 12 galactitol-1-phosphate:NAD+ oxidoreductase
R05337 12
R05338 12 D-arabino-3-Hexulose 6-phosphate formaldehyde-lyase
R05487 12
R05576 12 (S)-3-Hydroxybutanoyl-CoA:NADP+ oxidoreductase
R05604 12 D-arabinitol:NAD 4-oxidoreductase
R05683 12 L-Idonate:NAD oxidoreductase
R05823 12 2-dehydro-D-gluconate:NADP+ 2-oxidoreductase
R06154 12 methylamine:oxygen oxidoreductase (deaminating)
(copper-containing)
R06744 12
R06783 12 trans-Cinnamate,NADH:oxygen oxidoreductase (2,3-hydroxylating)
R07127 12 ATP:3-dehydro-L-gulonate 6-phosphotransferase
R07134 12 D-arabinitol:NAD+ 2-oxidoreductase (D-ribulose-forming)
R07152 12 xylitol:oxygen oxidoreductase
R07189 12 trans-cinnamate,NADPH:oxygen oxidoreductase (2-hydroxylating)
R07221 12 6-hydroxynicotinate:O2 oxidoreductase
R07301 12 (S)-N-acetylphenylethylamine:H2O hydrolase
R07324 12 1D-myo-inositol-3-phosphate lyase (isomerizing)
R07378 12
sedoheptulose-7-phosphate:D-glyceraldehyde-3-phosphateglyceronetransferase
R00016 13 D-Glucose-1-phosphate:D-glucose-1-phosphate 6-phosphotransferase
R00018 13 Putrescine:putrescine 4-aminobutyltransferase (ammonia-forming)
R00035 13 L-Ascorbate:oxygen oxidoreductase
R00068 13 L-Ascorbate:oxygen oxidoreductase
R00095 13 NADH:monodehydroascorbate oxidoreductase
R00269 13 2-Oxoglutaramate amidohydrolase
R00300 13 D-Glucose:NAD+ 1-oxidoreductase
R00301 13 D-Glucose:NADP+ 1-oxidoreductase
R00302 13 Pyranose:oxygen 2-oxidoreductase
R00304 13 D-Glucose-1-phosphate phosphohydrolase
R00327 13 6-Acetyl-D-glucose acetylhydrolase
R00451 13 meso-2,6-Diaminoheptanedioate carboxy-lyase
R00551 13 L-Arginine amidinohydrolase
R00552 13 L-Arginine iminohydrolase
R00554 13 ATP:L-arginine N-phosphotransferase
R00556 13
R00557 13 L-Arginine,NADPH:oxygen oxidoreductase (nitric-oxide-forming)
R00558 13 L-Arginine,NADPH:oxygen oxidoreductase (nitric-oxide-forming)
R00559 13 L-Arginine:oxygen 2-oxidoreductase (decarboxylating)
R00562 13 N2-(D-1-carboxyethyl)-L-arginine:NADP+ oxidoreductase
R00563 13 D-nopaline:NADP+ oxidoreductase (L-arginine-forming)
R00566 13 L-Arginine carboxy-lyase
R00567 13 L-Arginine racemase
R00602 13 Hydorogen-peroxide:hydrogen-peroxide oxidoreductase
R00606 13 Methylamine:(acceptor) oxidoreductase (deaminating)
R00608 13 Methanol:oxygen oxidereductase
R00642 13 L-Ascorbate:hydrogen-peroxide oxidoreductase
R00645 13
R00646 13 Ascorbate:oxygen 2,3-oxidoreductase (bond-cleaving)
R00669 13 N2-Acetyl-L-ornithine amidohydrolase
R00803 13 Sucrose:orthophosphate alpha-D-glucosyltransferase
R00805 13 Sucrose-6-phosphate phosphohydrolase
R00832 13 succinyl-CoA:L-arginine N2-succinyltransferase
R00837 13 alpha,alpha-Trehalose-6-phosphate phosphoglucohydrolase
R00838 13 Maltose-6'-phosphate 6-phosphoglucohydrolase
R00839 13 6-Phospho-beta-D-glucosyl-(1,4)-D-gluxose glucohydrolase
R00872 13 D-Fructose 2-phosphate phosphatase
R00874 13 D-Glucose:D-fructose oxidoreductase
R00921 13 acetyl-CoA:phosphate acetyltransferase
R00947 13 D-Glucose-1-phosphate phosphohydrolase
R00949 13 ATP:D-glucose-1-phosphate 6-phosphotransferase
R00952 13 Cellobiose:orthophosphate alpha-D-glucosyltransferase
R00953 13 3-beta-D-Glucosylglucose:orthophosphate
alpha-D-glucosyltransferase
R00957 13
alpha-D-Glucose-1-phosphate:alpha-D-glucose-1-phosphate4-alpha-D-glucosyltransferase
(dephosphorylating)
R00960 13 D-Glucose-1-phosphate:D-glucose-1-phosphate 6-phosphotransferase
R00964 13 ATP:uridine 5'-phosphotransferase
R01051 13 ATP:D-ribose 5-phosphotransferase
R01056 13 D-Ribose-5-phosphate ketol-isomerase
R01079 13 D-Ribose:NADP+ 1-oxidoreductase
R01080 13 Uridine ribohydrolase
R01086 13 N-(L-Argininosuccinate) arginie-lyase
R01093 13 D-Galactose:NAD+ 1-oxidoreductase
R01121 13 ATP:(R)-5-diphosphomevalonate carboxy-lyase (dehydrating)
R01144 13 Oxaloacetate-4-methyl-ester oxaloacetohydrolase
R01151 13 Putrescine:oxygen oxidoreductase (deaminating)
R01154 13 Acetyl-CoA:alkane-alpha,omega-diamine N-acetyltransferase
R01155 13 putrescine:2-oxoglutarate aminotransferase
R01156 13 N-Acetylputrescine acetylhydrolase
R01185 13 myo-Inositol 1-phosphate phosphahydrolase
R01187 13 1D-myo-Inositol 3-phosphate phosphahydrolase
R01201 13 ATP:N-acetyl-D-glucosamine 6-phosphotransferase
R01246 13 L-proline:NAD+ 2-oxidoreductase
R01252 13 L-Proline,2-oxoglutarate:oxygen oxidoreductase (4-hydroxylating)
R01255 13 L-Proline racemase
R01326 13 ATP:D-glucose 6-phosphotransferase
R01364 13 4-Fumarylacetoacetate fumarylhydrola
R01399 13 Carbamoyl-phosphate:putrescine carbamoyltransferase
R01520 13 beta-D-Glucose:NAD+ 1-oxoreductase
R01522 13 beta-D-Glucose:oxygen 1-oxidoreductase
R01523 13 ATP:D-ribulose-5-phosphate 1-phosphotransferase
R01524 13 D-Ribitol-5-phosphate:NAD+ 2-oxidoreductase
R01579 13 D-Glutamine amidohydrolase
R01584 13 N-methyl-L-alanine:NADP+ oxidoreductase (demethylating,
deaminating)
R01585 13 L-Glutamate:methylamine ligase (ADP-forming)
R01586 13 Methylamine:L-glutamate N-methyltransferase
R01587 13 N-Methyl-2-oxoglutaramate methylamidohydrolase
R01589 13 Methylguanidine amidinohydrolase
R01602 13 alpha-D-Glucose 1-epimerase
R01641 13
Sedoheptulose-7-phosphate:D-glyceraldehyde-3-phosphateglycolaldehyde
transferase
R01660 13
3-phospho-D-glyceroyl-phosphate:D-glucose-1-phosphate6-phosphotransferase
R01688 13 ATP:butyrate 1-phosphotransferase
R01689 13 butanoate:NAD+ delta2-oxidoreductase
R01787 13 alpha-D-Glucose:NADP+ 1-oxidoreductase
R01843 13 ATP:Sedoheptulose 7-phosphate 1-phosphotransferase
R01844 13 ATP:sedoheptulose 7-phosphate
R01845 13 Sedoheptulose 1,7-bisphosphate 1-phosphohydrolase
R01876 13 Uridine:orthophosphate ribosyltransferase
R01934 13 (1R,2S)-1-hydroxybutane-1,2,4-tricarboxylate:NAD+
oxidoreductase(decarboxylating)
R01937 13
R01989 13 L-Arginine:glycine amidinotransferase
R02032 13 6-Phospho-2-dehydro-D-gluconate:NAD+ 2-oxidoreductase
R02086 13 N-Acetyl-D-glucosamine 1-phosphate 1,6-phosphomutase
R02087 13 N-Acetyl-D-glucosamine 6-phosphate 2-epimerase
R02098 13 ATP:dTMP phosphotransferase
R02272 13 (S)-4-Amino-5-oxopentanoate 4,5-aminomutase
R02283 13 N2-Acetyl-L-ornithine:2-oxoglutarate aminotransferase
R02472 13 (R)-Pantoate:NADP+ 2-oxidoreductase
R02489 13 Gentisate carboxy-lyase
R02535 13 3,4-Dihydroxyphenetylamine,ascorbate:oxygen
oxidoreductase(beta-hydroxylating)
R02656 13 Gentisate:oxygen 1,2-oxidoreductase (decyclizing)
R02733 13 N6-Acetyl-LL-2,6-diaminoheptanedioate amidohydrolase
R02734 13 N-Succinyl-LL-2,6-diaminoheptanedioate amidohydrolase
R02735 13 LL-2,6-Diaminoheptanedioate 2-epimerase
R03031 13 Vinylacetyl-CoA delta3-delta2-isomerase
R03083 13 2-Dehydro-3-deoxy-D-arabino-heptonate 7-phosphate
phosphate-lyase(cyclyzing)
R03165 13 Hydroxymethylbilane hydro-lyase(cyclizing)
R03166 13
R03177 13 4-Guanidinobutanal:NAD+ 1-oxidoreductase
R03178 13 2-oxo-5-Guanidinopentanoate carboxy-lyase
R03204 13 2,5-Dihydroxypyridine:oxygen 5,6-oxidoreductase
R03256 13 Lactose 6-phosphate 6-phosphogalactohydrolase
R03331 13 sn-Glycero-3-phospho-1-inositol inositolphosphohydrolase
R03333 13 1D-myo-Inositol-1,2-cyclic-phosphate 2-inositolphosphohydrolase
R03350 13 3-Deoxy-D-manno-octulosonate-8-phosphate 8-phosphohydrolase
R03352 13 3-Hydroxy-2-methylpropanoyl-CoA hydrolase
R03359 13 1-(4-Hydroxyphenyl)-2-(methylamino)ethanol hydro-lyase
R03365 13 3,4-Dihydroxy-trans-cinnamate:oxygen
3,4-oxidoreductase(decyclizing)
R03367 13
R03373 13 4-Hydroxyphenyllactate:NAD+ oxidoreductase
R03443 13 N-Acetyl-L-glutamate-5-semialdehyde:NADP+
5-oxidoreductase(phosphrylating)
R03551 13
R03709 13 3-(2-Hydroxyphenyl)propanoate:NAD+ oxidoreductase
R03772 13 L-rhamno-1,4-lactone lactonohydrolase
R03887 13
R03937 13
R04084 13 3,4-Dihydroxyphenylacetaldehyde hydro-lyase (adding dopamine)
R04210 13 4-phospho-D-erythronate:NAD+ 2-oxidoreductase
R04300 13
4-(2-Aminoethyl)-1,2-benzenediol:oxygenoxidoreductase(deaminating)(flavin-containing)
R04305 13 4-Hydroxyphenylacetaldehyde hydro-lyase (adding dopamine)
R04418 13 5-carboxymethyl-2-hydroxymuconic-semialdehyde:NAD+ oxidoreductase
R04425 13 (2S,3R)-3-Hydroxybutane-1,2,3-tricarboxylate hydro-lyase
R04426 13 3-Isopropylmalate:NAD+ oxidoreductase
R04515 13
R04598 13 3,4-Dihydroxy-L-phenylalanine:oxygen
4,5-oxidoreductase(recyclizing)
R04600 13 3,4-Dihydroxy-L-phenylalanine:oxygen
2,3-oxidoreductase(recyclizing)
R04748 13 (S)-Hydroxyhexanoyl-CoA:NAD+ oxidoreductase
R04784 13
R04862 13 (1R,2S)-1-hydroxybutane-1,2,4-tricarboxylate:NAD+
oxidoreductase(decarboxylating)
R05064 13 (S)-3-Hydroxyisobutyryl-CoA hydrolase
R05083 13
R05138 13
R05332 13 Acetyl-CoA:D-glucosamine-1-phosphate N-acetyltransferase
R05465 13
R05645 13
R05698 13 Mannitol:oxygen oxidoreductase (cyclizing)
R05767 13 trehalose 6-phosphate:phosphate b-D-glucosyltransferase
R05850 13 L-ribulose-5-phosphate 4-epimerase
R05862 13 sarcosine:oxygen oxidoreductase (deaminating)
R06782 13 3-phenylpropanoate,NADH:oxygen oxidoreductase (2,3-hydroxylating)
R06785 13
R07125 13 3-dehydro-L-gulonate-6-phosphate carboxy-lyase
R07135 13 mannitol:NAD+ 1-oxidoreductase
R07190 13 L-tyrosine,NADPH:oxygen oxidoreductase (N-hydroxylating)
R07214 13 1-aminocyclopropane-1-carboxylate oxygenase (ethylene-forming)
R07245 13 carbamoyl-phosphate:N2-acetyl-L-ornithine carbamoyltransferase
R07246 13
sedoheptulose-7-phosphate:D-glyceraldehyde-3-phosphateglycolaldehydetransferase
R07264 13 2-alpha-D-glucosyl-D-glucose:phosphate beta-D-glucosyltransferase
R07265 13 alpha,alpha-trehalose:phosphate alpha-D-glucosyltransferase
R07279 13 ATP:myo-inositol 1-phosphotransferase
R07281 13 3,4-Dihydroxy-2-butanone 4-phosphate synthase
R07307 13 dCTP aminohydrolase (dUMP-forming)
R07346 13 D-glucitol:NADP+ oxidoreductase
R07414 13 glutamate putrescine ligase
R00010 14 alpha,alpha-Trehalose glucohydrolase
R00015 14 Sucrose:sucrose 1F-beta-D-fructosyltransferase
R00024 14 D-Ribulose 1,5-bisphosphate carboxy-lyase (dimerizing)
R00026 14 beta-D-Glucoside glucohydrolase
R00028 14 alpha-D-Glucoside glucohydrolase
R00111 14 N-(omega)-Hydroxyarginine,NADPH:oxygen
oxidoreductase(nitric-oxide-forming)
R00158 14 ATP:nucleoside-phosphate phosphotransferase
R00306 14 1,4-beta-D-Glucan glucohydrolase
R00445 14 L-lysine:NAD+ oxidoreductase (deaminating, cyclizing)
R00446 14 L-Lysine:NAD+ 6-oxidoreductase (deaminating)
R00447 14 L-Lysine:oxygen oxidoreductase(deaminating)
R00448 14 L-lysine,NADPH:oxygen oxidoreductase (6-hydroxylating)
R00449 14 L-Lysine:oxygen 2-oxidoreductase (decarboxylating)
R00452 14 N2-(D-1-carboxylethyl)-L-lysine:NADP+
oxidoreductase(L-lysine-forming)
R00453 14 L-Lysine:pyruvate aminotransferase
R00454 14
R00457 14 L-Lysine:2-oxoglutarate 6-aminotransferase
R00459 14
R00460 14 L-Lysine racemase
R00461 14 L-Lysine 2,3-aminomutase
R00462 14 L-Lysine carboxy-lyase
R00463 14 L-Lysine-1,6-lactam lactamhydrolase
R00610 14 Sarcosine:oxygen oxidoreductase (demethylating)
R00612 14 N6-Methyl-L-lysine:oxygen oxidoreductase (demethylating)
R00644 14 L-Ascorbate:hydrogen-peroxide oxidoreductase
R00715 14 N6-(L-1,3-Dicarboxypropyl)-L-lysine:NAD+
oxidoreductase(L-lysine-forming)
R00801 14 alpha-D-Glucoside glucohydrolase
R00802 14 alpha-D-Glucoside glucohydrolase
R00810 14 Sucrose glucosylmutase
R00963 14 Uridine 5'-monophosphate phosphohydrolase
R00966 14 UMP:pyrophosphate phosphoribosyltransferase
R01050 14 ATP:D-ribose-5-phosphate 1-phosphotransferase
R01053 14 Ribose-5-phosphate:ammonia ligase (ADP-forming)
R01055 14 Uracil hydro-lyase (adding D-ribose 5-phosphate)
R01057 14 D-Ribose 1,5-phosphomutase
R01092 14 ATP:D-galactose 1-phosphotransferase
R01094 14 D-Galactose:NAD+ 1-oxidoreductase
R01096 14 D-Galactose:NADP+ 1-oxidoreductase
R01098 14 D-Galactose:oxygen 6-oxidoreductase
R01099 14 D-Galactose:oxygen 6-oxidoreductase
R01100 14 Lactose galactohydrolase
R01104 14 Galactosylglycerol galactohydrolase
R01123 14 Isopentenyl-diphosphate delta3-delta2-isomerase
R01152 14 N-Carbamoylputrescine amidohydrolase
R01157 14 Agmatine amidinohydrolase
R01182 14 ATP:myo-inositol 1-phosphotransferase
R01183 14 myo-Inositol:NAD+ 2-oxidoreductase
R01184 14 myo-Inositol:oxygen oxidoreductase
R01193 14 sn-Glycero-3-phospho-1-inositol glycerophosphohydrolase
R01194 14 1-alpha-D-Galactosyl-myo-inositol galactohydrolase
R01200 14 N-Acetyl-D-glucosamine amidohydrolase
R01202 14 N-Acetyl-D-glucosamine:NAD+ 1-oxidoreductase
R01203 14 N-Acyl-D-hexosamine:oxygen 1-oxidoreductase
R01207 14 N-Acyl-D-glucosamine 2-epimerase
R01266 14 1-beta-Aspartyl-N-acetyl-D-glucosaminylamine L-asparaginohydrolase
R01329 14 Epimelibiose galactohydrolase
R01396 14 Carbamoyl-phosphate:L-lysine carbamoyltransferase
R01410 14
R01416 14 Agmatine iminohydrolase
R01417 14 ATP:agmatine N4-phosphotransferase
R01418 14
R01425 14 Benzoylagmatine amidohydrolase
R01441 14 ATP:cellobiose 6-phosphotransferase
R01442 14 Cellobiose:oxygen 1-oxidoreductase
R01445 14 Cellobiose 2-epimerase
R01519 14 D-Glucono-1,5-lactone lactonohydrolase
R01555 14 Maltose:orthophosphate 1-beta-D-glucosyltransferase
R01556 14 Acetyl-CoA:maltose O-acetyltransferase
R01557 14 Maltose alpha-D-glucosylmutase
R01564 14 N,N-Dimethylglycine:oxygen oxidoreductase (demethylating)
R01620 14 Acetyl-phosphate:L-lysine N6-acetyltransferase
R01650 14
R01652 14
R01668 14 dCTP nucleotidohydrolase
R01694 14 L-Sorbose:NADP+ 5-oxidoreductase
R01695 14 L-Sorbose:oxygen 5-oxidoreductase
R01932 14
R01933 14 2-Oxoadipate:lipoamde 2-oxidoreductase(decarboxylating
andacceptor-succinylating)
R01936 14
R01939 14 L-2-Aminoadipate:2-oxoglutarate aminotransferase
R02295 14 Nicotinate D-ribonucleoside:orthophosphate ribosyltransferase
R02299 14 alpha-D-Ribose 1-phosphate 1,6-phosphomutase
R02325 14 dCTP aminohydrolase
R02326 14 ATP:nucleoside-diphosphate phosphatransferase
R02327 14 dCTP:uridine 5'-phosphotransferase
R02331 14 ATP:nucleoside-diphosphate phosphatransferase
R02345 14 3-Hydroxybutan-2-one:D-ribose-5-phosphate aldehydetransferase
R02365 14 Cellobiose:quinone 1-oxidoreductase
R02458 14 D-Arginine amidinohydrolase
R02532 14
4-[(1R)-2-Amino-1-hydroxyethyl]-1,2-benzenediol:oxygenoxidoreductase(deaminating)(flavin-containing)
R02549 14 4-aminobutanal:NAD+ 1-oxidoreductase
R02676 14 4-Hydroxymandelonitrile hydroxybenzaldehyde-lyase
R02706 14
R02727 14 alpha,alpha-Trehalose:orthophosphate beta-D-glucosyltransferase
R02778 14 Trehalose-6-phosphate phosphohydrolase
R02894 14 D-Proline:oxygen oxidoreductase (deaminating)
R02895 14
R02923 14 D-Arginine:oxygen oxidoreductase (deaminating)
R02926 14 Melibiitol galactohydrolase
R03028 14 Glutaconyl-1-CoA carboxy-lyase
R03095 14 Indoleacetate:L-lysine ligase (ADP-forming)
R03140 14 D-Ribulose 1,5-bisphosphate carboxy-lyase (dimerizing)
R03180 14 4-Guanidinobutanamide amidohydrolase
R03186 14
R03197 14 Uroporphyrinogen-III carboxy-lyase
R03296 14 trans-4-Hydroxy-L-proline 2-epimerase
R03369 14
3-(2-hydroxyphenyl)propanoate,NADH2:oxygenoxidoreductase(3-hydroxylating)
R03540 14
R03733 14 L-Threonate:NAD+ 3-oxidoreductase
R03819 14 ATP:sedoheptulose 7-phosphate
R03868 14 3-Maleylpyruvate cis-trans-isomerase
R03884 14 (E)-Glutaconate CoA-transferase
R03942 14 L-Rhamnofuranose:NAD+ 1-oxidoreductase
R04008 14
R04025 14
N-Acetylputrescine:oxygenoxidoreductase(deaminating)(flavin-containing)
R04048 14
R04189 14 N2-succinyl-L-arginine iminohydrolase (decarboxylating)
R04280 14 3-O-Methylgallate:oxygen 4,5-oxidoreductase (decyclizing)
R04306 14
R04379 14
5-Carboxymethyl-2-hydroxymuconatedelta2,delta4-2-oxo,delta3-isomerase
R04435 14 N-Acetylneuraminate 9-phosphate
pyruvate-lyase(pyruvate-phosphorylating)
R04749 14 (S)-Hydroxyhexanoyl-CoA hydro-lyase
R04785 14 L-Dehydroascorbate lactonohydrolase
R04972 14 Uroporphyrinogen I carboxy-lyase
R05066 14 3-Hydroxy-2-methylpropanoate:NAD+ oxidoreductase
R05085 14 O-Phospho-4-hydroxy-L-threonine:2-oxoglutarate aminotransferase
R05444 14
R05513 14
R05646 14
R05728 14 4-hydroxyphenylacetaldehyde oxime, NADPH2:oxygen oxidoreductase
R05781 14 cyclic-imide amidohydrolase (decyclicizing)
R06784 14
R06788 14
R07132 14 D-galactose:NADP+ 1-oxidoreductase
R07145 14 L-iditol:NAD+ 2-oxidoreductase
R07148 14 D-threo-aldose:NAD+ 1-oxidoreductase
R07343 14 myo-inositol-phosphate phosphohydrolase
R07408 14
R07415 14
R00155 15 UDP diphosphohydrolase
R00156 15 ATP:nucleoside-diphosphate phosphatransferase
R00414 15 UDP-N-acetyl-D-glucosamine 2-epimerase
R00458 15 N6-Acyl-L-lysine amidohydrolase
R00659 15 UTP:pyruvate O2-phosphotransferase
R00769 15 UTP:D-fructose-6-phosphate 1-phosphotransferase
R00836 15 UDPglucose:D-glucose-6-phosphate 1-alpha-D-glucosyltransferase
R00871 15 D-Fructose:NADP+ 5-oxidoreductase
R00935 15 (S)-Methylmalonate semialdehyde:NAD+
oxidoreductase(CoA-propanoylating)
R01072 15 5-Phosphoribosylamine:pyrophosphate
phosphoribosyltransferase(glutamate-amidating)
R01073 15
N-(5-Phospho-D-ribosyl)anthranilate:pyrophosphatephosphoribosyl-transferase
R01085 15 3-Fumarylpyruvate acylhydrolase
R01088 15 L-leucine:NAD+ oxidoreductase(deaminating)
R01090 15 L-Leucine:2-oxoglutarate aminotransferase
R01204 15 Acetyl-CoA:D-glucosamine N-acetyltransferase
R01334 15 2-Phosphoglycolate phosphohydrolase
R01651 15 4-Methyl-2-oxopentanoate:NAD+
oxidoreductase(CoA-mehtylpropanoylating)
R01658 15
Dimethylallyl-diphosphate:isopentenyl-diphosphatedimethylallyltranstransferase
R01659 15
Dimethylallyl-diphosphate:isopentenyl-diphosphatedimethylallylcistransferase
R01663 15 dCMP aminohydrolase
R01664 15 2'-Deoxycytidine 5'-monophosphate phosphohydrolase
R01665 15 ATP:CMP phosphotransferase
R01667 15 dCDP nucleotidohydrolase
R01678 15 Lactose galactohydrolase
R01679 15 Lactose 6-phosphate galactohydrolase
R01724 15 Nicotinate D-ribonucleotide:pyrophosphate
phosphoribosyltransferase
R01804 15 N-Acetylneuraminate pyruvate-lyase (pyruvate-phosphorylating)
R01805 15 N-Acetylneuraminate 9-phosphate phosphohydrolase
R01811 15 N-Acetylneuraminate pyruvate-lyase
R01847 15 UTP:Sedoheptulose 7-phosphate 1-phosphotransferase
R01870 15 Orotidine-5'-phosphate:pyrophosphate phosphoribosyltransferase
R01887 15 gamma-Amino-gamma-cyanobutanoate aminohydrolase
R01961 15 ATP:D-glucosamine phosphotransferase
R01962 15
R02100 15 dUTP nucleotidohydrolase
R02204 15 L-Pipecolate:oxygen 1,6-oxidoreductase
R02273 15 5-Aminopentanamide amidohydrolase
R02313 15 N6-(L-1,3-Dicarboxypropyl)-L-lysine:NAD+ oxidoreductase
R02317 15
R02330 15 dUTP nucleotidohydrolase
R02332 15 dUTP:uridine 5'-phosphotransferase
R02411 15
1-alpha-D-Galactosyl-myo-inositol:sucrose6-alpha-D-galactosyltransferase
R02438 15
R02705 15 ATP:N-acyl-D-mannosamine 6-phosphotransferase
R02707 15
R02708 15 4-hydroxyphenylacetonitrile,NADPH:oxygen
oxidoreductase(2-hydroxylating)
R02781 15 L-Glutamine:2,4,6/3,5-pentahydroxycyclohexanone aminotransferase
R02782 15 2,4,6/3,5-Pentahydroxycyclohexanone hydro-lyase
R02852 15 D-2,6-Diaminohexanoic acid 5,6-aminomutase
R03033 15 D-Galactonate hydro-lyase
R03034 15 D-Galactono-1,4-lactone hydroxyacylhydrolase
R03102 15 L-2-Aminoadipate-6-semialdehyde:NAD+ 6-oxidoreductase
R03168 15 Acetyl-CoA:N6-hydroxy-L-lysine 6-acetyltransferase
R03220 15 Coproporphyrinogen:oxygen oxidoreductase(decarboxylating)
R03238 15 UTP:D-Tagatose 6-phosphate 1-phosphotransferase
R03275 15 (3S)-3,6-Diaminohexanoate 5,6-aminomutase
R03346 15 Nicotinate D-ribonucleotide phosphohydrolase
R03347 15
R03348 15 Nicotinate-nucleotide:pyrophosphate
phosphoribosyltransferase(carboxylating)
R03381 15 3-Oxopropanoate:NAD+ oxidoreductase
(decarboxylating,CoA-acetylating)
R03384 15 ATP:1-amino-1-deoxy-scyllo-inositol 4-phosphotransferase
R03421 15 N4-(beta-N-Acetyl-D-glucosaminyl)-L-asparagine amidohydrolase
R03541 15 Prenyl-diphosphate pyrophosphohydrolase
R03542 15 alpha-Aminopropiononitrile aminohydrolase
R03616 15 Galactosylglycerol galactohydrolase
R03869 15 (S)-Methylmalonate semialdehyde:NAD+ oxidoreductase
R03871 15 (S)-Methylmalonate semialdehyde:oxygen oxidoreductase
R04029 15 N6-Acetyl-L-lysine:2-oxoglutarate aminotransferase
R04133 15 5-Oxopent-3-ene-1,2,5-tricarboxylate carboxy-lyase
R04144 15 5-Phospho-D-ribosylamine:glycine ligase (ADP-forming)
R04175 15
R04187 15 L-Alanine:3-oxopropanoate aminotransferase
R04188 15 L-3-Amino-isobutanoate:2-oxoglutarate aminotransferase
R04217 15 N2-succinyl-L-ornithine:2-oxoglutarate 5-aminotransferase
R04221 15 cis-4-Hydroxy-D-proline:oxygen oxidoreductase (deaminating)
R04376 15
R04380 15 5-Oxopent-3-ene-1,2,5-tricarboxylate carboxy-lyase
R04736 15 L-2-Amino-hexano-6-lactam racemase
R04880 15 3,4-Dihydroxyphenylethyleneglycol:NAD+ oxidoreductase
R04882 15 3,4-Dihydroxymandelaldehyde:NAD+ oxidoreductase
R05050 15 N4-Acetylaminobutanal:NAD+ oxidoreductase
R05086 15 O-Phospho-4-hydroxy-L-threonine phospho-lyase (adding water)
R05326 15
beta-D-Galactopyranosyl-(13)-N-acetyl-D-hexosamine:phosphategalactosyltransferase
R05351 15
R05647 15
R05659 15
R05681 15 NAD-dependent threonine 4-phosphate dehydrogenase
R05842 15 ethylene oxide hydrolase
R06740 15 diamine oxidase
R06757 15
R06789 15
R06836 15 Ribose 1,5-biphosphokinase
R06985 15 trans-Hex-2-enoyl-CoA reductase
R07219 15 dimethyallyl diphosphate:NADP+ oxidoreductase
R07417 15
R00039 16 Raffinose:raffinose alpha-D-galactosyltransferase
R00159 16 UTP diphosphohydrolase
R00286 16 UDPglucose:NAD+ oxidoreductase
R00287 16 UDPglucose pyrophosphohydrolase
R00289 16 UTP:alpha-D-glucose-1-phosphate uridylyltransferase
R00291 16 UDPglucose 4-epimerase
R00293 16 UDPglucose 4,6-hydro-lyase
R00415 16 UTP:N-acetyl-alpha-D-glucosamine-1-phosphate uridylyltransferase
R00416 16 UTP:N-acetyl-alpha-D-glucosamine-1-phosphate uridylyltransferase
R00418 16 UDP-N-acetyl-D-glucosamine 4-epimerase
R00420 16 UDP-N-acetyl-D-glucosamine 2-epimerase
R00421 16 UDP-N-acetyl-D-glucosamine:NAD+ 6-oxidoreductase
R00422 16
R00423 16
R00502 16 UTP:alpha-D-hexose-1-phosphate uridylyltransferase
R00571 16 UTP:ammonia ligase(ADP-forming)
R00573 16 UTP:ammonia ligase(ADP-forming)
R00660 16
Phosphoenolpyruvate:UDP-N-acetyl-D-glucosamine1-carboxyvinyl-transferase
R00662 16 Uridine triphosphate pyrophosphohydrolase
R00766 16 UDPglucose:D-fructose-6-phosphate 2-alpha-D-glucosyltransferase
R00806 16 UDPglucose:D-fructose 2-alpha-D-glucosyltransferase
R00955 16 UDPglucose:alpha-D-galactose-1-phosphate uridylyltransferase
R00965 16 Orotidine-5'-phosphate carboxy-lyase
R00967 16 UTP:uridine 5'-phosphotransferase
R01020 16
R01089 16 Acetyl-CoA:L-leucine N-acetyltransferase
R01091 16 (2S)-alpha-Leucine 2,3-aminomutase
R01103 16 Raffinose galactohydrolase
R01240 16 UDPglucose:phenol beta-D-glucosyltransferase
R01304 16 UDPglucose:4-hydroxybenzoate 4-O-beta-D-glucosyltransferase
R01380 16 UTP:1-phospho-alpha-D-glucuronate uridylyltransferase
R01381 16 UTP:1-phospho-alpha-D-glucuronate uridylyltransferase
R01544 16 2-amino-2-deoxy-D-gluconate ammonia-lyase
R01666 16 ATP:deoxycitidine 5'-phosphotransferase
R01722 16 UDPglucose:nicotinate N-glucosyltransferase
R01806 16 Acetyl-CoA:N-acetylneuraminate 4-O-acetyltransferase
R01807 16 Acetyl-CoA:N-acetylneuraminate 7-O-acetyltransferase
R01808 16 Acetyl-CoA:N-acetylneuraminate 9-O-acetyltransferase
R01810 16 N-Acyl-O-acetylneuraminate O-acetylesterase
R01987 16
R02003 16 Geranyl-diphosphate:isopentenyl-diphosphate
geranyltrans-transferase
R02004 16
R02006 16 Geranyl-diphosphate pyrophosphate-lyase
(cyclizing,sabinene-hydrate-forming)
R02007 16 (+)-Bornyl-diphosphate lyase (decyclizing)
R02009 16 geranyldiphosphate diphosphate lyase (myrcene forming)
R02010 16
R02011 16
R02012 16 geranyldiphosphate diphosphate lyase (pinene forming)
R02013 16 geranyldiphosphate diphosphate lyase (limonene forming)
R02201 16 L-Pipecolate:NAD+ 2-oxidoreductase
R02256 16 UDPglucose:trans-cinnamate beta-D-glucosyltransferase
R02274 16 5-Aminopentanoate:2-oxoglutarate aminotransferase
R02276 16 5-Acetamidopentanoate amidohydrolase
R02280 16 1-Pyrroline-4-hydroxy-2-carboxylate aminohydrolase (decyclizing)
R02388 16 UDPglucose:arylamine N-D-glucosyltransferase
R02410 16 Raffinose fructohydrolase
R02437 16 L-Rhamnose ketol-isomerase
R02485 16 Deoxycytidine aminohydrolase
R02709 16 UDPglucose:4-hydroxymandelonitrile glucosyltransferase
R02737 16 UDPglucose:D-glucose-6-phosphate 1-alpha-D-glucosyltransferase
R02951 16 UDPglucose:trans-4-hydroxycinnamate 4-O-beta-D-glucosyltransferase
R03094 16 UDPglucose:indole-3-acetate beta-D-glucosyltransferase
R03222 16 Protoporphyrinogen-IX:oxygen oxidoreductase
R03297 16 UDPglucose:gallate beta-D-glucosyltransferase
R03317 16 UDP-N-acetyl-D-mannosamine:NAD+ 1-oxidoreductase
R03349 16 L-erythro-3,5-diaminohexanoate:NAD+ oxidoreductase (deaminating)
R03387 16 ATP:2-dehydro-3-deoxy-galactonokinase
R03418 16 1-alpha-D-Galactosyl-myo-inositol:raffinose galactosyltransferase
R03477 16
L-Arginine:1-amino-1-deoxy-scyllo-inositol-4-phosphateamindinotransferase
R03509 16 N-(5-Phospho-beta-D-ribosyl)anthranilate ketol-isomerase
R03710 16 UDPglucose:trans-2-hydroxycinnamate O-beta-D-glucosyltransferase
R03971 16 (5-Glutamyl)-peptide:amino-acid 5-glutamyltransferase
R04131 16
R04132 16
R04134 16
R04142 16
R04174 16 6-Acetamido-2-oxohexanoate amidohydrolase
R04296 16 UDPglucose:(S)-4-hydroxymandelonitrile beta-D-glucosyltransferase
R04299 16
R04357 16 citrate:N6-acetyl-N6-hydroxy-L-lysine ligase (ADP-forming)
R04446 16
R04447 16
R04687 16 2,5-Diaminohexanoate:NAD+ oxidoreductase (deaminating)
R04747 16 Hexanoyl-CoA:acetyl-CoA C-acyltransferase
R04895 16
R05049 16 N-succinyl-L-glutamate 5-semialdehyde:NAD+ oxidoreductase
R05087 16
R05331 16 Isovaleryl-CoA:malonyl-CoA acyltransferase
R05660 16
R05765 16 geranyldiphosphate diphosphate lyase (pinene forming)
R05766 16 geranyldiphosphate diphosphate lyase (pinene forming)
R05769 16 UDP-glucose:hydroquinone-O-b-D-glucosyltransferase
R05884 16 isopentenyl-diphosphate:NAD(P)+ oxidoreductase
R06120 16 geranyldiphosphate diphosphate lyase [(+)-(R)-limonene-forming]
R06594 16
R06741 16
R06758 16
R06762 16
R06897 16 2,4-dihydroxyhept-2-enedioate hydro-lyase
R06974 16 glycinamide ribonucleotide transformylase
R07406 16
R07419 16 4-(Glutamylamino)butanoate amidohydrolase
R00049 17
1-O-Galloyl-beta-D-glucose:1-O-galloyl-beta-D-glucoseO-galloyltransferase
R00411 17 N-succinyl-L-glutamate amidohydrolase
R00501 17
R00503 17 UDPgalactose:D-glucose 4-beta-D-galactosyltransferase
R00504 17 UDPgalactose:UDP-N-acetyl-D-glucosamine
galactosephosphotransferase
R00505 17 UDP-D-galactopyranose furanomutase
R00515 17 CTP pyrophosphohydrolase
R00568 17 CTP aminohydrolase
R00569 17 CTP diphosphohydrolase
R00570 17 ATP:nucleoside-diphosphate phosphatransferase
R00572 17 CTP:pyruvate O2-phosphotransferase
R00574 17 CTP pyriphosphate-lyase (cyclizing)
R00702 17 Farnesyl-diphosphate:farnesyl-diphosphate farnesyltransferase
R00767 17 CTP:D-fructose-6-phosphate 1-phosphotransferase
R00809 17 UDPgalactose:sucrose 6F-alpha-D-galactosyltransferase
R00853 17 UDPgalactose:sn-glycerol-3-phosphate
2-alpha-D-galactosyltransferase
R00854 17 UDPgalactose:sn-glycerol-3-phosphate
1-alpha-D-galactosyltransferase
R00856 17 CTP:sn-glycerol-3-phosphate cytidylyltransferase
R00956 17 CTP:D-glucose-1-phosphate cytidylyltransferase
R01019 17
R01064 17
2-Dehydro-3-deoxy-D-galactonate-6-phosphateD-glyceraldehyde-3-phosphate-lyase
R01101 17 alpha-D-Glucoside glucohydrolase
R01117 17 CTP:N-acylneuraminate cytidylyltransferase
R01120 17
R01146 17
R01192 17 UDPgalactose:myo-inositol 1-alpha-D-galactosyltransferase
R01205 17 UDPgalactose:N-acetyl-D-glucosamine 4-beta-D-galactosyltransferase
R01384 17 UDP-D-glucuronate carboxy-lyase
R01385 17 UDPglucuronate 4-epimerase
R01386 17
R01387 17 UDPglucuronate 5'-epimerase
R01537 17
R01645 17 4-hydroxy-2-oxo-heptandioate succinate semialdehyde-lyase
R01647 17
R01846 17 CTP:Sedoheptulose 7-phosphate 1-phosphotransferase
R01873 17 Quinate:pyrroloquinoline-quinone 5-oxidoreductase
R02038 17 CTP:ethanolamine-phosphate cytidylyltransferase
R02061 17
trans,trans-Farnesyl-diphosphate:isopentenyl-diphosphatefarnesyltranstransferase
R02303 17 ATP:farnesyl-diphosphate phosphotransferase
R02305 17 2-trans,6-trans-farnesyldiphosphate diphosphate-lyase
(cyclizing,pentalenene-forming)
R02306 17 trans,trans-Farnesyl-diphosphate sesquiterpenoid-lyase
R02307 17 trans,trans-Farnesyl-diphosphate farnesyltransferase (bicyclizing)
R02310 17 trans,trans-Farnesyl-diphosphate sesquiterpenoid-lyase
R02311 17 2-trans,6-trans-Farnesyl-diphosphate diphosphate-lyase
(cyclizing,(+)-delta-cadinene-forming)
R02401 17 glutarate-semialdehyde:NAD+ oxidoreductase
R02415 17 Shikimate:pyrroloquinoline-quinone 5-oxidoreductase
R02468 17 (-)-Limonene,NADPH:oxygen oxidoreductase (6-hydroxylating)
R02469 17 (-)-limonene,NADPH:oxygen oxidoreductase (3-hydroxylating)
R02470 17 (-)-Limonene,NADPH:oxygen oxidoreductase (7-hydroxylating)
R02921 17 CTP:D-ribitol-5-phosphate cytidylyltransferase
R03014 17 ATP:L-rhamnulose 1-phosphotransferase
R03191 17 UDP-N-acetylmuramate:NADP+ oxidoreductase
R03237 17 CTP:D-Tagatose 6-phosphate 1-phosphotransferase
R03351 17 CTP:3-deoxy-D-manno-octulosonate cytidylyltransferase
R03496 17 1-Guanidino-1-deoxy-scyllo-inositol-4-phosphate 4-phosphohydrolase
R03508 17
1-(2-Carboxyphenylamino)-1-deoxy-D-ribulose-5-phosphatecarboxy-lyase(cyclizing)
R03634 17
R03635 17 Stachyose fructohydrolase
R03879 17
R03960 17 (3R)-beta-Leucine:NAD+ oxidoreductase(deaminating)
R04247 17 CTP:ethanolamine-phosphate cytidylyltransferase
R04289 17
R04409 17
1-O-trans-Cinnamoyl-beta-D-glucopyranose:alcoholO-cinnamoyltransferase
R04410 17
1-O-trans-Cinnamoyl-beta-D-glucopyranose:alcoholO-cinnamoyltransferase
R04463 17 5'-Phosphoribosylformylglycinamide:L-glutamine
amido-ligase(ADP-forming)
R04686 17
R04745 17 (S)-Hydroxyoctanoyl-CoA:NAD+ oxidoreductase
R05061 17
1-O-trans-Cinnamoyl-beta-D-glucopyranose:alcoholO-cinnamoyltransferase
R05128 17
R05129 17
R05198 17
R05555 17 Farnesyl diphosphate:Isopentenyl diphosphate farnesyl transferase
R05633 17 CTP: 2-C-Methyl-D-erythritol 4-phosphate cytidylyltransferase
R05661 17
R05838 17 pyridoxine 5'-phosphate synthase
R06119 17 (R)-limonene,NADPH: oxygen oxidoreductase (6-hydroxylating)
R06223 17
R06398 17 (+)-limonene,NADH:oxygen oxidoreductase
R06523 17 trans,trans-farnesyl-diphosphate diphosphate-lyase
(cyclizing,vetispiradiene-forming)
R06759 17
R06894 17
R07353 17
6-(2-Amino-2-carboxyethyl)-7,8-dioxo-7,8-dihydroquinoline-2,4-dicarboxylate:oxygen
oxidoreductase (cyclizing)
R00278 18 Pyridoxine 5-phosphate:oxygen oxidoreductase (deaminating)
R00510 18 Cytidine-5'-monophosphate phosphoribo(deoxyribo)hydrolase
R00511 18 Cytidine-5'-monophosphate phosphohydrolase
R00512 18 ATP:CMP phosphotransferase
R00514 18 CDP diphosphohydrolase
R00855 18 CDPglycerol phosphoglycerohydrolase
R01471 18 UTP:alpha-D-xylose-1-phosphate uridylyltransferase
R01473 18 UDP-L-arabinose 4-epimerase
R01474 18
R01911 18 pyridoxine-5'-phosphate phosphohydrolase
R02063 18
R02064 18 Geranylgeranyl-diphosphate pyrophosphate-lyase (cyclizing)
R02065 18
Geranylgeranyl-diphosphate:geranylgeranyl-diphosphategeranylgeranyltransferase
R02068 18 ent-Copalyl-diphosphate lyase
R02340 18 (1S,2R)-1-C-(indol-3-yl)glycerol
3-phosphateD-glyceraldehyde-3-phosphate-lyase
R02402 18 Glutarate:CoA ligase (ADP-forming)
R02426 18 CDPglucose 4,6-hydro-lyase
R02563 18 CDPethanolamine:L-serine ethanolaminephosphotransferase
R02634 18
R02636 18 UDP-D-galacturonate carboxy-lyase
R02722 18 L-Serine hydro-lyase (adding indoleglycerol-phosphate)
R02872 18 Presqualene diphosphate:farnesyl-diphosphate farnesyltransferase
R02874 18 Squalene,hydrogen-donor:oxygen oxidoreductase (2,3-epoxidizing)
R02875 18
R02876 18
R03114 18 (-)-trans-Carveol:NADP+ oxidoreductase
R03193 18 UDP-N-acetylmuramate:L-alanine ligase (ADP-forming)
R03261 18 (-)-trans-isopiperitenol:NAD+ oxidoreductase
R03741 18
R03945 18 Perillyl-alcohol:NAD+ oxidoreductase
R04208 18 2-(Formamido)-N1-(5-phosphoribosyl)acetamidine
cyclo-ligase(ADP-forming)
R04215 18 CTP:N-acylneuraminate cytidylyltransferase
R04531 18
UDPgalactose:beta-D-galactosyl-1,4-N-acetyl-D-glucosamine3-alpha-D-galactosyltransferase
R04532 18
CMP-N-acetylneuraminate:beta-D-galactosyl-1,4-N-acetyl-beta-D--glucosamine
alpha-2,6-N-acetylneuraminyltransferase
R04746 18 (S)-Hydroxyoctanoyl-CoA hydro-lyase
R04998 18 beta-D-Glucosyl-2-coumarinate glucohydrolase
R05067 18
R05130 18
R05378 18 2-Deoxy-5-keto-D-gluconic acid 6-phosphate
Dihydroxyacetonephosphate-lyase
R05549 18
R05634 18 ATP: 4-(Cytidine
5'-diphospho)-2-C-methyl-D-erythritol2-phosphotransferase
R05784 18 limonene-1,2-epoxide hydrolase
R06117 18 (+)-trans-carveol: NAD+ oxidoreductase
R06298 18 (+)-Copalyl-diphosphate lyase (decyclizing)
R06305 18 Geranylgeranyl-diphosphate diphosphate-lyase (cyclizing,
taxadieneforming)
R06312 18
R06321 18
R06447 18
di-trans,poly-cis-Decaprenyl-diphosphate:isopentenyl-diphosphateundecaprenylcistransferase
R07322 18 squalene mutase (cyclizing)
R07323 18 squalene mutase (cyclizing)
R00173 19 pyridoxal-5'-phosphate phosphohydrolase
R00513 19 ATP:cytidine 5'-phosphotransferase
R00516 19 UTP:cytidine 5'-phosphotransferase
R00673 19 L-Tryotophan indole-lyase (deaminating)
R00674 19 L-Serine hydro-lyase (adding indoleglycerol-phosphate)
R00675 19 L-Tryptophan:NAD+ oxidoreductase (deaminating)
R00677 19 L-Tryptophan:oxygen oxidoreductase (deaminating)
R00678 19 L-tryptophan:oxygen 2,3-oxidoreductase (decyclizing)
R00679 19 L-Tryptophan:oxygen 2-oxidoreductase(decarboxylating)
R00681 19 L-Tryptophan:oxygen 2'-oxidoreductase (side-chain-cleaving)
R00682 19 L-Tryptophanamide amidohydrolase
R00684 19 L-Tryptophan:2-oxoglutarate aminotransferase
R00685 19 L-Tryptophan decarboxy-lyase
R00974 19 Cytosine aminohydrolase
R01147 19 Pyridoxamine-5'-phosphate:2-oxoglutarate aminotransferase
R01376 19 L-Tryptophan:phenylpyruvate aminotransferase
R01580 19 Pyridoxamine-5'-phosphate:2-oxoglutarate aminotransferase
R01657 19 Dimethylallyl-diphosphate:L-tryptophan dimethylallyltransferase
R01708 19 Pyridoxine:NADP+ 4-oxidoreductase
R01711 19 Pyridoxine:oxygen oxidoreductase (deaminating)
R01878 19 Cytidine aminohydrolase
R01909 19 ATP:pyridoxal 5'-phosphotransferase
R01910 19 Primary alcohol:(acceptor) oxidoreductase
R01912 19 UDPglucose:pyridoxine 5'-O-beta-D-glucosyltransferase
R01980 19 ATP:D-galacturonate 1-phosphotransferase
R02137 19 Cytidine ribohydrolase
R02296 19 Cytidine:orthophosphate alpha-D-ribosyltransferase
R02338 19 Indole:oxygen 2,3-oxidoreductase (decyclizing)
R02339 19
R02371 19 dCTP:cytidine 5'-phosphotransferase
R02372 19 dUTP:cytidine 5'-phosphotransferase
R02783 19 UDP-N-acetylmuramoyl-L-alanine:D-glutamate ligase(ADP-forming)
R02817 19 Serine-phosphoethanolamine ethanolaminephosphohydrolase
R03079 19
R03199 19 (S)-2,3-Epoxysqualene mutase (cyclizing, lanosterol-forming)
R03200 19 (S)-2,3-Epoxysqualene mutase (cyclizing, cycloartenol-forming)
R03201 19
R03391 19 CDP-4-dehydro-3,6-dideoxy-D-glucose:NAD+ 3-oxydoreductase
R03472 19
R03776 19 trans-Oct-2-enoyl-CoA reductase
R04209 19 1-(5-Phospho-D-ribosyl)-5-amino-4-imidazolecarboxylate
carboxy-lyase
R04218 19 prephytoene
diphosphate:geranylgeranyl-diphosphategeranylgeranyltransferase
R04999 19
R05092 19 ent-Copalyl-diphosphate diphosphate-lyase
R05317 19 L-Tryptophan:oxygen alpha,beta-oxidoreductase
R05637 19 2-Phospho-4-(cytidine
5'-diphospho)-2-C-methyl-D-erythritolCMP-lyase (cyclizing)
R05840 19
R06299 19 Copalyl-diphosphate diphosphate-lyase (cyclizing)
R06300 19 Copalyl-diphosphate diphosphate-lyase (cyclizing)
R06301 19 Copalyl-diphosphate diphosphate-lyase (cyclizing)
R06302 19 Copalyl-diphosphate diphosphate-lyase (cyclizing)
R06303 19 Copalyl-diphosphate diphosphate-lyase (cyclizing)
R06304 19 Copalyl-diphosphate diphosphate-lyase (cyclizing)
R06314 19
R06315 19
R06366 19 Aldehyde:NAD+ oxidoreductase
R06372 19 Carvone reductase
R06399 19 limonene-1,2-diol:(acceptor) 2-oxidoreductase
R06466 19
R06469 19
R06471 19
R07269 19
di-trans,poly-cis-decaprenyl-diphosphate:isopentenyl-diphosphateundecaprenylcistransferase
R07270 19 prephytoene
diphosphate:geranylgeranyl-diphosphategeranylgeranyltransferase
R07403 19
R07404 19 5-amino-1-(5-phospho-D-ribosyl)imidazole:carbon-dioxide
ligase(ADP-forming)
R00174 20 ATP:pyridoxal 5'-phosphotransferase
R00277 20 Pyridoxamine-5'-phosphate:oxygen oxidoreductase (deaminating)
R01707 20 Pyridoxal:NAD+ 4-oxidoreductase
R01709 20 Pyridoxal:oxygen 4-oxidoreductase
R01710 20 Pyridoxamine:oxygen oxidoreductase (deaminating)
R01712 20 Pyridoxamine:pyruvate aminotransferase
R01713 20 Pyridoxamine:oxaloacetate aminotransferase
R01959 20 N-Formyl-L-kynurenine amidohydrolase
R01971 20 Indolelactate:NAD+ oxidoreductase
R01974 20 Indol-3-yl-pyruvate carboxy-lyase
R02173 20 Tryptamine:oxygen oxidoreductase(deaminating)(flavin-containing)
R02494 20 pyridoxamine-5'-phosphate phosphohydrolase
R02785 20 UDP-N-acetylmuramoyl-L-alanyl-D-glutamate:L-lysine
ligase(ADP-forming)
R02786 20 UDP-N-acetylmuramoyl-L-alanyl-D-glutamate:L-lysine
ligase(ADP-forming)
R02788 20
UDP-N-acetylmuramoyl-L-alanyl-D-glutamate:meso-2,6-diaminoheptanedioate
ligase (ADP-forming)
R03096 20 Indole-3-acetamide amidohydrolase
R03471 20 ATP:4-amino-5-hydroxymethyl-2-methylpyrimidine
5-phosphotransferase
R03689 20
R03690 20
R03765 20
R03778 20 Octanoyl-CoA:acetyl-CoA C-acyltransferase
R03936 20 Formylkynurenine hydrolase
R04024 20 Acetyl-CoA:N-hydroxyarylamine O-acetyltransferase
R04045 20
R04265 20
R04591 20 1-(5-Phosphoribosyl)-5-amino-4-carboxyimidazole:L-aspartate
ligase(ADP-forming)
R04786 20
R05383 20 (hydroxyamino)benzene hydroxymutase
R05640 20 Lanosterol,NADPH:oxygen oxidoreductase (14-methyl cleaving)
R05839 20 pyridoxamine:2-oxoglutarate aminotransferase
R06048 20
R06291 20 ent-kaur-16-ene,NADPH:oxygen oxidoreductase (hydroxylating)
R06367 20 perillic acid:CoA ligase (ADP-forming)
R06381 20
R06400 20 (1S,4R)-1-hydroxy-2-oxolimonene, NADPH:oxygen oxidoreductase
R06501 20
R07405 20 5-carboxyamino-1-(5-phospho-D-ribosyl)imidazole carboxymutase
R07421 20
R00074 21 2-Aminophenol:oxygen oxidoreductase
R00983 21 2,3-Dihydroxyindole:oxygen 2,3-oxidoreductase (decyclizing)
R00987 21 L-Kynurenine hydrolase
R00988 21 N-Formylanthranilate amidohydrolase
R01956 21 L-Kynurenine:2-oxoglutarate aminotransferase
R01957 21 L-Kynurenine:glyoxylote aminotransferase (cyclizing)
R01960 21 L-Kynurenine,NADPH:oxygen oxidoreductase (3-hydroxylating)
R02493 21 ATP:pyridoxal 5'-phosphotransferase
R02669 21
R02678 21 Indole-3-acetaldehyde:NAD+ oxidoreductase
R02679 21 indole-3-ethanol:NAD+ oxidoreductase
R02681 21 indole-3-acetaldehyde:oxygen oxidoreductase
R02992 21 4-Pyridoxolactone lactonohydrolase
R02993 21
R03811 21
R04266 21 CDP-3,6-dideoxy-D-glucose 2-epimerase
R04509 21 ATP:4-amino-2-methyl-5-phosphomethylpyrimidine phosphotransferase
R04559 21
1-(5'-Phosphoribosyl)-5-amino-4-(N-succinocarboxamide)-imidazoleAMP-lyase
R04572 21
UDP-N-acetylmuramoyl-L-alanyl-D-glutamyl-L-lysine:alanyl-D-alanineligase
(ADP-forming)
R04573 21
UDP-N-acetylmuramoyl-L-alanyl-D-glutamyl-L-lysine:alanyl-D-alanineligase
(ADP-forming)
R04617 21
UDP-N-acetylmuramoyl-L-alanyl-D-glutamyl-meso-2,6-diaminoheptanedioate:D-alanyl-D-alanine
ligase(ADP-forming)
R04668 21
R04669 21
R04743 21 (S)-Hydroxydecanoyl-CoA:NAD+ oxidoreductase
R04787 21
R04804 21 delta8,24-Cholestadien-3beta-ol delta7-delta8-isomerase
R04915 21 Quinoline-3,4-diol 2,4-dioxygenase (carbon monoxide-forming)
R05405 21
R05639 21 4,4-dimethyl-5a-cholesta-8,24-dien-3b-ol:NADP+ D14-oxidoreductase
R05719 21 3-hydroxy-1H-quinolin-4-one 2,4-dioxygenase (CO-forming)
R05729 21 alkene,NADH:oxygen oxidoreductase
R05730 21 alkene,NADH:oxygen oxidoreductase
R06292 21 ent-Kaur-16-ene,NADPH:oxygen oxidoreductase (hydroxylating)
R06369 21 2-hydroxy-4-isopropenylcyclohexane-1-carboxyl-CoA hydro-lyase
R07194 21 alkene,NADH:oxygen oxidoreductase
R07422 21
R02665 22 3-Hydroxyanthranilate:oxygen 3,4-oxidoreductase (decyclizing)
R02666 22 3-Hydroxyanthranilate:oxygen oxidoreductase
R02668 22 3-Hydroxy-L-kynurenine hydrolase
R02670 22 Hydorogen-peroxide:hydrogen-peroxide oxidoreductase
R03445 22
R04171 22 3-Hydroxy-L-kynurenine:2-oxoglutarate aminotransferase
R04172 22
R04329 22
R04378 22
1-(5'-Phosphoribosyl)-5-amino-4-imidazolecarboxamide:pyrophosphatephosphoribosyltransferase
R04611 22
R04671 22 4alpha-Methylcholesta-8-en-3beta-ol delta7-delta8-isomerase
R04744 22 (S)-Hydroxydecanoyl-CoA hydro-lyase
R04798 22
R05154 22 quinolin-4(1H)-one,NADH:oxygen oxidoreductase (3-oxygenating)
R05703 22 lanosterol D24-reductase
R06293 22 ent-Kaur-16-ene,NADPH:oxygen oxidoreductase (hydroxylating)
R06975 22
5-formaminoimidazole-4-carboxamide-1-beta-D-ribofuranosyl5'-monophosphate
synthetase
R07423 22
R01127 23 IMP 1,2-hydrolase (decyclizing)
R03310 23 5alpha-cholest-7-en-3beta-ol, NADH:oxygen 5-oxidoreductase
R03353 23 5alpha-Cholest-7-en-3beta-ol delta7-delta8-isomerase
R03439 23 kynurenate:oxygen oxidoreductase (hydroxylating)
R03954 23
R04328 23
R04753 23 trans-Dec-2-enoyl-CoA reductase
R04907 23
3-Hydroxykynurenamine:oxygenoxidoreductase(deaminating)(flavin-containing)
R06294 23 ent-Kaur-16-en-19-oate,NADPH:oxygen oxidoreductase (hydroxylating)
R06960 23
R07426 23
R01126 24 Inosine 5'-monophosphate phosphohydrolase
R01128 24 5'-Inosinate phosphoribohydrolase
R01130 24 IMP:NAD+ oxidoreductase
R01131 24 ATP:inosine 5'-phosphotransferase
R01132 24 IMP:pyrophosphate phosphoribosyltransferase
R01451 24 Cholesterol:NAD+ delta7-oxidoreductase
R03251 24 7,8-dihydro-7,8-dihydroxykynurenate:NAD+ oxidoreductase
R03311 24
R04742 24 Decanoyl-CoA:acetyl-CoA C-acyltransferase
R06295 24 ent-Kaur-16-en-19-oate,NADPH:oxygen oxidoreductase (hydroxylating)
R06296 24 ent-Kaur-16-en-19-oate,NADPH:oxygen oxidoreductase (hydroxylating)
R06961 24
R00055 25 Nucleoside:oxygen 5'-oxidoreductase
R01452 25
R01453 25
R01454 25 Cholesterol:oxygen oxidoreductase (side-chain-cleaving)
R01459 25 Cholesterol:oxygen oxidoreductase
R01460 25 Cholesteryl-beta-D-glucoside glucohydrolase
R01463 25 Cholesterol,NADPH:oxygen oxidoreductase (7alpha-hydroxylating)
R01769 25 Hypoxanthine:oxygen oxidoreductase
R01770 25 Inosine ribohydrolase
R01863 25 inosine:orthophosphate ribosyltransferase
R02142 25 XMP:pyrophosphate phosphoribosyltransferase
R02719 25 Xanthosine 5'-phosphate phosphohydrolase
R02723 25
R03252 25 7,8-Dihydroxykynurenate:oxygen 8,8a-oxidoreductase (decyclizing)
R03253 25 7,8-Dihydroxykynurenate:oxygen 8,8a-oxidoreductase (decyclizing)
R04741 25 (S)-3-Hydroxydodecanoyl-CoA:NAD+ oxidoreductase
R06297 25 ent-Kaur-16-en-19-oate,NADPH:oxygen oxidoreductase (hydroxylating)
R06962 25
R07207 25 cholesterol,NADPH:oxygen oxidoreductase (24-hydroxylating)
R01768 26 Xanthine:NAD+ oxidoreductase
R02103 26 xanthine:NAD+ oxidoreductase
R02107 26 Xanthine:oxygen oxidoreductase
R02141 26
R02143 26 Xanthosine ribohydrolase
R02145 26 Guanosine aminohydrolase
R02297 26 Xanthosine:orthophosphate ribosyltransferase
R02609 26 5beta-Cholestan-3-one:NADP+ 4,5-oxidoreductase
R02610 26 5alpha-cholestan-3-one:NADP+ delta7-oxidoreductase
R04170 26 (S)-3-Hydroxydodecanoyl-CoA hydro-lyase
R04263 26 cholest-5-ene-3beta,7alpha-diol:NAD+ 3-oxidoreductase
R04792 26
R04793 26
R04853 26 20alpha-Hydroxycholesterol,hydrogen-donor:oxygen
oxidoreductase(17-alpha-hydroxylating)
R04854 26 20alpha-Hydroxycholesterol:oxygen
oxidoreductase(side-chain-cleaving)
R04855 26 22beta-Hydroxycholesterol:oxygen
oxidoreductase(side-chain-cleaving)
R04910 26
R05822 26
R06322 26 (gibberellin-44),2-oxoglutarate:oxygen oxidoreductase
R06964 26
R07208 26
(24S)-cholest-5-ene-3beta,24-diol,NADPH:oxygenoxidoreductase(7alpha-hydroxylating)
R01228 27 ATP:inosine 5'-phosphotransferase
R01677 27 Guanosine ribohydrolase
R02106 27 Urate:oxygen oxidoreductase
R02147 27 guanosine:orthophosphate ribosyltransferase
R02646 27 Urate-3-ribonucleoside:orthophosphate D-ribosyltransferase
R03856 27 trans-Dodec-2-enoyl-CoA reductase
R04100 27 3-cis-Dodecenoyl-CoA delta3-cis-delta2-trans-isomerase
R04676 27 17alpha,20alpha-Dihydroxycholesterol:oxygen
oxidoreductase(side-chain-cleaving)
R04817 27
7alpha-Hydroxy-5beta-cholestan-3-one:(acceptor)delta4-oxidoreductase
R04826 27
7alpha-hydroxycholest-4-en-3-one,NADPH:oxygenoxidoreductase(12alpha-hydroxylating)
R04857 27
R04918 27
R06323 27 (gibberellin-44),2-oxoglutarate:oxygen oxidoreductase
R00332 28 ATP:(d)GMP phosphotransferase
R01134 28 NADH:guanosine-5'-phosphate oxidoreductase(deaminating)
R01227 28 Guanosine 5'-monophosphate phosphohydrolase
R01229 28 GMP:pyrophosphate phosphoribosyltransferase
R01676 28 Guanine aminohydrolase
R01969 28 Deoxyguanosine:orthophosphate ribosyltransferase
R03327 28 17alpha-Hydroxypregnenolone:NAD+ 3-oxidoreductase
R03403 28 3beta-Hydroxyandrost-5-en-17-one acetaldehyde-lyase
R03735 28 (2S,3S)-2-Hydroxytridecane-1,2,3-tricarboxylate
oxaloacetate-lyase(CoA-acylating)
R03858 28 Lauroyl-CoA:acetyl-CoA C-acyltransferase
R03859 28 3-Hydroxytetradecane-1,3,4-tricarboxylate
2-oxoglutarate-lyase(CoA-acylating)
R04675 28 17alpha-Hydroxypregnenolone,hydrogen-donor:oxygen
oxidoreductase(21-hydroxylating)
R04732 28
R04818 28 3alpha,7alpha-Dihydroxy-5beta-cholestane:NAD+
oxidoreductase(B-specific)
R04823 28
7alpha,12alpha-Dihydroxy-5beta-cholestan-3-one:(acceptor)delta4-oxidoreductase
R04916 28
R06063 28
R06064 28
R06335 28
R06601 28 5-Hydroxyisourate amidohydrolase
R00328 29 GDP phosphohydrolase
R00330 29 ATP:nucleoside-diphosphate phosphatransferase
R00336 29 Guanosine-3',5'-bis(diphosphate) 3'-pyrophosphohydrolase
R00337 29 GDPglucose glucohydrolase
R00356 29
R00430 29 GTP:pyruvate O2-phosphotransferase
R00431 29 GTP:oxaloacetate carboxy-lyase (transphosphorylating)
R00432 29 Succinate:CoA ligase (GDP-forming)
R00883 29 GDP:D-mannose-1-phosphate guanylyltransferase
R01517 29 GTP:3-phospho-D-glycerate 1-phosphotransferase
R01837 29 3beta-Hydroxyandrost-5-en-17-one:NAD+ 3-oxidoreductase
R01841 29 17alpha-Hydroxyprogesterone acetaldehyde-lyase
R01967 29 ATP:deoxyguanosine 5'-phosphotransferase
R01968 29 2'-Deoxyguanosine 5'-monophosphate phosphohydrolase
R02168 29 GDPglucose:D-glucose-6-phosphate 1-alpha-D-glucosyltransferase
R02405 29 Itaconate:CoA ligase (IDP-forming)
R02425 29 (S)(+)-Allantoin amidohydrolase
R03324 29 17alpha,20alpha-Dihydroxypregn-4-en-3-one:NAD+ 20-oxidoreductase
R03329 29 Steroid,reduced-adrenal-ferredoxin:oxygen
oxidoreductase(11-hydroxylating)
R03406 29 Androst-5-ene-3beta,17beta-diol:NAD+ oxidoreductase
R03408 29
R03925 29 (S)(+)-Allantoin racemase
R04731 29 4-aminoimidazole aminohydrolase
R04739 29 (S)-3-Hydroxytetradecanoyl-CoA:NAD+ oxidoreductase
R04806 29 5beta-cholestane-3alpha,7alpha-diol,NADPH:oxygen
oxidoreductase(26-hydroxylating)
R04824 29
3alpha,7alpha,12alpha-Trihydroxy-5beta-cholestane:NAD+oxidoreductase
(B-specific)
R04849 29 11-Deoxycortisol delta5-delat4-isomerase
R04850 29 17alpha,21-Dihydroxypregnenolone:oxygen
oxidoreductase(11-hydroxylating)
R06604 29
R06605 29
R07204 29
5beta-cholestane-3alpha,7alpha-diol,NADPH:oxygenoxidoreductase(12alpha-hydroxylating)
R00012 30 GTP:GTP guanylyltransferase
R00335 30 GTP phosphohydrolase (vesicle-releasing)
R00424 30 GTP 7,8-8,9-dihydrolase
R00425 30 GTP 7,8-8,9-dihydrolase (pyrophosphate-forming)
R00426 30 Guanosine 5'-triphosphate pyrophosphohydrolase
R00428 30 GTP 7,8-8,9-dihydrolase
R00434 30 GTP pyrophosphate-lyase (cyclizing)
R00517 30 GTP:cytidine 5'-phosphotransferase
R00880 30 GDP-D-mannose:NAD+ 6-oxidoreductase
R00881 30 GDPmannose sugarphosphohydrolase
R00885 30 GTP:alpha-D-mannose-1-phosphate guanylyltransferase
R00888 30 GDPmannose 4,6-hydro-lyase
R00889 30 GDPmannose 3,5-epimerase
R00954 30 GTP:alpha-D-glucose-1-phosphate guanylyltransferase
R00968 30 GTP:uridine 5'-phosphotransferase
R01135 30 IMP:L-aspartate ligase (GDP-forming)
R01233 30 GDPglucose sugarphosphohydrolase
R01836 30 Testosterone:NAD+ oxidoreductase
R01840 30
R02090 30 ATP:(d)GMP phosphotransferase
R02422 30 Allantoate amidinohydrolase
R02423 30 Allantoate amidinohydrolase (decarboxylating)
R02424 30 Allantoin amidohydrolase
R02499 30 Testosterone delta5-delat4-isomerase
R02840 30 Cortisol delta5-delat4-isomerase
R03409 30 Guanosine 3'-diphosphate 5'-triphosphate 5'-phosphohydrolase
R04026 30
R04678 30 16alpha-Hydroxyandrost-4-ene-3,17-dione delta5-delat4-isomerase
R04740 30 (S)-3-Hydroxytetradecanoyl-CoA hydro-lyase
R04805 30
R04807 30
5beta-Cholestane-3alpha,7alpha,12alpha-triol,NADPH:oxygenoxidoreductase
(26-hydroxylating)
R05768 30 GDP-mannose:3-phosphoglycerate 3-a-D-mannosyltransferase
R07306 30 GTP 8,9-hydrolase (phosphate-forming)
R00469 31 Ureidoglycolate amidohydrolase (decarboxylating)
R00776 31 (-)-Ureidoglycolate urea-lyase
R01083 31 N6-(1,2-Dicarboxyethyl)AMP AMP-lyase
R01232 31 P1,P4-Bis(5'-nucleosyl)-tetraphosphate nucleotidohydrolase
R01234 31 Guanosine 3',5'-cyclic phosphate 5'-nucleotidohydrolase
R01857 31 ATP:nucleoside-diphosphate phosphatransferase
R01858 31 dATP:pyruvate O2-phosphotransferase
R02501 31
R02502 31 UDPglucuronate beta-D-glucuronosyltransferase(acceptor-unspecific)
R02834 31 Cortisol:NAD+ 11-oxidoreductase
R02837 31 Acetyl-CoA:cortisol O-acetyltransferase
R02841 31
11beta,17alpha,21-Trihydroxy-5beta-pregnane-3,20-dione:NADP+delta4-oxidoreductase
R02935 31 (S)-Ureidoglycolate:NAD+ oxidoreductase
R03396 31 GDP-6-deoxy-D-talose:NAD+ 4-oxidoreductase
R03397 31 GDP-6-deoxy-D-mannose:NAD+ 4-oxidoreductase
R03459 31
2,5-Diamino-6-hydroxy-4-(5-phosphoribosylamino)-pyrimidine2-aminohydrolase
R03507 31
5beta-Cholestane-3alpha,7alpha,12alpha,26-tetraol:NAD+26-oxidoreductase
R03989 31 trans-Tetradec-2-enoyl-CoA reductase
R04286 31
2-Amino-4-hydroxy-6-(erythro-1,2,3-trihydroxypropyl)dihydropteridine
triphosphate lyase
R04506 31 3alpha,7alpha-Dihydroxy-5beta-cholestan-26-al:NAD+ oxidoreductase
R04620 31
2-Amino-4-hydroxy-6-(erythro-1,2,3-trihydroxypropyl)dihydropteridine
triphosphate phosphohydrolase (alkaline optimum)
R04638 31
R04759 31
R05046 31 Formamidopyrimidine nucleoside triphosphate 7,8-8,9-dihydrolase
R05047 31
R05554 31 Ureidoglycine aminohydrolase
R05692 31 GDP-L-fucose:NADP+ 4-oxidoreductase (3,5-epimerizing)
R05790 31 alpha-D-mannosyl-3-phosphoglycerate phosphohydrolase
R07059 31
R00085 32 ATP diphosphohydrolase
R00127 32 ATP:AMP phosphotransferase
R00181 32 AMP aminohydrolase
R00182 32 AMP phosphoribohydrolase
R00183 32 Adenosine 5'-monophosphate phosphohydrolase
R00185 32 ATP:adenosine 5'-phosphotransferase
R00188 32 Adenosine 3',5'-bisphosphate 3'(2')-phosphohydrolase
R00190 32 AMP:pyrophosphate phosphoribosyltransferase
R00235 32 Acetate:CoA ligase (AMP-forming)
R00236 32 Acetyl adenylate:CoA ligase (AMP-forming)
R00483 32 L-Aspartate:ammonia ligase (AMP-forming)
R00578 32 L-aspartate:L-glutamine amido-ligase (AMP-forming)
R00686 32 L-Phenylalanine racemase (ATP-hydrolysing)
R00925 32 Propanoate:CoA ligase (AMP-forming)
R00926 32 Propinol adenylate:CoA ligase (AMP-forming)
R01049 32 ATP:D-ribose-5-phosphate pyrophosphotransferase
R01510 32 2,3-Dihydroxybenzoate:L-serine ligase
R01855 32 2'-Deoxyguanosine 5'-triphosphate pyrophosphohydrolase
R01856 32 dGTP triphosphohydrolase
R01880 32 dGTP:uridine 5'-phosphotransferase
R01951 32 GTP:L-fucose-1-phosphate guanylyltransferase
R01954 32 L-Citrulline:L-aspartate ligase (AMP-forming)
R02091 32 dGTP:cytidine 5'-phosphotransferase
R02351 32
R02892 32 4,5alpha-dihydrocortisone:NADP+ delta4-oxidoreductase
R02893 32
17alpha,21-dihydroxy-5beta-pregnane-3,11,20-trione:NADP+delta4-oxidoreductase
R02937 32 Carbamoyl-phosphate:oxamate carbamoyltransferase
R03458 32 5-amino-6-(5-phosphoribitylamino)uracil:NADP+ 1'-oxidoreductase
R03504 32
2-Amino-4-hydroxy-6-(D-erythro-1,2,3-trihydroxypropyl)-7,8-dihydropteridine
glycolaldehyde-lyase
R03506 32
3alpha,7alpha,12alpha-Trihydroxy-5beta-cholestan-26-al:NAD+26-oxidoreductase
R03991 32 myristoyl-CoA:acetylCoA C-myristoyltransferase
R04038 32 2-Isopentenyl-diphosphate:AMP delta2-isopentenyltransferase
R04285 32 6-Lactoyl-5,6,7,8-tetrahydropterin:NADP+ 2'-oxidoreductase
R04621 32
R04761 32
R04832 32 Urocortisol:NAD+ oxidoreductase (B-specific)
R05048 32 GTP 7,8-8,9-dihydrolase
R05321 32 n-tetradecanoyl-CoA, NADPH2:O2 oxidoreductase [11-(E)
desaturating]
R05322 32 n-tetradecanoyl-CoA, NADH:O2 oxidoreductase [11-(Z) desaturating]
R05735 32 acetone:carbon-dioxide ligase (AMP-forming)
R05804 32 ADP:D-glucose 6-phosphotransferase
R05805 32 ADP:D-fructose-6-phosphate 1-phosphotransferase
R07060 32
R00087 33 ATP pyrophosphohydrolase
R00088 33 ATP aminohydrolase
R00089 33 ATP pyrophosphate-lyase (cyclizing)
R00122 33 ATP pyrophosphohydrolase
R00123 33 ADP aminohydrolase
R00126 33 ADP:ATP adenylyltransferase
R00157 33 Uridine triphosphate:AMP phosphotransferase
R00186 33 (S)-Lactate adenylohydrolase
R00199 33 ATP:pyruvate,water phosphotransferase
R00206 33 ATP:pyruvate,orthophosphate phosphotransferase
R00316 33 Acetate:CoA ligase (AMP-forming)
R00429 33 ATP:GTP 3'-pyrophosphotransferase
R00580 33
R00687 33 ATP:L-phenylalanine adenylyltransferase
R00735 33 L-Tyrosine:L-arginine ligase (AMP-forming)
R00910 33 L-Lysine:beta-alanine ligase (AMP-forming)
R00912 33 L-Arginine:beta-alanine ligase (AMP-forming)
R00948 33 ATP:alpha-D-glucose-1-phosphate adenyltransferase
R00979 33 ATP:anthranilate N-adenylyltransferase
R00982 33 Anthranilate:CoA ligase (AMP-forming)
R01052 33 ADP:D-ribose-5-phosphate adenylyltransferase
R01071 33 1-(5-Phospho-D-ribosyl)-ATP:pyrophosphate
phosphoribosyl-transferase
R01176 33 Butanoate:CoA ligase (AMP-forming)
R01230 33 Xanthosine-5'-phosphate:ammonia ligase (AMP-forming)
R01231 33 Xanthosine-5'-phosphate:L-glutamine amido-ligase (AMP-forming)
R01244 33 Adenine aminohydrolase
R01245 33 Adenosine ribohydrolase
R01300 33 4-Hydroxybenzoate:CoA ligase (AMP-forming)
R01354 33 Propanoate:CoA ligase (AMP-forming)
R01357 33 Acetoacetate:CoA ligase (AMP-forming)
R01504 33 ATP:2,3-dihydroxybenzoate adenylyltransferase
R01558 33 Oxalate:CoA ligase (AMP-forming)
R01560 33 Adenosine aminohydrolase
R01561 33 Adenosine:orthophosphate ribosyltransferase
R01616 33 4-Coumarate:CoA ligase (AMP-forming)
R01813 33 Tetrahydrobiopterin:NADP+ oxidoreductase
R01943 33 3,4-Dihydroxy-trans-cinnamate:CoA ligase (AMP-forming)
R02255 33 trans-Cinnamate:CoA ligase (AMP-forming)
R02347 33 Estradiol-17alpha:NAD+ 17-oxidoreductase
R02352 33 Estradiol-17beta:NAD+ 17-oxidoreductase
R02354 33
R02356 33
R02358 33 UDPglucuronate beta-D-glucuronosyltransferase(acceptor-unspecific)
R02473 33 (R)-Pantoate:beta-alanine ligase (AMP-forming)
R02539 33 Phenylacetate:CoA ligase
R02557 33 Deoxyadenosine:orthophosphate ribosyltransferase
R02699 33 4-Hydroxyphenylacetate:CoA ligase (AMP-forming)
R03005 33 ATP:nicotinamide-nucleotide adenylyltransferase
R03066 33
2-Amino-4-hydroxy-6-hydroxymethyl-7,8-dihydropteridine:4-aminobenzoate2-amino-4-hydroxydihydropteridine-6-methenyltransferase
R03087 33
R03098 33 L-2-Aminoadipate-6-semialdehyde:NAD(P)+ 6-oxidoreductase
R03099 33
R03503 33
ATP:2-amino-4-hydroxy-6-hydroxymethyl-7,8-dihydropteridine6'-pyrophosphotransferase
R04030 33 O-Succinylbenzoate:CoA ligase (AMP-forming)
R04507 33 3alpha,7alpha-Dihydroxy-5beta-cholestanate:CoA ligase
(AMP-forming)
R04580 33 3alpha,7alpha,12alpha-Trihydroxy-5beta-cholestanate:CoA
ligase(AMP-forming)
R04639 33
2-Amino-4-hydroxy-6-(erythro-1,2,3-trihydroxypropyl)dihydropteridine
triphosphate 7,8-8,9-dihydrolase
R04737 33 (S)-3-Hydroxyhexadecanoyl-CoA:NAD+ oxidoreductase
R04829 33 Urocortisone:NAD+ oxidoreductase (B-specific)
R04830 33 Urocortisone:NADP+ oxidoreductase (B-specific)
R04834 33 Cortol:NAD+ oxidoreductase
R05467 33 L-N2-(2-carboxyethyl)arginine cyclo-ligase (AMP-forming)
R05644 33
R05668 33
R05695 33 Nucleoside:oxygen 5'-oxidoreductase (H2O2-forming)
R05696 33
R06368 33 perillic acid:CoA ligase (AMP-forming)
R07280 33
R00125 34 P1,P4-Bis(5'-nucleosyl)-tetraphosphate
nucleotidebisphosphohydrolase
R00184 34 P1,P4-Bis(5'-adenosyl) tetraphosphate nucleotidohydrolase
R00189 34 Deamino-NAD+:ammonia ligase (AMP-forming)
R00191 34 Adenosine 3',5'-phosphate 5'-nucleotidohydrolase
R00257 34 Deamido-NAD+:L-glutamine amido-ligase (AMP-forming)
R00719 34 ITP diphosphohydrolase
R00720 34 Inosine 5'-triphosphate pyrophosphohydrolase
R00722 34 ATP:nucleoside-diphosphate phosphatransferase
R00724 34 ITP:pyruvate O2-phosphotransferase
R00725 34 ITP:D-hexose 6-phosphotransferase
R00726 34 ITP:oxaloacetate carboxy-lyase (transphosphorylating)
R00727 34 Succinate:CoA ligase (GDP-forming)
R00770 34 ITP:D-fructose-6-phosphate 1-phosphotransferase
R00876 34 ITP:D-hexose 6-phosphotransferase
R00911 34 beta-Alanyl-L-lysine hydrolase
R00951 34 ADPglucose sugarphosphohydrolase
R00961 34 IDP diphosphohydrolase
R00962 34 ITP:cytidine 5'-phosphotransferase
R00970 34 ITP:uridine 5'-phosphotransferase
R01054 34 ADPribose ribophosphohydrolase
R01301 34 4-Hydroxybenzoyl-CoA hydrolase
R01327 34 ITP:D-hexose 6-phosphotransferase
R01612 34
R01613 34 Malonyl-CoA:4-Coumaroyl-CoA malonyltransferase(cyclizing)
R01614 34 Malonyl-CoA:4-coumaroyl-CoA malonyltransferase (cyclizing)
R01615 34 4-Hydroxycinnamyl aldehyde:NADP+ oxidoreductase
(CoA-cinnamoylating)
R01617 34 4-Coumaroyl-CoA:agmatine N4-coumaroyltransferase
R01793 34 NADH:6,7-dihydropteridine oxidoreductase
R01795 34 L-Phenylalanine,tetrahydrobiopterin:oxygen
oxidoreductase(4-hydroxylating)
R01812 34 5,6,7,8-Tetrahydrobiopterin:NADP+ oxidoreductase
R01814 34 L-Tryptophan,tetrahydrobiopterin:oxygen
oxidoreductase(5-hydroxylating)
R01815 34 L-Tyrosine,tetrahydrobiopterin:oxygen
oxidoreductase(3-hydroxylating)
R01816 34 Anthranilate,tetrahydrobiopterin:oxygen
oxidoreductase(3-hydroxylating)
R01848 34 ITP:Sedoheptulose 7-phosphate 1-phosphotransferase
R01885 34
R01886 34 N(omega)-(ADP-D-ribosyl)-L-arginine ADPribosylhydrolase
R01941 34 3,4-Dihydroxyphenylacetaldehyde:NADP+
oxidoreductase(CoA-cinnamoylating)
R01944 34 Caffeoyl-CoA:putrescine N-(3,4-dihydroxycinnamoyl)transferase
R01945 34 Caffeoyl-CoA:quinate O-(hydroxycinnamoyl)transferase
R01946 34 Caffeoyl-CoA:isocitrate 3-O-(3,4-dihydroxycinnamoyl)transferase
R01964 34 ITP:D-hexose 6-phosphotransferase
R02088 34 2'-Deoxyadenosine 5'-monophosphate phosphohydrolase
R02089 34 ATP:deoxyadenosine 5'-phosphotransferase
R02237 34 Tetrahydrofolate:L-glutamate gamma-ligase (ADP-forming)
R02406 34 Itaconate:CoA ligase (IDP-forming)
R02416 34 4-Coumaroyl-CoA:shikimate O-(hydroxycinnamoyl)transferase
R02474 34 Pantothenate amidohydrolase
R02505 34 Malonyl-CoA:cinnamoyl-CoA malonyltransferase (cyclizing)
R02506 34 cinnamaldehyde:NADP+ oxidoreductase (CoA-cinnamoylating)
R02556 34 Deoxyadenosine aminohydrolase
R02576 34 Phenylacetyl-CoA:L-glutamine alpha-N-phenylacetyltransferase
R02867 34 ITP:D-hexose 6-phosphotransferase
R03004 34 Deamino-NAD+ nucleotidohydrolase
R03018 34 ATP:pantothenate 4'-phosphotransferase
R03067 34
2-Amino-4-hydroxy-6-hydroxymethyl-7,8-dihydropteridine-diphosphate:4-aminobenzoate2-amino-4-hydroxydihydropteridine-6-methenyltransferase
R03088 34
R03089 34
R03091 34 UDPglucuronate beta-D-glucuronosyltransferase(acceptor-unspecific)
R03239 34 ITP:D-Tagatose 6-phosphate 1-phosphotransferase
R03374 34 Caffeoyl-CoA:3-(3,4-dihydroxyphenyl)lactate
2'-O-caffeoyltransferase
R03935 34 beta-Alanyl-L-arginine hydrolase
R03998 34 anthranilyl-CoA,NADH:oxygen oxidoreductase (de-aromatizing)
R04035 34 Phosphoribosyl-ATP pyrophosphohydrolase
R04150 34 O-Succinylbenzoyl-CoA 1,4-dihydroxy-2-naphthoate-lyase
R04457 34
6,7-Dimethyl-8-(1-D-ribityl)lumazine:6,7-dimethyl-8-(1-D-ribityl)lumazine
2,3-butanediyltransferase
R04681 34 Estriol:NAD+ 17-oxidoreductase
R04738 34 (S)-3-Hydroxyhexadecanoyl-CoA hydro-lyase
R04776 34 Phenylacetyl-CoA:L-glutamine alpha-N-phenylacetyltransferase
R04777 34
R04831 34 Cortolone:NAD+ oxidoreductase
R05176 34 ADP-D-glycero-D-manno-heptose 6-epimerase
R05328 34 ADP-glucose:sn-glycerol-3-phosphate 2-b-D-glucosyltransferase
R05455 34
R05466 34 Deoxyamidinoproclavaminate,2-oxoglutarate:oxygen
oxidoreductase(3-hydroxylating)
R05669 34
R05697 34
R05841 34
R06512 34
R07211 34
L-phenylalanine,tetrahydrobiopterin:oxygenoxidoreductase(4-hydroxylating)
R07212 34
L-tyrosine,tetrahydrobiopterin:oxygenoxidoreductase(3-hydroxylating)
R07213 34
L-tryptophan,tetrahydrobiopterin:oxygenoxidoreductase(5-hydroxylating)
R07222 34 phenylacetyl-CoA:quinone oxidoreductase
R07254 34 malonyl-CoA:4-coumaroyl-CoA malonyltransferase (cyclizing,
reducing)
R07263 34
R00066 35
6,7-Dimethyl-8-(1-D-ribityl)lumazine:6,7-dimethyl-8-(1-D-ribityl)lumazine
2,3-butanediyltransferase
R00102 35 NAD+ glycohydrolase
R00103 35 NAD+ phosphohydrolase
R00104 35 ATP:NAD+ 2'-phosphotransferase
R00137 35 ATP:nicotinamide-nucleotide adenylyltransferase
R00555 35 NAD+:L-arginine ADP-D-ribosyltransferase
R00936 35 5,6,7,8-Tetrahydrofolate:NAD+ oxidoreductase
R01278 35 trans-Hexadec-2-enoyl-CoA reductase
R01547 35 ATP:AMP phosphotransferase
R02235 35 Dihydrofolate:NAD+ oxidoreductase
R02238 35 Formate:dihydrofolate ligase (ADP-forming)
R02700 35 5-Hydroxy-L-tryptophan:2-oxoglutarate aminotransferase
R02701 35 5-Hydroxy-L-tryptophan decarboxy-lyase
R02702 35 5-hydroxy-L-tryptophan:oxygen 2,3-dioxygenase (indole-decyclizing)
R02748 35 Deoxyinosine:orthophosphate ribosyltransferase
R02997 35 Chlorogenate hydroloase
R03054 35 cinnamyl-alcohol:NADP+ oxidoreductase
R03574 35
UDPglucose:5,7,3',4'-tetrahydroxyflavone7-O-beta-D-glucosyltransferase
R03590 35 flavanone,2-oxoglutarate:oxygen oxidoreductase (dehydrating)
R03640 35 Eriodictyol,2-oxoglutarate:oxygen oxidoreductase (3-hydroxylating)
R03794 35
(S)-2-Hydroxy-2-phenylacetate,tetrahydrobiopterin:oxygenoxidoreductase
(4-hydroxylating)
R04004 35 4-Coumaryl alcohol:NADP+ oxidoreductase
R04037 35 1-(5-phospho-D-ribosyl)-AMP 1,6-hydrolase
R04683 35 UDPglucuronate beta-D-glucuronosyltransferase(acceptor-unspecific)
R04901 35 (2S)-flavan-4-ol:NADP+ 4-oxidoreductase
R04902 35 flavanone,NADPH:oxygen oxidoreductase
R05103 35
R05357 35 Amidinoproclavaminate amidinohydrolase
R05454 35
R05546 35
R05791 35 2-(beta-D-glucosyl)-sn-glycerol-3-phosphate phosphohydrolase
R06537 35 flavonoid,NADPH:oxygen oxidoreductase (3'-hydroxylating)
R06556 35 flavanone lyase (decyclizing)
R06559 35 flavanone,NADPH:oxygen oxidoreductase
R06571 35 cinnamyl-alcohol:NADP+ oxidoreductase
R06792 35 apigenin,NADPH:oxygen oxidoreductase (isoflavanone-forming)
R06858 35
R07224 35 2',4,4',6'-tetrahydroxychalcone:oxygen oxidoreductase
R07262 35
R07294 35 phenylglyoxylyl-CoA hydrolase
R00112 36 NADPH:NAD+ oxidoreductase (B-specific)
R00113 36 NADPH:hydrogen-peroxide oxidoreductase
R00118 36
R00119 36 NADP+ glycohydrolase
R00205 36 2-Oxopropanal:NADP+ oxidoreductase
R00210 36 Pyruvate:NADP+ 2-oxidoreductase (CoA-acetylating)
R00216 36 (S)-Malate:NADP+ oxidoreductase(oxaloacetate-decarboxylating)
R00248 36 L-Glutamate:NADP+ oxidoreductase (deaminating)
R00267 36 Isocitrate:NADP+ oxidoreductase (decarboxylating)
R00343 36 (S)-Malate:NADP+ oxidoreductase
R00465 36 Glycolate:NADP+ oxidoreductase
R00549 36 ATP:riboflavin 5'-phosphotransferase
R00550 36 D-Glucose-1-phosphate:riboflavin 5'-phosphotransferase
R00676 36 L-Tryptophan:NADP+ oxidoreductase (deaminating)
R00706 36 3-Oxopropanoate:NADP+ oxidoreductase
(decarboxylating,CoA-acetylating)
R00708 36 L-1-Pyrroline-5-carboxylate:NAD+ oxidoreductase
R00711 36 Acetaldehyde:NADP+ oxidoreductase
R00714 36 Succinate-semialdehyde:NADP+ oxidoreductase
R00716 36 N6-(L-1,3-Dicarboxypropyl)-L-lysine:NADP+
oxidoreductase(L-lysine-forming)
R00733 36 L-arogenate:NAD+ oxidoreductase
R00746 36 Ethanol:NADP+ oxidoreductase
R00844 36 sn-Glycerol-3-phosphate:NADP+ 2-oxidoreductase
R00870 36 D-Mannitol:NADP+ 2-oxidoreductase
R00937 36 5,6,7,8-Tetrahydrofolate:NAD+ oxidoreductase
R00939 36 5,6,7,8-Tetrahydrofolate:NADP+ oxidoreductase
R00942 36 Tetrahydrofolate:L-glutamate gamma-ligase (ADP-forming)
R00943 36 Formate:tetrahydrofolate ligase (ADP-forming)
R00945 36 5,10-Methylenetetrahydrofolate:glycine hydroxymethyltransferase
R00978 36 5,6-Dihydrouracil:NADP+ oxidoreductase
R01039 36 Glycerol:NADP+ 2-oxidoreductase
R01041 36 Glycerol:NADP+ oxidoreductase
R01063 36 D-Glyceraldehyde-3-phosphate:NADP+ oxidoreductase(phosphorylating)
R01095 36 D-Galactose:NADP+ 1-oxidoreductase
R01097 36 D-Galactose:NADP+ 1-oxidoreductase
R01137 36 ATP:nucleoside-diphosphate phosphatransferase
R01138 36 dATP:pyruvate O2-phosphotransferase
R01139 36 dATP:D-hexose 6-phosphotransferase
R01140 36 dATP:D-hexose 6-phosphotransferase
R01143 36 methane,NADPH:oxygen oxidoreductase (hydroxylating)
R01212 36 L-valine:NADP+ oxidoreductase (deaminating)
R01251 36 L-Proline:NADP+ 5-oxidoreductase
R01268 36 Nicotinamide amidohydrolase
R01270 36 Nicotinamide D-ribonucleotide phosphoribohydrolase
R01271 36
Nicotinamide-nucleotide:pyrophosphatephospho-alpha-D-ribosyltransferase
R01274 36 Palmitoyl-CoA hydrolase
R01277 36 hexadecanal:NAD+ oxidoreductase (CoA-acylating)
R01280 36 Palmitate:CoA ligase (AMP-forming)
R01281 36 Palmitoyl-CoA:L-serine C-palmitoyltransferase (decarboxylating)
R01294 36 4-Hydroxybenzaldehyde:NADP+ oxidoreductase
R01298 36 4-hydroxybenzoate,NADH:oxygen oxidoreductase (3-hydroxylating)
R01299 36 4-hydroxybenzoate,NADPH:oxygen oxidoreductase
(1-hydroxylating,decarboxylating)
R01330 36 dATP:D-hexose 6-phosphotransferase
R01371 36 Phenyllactate:NADP+ oxidoreductase
R01392 36 D-Glycerate:NADP+ 2-oxidoreductase
R01430 36 D-xylose:NADP+ 1-oxidoreductase
R01521 36 beta-D-Glucose:NADP+ 1-oxoreductase
R01525 36 D-Ribitol-5-phosphate:NADP+ 2-oxidoreductase
R01575 36 D-Arabinose:NADP+ 1-oxidoreductase
R01730 36 Prephenate:NADP+ oxidoreductase(decarboxylating)
R01732 36 Riboflavin hydrolase
R01740 36 D-Gluconate:NADP+ 5-oxidoreductase
R01747 36 (R)-Glycerate:NADP+ oxidoreductase
R01759 36 L-Arabitol:NADP+ 1-oxidoreductase
R01764 36 Benzoylformate carboxy-lyase
R01775 36 L-Homoserine:NADP+ oxidoreductase
R01794 36 NADPH:6,7-dihydropteridine oxidoreductase
R01838 36 Testosterone:NADP+ 17-oxidoreductase
R01839 36 3beta-Hydroxyandrost-5-en-17-one:NADP+ 3-oxidoreductase
R01866 36 (S)-dihydroorotate:NADP+ oxidoreductase
R01904 36 Xylitol:NADP+ 4-oxidoreductase (L-xylulose-forming)
R01927 36
R01965 36 dATP:D-hexose 6-phosphotransferase
R01976 36 (S)-3-Hydroxybutanoyl-CoA:NADP+ oxidoreductase
R01986 36 4-Aminobutyraldehyde:NAD+ oxidoreductase
R02160 36 dihydroflavonol,2-oxoglutarate:oxygen oxidoreductase
R02236 36 Dihydrofolate:NADP+ oxidoreductase
R02247 36 (R)-Mevalonate:NADP+ oxidoreductase
R02259 36 Propane-1,2-diol:NADP+ oxidoreductase
R02294 36 N-Ribosylnicotinamide:orthophosphate ribosyltransferase
R02315 36 N6-(L-1,3-Dicarboxypropyl)-L-lysine:NADP+ oxidoreductase
R02322 36 Nicotinamide-D-ribonucleotide amidohydrolase
R02323 36 Nicotinamide ribonucleotide phosphohydrolase
R02353 36 Estradiol-17beta:NADP+ 17-oxidoreductase
R02413 36 Shikimate:NADP+ 5-oxidoreductase
R02456 36 D-Mannonate:NADP+ 6-oxidoreductase
R02500 36 Testosterone delta5-delat4-isomerase
R02517 36 3-hydroxyphenylacetate,NADPH:oxygen oxidoreductase
(6-hydroxylating)
R02537 36 Aldehyde:NADP+ oxidoreductase
R02639 36 3-Dehydro-L-gulonate:NADP+ 2-oxidoreductase
R02680 36 indole-3-ethanol:NADP+ oxidoreductase
R02697 36 4-Hydroxyphenylacetaldehyde:NADP+ oxidoreductase
R02729 36 5-Formiminotetrahydrofolate:glycine N-formiminotransferase
R02836 36 Cortisol:NADP+ 11-oxidoreductase
R02842 36 Cortisol delta5-delat4-isomerase
R02856 36 (R)-Acetoin:NAD+ oxidoreductase
R02868 36 dATP:D-hexose 6-phosphotransferase
R02908 36
5-Hydroxytryptamine:oxygenoxidoreductase(deaminating)(flavin-containing)
R02909 36 5-hydroxytryptamine:oxygen 2,3-dioxygenase (indole-decyclizing)
R02911 36 Acetyl-CoA:aralkylamine N-acetyltransferase
R02936 36 (S)-Ureidoglycolate:NADP+ oxidoreductase
R03103 36 L-2-Aminoadipate-6-semialdehyde:NADP+ 6-oxidoreductase
R03302 36 3,4-Dihydroxyphenylacetaldehyde:NADP+ oxidoreductase
R03328 36 17alpha-Hydroxypregnenolone:NADP+ 3-oxidoreductase
R03338 36 4-Hydroxyphenyllactate:NADP+ oxidoreductase
R03339 36 (R)-3-(4-hydroxyphenyl)lactate:NADP+ 2-oxidoreductase
R03588 36
UDPglucose:5,7,3',4'-tetrahydroxyflavone7-O-beta-D-glucosyltransferase
R03589 36 UDPglucuronate:luteolin 7-O-glucuronosyltransferase
R03636 36 Leucocyanidin:NADP+ 4-oxidoreductase
R03637 36 taxifolin,NADH:oxygen oxidoreductase (8-hydroxylating)
R03639 36 flavanone,NADPH:oxygen oxidoreductase
R03790 36
R03791 36 (S)-Mandelate racemase
R03792 36
R04005 36 UDPglucose:coniferyl-alcohol 4'-beta-D-glucosyltransferase
R04007 36 Donor:hydrogen-peroxide oxidoreductase
R04199 36 2,3,4,5-Tetrahydrodipicolinate:NADP+ oxidoreductase
R04201 36 D-threo-2,4-diaminopentanoate:NADP+
oxidoreductase(phosphorylating)
R04264 36 Cholest-5-ene-3beta,7alpha-diol:NAD+ 3-oxidoreductase
R04279 36 2-Hydroxy-2-hydropyrone-4,6-dicarboxylate:NADP+ 6-oxidoreductase
R04325 36
10-Formyltetrahydrofolate:5'-phosphoribosylglycinamideformyltransferase
R04419 36 5-Carboxymethyl-2-hydroxymuconic-semialdehyde:NADP+ oxidoreductase
R04526 36 UDP-apiose:apigenin
7-O-beta-D-glucoside2''-O-beta-D-apiofuranosyltransferase
R04560 36
10-Formyltetrahydrofolate:5'-phosphoribosyl-5-amino-4-imidazolecarboxamide
formyltransferase
R04599 36 3,4-Dihydroxy-L-phenylalanine:oxygen
4,5-oxidoreductase(recyclizing)
R04601 36 3,4-Dihydroxy-L-phenylalanine:oxygen
2,3-oxidoreductase(recyclizing)
R04640 36
N-(5'-Phospho-D-ribosylformimino)-5-amino-1-(5''-phospho-D-ribosyl)-4-imidazolecarboxamide
ketol-isomerase
R04680 36 16alpha-Hydroxyandrost-4-ene-3,17-dione delta5-delat4-isomerase
R04682 36 Estriol:NADP+ 17-oxidoreductase
R04688 36 2,5-Diaminohexanoate:NADP+ oxidoreductase (deaminating)
R04851 36 11-Deoxycortisol delta5-delat4-isomerase
R04883 36 3,4-Dihydroxymandelaldehyde:NADP+ oxidoreductase
R04911 36 Aryl-formylamine amidohydrolase
R04917 36
R05039 36 Pentahydroxyflavanone,2-oxoglutarate:oxygen
oxidoreductase(3-hydroxylating)
R05468 36
R05680 36 sn-Glycerol-1-phosphate:NADP 2-oxidoreductase
R05684 36 L-Idonate:NADP oxidoreductase
R05707 36 reduced-riboflavin:NADP+ oxidoreductase
R05725 36 nitric oxide, NADPH2:oxygen oxidoreductase
R06551 36 flavanone,2-oxoglutarate:oxygen oxidoreductase (dehydrating)
R06554 36
R06793 36 2,7,4'-trihydroxyisoflavanone hydro-lyase
R06821 36 malonyl-CoA:isoflavone-7-O-beta-D-glucoside
6''-O-malonyltransferase
R06826 36 UDP-L-rhamnose:apigenin
7-O-beta-D-glucoside2''-O-beta-L-rhamnosyltransferase
R06846 36 L-quinate:NADP+ 3-oxidoreductase
R07139 36 lactaldehyde:NADP+ oxidoreductase
R07143 36 D-arabinitol:NADP+ oxidoreductase
R07144 36 D-arabinitol:NADP+ oxidoreductase
R07147 36 D-glucose:NADP+ 1-oxidoreductase
R07165 36 L-aspartate:NADP+ oxidoreductase (deaminating)
R07172 36 NADPH:oxygen oxidoreductase
R07181 36 hydrogen:NADP+ oxidoreductase
R07198 36 liquiritigenin,NADPH:oxygen oxidoreductase (licodione-forming)
R07215 36 5alpha-cholest-7-en-3beta-ol, NADPH:oxygen 5-oxidoreductase
R07216 36 n-tetradecanoyl-CoA,NADPH:O2 oxidoreductase [11-(E) desaturating]
R07217 36 n-tetradecanoyl-CoA,NADPH:O2 oxidoreductase [11-(Z) desaturating]
R07225 36 2',3,4,4',6'-pentahydroxychalcone:oxygen oxidoreductase
R07407 36 L-aspartate:NADP+ oxidoreductase (deaminating)
R07418 36
R00027 37 2-Hydroxy-1,2-diphenylethanone benzaldehyde-lyase
R00105 37 ATP:NADH 2'-phosphotransferase
R00114 37 L-Glutamate:NADP+ oxidoreductase (transaminating)
R00134 37 Formate:NADP+ oxidoreductase
R00161 37 ATP:FMN adenylyltransferase
R00548 37 Riboflavin-5-phosphate phosphohydrolase (acid optimum)
R00789 37 ammonium-hydroxide:NAD(P)+ oxidoreductase
R00796 37 NADPH:nitrate oxidoreductase
R00825 37 Anthranilate,NADPH:oxygen oxidoreductase
(1,2-hydroxylating,deaminating, decarboxylating)
R00940 37 5,6,7,8-Tetrahydrofolate:NADP+ oxidoreductase
R00941 37 10-formyltetrahydrofolate:NADP+ oxidoreductase
R00944 37 10-Formyltetrahydrofolate amidohydrolase
R01142 37 Methane,NADH:oxygen oxidoreductase (hydroxylating)
R01218 37 5,10-methylenetetrahydrofolate:NAD+ oxidoreductase
R01220 37 5,10-methylenetetrahydrofolate:NADP+ oxidoreductase
R01221 37 glycine synthase
R01224 37 5-Methyltetrahyfrofolate:(acceptor) oxidoreductase
R01225 37 5,10-Methylenetetrahydrofolate:D-alanine
2-hydroxymethyltransferase
R01226 37
5,10-Methylenetetrahydrofolate:3-methyl-2-oxobutanoatehydroxymethyltransferase
R01249 37 L-proline:NADP+ 2-oxidoreductase
R01273 37 N-Ribosylnicotinamide ribohydrolase
R01419 37 Benzaldehyde:NAD+ oxidoreductase
R01420 37 benzaldehyde:NADP+ oxidoreductase
R01456 37 Cholesterol:NADP+ delta7-oxidoreductase
R01548 37 dATP:cytidine 5'-phosphotransferase
R01549 37 dATP:uridine 5'-phosphotransferase
R01607 37 3-Oxopropanoate:NADP+ oxidoreductase
R01630 37
R01653 37
R01654 37 10-Formyltetrahydrofolate:L-glutamate ligase (ADP-forming)
R01655 37 5,10-Methenyltetrahydrofolate 5-hydrolase(decyclizing)
R01669 37
5,10-Methylenetetrahydrofolate:deoxycytidylate5'-hydroxymethyltransferase
R01670 37 5,10-Methylenetetrahydrofolate:dCMP C-methyltransferase
R01703 37 Hexadecanoate:hydrogen-peroxide oxidoreductase
R01704 37 Palmitaldehyde:NAD+ oxidoreductase
R01750 37 D-Glycerate:NADP+ oxidoreductase (carboxylating)
R01766 37 L-threo-3-Phenylserine benzaldehyde-lyase
R01767 37 Mandelonitrile benzaldehyde-lyase
R01926 37
R01928 37 UDPgalactose:sphingosine 1-beta-galactosyltransferase
R01938 37
R02034 37 6-Phospho-D-gluconate:NADP+ 2-oxidoreductase
R02082 37 (R)-Mevalonate:NADP+ oxidoreductase (CoA acylating)
R02101 37 5,10-Methylenetetrahydrofolate:dUMP C-methyltransferase
R02156 37 quercetin:oxygen 2,3-oxidoreductase (decyclizing)
R02158 37 UDPglucose:flavonol 3-O-D-glucosyltransferase
R02203 37 L-Pipecolate:NADP+ 2-oxidoreductase
R02287 37 5-Formiminotetrahydrofolate:L-glutamate N-formiminotransferase
R02324 37 ATP:N-ribosylnicotinamide 5'-phosphotransferase
R02349 37 Estradiol-17alpha:NADP+ 16-oxidoreductase
R02355 37
R02436 37 Quercitrin 3-L-rhamnohydrolase
R02462 37 Hexadecanol:NAD+ oxidoreductase
R02463 37 hexadecanal:NADP+ delta2-oxidoreductase
R02516 37 4-hydroxyphenylacetate,NADPH:oxygen oxidoreductase
(1-hydroxylating)
R02562 37 4-aminobenzoate,NADPH:oxygen oxidoreductase
(1-hydroxylating,decarboxylating)
R02932 37 UDPglucose:isoflavone 7-O-beta-D-glucosyltransferase
R02978 37 Sphinganine:NADP+ 3-oxidoreductase
R02989 37 3-oxoadipate:NADP+ oxidoreductase
R03090 37
R03192 37 UDP-N-acetylmuramate:NADP+ oxidoreductase
R03325 37 17alpha,20alpha-Dihydroxypregn-4-en-3-one:NADP+ 20-oxidoreductase
R03392 37 CDP-4-dehydro-3,6-dideoxy-D-glucose:NADP+ 3-oxydoreductase
R03398 37 GDP-6-deoxy-D-talose:NADP+ 4-oxidoreductase
R03399 37 GDP-6-deoxy-D-mannose:NADP+ 4-oxidoreductase
R03407 37 Androst-5-ene-3beta,17beta-diol:NADP+ oxidoreductase
R03440 37 kynurenate:oxygen oxidoreductase (hydroxylating)
R03638 37 taxifolin,NADPH:oxygen oxidoreductase (8-hydroxylating)
R03999 37 anthranilyl-CoA,NADH:oxygen oxidoreductase (de-aromatizing)
R04006 37 4-Hydroxycinnamyl alcohol 4-D-glucoside beta-D-glucosidase
R04558 37
R04618 37 Malonyl-CoA:isoflavone-7-O-beta-D-glucoside
6''-O-malonyltransferase
R04655 37
R04819 37 3alpha,7alpha-Dihydroxy-5beta-cholestane:NADP+
oxidoreductase(B-specific)
R04825 37
3alpha,7alpha,12alpha-Trihydroxy-5beta-cholestane:NADP+oxidoreductase
(B-specific)
R04833 37 Urocortisol:NADP+ oxidoreductase (B-specific)
R04903 37 5-Hydroxyindoleacetaldehyde:NAD+ oxidoreductase
R04904 37 5-Hydroxyindoleacetaldehyde:oxygen oxidoreductase
R04909 37 5-Hydroxykynurenamine decarboxy-lyase
R05036 37 leucocyanidin,2-oxoglutarate:oxygen oxidoreductase
R05038 37 Leucodelphinidin:NADP+ 4-oxidoreductase
R05469 37
R05622 37
R05705 37 FMNH2:NAD+ oxidoreductase
R05706 37 FMNH2:NADP+ oxidoreductase
R05723 37 leucocyanidin,2-oxoglutarate:oxygen oxidoreductase
R05783 37 mandelamide hydrolase
R06532 37 (2R,3S)-catechin:NADP+ 4-oxidoreductase
R06539 37 dihydroflavonol,2-oxoglutarate:oxygen oxidoreductase
R06606 37 formononetin,NADPH:oxygen oxidoreductase (2'-hydroxylating)
R06607 37 formononetin,NADPH:oxygen oxidoreductase (2'-hydroxylating)
R06633 37
R06810 37 UDP-glucose:flavonol 7-O-beta-D-glucosyltransferase
R06827 37
UDP-glucuronate:luteolin-7-O-beta-D-glucuronide2''-O-glucuronosyltransferase
R06829 37
UDP-L-rhamnose:flavanone-7-O-glucoside2''-O-beta-L-rhamnosyltransferase
R07168 37 5-methyltetrahydrofolate:NAD+ oxidoreductase
R07317 37 2,7,4'-trihydroxyisoflavanone hydro-lyase
R07366 37 leucocyanidin,2-oxoglutarate:oxygen oxidoreductase
R00129 38
(6S)-beta-6-Hydroxy-1,4,5,6-tetrahydronicotinamide-adenine-dinucleotide
hydro-lyase (ATP-hydrolysing)
R00140 38
R00160 38 FAD nucleotidohydrolase
R00408 38 Succinate:(acceptor) oxidoreductase
R00807 38 Sucrose:(acceptor) 3-oxidoreductase
R00848 38 sn-Glycerol-3-phosphate:(acceptor) 2-oxidoreductase
R00924 38 Propanoyl-CoA:(acceptor) 2,3-oxidoreductase
R01175 38 Butanoyl-CoA:oxygen 2-oxidoreductase
R01222 38 5-Methyltetrahyfrofolate:(acceptor) oxidoreductase
R01257 38 (S)-Malate:(acceptor) oxidoreductase
R01279 38 Palmitoyl-CoA:oxygen 2-oxidoreductase
R01568 38 ADP:thymidine 5'-phosphotransferase
R01569 38 Thymidylate 5'-phosphohydrolase
R01571 38 ATP:thymidine 5'-phosphotransferase
R01680 38 Lactose:(acceptor) 3-oxidoreductase
R01741 38 D-Gluconate:(acceptor) 2-oxidoreductase
R02094 38 ATP:dTMP phosphotransferase
R02205 38 L-Pipecolate:(acceptor) 1,6-oxidoreductase
R02285 38 N-Formimino-L-glutamate formiminohydrolase
R02286 38 N-Formimino-L-glutamate iminohydrolase
R02300 38
S-Aminomethyldihydrolipoylprotein:(6S)-tetrahydrofolateaminomethyltransferase
(ammonia-forming)
R02301 38 5-Formyltetrahydrofolate cyclo-ligase (ADP-forming)
R02302 38 5-Formiminotetrahydrofolate ammonia-lyase (cyclizing)
R02487 38 Glutaryl-CoA:(acceptor) 2,3-oxidoreductase (decarboxylating)
R02558 38 (R)-Prunasin beta-D-glucohydrolase
R02661 38 2-Methylpropanoyl-CoA:(acceptor) 2,3-oxidoreductase
R02976 38 ATP:sphinganine 1-phosphotransferase
R02979 38
R03189 38 5-Formyltetrahydrofolate:L-glutamate N-formiminotransferase
R03294 38 trans-4-Hydroxy-L-proline:NAD+ oxidoreductase
R03457 38 D-erythro-1-(Imidazol-4-yl)glycerol 3-phosphate hydro-lyase
R03777 38 Octanoyl-CoA:oxygen 2-oxidoreductase
R03857 38 Lauroyl-CoA:(acceptor) 2,3-oxidoreductase
R03962 38 2'-hydroxydihydrodaidzein:NADP+ 2-oxidoreductase
R03990 38 Tetradecanoyl-CoA:(acceptor) 2,3-oxidoreductase
R04092 38
R04095 38 3-Methylbutanoyl-CoA:(acceptor) 2,3-oxidoreductase
R04235 38 ATP:5-methyldeoxycytidine-5'-phosphate phosphotransferase
R04326 38
R04547 38
R04554 38
R04592 38
R04751 38 Hexanoyl-CoA:(acceptor) 2,3-oxidoreductase
R04754 38 Decanoyl-CoA:(acceptor) 2,3-oxidoreductase
R04900 38 UDP-L-rhamnose:flavonol-3-O-D-glucoside L-rhamnosyltransferase
R04908 38
5-Hydroxykynurenamine:oxygenoxidoreductase(deaminating)(flavin-containing)
R05037 38 leucocyanidin,2-oxoglutarate:oxygen oxidoreductase
R05104 38
R06516 38 sphinganine-1-phosphate palmitaldehyde-lyase
R06521 38 3-sn-phosphatidate phosphohydrolase
R06525 38 Sphinganine, NADPH: oxygen oxidoreductase (4-hydroxylating)
R06533 38 (2R,3S)-catechin:NADP+ 4-oxidoreductase
R06535 38 UDP-glucose:flavonol 3-O-D-glucosyltransferase
R06542 38 flavan-3-ol:NADP+ oxidoreductase
R06613 38 5,10-methylenetetrahydrofolate,FADH2:dUMP C-methyltransferase
R06797 38 malonyl-CoA:flavonol-3-O-beta-D-glucoside 6''-O-malonyltransferase
R06812 38 UDP-glucose:flavonol-3-O-glucoside
2''-O-beta-D-glucosyltransferase
R06814 38 UDP-D-xylose:flavonol-3-O-glycoside
2''-O-beta-D-xylosyltransferase
R06828 38
UDP-glucuronate:luteolin-7-O-beta-D-diglucuronide4'-O-glucuronosyltransferase
R00139 39
R00524 39 Formamide amidohydrolase
R00525 39 N-Formyl-L-glutamate amidohydrolase
R01567 39 ATP:thymidine 5'-phosphotransferase
R01570 39 Thymidine:orthophosphate deoxyribosyltransferase
R02092 39 dTDP diphosphohydrolase
R02093 39 ATP:nucleoside-diphosphate phosphatransferase
R02464 39 Sphinganine-1-phosphate pamlmitaldehyde-lyase
R02925 39 D-Sorbitol:(acceptor) 1-oxidoreductase
R02985 39
R03243 39 5-Amino-2-oxopentanoate:2-oxoglutarate aminotransferase
R03291 39 trans-4-Hydroxy-L-proline:NAD+ 5-oxidoreductase
R03293 39 trans-4-Hydroxy-L-proline:NADP+ 5-oxidoreductase
R03534 39 2-Hydroxyglutarate:(acceptor) 2-oxidoreductase
R04137 39 3-Hydroxyisopentyl-CoA hydro-lyase
R04138 39 3-Methylcrotonoyl-CoA:carbon-dioxide ligase (ADP-forming)
R04443 39
R04444 39 L-1-Pyrroline-3-hydroxy-5-carboxylate:NAD+ oxidoreductase
R04445 39 L-1-Pyrroline-3-hydroxy-5-carboxylate:NADP+ oxidoreductase
R04783 39 3-Ketolactose galactohydrolase
R04809 39
R04813 39
(24R,25R)-3alpha,7alpha,12alpha,24-tetrahydroxy-5beta-cholestanoyl-CoA
hydro-lyase
R06520 39 3-sn-phosphatidate phosphohydrolase
R06536 39 UDP-glucose:flavonol 3-O-D-glucosyltransferase
R06543 39 flavan-3-ol:NADP+ oxidoreductase
R06544 39
R06811 39 UDP-D-xylose:flavonol-3-O-glycoside
2''-O-beta-D-xylosyltransferase
R06813 39
UDP-glucose:flavonol-3-O-beta-D-glucosyl-(1->2)-beta-D-glucoside2'''-O-beta-D-glucosyltransferase
R06817 39
malonyl-CoA:anthocyanidin-3-O-beta-D-glucoside6''-O-malonyltransferase
R06818 39
R01411 40 5-Methylcytosine aminohydrolase
R01412 40 Thymine,2-oxoglutarate:oxygen oxidoreductase (7-hydroxylating)
R01414 40 5,6-Dihydrothymine:NAD+ oxidoreductase
R01415 40 5,6-Dihydrothymine:NADP+ oxidoreductase
R02095 40 dTTP nucleotidohydrolase
R02096 40 dTTP:cytidine 5'-phosphotransferase
R02097 40 dTTP:uridine 5'-phosphotransferase
R02328 40 dTTP:alpha-D-glucose-1-phosphate thymidylyltransferase
R02329 40 dTTP:alpha-D-galactose-1-phosphate thymidylyltransferase
R03013 40 L-Histidinol-phosphate phosphohydrolase
R03113 40
R04810 40
R04812 40
R05051 40 L-erythro-4-Hydroxyglutamate:NAD+ oxidoreductase
R05052 40 L-erythro-4-Hydroxyglutamate:2-oxoglutarate aminotransferase
R05053 40 D-Aspartate:2-oxoglutarate aminotransferase
R06550 40
R06819 40 UDP-glucose:cyanidin 3-O-rutinoside 5-O-beta-D-glucosyltransferase
R01158 41 L-Histidinol:NAD+ oxidoreductase
R02771 41 dTDPglucose 4,6-hydro-lyase
R02983 41
R02984 41 dTDPglucose 4-epimerase
R03012 41 L-Histidinol:NAD+ oxidoreductase
R03055 41 5,6-Dihydrothymine amidohydrolase
R03719 41 Propanoyl-CoA:acetyl-CoA C-acyltransferase
R03826 41 dTDP-D-galactose:NAD+ 6-oxidoreductase
R04811 41 Propanoyl-CoA:acetyl-CoA C-acyltransferase
R06513 41
R07150 41 dTDP-D-galactose:NADP+ 6-oxidoreductase
R01160 42 Acetyl-CoA:L-histidine N-acetyltransferase
R01161 42
R01163 42 L-Histidinal:NAD+ oxidoreductase
R01164 42 L-Histidine:beta-alanine ligase (AMP-forming)
R01167 42 L-Histidine carboxy-lyase
R01168 42 L-Histidine ammonia-lyase
R01991 42 L-Histidine:4-aminobutanoate ligase (AMP-forming)
R02772 42
dTDP-4-acetamido-4,6-dideoxy-D-glucose:2-oxoglutarateaminotransferase
R02773 42 dTDP-4-amino-4,6-dideoxy-D-glucose:2-oxoglutarate aminotransferase
R02774 42 dTDP-4-dehydro-6-deoxy-D-glucose 3,5-epimerase
R02794 42 Cholate:CoA ligase (AMP-forming)
R03718 42 Choloyl-CoA:glycine N-choloyltransferase
R04666 42 3-Ureidoisobutyrate amidohydrolase
R04828 42 Chenodeoxyglycocholoyl-CoA:glycine N-choloyltransferase
R05517 42
R05518 42
R05687 42 dTDP-4-keto-6-Deoxyglucose reductase
R06424 42
R06428 42
R06437 42
R06514 42
R07296 42 choloyl-CoA hydrolase
R01166 43 Nalpha-(beta-alanyl)-L-histidine hydrolase
R01992 43 alpha-Aminobutyryl histidine hydrolase
R02150 43 1H-Imidazole-4-ethanamine:oxygen oxidoreductase
(deaminating)(copper-containing)
R02152 43
R02153 43 L-Glutamate:histamine ligase
R02154 43 L-Glutamate:histamine ligase
R02776 43 dTDP-6-deoxy-L-talose:NADP+ 4-oxidoreductase
R02777 43 dTDP-6-deoxy-L-mannose:NADP+ 4-oxidoreductase
R02792 43
3alpha,7alpha,12alpha-Trihydroxy-5beta-cholanate:NAD+7-oxidoreductase
R02793 43
3alpha,7alpha,12alpha-trihydroxy-5beta-cholanate:NADP+12-oxidoreductase
R02798 43
R02914 43 4,5-Dihydro-4-oxo-5-imidazolepropanoate hydro-lyase
R04069 43
R04185 43 (S)-3-(Imidazol-5-yl)lactate:NAD+ oxidoreductase
R04186 43 (S)-3-(Imidazol-5-yl)lactate:NADP+ oxidoreductase
R04874 43
R04876 43
R05526 43
R05835 43 Glycocholate amidohydrolase
R06423 43
R06429 43
R06430 43
R06438 43
R06440 43
R06443 43
R06631 43
R07220 43 deoxycholate:FAD oxidoreductase (7alpha-dehydroxylating)
R00069 44
R02288 44 4-imidazolone-5-propanoate amidohydrolase
R03495 44 12beta-hydroxysteroid:NADP+ 12-oxidoreductase
R04065 44 Imidazole acetaldehyde:NAD+ oxidoreductase
R04066 44 imidazole-4-acetate,NADH:oxygen oxidoreductase (5-hydroxylating)
R04068 44 Imidazole-4-acetate:5-phosphoribosyl-diphosphate ligase (ADP-
andpyrophosphate- forming)
R04252 44
R04282 44
R05516 44
R05527 44
R05836 44
R06431 44
R06433 44
R06441 44
R06446 44
R07295 44 deoxycholoyl-CoA hydrolase
R04214 45
R04479 45
R04879 45
R06434 45
R03188 46 N-Formimino-L-aspartate iminohydrolase
R00526 47 N-Formyl-L-aspartate amidohydrolase
