# Supplementary material for: Local and global modes of drug action in biochemical networks
Source: BMC Chem Biol. 2009 Apr 7;9:4. doi: 10.1186/1472-6769-9-4 (PMC2670818; doi:10.1186/1472-6769-9-4)
Supplement: Additional File 3 — Full set of metabolic drug scopes. This archive contains the full set of metabolic drug scopes for 276 drugs from the DrugBank database and four metabolic networks. Individual files in the archive are named according to the following nomenclature: DrugBank accession number of the drug, followed by "_hsa" for human or "_ref" for reference network, followed by "_i" for irreversible or "_r" for reversible network. [file 1472-6769-9-4-S3.zip › aprd00009_ref_r.txt]

  Expansion curve

seeds: H2O Oxygen Hippurate
not identified: C00306


      compounds:

ID generation name

C00001 1 H2O
C00007 1 Oxygen
C01586 1 Hippurate
C00009 2 Orthophosphate
C00027 2 H2O2
C00037 2 Glycine
C00080 2 H+
C00180 2 Benzoate
C05359 2 e-
C00011 3 CO2
C00013 3 Pyrophosphate
C00014 3 NH3
C00048 3 Glyoxylate
C00090 3 Catechol
C00156 3 4-Hydroxybenzoate
C00261 3 Benzaldehyde
C00282 3 Hydrogen
C00704 3 O2.-
C04634 3 1,6-Dihydroxycyclohexa-2,4-diene-1-carboxylate
C06206 3 Benzoyl phosphate
C06321 3 1,6-Dihydroxy-cis-2,4-cyclohexadiene-1-carboxylic acid
C06701 3 Phosphonate
C00058 4 Formate
C00086 4 Urea
C00108 4 Anthranilate
C00146 4 Phenol
C00160 4 Glycolate
C00169 4 Carbamoyl phosphate
C00192 4 Hydroxylamine
C00196 4 2,3-Dihydroxybenzoate
C00209 4 Oxalate
C00230 4 3,4-Dihydroxybenzoate
C00237 4 CO
C00530 4 p-Benzenediol
C00536 4 Triphosphate
C00556 4 Benzyl alcohol
C00603 4 (-)-Ureidoglycolate
C00633 4 4-Hydroxybenzaldehyde
C00682 4 2-Hydroxymuconate semialdehyde
C00697 4 Nitrogen
C00805 4 Salicylate
C01010 4 Urea-1-carboxylate
C01146 4 2-Hydroxy-3-oxopropanoate
C01353 4 Carbonic acid
C01408 4 Benzoin
C01563 4 Carbamate
C02137 4 alpha-Oxo-benzeneacetic acid
C02351 4 1,2-Benzoquinone
C02480 4 cis,cis-Muconate
C02734 4 Phenolic phosphate
C03290 4 L-threo-3-Phenylserine
C03861 4 Dibenzo[1,4]dioxin-2,3-dione
C03961 4 erythro-3-Hydroxy-L-aspartate
C04091 4 cis-1,2-Dihydrobenzene-1,2-diol
C04221 4 trans-1,2-Dihydrobenzene-1,2-diol
C05361 4 Hydrazine
C09814 4 Benzonitrile
C09815 4 Benzamide
C00036 5 Oxaloacetate
C00067 5 Formaldehyde
C00088 5 Nitrite
C00168 5 Hydroxypyruvate
C00258 5 D-Glycerate
C00266 5 Glycolaldehyde
C00288 5 HCO3-
C00292 5 Aniline
C00472 5 p-Benzoquinone
C00488 5 Formamide
C00499 5 Allantoate
C00568 5 4-Aminobenzoate
C00581 5 Guanidinoacetate
C00587 5 3-Hydroxybenzoate
C00596 5 2-Hydroxy-2,4-pentadienoate
C00628 5 2,5-Dihydroxybenzoate
C00802 5 Oxalureate
C00975 5 Dihydroxyfumarate
C00988 5 2-Phosphoglycolate
C01163 5 3-Carboxy-cis,cis-muconate
C01407 5 Benzene
C01417 5 Cyanate
C01455 5 Toluene
C01566 5 Cyanamide
C01818 5 Hyponitrite
C01983 5 (R)-Mandelate
C01984 5 (S)-Mandelate
C02091 5 Ureidoglycine
C02405 5 Formyl phosphate
C02466 5 Trimetaphosphate
C02501 5 2-Hydroxymuconate
C02637 5 3-Dehydroshikimate
C02775 5 2,3-Dihydroxyindole
C02814 5 Benzene-1,2,4-triol
C03198 5 (S)-4-Hydroxymandelate
C03223 5 3,4-Dihydroxyphthalate
C03233 5 4,5-Dihydroxyphthalate
C03590 5 4-Hydroxyphenylglyoxylate
C03666 5 2-Carboxy-cis,cis-muconate
C03710 5 N-Benzyloxycarbonylglycine
C04105 5 2,5-Dihydro-5-oxofuran-2-acetate
C04171 5 2,3-Dihydro-2,3-dihydroxybenzoate
C04480 5 3-Carboxy-2-hydroxymuconate semialdehyde
C04484 5 4-Carboxy-2-hydroxymuconate semialdehyde
C05360 5 Diimine
C05653 5 Formylanthranilate
C06059 5 Cyclic amidines
C06202 5 Salicylaldehyde
C06318 5 (3S,4R)-3,4-Dihydroxycyclohexa-1,5-diene-1,4-dicarboxylate
C06555 5 Biuret
C06603 5 cis,trans-4-Hydroxymuconic semialdehyde
C13635 5 4-Hydroxyphenacyl alcohol
C14097 5 2-Hydroxyisophthalic acid
C14610 5 (S)-5-Oxo-2,5-dihydrofuran-2-acetate
C00022 6 Pyruvate
C00033 6 Acetate
C00049 6 L-Aspartate
C00065 6 L-Serine
C00074 6 Phosphoenolpyruvate
C00132 6 Methanol
C00149 6 (S)-Malate
C00189 6 Ethanolamine
C00197 6 3-Phospho-D-glycerate
C00213 6 Sarcosine
C00218 6 Methylamine
C00244 6 Nitrate
C00402 6 D-Aspartate
C00493 6 Shikimate
C00552 6 meso-Tartaric acid
C00577 6 D-Glyceraldehyde
C00631 6 2-Phospho-D-glycerate
C00870 6 4-Nitrophenol
C00898 6 (R,R)-Tartaric acid
C00944 6 3-Dehydroquinate
C01179 6 3-(4-Hydroxyphenyl)pyruvate
C01273 6 2-Hydroxy-6-oxo-6-phenylhexa-2,4-dienoate
C01278 6 2-Carboxy-2,5-dihydro-5-oxofuran-2-acetate
C01326 6 Hydrogen cyanide
C01358 6 NH4OH
C01380 6 Ethylene glycol
C01444 6 Oxamate
C01467 6 3-Cresol
C01542 6 o-Cresol
C01551 6 Allantoin
C01751 6 Resorcinol
C01988 6 2-Nitrophenol
C01990 6 3-Oxalomalate
C02107 6 (S,S)-Tartaric acid
C02167 6 Maleylpyruvate
C02222 6 2-Maleylacetate
C02235 6 4-Nitrocatechol
C02350 6 (S)(+)-Allantoin
C02362 6 2-Oxosuccinamate
C02372 6 4-Hydroxyaniline
C03166 6 Phosphoguanidinoacetate
C03453 6 (Z)-5-Oxohex-2-enedioate
C03459 6 2-Hydroxy-3-oxosuccinate
C03586 6 2-Oxo-2,3-dihydrofuran-5-acetate
C03589 6 4-Hydroxy-2-oxopentanoate
C03676 6 3-Hydroxy-cis,cis-muconate
C03981 6 2-Hydroxyethylenedicarboxylate
C04324 6 4-Carboxy-2-hydroxy-cis,cis-muconate
C04553 6 3-Carboxy-2,5-dihydro-5-oxofuran-2-acetate
C04592 6 Toluene-cis-dihydrodiol
C04783 6 cis-4,5-Dihydroxycyclohexa-1(6),2-diene-1,2-dicarboxylate
C05343 6 (R)-4-Hydroxymandelate
C05375 6 2-Hydroxy-2-hydropyrone-4,6-dicarboxylate
C05585 6 Gentisate aldehyde
C05658 6 Indoxyl
C05854 6 4-Carboxy-2-oxo-4-pentanoate
C06330 6 Quinoline-3,4-diol
C06337 6 Terephthalate
C06554 6 Cyanuric acid
C06672 6 Vanillate
C06680 6 4-Hydroxyphthalate
C07103 6 2-Hydroxy-1,4-benzoquinone
C07301 6 (R)-Mandelamide
C07731 6 2-Hydroxy-6-oxo-6-(2-hydroxyphenyl)-hexa-2,4-dienoate
C07734 6 2-Hydroxy-6-oxo-6-(2-hydroxyphenoxy)-hexa-2,4-dienoate
C08062 6 2-Hydroxy-6-oxo-(2'-aminophenyl)-hexa-2,4-dienoate
C11503 6 3-Hydroxy-1H-quinolin-4-one
C11511 6 threo-3-Hydroxy-L-aspartate
C11824 6 Cyclic amide
C13634 6 2,3-Bis(4-hydroxyphenyl)-1,2-propanediol
C14096 6 3-Formylsalicylic acid
C00041 7 L-Alanine
C00082 7 L-Tyrosine
C00084 7 Acetaldehyde
C00099 7 beta-Alanine
C00116 7 Glycerol
C00118 7 (2R)-2-Hydroxy-3-(phosphonooxy)-propanal
C00122 7 Fumarate
C00133 7 D-Alanine
C00152 7 L-Asparagine
C00158 7 Citrate
C00186 7 (S)-Lactate
C00227 7 Acetyl phosphate
C00236 7 3-Phospho-D-glyceroyl phosphate
C00251 7 Chorismate
C00254 7 Prephenate
C00256 7 (R)-Lactate
C00296 7 Quinate
C00300 7 Creatine
C00346 7 Ethanolamine phosphate
C00423 7 trans-Cinnamate
C00438 7 N-Carbamoyl-L-aspartate
C00463 7 Indole
C00497 7 (R)-Malate
C00533 7 Nitric oxide
C00544 7 Homogentisate
C00546 7 Methylglyoxal
C00548 7 Phenyl acetate
C00642 7 4-Hydroxyphenylacetate
C00679 7 5-Dehydro-4-deoxy-D-glucarate
C00684 7 2-Dehydro-3-deoxy-L-arabinonate
C00716 7 Serine
C00740 7 D-Serine
C00755 7 4-Hydroxy-3-methoxy-benzaldehyde
C00811 7 4-Coumarate
C00846 7 3-Oxoadipate
C00885 7 Isochorismate
C00900 7 2-Acetolactate
C01005 7 O-Phospho-L-serine
C01026 7 N,N-Dimethylglycine
C01042 7 N-Acetyl-L-aspartate
C01043 7 N-Carbamoylsarcosine
C01044 7 N-Formyl-L-aspartate
C01108 7 1,2,3-Trihydroxybenzene
C01127 7 4-Hydroxy-2-oxoglutarate
C01159 7 2,3-Bisphospho-D-glycerate
C01182 7 D-Ribulose 1,5-bisphosphate
C01405 7 Aspirin
C01438 7 Methane
C01606 7 Phthalate
C02132 7 Acetylpyruvate
C02218 7 2-Aminoacrylate
C02220 7 2-Aminomuconate
C02294 7 Methylguanidine
C02348 7 (R)(-)-Allantoin
C02512 7 3-Cyano-L-alanine
C02514 7 3-Fumarylpyruvate
C02526 7 Biphenyl-2,3-diol
C02614 7 (S)-2-Methylmalate
C02652 7 5-Dehydroshikimate
C02657 7 6-Methylsalicylate
C02721 7 N-Methyl-L-alanine
C02798 7 3-Phosphonopyruvate
C02923 7 2,3-Dihydroxytoluene
C03015 7 O-Carbamoyl-L-serine
C03082 7 4-Phospho-L-aspartate
C03139 7 N-Amidino-L-aspartate
C03175 7 Shikimate 3-phosphate
C03232 7 3-Phosphonooxypyruvate
C03248 7 Acetylenedicarboxylate
C03360 7 4-Nitrophenyl phosphate
C03548 7 trans-2,3-Epoxysuccinate
C03557 7 (2-Aminoethyl)phosphonate
C03569 7 2,2',3-Trihydroxybiphenyl
C03671 7 2-Pyrone-4,6-dicarboxylate
C03672 7 3-(4-Hydroxyphenyl)lactate
C03716 7 Oxaloacetate 4-methyl ester
C03750 7 2,6-Dioxo-6-phenylhexanoate
C03765 7 4-Hydroxyphenylacetaldehyde
C03790 7 N-(Carboxymethyl)-D-alanine
C03826 7 2-Dehydro-3-deoxy-D-xylonate
C03921 7 2-Dehydro-3-deoxy-D-glucarate
C03964 7 (R)-3-(4-Hydroxyphenyl)lactate
C04115 7 4-Carboxy-4-hydroxy-2-oxoadipate
C04184 7 4-Hydroxy-4-methyl-2-oxoglutarate
C04204 7 N-(2,3-Dihydroxybenzoyl)-L-serine
C04431 7 cis-4-Carboxymethylenebut-2-en-4-olide
C04691 7 2-Dehydro-3-deoxy-D-arabino-heptonate 7-phosphate
C05350 7 2-Hydroxy-3-(4-hydroxyphenyl)propenoate
C05406 7 (4S)-5-Hydroxy-2,4-dioxopentanoate
C05598 7 Phenylacetylglycine
C05682 7 Phosphonoacetate
C05840 7 Iminoaspartate
C05946 7 D-4-Hydroxy-2-oxoglutarate
C06010 7 (S)-2-Acetolactate
C06033 7 Parapyruvate
C06203 7 trans-O-Hydroxybenzylidenepyruvate
C06210 7 2-Hydroxy-6-keto-2,4-heptadienoate
C06244 7 Acetamide
C06343 7 Quinolin-4-ol
C06393 7 2,3-Diaminopropanoate
C06548 7 Ethylene oxide
C07733 7 2,2',3-Trihydroxydiphenylether
C08061 7 2'-Aminobiphenyl-2,3-diol
C08734 7 2,4-Dihydroxy-6-amino-1,3,5-triazine
C11355 7 4-Amino-4-deoxychorismate
C11527 7 4-Hydroxymandelate
C11821 7 5-Hydroxyisourate
C11822 7 2-Aminomalonate semialdehyde
C12248 7 5-Hydroxy-2-oxo-4-ureido-2,5-dihydro-1H-imidazole-5-carboxylate
C12838 7 trans-4-Carboxymethylenebut-2-en-4-olide
C13631 7 2,2-Bis(4-hydroxyphenyl)-1-propanol
C13636 7 4-Hydroxyphenyl acetate
C14095 7 2-Hydroxy-3-carboxybenzalpyruvate
C00042 8 Succinate
C00078 8 L-Tryptophan
C00079 8 L-Phenylalanine
C00093 8 sn-Glycerol 3-phosphate
C00111 8 Glycerone phosphate
C00166 8 Phenylpyruvate
C00184 8 Glycerone
C00188 8 L-Threonine
C00199 8 D-Ribulose 5-phosphate
C00222 8 3-Oxopropanoate
C00231 8 D-Xylulose 5-phosphate
C00279 8 D-Erythrose 4-phosphate
C00311 8 Isocitrate
C00322 8 2-Oxoadipate
C00328 8 L-Kynurenine
C00337 8 (S)-Dihydroorotate
C00355 8 3,4-Dihydroxy-L-phenylalanine
C00366 8 Urate
C00417 8 cis-Aconitate
C00424 8 (S)-Lactaldehyde
C00433 8 2,5-Dioxopentanoate
C00441 8 L-Aspartate 4-semialdehyde
C00469 8 Ethanol
C00483 8 Tyramine
C00502 8 D-Xylonate
C00545 8 L-Arabinonate
C00597 8 3-Phosphoglycerate
C00623 8 Glycerol 1-phosphate
C00673 8 2-Deoxy-D-ribose 5-phosphate
C00711 8 Malate
C00791 8 Creatinine
C00810 8 (R)-Acetoin
C00818 8 D-Glucarate
C00826 8 L-Arogenate
C00878 8 D-Arabinonate
C00879 8 D-Galactarate
C00887 8 Nitrous oxide
C00937 8 (R)-Lactaldehyde
C00969 8 3-Hydroxypropanal
C00979 8 O-Acetyl-L-serine
C00993 8 D-Alanyl-D-alanine
C01036 8 4-Maleylacetoacetate
C01073 8 N-Acetyl-beta-alanine
C01161 8 3,4-Dihydroxyphenylacetate
C01197 8 3,4-Dihydroxy-trans-cinnamate
C01269 8 5-O-(1-Carboxyvinyl)-3-phosphoshikimate
C01286 8 2-Dehydro-3-deoxy-D-galactonate 6-phosphate
C01384 8 Maleic acid
C01424 8 Gallate
C01456 8 Tropate
C01468 8 4-Cresol
C01548 8 Acetylene
C01732 8 Mesaconate
C01772 8 trans-2-Hydroxycinnamate
C01837 8 Nitroethane
C01888 8 Aminoacetone
C02207 8 beta-Alanopine
C02305 8 Phosphocreatine
C02499 8 2-Hydroxybiphenyl
C02532 8 D-O-Phosphoserine
C02558 8 N-Acetylarylamine
C02565 8 N-Methylhydantoin
C02612 8 (R)-2-Methylmalate
C02642 8 3-Ureidopropionate
C02700 8 L-Formylkynurenine
C02979 8 Glycerol 2-phosphate
C03004 8 N-Hydroxy-L-tyrosine
C03057 8 2-Carboxybenzaldehyde
C03065 8 3-Guanidinopropanoate
C03124 8 L-Aspartylhydroxamate
C03167 8 Phosphonoacetaldehyde
C03210 8 2,2'-Iminodipropanoate
C03214 8 2-Amino-3-oxobutanoate
C03283 8 L-2,4-Diaminobutanoate
C03341 8 2-Amino-4-oxopentanoic acid
C03409 8 N-Formimino-L-aspartate
C03506 8 Indoleglycerol phosphate
C03508 8 L-2-Amino-3-oxobutanoic acid
C03549 8 2-Hydroxycinnamate
C03574 8 2-Formylaminobenzaldehyde
C03600 8 Carboxymethyloxysuccinate
C03703 8 L-5-Carboxymethylhydantoin
C03824 8 2-Aminomuconate semialdehyde
C03872 8 L-Serine-phosphoethanolamine
C04039 8 2,3-Dihydroxy-3-methylbutanoate
C04181 8 3-Hydroxy-3-methyl-2-oxobutanoic acid
C04227 8 1-(4-Hydroxyphenyl)-2-aminoethanol
C04272 8 (R)-2,3-Dihydroxy-3-methylbutanoate
C04368 8 3-Amino-3-(4-hydroxyphenyl)propanoate
C04442 8 2-Dehydro-3-deoxy-6-phospho-D-gluconate
C04451 8 4-Carboxy-2-hydroxyhexa-2,4-dienedioate
C04547 8 1,2-Bis(4-hydroxy-3-methoxyphenyl)ethylene
C04548 8 1-(4-Hydroxyphenyl)-2-(methylamino)ethanol
C05235 8 Hydroxyacetone
C05364 8 4-Carboxy-2-oxo-3-hexenedioate
C05519 8 L-Allothreonine
C05593 8 3-Hydroxyphenylacetate
C05616 8 3-O-Methylgallate
C05627 8 4-Hydroxystyrene
C05629 8 Phenylpropanoate
C05665 8 beta-Aminopropion aldehyde
C05670 8 beta-Aminopropionitrile
C05672 8 2-Amino-3-phosphonopropanoate
C05852 8 2-Hydroxyphenylacetate
C05947 8 L-erythro-4-Hydroxyglutamate
C05999 8 Lactaldehyde
C06034 8 4-Hydroxy-4-methylglutamate
C06035 8 4-Methylene-2-oxoglutarate
C06044 8 4-Hydroxyphenylethanol
C06189 8 Cyclic 2,3-bisphospho-D-glycerate
C06204 8 2-Hydroxychromene-2-carboxylate
C06317 8 4-Hydroxy-3-methoxy-benzenemethanol
C06547 8 Ethylene
C06589 8 cis-2,3-Dihydro-2,3-dihydroxybiphenyl
C06720 8 1,6-Dihydroxy-5-methylcyclohexa-2,4-dienecarboxylate
C06731 8 1,2-Dihydroxy-6-methylcyclohexa-3,5-dienecarboxylate
C06735 8 Aminoacetaldehyde
C06772 8 Diethanolamine
C07729 8 Dibenzofuran
C07732 8 Dibenzo-p-dioxin
C08060 8 Carbazole
C08733 8 2-Hydroxy-4,6-diamino-1,3,5-triazine
C09816 8 Benzylsuccinate
C10700 8 4'-Hydroxyacetophenone
C11437 8 1-Deoxy-D-xylulose 5-phosphate
C12312 8 Indolin-2-one
C12323 8 L-4-Hydroxyphenylglycine
C12622 8 cis-3-(3-Carboxyethenyl)-3,5-cyclohexadiene-1,2-diol
C12624 8 2-Hydroxy-6-ketononatrienedioate
C13624 8 Bisphenol A
C13633 8 2,2-Bis(4-hydroxyphenyl)-propanoic acid
C14088 8 3-Methylsalicylate
C14094 8 2-Carboxy-2-hydroxy-8-carboxychromene
C15499 8 Pentane-2,4-dione
C00026 9 2-Oxoglutarate
C00085 9 D-Fructose 6-phosphate
C00109 9 2-Oxobutanoate
C00117 9 D-Ribose 5-phosphate
C00141 9 3-Methyl-2-oxobutanoic acid
C00164 9 Acetoacetate
C00204 9 2-Dehydro-3-deoxy-D-gluconate
C00232 9 Succinate semialdehyde
C00263 9 L-Homoserine
C00295 9 Orotate
C00309 9 D-Ribulose
C00310 9 D-Xylulose
C00331 9 Indolepyruvate
C00333 9 D-Galacturonate
C00345 9 6-Phospho-D-gluconate
C00354 9 D-Fructose 1,6-bisphosphate
C00383 9 Malonate
C00385 9 Xanthine
C00398 9 Tryptamine
C00429 9 5,6-Dihydrouracil
C00447 9 Sedoheptulose 1,7-bisphosphate
C00490 9 Itaconate
C00583 9 Propane-1,2-diol
C00601 9 Phenylacetaldehyde
C00652 9 D-Arabinono-1,4-lactone
C00672 9 2-Deoxy-D-ribose 1-phosphate
C00741 9 Diacetyl
C00804 9 Propynoate
C00815 9 Citramalate
C00820 9 D-Threonine
C00822 9 Dopaquinone
C00977 9 L-Tryptophanamide
C00986 9 1,3-Diaminopropane
C01013 9 3-Hydroxypropanoate
C01061 9 4-Fumarylacetoacetate
C01068 9 D-Ribitol 5-phosphate
C01094 9 D-Fructose 1-phosphate
C01099 9 L-Fuculose 1-phosphate
C01101 9 L-Ribulose 5-phosphate
C01102 9 O-Phospho-L-homoserine
C01112 9 D-Arabinose 5-phosphate
C01114 9 L-Arabinono-1,4-lactone
C01131 9 L-Rhamnulose 1-phosphate
C01198 9 3-(2-Hydroxyphenyl)propanoate
C01216 9 2-Dehydro-3-deoxy-D-galactonate
C01233 9 sn-glycero-3-Phosphoethanolamine
C01252 9 4-(2-Aminophenyl)-2,4-dioxobutanoate
C01275 9 (3E)-4-(2-Carboxyphenyl)-2-oxobut-3-enoate
C01302 9 1-(2-Carboxyphenylamino)-1'-deoxy-D-ribulose 5'-phosphate
C01537 9 Urethane
C01572 9 Digallate
C01596 9 Maleamate
C01769 9 (S)-Acetoin
C01801 9 Deoxyribose
C01987 9 2-Aminophenol
C02226 9 2-Methylmaleate
C02266 9 D-Xylonolactone
C02341 9 trans-Aconitate
C02360 9 2-Hydroxyadipate
C02457 9 Propane-1,3-diol
C02505 9 2-Phenylacetamide
C02670 9 D-Glucuronolactone
C02693 9 Indole-3-acetamide
C02752 9 Triacetate lactone
C02753 9 D-Xylono-1,4-lactone
C02763 9 enol-Phenylpyruvate
C02912 9 (R)-Propane-1,2-diol
C02917 9 (S)-Propane-1,2-diol
C03012 9 Naphthalene-1,2-diol
C03044 9 (R,R)-Butane-2,3-diol
C03071 9 3-aci-Nitropropanoate
C03147 9 N-Malonylanthranilate
C03194 9 (R)-1-Aminopropan-2-ol
C03227 9 3-Hydroxy-L-kynurenine
C03230 9 3-Indoleglycolaldehyde
C03340 9 L-2,3-Dihydrodipicolinate
C03393 9 4-Phospho-D-erythronate
C03394 9 Erythrulose 1-phosphate
C03519 9 N-Acetyl-L-phenylalanine
C03618 9 L-threo-3-Methylaspartate
C03722 9 Pyridine-2,3-dicarboxylate
C03758 9 4-(2-Aminoethyl)-1,2-benzenediol
C03785 9 D-Tagatose 1,6-bisphosphate
C03943 9 (2R,4S)-2,4-Diaminopentanoate
C03947 9 Glycerol 1,2-cyclic phosphate
C03979 9 2-Dehydro-3-deoxy-L-rhamnonate
C04043 9 3,4-Dihydroxyphenylacetaldehyde
C04281 9 L-1-Pyrroline-3-hydroxy-5-carboxylate
C04282 9 1-Pyrroline-4-hydroxy-2-carboxylate
C04366 9 3-(2-Carboxyethenyl)-cis,cis-muconate
C04409 9 2-Amino-3-carboxymuconate semialdehyde
C04456 9 6-Phospho-5-dehydro-2-deoxy-D-gluconate
C04479 9 2-Hydroxy-6-oxonona-2,4-diene-1,9-dioate
C04593 9 (2S,3R)-3-Hydroxybutane-1,2,3-tricarboxylate
C04642 9 2-Hydroxy-5-carboxymethylmuconate semialdehyde
C04796 9 4-(L-Alanin-3-yl)-2-hydroxy-cis,cis-muconate 6-semialdehyde
C04797 9 5-(L-Alanin-3-yl)-2-hydroxy-cis,cis-muconate 6-semialdehyde
C05133 9 4-Imidazolone-5-acetate
C05332 9 Phenethylamine
C05345 9 beta-D-Fructose 6-phosphate
C05378 9 beta-D-Fructose 1,6-bisphosphate
C05379 9 Oxalosuccinate
C05405 9 L-Arabinono-1,5-lactone
C05533 9 Oxaloglutarate
C05607 9 Phenyllactate
C05662 9 Homoisocitrate
C05938 9 L-4-Hydroxyglutamate semialdehyde
C06019 9 D-arabino-3-Hexulose 6-phosphate
C06029 9 L-threo-3-Methylmalate
C06159 9 2-Dehydro-3-deoxy-D-fuconate
C06224 9 3,4-Dihydroxystyrene
C06234 9 4-Methyl-L-glutamate
C06441 9 L-Xylulose 1-phosphate
C06442 9 N-gamma-Acetyldiaminobutyrate
C06455 9 Hydroxymethylphosphonate
C06588 9 Biphenyl
C06732 9 alpha,beta-Didehydrotryptophan
C06771 9 Triethanolamine
C06893 9 2-Deoxy-5-keto-D-gluconic acid 6-phosphate
C07086 9 Phenylacetic acid
C07211 9 m-Methylbenzoate
C07215 9 o-Toluate
C08737 9 Melamine
C11130 9 1,3-Dihydro-3-hydroxy-2H-indol-2-one
C11205 9 Hexadimethrine bromide
C11434 9 2-C-Methyl-D-erythritol 4-phosphate
C11588 9 cis-3-(Carboxy-ethyl)-3,5-cyclo-hexadiene-1,2-diol
C12623 9 trans-2,3-Dihydroxycinnamate
C13629 9 1,2-Bis(4-hydroxyphenyl)-2-propanol
C13632 9 4,4'-Dihydroxy-alpha-methylstilbene
C13638 9 1-(4'-Hydroxyphenyl)ethanol
C14087 9 3-Methylsalicylaldehyde
C14093 9 1,2-Dihydroxy-8-carboxynaphthalene
C15503 9 N,N-Dihydroxy-L-tyrosine
C15556 9 3,4-Dihydroxy-2-butanone 4-phosphate
C00025 10 L-Glutamate
C00092 10 D-Glucose 6-phosphate
C00095 10 D-Fructose
C00106 10 Uracil
C00121 10 D-Ribose
C00181 10 D-Xylose
C00183 10 L-Valine
C00191 10 D-Glucuronate
C00207 10 Acetone
C00216 10 D-Arabinose
C00217 10 D-Glutamate
C00242 10 Guanine
C00253 10 Nicotinate
C00257 10 D-Gluconic acid
C00259 10 L-Arabinose
C00262 10 Hypoxanthine
C00275 10 D-Mannose 6-phosphate
C00281 10 Sedoheptulose 7-phosphate
C00312 10 L-Xylulose
C00352 10 D-Glucosamine 6-phosphate
C00379 10 Xylitol
C00418 10 (R)-Mevalonate
C00430 10 5-Aminolevulinate
C00466 10 Acetoin
C00474 10 Ribitol
C00476 10 D-Lyxose
C00479 10 Propanal
C00489 10 Glutarate
C00508 10 L-Ribulose
C00511 10 Propenoate
C00514 10 D-Mannonate
C00515 10 D-Ornithine
C00558 10 D-Tagaturonate
C00620 10 alpha-D-Ribose 1-phosphate
C00632 10 3-Hydroxyanthranilate
C00637 10 Indole-3-acetaldehyde
C00644 10 D-Mannitol 1-phosphate
C00665 10 beta-D-Fructose 2,6-bisphosphate
C00668 10 alpha-D-Glucose 6-phosphate
C00813 10 Barbiturate
C00817 10 D-Altronate
C00861 10 L-Rhamnulose
C00880 10 D-Galactonate
C00940 10 2-Oxoglutaramate
C00954 10 Indole-3-acetate
C00966 10 2-Dehydropantoate
C00989 10 4-Hydroxybutanoic acid
C01040 10 L-Gulono-1,4-lactone
C01059 10 2,5-Dihydroxypyridine
C01077 10 O-Acetyl-L-homoserine
C01088 10 (R)-3,3-Dimethylmalate
C01089 10 (R)-3-Hydroxybutanoate
C01096 10 Sorbitol 6-phosphate
C01097 10 D-Tagatose 6-phosphate
C01118 10 O-Succinyl-L-homoserine
C01151 10 D-Ribose 1,5-bisphosphate
C01157 10 trans-4-Hydroxy-L-proline
C01172 10 beta-D-Glucose 6-phosphate
C01215 10 2-(Acetamidomethylene)succinate
C01218 10 6-Phospho-2-dehydro-D-gluconate
C01234 10 1-Aminocyclopropane-1-carboxylate
C01236 10 D-Glucono-1,5-lactone 6-phosphate
C01251 10 2-Hydroxybutane-1,2,4-tricarboxylate
C01680 10 D-Fuconate
C01717 10 4-Hydroxy-2-quinolinecarboxylic acid
C01721 10 L-Fuculose
C01757 10 Triacetate
C01904 10 D-Arabitol
C01934 10 L-Rhamnonate
C02043 10 Indolelactate
C02083 10 Styrene oxide
C02161 10 Isophenoxazine
C02273 10 Digalacturonate
C02274 10 Dihydrocoumarin
C02336 10 beta-D-Fructose
C02488 10 (R)-2-Ethylmalate
C02504 10 (2S)-2-Isopropylmalate
C02572 10 O-Feruloylquinate
C02666 10 Coniferyl aldehyde
C02717 10 N-Feruloyltyramine
C02720 10 N-Hydroxyarylamine
C02835 10 Imidazole-4-acetate
C02916 10 (S)-Norlaudanosoline
C02938 10 3-Indoleacetonitrile
C03046 10 (S,S)-Butane-2,3-diol
C03090 10 5-Phosphoribosylamine
C03203 10 1-Hydroxy-2-naphthoate
C03217 10 2-Hydroxy-3-oxoadipate
C03291 10 L-Xylulose 5-phosphate
C03440 10 cis-4-Hydroxy-D-proline
C03623 10 N-Methyl-2-oxoglutaramate
C03752 10 2-Amino-2-deoxy-D-gluconate
C03761 10 3-Hydroxy-3-methylglutarate
C03932 10 5-Dehydro-2-deoxy-D-gluconate
C03972 10 2,3,4,5-Tetrahydrodipicolinate
C04002 10 But-1-ene-1,2,4-tricarboxylate
C04037 10 1-Phospho-alpha-D-galacturonate
C04044 10 3-(2,3-Dihydroxyphenyl)propanoate
C04045 10 3-(3,4-Dihydroxyphenyl)pyruvate
C04186 10 5-Carboxymethyl-2-hydroxymuconate
C04225 10 (Z)-But-2-ene-1,2,3-tricarboxylate
C04302 10 N-(5-Phospho-D-ribosyl)anthranilate
C04314 10 cis-1,2-Dihydronaphthalene-1,2-diol
C04349 10 (4S)-4,6-Dihydroxy-2,5-dioxohexanoate
C04353 10 (Z)-4-Hydroxyphenylacetaldehyde-oxime
C04471 10 (4S,5S)-4,5-Dihydroxy-2,6-dioxohexanoate
C04478 10 3-Deoxy-D-manno-octulosonate 8-phosphate
C05382 10 D-Sedoheptulose 7-phosphate
C05515 10 5-Ureido-4-imidazole carboxylate
C05520 10 2-Amino-3-oxoadipate
C05572 10 4-Oxoglutaramate
C05601 10 4-Hydroxy-2-oxo-heptanedioate
C05636 10 3-Hydroxykynurenamine
C05645 10 4-(2-Amino-3-hydroxyphenyl)-2,4-dioxobutanoate
C05655 10 5-(2'-Carboxyethyl)-4,6-dihydroxypicolinate
C05817 10 2-Succinyl-6-hydroxy-2,4-cyclohexadiene-1-carboxylate
C05835 10 2-Formaminobenzoylacetate
C05853 10 Phenylethyl alcohol
C05941 10 2-Oxo-4-hydroxy-5-aminovalerate
C05942 10 Pyrrole-2-carboxylate
C05984 10 2-Hydroxybutanoic acid
C05985 10 2-Propyn-1-al
C06030 10 Methyloxaloacetate
C06031 10 D-threo-3-Methylmalate
C06032 10 D-erythro-3-Methylmalate
C06047 10 Stizolobate
C06048 10 Stizolobinate
C06054 10 2-Oxo-3-hydroxy-4-phosphobutanoate
C06144 10 3-Butynoate
C06160 10 (S)-Norcoclaurine
C06201 10 2,4-Dihydroxyhept-2-enedioate
C06205 10 1,2-Dihydronaphthalene-1,2-diol
C06231 10 Ectoine
C06316 10 D-erythro-Ascorbate
C06430 10 D-Galacturonolactone
C06746 10 N-Acetylphenylethylamine
C06892 10 2-Deoxy-5-keto-D-gluconic acid
C07209 10 3-Methylbenzaldehyde
C07214 10 2-Methylbenzaldehyde
C07272 10 Maleimide
C09756 10 Homoeriodictyol
C11713 10 beta-Naphthol
C12621 10 trans-3-Hydroxycinnamate
C13637 10 4-Ethylphenol
C14086 10 2-Hydroxy-3-methylbenzalpyruvate
C14092 10 cis-1,2-Dihydroxy-1,2-dihydro-8-carboxynaphthalene
C14783 10 1,2-Naphthoquinone
C15769 10 HBOA
C00031 11 D-Glucose
C00064 11 L-Glutamine
C00077 11 L-Ornithine
C00103 11 D-Glucose 1-phosphate
C00119 11 5-Phospho-alpha-D-ribose 1-diphosphate
C00124 11 D-Galactose
C00130 11 IMP
C00137 11 myo-Inositol
C00147 11 Adenine
C00148 11 L-Proline
C00153 11 Nicotinamide
C00159 11 D-Mannose
C00163 11 Propanoate
C00198 11 D-Glucono-1,5-lactone
C00221 11 beta-D-Glucose
C00267 11 alpha-D-Glucose
C00294 11 Inosine
C00299 11 Uridine
C00314 11 Pyridoxine
C00329 11 D-Glucosamine
C00330 11 Deoxyguanosine
C00334 11 4-Aminobutanoate
C00349 11 2-Methyl-3-oxopropanoate
C00357 11 N-Acetyl-D-glucosamine 6-phosphate
C00380 11 Cytosine
C00387 11 Guanosine
C00392 11 Mannitol
C00439 11 N-Formimino-L-glutamate
C00507 11 L-Rhamnose
C00522 11 (R)-Pantoate
C00526 11 Deoxyuridine
C00532 11 L-Arabitol
C00590 11 Coniferyl alcohol
C00618 11 3-Dehydro-L-gulonate
C00624 11 N-Acetyl-L-glutamate
C00629 11 2-Dehydro-D-gluconate
C00636 11 D-Mannose 1-phosphate
C00650 11 4-Hydroxymandelonitrile
C00663 11 beta-D-Glucose 1-phosphate
C00772 11 Mevaldate
C00792 11 D-Arginine
C00794 11 D-Sorbitol
C00795 11 D-Tagatose
C00800 11 L-Gulonate
C00819 11 D-Glutamine
C00829 11 Naphthalene
C00905 11 D-Fructuronate
C00931 11 Porphobilinogen
C00955 11 Indole-3-ethanol
C00956 11 L-2-Aminoadipate
C01019 11 6-Deoxy-L-galactose
C01020 11 6-Hydroxynicotinate
C01045 11 N-Formyl-L-glutamate
C01046 11 N-Methyl-L-glutamate
C01053 11 (R)-4-Dehydropantoate
C01062 11 5-Dehydro-D-gluconate
C01107 11 (R)-5-Phosphomevalonate
C01110 11 5-Amino-2-oxopentanoic acid
C01113 11 D-Galactose 6-phosphate
C01165 11 L-Glutamate 5-semialdehyde
C01168 11 Pseudouridine 5'-phosphate
C01177 11 Inositol 1-phosphate
C01187 11 3-Deoxy-D-manno-octulosonate
C01195 11 1-Phospho-alpha-D-glucuronate
C01207 11 3-(3,4-Dihydroxyphenyl)lactate
C01249 11 7,8-Dihydro-7,8-dihydroxykynurenate
C01270 11 3-Hydroxy-2-methylpyridine-5-carboxylate
C01394 11 Xylose
C01494 11 Ferulate
C01504 11 Indanone
C01508 11 L-Lyxose
C01659 11 Acrylamide
C01667 11 Bacitracin
C01685 11 D-Ribonate
C01762 11 Xanthosine
C01845 11 Propan-2-ol
C01877 11 4-Oxoproline
C01879 11 5-Oxoproline
C01998 11 Acrylonitrile
C02024 11 D-Mannuronate
C02076 11 Sedoheptulose
C02116 11 2-Nitropropane
C02170 11 Methylmalonate
C02225 11 2-Methylcitrate
C02237 11 5-Oxo-D-proline
C02238 11 5-Oxo-L-proline
C02265 11 D-Phenylalanine
C02470 11 Xanthurenic acid
C02591 11 Sucrose 6-phosphate
C02630 11 2-Hydroxyglutarate
C02631 11 2-Isopropylmaleate
C02659 11 Acetone cyanohydrin
C02709 11 N-Acetoxyarylamine
C02730 11 2-Succinylbenzoate
C02787 11 2-Methylpropanamine
C02800 11 4,5-Dioxopentanoate
C02876 11 Propanoyl phosphate
C02888 11 Sorbose 1-phosphate
C02895 11 Xylitol 5-phosphate
C02937 11 3-Indoleacetaldoxime
C02948 11 4-Hydroxyhexan-3-one
C02991 11 L-Rhamnono-1,4-lactone
C03030 11 Uracil 5-carboxylate
C03063 11 2-Oxohept-3-enedioate
C03079 11 4-Hydroxy-L-glutamate
C03153 11 N5-Methyl-L-glutamine
C03267 11 beta-D-Fructose 2-phosphate
C03273 11 5-Oxopentanoate
C03277 11 Imidazol-5-yl-pyruvate
C03287 11 L-Glutamyl 5-phosphate
C03289 11 L-xylo-Hexulonolactone
C03383 11 D-Galactono-1,4-lactone
C03387 11 D-Glucurono-6,2-lactone
C03493 11 D-4-Hydroxyphenylglycine
C03584 11 3-(Uracil-1-yl)-L-alanine
C03734 11 alpha-D-Glutamyl phosphate
C03736 11 alpha-D-Ribose 5-phosphate
C03741 11 (S)-4-Amino-5-oxopentanoate
C03742 11 (S)-4-Hydroxymandelonitrile
C03838 11 5'-Phosphoribosylglycinamide
C03871 11 L-2-Amino-6-oxoheptanedioate
C03906 11 beta-L-Arabinose 1-phosphate
C03912 11 (S)-1-Pyrroline-5-carboxylate
C04006 11 1D-myo-Inositol 3-phosphate
C04052 11 5-Carboxy-2-oxohept-3-enedioate
C04053 11 5-Dehydro-4-deoxy-D-glucuronate
C04359 11 1-Deoxy-D-altro-heptulose 7-phosphate
C04462 11 N-Succinyl-2-L-amino-6-oxoheptanedioate
C04546 11 (R)-3-((R)-3-Hydroxybutanoyloxy)butanoate
C04584 11 6-Imino-5-oxocyclohexa-1,3-dienecarboxylate
C05130 11 Imidazole-4-acetaldehyde
C05380 11 Nicotinurate
C05383 11 Aminosugars
C05385 11 D-Glucuronate 1-phosphate
C05512 11 Deoxyinosine
C05513 11 Urate-3-ribonucleoside
C05516 11 5-Amino-4-imidazole carboxylate
C05539 11 N-Acetyl-L-2-amino-6-oxopimelate
C05600 11 2-Hydroxyhepta-2,4-dienedioate
C05637 11 4,8-Dihydroxyquinoline
C05640 11 Cinnavalininate
C05654 11 5-(2'-Formylethyl)-4,6-dihydroxypicolinate
C05657 11 6-Hydroxyindolelactate
C05711 11 gamma-Glutamyl-beta-cyanoalanine
C05765 11 L-Glutamyl 1-phosphate
C05829 11 N-Carbamyl-L-glutamate
C05834 11 3-Methyldioxyindole
C05841 11 Nicotinate D-ribonucleoside
C05931 11 N-Succinyl-L-glutamate
C05979 11 Propane-1-ol
C06002 11 (S)-Methylmalonate semialdehyde
C06055 11 O-Phospho-4-hydroxy-L-threonine
C06145 11 3-Butyn-1-al
C06156 11 alpha-D-Glucosamine 1-phosphate
C06187 11 Arbutin 6-phosphate
C06311 11 Galactitol 1-phosphate
C06762 11 4-Hydroxy-2-oxohexanoic acid
C06876 11 Nitrosobenzene
C06891 11 D-2,3-Diketo 4-deoxy-epi-inositol
C07087 11 2-Hydroxy-6-oxoocta-2,4,7-trienoate
C07213 11 2-Methylbenzyl alcohol
C07216 11 3-Methylbenzyl alcohol
C07836 11 D-glycero-D-manno-Heptose 7-phosphate
C11427 11 1-Hydroxy-2-naphthaldehyde
C11457 11 3-(3-Hydroxy-phenyl)-propanoic acid
C12204 11 5-Hydroxyconiferaldehyde
C14085 11 2-Hydroxy-8-methylchromene-2-carboxylate
C14091 11 1-Naphthoic acid
C14784 11 1,2-Dihydroxy-3,4-epoxy-1,2,3,4-tetrahydronaphthalene
C14786 11 (1R,2S)-Naphthalene 1,2-oxide
C14787 11 (1S,2R)-Naphthalene 1,2-oxide
C14899 11 3-Dehydro-L-gulonate 6-phosphate
C15770 11 DIBOA
C00020 12 AMP
C00055 12 CMP
C00062 12 L-Arginine
C00072 12 Ascorbate
C00081 12 ITP
C00089 12 Sucrose
C00104 12 IDP
C00105 12 UMP
C00134 12 Putrescine
C00135 12 L-Histidine
C00140 12 N-Acetyl-D-glucosamine
C00144 12 GMP
C00177 12 Cyanide
C00185 12 Cellobiose
C00208 12 Maltose
C00212 12 Adenosine
C00243 12 Lactose
C00246 12 Butanoic acid
C00247 12 L-Sorbose
C00250 12 Pyridoxal
C00252 12 Isomaltose
C00286 12 dGTP
C00327 12 L-Citrulline
C00362 12 dGMP
C00365 12 dUMP
C00388 12 1H-Imidazole-4-ethanamine
C00431 12 5-Aminopentanoate
C00437 12 N-Acetylornithine
C00446 12 alpha-D-Galactose 1-phosphate
C00455 12 Nicotinamide D-ribonucleotide
C00475 12 Cytidine
C00555 12 4-Aminobutanal
C00559 12 Deoxyadenosine
C00627 12 Pyridoxine phosphate
C00655 12 Xanthosine 5'-phosphate
C00660 12 D-Glucose 1,6-bisphosphate
C00680 12 meso-2,6-Diaminoheptanedioate
C00689 12 alpha,alpha'-Trehalose 6-phosphate
C00691 12 2,4,6/3,5-Pentahydroxycyclohexanone
C00761 12 Coniferin
C00763 12 D-Proline
C00770 12 L-Idonate
C00864 12 Pantothenate
C00881 12 Deoxycytidine
C01015 12 4-Hydroxy-L-proline
C01024 12 Hydroxymethylbilane
C01035 12 4-Guanidinobutanoate
C01083 12 alpha,alpha-Trehalose
C01103 12 Orotidine 5'-phosphate
C01111 12 7,8-Dihydroxykynurenate
C01143 12 (R)-5-Diphosphomevalonate
C01185 12 Nicotinate D-ribonucleotide
C01188 12 3-Hydroxy-2-methylpropanoate
C01205 12 (R)-3-Amino-2-methylpropanoate
C01214 12 1-Amino-1-deoxy-scyllo-inositol
C01225 12 sn-glycero-3-Phospho-1-inositol
C01231 12 alpha-D-Glucose 1,6-bisphosphate
C01235 12 1-alpha-D-Galactosyl-myo-inositol
C01328 12 HO-
C01368 12 3'-UMP
C01412 12 Butanal
C01602 12 Ornithine
C01697 12 Galactitol
C01710 12 Indan-1-ol
C01752 12 Scopoletin
C01989 12 3-Ethylmalate
C01993 12 5'-Oxoinosine
C02048 12 Laminaribiose
C02067 12 Pseudouridine
C02143 12 D-threo-Aldose
C02214 12 (E)-Glutaconate
C02431 12 L-Rhamnofuranose
C02527 12 Butanoylphosphate
C02564 12 N-Feruloylglycine
C02624 12 2,3-Dimethylmalate
C02655 12 6-Acetyl-D-glucose
C02669 12 D-Galactono-1,5-lactone
C02674 12 Deoxyribonolactone
C02779 12 2-Dehydro-D-glucose
C02780 12 2,5-Didehydro-D-gluconate
C02946 12 4-Acetamidobutanoate
C02985 12 L-Fucose 1-phosphate
C02995 12 Maltose 6'-phosphate
C03107 12 D-Glucono-1,4-lactone
C03150 12 N-Ribosylnicotinamide
C03269 12 D-galacto-Hexodialdose
C03284 12 L-3-Amino-isobutanoate
C03546 12 myo-Inositol 4-phosphate
C03564 12 1-Pyrroline-2-carboxylate
C03680 12 4-Imidazolone-5-propanoate
C03738 12 gamma-L-Glutamyl-D-alanine
C03766 12 4-Hydroxyphenylacetonitrile
C03771 12 5-Guanidino-2-oxopentanoate
C03817 12 (S)-3-(Imidazol-5-yl)lactate
C04062 12 D-myo-Inositol 1,3-bisphosphate
C04063 12 D-myo-Inositol 3,4-bisphosphate
C04076 12 L-2-Aminoadipate 6-semialdehyde
C04133 12 N-Acetyl-L-glutamate 5-phosphate
C04148 12 alpha-N-Phenylacetyl-L-glutamine
C04210 12 N5-(L-1-Carboxyethyl)-L-ornithine
C04256 12 N-Acetyl-D-glucosamine 1-phosphate
C04257 12 N-Acetyl-D-mannosamine 6-phosphate
C04299 12 D-myo-Inositol 1,2-cyclic phosphate
C04322 12 3,4-Dihydro-2H-Pyrrole-2-carboxylate
C04376 12 5'-Phosphoribosyl-N-formylglycinamide
C04390 12 N6-Acetyl-LL-2,6-diaminoheptanedioate
C04411 12 (2R,3S)-3-Isopropylmalate
C04421 12 N-Succinyl-LL-2,6-diaminoheptanedioate
C04437 12 1-(5-Phosphoribosyl)imidazole-4-acetate
C04514 12 (1S,2S)-1,2-Dihydronaphthalene-1,2-diol
C04534 12 6-Phospho-beta-D-glucosyl-(1,4)-D-glucose
C04575 12 (4R,5S)-4,5,6-Trihydroxy-2,3-dioxohexanoate
C04604 12 3-Hydroxy-2-methylpyridine-4,5-dicarboxylate
C04733 12 4-(4-Deoxy-beta-D-gluc-4-enuronosyl)-D-galacturonate
C04734 12 1-(5'-Phosphoribosyl)-5-formamido-4-imidazolecarboxamide
C05239 12 5-Aminoimidazole
C05281 12 5-Methylbarbiturate
C05396 12 Lactose 6-phosphate
C05399 12 Melibiitol
C05400 12 Epimelibiose
C05401 12 3-beta-D-Galactosyl-sn-glycerol
C05402 12 Melibiose
C05565 12 Hydantoin-5-propionate
C05568 12 Imidazole lactate
C05615 12 Lignin
C05619 12 5-Hydroxyferulate
C05620 12 N-Acetyl-D-phenylalanine
C05656 12 5-(3'-Carboxy-3'-oxopropyl)-4,6-dihydroxypicolinate
C05932 12 N-Succinyl-L-glutamate 5-semialdehyde
C06001 12 (S)-3-Hydroxyisobutyrate
C06046 12 Salidroside
C06051 12 Isopyridoxal
C06056 12 4-Hydroxy-L-threonine
C06118 12 4-(4-Deoxy-alpha-D-gluc-4-enuronosyl)-D-galacturonate
C06193 12 Guanosine 3'-phosphate
C06222 12 Sedoheptulose 1-phosphate
C06312 12 L-Tagatose 6-phosphate
C06440 12 2-Dehydro-D-glucono-1,5-lactone
C06761 12 (4E)-2-Oxohexenoic acid
C06813 12 Nitrobenzene
C06986 12 Spirodilactone
C07085 12 3-Vinylcatechol
C07123 12 2-Hydroxy-6-oxo-octa-2,4-dienoate
C07208 12 m-Xylene
C07212 12 o-Xylene
C07335 12 2-Amino-3-oxo-4-phosphonooxybutyrate
C07719 12 2-Formyl-1-indanone
C07720 12 3-Hydroxy-1-indanone
C11354 12 2-Hydroxy-cis-hex-2,4-dienoate
C11426 12 cis-4-(1'-Hydroxynaphth-2'-yl)-2-oxobut-3-enoate
C11472 12 D-glycero-D-manno-Heptose 1,7-bisphosphate
C11714 12 alpha-Naphthol
C12205 12 5-Hydroxyconiferyl alcohol
C14084 12 1,2-Dihydroxy-8-methylnaphthalene
C14090 12 1-Naphthaldehyde
C15483 12 D-Galactonolactone
C15523 12 2,6-Dihydroxynicotinate
C15548 12 2-alpha-D-Glucosyl-D-glucose
C15585 12 myo-Inositol phosphate
C15767 12 gamma-Glutamyl-gamma-aminobutyraye
C00002 13 ATP
C00003 13 NAD+
C00008 13 ADP
C00015 13 UDP
C00018 13 Pyridoxal phosphate
C00029 13 UDP-glucose
C00035 13 GDP
C00044 13 GTP
C00047 13 L-Lysine
C00054 13 Adenosine 3',5'-bisphosphate
C00063 13 CTP
C00075 13 UTP
C00096 13 GDP-mannose
C00112 13 CDP
C00129 13 Isopentenyl diphosphate
C00179 13 Agmatine
C00239 13 dCMP
C00273 13 5-Dehydro-D-fructose
C00301 13 ADP-ribose
C00315 13 Spermidine
C00360 13 dAMP
C00361 13 dGDP
C00386 13 Carnosine
C00394 13 GDP-glucose
C00425 13 Dehydroascorbate
C00436 13 N-Carbamoylputrescine
C00449 13 N6-(L-1,3-Dicarboxypropyl)-L-lysine
C00450 13 2,3,4,5-Tetrahydropyridine-2-carboxylate
C00458 13 dCTP
C00460 13 dUTP
C00492 13 Raffinose
C00498 13 ADP-glucose
C00513 13 CDP-glycerol
C00534 13 Pyridoxamine
C00547 13 L-Noradrenaline
C00561 13 Mandelonitrile
C00570 13 CDP-ethanolamine
C00575 13 3',5'-Cyclic AMP
C00645 13 N-Acetyl-D-mannosamine
C00666 13 LL-2,6-Diaminoheptanedioate
C00700 13 XTP
C00785 13 Urocanate
C00847 13 4-Pyridoxate
C00857 13 Deamino-NAD+
C00860 13 L-Histidinol
C00884 13 Homocarnosine
C00922 13 Dimethylmaleate
C00942 13 3',5'-Cyclic GMP
C00971 13 4-Pyridoxolactone
C00990 13 5-Aminopentanamide
C01041 13 Monodehydroascorbate
C01051 13 Uroporphyrinogen III
C01093 13 Cellobiono-1,5-lactone
C01115 13 L-Galactono-1,4-lactone
C01133 13 N-Acetyl-D-glucosaminate
C01220 13 1D-myo-Inositol 1,4-bisphosphate
C01243 13 1D-myo-Inositol 1,3,4-trisphosphate
C01250 13 N-Acetyl-L-glutamate 5-semialdehyde
C01283 13 1-Amino-1-deoxy-scyllo-inositol 4-phosphate
C01346 13 dUDP
C01367 13 3'-AMP
C01507 13 L-Iditol
C01582 13 Galactose
C01620 13 Threonate
C01674 13 Chitobiose
C01682 13 D-Nopaline
C01742 13 Palatinose
C01771 13 2-Butenoate
C01929 13 L-Histidinal
C02130 13 Acetyl-maltose
C02325 13 Sinapyl alcohol
C02355 13 2',3'-Cyclic UMP
C02646 13 4-Coumaryl alcohol
C02647 13 4-Guanidinobutanal
C02714 13 N-Acetylputrescine
C02964 13 D-Glucosyl-D-mannose
C02997 13 N-Acetyl-L-histidine
C03078 13 4-Guanidinobutanamide
C03087 13 5-Acetamidopentanoate
C03296 13 N2-Succinyl-L-arginine
C03406 13 N-(L-Arginino)succinate
C03415 13 N2-Succinyl-L-ornithine
C03492 13 D-4'-Phosphopantothenate
C03614 13 Inosine 5'-tetraphosphate
C03661 13 1F-beta-D-Fructosylsucrose
C03794 13 N6-(1,2-Dicarboxyethyl)-AMP
C04137 13 N2-(D-1-Carboxyethyl)-L-arginine
C04138 13 N(alpha)-gamma-L-Glutamylhistamine
C04236 13 (2S)-2-Isopropyl-3-oxosuccinate
C04287 13 3,5/4-Trihydroxycyclohexa-1,2-dione
C04540 13 N4-(Acetyl-beta-D-glucosaminyl)asparagine
C04640 13 2-(Formamido)-N1-(5'-phosphoribosyl)acetamidine
C04677 13 1-(5'-Phosphoribosyl)-5-amino-4-imidazolecarboxamide
C04826 13 5-(3-Carboxy-3-oxopropenyl)-4,6-dihydroxypyridine-2-carboxylate
C05131 13 (1-Ribosylimidazole)-4-acetate
C05135 13 4-(beta-Acetylaminoethyl)imidazole
C05404 13 D-Gal alpha 1->6D-Gal alpha 1->6D-Glucose
C05411 13 L-Xylonate
C05412 13 L-Lyxonate
C05422 13 L-Dehydroascorbate
C05573 13 Formylisoglutamate
C05641 13 5-(3'-Carboxy-3'-oxopropenyl)-4,6-dihydroxypicolinate
C05714 13 alpha-Aminopropiononitrile
C05715 13 gamma-Amino-gamma-cyanobutanoate
C05766 13 Uroporphyrinogen I
C05822 13 3'-CMP
C05933 13 N-(omega)-Hydroxyarginine
C05935 13 2-Oxoarginine
C05936 13 N4-Acetylaminobutanal
C05939 13 Linatine
C05945 13 L-Arginine phosphate
C05983 13 Propinol adenylate
C05993 13 Acetyl adenylate
C06057 13 3-Aminopropane-1,2-diol
C06142 13 1-Butanol
C06192 13 ADP-mannose
C06194 13 2',3'-Cyclic GMP
C06195 13 Imidazolone
C06219 13 Cellotriose
C06241 13 N-Acetylneuraminate 9-phosphate
C06366 13 Homospermidine
C06372 13 Lacto-N-biose
C06433 13 5'-Benzoylphosphoadenosine
C06434 13 5'-Acetylphosphoadenosine
C06435 13 5'-Butyrylphosphoinosine
C06655 13 L-N2-(2-Carboxyethyl)arginine
C06728 13 3-Ethylcatechol
C06760 13 2-Hydroxy-5-methyl-cis,cis-muconic semialdehyde
C07084 13 Styrene cis-glycol
C07479 13 2-Oxo-5-methyl-cis-muconate
C07718 13 2-Hydroxy-4-(1-oxo-1,3-dihydro-2H-inden-2-ylidene)-but-2-enoic
acid
C07838 13 D-glycero-D-manno-Heptose 1-phosphate
C11425 13 2-Hydroxy-2H-benzo[h]chromene-2-carboxylate
C11500 13 5'-Dehydroadenosine
C11501 13 9-Riburonosyladenine
C11631 13 9-Riburonosylhypoxanthine
C11638 13 3-Amino-2-oxopropyl phosphate
C14083 13 cis-1,2-Dihydroxy-1,2-dihydro-8-methylnaphthalene
C14089 13 1-Hydroxymethylnaphthalene
C15532 13 N-Acetyl-L-citrulline
C15668 13 1-Pyrroline
C15699 13 gamma-L-Glutamylputrecine
C15700 13 gamma-Glutamyl-gamma-aminobutyraldehyde
C00006 14 NADP+
C00043 14 UDP-N-acetyl-D-glucosamine
C00052 14 UDP-D-galactose
C00167 14 UDP-glucuronate
C00206 14 dADP
C00233 14 4-Methyl-2-oxopentanoate
C00235 14 Dimethylallyl diphosphate
C00270 14 N-Acetylneuraminate
C00302 14 Glutamate
C00325 14 GDP-L-fucose
C00408 14 L-Pipecolate
C00501 14 CDP-glucose
C00612 14 N1-Acetylspermidine
C00617 14 UDP-D-galacturonate
C00647 14 Pyridoxamine phosphate
C00705 14 dCDP
C00739 14 D-Lysine
C00789 14 CDP-ribitol
C00844 14 (R)-Prunasin
C00941 14 3',5'-Cyclic CMP
C00976 14 GDP-D-mannuronate
C01028 14 N6-Hydroxy-L-lysine
C01029 14 N8-Acetylspermidine
C01092 14 8-Amino-7-oxononanoate
C01100 14 L-Histidinol phosphate
C01142 14 (3S)-3,6-Diaminohexanoate
C01158 14 1-O-Galloyl-beta-D-glucose
C01170 14 UDP-N-acetyl-D-mannosamine
C01201 14 N(omega)-(ADP-D-ribosyl)-L-arginine
C01222 14 GDP-4-dehydro-6-deoxy-D-mannose
C01228 14 Guanosine 3',5'-bis(diphosphate)
C01239 14 N-Acetyl-beta-D-glucosaminylamine
C01245 14 D-myo-Inositol 1,4,5-trisphosphate
C01258 14 1,2-Didehydropiperidine-2-carboxylate
C01260 14 P1,P4-Bis(5'-adenosyl) tetraphosphate
C01261 14 P1,P4-Bis(5'-guanosyl) tetraphosphate
C01272 14 1D-myo-Inositol 1,3,4,5-tetrakisphosphate
C01294 14 1-Guanidino-1-deoxy-scyllo-inositol 4-phosphate
C01304 14 2,5-Diamino-6-hydroxy-4-(5'-phosphoribosylamino)pyrimidine
C01401 14 Alanine
C01475 14 Allysine
C01527 14 Scopolin
C01533 14 Syringin
C01594 14 Linamarin
C01613 14 Stachyose
C01672 14 Cadaverine
C01855 14 Taxiphyllin
C02013 14 Cellotetraose
C02253 14 Benzoylagmatine
C02280 14 GDP-L-galactose
C02295 14 Methylitaconate
C02353 14 2',3'-Cyclic AMP
C02354 14 2',3'-Cyclic CMP
C02427 14 L-Homocitrulline
C02656 14 6-Carboxyhexanoate
C02718 14 N-Formiminoglycine
C02726 14 N4-Phosphoagmatine
C02727 14 N6-Acetyl-L-lysine
C02728 14 N6-Methyl-L-lysine
C02739 14 Phosphoribosyl-ATP
C02837 14 L-Lysine 1,6-lactam
C02993 14 L-Tyrosyl-L-arginine
C03003 14 N-Glucosylnicotinate
C03047 14 1,4-Diguanidinobutane
C03064 14 3-Dehydro-L-threonate
C03097 14 Aryl beta-D-glucoside
C03142 14 N-D-Glucosylarylamine
C03164 14 Phenanthrene-3,4-diol
C03239 14 6-Amino-2-oxohexanoate
C03263 14 Coproporphyrinogen III
C03293 14 N-Adenylylanthranilate
C03373 14 Aminoimidazole ribotide
C03483 14 Adenosine tetraphosphate
C03652 14 (2R,3S)-2,3-Dimethylmalate
C03657 14 1,4-Dihydroxy-2-naphthoate
C03709 14 N-Adenylyl-L-phenylalanine
C03971 14 1F-alpha-D-Galactosylraffinose
C03993 14 4-(beta-D-Glucosyloxy)benzoate
C03996 14 5'-O-beta-D-Glucosylpyridoxine
C04020 14 N2-(D-1-Carboxyethyl)-L-lysine
C04030 14 (2,3-Dihydroxybenzoyl)adenylate
C04051 14 5-Amino-4-imidazolecarboxyamide
C04089 14 UDP-4-dehydro-6-deoxy-D-glucose
C04121 14 CMP-3-deoxy-D-manno-octulosonate
C04124 14 Indole-3-acetyl-beta-1-D-glucose
C04164 14 trans-Cinnamoyl beta-D-glucoside
C04211 14 N6-[(Indole-3-yl)acetyl]-L-lysine
C04307 14 P1,P2-Bis(5'-adenosyl) triphosphate
C04392 14 P1,P4-Bis(5'-xanthosyl) tetraphosphate
C04415 14 4-O-beta-D-Glucosyl-4-hydroxycinnamate
C04477 14 1D-myo-Inositol 1,3,4,6-tetrakisphosphate
C04494 14 Guanosine 3'-diphosphate 5'-triphosphate
C04823 14 1-(5'-Phosphoribosyl)-5-amino-4-(N-succinocarboxamide)-imidazole
C04895 14
2-Amino-4-hydroxy-6-(erythro-1,2,3-trihydroxypropyl)dihydropteridinetriphosphate
C05143 14 Dhurrin
C05158 14 trans-beta-D-Glucosyl-2-hydroxycinnamate
C05340 14 beta-Alanyl-L-arginine
C05341 14 beta-Alanyl-L-lysine
C05548 14 6-Acetamido-2-oxohexanoate
C05560 14 L-2-Aminoadipate adenylate
C05574 14 Isoglutamate
C05577 14 3,4-Dihydroxymandelaldehyde
C05608 14 4-Hydroxycinnamyl aldehyde
C05610 14 Sinapoyl aldehyde
C05673 14 CMP-2-aminoethylphosphonate
C05768 14 Coproporphyrinogen I
C05820 14 (L-Seryl)adenylate
C05855 14 4-Hydroxycinnamyl alcohol 4-D-glucoside
C05922 14 Formamidopyrimidine nucleoside triphosphate
C06050 14 2-Methyl-3-hydroxy-5-formylpyridine-4-carboxylate
C06186 14 Arbutin
C06197 14 P1,P3-Bis(5'-adenosyl) triphosphate
C06198 14 P1,P4-Bis(5'-uridyl) tetraphosphate
C06397 14 ADP-D-glycero-D-manno-heptose
C06656 14 Deoxyguanidinoproclavaminic acid
C06727 14 cis-1,2-Dihydro-3-ethylcatechol
C06730 14 4-Methylcatechol
C07024 14 3'-Keto-3'-deoxy-ATP
C07083 14 Styrene
C07305 14 Products of ATP breakdown
C07478 14 2-Hydroxy-5-methyl-cis,cis-muconate
C07717 14 3,4-Dihydroxyfluorene
C08481 14 Indican
C10517 14 2-(beta-D-Glucosyl)-sn-glycerol 3-phosphate
C10906 14 D-Fructose
C11435 14 4-(Cytidine 5'-diphospho)-2-C-methyl-D-erythritol
C11516 14 2-(alpha-D-Mannosyl)-3-phosphoglycerate
C11811 14 1-Hydroxy-2-methyl-2-butenyl 4-diphosphate
C12210 14 UDP-3-ketoglucose
C12989 14 N2-Acetyl-L-lysine
C14082 14 1-Methylnaphthalene
C15563 14 2-Amino-5-formylamino-6-(5-phosphoribosylamino)pyrimidin-4(3H)-one
C15772 14 DIBOA-glucoside
C00005 15 NADPH
C00113 15 PQQ
C00123 15 L-Leucine
C00128 15 CMP-N-acetylneuraminate
C00131 15 dATP
C00190 15 UDP-D-xylose
C00203 15 UDP-N-acetyl-D-galactosamine
C00293 15 Glucose
C00341 15 Geranyl diphosphate
C00611 15 N-Acetyllactosamine
C00788 15 L-Adrenaline
C00852 15 Chlorogenate
C00903 15 Cinnamaldehyde
C00935 15 UDP-L-arabinose
C01079 15 Protoporphyrinogen IX
C01186 15 (3S,5S)-3,5-Diaminohexanoate
C01219 15 CDP-4-dehydro-6-deoxy-D-glucose
C01267 15 3-(Imidazol-4-yl)-2-oxopropyl phosphate
C01268 15 5-Amino-6-(5'-phosphoribosylamino)uracil
C01279 15 4-Amino-5-hydroxymethyl-2-methylpyrimidine
C01284 15 1D-myo-Inositol 1,3,4,5,6-pentakisphosphate
C01390 15 Prenol
C01477 15 Apigenin
C01623 15 UDP-apiose
C01745 15 Pinosylvin
C01850 15 Rosmarinate
C01982 15 (R)-Amygdalin
C02199 15 UDP-L-rhamnose
C02330 15 UDP-L-iduronate
C02385 15 Amino acid(Arg-)
C02569 15 Neryl diphosphate
C02741 15 Phosphoribosyl-AMP
C02927 15 2-Caffeoylisocitrate
C02930 15 2-Methyleneglutarate
C02947 15 4-Coumaroylshikimate
C02977 15 GDP-6-deoxy-D-talose
C03002 15 N-Caffeoylputrescine
C03117 15 GDP-6-deoxy-D-mannose
C03246 15 ADPribose 2'-phosphate
C03465 15 3-Methyl-2-oxopentanoate
C03582 15 3,4',5-Trihydroxystilbene
C03684 15 6-Pyruvoyltetrahydropterin
C03708 15 N-Acetyl-O-acetylneuraminate
C03733 15 UDP-alpha-D-galacto-1,4-furanose
C03848 15 6F-alpha-D-Galactosylsucrose
C03955 15 N6-Acetyl-N6-hydroxy-L-lysine
C04015 15 N-Acetyl-4-O-acetylneuraminate
C04016 15 N-Acetyl-7-O-acetylneuraminate
C04017 15 N-Acetyl-9-O-acetylneuraminate
C04092 15 delta1-Piperideine-2-carboxylate
C04101 15 1-O,6-O-Digalloyl-beta-D-glucose
C04112 15 3-Methyl-cis,cis-hexadienedioate
C04280 15 1-Guanidino-1-deoxy-scyllo-inositol
C04290 15 4-(3-Methylbut-2-enyl)-L-tryptophan
C04468 15 (+)-cis-3,4-Dihydrophenanthrene-3,4-diol
C04498 15 N-(4-Guanidinobutyl)-4-hydroxycinnamide
C04501 15 N-Acetyl-alpha-D-glucosamine 1-phosphate
C04573 15 UDP-N-acetyl-2-amino-2-deoxy-D-glucuronate
C04631 15 UDP-N-acetyl-3-(1-carboxyvinyl)-D-glucosamine
C04641 15 2-(alpha-D-Galactosyl)-sn-glycerol 3-phosphate
C04703 15 alpha-D-Galactosyl-(1,1')-sn-glycerol 3-phosphate
C04713 15 N6-(delta2-Isopentenyl)-adenosine 5'-monophosphate
C04739 15 UDP-N-acetyl-6-(D-galactose-1-phospho)-D-glucosamine
C04751 15 1-(5-Phospho-D-ribosyl)-5-amino-4-imidazolecarboxylate
C04874 15
2-Amino-4-hydroxy-6-(D-erythro-1,2,3-trihydroxypropyl)-7,8-dihydropteridine
C05005 15 Glycolipid
C05114 15 Mucopolysaccharide
C05161 15 2,5-Diaminohexanoate
C05328 15 D-2-Amino-hexano-6-lactam
C05576 15 3,4-Dihydroxyphenylethyleneglycol
C05580 15 3,4-Dihydroxymandelate
C05595 15 4-Hydroxyphenylacetylglutamine
C05596 15 4-Hydroxyphenylacetylglycine
C05631 15 Eriodictyol
C05839 15 cis-beta-D-Glucosyl-2-hydroxycinnamate
C05923 15 2,5-Diaminopyrimidine nucleoside triphosphate
C05925 15 Dihydroneopterin phosphate
C06114 15 gamma-Glutamyl-beta-aminopropiononitrile
C06148 15
2,5-Diamino-6-(5'-triphosphoryl-3',4'-trihydroxy-2'-oxopentyl)-amino-4-oxopyrimidine
C06218 15 Cellopentaose
C06240 15 UDP-N-acetyl-D-mannosaminouronate
C06358 15 Methyl cinnamate
C06359 15 Ethyl cinnamate
C06360 15 Propyl cinnamate
C06398 15 ADP-L-glycero-D-manno-heptose
C06561 15 Isosalipurpol
C06657 15 Guanidinoproclavaminic acid
C06729 15 cis-1,2-Dihydroxy-4-methylcyclohexa-3,5-diene-1-carboxylate
C07025 15 3'-Keto-3'-deoxy-AMP
C07111 15 Ethylbenzene
C07715 15 Fluorene
C07728 15 3-Isochromanone
C08650 15 Isoliquiritigenin
C10945 15 Caffeic aldehyde
C11436 15 2-Phospho-4-(cytidine 5'-diphospho)-2-C-methyl-D-erythritol
C11544 15 2(alpha-D-Mannosyl)-D-glycerate
C11546 15 2-(beta-D-Glucosyl)-sn-glycerol
C11555 15 1D-myo-Inositol 1,4,5,6-tetrakisphosphate
C12455 15 5-Aminopentanal
C12456 15 3-Dimethylallyl-4-hydroxyphenylpyruvate
C12988 15 N2-Acetyl-L-aminoadipate semialdehyde
C14103 15 4-Methylsalicylate
C14830 15 GDP-4-keto-6-L-deoxygalactose
C15667 15 5-carboxyamino-1-(5-phospho-D-ribosyl)imidazole
C00004 16 NADH
C00407 16 L-Isoleucine
C00448 16 trans,trans-Farnesyl diphosphate
C00482 16 Sinapate
C00509 16 Naringenin
C00521 16 (-)-Limonene
C01050 16 UDP-N-acetylmuramate
C01204 16 myo-Inositol hexakisphosphate
C01300 16 2-Amino-4-hydroxy-6-hydroxymethyl-7,8-dihydropteridine
C01359 16 PQQH2
C01454 16 Toluate
C01460 16 Vitexin
C01481 16 Caffeate
C01514 16 Luteolin
C01617 16 Taxifolin
C01714 16 Apigenin-6-C-glucoside
C02191 16 Protoporphyrin
C02344 16 (-)-endo-Fenchol
C02394 16 Cinnamyl alcohol
C02462 16 Sabinene hydrate
C02486 16 (3R)-beta-Leucine
C02710 16 N-Acetyl-L-leucine
C03190 16 (+)-Bornyl-diphosphate
C03526 16 O-Sinapoylglucarolactone
C03656 16 (S)-5-Amino-3-oxohexanoic acid
C03691 16 CMP-N-glycoloylneuraminate
C03737 16 alpha-D-Xylose 1-phosphate
C04244 16 6-Lactoyl-5,6,7,8-tetrahydropterin
C04297 16 CDP-4-dehydro-3,6-dideoxy-D-glucose
C04335 16 N(alpha)-Benzyloxycarbonyl-L-leucine
C04454 16 5-Amino-6-(5'-phosphoribitylamino)uracil
C04520 16 1D-myo-Inositol 3,4,5,6-tetrakisphosphate
C04556 16 4-Amino-2-methyl-5-phosphomethylpyrimidine
C04559 16 4-Carboxymethyl-4-methylbut-2-en-1,4-olide
C04608 16 Apigenin 7-O-beta-D-glucoside
C04666 16 D-erythro-1-(Imidazol-4-yl)glycerol 3-phosphate
C04847 16
alpha-D-Galactosyl-1,3-beta-D-galactosyl-1,4-N-acetyl-D-glucosamine
C04886 16
alpha-N-Acetylneuraminyl-2,6-beta-D-galactosyl-1,4-N-acetyl-beta-D-glucosamine
C04896 16
5-(5-Phospho-D-ribosylaminoformimino)-1-(5-phosphoribosyl)-imidazole-4-carboxamide
C05554 16 Aerobactin
C05825 16 2-Amino-5-oxohexanoate
C05838 16 cis-2-Hydroxycinnamate
C05907 16 Luteoforol
C05911 16 Pentahydroxyflavanone
C06016 16 Pentosans
C06074 16 Myrcene
C06075 16 Terpinolene
C06076 16 Comphene
C06077 16 Pinene
C06099 16 (+)-Limonene
C06181 16 Piperideine
C06217 16 Cellohexaose
C06238 16 L-Arabinose 1-phosphate
C06307 16 (-)-beta-Pinene
C06308 16 (-)-alpha-Pinene
C06658 16 Proclavaminic acid
C06711 16 Fluoren-9-ol
C07112 16 1-Phenylethanol
C07350 16 3-Methyl-1-(2,4,6-trihydroxyphenyl)butan-1-one
C07721 16 (+)-(3S,4R)-cis-3,4-Dihydroxy-3,4-dihydrofluorene
C07724 16 1,2-Dihydroxyfluorene
C07727 16 2-Indanone
C08063 16 1,4-Cyclohexanedione
C08576 16 Aureusidin
C09762 16 Liquiritigenin
C10192 16 Tricetin
C11453 16 2-C-Methyl-D-erythritol 2,4-cyclodiphosphate
C12206 16 Caffeyl alcohol
C12457 16 3-Dimethylallyl-4-hydroxymandelic acid
C12459 16 3-Dimethylallyl-4-hydroxybenzaldehyde
C12631 16 2-Hydroxy-2,3-dihydrogenistein
C12987 16 N2-Acetyl-L-aminoadipyl-delta-phosphate
C13952 16 UDP-N-acetyl-D-galactosaminuronic acid
C14448 16 Glyoxal
C15599 16
6-(2-Amino-2-carboxyethyl)-7,8-dioxo-7,8-dihydroquinoline-2,4-dicarboxylate
C00272 17 Tetrahydrobiopterin
C00353 17 Geranylgeranyl diphosphate
C00389 17 Quercetin
C00671 17 (S)-3-Methyl-2-oxopentanoic acid
C00751 17 Squalene
C00921 17 Dihydropteroate
C00964 17 (-)-trans-Carveol
C00974 17 Dihydrokaempferol
C01123 17 (-)-trans-Isopiperitenol
C01212 17 UDP-N-acetylmuramoyl-L-alanine
C01592 17 Licodione
C01841 17 Pentalenene
C01860 17 Trichodiene
C02004 17 Aristolochene
C02452 17 Perillyl alcohol
C02906 17 Dihydromyricetin
C02919 17 1-Sinapoyl-D-glucose
C03052 17 2,3-Dihydrogossypetin
C03115 17 Farnesyl triphosphate
C03410 17 N-Glycoloyl-neuraminate
C03428 17 Presqualene diphosphate
C03467 17 3-Oxo-4-methylpentanoic acid
C03515 17 Luteolin 7-O-glucuronide
C03598 17 CDP-3,6-dideoxy-D-glucose
C03951 17 Luteolin 7-O-beta-D-glucoside
C04024 17 Vitexin 2''-O-beta-D-glucoside
C04199 17 Isovitexin 2''-O-beta-D-glucoside
C04558 17 4-Carboxymethyl-3-methylbut-2-en-1,4-olide
C04563 17 D-myo-Inositol 1,2,4,5,6-pentakisphosphate
C04579 17 Inositol 1,2,3,4,5-pentakisphosphate
C04732 17 4-(1-D-Ribitylamino)-5-amino-2,6-dihydroxypyrimidine
C04752 17 2-Methyl-4-amino-5-hydroxymethylpyrimidine diphosphate
C04807 17 2-Amino-7,8-dihydro-4-hydroxy-6-(diphosphooxymethyl)pteridine
C04856 17
(6S)-6-beta-Hydroxy-1,4,5,6-tetrahydronicotinamide-adeninedinucleotide
C04858 17 Apigenin 7-O-[beta-D-apiosyl-(1->2)-beta-D-glucoside]
C04916 17
N-(5'-Phospho-D-1'-ribulosylformimino)-5-amino-1-(5''-phospho-D-ribosyl)-4-imidazolecarboxamide
C05569 17 5'-Phospho-D-1-ribulosylformimine
C05851 17 Coumarin
C05906 17 Leucocyanidin
C05986 17 2-Propyn-1-ol
C06111 17 Nerolidyl diphosphate
C06146 17 3-Butyn-1-ol
C06180 17 Anabasine
C06182 17 Pelletierine
C06216 17 Celloheptaose
C06394 17 (+)-delta-Cadinene
C06563 17 Genistein
C06659 17 Dihydroclavaminic acid
C06712 17 Fluoren-9-one
C06758 17 p-Tolualdehyde
C07113 17 Acetophenone
C07271 17 Limonene-1,2-epoxide
C07725 17 2-Hydroxy-4-(2-oxo-1,3-dihydro-2H-inden-1-ylidene)but-2-enoic acid
C09099 17 Naringenin 7-O-beta-D-glucoside
C10020 17 Apigenin 7-(6''-malonylglucoside)
C10208 17 Daidzein
C11174 17 1-Diphosinositol pentakisphosphate
C11356 17 trans,trans,cis-Geranylgeranyl diphosphate
C11409 17 (+)-trans-Carveol
C11526 17 5-PP-InsP5
C12124 17 Apiforol
C12142 17 Vetispiradiene
C12458 17 3-Dimethylallyl-4-hydroxybenzoate
C12627 17 Apigenin 7-O-neohesperidoside
C12986 17 N2-Acetyl-L-aminoadipate
C15525 17 2',3,4,4',6'-Pentahydroxychalcone
C00268 18 Dihydrobiopterin
C00415 18 Dihydrofolate
C00643 18 5-Hydroxy-L-tryptophan
C00692 18 UDP-N-acetylmuramoyl-L-alanyl-D-glutamate
C01054 18 (S)-2,3-Epoxysqualene
C01414 18 Casbene
C01750 18 Quercitrin
C01767 18 (-)-Carvone
C02223 18 2-Methylbutanal
C02485 18 (-)-Isopiperitenone
C02495 18 2'-Hydroxydaidzein
C02576 18 Perillyl aldehyde
C03427 18 Prephytoene diphosphate
C03599 18 CDP-3,6-dideoxy-D-mannose
C03648 18 cis-3,4-Leucopelargonidin
C04332 18 6,7-Dimethyl-8-(1-D-ribityl)lumazine
C04524 18 2-Protocatechoylphloroglucinolcarboxylate
C04574 18 di-trans,poly-cis-Undecaprenyl diphosphate
C05427 18 Phytyl diphosphate
C05622 18 Malonylapiin
C05623 18 Quercetin 3-O-glucoside
C05903 18 Kaempferol
C05905 18 Cyanidin
C05909 18 Leucodelphinidin
C06004 18 (R)-3-Methyl-2-oxobutanoate
C06007 18 (R)-2,3-Dihydroxy-3-methylpentanoate
C06083 18 Tetrahymanol
C06084 18 Hopanoid
C06089 18 ent-Copalyl diphosphate
C06183 18 Anapheline
C06309 18 Diplopterol
C06310 18 Diploptene
C06313 18 Biopterin
C06562 18 (+)-Catechin
C06660 18 Clavaminic acid
C06757 18 4-Methylbenzyl alcohol
C07114 18 Benzoyl acetate
C07189 18 2-Hydroxyacetophenone
C07276 18 Limonene-1,2-diol
C07722 18 3,4-Dihydroxy-3,4-dihydro-9-fluorenone
C07726 18 1-Formyl-2-indanone
C09126 18 Genistein 7-O-beta-D-glucoside
C09789 18 Naringin
C10107 18 Myricetin
C11383 18 (+)-(S)-Carvone
C11893 18 Cembrene
C11894 18 Taxa-4(5),11(12)-diene
C11901 18 Copalyl diphosphate
C11902 18 syn-Copalyl diphosphate
C12134 18 2'-Hydroxygenistein
C12316 18 cis-Dihydroquercetin
C12630 18 Luteolin 7-O-neohesperidoside
C12632 18 Luteolin 7-O-[beta-D-glucuronosyl-(1->2)-beta-D-glucuronide]
C12639 18 Quercetin 7-O-beta-D-glucoside
C15522 18 4a-Hydroxytetrahydrobiopterin
C15567 18 2,7,4'-Trihydroxyisoflavanone
C00101 19 Tetrahydrofolate
C00255 19 Riboflavin
C00504 19 Folate
C00780 19 3-(2-Aminoethyl)-1H-indol-5-ol
C01724 19 Lanosterol
C01902 19 Cycloartenol
C03204 19 10-Formyldihydrofolate
C03567 19 2'-Hydroxydihydrodaidzein
C04509 19 di-trans,poly-cis-Decaprenyl diphosphate
C04700 19 UDP-N-acetylmuramoyl-L-alanyl-D-glutamyl-L-lysine
C04877 19
UDP-N-acetylmuramoyl-L-alanyl-D-gamma-glutamyl-meso-2,6-diaminopimelate
C04900 19
Luteolin7-O-[beta-D-glucuronosyl-(1->2)-beta-D-glucuronide]-4'-O-beta-D-glucuronide
C05413 19 Phytoene
C05421 19 cis-Phytoene
C05625 19 Rutin
C05646 19 5-Hydroxyindolepyruvate
C05648 19 5-Hydroxy-N-formylkynurenine
C05892 19 UDP-N-acetylmuramoyl-L-alanyl-gamma-D-glutamyl-L-lysine
C05904 19 Pelargonidin
C05908 19 Delphinidin
C06085 19 Triterpenoid
C06086 19 Pimaradiene
C06090 19 ent-Kaurene
C06756 19 p-Xylene
C07723 19 4-Hydroxy-9-fluorenone
C08604 19 Cyanidin 3-O-glucoside
C08615 19 alpha-Amyrin
C08616 19 beta-Amyrin
C08628 19 Lupeol
C09320 19 Afzelechin
C09727 19 (-)-Epicatechin
C11395 19 (4R,6R)-cis-Carveol
C11408 19 (4S,6S)-cis-Carveol
C11412 19 (1R,4S)-Iso-dihydrocarvone
C11877 19 (+)-Sandaracopimaradiene
C11878 19 (-)-Abietadiene
C11879 19 Levopimaradiene
C11880 19 Neoabietadiene
C11881 19 Palustradiene
C11891 19 Aphidicol-16-ene
C11892 19 Aphidicol-15-ene
C11924 19 Perillic acid
C11937 19 (1S,4R)-1-Hydroxy-2-oxolimonene
C12127 19 (+)-Gallocatechin
C12249 19 Kaempferol 3-O-glucoside
C12626 19 Kaempferol 3-O-beta-D-galactoside
C12637 19 Quercetin 3-O-[beta-D-xylosyl-(1->2)-beta-D-glucoside]
C12638 19 Quercetin 3-O-(6-O-malonyl-beta-D-glucoside)
C12667 19 Quercetin 3-O-beta-D-glucosyl-(1->2)-beta-D-glucoside
C13309 19 2-Phytyl-1,4-naphthoquinone
C14463 19 (R)-3-Hydroxy-3-methyl-2-oxopentanoate
C00061 20 FMN
C00143 20 5,10-Methylenetetrahydrofolate
C00234 20 10-Formyltetrahydrofolate
C00445 20 5,10-Methenyltetrahydrofolate
C00664 20 5-Formiminotetrahydrofolate
C00978 20 N-Acetylserotonin
C01007 20 Reduced riboflavin
C01727 20 Lumichrome
C03479 20 5-Formyltetrahydrofolate
C04702 20 UDPMurAc(oyl-L-Ala-D-gamma-Glu-L-Lys-D-Ala-D-Ala)
C04846 20
UDP-N-acetylmuramoyl-L-alanyl-D-glutamyl-L-lysyl-D-alanyl-D-alanine
C04882 20
UDP-N-acetylmuramoyl-L-alanyl-D-glutamyl-6-carboxy-L-lysyl-D-alanyl-D-alanine
C05108 20 14-Demethyllanosterol
C05109 20 24,25-Dihydrolanosterol
C05414 20 Phytofluene
C05437 20 Zymosterol
C05634 20 5-Hydroxyindoleacetaldehyde
C05647 20 Formyl-5-hydroxykynurenamine
C05651 20 5-Hydroxykynurenine
C06006 20 (S)-2-Aceto-2-hydroxybutanoate
C08620 20 Cyanidin 3-O-rutinoside
C08639 20 Cyanin
C08980 20 Soyasapogenol B
C09332 20 Tetrahydrofolyl-[Glu](2)
C10175 20 Quercetin 3-(2G-xylosylrutinoside)
C11405 20 (3R)-3-Isopropenyl-6-oxoheptanoate
C11410 20 (1R,2S,4S)- Neoiso-dihydrocarveol
C11411 20 (1R,2R,4S)-Iso-dihydrocarveol
C11415 20 (1S,4S)-Dihydrocarvone
C11455 20 4,4-Dimethyl-5alpha-cholesta-8,14,24-trien-3beta-ol
C11505 20 Propene
C11872 20 Kaur-16-en-18-ol
C12095 20 Cyanidin 3-O-(6-O-p-coumaroyl)glucoside
C12128 20 (-)-Epiafzelechin
C12136 20 (-)-Epigallocatechin
C12137 20 Pelargonidin 3-O-glucoside
C12138 20 Delphinidin 3-O-glucoside
C12634 20 Kaempferol 3-O-beta-D-glucosyl-(1->2)-beta-D-glucoside
C12643 20 Cyanidin 3-O-(6-O-malonyl-beta-D-glucoside)
C12668 20
Quercetin3-O-beta-D-glucosyl-(1->2)-beta-D-glucosyl-(1->2)-beta-D-glucoside
C00016 21 FAD
C00364 21 dTMP
C00440 21 5-Methyltetrahydrofolate
C01847 21 Reduced FMN
C02115 21 2-Methylserine
C03495 21 Deoxy-5-methylcytidylate
C03997 21 5-Hydroxymethyldeoxycytidylate
C05110 21 4alpha-Methylcholesta-8-en-3beta-ol
C05430 21 zeta-Carotene
C05439 21 5alpha-Cholesta-7,24-dien-3beta-ol
C05635 21 5-Hydroxyindoleacetate
C05638 21 5-Hydroxykynurenamine
C05928 21 10-Formyltetrahydrofolyl L-glutamate
C06432 21 UDP-N-acetylmuramoyl-L-alanyl-D-glutamyl-L-lysyl-D-alanine
C11404 21 (3R)-6-Hydroxy-3-isopropenyl-heptanoate
C11413 21 (1S,2S,4S)-Dihydrocarveol
C11416 21 (1S,2R,4S)-Neo-dihydrocarveol
C11506 21 (R)-1,2-Epoxypropane
C11507 21 (S)-1,2-Epoxypropane
C11873 21 Kaur-16-en-18-al
C12096 21 Cyanidin 3-O-(6-O-p-coumaroyl)glucoside-5-O-glucoside
C12140 21 Malvidin 3-O-glucoside
C12635 21
Kaempferol3-O-beta-D-glucosyl-(1->2)-beta-D-glucosyl-(1->2)-beta-D-glucoside
C12642 21 Pelargonidin 3-O-(6-O-malonyl-beta-D-glucoside)
C12644 21 Pelargonidin 3-O-rutinoside
C12646 21 Cyanidin 3-O-rutinoside 5-O-beta-D-glucoside
C15508 21 1,2-Epoxypropane
C00214 22 Thymidine
C00363 22 dTDP
C01189 22 5alpha-Cholest-7-en-3beta-ol
C01352 22 FADH2
C03845 22 5alpha-Cholest-8-en-3beta-ol
C04187 22 5-Methyldeoxycytidine diphosphate
C05111 22 Methostenol
C05403 22 3-Ketolactose
C05431 22 Neurosporene
C05639 22 4,6-Dihydroxyquinoline
C05731 22 3-Ketosucrose
C11038 22 2'-Deoxy-5-hydroxymethylcytidine-5'-diphosphate
C11402 22 (4R,7R)-4-Isopropenyl-7-methyl-2-oxo-oxepanone
C11874 22 Kaur-16-en-18-oic acid
C12636 22
Kaempferol3-O-[6-(4-coumaroyl)-beta-D-glucosyl-(1->2)-beta-D-glucosyl-(1->2)-beta-D-glucoside]
C12645 22 Pelargonidin 3-O-rutinoside 5-O-beta-D-glucoside
C00178 23 Thymine
C00459 23 dTTP
C01164 23 Cholesta-5,7-dien-3beta-ol
C05394 23 3-Keto-beta-D-galactose
C11039 23 2'-Deoxy-5-hydroxymethylcytidine-5'-triphosphate
C11875 23 ent-7alpha-Hydroxykaur-16-en-19-oic acid
C14146 23 alpha-Zeacarotene
C00187 24 Cholesterol
C00842 24 dTDP-glucose
C00906 24 5,6-Dihydrothymine
C00962 24 beta-D-Galactose
C02097 24 dTDP-galactose
C02376 24 5-Methylcytosine
C03088 24 5-Hydroxymethyluracil
C05443 24 Vitamin D3
C06093 24 Gibberellin A12 aldehyde
C06104 24 Adipate
C08586 24 delta-Carotene
C11876 24 6beta,7beta-Dihydroxykaurenoic acid
C00599 25 Cholest-4-en-3-one
C00687 25 dTDP-4-dehydro-6-deoxy-alpha-D-glucose
C01802 25 Desmosterol
C03034 25 dTDP-D-galacturonate
C03594 25 7alpha-Hydroxycholesterol
C03855 25 Cholesteryl-beta-D-glucoside
C05100 25 3-Ureidoisobutyrate
C05418 25 Cholesterol-5beta,6beta-epoxide
C05419 25 Cholesterol-5alpha,6beta-epoxide
C05432 25 Lycopene
C05433 25 alpha-Carotene
C05500 25 20alpha-Hydroxycholesterol
C05502 25 22beta-Hydroxycholesterol
C06017 25 dTDP-D-glucuronate
C06102 25 Adipate semialdehyde
C11857 25 Gibberellin A12
C11907 25 4,6-Dideoxy-4-oxo-dTDP-D-glucose
C13550 25 24-Hydroxycholesterol
C00688 26 dTDP-4-dehydro-6-deoxy-L-mannose
C02378 26 6-Aminohexanoate
C03091 26 5beta-Cholestan-3-one
C03238 26 5alpha-Cholestan-3-one
C03910 26 (24R,24'R)-Fucosterol epoxide
C04268 26 dTDP-4-amino-4,6-dideoxy-D-glucose
C05145 26 3-Aminoisobutanoate
C05425 26 3beta,5alpha,6beta-Cholestanetriol
C05435 26 gamma-Carotene
C05455 26 7alpha-Hydroxycholest-4-en-3-one
C05499 26 17alpha,20alpha-Dihydroxycholesterol
C05501 26 20alpha,22beta-Dihydroxycholesterol
C06018 26 dTDP-4-acetamido-4,6-dideoxy-D-glucose
C06101 26 Hexan-1-ol-6-oate
C06103 26 6-Hydroxyhexanoic acid
C06105 26 Cyclohexan-1,2-dione
C06617 26 dTDP-3-oxo-6-deoxy-alpha-D-glucose
C06620 26 dTDP-3,4-dioxo-2,6-dideoxy-D-glucose
C07277 26 dTDP-D-fucose
C08601 26 Lutein
C11860 26 Gibberellin A15 open lactone
C11908 26 3,6-Dideoxy-3-oxo-dTDP-D-glucose
C11926 26 dTDP-4-oxo-6-deoxy-D-allose
C11930 26 dTDP 1-ester with
(6R)-5,6-dihydro-4-hydroxy-6-methyl-5-oxo-2H-pyran
C15518 26 (24S)-Cholest-5-ene-3beta,7alpha,24-triol
C01147 27 2-Hydroxycyclohexan-1-one
C01255 27 N-(6-Aminohexanoyl)-6-aminohexanoate
C01880 27 6-Hexanolide
C02373 27 4-Methylpentanal
C03187 27 dTDP-6-deoxy-L-talose
C03319 27 dTDP-6-deoxy-L-mannose
C05138 27 17alpha-Hydroxypregnenolone
C05451 27 7alpha-Hydroxy-5beta-cholestan-3-one
C05457 27 7alpha,12alpha-Dihydroxycholest-4-en-3-one
C06593 27 epsilon-Caprolactam
C06621 27 dTDP-4-oxo-2,6-dideoxy-alpha-D-glucose
C11861 27 Gibberellin A24
C11912 27 dTDP-6-deoxy-D-allose
C11918 27 Maltol
C11922 27 dTDP-4-oxo-2,6-dideoxy-D-glucose
C11925 27 dTDP-3-amino-3,6-dideoxy-D-glucose
C11928 27 dTDP-4-oxo-2,6-dideoxy-D-allose
C11931 27 dTDP 1-ester with
(6S)-5,6-dihydro-4-hydroxy-6-methyl-5-oxo-2H-pyran
C12318 27 dTDP-3-amino-2,3,6-trideoxy-D-threo-hexopyranos-4-ulose
C00414 28 Cyclohexanone
C01176 28 17alpha-Hydroxyprogesterone
C01227 28 3beta-Hydroxyandrost-5-en-17-one
C03241 28 6-Hydroxyhexan-6-olide
C03442 28 dTDP-L-dihydrostreptose
C03739 28 trans-Cyclohexane-1,2-diol
C04277 28 1,8-Diazacyclotetradecane-2,9-dione
C04529 28 (3S,4S)-3-Hydroxytetradecane-1,3,4-tricarboxylate
C04655 28 (2S,3S)-2-Hydroxytridecane-1,2,3-tricarboxylate
C05452 28 3alpha,7alpha-Dihydroxy-5beta-cholestane
C05453 28 7alpha,12alpha-Dihydroxy-5beta-cholestan-3-one
C05487 28 17alpha,21-Dihydroxypregnenolone
C06622 28 dTDP-4-oxo-2,6-dideoxy-L-glucose
C11862 28 Gibberellin A36
C11920 28 dTDP-L-olivose
C11923 28 dTDP-D-olivose
C11927 28 dTDP-4-oxo-2,6-dideoxy-L-mannose
C11932 28 dTDP 1-ester with 2,6-dideoxy-L-erythro-hexopyranos-3-ulose
C12313 28 cis-Cyclohexane-1,2-diol
C12314 28 1-Oxa-2-oxo-3-hydroxycycloheptane
C00280 29 Androst-4-ene-3,17-dione
C00571 29 Cyclohexylamine
C00854 29 Cyclohexanol
C04295 29 Androst-5-ene-3beta,17beta-diol
C04518 29 17alpha,20alpha-Dihydroxypregn-4-en-3-one
C05139 29 16alpha-Hydroxydehydroepiandrosterone
C05444 29 3alpha,7alpha,26-Trihydroxy-5beta-cholestane
C05454 29 3alpha,7alpha,12alpha-Trihydroxy-5beta-cholestane
C05488 29 11-Deoxycortisol
C05489 29 11beta,17alpha,21-Trihydroxypregnenolone
C05497 29 21-Deoxycortisol
C11859 29 Gibberellin A37 open lactone
C00535 30 Testosterone
C00735 30 Cortisol
C05140 30 16alpha-Hydroxyandrost-4-ene-3,17-dione
C05290 30 19-Hydroxyandrost-4-ene-3,17-dione
C05445 30 3alpha,7alpha-Dihydroxy-5beta-cholestan-26-al
C05446 30 3alpha,7alpha,12alpha,26-Tetrahydroxy-5beta-cholestane
C11249 30 Cyclohexane
C11519 30 N-Cyclohexylformamide
C00762 31 Cortisone
C01301 31 3alpha,7alpha,12alpha-Trihydroxy-5beta-cholestan-26-al
C02821 31 Cortisol 21-acetate
C04554 31 3alpha,7alpha-Dihydroxy-5beta-cholestanate
C05294 31 19-Hydroxytestosterone
C05297 31 19-Oxoandrost-4-ene-3,17-dione
C05471 31 11beta,17alpha,21-Trihydroxy-5beta-pregnane-3,20-dione
C11134 31 Testosterone glucuronide
C11520 31 Cyclohexyl isocyanide
C00468 32 Estrone
C03588 32 4,5alpha-Dihydrocortisone
C04722 32 3alpha,7alpha,12alpha-Trihydroxy-5beta-cholestanoate
C05295 32 19-Oxotestosterone
C05469 32 17alpha,21-Dihydroxy-5beta-pregnane-3,11,20-trione
C05472 32 Urocortisol
C00951 33 Estradiol-17beta
C02537 33 Estradiol-17alpha
C05298 33 2-Hydroxyestrone
C05300 33 16alpha-Hydroxyestrone
C05470 33 Urocortisone
C05482 33 Cortol
C11133 33 Estrone glucuronide
C05141 34 Estriol
C05301 34 2-Hydroxyestradiol-17beta
C05481 34 Cortolone
C05503 34 Estradiol-17beta 3-glucuronide
C05504 35 16-Glucuronide-estriol
C06121 35 3-Ketosphingosine
C00249 36 Hexadecanoic acid
C00319 36 Sphingosine
C00517 36 Hexadecanal
C02934 36 3-Dehydrosphinganine
C00823 37 1-Hexadecanol
C00836 37 Sphinganine
C01120 37 Sphinganine 1-phosphate
C01747 37 Psychosine
C01948 37 Pentadecanal
C02788 37 2-trans-Hexadecenal
C05462 37 Chenodeoxyglycocholate
C06124 37 Sphingosine 1-phosphate
C00695 38 3alpha,7alpha,12alpha-Trihydroxy-5beta-cholanate
C01921 38 Glycocholate
C06123 38 Hexadecenal
C12144 38 Phytosphingosine
C01292 39 3alpha,7alpha-Dihydroxy-12-oxo-5beta-cholanate
C04483 39 3alpha,12alpha-Dihydroxy-5beta-cholanate
C04643 39 3alpha,12alpha-Dihydroxy-7-oxo-5beta-cholanate
C11637 39 3alpha,12alpha-Dihydroxy-5beta-chol-6-enoate
C04661 40 3alpha,7alpha,12beta-Trihydroxy-5beta-cholanate
C05464 40 Glycodeoxycholate
C05683 40 2-Aminoethylphosphocholate


      reactions:

ID generation name

R00002 2 Reduced ferredoxin:dinitrogen oxidoreductase (ATP-hydrolysing)
R00009 2 hydrogen-peroxide:hydrogen-peroxide oxidoreductase
R00086 2 ATP phosphohydrolase (protein-secreting)
R00090 2 NADH:hydrogen-peroxide oxidoreductase
R01424 2 N-Benzoylglycine amidohydrolase
R00004 3 Pyrophosphate phosphohydrolase
R00067 3 Reduced ferredoxin:dinitrogen oxidoreductase (ATP-hydrolysing)
R00275 3 Superoxide:superoxide oxidoreductase
R00365 3 glycine:NAD+ oxidoreductase (deaminating)
R00366 3 Aminoacetic acid:oxygen oxidoreductase (deaminating)
R00700 3 Hydrogen:NAD+ oxidoreductase
R00819 3 Benzoate,NADH:oxygen oxidoreductase
(1,2-hydroxylating,decarboxylating)
R01295 3 benzoate,NADPH:oxygen oxidoreductase(4-hydroxylating)
R01419 3 Benzaldehyde:NAD+ oxidoreductase
R01421 3 Benzoyl phosphate phosphohydrolase
R05621 3
R05746 3 phosphonate:NAD+ oxidoreductase
R07171 3 NADH:oxygen oxidoreductase
R07188 3 benzoate,NADH:oxygen oxidoreductase (1,2-hydroxylating)
R00005 4 Urea-1-carboxylate amidohydrolase
R00013 4 Glyoxylate carboxy-lyase (dimerizing)
R00027 4 2-Hydroxy-1,2-diphenylethanone benzaldehyde-lyase
R00058 4 1,2-Benzenediol:oxygen oxidoreductase
R00080 4 Catechol:oxygen oxidoreductase (dimerizing)
R00131 4 Urea amidohydrolase
R00132 4 Carbonic acid hydro-lyase
R00136 4 ATP:polyphosphate phosphotransferase
R00138 4 Triphosphate phosphohydrolase
R00143 4 Ammonia:(acceptor) oxidoreductase
R00148 4
R00149 4 Carbon-dioxide:ammonia
ligase(ADP-forming,carbamate-phosphorylating)
R00150 4 ATP:carbamate phosphotransferase
R00153 4 Reduced ferredoxin:dinitrogen oxidoreductase (ATP-hydrolysing)
R00273 4 oxalate:oxygen oxidoreductase
R00276 4 Carbon-monoxide:oxygen oxidoreductase
R00466 4 Glyoxylate:oxygen oxidoreductase
R00468 4 Glyoxylate:NADP+ oxidoreductase (CoA-oxalylating)
R00469 4 Ureidoglycolate amidohydrolase (decarboxylating)
R00475 4 (S)-2-Hydroxy-acid:oxygen 2-oxidoreductase
R00478 4 erythro-3-Hydroxy-L-aspartate glyoxylate-lyase
R00519 4 Formate:NAD+ oxidoreductase
R00717 4 Glycolate:NAD+ oxidoreductase
R00812 4 cis-1,2-dihydrobenzene-1,2-diol:NAD+ oxidoreductase
R00813 4
cis-1,2-dihydroxycyclohexa-3,5-diene-1-carboxylate:NAD+oxidoreductase
R00814 4 trans-1,2-dihydrobenzene-1,2-diol:NADP+ oxidoreductase
R00815 4 phenol,NADPH:oxogen oxidoreductase (2-hydroxylating)
R00816 4 Catechol:oxygen 2,3-oxidoreductase(decyclizing)
R00817 4 Catechol:oxygen 1,2-oxidoreductase(decyclizing)
R00818 4 salicylate,NADH:oxygen oxidoreductase
(1-hydroxylating,decarboxylating)
R00820 4 1,6-dihydroxycyclohexa-2,4-diene-1-carboxylate:NAD+
oxidoreductase(decarboxylating)
R00821 4 2,3-Dihydroxybenzoate carboxy-lyase
R00822 4 Protocatechuate carboxy-lyase
R00823 4 Anthranilate,NADH:oxygen oxidoreductase
(1,2-hydroxylating,deaminating, decarboxylating)
R01238 4 4-Hydroxybenzoate carboxy-lyase
R01293 4 4-hydroxybenzaldehyde:NAD+ oxidoreductase
R01296 4 4-hydroxybenzoate,NAD(P)H:oxygen oxidoreductase (3-hydroxylating)
R01297 4 4-hydroxybenzoate,NADH:oxygen oxidoreductase
(1-hydroxylating,decarboxylating)
R01301 4 4-Hydroxybenzoyl-CoA hydrolase
R01763 4 Benzyl alcohol:NAD+ oxidoreductase
R01764 4 Benzoylformate carboxy-lyase
R01766 4 L-threo-3-Phenylserine benzaldehyde-lyase
R01849 4 Reduced ferredoxin:dinitrogen oxidoreductase (ATP-hydrolysing)
R05590 4 Acylamide aminohydrolase
R05591 4 Nitrile aminohydrolase
R05603 4
R07316 4 carbamate hydro-lyase
R00023 5 NADH:hyponitrite oxidoreductase
R00347 5 erythro-3-hydroxy-Ls-aspartate ammonia-lyase
R00518 5 ATP:formate phosphotransferase
R00521 5 Formyl-CoA hydrolase
R00522 5 Oxalate carboxy-lyase
R00524 5 Formamide amidohydrolase
R00604 5 Formaldehyde:NAD+ oxidoreductase
R00774 5 Urea:carbon-dioxide ligase (ADP-forming)
R00775 5 Guanidinoacetate amidohydrolase
R00776 5 (-)-Ureidoglycolate urea-lyase
R00778 5 Urea hydro-lyase
R00793 5 Hydroxylamine:oxygen oxidoreductase
R00980 5 Anthranilate,NADPH:oxygen oxidoreductase
(3-hydroxylating,deaminating)
R00983 5 2,3-Dihydroxyindole:oxygen 2,3-oxidoreductase (decyclizing)
R00988 5 N-Formylanthranilate amidohydrolase
R00990 5 2-Aminobenzoate carboxy-lyase
R01305 5 2,4'-Dihydroxyacetophenone oxidoreductase (C-C-bond-cleaving)
R01333 5 glycolaldehyde:NAD+ oxidoreductase
R01334 5 2-Phosphoglycolate phosphohydrolase
R01394 5 Hydroxypyruvate ketol-isomerase
R01395 5 ATP:carbamate phosphotransferase
R01400 5
R01505 5 2,3-dihydro-2,3-dihydroxybenzoate:NAD+ oxidoreductase
R01506 5 2,3-Dihydroxybenzoate:oxygen 2,3-oxidoreductase (decyclizing)
R01507 5 2,3-Dihydroxybenzoate:oxygen 3,4-oxidoreductase (decyclizing)
R01627 5 3-Dehydroshikimate hydro-lyase
R01628 5 3-hydroxybenzoate,NADPH:oxygen oxidoreductase (4-hydroxylating)
R01629 5
R01631 5 Protocatechuate:oxygen 3,4-oxidoreductase (decyclizing)
R01632 5 Protocatechuate:oxygen 4,5-oxidoreductase (decyclizing)
R01633 5
(3S,4R)-3,4-dihydroxycyclohexa-1,5-diene-1,4-dicarboxylate:NAD+oxidoreductase
R01634 5 3,4-Dihydroxyphthalate carboxy-lyase
R01635 5 4,5-Dihydroxyphthalate carboxy-lyase
R01745 5 (R)-Glycerate:NAD+ oxidoreductase
R01908 5 Oxalyl-CoA carboxy-lyase
R02363 5 Hydroquinone:oxygen oxidoreductase
R02422 5 Allantoate amidinohydrolase
R02489 5 Gentisate carboxy-lyase
R02504 5 Trimetaphosphate hydrolase
R02550 5
R02551 5 N-Benzyloxycarbonylglycine urethanehydrolase
R02604 5
R02672 5 4-Hydroxybenzoylformate carboxy-lyase
R02673 5 (S)-2-Hydroxy-2-(4-hydroxyphenyl)acetate:oxygen 1-oxidoreductase
R02762 5 2-Hydroxymuconate semialdehyde:NAD+ 6-oxidoreductase
R02763 5
R02802 5 Reduced ferredoxin:dinitrogen oxidoreductase (ATP-hydrolysing)
R02935 5 (S)-Ureidoglycolate:NAD+ oxidoreductase
R02941 5 salicylaldehyde:NAD+ oxidoreductase
R03127 5 Dihydroxyfumarate carboxy-lyase
R03543 5 benzene,NADH:oxygene 1,2-oxidoreductase
R03546 5 Cyanate C-N-lyase
R03790 5
R03792 5
R03959 5 2,5-Dihydro-5-oxofuran-2-acetate lyase (decyclizing)
R04782 5 Reduced ferredoxin:dinitrogen oxidoreductase (ATP-hydrolysing)
R05244 5 NADPH:p-benzoquinone oxidoreductase
R05246 5
R05280 5
R05554 5 Ureidoglycine aminohydrolase
R05562 5 Biuret amidohydrolase
R05563 5 Biuret amidohydrolase
R05596 5 Nitrile hydro-lyase
R06851 5 phenol,NADPH:oxygen oxidoreductase (2-hydroxylating)
R06925 5
R06989 5 2,5-Dihydro-5-oxofuran-2-acetate lyase (decyclizing)
R07173 5 hydroxylamine:acceptor oxidoreductase
R07290 5 formyl-CoA:oxalate CoA-transferase
R07294 5 phenylglyoxylyl-CoA hydrolase
R07315 5 carbamate hydro-lyase
R00217 6 Oxaloacetate carboxy-lyase
R00338 6 Oxaloacetate acetylhydrolase
R00339 6 (R,R)-Tartrate hydro-lyase
R00340 6 (S,S)-Tartrate hydro-lyase
R00341 6 ATP:oxaloacetate carboxy-lyase (transphosphorylating)
R00342 6 (S)-malate:NAD+ oxidoreductase
R00344 6 Pyruvate:carbon-dioxide ligase (ADP-forming)
R00345 6 Orthophosphate:oxaloacetate carboxyl-lyase (phosphorylating)
R00346 6 Pyrophosphate:oxaloacetate carboxy-lyase (transphosphorylating)
R00348 6 2-Oxosuccinamate amidohydrolase
R00357 6 L-Aspartic acid:oxygen oxidoreductase (deaminating)
R00359 6 D-Aspartate:oxygen oxidoreductase (deaminating)
R00360 6 (S)-Malate:oxygen oxidoreductase
R00363 6 Oxaloacetate keto-enol-isomerase
R00373 6 Glycine:oxaloacetate aminotransferase
R00477 6 3-Oxalomalate glyoxylate-lyase
R00581 6 L-serine:NAD+ oxidoreductase (deaminating)
R00588 6 L-Serine:glyoxylate aminotransferase
R00602 6 Hydorogen-peroxide:hydrogen-peroxide oxidoreductase
R00605 6 methanol:NAD+ oxidoreductase
R00606 6 Methylamine:(acceptor) oxidoreductase (deaminating)
R00608 6 Methanol:oxygen oxidereductase
R00610 6 Sarcosine:oxygen oxidoreductase (demethylating)
R00614 6 Formaldehyde:formaldehyde oxidoreductase
R00787 6 ammonium-hydroxide:NADP+ oxidoreductase
R00794 6 NADH:nitrate oxidoreductase
R00800 6
R00828 6 2-nitrophenol,NADPH:oxygen 2-oxidoreductase
(2-hydroxylating,nitrite-forming)
R01388 6 D-Glycerate:NADP+ 2-oxidoreductase
R01390 6
R01393 6 Hydroxypyruvate carboxy-lyase
R01408 6 Formamide hydro-lyase
R01469 6 Ethanolamine:oxygen oxidoreductase (deaminating)
R01511 6 D-Glycerate-3-phosphate phosphohydrolase
R01514 6 ATP:(R)-glycerate 3-phosphotransferase
R01748 6 D-Glycerate-2-phosphate phosphohydrolase
R01749 6 D-Glycerate:NAD+ oxidoreductase (carboxylating)
R01751 6 (R,R)-Tartrate carboxy-lyase
R01752 6 D-Glyceraldehyde:NAD+ oxidoreductase
R01781 6 Glycol:NAD+ oxidoreductase
R01860 6 4-Aminobenzoate carboxy-lyase
R02423 6 Allantoate amidinohydrolase (decarboxylating)
R02424 6 Allantoin amidohydrolase
R02425 6 (S)(+)-Allantoin amidohydrolase
R02544 6 meso-tartrate:NAD+ oxidoreductase
R02561 6 4-aminobenzoate,NADH:oxygen oxidoreductase
(1-hydroxylating,decarboxylating)
R02575 6 ATP:guanidoacetate N-phosphotransferase
R02589 6 3-hydroxybenzoate,NADH:oxygen oxidoreductase (6-hydroxylating)
R02601 6
R02602 6 4-Oxalocrotonate carboxy-lyase
R02606 6 2,6-Dioxo-6-phenylhexa-3-enoate benzoylhydrolase
R02655 6 Gentisate aldehyde:NAD+ oxidoreductase
R02656 6 Gentisate:oxygen 1,2-oxidoreductase (decyclizing)
R02657 6
R02937 6 Carbamoyl-phosphate:oxamate carbamoyltransferase
R03084 6 3-Dehydroquinate hydro-lyase
R03128 6
R03307 6 2-Carboxy-2,5-dihydro-5-oxofuran-2-acetate lyase (decyclizing)
R03308 6 3-Carboxy-2,5-dihydro-5-oxofuran-2-acetate lyase (decyclizing)
R03559 6 toluene,NADH:oxygen oxidoreductase (1,2-hydroxylating)
R03560 6 Toluene,NADPH:oxogen oxidoreductase (2-hydroxylating)
R03562 6 Toluene,NADPH:oxogen oxidoreductase (2-hydroxylating)
R03791 6 (S)-Mandelate racemase
R03891 6 Benzene-1,2,4-triol:oxygen 1,2-oxidoreductase (decyclizing)
R03966 6
R04045 6
R04061 6 Benzene-1,2,4-triol:oxygen 1,2-oxidoreductase (decyclizing)
R04161 6 (S)-4-Hydroxymandelate racemase
R04260 6 2-Oxo-2,5-dihydrofuran-5-acetate delta3-delat2-isomerase
R04453 6
4-Carboxy-2-hydroxy-cis,cis-muconate-6-semialdehyde:NADP+6-oxidoreductase
R04488 6
R04489 6 2-Hydroxy-2-hydropyrone-4,6-dicarboxylate lyase (decyclizing)
R04915 6 Quinoline-3,4-diol 2,4-dioxygenase (carbon monoxide-forming)
R05148 6 benzene-1,4-dicarboxylate, NADH:oxygen
oxidoreductase(1,2-hydroxylating)
R05236 6 4-Hydroxymuconic-semialdehyde:NAD+ oxidoreductase
R05249 6 Resorcinol,NADPH:oxogen oxidoreductase (2-hydroxylating)
R05258 6
R05265 6
R05274 6 vanillate:oxygen oxidoreductase (demethylating)
R05275 6
cis-4,5-dihydroxycyclohexa-1(6),2-diene-1,2-dicarboxylate:NAD+oxidoreductase
R05360 6
2-Hydroxy-6-oxo-6-(2-hydroxyphenyl)-hexa-2,4-dienoatebenzoylhydrolase
R05361 6
2-Hydroxy-6-oxo-6-(2-hydroxyphenoxy)-hexa-2,4-dienoatebenzoylhydrolase
R05365 6 2-Hydroxy-6-oxo-(2'-aminophenyl)-hexa-2,4-dienoate benzoylhydrolase
R05375 6 4-Hydroxyphthalate carboxy-lyase
R05399 6 1,2,4-trihydroxybenzene:NAD oxidoreductase
R05482 6
R05561 6 Cyanuric acid amidohydrolase
R05719 6 3-hydroxy-1H-quinolin-4-one 2,4-dioxygenase (CO-forming)
R05758 6 threo-3-hydroxy-L-aspartate ammonia-lyase
R05783 6 mandelamide hydrolase
R06137 6
R06154 6 methylamine:oxygen oxidoreductase (deaminating) (copper-containing)
R06632 6
R06847 6 shikimate:NAD+ 3-oxidoreductase
R06852 6
R06853 6
R06854 6
R06889 6
R06924 6
R06990 6 2-Oxo-2,5-dihydrofuran-5-acetate delta3-delat2-isomerase
R07164 6 L-aspartate:NAD+ oxidoreductase (deaminating)
R07222 6 phenylacetyl-CoA:quinone oxidoreductase
R07305 6 cyanuric acid amidohydrolase
R00006 7 2-Acetolactate pyruvate-lyase (carboxylating)
R00007 7 4-Hydroxy-4-methyl-2-oxoglutarate pyruvate-lyase
R00008 7 Parapyruvate pyruvate-lyase
R00024 7 D-Ribulose 1,5-bisphosphate carboxy-lyase (dimerizing)
R00042 7 4-Hydroxyphenylpyruvate:oxygen oxidoreductase (decarboxylating)
R00195 7 2,3-Diaminopropionate ammonia-lyase
R00200 7 ATP:pyruvate O2-phosphotransferase
R00203 7 Pyruvaldehyde:NAD+ oxidoreductase
R00207 7 Pyruvate:oxygen 2-oxidoreductase (phosphorylating)
R00208 7 Phosphoenolpyruvate phosphohydrolase
R00209 7 Pyruvate:NAD+ 2-oxidoreductase (CoA-acetylating)
R00211 7 Glyoxylate:oxygen oxidoreductase
R00212 7 Acetyl-CoA:formate C-acetyltransferase
R00213 7 O-Carbamoyl-L-serine ammonia-lyase (pyruvate-forming)
R00214 7 (S)-Malate:NADP+ oxidoreductase(oxaloacetate-decarboxylating)
R00215 7 (R)-Malate:NAD+ oxidoreductase (decarboxylating)
R00218 7 acetylenedicarboxylate carboxy-lyase
R00219 7
R00220 7 L-serine ammonia-lyase
R00221 7 D-serine ammonia-lyase
R00223 7 Serine ammonia-lyase
R00224 7 Pyruvate carboxy-lyase
R00226 7 (S)-2-Acetolactate pyruvate-lyase (carboxylating)
R00227 7 Acetyl-CoA hydrolase
R00229 7 Acetate:CoA ligase (ADP-forming)
R00315 7 ATP:acetate phosphotransferase
R00317 7 Acetyl phosphate phosphohydrolase
R00318 7 Phosphonoacetate phosphonohydrolase
R00319 7 (S)-Lactate:oxygen 2-oxidoreductase(decarboxylating)
R00320 7 Pyrophosphate:acetate phosphotransferase
R00321 7 Acetamide amidohydrolase
R00324 7 Acetylpyruvate acetylhydrolase
R00325 7 (3S)-citramalate pyruvate-lyase
R00350 7 4-Hydroxy-4-carboxymethyl-2-oxoglutarate pyruvate-lyase
R00362 7 Citrate oxaloacetate-lyase ((pro-3S)-CH2COO- -->acetate)
R00368 7 N-(carboxymethyl)-D-alanine:NAD+ oxidoreductase (glycine-forming)
R00369 7 L-Alanine:glyoxylate aminotransferase
R00396 7 L-Alanine:NAD+ oxidoreductase (deaminating)
R00397 7 L-Aspartate 4-carboxy-lyase
R00400 7 L-Alanine:2-oxo-acid aminotransferase
R00470 7 4-Hydroxy-2-oxoglutarate glyoxylate-lyase
R00471 7 D-4-Hydroxy-2-oxoglutarate glyoxylate-lyase
R00472 7 L-Malate glyoxylate-lyase (CoA-acetylating)
R00480 7 ATP:L-aspartate 4-phosphotransferase
R00481 7
R00482 7 L-Aspartate:ammonia ligase (ADP-forming)
R00484 7 N-Carbamoyl-L-aspartate amidohydrolase
R00485 7 L-Asparagine amidohydrolase
R00486 7 3-Cyano-L-alanine aminohydrolase
R00488 7 N-Acetyl-L-aspartate amidohydrolase
R00489 7 L-Aspartate 1-carboxy-lyase
R00490 7 L-Aspartate ammonia-lyase
R00491 7 L-Aspartate racemase
R00526 7 N-Formyl-L-aspartate amidohydrolase
R00582 7 L-O-Phosphoserine phosphohydrolase
R00584 7 Pyrophosphate:L-serine O-phosphotransferase
R00585 7 L-Serine:pyruvate aminotransferase
R00589 7 L-2-Amino-3-hydroxypropionic acid racemase
R00590 7 L-Serine hydro-lyase (deaminating)
R00658 7 2-Phospho-D-glucerate hydro-lyase
R00661 7 Phosphoenolpyruvate 2,3-phosphonomutase
R00703 7 (S)-Lactate:NAD+ oxidoreductase
R00704 7 (R)-Lactate:NAD+ oxidoreductase
R00710 7 Acetaldehyde:NAD+ oxidoreductase
R00728 7 L-Tyrosine phenol-lyase (deaminating)
R00729 7 L-Tyrosine:oxygen oxidoreductase (deaminating)
R00749 7 Ethanolamine ammonia-lyase
R00750 7
R00777 7 N-Amidino-L-aspartate amidinohydrolase
R00985 7 Chorismate pyruvate-lyase (amino-accepting)
R01036 7 Glycerol:NAD+ oxidoreductase
R01058 7 D-glyceraldehyde 3-phosphate:NADP+ oxidoreductase
R01059 7 ATP:D-glyceraldehyde 3-phosphotransferase
R01082 7 (S)-Malate hydro-lyase
R01142 7 Methane,NADH:oxygen oxidoreductase (hydroxylating)
R01144 7 Oxaloacetate-4-methyl-ester oxaloacetohydrolase
R01241 7
R01256 7 (S)-Malate:CoA ligase (ADP-forming)
R01302 7
R01308 7
R01335 7
R01397 7 Carbamoyl-phosphate:L-aspartate carbamoyltransferase
R01426 7
R01468 7 ATP:ethanolamine O-phosphotransferase
R01509 7 2,3-Dihydroxybenzoate:L-serine ligase
R01512 7 ATP:3-phospho-D-glycerate 1-phosphotransferase
R01513 7 3-Phospho-D-glycerate:NAD+ 2-oxidoreductase
R01515 7 3-Phospho-D-glyceroyl phosphate phosphohydrolase
R01516 7 3-Phospho-D-glycerate 1,2-phosphomutase
R01518 7 2-Phospho-D-glycerate 2,3-phosphomutase
R01563 7 N-Carbamoylsarcosine amidohydrolase
R01564 7 N,N-Dimethylglycine:oxygen oxidoreductase (demethylating)
R01566 7 Creatine amidinohydrolase
R01584 7 N-methyl-L-alanine:NADP+ oxidoreductase (demethylating,
deaminating)
R01589 7 Methylguanidine amidinohydrolase
R01728 7 Prephenate:NAD+ oxidoreductase(decarboxylating)
R01782 7 2-Dehydro-3-deoxy-D-pentanoate glycoaldehyde-lyase
R01784 7 2-Dehydro-3-deoxy-L-pentanoate glycolaldehyde
R01872 7 Quinate:NAD+ 5-oxidoreductase
R02339 7
R02412 7 ATP:shikimate 3-phosphotransferase
R02414 7 Shikimate:NADP+ 5-oxidoreductase
R02518 7
R02520 7
R02521 7 4-Hydroxyphenylpyruvate:oxygen
oxidoreductase(hydroxylating,decarboxylating)
R02545 7 meso-Tartaric acid:NAD+ oxidoreductase
R02546 7 (R,R)-Tartrate epimerase
R02547 7 trans-2,3-Epoxysuccinate hydrolase
R02664 7
R02754 7 5-Dehydro-4-deoxy-D-glucarate tartronate-semialdehyde-lyase
R02942 7 Acetylsalicylate O-acetylhydrolase
R02988 7 3-oxoadipate:NAD+ oxidoreductase
R02991 7 4-Carboxymethylbut-3-en-4-olide enol-lactonohydrolase
R03023 7 4-nitrophenol,NADH:oxygen oxidoreductase (2-hydroxylating)
R03024 7 4-Nitrophenyl phosphate phosphohydrolase
R03037 7 Isochorismate pyruvate-hydrolase
R03083 7 2-Dehydro-3-deoxy-D-arabino-heptonate 7-phosphate
phosphate-lyase(cyclyzing)
R03140 7 D-Ribulose 1,5-bisphosphate carboxy-lyase (dimerizing)
R03246 7 1,2,3-Trihydroxybenzene:oxygen 1,2-oxidoreductase (decyclizing)
R03277 7
R03336 7 4-hydroxyphenyllactate:NAD+ oxidoreductase
R03337 7 (R)-3-(4-hydroxyphenyl)lactate:NAD+ 2-oxidoreductase
R03341 7 4-hydroxyphenylpyruvate carboxy-lyase
R03342 7 3-(4-Hydroxyphenyl)pyruvate keto-enol-isomerase
R03462 7 Biphenyl-2,3-diol:oxygen 1,2-oxidoreductase (decyclizing)
R03463 7 2,6-dioxo-6-phenylhexanoate:NADP+ delta2-oxidoreductase
R03470 7 4-Carboxymuconolactone carboxy-lyase
R03566 7 3-Cresol,NADPH:oxogen oxidoreductase (2-hydroxylating)
R03567 7 6-Methylsalicylate carboxy-lyase
R03608 7 o-Cresol,NADPH:oxogen oxidoreductase (2-hydroxylating)
R03630 7 Phthalate,NADH:oxygen oxidoreductase (4,5-hydroxylating)
R03868 7 3-Maleylpyruvate cis-trans-isomerase
R03887 7
R03892 7
R03893 7 4-Carboxymethylenebut-2-en-4-olide lactonohydrolase
R03925 7 (S)(+)-Allantoin racemase
R04088 7 Toluene-cis-1,2-dihydrodiol:NAD+ oxidoreductase
R04177 7 2-Hydroxyethylenedicarboxylate hydro-lyase
R04223 7
R04248 7
R04278 7 2-Hydroxy-2-hydropyrone-4,6-dicarboxylate:NAD+ 6-oxidoreductase
R04399 7
R04417 7
R05136 7
R05138 7
R05154 7 quinolin-4(1H)-one,NADH:oxygen oxidoreductase (3-oxygenating)
R05250 7
R05273 7 4-Hydroxy-3-methoxybenzoate:oxygen oxidoreductase
R05411 7
R05413 7
R05415 7
R05457 7
R05553 7 4-amino-4-deoxychorismate pyruvate-lyase
R05699 7 Vanillin:NAD oxidoreductase
R05724 7 nitric oxide, NAD(P)H2:oxygen oxidoreductase
R05778 7 4-hydroxyphenylpyruvate:oxygen oxidoreductase (decarboxylating)
R05841 7
R05842 7 ethylene oxide hydrolase
R05861 7 D-alanine:oxygen oxidoreductase (deaminating)
R05862 7 sarcosine:oxygen oxidoreductase (deaminating)
R06064 7
R06126 7 L-serine:NADP+ 3-oxidoreductase
R06180 7
R06602 7
R06603 7
R06604 7
R06838 7 4-carboxymethylenebut-2-en-4-olide lactonohydrolase
R06870 7 Phosphoethanolamine phosphohydrolase
R06888 7
R06893 7 aryl-ester hydrolase
R06923 7
R06967 7 N-isopropylammelide isopropylaminohydrolase
R07410 7 L-aspartate:NAD+ oxidoreductase (deaminating)
R00031 8 1,2-Benzenediol:oxygen oxidoreductase
R00043 8 1,2-Bis(4-hydroxy-3-methoxyphenyl)ethylene:oxygen
oxidoreductase(alpha-beta-bond-cleaving)
R00228 8 acetaldehyde:NAD+ oxidoreductase (CoA-acetylating)
R00230 8 Acetyl-CoA:orthophosphate acetyltransferase
R00233 8 Malonyl-CoA carboxy-lyase
R00237 8 (3S)-Citramalyl-CoA pyruvate-lyase
R00238 8 Acetyl-CoA:acetyl-CoA C-acetyltransferase
R00351 8 Citrate oxaloacetate-lyase ((pro-3S)-CH2COO- -> acetyl-CoA)
R00352 8 ATP:citrate oxaloacetate-lyase ((pro-3S)-CH2COO-
->acetyl-CoA)(ATP-dephosphorylating)
R00353 8 Malonyl-CoA:pyruvate carboxyltransferase
R00354 8 (3S)-Citryl-CoA oxaloacetate-lyase
R00370 8 Acetyl-CoA:glycine C-acetyltransferase
R00371 8 Succinyl-CoA:glycine C-succinyl-transferase(decarboxylating)
R00398 8 2,2'-iminodipropanoate:NAD+ oxidoreductase (L-alanine-forming)
R00399 8
R00401 8 L-Alanine racemase
R00402 8 succinate:NAD+ oxidoreductase
R00473 8 (3S)-3-Carboxy-3-hydroxypropanoyl-CoA glyoxylate-lyase
R00487 8 Acetyl-CoA:L-aspartate N-acetyltransferase
R00586 8
R00673 8 L-Tryotophan indole-lyase (deaminating)
R00674 8 L-Serine hydro-lyase (adding indoleglycerol-phosphate)
R00697 8 L-Phenylalanine ammonia-lyase
R00705 8 3-Oxopropanoate:NAD+ oxidoreductase
(decarboxylating,CoA-acetylating)
R00730 8 L-Tyrosine,NADPH:oxygen oxidoreductase (N-hydroxylating)
R00731 8 L-Tyrosine:oxygen oxidoreductase
R00732 8 L-arogenate:NAD+ oxidoreductase
R00736 8 L-Tyrosine carboxy-lyase
R00737 8 L-Tyrosine ammonia-lyase
R00739 8 L-Tyrosine 2,3-aminomutase
R00742 8 Acetyl-CoA:carbon-dioxide ligase (ADP-forming)
R00747 8 2-Phosphonoacetaldehyde phosphonohydrolase
R00748 8 Ethanolamine-phosphate phospho-lyase (deaminating)
R00751 8 L-Threonine acetaldehyde-lyase
R00753 8 (S)-Lactate acetaldehyde-lyase
R00754 8 Ethanol:NAD+ oxidoreductase
R00799 8 Nitroethane:oxygen oxidoreductase
R00841 8 Glycerol-3-phosphate phosphohydrolase
R00845 8 sn-glycerol-3-phosphate:NADP+ 1-oxidoreductase
R00847 8 ATP:glycerol 3-phosphotransferase
R00904 8 beta-Aminopropion aldehyde:NAD+ oxidoreductase
R00905 8 N-Carbamoyl-beta-alanine amidohydrolase
R00906 8 N-(D-1-carboxyethyl)-beta-alanine:NAD+
oxidoreductase(beta-alanine-forming)
R00907 8 L-Alanine:3-oxopropanoate aminotransferase
R00909 8 N-Acetyl-beta-alanine amidohydrolase
R00913 8 3-Guanidinopropanoate amidinopropionase
R00914 8
R00987 8 L-Kynurenine hydrolase
R01015 8 D-Glyceraldehyde-3-phosphate ketol-isomerase
R01016 8 Glycerone-phosphate phospho-lyase
R01034 8 Glycerol:NAD+ oxidoreductase
R01043 8 Glycerol-2-phosphate phosphohydrolase
R01044 8 Pyrophosphate:glycerol 1-phosphotransferase
R01047 8 Glycerol hydro-lyase
R01048 8 Glycerol hydro-lyase
R01061 8 D-Glyceraldehyde-3-phosphate:NAD+ oxidoreductase(phosphorylating)
R01064 8
2-Dehydro-3-deoxy-D-galactonate-6-phosphateD-glyceraldehyde-3-phosphate-lyase
R01066 8 2-Deoxy-D-ribose-5-phosphate acetaldehyde-lyase
R01085 8 3-Fumarylpyruvate acylhydrolase
R01087 8 Maleate cis-trans-isomerase
R01150 8 D-AlanineD-Alanine ligase (ADP-forming)
R01267 8 L-Asparagine hydro-lyase
R01322 8 Citrate:CoA ligase (ADP-forming)
R01323 8 Acetyl-CoA:citrate CoA-transferase
R01324 8 Citrate hydro-lyase
R01325 8 Citrate hydro-lyase
R01336 8 Carboxymethyloxysuccinate glycolate-lyase
R01373 8 Prephenate hydro-lyase (decarboxylating)
R01446 8 (S)-lactaldehyde:NAD+ oxidoreductase
R01447 8 (S)-Lactate:oxaloacetate oxidoreductase
R01450 8
R01485 8 L-Asparagine:hydroxylamine gamma-aspartyltransferase
R01523 8 ATP:D-ribulose-5-phosphate 1-phosphotransferase
R01621 8 D-Xylulose 5-phosphate D-glyceraldehyde-3-phosphate-lyase
R01662 8 3-Phospho-D-glyceroyl phosphate 2,3-phosphomutase
R01714 8 5-O-(1-Carboxyvinyl)-3-phosphoshikimate phosphate-lyase
R01715 8 Chorismate pyruvatemutase
R01717 8 Chorismate hydroxymutase
R01731 8 L-Aspartate:2-oxoglutarate aminotransferase
R01735 8 (R)-Lactaldehyde:NAD+ 2-oxidoreductase
R01826 8
Phosphoenolpyruvate:D-erythrose-4-phosphateC-(1-carboxyvinyl)transferase
(phosphate hydrolysing,2-carboxy-2-oxoethyl-forming)
R01881 8 ATP:creatine N-phosphotransferase
R01882 8 N-Phosphocreatine hydrolase
R01884 8 Creatinine amidohydrolase
R01937 8
R01993 8 (S)-Dihydroorotate amidohydrolase
R02106 8 Urate:oxygen oxidoreductase
R02252 8 Phenylpropanoate:NAD+ delta2-oxidoreductase
R02253 8 trans-cinnamate,NADPH:oxygen oxidoreductase (4-hydroxylating)
R02254 8 trans-Cinnamate,NADPH:oxygen oxidoreductase (2-hydroxylating)
R02260 8 (S)-Lactaldehyde:NADP+ oxidoreductase
R02278 8 2-Dehydro-3-deoxy-L-arabinonate hydro-lyase
R02279 8 5-Dehydro-4-deoxy-D-glucarate hydro-lyase (decarboxylating)
R02284 8 L-5-Carboxymethylhydantoin amidohydrolase
R02291 8 L-Aspartate-4-semialdehyde:NADP+ oxidoreductase (phosphorylating)
R02338 8 Indole:oxygen 2,3-oxidoreductase (decyclizing)
R02340 8 (1S,2R)-1-C-(indol-3-yl)glycerol
3-phosphateD-glyceraldehyde-3-phosphate-lyase
R02382 8 Tyramine:oxygen oxidoreductase(deaminating)(flavin-containing)
R02387 8 Acetyl-CoA:arylamine N-acetyltransferase
R02419 8 (R)-Malate hydro-lyase
R02429 8 D-Xylonate hydro-lyase
R02492 8 Nitrous-oxide:(acceptor) oxidoreductase (NO-forming)
R02514 8 4-hydroxyphenylacetate,NADH:oxygen oxidoreductase (1-hydroxylating)
R02515 8 3-hydroxyphenylacetate,NADH:oxygen oxidoreductase (6-hydroxylating)
R02519 8 Homogentisate:oxygen 1,2-oxidoreductase (decyclizing)
R02522 8 L-Arabinonate hydro-lyase
R02527 8 (R)-Lactaldehyde:NAD+ oxidoreductase
R02528 8
R02529 8 Aminoacetone:oxygen oxidoreductase(deaminating)(flavin-containing)
R02531 8 Lactaldehyde:NAD+ 1-oxidoreductase
R02607 8 3-Phosphoglycerate:NAD+ 2-oxidoreductase
R02695 8 4-Hydroxyphenylacetaldehyde:NAD+ oxidoreductase
R02698 8 4-hydroxyphenylacetate,NADH:oxygen oxidoreductase (3-hydroxylating)
R02752 8 D-Glucarate hydro-lyase
R02817 8 Serine-phosphoethanolamine ethanolaminephosphohydrolase
R02853 8 D-O-Phosphoserine phosphohydrolase
R02877 8 Vanillyl alcohol:oxygen oxidoreductase
R02947 8 2-Acetolactate carboxy-lyase
R02948 8 (S)-2-Hydroxy-2-methyl-3-oxobutanoate carboxy-lyase
R02950 8 4-Coumarate:oxygen oxidoreductase
R02952 8
R03032 8 D-Arabinonate hydro-lyase
R03051 8 2,3-Dihydroxy-3-methylbutanoate:NADP+ oxidoreductase (isomerizing)
R03052 8 2-Acetolactate methylmutase
R03153 8 Acetyl-CoA:citramalate CoA-transferase
R03187 8 N-Methylimidazolidine-2,4-dione amidohydrolase (ATP-hydrolysing)
R03188 8 N-Formimino-L-aspartate iminohydrolase
R03247 8 Gallate carboxy-lyase
R03298 8
R03358 8 Octopamine hydro-lyase (deaminating)
R03359 8 1-(4-Hydroxyphenyl)-2-(methylamino)ethanol hydro-lyase
R03460 8
Phosphoenolpyruvate:3-phosphoshikimate5-O-(1-carboxyvinyl)-transferase
R03549 8 Gallate:oxygen 3,4-oxidoreductase (decyclizing)
R03568 8 4-Cresol,NADPH:oxogen oxidoreductase (2-hydroxylating)
R03693 8 (S)-2-Methylmalate hydro-lyase
R03889 8 2-Aminomuconate semialdehyde:NAD+ 6-oxidoreductase
R03936 8 Formylkynurenine hydrolase
R03964 8 2-hydroxybiphenyl,NADH:oxygen oxidoreductase (3-hydroxylating)
R03972 8
R03995 8
R04053 8 3-phosphonopyruvate carboxy-lyase
R04089 8 3-Methylcatechol:oxygen 2,3-oxidoreductase(decyclizing)
R04152 8 (2-Aminoethyl)phosphonate:pyruvate aminotransferase
R04246 8
R04277 8 2-Pyrone-4,6-dicarboxylate lactonohydrolase
R04280 8 3-O-Methylgallate:oxygen 4,5-oxidoreductase (decyclizing)
R04304 8 4-Hydroxyphenylethanol:NAD+ oxidoreductase
R04375 8
R04439 8 (R)-2,3-Dihydroxy-3-methylbutanoate:NADP+
oxidoreductase(isomerizing)
R04781 8 4-Carboxy-4-hydroxy-2-oxoadipate hydro-lyase
R05053 8 D-Aspartate:2-oxoglutarate aminotransferase
R05071 8 (S)-2-Acetolactate methylmutase
R05077 8
R05078 8
R05137 8
R05239 8 cis-3-phenylcyclohexa-3,5-diene-1,2-diol:NAD+ oxidoreductase
R05309 8
1,6-dihydroxy-5-methylcyclohexa-2,4-dienecarboxylate:NAD+oxidoreductase
(decarboxylating)
R05314 8
1,2-Dihydroxy-6-methylcyclohexa-3,5-dienecarboxylate:NAD+oxidoreductase
(decarboxylating)
R05351 8
R05380 8 Acetaldehyde hydro-lyase
R05381 8 Diethanolamine Ethanolamine-lyase
R05414 8
R05434 8
R05439 8
R05444 8
R05450 8
R05508 8
R05552 8
R05598 8 Benzylsuccinate fumarate-lyase
R05605 8
2-dehydro-3-deoxy-D-gluconate-6-phosphateD-glyceraldehyde-3-phosphate-lyase
R05608 8 D-galactarate hydro-lyase
R05636 8 1-Deoxy-D-xylulose-5-phosphate pyruvate-lyase (carboxylating)
R05643 8 2-carboxybenzaldehyde dehydrogenase
R05773 8 3-hydroxy-3-(4-hydroxy-3-methoxyphenyl)propionyl-CoA:vanillin
lyase(acetyl-CoA-forming)
R06063 8
R06171 8 L-Allothreonine acetaldehyde-lyase
R06601 8 5-Hydroxyisourate amidohydrolase
R06605 8
R06614 8
R06626 8
R06744 8
R06783 8 trans-Cinnamate,NADH:oxygen oxidoreductase (2,3-hydroxylating)
R06789 8
R06830 8
R06884 8
R06887 8
R06892 8
R06915 8 salicylate,NADH:oxygen
oxidoreductase(1-hydroxylating,decarboxylating)
R06922 8
R06969 8
R06973 8
R07183 8 acetylacetone:oxygen oxidoreductase
R07189 8 trans-cinnamate,NADPH:oxygen oxidoreductase (2-hydroxylating)
R07253 8 acyl-CoA:malonyl-CoA C-acyltransferase
(decarboxylating,oxoacyl-reducing, thioester-hydrolysing and cyclizing)
R07298 8 glycerol-1-phosphate phosphohydrolase
R07312 8 4-hydroxyphenylacetate carboxy-lyase
R07399 8
R07403 8
R00045 9 1,2-Benzenediol:oxygen oxidoreductase
R00053 9 Tannin acylhydrolase
R00264 9 2,5-dioxopentanoate:NADP+ 5-oxidoreductase
R00405 9 Succinate:CoA ligase (ADP-forming)
R00406 9
R00407 9 Succinyl-CoA hydrolase
R00409 9 (2S,3R)-3-Hydroxybutane-1,2,3-tricarboxylate pyruvate-lyase
R00410 9 Succinyl-CoA:3-oxo-acid CoA-transferase
R00479 9 Isocitrate glyoxylate-lyase
R00675 9 L-Tryptophan:NAD+ oxidoreductase (deaminating)
R00677 9 L-Tryptophan:oxygen oxidoreductase (deaminating)
R00678 9 L-tryptophan:oxygen 2,3-oxidoreductase (decyclizing)
R00679 9 L-Tryptophan:oxygen 2-oxidoreductase(decarboxylating)
R00681 9 L-Tryptophan:oxygen 2'-oxidoreductase (side-chain-cleaving)
R00682 9 L-Tryptophanamide amidohydrolase
R00685 9 L-Tryptophan decarboxy-lyase
R00688 9 L-phenylalanine:NAD+ oxidoreductase (deaminating)
R00689 9 L-Phenylalanine:oxygen oxidoreductase (deaminating)
R00690 9 L-Phenylalanine:oxygen 2-oxidoreductase (decarboxylating)
R00691 9 L-Arogenate hydro-lyase (decarboxylating)
R00692 9 L-Phenylalanine(L-histidine):pyruvate aminotransferase
R00693 9 Acetyl-CoA:L-phenylalanine N-acetyltransferase
R00695 9 L-Aspartate:phenylpyruvate aminotransferase
R00698 9 Donor:hydrogen-peroxide oxidoreductase
R00699 9 L-Phenylalanine carboxy-lyase
R00709 9 Isocitrate:NAD+ oxidoreductase (decarboxylating)
R00713 9 Succinate-semialdehyde:NAD+ oxidoreductase
R00740 9 3-Oxopropanoate:NADP+ oxidoreductase
(decarboxylating,CoA-acetylating)
R00743 9 Acetyl-CoA:malonate CoA-transferase
R00744 9
R00761 9 D-Fructose-6-phosphate D-erythrose-4-phosphate-lyase
R00842 9 sn-Glycerol-3-phosphate:NAD+ 2-oxidoreductase
R00846 9 sn-Glycerol-3-phosphate:oxygen 2-oxidoreductase
R00989 9 Malonyl-CoA:anthranilate N-malonyltransferase
R00996 9 L-threonine ammonia-lyase
R01010 9 Glycerone phosphate phosphohydrolase (alkaline optimum)
R01011 9 ATP:glycerone phosphotransferase
R01012 9 Phosphoenolpyruvate:glycerone phosphotransferase
R01014 9 Erythrulose-1-phosphate formaldehyde-lyase
R01056 9 D-Ribose-5-phosphate ketol-isomerase
R01067 9 D-Fructose 6-phosphate:D-glyceraldehyde-3-phosphate
glycolaldehydetransferase
R01068 9 D-Fructose-1,6-bisphosphate D-glyceraldehyde-3-phosphate-lyase
R01069 9 D-Tagatose 1,6-bisphosphate triosephosphate lyase
R01070 9 beta-D-fructose 1,6-bisphosphate D-glyceraldehyde-3-phosphate-lyase
R01209 9 2,3-Dihydroxy-3-methylbutanoate hydro-lyase
R01358 9 Acetoacetyl-CoA hydrolase
R01359 9 Acetoacetyl-CoA:acetate CoA-transferase
R01370 9 Phenyllactate:NAD+ oxidoreductase
R01372 9 Phenylpyruvate:oxygen oxidoreductase
(hydroxylating,decarboxylating)
R01376 9 L-Tryptophan:phenylpyruvate aminotransferase
R01377 9 Phenylpyruvate carboxy-lyase
R01378 9 Phenylpyruvate keto-enol-isomerase
R01440 9 D-Xylulose-5-phosphate:formaldehyde glycolaldehydetransferase
R01465 9 L-Threonine:NAD+ oxidoreductase
R01466 9 O-Phospho-L-homoserine phospho-lyase (adding water)
R01467 9 L-Threonine racemase
R01470 9 sn-Glycero-3-phosphoethanolamine glycerophosphohydrolase
R01524 9 D-Ribitol-5-phosphate:NAD+ 2-oxidoreductase
R01526 9 ATP:D-ribulose 5-phosphotransferase
R01528 9 6-Phospho-D-gluconate:NADP+ 2-oxidoreductase (decarboxylating)
R01529 9 D-Ribulose-5-phosphate 3-epimerase
R01530 9 D-Arabinose-5-phosphate ketol-isomerase
R01541 9 ATP:2-dehydro-3-deoxy-D-gluconate 6-phosphotransferase
R01559 9 Succinyl-CoA:oxalate CoA-transferase
R01604 9 3-Oxopropanoate:NAD+ oxidoreductase
R01608 9 3-hydroxypropanoate:NAD+ oxidoreductase
R01609 9 3-aci-Nitropropanoate:oxygen oxidoreductase
R01610 9
5-Dehydro-2-deoxy-D-glyconate-6-phosphatemalonate-semialdehyde-lyase
R01611 9 3-Oxopropanoate hydro-lyase
R01639 9 ATP:D-xylulose 5-phosphotransferase
R01773 9 L-Homoserine:NAD+ oxidoreductase
R01785 9 L-Xylulose 1-phosphate lactaldehyde-lyase
R01825 9 D-erythrose 4-phosphate:NAD+ oxidoreductase
R01829 9 Sedoheptulose 1,7-bisphosphate D-glyceraldehyde-3-phosphate-lyase
R01830 9 beta-D-Fructose
6-phosphate:D-glyceraldehyde-3-phosphateglycolaldehyde transferase
R01867 9 (S)-Dihydroorotate:oxygen oxidoreductase
R01869 9 (S)-Dihydroorotate:(acceptor) oxidoreductase
R01899 9 Isocitrate:NADP+ oxidoreductase (decarboxylating)
R01900 9 Isocitrate hydro-lyase
R01932 9
R01933 9 2-Oxoadipate:lipoamde 2-oxidoreductase(decarboxylating
andacceptor-succinylating)
R01934 9 (1R,2S)-1-hydroxybutane-1,2,4-tricarboxylate:NAD+
oxidoreductase(decarboxylating)
R01936 9
R01957 9 L-Kynurenine:glyoxylote aminotransferase (cyclizing)
R01959 9 N-Formyl-L-kynurenine amidohydrolase
R01960 9 L-Kynurenine,NADPH:oxygen oxidoreductase (3-hydroxylating)
R01975 9 (S)-3-Hydroxybutanoyl-CoA:NAD+ oxidoreductase
R01977 9 (R)-3-Hydroxybutanoyl-CoA:NADP+ oxidoreductase
R01978 9 (S)-3-Hydroxy-3-methylglutaryl-CoA
acetoacetyl-CoA-lyase(CoA-acetylating)
R01981 9 uronate:NAD+ 1-oxidoreductase
R02036 9 6-Phospho-D-gluconate hydro-lyase
R02075 9 3,4-Dihydroxy-L-phenylalanine:oxygen
4,5-oxidoreductase(recyclizing)
R02076 9 3,4-Dihydroxy-L-phenylalanine:oxygen
2,3-oxidoreductase(recyclizing)
R02078 9 L-Tyrosine,L-dopa:oxygen oxidoreductase
R02079 9 3,4-Dihydroxy-L-phenylalanine ammonia-lyase
R02080 9 3-Hydroxy-L-tyrosine carboxy-lyase
R02103 9 xanthine:NAD+ oxidoreductase
R02107 9 Xanthine:oxygen oxidoreductase
R02243 9 cis-Aconitate carboxy-lyase
R02244 9 trans-Aconitate delta2-delta3-isomerase
R02257 9 Propane-1,2-diol:NAD+ oxidoreductase
R02258 9 (S)-Propane-1,2-diol:NAD+ oxidoreductase
R02261 9
R02262 9 L-Fuculose-1-phosphate lactaldehyde-lyase
R02263 9 L-Rhamnulose-1-phosphate lactaldehyde-lyase
R02269 9 5,6-Dihydrouracil amidohydrolase
R02280 9 1-Pyrroline-4-hydroxy-2-carboxylate aminohydrolase (decyclizing)
R02292 9 L-Aspartate-4-semialdehyde hydro-lyase (adding pyruvate
andcyclizing)
R02293 9 L-2,4-Diaminobutanoate:pyruvate aminotransferase
R02359 9 Urethane amidohydrolase (decarboxylating)
R02383 9 Monophenol,L-dopa:oxygen oxidoreductase
R02427 9 D-Xylonolactone lactonohydrolase
R02428 9 D-Xylono-1,4-lactone lactonohydrolase
R02491 9 L-Citramalyl-CoA hydro-lyase
R02525 9 L-Arabinono-1,5-lactone lactonohydrolase
R02526 9 L-Arabinono-1,4-lactone lactonohydrolase
R02568 9 D-Fructose 1-phosphate D-glyceraldehyde-3-phosphate-lyase
R02577 9 Propane-1,2-diol:NAD+ 1-oxidoreductase
R02603 9
R02648 9 Glycerol 1,2-cyclic phosphate 2-glycerophosphohydrolase
R02714 9 D-Arabinono-1,4-lactone lactonohydrolase
R02722 9 L-Serine hydro-lyase (adding indoleglycerol-phosphate)
R02749 9 2-Deoxy-D-ribose 1-phosphate 1,5-phosphomutase
R02750 9
R02855 9 (R)-Acetoin:NAD+ oxidoreductase
R02922 9 Creatinine iminohydrolase
R02946 9 (R,R)-Butane-2,3-diol:NAD+ oxidoreductase
R02949 9 (R)-Acetoin racemase
R02955 9 Acetyl-CoA:citramalate CoA-transferase
R02957 9 D-Glucuronolactone:NAD+ oxidoreductase
R02963 9 Lactoyl-CoA hydro-lyase
R03046 9 beta-Alanyl-CoA cmmonia-lyase
R03080 9 (R)-Propane-1,2-diol:NAD+ oxidoreductase
R03081 9 2-Dehydro-3-deoxy-D-fuconate glycolaldehyde
R03119 9 propane-1,3-diol:NAD+ 1-oxidoreductase
R03139 9 1,3-Diaminopropane:oxygen oxidoreductase
(deaminating)(copper-containing)
R03154 9 Succinyl-CoA:citramalate CoA-transferase
R03181 9 4-Maleylacetoacetate cis-trans-isomerase
R03299 9 3-Hydroxyphenylacetate,NADH:oxygen oxidoreductase (3-hydroxylating)
R03300 9 3,4-Dihydroxyphenylacetaldehyde:NAD+ oxidoreductase
R03303 9 3,4-Dihydroxyphenylacetate:oxygen 2,3-oxidoreductase (decyclizing)
R03365 9 3,4-Dihydroxy-trans-cinnamate:oxygen
3,4-oxidoreductase(decyclizing)
R03367 9
R03387 9 ATP:2-dehydro-3-deoxy-galactonokinase
R03465 9
(3E)-4-(2-Carboxyphenyl)-2-oxobut-3-enoate2-carboxybenzaldehyde-lyase
R03508 9
1-(2-Carboxyphenylamino)-1-deoxy-D-ribulose-5-phosphatecarboxy-lyase(cyclizing)
R03540 9
R03550 9 Gallate:oxygen 4,5-oxidoreductase (decyclizing)
R03551 9
R03694 9
R03695 9
R03696 9 L-threo-3-Methylaspartate ammonia-lyase
R03709 9 3-(2-Hydroxyphenyl)propanoate:NAD+ oxidoreductase
R03758 9
R03759 9 (R)-1-Aminopropan-2-ol:NAD+ oxidoreductase
R03896 9 (R)-2-Methylmalate hydro-lyase
R04117 9
R04200 9 D-threo-2,4-diaminopentanoate:NAD+ oxidoreductase (deaminating)
R04214 9
R04292 9
R04323 9 2-Amino-3-carboxymuconate semialdehyde carboxy-lyase
R04440 9 (R)-2,3-Dihydroxy-3-methylbutanoate:NADP+
oxidoreductase(isomerizing)
R04441 9 (R)-2,3-Dihydroxy-3-methylbutanoate hydro-lyase
R04444 9 L-1-Pyrroline-3-hydroxy-5-carboxylate:NAD+ oxidoreductase
R04460 9 L-tyrosine,NADPH:oxygen oxidoreductase (N-hydroxylating)
R04482 9 4-Carboxy-2-oxo-3-hexenedioate delta2,delta4-2-oxo,delta3-isomerase
R05051 9 L-erythro-4-Hydroxyglutamate:NAD+ oxidoreductase
R05079 9
R05204 9
R05263 9 biphenyl,NADH2:oxygen oxidoreductase (2,3-hydroxylating)
R05317 9 L-Tryptophan:oxygen alpha,beta-oxidoreductase
R05338 9 D-arabino-3-Hexulose 6-phosphate formaldehyde-lyase
R05378 9 2-Deoxy-5-keto-D-gluconic acid 6-phosphate
Dihydroxyacetonephosphate-lyase
R05382 9 Triethanolamine Diethanolamine-lyase
R05405 9
R05428 9
R05487 9
R05576 9 (S)-3-Hydroxybutanoyl-CoA:NADP+ oxidoreductase
R05665 9
R05679 9 sn-Glycerol-1-phosphate:NAD 2-oxidoreductase
R05688 9 1-Deoxy-D-xylulose-5-phosphate isomeroreductase
R05772 9 trans-feruloyl-CoA hydro-lyase
R05850 9 L-ribulose-5-phosphate 4-epimerase
R06510 9
R06782 9 3-phenylpropanoate,NADH:oxygen oxidoreductase (2,3-hydroxylating)
R06785 9
R06788 9
R06883 9
R06886 9
R06891 9
R06914 9
R06921 9
R06968 9
R06978 9 L-2,4-diaminobutyrate acetyltransferase
R07281 9 3,4-Dihydroxy-2-butanone 4-phosphate synthase
R07420 9
R07421 9
R00074 10 2-Aminophenol:oxygen oxidoreductase
R00243 10 L-Glutamate:NAD+ oxidoreductase (deaminating)
R00250 10 L-Glutamate:oxygen oxidoreductase (deaminating)
R00258 10 L-Alanine:2-oxoglutarate aminotransferase
R00262 10 L-threo-3-Methylaspartate carboxy-aminomethylmutase
R00265 10 2-Oxoglutarate:NADP+ 2-oxidoreductase (CoA-succinylating)
R00268 10 Oxalosuccinate:NADP+ oxidoreductase (decarboxylating)
R00269 10 2-Oxoglutaramate amidohydrolase
R00270 10
R00271 10 2-Hydroxybutane-1,2,4-tricarboxylate
2-oxoglutarate-lyase(CoA-acetylating)
R00272 10 2-Oxoglutarate carboxy-lyase
R00279 10 D-Glutamate(D-aspartate):oxygen oxidoreductase (deaminating)
R00355 10 L-Aspartate:2-oxoglutarate aminotransferase
R00356 10
R00372 10 Glycine:2-oxoglutarate aminotransferase
R00474 10 2-Hydroxy-3-oxoadipate glyoxylate-lyase (carboxylating)
R00684 10 L-Tryptophan:2-oxoglutarate aminotransferase
R00694 10 L-Phenylalanine:2-oxoglutarate aminotransferase
R00734 10 L-Tyrosine:2-oxoglutarate aminotransferase
R00756 10 ATP:D-fructose-6-phosphate 1-phosphotransferase
R00758 10 D-Mannitol-1-phosphate:NAD+ 5-oxidoreductase
R00760 10 ATP:D-fructose 6-phosphotransferase
R00762 10 D-Fructose-1,6-bisphosphate 1-phosphohydrolase
R00763 10 D-Fructose-2,6-bisphosphate 2-phosphohydrolase
R00764 10 Pyrophosphate:D-fructose-6-phosphate 1-phosphotransferase
R00765 10 D-Glucosamine-6-phosphate ketol-isomerase(deaminating)
R00771 10 D-Glucose-6-phosphate ketol-isomerase
R00772 10 D-Mannose-6-phosphate ketol-isomerase
R00829 10 Succinyl-CoA:acetyl-CoA C-acyltransferase
R00830 10 Succinyl-CoA:glycine C-succinyl-transferase(decarboxylating)
R00831 10 Succinyl-CoA:glycine C-succinyl-transferase(decarboxylating)
R00833 10 (R)-2-Methyl-3-oxopropanoyl-CoA CoA-carbonylmutase
R00866 10 ATP:D-fructose 1-phosphotransferase
R00867 10 ATP:D-fructose 6-phosphotransferase
R00908 10 3-Aminopropanoate:2-oxoglutarate aminotransferase
R00919 10
R00975 10 5,6-Dihydrouracil:oxygen oxidoreductase
R00977 10 5,6-Dihydrouracil:NAD+ oxidoreductase
R00991 10
R00994 10
R00995 10
R00997 10 1-Aminocyclopropane-1-carboxylate endolyase (deaminating)
R00998 10 (R)-2-Ethylmalate 2-oxobutanoyl-lyase (CoA-acylating)
R00999 10 O-Succinyl-L-homoserine succinate-lyase (adding cysteine)
R01000 10 2-Hydroxybutyrate:NAD+ oxidoreductase
R01050 10 ATP:D-ribose-5-phosphate 1-phosphotransferase
R01051 10 ATP:D-ribose 5-phosphotransferase
R01053 10 Ribose-5-phosphate:ammonia ligase (ADP-forming)
R01057 10 D-Ribose 1,5-phosphomutase
R01081 10 D-Ribose ketol-isomerase
R01148 10 D-Alanine:2-oxoglutarate aminotransferase
R01210 10 3-Methyl-2-oxobutanoate:NAD+
oxidoreductase(CoA-mehtylpropanoylating)
R01211 10 (R)-3,3-Dimethylmalate:NAD+ oxidoreductase (decarboxylating)
R01213 10 3-Carboxy-3-hydroxy-4-methylpentanoate
3-methyl-2-oxobutanoate-lyase(CoA-acetylating)
R01215 10 L-Valine:pyruvate aminotransferase
R01216 10 2-Hydroxy-2-isopropylbutanedioate formaldehyde-lyase
R01360 10 (S)-3-Hydroxy-3-methylglutaryl-CoA acetoacetate-lyase
R01361 10 (R)-3-Hydroxybutanoate:NAD+ oxidoreductase
R01364 10 4-Fumarylacetoacetate fumarylhydrola
R01366 10 Acetoacetate carboxy-lyase
R01367 10 Acetoacetate hydro-lyase
R01429 10 D-xylose:NAD+ 1-oxidoreductase
R01432 10 D-Xylose ketol-isomerase
R01434 10 L-Valine:NAD+ oxidoreductase(deaminating)
R01483 10 D-Glucuronolactone lactonohydrolase
R01538 10 D-Gluconate hydro-lyase
R01540 10 D-Altronate hydro-lyase
R01542 10 2-Dehydro-3-deoxy-D-gluconate:NAD+ 5-oxidoreductase
R01543 10 2-Dehydro-3-deoxy-D-gluconate:NADP+ 6-oxidoreductase
R01544 10 2-amino-2-deoxy-D-gluconate ammonia-lyase
R01573 10 ATP:D-arabinose 5-phosphotransferase
R01574 10 D-Arabinose:NAD+ 1-oxidoreductase
R01577 10 D-Arabinose ketol-isomerase
R01587 10 N-Methyl-2-oxoglutaramate methylamidohydrolase
R01641 10
Sedoheptulose-7-phosphate:D-glyceraldehyde-3-phosphateglycolaldehyde
transferase
R01644 10 4-Hydroxybutanoate:NAD+ oxidoreductase
R01645 10 4-hydroxy-2-oxo-heptandioate succinate semialdehyde-lyase
R01647 10
R01649 10 2-(Acetamidomethylene)succinate amidohydrolase
(deaminating,decarboxylating)
R01676 10 Guanine aminohydrolase
R01726 10
R01737 10 ATP:D-Gluconate 6-phosphotransferase
R01756 10 D-threo-Aldose:NAD+ 1-oxidoreductase
R01757 10 L-Arabinose:NAD+ 1-oxidoreductase
R01768 10 Xanthine:NAD+ oxidoreductase
R01769 10 Hypoxanthine:oxygen oxidoreductase
R01771 10 ATP:L-homoserine O-phosphotransferase
R01776 10 Acetyl-CoA:L-homoserine O-acetyltransferase
R01777 10 Succinyl-CoA:L-homoserine O-succinyltransferase
R01819 10 D-Mannose-6-phosphate ketol-isomerase
R01827 10
Sedoheptulose-7-phosphate:D-glyceraldehyde-3-phosphateglyceronetransferase
R01843 10 ATP:Sedoheptulose 7-phosphate 1-phosphotransferase
R01845 10 Sedoheptulose 1,7-bisphosphate 1-phosphohydrolase
R01893 10 Ribitol:NAD+ 2-oxidoreductase
R01896 10 Xylitol:NAD+ 2-oxidoreductase (D-xylulose-forming)
R01898 10 D-Lyxose ketol-isomerase
R01902 10 ATP:L-rhamnulose 1-phosphotransferase
R01956 10 L-Kynurenine:2-oxoglutarate aminotransferase
R01971 10 Indolelactate:NAD+ oxidoreductase
R01974 10 Indol-3-yl-pyruvate carboxy-lyase
R01980 10 ATP:D-galacturonate 1-phosphotransferase
R01983 10 D-Galacturonate ketol-isomerase
R01984 10
R02032 10 6-Phospho-2-dehydro-D-gluconate:NAD+ 2-oxidoreductase
R02035 10 6-Phospho-D-glucono-1,5-lactone lactonohydrolase
R02069 10 D-Fructose 1,6-bisphosphate phosphohydrolase
R02071 10 ATP:D-fructose-1-phosphate 6-phosphotransferase
R02073 10 Pyrophosphate:D-fructose-6-phosphate 1-phosphotransferase
R02077 10 3,4-Dihydroxy-L-phenylalanine:2-oxoglutarate aminotransferase
R02081 10 (R)-Mevalonate:NAD+ oxidoreductase (CoA-acetylating)
R02083 10 (S)-3-Hydroxy-3-methylglutaryl-CoA hydrolase
R02084 10 succinyl-CoA:3-hydroxy-3-methylglutarate CoA-transferase
R02085 10 (S)-3-Hydroxy-3-methylglutaryl-CoA hydro-lyase
R02139 10 Barbiturate amidohydrolase
R02141 10
R02173 10 Tryptamine:oxygen oxidoreductase(deaminating)(flavin-containing)
R02193 10 Coniferyl aldehyde:NADP+ oxidoreductase (CoA-cinnamoylating)
R02195 10 Feruloyl-CoA:quinate O-(hydroxycinnamoyl)transferase
R02343 10 Acetoin:NAD+ oxidoreductase
R02376 10 Propane-1,2-diol hydro-lyase
R02385 10 Feruloyl-CoA:tyramine N-(hydroxycinnamoyl)transferase
R02402 10 Glutarate:CoA ligase (ADP-forming)
R02404 10 Itaconate:CoA ligase (ADP-forming)
R02407 10 Succinyl-CoA:citramalate CoA-transferase
R02439 10 ATP:L-ribulose 5-phosphotransferase
R02461 10 D-Ornithine 4,5-aminomutase
R02490 10 Citramalyl-CoA hydro-lyase
R02536 10 Phenylacetaldehyde:NAD+ oxidoreductase
R02540 10 2-Phenylacetamide amidohydrolase
R02611 10 Phenylethylalcohol:NAD+ oxidoreductase
R02613 10 Phenethylamine:oxygen oxidoreductase
(deaminating)(copper-containing)
R02615 10 Styrene-oxide isomerase
R02665 10 3-Hydroxyanthranilate:oxygen 3,4-oxidoreductase (decyclizing)
R02668 10 3-Hydroxy-L-kynurenine hydrolase
R02669 10
R02703 10 D-Mannitol-1-phosphate:NAD+ 5-oxidoreductase
R02715 10 D-Arabinono-1,4-lactone:oxygen oxidoreductase
R02731 10 D-Fructose-2,6-bisphosphate 2-phosphohydrolase
R02732 10 ATP:D-fructose-6-phosphate 2-phosphotransferase
R02740 10 alpha-D-Glucose 6-phosphate ketol-isomerase
R02940 10 2-Propyn-1-al:NAD+ oxidoreductase
R02956 10 Succinyl-CoA:citramalate CoA-transferase
R02990 10 Succinyl-CoA:3-oxoadipate CoA-transferase
R03014 10 ATP:L-rhamnulose 1-phosphotransferase
R03026 10 (S)-3-Hydroxybutanoyl-CoA hydro-lyase
R03027 10 (3R)-3-Hydroxybutanoyl-CoA hydro-lyase
R03033 10 D-Galactonate hydro-lyase
R03045 10 3-Hydroxypropionyl-CoA hydro-lyase
R03096 10 Indole-3-acetamide amidohydrolase
R03157 10
R03158 10
R03183 10 L-Gulono-1,4-lactone:NADP+ 1-oxidoreductase
R03204 10 2,5-Dihydroxypyridine:oxygen 5,6-oxidoreductase
R03236 10 ATP:D-tagatose-6-phosphate 1-phosphotransferase
R03241 10 ATP:L-fuculose 1-phosphotransferase
R03244 10 L-ribulose-5-phosphate 3-epimerase
R03254 10
2-Dehydro-3-deoxy-D-octonate-8-phosphateD-arabinose-5-phosphate-lyase
(pyruvate-phosphorylating)
R03276 10 (S)-3-Hydroxybutanoyl-CoA 3-epimerase
R03291 10 trans-4-Hydroxy-L-proline:NAD+ 5-oxidoreductase
R03321 10 beta-D-Glucose 6-phosphate ketol-isomerase
R03369 10
3-(2-hydroxyphenyl)propanoate,NADH2:oxygenoxidoreductase(3-hydroxylating)
R03445 10
R03466 10 1-Hydroxy-2-naphthoate:oxygen 1,2-oxidoreductase (decyclizing)
R03509 10 N-(5-Phospho-beta-D-ribosyl)anthranilate ketol-isomerase
R03671 10 D-Fuconate hydro-lyase
R03692 10 Dihydrocoumarin lactonohydrolase
R03702 10 Triacetolactone lactonohydrolase
R03707 10 (S,S)-Butane-2,3-diol:NAD+ oxidoreductase
R03774 10 L-Rhamnonate hydro-lyase
R03897 10
R03898 10
R03920 10 ATP:D-fructose 6-phosphotransferase
R04020 10 Indole-3-acetamide hydro-lyase
R04051 10
R04066 10 imidazole-4-acetate,NADH:oxygen oxidoreductase (5-hydroxylating)
R04084 10 3,4-Dihydroxyphenylacetaldehyde hydro-lyase (adding dopamine)
R04115 10 cis-1,2-dihydronaphthalene-1,2-diol:NAD+ 1,2-oxidoreductase
R04171 10 3-Hydroxy-L-kynurenine:2-oxoglutarate aminotransferase
R04172 10
R04173 10 3-Phosphoserine:2-oxoglutarate aminotransferase
R04198 10 2,3,4,5-Tetrahydrodipicolinate:NAD+ oxidoreductase
R04210 10 4-phospho-D-erythronate:NAD+ 2-oxidoreductase
R04221 10 cis-4-Hydroxy-D-proline:oxygen oxidoreductase (deaminating)
R04269 10
R04293 10
R04300 10
4-(2-Aminoethyl)-1,2-benzenediol:oxygenoxidoreductase(deaminating)(flavin-containing)
R04305 10 4-Hydroxyphenylacetaldehyde hydro-lyase (adding dopamine)
R04351 10 ATP:5-dehydro-2-deoxy-D-gluconate 6-phosphotransferase
R04371 10 Homoisocitrate hydro-lyase
R04376 10
R04418 10 5-carboxymethyl-2-hydroxymuconic-semialdehyde:NAD+ oxidoreductase
R04425 10 (2S,3R)-3-Hydroxybutane-1,2,3-tricarboxylate hydro-lyase
R04443 10
R04446 10
R04447 10
R04598 10 3,4-Dihydroxy-L-phenylalanine:oxygen
4,5-oxidoreductase(recyclizing)
R04600 10 3,4-Dihydroxy-L-phenylalanine:oxygen
2,3-oxidoreductase(recyclizing)
R04779 10 ATP:D-fructose-6-phosphate 1-phosphotransferase
R04780 10 beta-D-Fructose 1,6-bisphosphate 1-phosphohydrolase
R04862 10 (1R,2S)-1-hydroxybutane-1,2,4-tricarboxylate:NAD+
oxidoreductase(decarboxylating)
R04919 10
R05052 10 L-erythro-4-Hydroxyglutamate:2-oxoglutarate aminotransferase
R05076 10
R05339 10
R05383 10 (hydroxyamino)benzene hydroxymutase
R05509 10
R05586 10
R05588 10
R05595 10
R05604 10 D-arabinitol:NAD 4-oxidoreductase
R05606 10 D-mannonate hydro-lyase
R05607 10 D-sorbitol-6-phosphate:NAD 2-oxidoreductase
R05632 10
R05661 10
R05663 10
R05664 10
R05781 10 cyclic-imide amidohydrolase (decyclicizing)
R06511 10
R06784 10
R06787 10
R06860 10
isochorismate:2-oxoglutarate:cyclodienyltransferase(decarboxylating,pyruvate-forming)
R06885 10
R06890 10
R06913 10
R06920 10
R06977 10 L-2,4-diaminobutyrate:2-oxoglutarate 4-aminotransferase
R06979 10 Ectoine hydro-lyase
R06987 10 Acetyl-CoA:formate C-acetyltransferase
R07015 10 1,2-Dihydronaphthalene-1,2-diol dehydrogenase
R07017 10
R07020 10 beta-Naphthol, NADPH:oxygen oxidoreductase (RH-hydroxylating
or-epoxidizing)
R07133 10 D-sorbitol-6-phosphate:NAD+ 2-oxidoreductase
R07134 10 D-arabinitol:NAD+ 2-oxidoreductase (D-ribulose-forming)
R07190 10 L-tyrosine,NADPH:oxygen oxidoreductase (N-hydroxylating)
R07246 10
sedoheptulose-7-phosphate:D-glyceraldehyde-3-phosphateglycolaldehydetransferase
R07276 10 L-arogenate:2-oxoglutarate aminotransferase
R07301 10 (S)-N-acetylphenylethylamine:H2O hydrolase
R07378 10
sedoheptulose-7-phosphate:D-glyceraldehyde-3-phosphateglyceronetransferase
R07413 10
R07422 10
R00025 11 2-Nitropropane:oxygen 2-oxidoreductase
R00036 11 5-Aminolevulinate hydro-lyase(adding 5-aminolevulinate
andcyclizing)
R00038 11 4-Hydroxy-3-hexanone propanal-lyase
R00047 11 6-Hydroxynicotinate, hydrogen-donor:oxygen
oxidoreductase(5-hydroxylating)
R00048 11 (R)-3-((R)-3-Hydroxybutanoyloxy)-butanoate
hydroxybutanoylhydrolase
R00093 11 L-glutamate:NAD+ oxidoreductase (transaminating)
R00239 11 ATP:L-glutamate 5-phosphotransferase
R00240 11 ATP:L-glutamate 1-phosphotransferase
R00241 11 ATP:L-glutamate 1-phosphotransferase
R00245 11 L-Glutamate 5-semialdehyde:NAD+ oxidoreductase
R00251 11 5-Oxoproline amidohydrolase (ATP-hydrolysing)
R00253 11 L-Glutamate:ammonia ligase (ADP-forming)
R00254 11
R00256 11 L-Glutamine amidohydrolase
R00259 11 Acetyl-CoA:L-glutamate N-acetyltransferase
R00260 11 L-Glutamate racemase
R00261 11 L-Glutamate 1-carboxy-lyase
R00299 11 ATP:D-glucose 6-phosphotransferase
R00303 11 D-Glucose-6-phosphate phosphohydrolase
R00307 11
R00411 11 N-succinyl-L-glutamate amidohydrolase
R00525 11 N-Formyl-L-glutamate amidohydrolase
R00575 11 Carbon-dioxide:L-glutamine amido-ligase
(ADP-forming,carbamate-phosphorylating)
R00576 11 L-Glutamine:pyruvate aminotransferase
R00672 11 L-Ornithine racemase
R00707 11 L-1-Pyrroline-5-carboxylate:NAD+ oxidoreductase
R00768 11 L-Glutamine:D-fructose-6-phosphate aminotransferase
(hexoseisomerizing)
R00834 11 D-Sorbitol 6-phosphate:NADP+ 1-oxidoreductase
R00835 11 D-Glucose-6-phosphate:NADP+ 1-oxoreductase
R00840 11 1L-myo-Inositol-1-phosphate lyase (isomerizing)
R00850 11 sn-Glycerol-3-phosphate:D-glucose 6-phosphotransferase
R00868 11 D-Mannitol:NAD+ 2-oxidoreductase
R00872 11 D-Fructose 2-phosphate phosphatase
R00875 11 D-Glucitol:NAD+ 2-oxidoreductase
R00877 11 D-Mannose ketol-isomerase
R00878 11 alpha-D-Glucose ketol-isomerase
R00920 11 Propanoate:CoA ligase (ADP-forming)
R00921 11 acetyl-CoA:phosphate acetyltransferase
R00922 11 2-Methyl-3-oxopropanoate:NAD+ oxidoreductase (CoA-propanoylating)
R00923 11 (S)-2-Methyl-3-oxopropanoyl-CoA carboxy-lyase
R00927 11 Propanoyl-CoA:acetyl-CoA C-acyltransferase
R00928 11 Acetyl-CoA:propanoate CoA-transferase
R00930 11 (S)-2-Methyl-3-oxopropanoyl-CoA:pyruvate carboxyltransferase
R00931 11 2-Methylcitrate oxaloacetate-lyase
R00932 11 2-Hydroxyglutarate glyoxylate-lyase (CoA-propanoylating)
R00934 11
R00935 11 (S)-Methylmalonate semialdehyde:NAD+
oxidoreductase(CoA-propanoylating)
R00959 11 alpha-D-Glucose 1-phosphate 1,6-phosphomutase
R00973 11 Uracil-5-carboxylate carboxy-lyase
R00974 11 Cytosine aminohydrolase
R00986 11 Chorismate pyruvate-lyase (amino-accepting)
R01055 11 Uracil hydro-lyase (adding D-ribose 5-phosphate)
R01072 11 5-Phosphoribosylamine:pyrophosphate
phosphoribosyltransferase(glutamate-amidating)
R01073 11
N-(5-Phospho-D-ribosyl)anthranilate:pyrophosphatephosphoribosyl-transferase
R01079 11 D-Ribose:NADP+ 1-oxidoreductase
R01080 11 Uridine ribohydrolase
R01098 11 D-Galactose:oxygen 6-oxidoreductase
R01128 11 5'-Inosinate phosphoribohydrolase
R01171 11 Butanoyl-CoA:(acceptor) 2,3-oxidoreductase
R01181 11 2-Methylpropanoyl-CoA CoA-carbonylmutase
R01184 11 myo-Inositol:oxygen oxidoreductase
R01214 11 L-Valine:2-oxoglutarate aminotransferase
R01244 11 Adenine aminohydrolase
R01252 11 L-Proline,2-oxoglutarate:oxygen oxidoreductase (4-hydroxylating)
R01268 11 Nicotinamide amidohydrolase
R01326 11 ATP:D-glucose 6-phosphotransferase
R01375 11 L-Glutamine:phenylpyruvate aminotransferase
R01431 11 Xylitol:NADP+ oxidoreductase
R01437 11 L-Valine carboxy-lyase
R01449 11 Acetyl-CoA:propanoate CoA-transferase
R01475 11 ATP:D-glucuronate 1-phosphotransferase
R01476 11 ATP:D-glucuronate 1-phosphotransferase
R01481 11 L-Gulonate:NADP+ 6-oxidoreductase
R01482 11 D-Glucuronate ketol-isomerase
R01484 11 D-Glucurono-6,2-lactone lactonohydrolase
R01519 11 D-Glucono-1,5-lactone lactonohydrolase
R01550 11 Propan-2-ol:NADP+ oxidoreductase
R01553 11 Acetone-cyanohydrin acetone-lyase
R01576 11 3-Deoxy-D-manno-octulosonate D-arabinose-lyase
R01579 11 D-Glutamine amidohydrolase
R01582 11 D-Phenylalanine:2-oxoglutarate aminotransferase
R01583 11 D-Glutamate hydro-lyase (cyclizing)
R01585 11 L-Glutamate:methylamine ligase (ADP-forming)
R01586 11 Methylamine:L-glutamate N-methyltransferase
R01600 11 ATP:D-glucose 6-phosphotransferase
R01648 11 4-Aminobutanoate:2-oxoglutarate aminotransferase
R01677 11 Guanosine ribohydrolase
R01716 11 Chorismate:L-glutamine amido-ligase
R01720 11 nicotinate:NADP+ 6-oxidoreductase (hydroxylating)
R01723 11
R01738 11 D-Gluconate:NAD+ 5-oxidoreductase
R01739 11 D-gluconate:NADP+ oxidoreductase
R01754 11 ATP:L-arabinose 1-phosphotransferase
R01758 11 L-Arabitol:NAD+ 1-oxidoreductase
R01761 11 L-Arabinose ketol-isomerase
R01770 11 Inosine ribohydrolase
R01786 11 ATP:D-glucose 6-phosphotransferase
R01788 11 alpha-D-Glucose 6-phosphate phosphohydrolase
R01817 11 D-mannitol-1-phosphate:NADP+ 6-oxidoreductase
R01818 11 D-Mannose 6-phosphate 1,6-phosphomutase
R01844 11 ATP:sedoheptulose 7-phosphate
R01859 11 Propanoyl-CoA:carbon-dioxide ligase (ADP-forming)
R01863 11 inosine:orthophosphate ribosyltransferase
R01876 11 Uridine:orthophosphate ribosyltransferase
R01901 11 ATP:L-xylulose 5-phosphotransferase
R01903 11 L-Arabitol:NAD+ 4-oxidoreductase (L-xylulose-forming)
R01905 11 3-Dehydro-L-gulonate carboxy-lyase
R01906 11
R01939 11 L-2-Aminoadipate:2-oxoglutarate aminotransferase
R01961 11 ATP:D-glucosamine phosphotransferase
R01962 11
R01969 11 Deoxyguanosine:orthophosphate ribosyltransferase
R02058 11 Acetyl-CoA:D-glucosamine-6-phosphate N-acetyltransferase
R02059 11 N-Acetyl-D-glucosamine-6-phosphate amidohydrolase
R02060 11 D-Glucosamine 1-phosphate 1,6-phosphomutase
R02136 11 ATP:xylitol 5-phosphotransferase
R02143 11 Xanthosine ribohydrolase
R02147 11 guanosine:orthophosphate ribosyltransferase
R02167 11 D-Mannitol-1-phosphate phosphohydrolase
R02245 11 ATP:(R)-mevalonate 5-phosphotransferase
R02246 11 (R)-Mevalonate:NAD+ oxidoreductase
R02270 11 Succinyl-CoA:glycine C-succinyl-transferase(decarboxylating)
R02271 11 5-Aminolevulinate:pyruvate aminotransferase
R02272 11 (S)-4-Amino-5-oxopentanoate 4,5-aminomutase
R02285 11 N-Formimino-L-glutamate formiminohydrolase
R02295 11 Nicotinate D-ribonucleoside:orthophosphate ribosyltransferase
R02297 11 Xanthosine:orthophosphate ribosyltransferase
R02299 11 alpha-D-Ribose 1-phosphate 1,6-phosphomutase
R02344 11 (S,S)-Butane-2,3-diol:NAD+ oxidoreductase
R02345 11 3-Hydroxybutan-2-one:D-ribose-5-phosphate aldehydetransferase
R02377 11 Propane-1,3-diol:NAD+ 1-oxidoreductase
R02401 11 glutarate-semialdehyde:NAD+ oxidoreductase
R02437 11 L-Rhamnose ketol-isomerase
R02441 11 L-Arabitol:NAD+ 2-oxidoreductase (L-ribulose-forming)
R02454 11 D-Mannonate:NAD+ 5-oxidoreductase
R02455 11 D-Mannonate:NAD+ 6-oxidoreductase
R02457 11 D-Ornithine:oxygen oxidoreductase (deaminating)
R02458 11 D-Arginine amidinohydrolase
R02460 11
R02472 11 (R)-Pantoate:NADP+ 2-oxidoreductase
R02484 11 deoxyuridine:orthophosphate 2-deoxy-D-ribosyltransferase
R02555 11 D-Altronate:NAD+ 3-oxidoreductase
R02593 11 coniferyl alcohol:NADP+ oxidoreductase
R02646 11 Urate-3-ribonucleoside:orthophosphate D-ribosyltransferase
R02658 11 ATP:2-dehydro-D-gluconate 6-phosphate
R02660 11 2-Methylpropanoyl-CoA:(acceptor) 2,3-oxidoreductase
R02666 11 3-Hydroxyanthranilate:oxygen oxidoreductase
R02670 11 Hydorogen-peroxide:hydrogen-peroxide oxidoreductase
R02678 11 Indole-3-acetaldehyde:NAD+ oxidoreductase
R02679 11 indole-3-ethanol:NAD+ oxidoreductase
R02681 11 indole-3-acetaldehyde:oxygen oxidoreductase
R02728 11 beta-D-Glucose 1-phosphate 1,6-phosphomutase
R02730 11 D-Fructose-2,6-bisphosphate 6-phosphohydrolase
R02736 11 beta-D-Glucose-6-phosphate:NADP+ 1-oxoreductase
R02739 11 alpha-D-Glucose 6-phosphate ketol-isomerase
R02748 11 Deoxyinosine:orthophosphate ribosyltransferase
R02765 11 (R)-2-Methyl-3-oxopropanoyl-CoA 2-epimerase
R02865 11 ATP:D-hexose 6-phosphotransferase
R02866 11 Sorbitol-6-phosphate phosphohydrolase
R02927 11 ATP:D-tagatose 6-phosphotransferase
R02933 11 L-Gulono-1,4-lactone lactonohydrolase
R02968 11 naphthalene,NADH:oxygen oxidoreductase (1,2-hydroxylating)
R03028 11 Glutaconyl-1-CoA carboxy-lyase
R03030 11 L-3-Aminobutyryl-CoA ammonia-lyase
R03031 11 Vinylacetyl-CoA delta3-delta2-isomerase
R03034 11 D-Galactono-1,4-lactone hydroxyacylhydrolase
R03092 11
R03093 11 3-Indoleacetonitrile aminohydrolase
R03097 11
R03131 11 O3-acetyl-L-serine:uracil 1-(2-amino-2-carboxyethyl)transferase
R03163 11 L-Fucose ketol-isomerase
R03184 11 L-gulono-1,4-lactone:oxygen 3-oxidoreductase
R03198 11 (R)-4-dehydropantoate:NAD+ 4-oxidoreductase
R03234 11
R03240 11 D-Galactose 6-phosphate ketol-isomerase
R03266 11 4-Hydroxy-L-glutamate:2-oxoglutarate aminotransferase
R03290 11 4-Hydroxy-L-proline:NAD+ oxidoreductase
R03296 11 trans-4-Hydroxy-L-proline 2-epimerase
R03350 11 3-Deoxy-D-manno-octulosonate-8-phosphate 8-phosphohydrolase
R03373 11 4-Hydroxyphenyllactate:NAD+ oxidoreductase
R03381 11 3-Oxopropanoate:NAD+ oxidoreductase
(decarboxylating,CoA-acetylating)
R03383 11
R03385 11 3-hydroxy-2-methylpyridine-5-carboxylate,NADH:oxygen
oxidoreductase(decyclizing)
R03439 11 kynurenate:oxygen oxidoreductase (hydroxylating)
R03444 11 2-Hydroxybutane-1,2,4-tricarboxylate hydro-lyase
R03772 11 L-rhamno-1,4-lactone lactonohydrolase
R03811 11
R03921 11 Sucrose 6-phosphate fructohydrolase
R03954 11
R03968 11 2-Isopropylmalate hydro-lyase
R03970 11 (5-Glutamyl)-peptide:amino-acid 5-glutamyltransferase
R04024 11 Acetyl-CoA:N-hydroxyarylamine O-acetyltransferase
R04031 11
R04065 11 Imidazole acetaldehyde:NAD+ oxidoreductase
R04069 11
R04093 11 3-Indoleacetaldoxime hydro-lyase
R04131 11
R04132 11
R04138 11 3-Methylcrotonoyl-CoA:carbon-dioxide ligase (ADP-forming)
R04144 11 5-Phospho-D-ribosylamine:glycine ligase (ADP-forming)
R04234 11 D-4-Hydroxyphenylglycine:2-oxoglutarate aminotransferase
R04299 11
R04306 11
R04336 11
R04364 11 Acetyl-CoA:L-2,3,4,5-tetrahydrodipicolinate N2-acetyltransferase
R04365 11
Succinyl-CoA:2,3,4,5-tetrahydropyridine-2,6-dicarboxylateN-succinyltransferase
R04379 11
5-Carboxymethyl-2-hydroxymuconatedelta2,delta4-2-oxo,delta3-isomerase
R04383 11 5-Dehydro-4-deoxy-D-glucuronate ketol-isomerase
R04424 11 2-Hydroxybutane-1,2,3-tricarboxylate hydro-lyase
R04857 11
R04895 11
R04907 11
3-Hydroxykynurenamine:oxygenoxidoreductase(deaminating)(flavin-containing)
R04916 11
R05085 11 O-Phospho-4-hydroxy-L-threonine:2-oxoglutarate aminotransferase
R05119 11 3-Butyn-1-al:NAD+ oxidoreductase
R05133 11 Arbutin 6-phosphate glucohydrolase
R05298 11
R05305 11 3-hydroxypimeloyl-CoA:NAD+ oxidoreductase
R05336 11
R05347 11
R05348 11
R05358 11 Acrylonitrile aminohydrolase
R05362 11 2-Hydroxy-6-oxoocta-2,4,7-trienoate formylhydrolase
R05373 11 Methylmalonyl-CoA carboxy-lyase
R05400 11
R05430 11
R05551 11
R05571 11 Galactitol-1-phosphate:NAD oxidoreductase
R05645 11
R05649 11
R05660 11
R05700 11 Coniferyl aldehyde:NAD oxidoreductase
R05728 11 4-hydroxyphenylacetaldehyde oxime, NADPH2:oxygen oxidoreductase
R05831 11 xylitol:NAD oxidoreductase
R05840 11
R06572 11
R06786 11
R06836 11 Ribose 1,5-biphosphokinase
R06897 11 2,4-dihydroxyhept-2-enedioate hydro-lyase
R06912 11
R06919 11
R06941 11 (S)-3-hydroxyacyl-CoA:NAD+ oxidoreductase
R07011 11
R07012 11
R07013 11 (1R,2S)-naphthalene 1,2-oxide hydrolase
R07014 11 (1S,2R)-naphthalene 1,2-oxide hydrolase
R07016 11 1,2-Dihydronaphthalene-1,2-diol, NADPH:oxygen
oxidoreductase(RH-hydroxylating or -epoxidizing)
R07125 11 3-dehydro-L-gulonate-6-phosphate carboxy-lyase
R07152 11 xylitol:oxygen oxidoreductase
R07304 11 5-oxo-L-proline amidohydrolase (ATP-hydrolysing)
R07324 11 1D-myo-inositol-3-phosphate lyase (isomerizing)
R07423 11
R00010 12 alpha,alpha-Trehalose glucohydrolase
R00016 12 D-Glucose-1-phosphate:D-glucose-1-phosphate 6-phosphotransferase
R00026 12 beta-D-Glucoside glucohydrolase
R00028 12 alpha-D-Glucoside glucohydrolase
R00055 12 Nucleoside:oxygen 5'-oxidoreductase
R00064 12 4-(4-Deoxy-beta-D-gluc-4-enuronosyl)-D-galacturonate lyase
R00084 12 Porphobilinogen ammonia-lyase (polymerizing)
R00181 12 AMP aminohydrolase
R00182 12 AMP phosphoribohydrolase
R00190 12 AMP:pyrophosphate phosphoribosyltransferase
R00300 12 D-Glucose:NAD+ 1-oxidoreductase
R00301 12 D-Glucose:NADP+ 1-oxidoreductase
R00302 12 Pyranose:oxygen 2-oxidoreductase
R00304 12 D-Glucose-1-phosphate phosphohydrolase
R00306 12 1,4-beta-D-Glucan glucohydrolase
R00327 12 6-Acetyl-D-glucose acetylhydrolase
R00510 12 Cytidine-5'-monophosphate phosphoribo(deoxyribo)hydrolase
R00551 12 L-Arginine amidinohydrolase
R00565 12 L-Arginine:glycine amidinotransferase
R00567 12 L-Arginine racemase
R00579 12 L-Glutamine racemase
R00647 12
R00665 12 L-Citrulline N5-carbamoyldihydrolase
R00666 12 N5-(L-1-carboxyethyl)-L-ornithine:NADP+
oxidoreductase(L-ornithine-dorming)
R00667 12 L-Ornithine:2-oxo-acid aminotransferase
R00668 12 L-Ornithine(L-lysine):2-oxoglutarate omega-aminotransferase
R00669 12 N2-Acetyl-L-ornithine amidohydrolase
R00670 12 L-Ornithine carboxy-lyase
R00671 12 L-Ornithine ammonia-lyase(cyclizing)
R00720 12 Inosine 5'-triphosphate pyrophosphohydrolase
R00801 12 alpha-D-Glucoside glucohydrolase
R00802 12 alpha-D-Glucoside glucohydrolase
R00803 12 Sucrose:orthophosphate alpha-D-glucosyltransferase
R00805 12 Sucrose-6-phosphate phosphohydrolase
R00837 12 alpha,alpha-Trehalose-6-phosphate phosphoglucohydrolase
R00838 12 Maltose-6'-phosphate 6-phosphoglucohydrolase
R00839 12 6-Phospho-beta-D-glucosyl-(1,4)-D-gluxose glucohydrolase
R00874 12 D-Glucose:D-fructose oxidoreductase
R00947 12 D-Glucose-1-phosphate phosphohydrolase
R00949 12 ATP:D-glucose-1-phosphate 6-phosphotransferase
R00952 12 Cellobiose:orthophosphate alpha-D-glucosyltransferase
R00953 12 3-beta-D-Glucosylglucose:orthophosphate
alpha-D-glucosyltransferase
R00957 12
alpha-D-Glucose-1-phosphate:alpha-D-glucose-1-phosphate4-alpha-D-glucosyltransferase
(dephosphorylating)
R00960 12 D-Glucose-1-phosphate:D-glucose-1-phosphate 6-phosphotransferase
R00961 12 IDP diphosphohydrolase
R00963 12 Uridine 5'-monophosphate phosphohydrolase
R00964 12 ATP:uridine 5'-phosphotransferase
R00966 12 UMP:pyrophosphate phosphoribosyltransferase
R01092 12 ATP:D-galactose 1-phosphotransferase
R01093 12 D-Galactose:NAD+ 1-oxidoreductase
R01094 12 D-Galactose:NAD+ 1-oxidoreductase
R01096 12 D-Galactose:NADP+ 1-oxidoreductase
R01099 12 D-Galactose:oxygen 6-oxidoreductase
R01100 12 Lactose galactohydrolase
R01101 12 alpha-D-Glucoside glucohydrolase
R01104 12 Galactosylglycerol galactohydrolase
R01126 12 Inosine 5'-monophosphate phosphohydrolase
R01127 12 IMP 1,2-hydrolase (decyclizing)
R01130 12 IMP:NAD+ oxidoreductase
R01131 12 ATP:inosine 5'-phosphotransferase
R01132 12 IMP:pyrophosphate phosphoribosyltransferase
R01134 12 NADH:guanosine-5'-phosphate oxidoreductase(deaminating)
R01149 12 L-Glutamine:D-alanine gamma-glutamyltransferase
R01161 12
R01172 12 butyraldehyde:NAD+ oxidoreductase (CoA-acetylating)
R01174 12 Butanoyl-CoA:orthophosphate butanoyltransferase
R01177 12 Acetyl-CoA:acetyl-CoA C-acetyltransferase
R01179 12 Butanoyl-CoA:acetate CoA-transferase
R01180 12 3-Ethylmalate glyoxylate-lyase (CoA-butanoylating)
R01182 12 ATP:myo-inositol 1-phosphotransferase
R01183 12 myo-Inositol:NAD+ 2-oxidoreductase
R01185 12 myo-Inositol 1-phosphate phosphahydrolase
R01186 12 myo-Inositol 4-phosphate phosphahydrolase
R01187 12 1D-myo-Inositol 3-phosphate phosphahydrolase
R01193 12 sn-Glycero-3-phospho-1-inositol glycerophosphohydrolase
R01194 12 1-alpha-D-Galactosyl-myo-inositol galactohydrolase
R01200 12 N-Acetyl-D-glucosamine amidohydrolase
R01201 12 ATP:N-acetyl-D-glucosamine 6-phosphotransferase
R01204 12 Acetyl-CoA:D-glucosamine N-acetyltransferase
R01227 12 Guanosine 5'-monophosphate phosphohydrolase
R01228 12 ATP:inosine 5'-phosphotransferase
R01229 12 GMP:pyrophosphate phosphoribosyltransferase
R01245 12 Adenosine ribohydrolase
R01246 12 L-proline:NAD+ 2-oxidoreductase
R01248 12 L-Proline:NAD+ 5-oxidoreductase
R01255 12 L-Proline racemase
R01270 12 Nicotinamide D-ribonucleotide phosphoribohydrolase
R01271 12
Nicotinamide-nucleotide:pyrophosphatephospho-alpha-D-ribosyltransferase
R01273 12 N-Ribosylnicotinamide ribohydrolase
R01329 12 Epimelibiose galactohydrolase
R01353 12 ATP:acetate phosphotransferase
R01355 12 2,3-Dimethylmalate pyruvate-lyase
R01365 12 Butanoyl-CoA:acetoacetate CoA-transferase
R01398 12 Carbamoyl-phosphate:L-ornithine carbamoyltransferase
R01520 12 beta-D-Glucose:NAD+ 1-oxoreductase
R01522 12 beta-D-Glucose:oxygen 1-oxidoreductase
R01555 12 Maltose:orthophosphate 1-beta-D-glucosyltransferase
R01560 12 Adenosine aminohydrolase
R01561 12 Adenosine:orthophosphate ribosyltransferase
R01602 12 alpha-D-Glucose 1-epimerase
R01660 12
3-phospho-D-glyceroyl-phosphate:D-glucose-1-phosphate6-phosphotransferase
R01678 12 Lactose galactohydrolase
R01708 12 Pyridoxine:NADP+ 4-oxidoreductase
R01711 12 Pyridoxine:oxygen oxidoreductase (deaminating)
R01718 12 Isomaltose 6-alpha-D-glucanohydrolase
R01724 12 Nicotinate D-ribonucleotide:pyrophosphate
phosphoribosyltransferase
R01787 12 alpha-D-Glucose:NADP+ 1-oxidoreductase
R01856 12 dGTP triphosphohydrolase
R01870 12 Orotidine-5'-phosphate:pyrophosphate phosphoribosyltransferase
R01877 12 Uridine 3'-monophosphate phosphohydrolase
R01878 12 Cytidine aminohydrolase
R01879 12 2-Deoxyuridine,2-oxoglutarate:oxygen
oxidoreductase(2'-hydroxylating)
R01909 12 ATP:pyridoxal 5'-phosphotransferase
R01910 12 Primary alcohol:(acceptor) oxidoreductase
R01911 12 pyridoxine-5'-phosphate phosphohydrolase
R01967 12 ATP:deoxyguanosine 5'-phosphotransferase
R01968 12 2'-Deoxyguanosine 5'-monophosphate phosphohydrolase
R01987 12
R01990 12 4-Guanidinobutanoate amidinohydrolase
R02047 12 3-Hydroxy-2-methylpropanoate:NAD+ oxidoreductase
R02048 12 (R)-3-Amino-2-methylpropanoate:2-oxoglutarate aminotransferase
R02050 12 (R)-3-Amino-2-methylpropanoate:pyruvate aminotransferase
R02086 12 N-Acetyl-D-glucosamine 1-phosphate 1,6-phosphomutase
R02087 12 N-Acetyl-D-glucosamine 6-phosphate 2-epimerase
R02099 12 ATP:deoxyuridine 5'-phosphotransferase
R02102 12
R02137 12 Cytidine ribohydrolase
R02142 12 XMP:pyrophosphate phosphoribosyltransferase
R02145 12 Guanosine aminohydrolase
R02148 12 Guanosine 3'-phosphate phosphohydrolase
R02150 12 1H-Imidazole-4-ethanamine:oxygen oxidoreductase
(deaminating)(copper-containing)
R02274 12 5-Aminopentanoate:2-oxoglutarate aminotransferase
R02282 12 N2-Acetyl-L-ornithine:L-glutamate N-acetyltransferase
R02286 12 N-Formimino-L-glutamate iminohydrolase
R02288 12 4-imidazolone-5-propanoate amidohydrolase
R02294 12 N-Ribosylnicotinamide:orthophosphate ribosyltransferase
R02296 12 Cytidine:orthophosphate alpha-D-ribosyltransferase
R02438 12
R02471 12
R02474 12 Pantothenate amidohydrolase
R02485 12 Deoxycytidine aminohydrolase
R02486 12 2-Deoxyuridine,2-Oxoglutarate:oxygen
oxidoreductase(1'-hydroxylating)
R02549 12 4-aminobutanal:NAD+ 1-oxidoreductase
R02556 12 Deoxyadenosine aminohydrolase
R02557 12 Deoxyadenosine:orthophosphate ribosyltransferase
R02576 12 Phenylacetyl-CoA:L-glutamine alpha-N-phenylacetyltransferase
R02595 12 Coniferin beta-D-glucosidase
R02596 12 Donor:hydrogen-peroxide oxidoreductase
R02637 12 3-Dehydro-L-gulonate:NAD+ 2-oxidoreductase
R02640 12 L-Gulonate:NAD+ 3-oxidoreductase
R02649 12 ATP:N-acetyl-L-glutamate 5-phosphotransferase
R02659 12
R02676 12 4-Hydroxymandelonitrile hydroxybenzaldehyde-lyase
R02708 12 4-hydroxyphenylacetonitrile,NADPH:oxygen
oxidoreductase(2-hydroxylating)
R02719 12 Xanthosine 5'-phosphate phosphohydrolase
R02727 12 alpha,alpha-Trehalose:orthophosphate beta-D-glucosyltransferase
R02755 12 meso-2,6-diaminoheptanedioate:NADP+ oxidoreductase (deaminating)
R02764 12 (S)-Methylmalonyl-CoA hydrolase
R02923 12 D-Arginine:oxygen oxidoreductase (deaminating)
R02926 12 Melibiitol galactohydrolase
R02928 12 Galactitol:NAD+ 2-oxidoreductase
R02967 12 naphthalene,NADH:oxygen oxidoreductase (1,2-hydroxylating)
R03102 12 L-2-Aminoadipate-6-semialdehyde:NAD+ 6-oxidoreductase
R03161 12 ATP:6-deoxy-L-galactose 1-phosphotransferase
R03245 12 ATP:(R)-5-phosphomevalonate phosphotransferase
R03248 12 2,5-Diaminopentanoate:2-oxoglutarate aminotransferase
R03249 12
R03250 12
R03251 12 7,8-dihydro-7,8-dihydroxykynurenate:NAD+ oxidoreductase
R03256 12 Lactose 6-phosphate 6-phosphogalactohydrolase
R03313 12 L-Glutamate-5-semialdehyde:NADP+ 5-oxidoreductase
(phosphorylationg)
R03314 12
R03315 12 ATP:pseudouridine 5'-phosphotransferase
R03330 12 D-myo-Inositol-1,3-bisphosphate 3-phosphohydrolase
R03331 12 sn-Glycero-3-phospho-1-inositol inositolphosphohydrolase
R03333 12 1D-myo-Inositol-1,2-cyclic-phosphate 2-inositolphosphohydrolase
R03346 12 Nicotinate D-ribonucleotide phosphohydrolase
R03347 12
R03348 12 Nicotinate-nucleotide:pyrophosphate
phosphoribosyltransferase(carboxylating)
R03461 12 3-Hydroxy-2-methylpyridine-4,5-dicarboxylate 4-carboxy-lyase
R03578 12
R03579 12 N-Feruloylglycine amidohydrolase
R03580 12
R03582 12 Indan-1-ol:NAD+ 1-oxidoreductase
R03819 12 ATP:sedoheptulose 7-phosphate
R03869 12 (S)-Methylmalonate semialdehyde:NAD+ oxidoreductase
R03870 12 5-Methylbarbiturate amidohydrolase
R03871 12 (S)-Methylmalonate semialdehyde:oxygen oxidoreductase
R03884 12 (E)-Glutaconate CoA-transferase
R03903 12 Acetyl-CoA:D-amino-acid N-acetyltransferase
R03937 12
R03942 12 L-Rhamnofuranose:NAD+ 1-oxidoreductase
R04000 12 (E)-Glutaconate CoA-transferase
R04001 12 3-Isopropylmalate hydro-lyase
R04068 12 Imidazole-4-acetate:5-phosphoribosyl-diphosphate ligase (ADP-
andpyrophosphate- forming)
R04133 12 5-Oxopent-3-ene-1,2,5-tricarboxylate carboxy-lyase
R04134 12
R04137 12 3-Hydroxyisopentyl-CoA hydro-lyase
R04185 12 (S)-3-(Imidazol-5-yl)lactate:NAD+ oxidoreductase
R04187 12 L-Alanine:3-oxopropanoate aminotransferase
R04188 12 L-3-Amino-isobutanoate:2-oxoglutarate aminotransferase
R04203 12 (2S,3S)-3-hydroxy-2-methylbutanoyl-CoA:NAD+ oxidoreductase
R04224 12 (S)-3-Hydroxyisobutyryl-CoA hydro-lyase
R04295 12 (S)-4-Amino-5-oxopentanoate:NADP+
5-oxidoreductase(phosphorylationg)
R04372 12 D-myo-Inositol-3,4-bisphosphate 4-phosphohydrolase
R04380 12 5-Oxopent-3-ene-1,2,5-tricarboxylate carboxy-lyase
R04382 12 4-(4-Deoxy-alpha-D-gluc-4-enuronosyl)-D-galacturonate lyase
R04467 12
R04475 12
N-Succinyl-L-2,6-diaminoheptanedioate:2-ocoglytarateamino-transferase
R04732 12
R04874 12
R04875 12
R04876 12
R04918 12
R05049 12 N-succinyl-L-glutamate 5-semialdehyde:NAD+ oxidoreductase
R05066 12 3-Hydroxy-2-methylpropanoate:NAD+ oxidoreductase
R05083 12
R05086 12 O-Phospho-4-hydroxy-L-threonine phospho-lyase (adding water)
R05147 12 galactitol-1-phosphate:NAD+ oxidoreductase
R05297 12
R05332 12 Acetyl-CoA:D-glucosamine-1-phosphate N-acetyltransferase
R05337 12
R05366 12 2-Hydroxy-6-oxo-octa-2,4-dienoate acylhydrolase
R05379 12 Acrylonitrile hydro-lyase
R05401 12
R05404 12
R05431 12
R05442 12
R05443 12
R05454 12
R05513 12
R05540 12
R05593 12
R05594 12
R05601 12
R05646 12
R05648 12
R05659 12
R05681 12 NAD-dependent threonine 4-phosphate dehydrogenase
R05683 12 L-Idonate:NAD oxidoreductase
R05698 12 Mannitol:oxygen oxidoreductase (cyclizing)
R05767 12 trehalose 6-phosphate:phosphate b-D-glucosyltransferase
R05823 12 2-dehydro-D-gluconate:NADP+ 2-oxidoreductase
R05864 12 4-Hydroxy-2-oxohexanoate hydro-lyase
R06569 12 cinnamaldehyde:NADP+ oxidoreductase (CoA-cinnamoylating)
R06570 12 cinnamyl-alcohol:NADP+ oxidoreductase
R06573 12
R06911 12
R06918 12
R06942 12 (3S)-3-hydroxyacyl-CoA hydro-lyase
R06974 12 glycinamide ribonucleotide transformylase
R07000 12 Naphthalene, NADPH:oxygen oxidoreductase (RH-hydroxylating
or-epoxidizing)
R07001 12 Naphthalene, NADPH:oxygen oxidoreductase (RH-hydroxylating
or-epoxidizing)
R07009 12
R07010 12
R07127 12 ATP:3-dehydro-L-gulonate 6-phosphotransferase
R07132 12 D-galactose:NADP+ 1-oxidoreductase
R07135 12 mannitol:NAD+ 1-oxidoreductase
R07146 12 4-hydroxy-L-proline:NAD+ oxidoreductase
R07148 12 D-threo-aldose:NAD+ 1-oxidoreductase
R07221 12 6-hydroxynicotinate:O2 oxidoreductase
R07264 12 2-alpha-D-glucosyl-D-glucose:phosphate beta-D-glucosyltransferase
R07265 12 alpha,alpha-trehalose:phosphate alpha-D-glucosyltransferase
R07279 12 ATP:myo-inositol 1-phosphotransferase
R07343 12 myo-inositol-phosphate phosphohydrolase
R07346 12 D-glucitol:NADP+ oxidoreductase
R07419 12 4-(Glutamylamino)butanoate amidohydrolase
R00015 13 Sucrose:sucrose 1F-beta-D-fructosyltransferase
R00018 13 Putrescine:putrescine 4-aminobutyltransferase (ammonia-forming)
R00022 13
R00035 13 L-Ascorbate:oxygen oxidoreductase
R00068 13 L-Ascorbate:oxygen oxidoreductase
R00069 13
R00085 13 ATP diphosphohydrolase
R00087 13 ATP pyrophosphohydrolase
R00088 13 ATP aminohydrolase
R00095 13 NADH:monodehydroascorbate oxidoreductase
R00103 13 NAD+ phosphohydrolase
R00111 13 N-(omega)-Hydroxyarginine,NADPH:oxygen
oxidoreductase(nitric-oxide-forming)
R00122 13 ATP pyrophosphohydrolase
R00123 13 ADP aminohydrolase
R00127 13 ATP:AMP phosphotransferase
R00155 13 UDP diphosphohydrolase
R00158 13 ATP:nucleoside-phosphate phosphotransferase
R00173 13 pyridoxal-5'-phosphate phosphohydrolase
R00174 13 ATP:pyridoxal 5'-phosphotransferase
R00183 13 Adenosine 5'-monophosphate phosphohydrolase
R00185 13 ATP:adenosine 5'-phosphotransferase
R00188 13 Adenosine 3',5'-bisphosphate 3'(2')-phosphohydrolase
R00191 13 Adenosine 3',5'-phosphate 5'-nucleotidohydrolase
R00199 13 ATP:pyruvate,water phosphotransferase
R00206 13 ATP:pyruvate,orthophosphate phosphotransferase
R00235 13 Acetate:CoA ligase (AMP-forming)
R00236 13 Acetyl adenylate:CoA ligase (AMP-forming)
R00278 13 Pyridoxine 5-phosphate:oxygen oxidoreductase (deaminating)
R00287 13 UDPglucose pyrophosphohydrolase
R00322 13 5'-Acetylphosphoadenosine acylhydrolase
R00328 13 GDP phosphohydrolase
R00332 13 ATP:(d)GMP phosphotransferase
R00426 13 Guanosine 5'-triphosphate pyrophosphohydrolase
R00451 13 meso-2,6-Diaminoheptanedioate carboxy-lyase
R00453 13 L-Lysine:pyruvate aminotransferase
R00457 13 L-Lysine:2-oxoglutarate 6-aminotransferase
R00483 13 L-Aspartate:ammonia ligase (AMP-forming)
R00511 13 Cytidine-5'-monophosphate phosphohydrolase
R00512 13 ATP:CMP phosphotransferase
R00513 13 ATP:cytidine 5'-phosphotransferase
R00514 13 CDP diphosphohydrolase
R00515 13 CTP pyrophosphohydrolase
R00552 13 L-Arginine iminohydrolase
R00554 13 ATP:L-arginine N-phosphotransferase
R00556 13
R00557 13 L-Arginine,NADPH:oxygen oxidoreductase (nitric-oxide-forming)
R00558 13 L-Arginine,NADPH:oxygen oxidoreductase (nitric-oxide-forming)
R00559 13 L-Arginine:oxygen 2-oxidoreductase (decarboxylating)
R00562 13 N2-(D-1-carboxyethyl)-L-arginine:NADP+ oxidoreductase
R00563 13 D-nopaline:NADP+ oxidoreductase (L-arginine-forming)
R00566 13 L-Arginine carboxy-lyase
R00578 13 L-aspartate:L-glutamine amido-ligase (AMP-forming)
R00642 13 L-Ascorbate:hydrogen-peroxide oxidoreductase
R00643 13 L-Galactono-1,4-lactone:oxygen 3-oxidoreductase
R00644 13 L-Ascorbate:hydrogen-peroxide oxidoreductase
R00645 13
R00646 13 Ascorbate:oxygen 2,3-oxidoreductase (bond-cleaving)
R00662 13 Uridine triphosphate pyrophosphohydrolase
R00686 13 L-Phenylalanine racemase (ATP-hydrolysing)
R00719 13 ITP diphosphohydrolase
R00722 13 ATP:nucleoside-diphosphate phosphatransferase
R00723 13 Inosine 5'-tetraphosphate phosphohydrolase
R00724 13 ITP:pyruvate O2-phosphotransferase
R00725 13 ITP:D-hexose 6-phosphotransferase
R00726 13 ITP:oxaloacetate carboxy-lyase (transphosphorylating)
R00727 13 Succinate:CoA ligase (GDP-forming)
R00770 13 ITP:D-fructose-6-phosphate 1-phosphotransferase
R00810 13 Sucrose glucosylmutase
R00832 13 succinyl-CoA:L-arginine N2-succinyltransferase
R00855 13 CDPglycerol phosphoglycerohydrolase
R00876 13 ITP:D-hexose 6-phosphotransferase
R00881 13 GDPmannose sugarphosphohydrolase
R00925 13 Propanoate:CoA ligase (AMP-forming)
R00926 13 Propinol adenylate:CoA ligase (AMP-forming)
R00951 13 ADPglucose sugarphosphohydrolase
R00962 13 ITP:cytidine 5'-phosphotransferase
R00965 13 Orotidine-5'-phosphate carboxy-lyase
R00970 13 ITP:uridine 5'-phosphotransferase
R01049 13 ATP:D-ribose-5-phosphate pyrophosphotransferase
R01054 13 ADPribose ribophosphohydrolase
R01083 13 N6-(1,2-Dicarboxyethyl)AMP AMP-lyase
R01086 13 N-(L-Argininosuccinate) arginie-lyase
R01103 13 Raffinose galactohydrolase
R01121 13 ATP:(R)-5-diphosphomevalonate carboxy-lyase (dehydrating)
R01151 13 Putrescine:oxygen oxidoreductase (deaminating)
R01152 13 N-Carbamoylputrescine amidohydrolase
R01154 13 Acetyl-CoA:alkane-alpha,omega-diamine N-acetyltransferase
R01155 13 putrescine:2-oxoglutarate aminotransferase
R01156 13 N-Acetylputrescine acetylhydrolase
R01157 13 Agmatine amidinohydrolase
R01158 13 L-Histidinol:NAD+ oxidoreductase
R01160 13 Acetyl-CoA:L-histidine N-acetyltransferase
R01163 13 L-Histidinal:NAD+ oxidoreductase
R01166 13 Nalpha-(beta-alanyl)-L-histidine hydrolase
R01167 13 L-Histidine carboxy-lyase
R01168 13 L-Histidine ammonia-lyase
R01176 13 Butanoate:CoA ligase (AMP-forming)
R01202 13 N-Acetyl-D-glucosamine:NAD+ 1-oxidoreductase
R01203 13 N-Acyl-D-hexosamine:oxygen 1-oxidoreductase
R01207 13 N-Acyl-D-glucosamine 2-epimerase
R01230 13 Xanthosine-5'-phosphate:ammonia ligase (AMP-forming)
R01231 13 Xanthosine-5'-phosphate:L-glutamine amido-ligase (AMP-forming)
R01233 13 GDPglucose sugarphosphohydrolase
R01234 13 Guanosine 3',5'-cyclic phosphate 5'-nucleotidohydrolase
R01266 13 1-beta-Aspartyl-N-acetyl-D-glucosaminylamine L-asparaginohydrolase
R01300 13 4-Hydroxybenzoate:CoA ligase (AMP-forming)
R01327 13 ITP:D-hexose 6-phosphotransferase
R01357 13 Acetoacetate:CoA ligase (AMP-forming)
R01399 13 Carbamoyl-phosphate:putrescine carbamoyltransferase
R01410 13
R01423 13 5'-Benzoylphosphoadenosine acylhydrolase
R01441 13 ATP:cellobiose 6-phosphotransferase
R01442 13 Cellobiose:oxygen 1-oxidoreductase
R01444 13 1,4-beta-D-Glucan glucohydrolase
R01445 13 Cellobiose 2-epimerase
R01510 13 2,3-Dihydroxybenzoate:L-serine ligase
R01556 13 Acetyl-CoA:maltose O-acetyltransferase
R01557 13 Maltose alpha-D-glucosylmutase
R01558 13 Oxalate:CoA ligase (AMP-forming)
R01562 13 3'-Adenosine monophosphate phosphohydrolase
R01650 13
R01663 13 dCMP aminohydrolase
R01664 13 2'-Deoxycytidine 5'-monophosphate phosphohydrolase
R01666 13 ATP:deoxycitidine 5'-phosphotransferase
R01679 13 Lactose 6-phosphate galactohydrolase
R01688 13 ATP:butyrate 1-phosphotransferase
R01689 13 butanoate:NAD+ delta2-oxidoreductase
R01690 13 5'-Butyrylphosphouridine acylhydrolase
R01694 13 L-Sorbose:NADP+ 5-oxidoreductase
R01695 13 L-Sorbose:oxygen 5-oxidoreductase
R01707 13 Pyridoxal:NAD+ 4-oxidoreductase
R01709 13 Pyridoxal:oxygen 4-oxidoreductase
R01710 13 Pyridoxamine:oxygen oxidoreductase (deaminating)
R01712 13 Pyridoxamine:pyruvate aminotransferase
R01713 13 Pyridoxamine:oxaloacetate aminotransferase
R01719 13
R01767 13 Mandelonitrile benzaldehyde-lyase
R01848 13 ITP:Sedoheptulose 7-phosphate 1-phosphotransferase
R01855 13 2'-Deoxyguanosine 5'-triphosphate pyrophosphohydrolase
R01857 13 ATP:nucleoside-diphosphate phosphatransferase
R01858 13 dATP:pyruvate O2-phosphotransferase
R01880 13 dGTP:uridine 5'-phosphotransferase
R01885 13
R01914 13 Spermidine:(acceptor) oxidoreductase
R01964 13 ITP:D-hexose 6-phosphotransferase
R01989 13 L-Arginine:glycine amidinotransferase
R01992 13 alpha-Aminobutyryl histidine hydrolase
R02088 13 2'-Deoxyadenosine 5'-monophosphate phosphohydrolase
R02089 13 ATP:deoxyadenosine 5'-phosphotransferase
R02090 13 ATP:(d)GMP phosphotransferase
R02091 13 dGTP:cytidine 5'-phosphotransferase
R02098 13 ATP:dTMP phosphotransferase
R02100 13 dUTP nucleotidohydrolase
R02152 13
R02153 13 L-Glutamate:histamine ligase
R02194 13 Ferulate:CoA ligase (AMP-forming)
R02273 13 5-Aminopentanamide amidohydrolase
R02276 13 5-Acetamidopentanoate amidohydrolase
R02283 13 N2-Acetyl-L-ornithine:2-oxoglutarate aminotransferase
R02313 13 N6-(L-1,3-Dicarboxypropyl)-L-lysine:NAD+ oxidoreductase
R02317 13
R02322 13 Nicotinamide-D-ribonucleotide amidohydrolase
R02323 13 Nicotinamide ribonucleotide phosphohydrolase
R02324 13 ATP:N-ribosylnicotinamide 5'-phosphotransferase
R02365 13 Cellobiose:quinone 1-oxidoreductase
R02370 13 Cytidine 3'-phosphate phosphohydrolase
R02406 13 Itaconate:CoA ligase (IDP-forming)
R02410 13 Raffinose fructohydrolase
R02411 13
1-alpha-D-Galactosyl-myo-inositol:sucrose6-alpha-D-galactosyltransferase
R02473 13 (R)-Pantoate:beta-alanine ligase (AMP-forming)
R02535 13 3,4-Dihydroxyphenetylamine,ascorbate:oxygen
oxidoreductase(beta-hydroxylating)
R02539 13 Phenylacetate:CoA ligase
R02563 13 CDPethanolamine:L-serine ethanolaminephosphotransferase
R02677 13 ADPmannose sugarphosphohydrolase
R02705 13 ATP:N-acyl-D-mannosamine 6-phosphotransferase
R02706 13
R02720 13 XTP pyrophosphohydrolase
R02733 13 N6-Acetyl-LL-2,6-diaminoheptanedioate amidohydrolase
R02734 13 N-Succinyl-LL-2,6-diaminoheptanedioate amidohydrolase
R02735 13 LL-2,6-Diaminoheptanedioate 2-epimerase
R02778 13 Trehalose-6-phosphate phosphohydrolase
R02781 13 L-Glutamine:2,4,6/3,5-pentahydroxycyclohexanone aminotransferase
R02782 13 2,4,6/3,5-Pentahydroxycyclohexanone hydro-lyase
R02867 13 ITP:D-hexose 6-phosphotransferase
R02894 13 D-Proline:oxygen oxidoreductase (deaminating)
R02895 13
R02914 13 4,5-Dihydro-4-oxo-5-imidazolepropanoate hydro-lyase
R03004 13 Deamino-NAD+ nucleotidohydrolase
R03018 13 ATP:pantothenate 4'-phosphotransferase
R03068 13 2,3-Dimethylmalate hydro-lyase
R03165 13 Hydroxymethylbilane hydro-lyase(cyclizing)
R03166 13
R03177 13 4-Guanidinobutanal:NAD+ 1-oxidoreductase
R03178 13 2-oxo-5-Guanidinopentanoate carboxy-lyase
R03180 13 4-Guanidinobutanamide amidohydrolase
R03239 13 ITP:D-Tagatose 6-phosphate 1-phosphotransferase
R03252 13 7,8-Dihydroxykynurenate:oxygen 8,8a-oxidoreductase (decyclizing)
R03253 13 7,8-Dihydroxykynurenate:oxygen 8,8a-oxidoreductase (decyclizing)
R03352 13 3-Hydroxy-2-methylpropanoyl-CoA hydrolase
R03384 13 ATP:1-amino-1-deoxy-scyllo-inositol 4-phosphotransferase
R03393 13 D-myo-Inositol-1,4-bisphosphate 1-phosphohydrolase
R03427 13 D-myo-Inositol 1,3,4-trisphosphate 1-phosphohydrolase
R03443 13 N-Acetyl-L-glutamate-5-semialdehyde:NADP+
5-oxidoreductase(phosphrylating)
R03538 13 2',3'-Cyclic UMP 3'-nucleotidohydrolase
R03544 13
R03616 13 Galactosylglycerol galactohydrolase
R03919 13 Donor:hydrogen-peroxide oxidoreductase
R04007 13 Donor:hydrogen-peroxide oxidoreductase
R04048 13
R04204 13 (2S,3S)-3-Hydroxy-2-methylbutanoyl-CoA hydro-liase
R04217 13 N2-succinyl-L-ornithine:2-oxoglutarate 5-aminotransferase
R04282 13
R04426 13 3-Isopropylmalate:NAD+ oxidoreductase
R04435 13 N-Acetylneuraminate 9-phosphate
pyruvate-lyase(pyruvate-phosphorylating)
R04463 13 5'-Phosphoribosylformylglycinamide:L-glutamine
amido-ligase(ADP-forming)
R04479 13
R04515 13
R04731 13 4-aminoimidazole aminohydrolase
R04748 13 (S)-Hydroxyhexanoyl-CoA:NAD+ oxidoreductase
R04784 13
R04785 13 L-Dehydroascorbate lactonohydrolase
R04910 13
R05050 13 N4-Acetylaminobutanal:NAD+ oxidoreductase
R05064 13 (S)-3-Hydroxyisobutyryl-CoA hydrolase
R05087 13
R05135 13 2',3'-Cyclic GMP 3'-nucleotidohydrolase
R05296 13 2-Hydroxy-5-methyl-cis,cis-muconic semialdehyde formylhydrolase
R05311 13 pimeloyl-CoA:NAD+ oxidoreductase
R05326 13
beta-D-Galactopyranosyl-(13)-N-acetyl-D-hexosamine:phosphategalactosyltransferase
R05354 13
R05374 13 2-Oxo-5-methyl-cis-muconate carboxy-lyase
R05416 13
R05455 13
R05465 13
R05538 13
R05549 13
R05581 13
R05642 13
R05647 13
R05695 13 Nucleoside:oxygen 5'-oxidoreductase (H2O2-forming)
R05696 13
R05735 13 acetone:carbon-dioxide ligase (AMP-forming)
R05804 13 ADP:D-glucose 6-phosphotransferase
R05805 13 ADP:D-fructose-6-phosphate 1-phosphotransferase
R05822 13
R05838 13 pyridoxine 5'-phosphate synthase
R05839 13 pyridoxamine:2-oxoglutarate aminotransferase
R05865 13 2-Hydroxy-5-methyl-cis,cis-muconic-semialdehyde formylhydrolase
R06583 13 4-coumarate:CoA ligase (AMP-forming)
R06910 13 cis-1,2-dihydronaphthalene-1,2-diol:NAD+ 1,2-oxidoreductase
R06917 13 alcohol:NAD+ oxidoreductase
R06975 13
5-formaminoimidazole-4-carboxamide-1-beta-D-ribofuranosyl5'-monophosphate
synthetase
R07145 13 L-iditol:NAD+ 2-oxidoreductase
R07214 13 1-aminocyclopropane-1-carboxylate oxygenase (ethylene-forming)
R07245 13 carbamoyl-phosphate:N2-acetyl-L-ornithine carbamoyltransferase
R07307 13 dCTP aminohydrolase (dUMP-forming)
R07406 13
R07408 13
R07414 13 glutamate putrescine ligase
R07417 13
R00012 14 GTP:GTP guanylyltransferase
R00039 14 Raffinose:raffinose alpha-D-galactosyltransferase
R00089 14 ATP pyrophosphate-lyase (cyclizing)
R00102 14 NAD+ glycohydrolase
R00104 14 ATP:NAD+ 2'-phosphotransferase
R00118 14
R00125 14 P1,P4-Bis(5'-nucleosyl)-tetraphosphate
nucleotidebisphosphohydrolase
R00126 14 ADP:ATP adenylyltransferase
R00128 14 Adenosine-tetraphosphate phosphohydrolase
R00137 14 ATP:nicotinamide-nucleotide adenylyltransferase
R00156 14 ATP:nucleoside-diphosphate phosphatransferase
R00157 14 Uridine triphosphate:AMP phosphotransferase
R00159 14 UTP diphosphohydrolase
R00184 14 P1,P4-Bis(5'-adenosyl) tetraphosphate nucleotidohydrolase
R00186 14 (S)-Lactate adenylohydrolase
R00187 14 P1,P3-Bis(5'-adenosyl) triphosphate adenylohydrolase
R00189 14 Deamino-NAD+:ammonia ligase (AMP-forming)
R00257 14 Deamido-NAD+:L-glutamine amido-ligase (AMP-forming)
R00277 14 Pyridoxamine-5'-phosphate:oxygen oxidoreductase (deaminating)
R00286 14 UDPglucose:NAD+ oxidoreductase
R00289 14 UTP:alpha-D-glucose-1-phosphate uridylyltransferase
R00291 14 UDPglucose 4-epimerase
R00293 14 UDPglucose 4,6-hydro-lyase
R00316 14 Acetate:CoA ligase (AMP-forming)
R00330 14 ATP:nucleoside-diphosphate phosphatransferase
R00335 14 GTP phosphohydrolase (vesicle-releasing)
R00336 14 Guanosine-3',5'-bis(diphosphate) 3'-pyrophosphohydrolase
R00337 14 GDPglucose glucohydrolase
R00414 14 UDP-N-acetyl-D-glucosamine 2-epimerase
R00415 14 UTP:N-acetyl-alpha-D-glucosamine-1-phosphate uridylyltransferase
R00424 14 GTP 7,8-8,9-dihydrolase
R00425 14 GTP 7,8-8,9-dihydrolase (pyrophosphate-forming)
R00428 14 GTP 7,8-8,9-dihydrolase
R00429 14 ATP:GTP 3'-pyrophosphotransferase
R00430 14 GTP:pyruvate O2-phosphotransferase
R00431 14 GTP:oxaloacetate carboxy-lyase (transphosphorylating)
R00432 14 Succinate:CoA ligase (GDP-forming)
R00434 14 GTP pyrophosphate-lyase (cyclizing)
R00445 14 L-lysine:NAD+ oxidoreductase (deaminating, cyclizing)
R00446 14 L-Lysine:NAD+ 6-oxidoreductase (deaminating)
R00447 14 L-Lysine:oxygen oxidoreductase(deaminating)
R00448 14 L-lysine,NADPH:oxygen oxidoreductase (6-hydroxylating)
R00449 14 L-Lysine:oxygen 2-oxidoreductase (decarboxylating)
R00452 14 N2-(D-1-carboxylethyl)-L-lysine:NADP+
oxidoreductase(L-lysine-forming)
R00454 14
R00458 14 N6-Acyl-L-lysine amidohydrolase
R00459 14
R00460 14 L-Lysine racemase
R00461 14 L-Lysine 2,3-aminomutase
R00462 14 L-Lysine carboxy-lyase
R00463 14 L-Lysine-1,6-lactam lactamhydrolase
R00502 14 UTP:alpha-D-hexose-1-phosphate uridylyltransferase
R00503 14 UDPgalactose:D-glucose 4-beta-D-galactosyltransferase
R00516 14 UTP:cytidine 5'-phosphotransferase
R00517 14 GTP:cytidine 5'-phosphotransferase
R00555 14 NAD+:L-arginine ADP-D-ribosyltransferase
R00568 14 CTP aminohydrolase
R00569 14 CTP diphosphohydrolase
R00570 14 ATP:nucleoside-diphosphate phosphatransferase
R00571 14 UTP:ammonia ligase(ADP-forming)
R00572 14 CTP:pyruvate O2-phosphotransferase
R00573 14 UTP:ammonia ligase(ADP-forming)
R00574 14 CTP pyriphosphate-lyase (cyclizing)
R00580 14
R00612 14 N6-Methyl-L-lysine:oxygen oxidoreductase (demethylating)
R00659 14 UTP:pyruvate O2-phosphotransferase
R00687 14 ATP:L-phenylalanine adenylyltransferase
R00715 14 N6-(L-1,3-Dicarboxypropyl)-L-lysine:NAD+
oxidoreductase(L-lysine-forming)
R00735 14 L-Tyrosine:L-arginine ligase (AMP-forming)
R00766 14 UDPglucose:D-fructose-6-phosphate 2-alpha-D-glucosyltransferase
R00767 14 CTP:D-fructose-6-phosphate 1-phosphotransferase
R00769 14 UTP:D-fructose-6-phosphate 1-phosphotransferase
R00806 14 UDPglucose:D-fructose 2-alpha-D-glucosyltransferase
R00836 14 UDPglucose:D-glucose-6-phosphate 1-alpha-D-glucosyltransferase
R00856 14 CTP:sn-glycerol-3-phosphate cytidylyltransferase
R00871 14 D-Fructose:NADP+ 5-oxidoreductase
R00880 14 GDP-D-mannose:NAD+ 6-oxidoreductase
R00883 14 GDP:D-mannose-1-phosphate guanylyltransferase
R00885 14 GTP:alpha-D-mannose-1-phosphate guanylyltransferase
R00888 14 GDPmannose 4,6-hydro-lyase
R00889 14 GDPmannose 3,5-epimerase
R00910 14 L-Lysine:beta-alanine ligase (AMP-forming)
R00911 14 beta-Alanyl-L-lysine hydrolase
R00912 14 L-Arginine:beta-alanine ligase (AMP-forming)
R00948 14 ATP:alpha-D-glucose-1-phosphate adenyltransferase
R00954 14 GTP:alpha-D-glucose-1-phosphate guanylyltransferase
R00955 14 UDPglucose:alpha-D-galactose-1-phosphate uridylyltransferase
R00956 14 CTP:D-glucose-1-phosphate cytidylyltransferase
R00967 14 UTP:uridine 5'-phosphotransferase
R00968 14 GTP:uridine 5'-phosphotransferase
R00969 14 P1,P4-Bis(5'-nucleosyl)-tetraphosphate nucleotidohydrolase
R00979 14 ATP:anthranilate N-adenylyltransferase
R00982 14 Anthranilate:CoA ligase (AMP-forming)
R01052 14 ADP:D-ribose-5-phosphate adenylyltransferase
R01071 14 1-(5-Phospho-D-ribosyl)-ATP:pyrophosphate
phosphoribosyl-transferase
R01123 14 Isopentenyl-diphosphate delta3-delta2-isomerase
R01135 14 IMP:L-aspartate ligase (GDP-forming)
R01147 14 Pyridoxamine-5'-phosphate:2-oxoglutarate aminotransferase
R01164 14 L-Histidine:beta-alanine ligase (AMP-forming)
R01192 14 UDPgalactose:myo-inositol 1-alpha-D-galactosyltransferase
R01232 14 P1,P4-Bis(5'-nucleosyl)-tetraphosphate nucleotidohydrolase
R01240 14 UDPglucose:phenol beta-D-glucosyltransferase
R01304 14 UDPglucose:4-hydroxybenzoate 4-O-beta-D-glucosyltransferase
R01354 14 Propanoate:CoA ligase (AMP-forming)
R01380 14 UTP:1-phospho-alpha-D-glucuronate uridylyltransferase
R01381 14 UTP:1-phospho-alpha-D-glucuronate uridylyltransferase
R01396 14 Carbamoyl-phosphate:L-lysine carbamoyltransferase
R01416 14 Agmatine iminohydrolase
R01417 14 ATP:agmatine N4-phosphotransferase
R01418 14
R01425 14 Benzoylagmatine amidohydrolase
R01504 14 ATP:2,3-dihydroxybenzoate adenylyltransferase
R01517 14 GTP:3-phospho-D-glycerate 1-phosphotransferase
R01547 14 ATP:AMP phosphotransferase
R01580 14 Pyridoxamine-5'-phosphate:2-oxoglutarate aminotransferase
R01616 14 4-Coumarate:CoA ligase (AMP-forming)
R01620 14 Acetyl-phosphate:L-lysine N6-acetyltransferase
R01652 14
R01665 14 ATP:CMP phosphotransferase
R01667 14 dCDP nucleotidohydrolase
R01668 14 dCTP nucleotidohydrolase
R01722 14 UDPglucose:nicotinate N-glucosyltransferase
R01804 14 N-Acetylneuraminate pyruvate-lyase (pyruvate-phosphorylating)
R01805 14 N-Acetylneuraminate 9-phosphate phosphohydrolase
R01811 14 N-Acetylneuraminate pyruvate-lyase
R01846 14 CTP:Sedoheptulose 7-phosphate 1-phosphotransferase
R01847 14 UTP:Sedoheptulose 7-phosphate 1-phosphotransferase
R01886 14 N(omega)-(ADP-D-ribosyl)-L-arginine ADPribosylhydrolase
R01887 14 gamma-Amino-gamma-cyanobutanoate aminohydrolase
R01912 14 UDPglucose:pyridoxine 5'-O-beta-D-glucosyltransferase
R01916 14 N1-Acetylspermidine amidohydrolase
R01919 14 Spermidine:putrescine
4-aminobutyltransferase(propane-1,3-diamine-forming)
R01943 14 3,4-Dihydroxy-trans-cinnamate:CoA ligase (AMP-forming)
R01951 14 GTP:L-fucose-1-phosphate guanylyltransferase
R01954 14 L-Citrulline:L-aspartate ligase (AMP-forming)
R01991 14 L-Histidine:4-aminobutanoate ligase (AMP-forming)
R02038 14 CTP:ethanolamine-phosphate cytidylyltransferase
R02154 14 L-Glutamate:histamine ligase
R02168 14 GDPglucose:D-glucose-6-phosphate 1-alpha-D-glucosyltransferase
R02204 14 L-Pipecolate:oxygen 1,6-oxidoreductase
R02255 14 trans-Cinnamate:CoA ligase (AMP-forming)
R02256 14 UDPglucose:trans-cinnamate beta-D-glucosyltransferase
R02325 14 dCTP aminohydrolase
R02326 14 ATP:nucleoside-diphosphate phosphatransferase
R02327 14 dCTP:uridine 5'-phosphotransferase
R02330 14 dUTP nucleotidohydrolase
R02331 14 ATP:nucleoside-diphosphate phosphatransferase
R02332 14 dUTP:uridine 5'-phosphotransferase
R02371 14 dCTP:cytidine 5'-phosphotransferase
R02372 14 dUTP:cytidine 5'-phosphotransferase
R02388 14 UDPglucose:arylamine N-D-glucosyltransferase
R02405 14 Itaconate:CoA ligase (IDP-forming)
R02493 14 ATP:pyridoxal 5'-phosphotransferase
R02494 14 pyridoxamine-5'-phosphate phosphohydrolase
R02532 14
4-[(1R)-2-Amino-1-hydroxyethyl]-1,2-benzenediol:oxygenoxidoreductase(deaminating)(flavin-containing)
R02558 14 (R)-Prunasin beta-D-glucohydrolase
R02594 14 UDPglucose:coniferyl-alcohol 4'-beta-D-glucosyltransferase
R02634 14
R02699 14 4-Hydroxyphenylacetate:CoA ligase (AMP-forming)
R02707 14
R02709 14 UDPglucose:4-hydroxymandelonitrile glucosyltransferase
R02737 14 UDPglucose:D-glucose-6-phosphate 1-alpha-D-glucosyltransferase
R02805 14 P1,P4-Bis(5'-nucleosyl)-tetraphosphate nucleotidohydrolase
R02921 14 CTP:D-ribitol-5-phosphate cytidylyltransferase
R02951 14 UDPglucose:trans-4-hydroxycinnamate 4-O-beta-D-glucosyltransferase
R02992 14 4-Pyridoxolactone lactonohydrolase
R02993 14
R03005 14 ATP:nicotinamide-nucleotide adenylyltransferase
R03012 14 L-Histidinol:NAD+ oxidoreductase
R03013 14 L-Histidinol-phosphate phosphohydrolase
R03069 14 (2R,3S)-2,3-Dimethylmalate hydro-lyase
R03070 14 Methylitaconate delta2-delta3-isomerase
R03094 14 UDPglucose:indole-3-acetate beta-D-glucosyltransferase
R03095 14 Indoleacetate:L-lysine ligase (ADP-forming)
R03098 14 L-2-Aminoadipate-6-semialdehyde:NAD(P)+ 6-oxidoreductase
R03099 14
R03169 14 2-methyl-branched-chain-acyl-CoA:NAD+ 2-oxidoreductase
R03170 14 2-Methylbutanoyl-CoA:(acceptor) 2,3-oxidoreductase
R03186 14
R03197 14 Uroporphyrinogen-III carboxy-lyase
R03209 14 6-Carboxyhyxanoate:CoA ligase (AMP-forming)
R03210 14 6-Carboxyhexanoyl-CoA:L-alanine
C-carboxyhexanoyltransferase(decarboxylating)
R03237 14 CTP:D-Tagatose 6-phosphate 1-phosphotransferase
R03238 14 UTP:D-Tagatose 6-phosphate 1-phosphotransferase
R03297 14 UDPglucose:gallate beta-D-glucosyltransferase
R03351 14 CTP:3-deoxy-D-manno-octulosonate cytidylyltransferase
R03394 14 D-myo-Inositol-1,4,5-trisphosphate 5-phosphohydrolase
R03418 14 1-alpha-D-Galactosyl-myo-inositol:raffinose galactosyltransferase
R03421 14 N4-(beta-N-Acetyl-D-glucosaminyl)-L-asparagine amidohydrolase
R03428 14 ATP:1D-myo-inositol-1,3,4-trisphosphate 5-phosphotransferase
R03429 14 ATP:1D-myo-inositol-1,3,4-trisphosphate 6-phosphotransferase
R03430 14 D-myo-Inositol 1,3,4,5-tetrakisphosphate 5-phosphohydrolase
R03477 14
L-Arginine:1-amino-1-deoxy-scyllo-inositol-4-phosphateamindinotransferase
R03537 14 2',3'-Cyclic AMP 3'-nucleotidohydrolase
R03542 14 alpha-Aminopropiononitrile aminohydrolase
R03594 14 UDPglucose:scopoletin O-beta-D-glucosyltransferase
R03604 14 Syringin beta-D-glucosidase
R03605 14 UDPglucose:coniferyl-alcohol 4'-beta-D-glucosyltransferase
R03625 14
UDPglucose:2-hydroxy-2-methylpropanenitrilebeta-D-glucosyltransferase
R03634 14
R03635 14 Stachyose fructohydrolase
R03710 14 UDPglucose:trans-2-hydroxycinnamate O-beta-D-glucosyltransferase
R03733 14 L-Threonate:NAD+ 3-oxidoreductase
R03801 14 1,4-beta-D-Glucan glucohydrolase
R03918 14 Sinapyl alcohol:NADP+ oxidoreductase
R03929 14 2',3'-Cyclic CMP 3'-nucleotidohydrolase
R04004 14 4-Coumaryl alcohol:NADP+ oxidoreductase
R04005 14 UDPglucose:coniferyl-alcohol 4'-beta-D-glucosyltransferase
R04006 14 4-Hydroxycinnamyl alcohol 4-D-glucoside beta-D-glucosidase
R04008 14
R04025 14
N-Acetylputrescine:oxygenoxidoreductase(deaminating)(flavin-containing)
R04026 14
R04030 14 O-Succinylbenzoate:CoA ligase (AMP-forming)
R04142 14
R04150 14 O-Succinylbenzoyl-CoA 1,4-dihydroxy-2-naphthoate-lyase
R04189 14 N2-succinyl-L-arginine iminohydrolase (decarboxylating)
R04208 14 2-(Formamido)-N1-(5-phosphoribosyl)acetamidine
cyclo-ligase(ADP-forming)
R04247 14 CTP:ethanolamine-phosphate cytidylyltransferase
R04296 14 UDPglucose:(S)-4-hydroxymandelonitrile beta-D-glucosyltransferase
R04378 14
1-(5'-Phosphoribosyl)-5-amino-4-imidazolecarboxamide:pyrophosphatephosphoribosyltransferase
R04559 14
1-(5'-Phosphoribosyl)-5-amino-4-(N-succinocarboxamide)-imidazoleAMP-lyase
R04749 14 (S)-Hydroxyhexanoyl-CoA hydro-lyase
R04879 14
R04972 14 Uroporphyrinogen I carboxy-lyase
R05295 14 4-Methylcatechol:oxygen 2,3-oxidoreductase(decyclizing)
R05313 14 cis-1,2-Dihydro-3-ethylcatechol:NAD+ oxidoreductase
R05328 14 ADP-glucose:sn-glycerol-3-phosphate 2-b-D-glucosyltransferase
R05353 14
R05389 14 2-Hydroxy-5-methyl-cis,cis-muconate
2-Oxo-5-methyl-cis-muconateisomerase
R05410 14
R05417 14
R05467 14 L-N2-(2-carboxyethyl)arginine cyclo-ligase (AMP-forming)
R05592 14
R05602 14
R05633 14 CTP: 2-C-Methyl-D-erythritol 4-phosphate cytidylyltransferase
R05644 14
R05650 14
R05668 14
R05697 14
R05744 14 trans-ferulate:CoASH ligase (ATP-hydrolysing)
R05768 14 GDP-mannose:3-phosphoglycerate 3-a-D-mannosyltransferase
R05769 14 UDP-glucose:hydroquinone-O-b-D-glucosyltransferase
R05884 14 isopentenyl-diphosphate:NAD(P)+ oxidoreductase
R06048 14
R06594 14
R06845 14
R06909 14 naphthalene,NADH:oxygen oxidoreductase (1,2-hydroxylating)
R06916 14
R07263 14
R07300 14 N8-acetylspermidine amidohydrolase
R07306 14 GTP 8,9-hydrolase (phosphate-forming)
R07415 14
R07426 14
R00049 15
1-O-Galloyl-beta-D-glucose:1-O-galloyl-beta-D-glucoseO-galloyltransferase
R00112 15 NADPH:NAD+ oxidoreductase (B-specific)
R00113 15 NADPH:hydrogen-peroxide oxidoreductase
R00114 15 L-Glutamate:NADP+ oxidoreductase (transaminating)
R00119 15 NADP+ glycohydrolase
R00134 15 Formate:NADP+ oxidoreductase
R00205 15 2-Oxopropanal:NADP+ oxidoreductase
R00210 15 Pyruvate:NADP+ 2-oxidoreductase (CoA-acetylating)
R00216 15 (S)-Malate:NADP+ oxidoreductase(oxaloacetate-decarboxylating)
R00248 15 L-Glutamate:NADP+ oxidoreductase (deaminating)
R00267 15 Isocitrate:NADP+ oxidoreductase (decarboxylating)
R00343 15 (S)-Malate:NADP+ oxidoreductase
R00416 15 UTP:N-acetyl-alpha-D-glucosamine-1-phosphate uridylyltransferase
R00418 15 UDP-N-acetyl-D-glucosamine 4-epimerase
R00420 15 UDP-N-acetyl-D-glucosamine 2-epimerase
R00421 15 UDP-N-acetyl-D-glucosamine:NAD+ 6-oxidoreductase
R00422 15
R00423 15
R00465 15 Glycolate:NADP+ oxidoreductase
R00501 15
R00504 15 UDPgalactose:UDP-N-acetyl-D-glucosamine
galactosephosphotransferase
R00505 15 UDP-D-galactopyranose furanomutase
R00660 15
Phosphoenolpyruvate:UDP-N-acetyl-D-glucosamine1-carboxyvinyl-transferase
R00676 15 L-Tryptophan:NADP+ oxidoreductase (deaminating)
R00706 15 3-Oxopropanoate:NADP+ oxidoreductase
(decarboxylating,CoA-acetylating)
R00708 15 L-1-Pyrroline-5-carboxylate:NAD+ oxidoreductase
R00711 15 Acetaldehyde:NADP+ oxidoreductase
R00714 15 Succinate-semialdehyde:NADP+ oxidoreductase
R00716 15 N6-(L-1,3-Dicarboxypropyl)-L-lysine:NADP+
oxidoreductase(L-lysine-forming)
R00733 15 L-arogenate:NAD+ oxidoreductase
R00746 15 Ethanol:NADP+ oxidoreductase
R00789 15 ammonium-hydroxide:NAD(P)+ oxidoreductase
R00796 15 NADPH:nitrate oxidoreductase
R00809 15 UDPgalactose:sucrose 6F-alpha-D-galactosyltransferase
R00825 15 Anthranilate,NADPH:oxygen oxidoreductase
(1,2-hydroxylating,deaminating, decarboxylating)
R00844 15 sn-Glycerol-3-phosphate:NADP+ 2-oxidoreductase
R00853 15 UDPgalactose:sn-glycerol-3-phosphate
2-alpha-D-galactosyltransferase
R00854 15 UDPgalactose:sn-glycerol-3-phosphate
1-alpha-D-galactosyltransferase
R00870 15 D-Mannitol:NADP+ 2-oxidoreductase
R00978 15 5,6-Dihydrouracil:NADP+ oxidoreductase
R01020 15
R01039 15 Glycerol:NADP+ 2-oxidoreductase
R01041 15 Glycerol:NADP+ oxidoreductase
R01063 15 D-Glyceraldehyde-3-phosphate:NADP+ oxidoreductase(phosphorylating)
R01088 15 L-leucine:NAD+ oxidoreductase(deaminating)
R01090 15 L-Leucine:2-oxoglutarate aminotransferase
R01095 15 D-Galactose:NADP+ 1-oxidoreductase
R01097 15 D-Galactose:NADP+ 1-oxidoreductase
R01117 15 CTP:N-acylneuraminate cytidylyltransferase
R01137 15 ATP:nucleoside-diphosphate phosphatransferase
R01138 15 dATP:pyruvate O2-phosphotransferase
R01139 15 dATP:D-hexose 6-phosphotransferase
R01140 15 dATP:D-hexose 6-phosphotransferase
R01143 15 methane,NADPH:oxygen oxidoreductase (hydroxylating)
R01173 15 butanal:NADP+ oxidoreductase (CoA-acylating)
R01205 15 UDPgalactose:N-acetyl-D-glucosamine 4-beta-D-galactosyltransferase
R01212 15 L-valine:NADP+ oxidoreductase (deaminating)
R01249 15 L-proline:NADP+ 2-oxidoreductase
R01251 15 L-Proline:NADP+ 5-oxidoreductase
R01294 15 4-Hydroxybenzaldehyde:NADP+ oxidoreductase
R01298 15 4-hydroxybenzoate,NADH:oxygen oxidoreductase (3-hydroxylating)
R01299 15 4-hydroxybenzoate,NADPH:oxygen oxidoreductase
(1-hydroxylating,decarboxylating)
R01330 15 dATP:D-hexose 6-phosphotransferase
R01371 15 Phenyllactate:NADP+ oxidoreductase
R01384 15 UDP-D-glucuronate carboxy-lyase
R01385 15 UDPglucuronate 4-epimerase
R01386 15
R01387 15 UDPglucuronate 5'-epimerase
R01392 15 D-Glycerate:NADP+ 2-oxidoreductase
R01420 15 benzaldehyde:NADP+ oxidoreductase
R01430 15 D-xylose:NADP+ 1-oxidoreductase
R01521 15 beta-D-Glucose:NADP+ 1-oxoreductase
R01525 15 D-Ribitol-5-phosphate:NADP+ 2-oxidoreductase
R01548 15 dATP:cytidine 5'-phosphotransferase
R01549 15 dATP:uridine 5'-phosphotransferase
R01575 15 D-Arabinose:NADP+ 1-oxidoreductase
R01607 15 3-Oxopropanoate:NADP+ oxidoreductase
R01612 15
R01613 15 Malonyl-CoA:4-Coumaroyl-CoA malonyltransferase(cyclizing)
R01614 15 Malonyl-CoA:4-coumaroyl-CoA malonyltransferase (cyclizing)
R01615 15 4-Hydroxycinnamyl aldehyde:NADP+ oxidoreductase
(CoA-cinnamoylating)
R01617 15 4-Coumaroyl-CoA:agmatine N4-coumaroyltransferase
R01630 15
R01651 15 4-Methyl-2-oxopentanoate:NAD+
oxidoreductase(CoA-mehtylpropanoylating)
R01657 15 Dimethylallyl-diphosphate:L-tryptophan dimethylallyltransferase
R01658 15
Dimethylallyl-diphosphate:isopentenyl-diphosphatedimethylallyltranstransferase
R01659 15
Dimethylallyl-diphosphate:isopentenyl-diphosphatedimethylallylcistransferase
R01730 15 Prephenate:NADP+ oxidoreductase(decarboxylating)
R01740 15 D-Gluconate:NADP+ 5-oxidoreductase
R01747 15 (R)-Glycerate:NADP+ oxidoreductase
R01750 15 D-Glycerate:NADP+ oxidoreductase (carboxylating)
R01759 15 L-Arabitol:NADP+ 1-oxidoreductase
R01775 15 L-Homoserine:NADP+ oxidoreductase
R01806 15 Acetyl-CoA:N-acetylneuraminate 4-O-acetyltransferase
R01807 15 Acetyl-CoA:N-acetylneuraminate 7-O-acetyltransferase
R01808 15 Acetyl-CoA:N-acetylneuraminate 9-O-acetyltransferase
R01810 15 N-Acyl-O-acetylneuraminate O-acetylesterase
R01866 15 (S)-dihydroorotate:NADP+ oxidoreductase
R01904 15 Xylitol:NADP+ 4-oxidoreductase (L-xylulose-forming)
R01938 15
R01941 15 3,4-Dihydroxyphenylacetaldehyde:NADP+
oxidoreductase(CoA-cinnamoylating)
R01944 15 Caffeoyl-CoA:putrescine N-(3,4-dihydroxycinnamoyl)transferase
R01945 15 Caffeoyl-CoA:quinate O-(hydroxycinnamoyl)transferase
R01946 15 Caffeoyl-CoA:isocitrate 3-O-(3,4-dihydroxycinnamoyl)transferase
R01965 15 dATP:D-hexose 6-phosphotransferase
R01976 15 (S)-3-Hydroxybutanoyl-CoA:NADP+ oxidoreductase
R01986 15 4-Aminobutyraldehyde:NAD+ oxidoreductase
R02034 15 6-Phospho-D-gluconate:NADP+ 2-oxidoreductase
R02082 15 (R)-Mevalonate:NADP+ oxidoreductase (CoA acylating)
R02201 15 L-Pipecolate:NAD+ 2-oxidoreductase
R02203 15 L-Pipecolate:NADP+ 2-oxidoreductase
R02220 15 2-Aminomuconate aminohydrolase
R02247 15 (R)-Mevalonate:NADP+ oxidoreductase
R02259 15 Propane-1,2-diol:NADP+ oxidoreductase
R02315 15 N6-(L-1,3-Dicarboxypropyl)-L-lysine:NADP+ oxidoreductase
R02413 15 Shikimate:NADP+ 5-oxidoreductase
R02416 15 4-Coumaroyl-CoA:shikimate O-(hydroxycinnamoyl)transferase
R02426 15 CDPglucose 4,6-hydro-lyase
R02456 15 D-Mannonate:NADP+ 6-oxidoreductase
R02505 15 Malonyl-CoA:cinnamoyl-CoA malonyltransferase (cyclizing)
R02506 15 cinnamaldehyde:NADP+ oxidoreductase (CoA-cinnamoylating)
R02516 15 4-hydroxyphenylacetate,NADPH:oxygen oxidoreductase
(1-hydroxylating)
R02517 15 3-hydroxyphenylacetate,NADPH:oxygen oxidoreductase
(6-hydroxylating)
R02537 15 Aldehyde:NADP+ oxidoreductase
R02562 15 4-aminobenzoate,NADPH:oxygen oxidoreductase
(1-hydroxylating,decarboxylating)
R02636 15 UDP-D-galacturonate carboxy-lyase
R02639 15 3-Dehydro-L-gulonate:NADP+ 2-oxidoreductase
R02680 15 indole-3-ethanol:NADP+ oxidoreductase
R02697 15 4-Hydroxyphenylacetaldehyde:NADP+ oxidoreductase
R02852 15 D-2,6-Diaminohexanoic acid 5,6-aminomutase
R02856 15 (R)-Acetoin:NAD+ oxidoreductase
R02868 15 dATP:D-hexose 6-phosphotransferase
R02919 15
4-[(1R)-1-Hydroxy-2-(methylamino)ethyl]-1,2-benzenediol:oxygenoxidoreductase(deaminating)(flavin-containing)
R02936 15 (S)-Ureidoglycolate:NADP+ oxidoreductase
R02985 15
R02989 15 3-oxoadipate:NADP+ oxidoreductase
R03103 15 L-2-Aminoadipate-6-semialdehyde:NADP+ 6-oxidoreductase
R03168 15 Acetyl-CoA:N6-hydroxy-L-lysine 6-acetyltransferase
R03171 15 3-Methyl-2-oxopentanoate:NAD+
oxidoreductase(CoA-mehtylpropanoylating)
R03220 15 Coproporphyrinogen:oxygen oxidoreductase(decarboxylating)
R03243 15 5-Amino-2-oxopentanoate:2-oxoglutarate aminotransferase
R03275 15 (3S)-3,6-Diaminohexanoate 5,6-aminomutase
R03292 15 4-Hydroxy-L-proline:NADP+ oxidoreductase
R03293 15 trans-4-Hydroxy-L-proline:NADP+ 5-oxidoreductase
R03302 15 3,4-Dihydroxyphenylacetaldehyde:NADP+ oxidoreductase
R03317 15 UDP-N-acetyl-D-mannosamine:NAD+ 1-oxidoreductase
R03338 15 4-Hydroxyphenyllactate:NADP+ oxidoreductase
R03339 15 (R)-3-(4-hydroxyphenyl)lactate:NADP+ 2-oxidoreductase
R03374 15 Caffeoyl-CoA:3-(3,4-dihydroxyphenyl)lactate
2'-O-caffeoyltransferase
R03386 15 3-hydroxy-2-methylpyridine-5-carboxylate,NADPH:oxygen
oxidoreductase(decyclizing)
R03396 15 GDP-6-deoxy-D-talose:NAD+ 4-oxidoreductase
R03397 15 GDP-6-deoxy-D-mannose:NAD+ 4-oxidoreductase
R03409 15 Guanosine 3'-diphosphate 5'-triphosphate 5'-phosphohydrolase
R03433 15 ATP:1D-myo-inositol-1,4,5-trisphosphate 3-phosphotransferase
R03434 15 D-myo-Inositol 1,3,4,5-tetrakisphosphate 3-phosphohydrolase
R03440 15 kynurenate:oxygen oxidoreductase (hydroxylating)
R03459 15
2,5-Diamino-6-hydroxy-4-(5-phosphoribosylamino)-pyrimidine2-aminohydrolase
R03472 15
R03478 15 ATP:1D-myo-inositol-1,3,4,6-tetrakisphosphate 5-phosphotransferase
R03496 15 1-Guanidino-1-deoxy-scyllo-inositol-4-phosphate 4-phosphohydrolase
R03541 15 Prenyl-diphosphate pyrophosphohydrolase
R03545 15
R03583 15 Indan-1-ol:NADP+ 1-oxidoreductase
R03802 15 1,4-beta-D-Glucan glucohydrolase
R03879 15
R03908 15 2-Methyleneglutarate carboxy-methylenemethylmutase
R03935 15 beta-Alanyl-L-arginine hydrolase
R03971 15 (5-Glutamyl)-peptide:amino-acid 5-glutamyltransferase
R03998 15 anthranilyl-CoA,NADH:oxygen oxidoreductase (de-aromatizing)
R04029 15 N6-Acetyl-L-lysine:2-oxoglutarate aminotransferase
R04035 15 Phosphoribosyl-ATP pyrophosphohydrolase
R04038 15 2-Isopentenyl-diphosphate:AMP delta2-isopentenyltransferase
R04151 15 (+)-cis-3,4-dihydrophenanthrene-3,4-diol:NAD+ 3,4-oxidoreductase
R04174 15 6-Acetamido-2-oxohexanoate amidohydrolase
R04175 15
R04186 15 (S)-3-(Imidazol-5-yl)lactate:NADP+ oxidoreductase
R04199 15 2,3,4,5-Tetrahydrodipicolinate:NADP+ oxidoreductase
R04201 15 D-threo-2,4-diaminopentanoate:NADP+
oxidoreductase(phosphorylating)
R04209 15 1-(5-Phospho-D-ribosyl)-5-amino-4-imidazolecarboxylate
carboxy-lyase
R04279 15 2-Hydroxy-2-hydropyrone-4,6-dicarboxylate:NADP+ 6-oxidoreductase
R04286 15
2-Amino-4-hydroxy-6-(erythro-1,2,3-trihydroxypropyl)dihydropteridine
triphosphate lyase
R04409 15
1-O-trans-Cinnamoyl-beta-D-glucopyranose:alcoholO-cinnamoyltransferase
R04410 15
1-O-trans-Cinnamoyl-beta-D-glucopyranose:alcoholO-cinnamoyltransferase
R04419 15 5-Carboxymethyl-2-hydroxymuconic-semialdehyde:NADP+ oxidoreductase
R04445 15 L-1-Pyrroline-3-hydroxy-5-carboxylate:NADP+ oxidoreductase
R04591 15 1-(5-Phosphoribosyl)-5-amino-4-carboxyimidazole:L-aspartate
ligase(ADP-forming)
R04599 15 3,4-Dihydroxy-L-phenylalanine:oxygen
4,5-oxidoreductase(recyclizing)
R04601 15 3,4-Dihydroxy-L-phenylalanine:oxygen
2,3-oxidoreductase(recyclizing)
R04620 15
2-Amino-4-hydroxy-6-(erythro-1,2,3-trihydroxypropyl)dihydropteridine
triphosphate phosphohydrolase (alkaline optimum)
R04638 15
R04639 15
2-Amino-4-hydroxy-6-(erythro-1,2,3-trihydroxypropyl)dihydropteridine
triphosphate 7,8-8,9-dihydrolase
R04686 15
R04736 15 L-2-Amino-hexano-6-lactam racemase
R04776 15 Phenylacetyl-CoA:L-glutamine alpha-N-phenylacetyltransferase
R04777 15
R04880 15 3,4-Dihydroxyphenylethyleneglycol:NAD+ oxidoreductase
R04882 15 3,4-Dihydroxymandelaldehyde:NAD+ oxidoreductase
R04883 15 3,4-Dihydroxymandelaldehyde:NADP+ oxidoreductase
R04917 15
R05046 15 Formamidopyrimidine nucleoside triphosphate 7,8-8,9-dihydrolase
R05047 15
R05061 15
1-O-trans-Cinnamoyl-beta-D-glucopyranose:alcoholO-cinnamoyltransferase
R05176 15 ADP-D-glycero-D-manno-heptose 6-epimerase
R05264 15 biphenyl,NADH:oxygen oxidoreductase (2,3-hydroxylating)
R05292 15
cis-1,2-Dihydroxy-4-methylcyclohexa-3,5-diene-1-carboxylate:NAD+oxidoreductase
(decarboxylating)
R05299 15 4-Methylcatechol:oxygen 1,2-oxidoreductase(decyclizing)
R05424 15
R05432 15
R05433 15
R05440 15
R05466 15 Deoxyamidinoproclavaminate,2-oxoglutarate:oxygen
oxidoreductase(3-hydroxylating)
R05539 15
R05541 15
R05582 15
R05622 15
R05634 15 ATP: 4-(Cytidine
5'-diphospho)-2-C-methyl-D-erythritol2-phosphotransferase
R05669 15
R05680 15 sn-Glycerol-1-phosphate:NADP 2-oxidoreductase
R05684 15 L-Idonate:NADP oxidoreductase
R05692 15 GDP-L-fucose:NADP+ 4-oxidoreductase (3,5-epimerizing)
R05701 15 Coniferyl aldehyde:NADP oxidoreductase
R05725 15 nitric oxide, NADPH2:oxygen oxidoreductase
R05790 15 alpha-D-mannosyl-3-phosphoglycerate phosphohydrolase
R05791 15 2-(beta-D-glucosyl)-sn-glycerol-3-phosphate phosphohydrolase
R05800 15 ATP:1D-myo-inositol-1,4,5-trisphosphate 6-phosphotransferase
R06512 15
R06740 15 diamine oxidase
R06757 15
R06844 15
R06846 15 L-quinate:NADP+ 3-oxidoreductase
R06939 15 salicylate,NADH:oxygen
oxidoreductase(1-hydroxylating,decarboxylating)
R06985 15 trans-Hex-2-enoyl-CoA reductase
R07059 15
R07060 15
R07139 15 lactaldehyde:NADP+ oxidoreductase
R07143 15 D-arabinitol:NADP+ oxidoreductase
R07144 15 D-arabinitol:NADP+ oxidoreductase
R07147 15 D-glucose:NADP+ 1-oxidoreductase
R07165 15 L-aspartate:NADP+ oxidoreductase (deaminating)
R07172 15 NADPH:oxygen oxidoreductase
R07181 15 hydrogen:NADP+ oxidoreductase
R07219 15 dimethyallyl diphosphate:NADP+ oxidoreductase
R07254 15 malonyl-CoA:4-coumaroyl-CoA malonyltransferase (cyclizing,
reducing)
R07262 15
R07404 15 5-amino-1-(5-phospho-D-ribosyl)imidazole:carbon-dioxide
ligase(ADP-forming)
R07407 15 L-aspartate:NADP+ oxidoreductase (deaminating)
R07418 15
R00105 16 ATP:NADH 2'-phosphotransferase
R01019 16
R01089 16 Acetyl-CoA:L-leucine N-acetyltransferase
R01091 16 (2S)-alpha-Leucine 2,3-aminomutase
R01120 16
R01146 16
R01471 16 UTP:alpha-D-xylose-1-phosphate uridylyltransferase
R01473 16 UDP-L-arabinose 4-epimerase
R01474 16
R01537 16
R01873 16 Quinate:pyrroloquinoline-quinone 5-oxidoreductase
R02003 16 Geranyl-diphosphate:isopentenyl-diphosphate
geranyltrans-transferase
R02004 16
R02006 16 Geranyl-diphosphate pyrophosphate-lyase
(cyclizing,sabinene-hydrate-forming)
R02007 16 (+)-Bornyl-diphosphate lyase (decyclizing)
R02009 16 geranyldiphosphate diphosphate lyase (myrcene forming)
R02010 16
R02011 16
R02012 16 geranyldiphosphate diphosphate lyase (pinene forming)
R02013 16 geranyldiphosphate diphosphate lyase (limonene forming)
R02197 16 L-Isoleucine:oxygen oxidoreductase (deaminating)
R02198 16 L-Isoleucine:2-oxoglutarate aminotransferase
R02221 16 Sinapate:CoA ligase (AMP-forming)
R02415 16 Shikimate:pyrroloquinoline-quinone 5-oxidoreductase
R02442 16 Naringenin,NADPH:oxygen oxidoreductase (3'-hydroxylating)
R02445 16 flavanone,2-oxoglutarate:oxygen oxidoreductase (dehydrating)
R02446 16 flavanone lyase (decyclizing)
R02552 16 N(alpha)-Benzyloxycarbonyl-L-leucine urethanehydrolase
R02997 16 Chlorogenate hydroloase
R03054 16 cinnamyl-alcohol:NADP+ oxidoreductase
R03077 16 UTP:aldose-1-phosphate nucleotidyltransferase
R03079 16
R03191 16 UDP-N-acetylmuramate:NADP+ oxidoreductase
R03192 16 UDP-N-acetylmuramate:NADP+ oxidoreductase
R03222 16 Protoporphyrinogen-IX:oxygen oxidoreductase
R03349 16 L-erythro-3,5-diaminohexanoate:NAD+ oxidoreductase (deaminating)
R03391 16 CDP-4-dehydro-3,6-dideoxy-D-glucose:NAD+ 3-oxydoreductase
R03392 16 CDP-4-dehydro-3,6-dideoxy-D-glucose:NADP+ 3-oxydoreductase
R03398 16 GDP-6-deoxy-D-talose:NADP+ 4-oxidoreductase
R03399 16 GDP-6-deoxy-D-mannose:NADP+ 4-oxidoreductase
R03457 16 D-erythro-1-(Imidazol-4-yl)glycerol 3-phosphate hydro-lyase
R03458 16 5-amino-6-(5-phosphoribitylamino)uracil:NADP+ 1'-oxidoreductase
R03471 16 ATP:4-amino-5-hydroxymethyl-2-methylpyrimidine
5-phosphotransferase
R03479 16 ATP:1D-myo-inositol-3,4,5,6-tetrakisphosphate 1-phosphotransferase
R03504 16
2-Amino-4-hydroxy-6-(D-erythro-1,2,3-trihydroxypropyl)-7,8-dihydropteridine
glycolaldehyde-lyase
R03535 16
R03574 16
UDPglucose:5,7,3',4'-tetrahydroxyflavone7-O-beta-D-glucosyltransferase
R03590 16 flavanone,2-oxoglutarate:oxygen oxidoreductase (dehydrating)
R03640 16 Eriodictyol,2-oxoglutarate:oxygen oxidoreductase (3-hydroxylating)
R03861 16 Sinapoyl-CoA:glucarolactone O-(hydroxycinnamoyl)transferase
R03999 16 anthranilyl-CoA,NADH:oxygen oxidoreductase (de-aromatizing)
R04037 16 1-(5-phospho-D-ribosyl)-AMP 1,6-hydrolase
R04285 16 6-Lactoyl-5,6,7,8-tetrahydropterin:NADP+ 2'-oxidoreductase
R04289 16
R04357 16 citrate:N6-acetyl-N6-hydroxy-L-lysine ligase (ADP-forming)
R04531 16
UDPgalactose:beta-D-galactosyl-1,4-N-acetyl-D-glucosamine3-alpha-D-galactosyltransferase
R04532 16
CMP-N-acetylneuraminate:beta-D-galactosyl-1,4-N-acetyl-beta-D--glucosamine
alpha-2,6-N-acetylneuraminyltransferase
R04621 16
R04687 16 2,5-Diaminohexanoate:NAD+ oxidoreductase (deaminating)
R04688 16 2,5-Diaminohexanoate:NADP+ oxidoreductase (deaminating)
R04747 16 Hexanoyl-CoA:acetyl-CoA C-acyltransferase
R04901 16 (2S)-flavan-4-ol:NADP+ 4-oxidoreductase
R04902 16 flavanone,NADPH:oxygen oxidoreductase
R04998 16 beta-D-Glucosyl-2-coumarinate glucohydrolase
R05048 16 GTP 7,8-8,9-dihydrolase
R05120 16 3-Butynoate:(pyrroloquinoline-quinone) oxidoreductase
R05142 16 1,4-beta-D-Glucan glucohydrolase
R05198 16
R05202 16
R05290 16
R05291 16
R05293 16
cis-1,2-Dihydroxy-4-methylcyclohexa-3,5-diene-1-carboxylate:NADP+oxidoreductase
(decarboxylating)
R05300 16 4-Methylmuconolactone lyase (decyclizing)
R05331 16 Isovaleryl-CoA:malonyl-CoA acyltransferase
R05357 16 Amidinoproclavaminate amidinohydrolase
R05422 16
R05423 16
R05425 16
R05437 16
R05438 16
R05494 16
R05495 16
R05542 16
R05546 16
R05600 16
R05637 16 2-Phospho-4-(cytidine
5'-diphospho)-2-C-methyl-D-erythritolCMP-lyase (cyclizing)
R05765 16 geranyldiphosphate diphosphate lyase (pinene forming)
R05766 16 geranyldiphosphate diphosphate lyase (pinene forming)
R05801 16 ATP:1D-myo-inositol-1,4,5-trisphosphate 6-phosphotransferase
R06120 16 geranyldiphosphate diphosphate lyase [(+)-(R)-limonene-forming]
R06537 16 flavonoid,NADPH:oxygen oxidoreductase (3'-hydroxylating)
R06556 16 flavanone lyase (decyclizing)
R06559 16 flavanone,NADPH:oxygen oxidoreductase
R06571 16 cinnamyl-alcohol:NADP+ oxidoreductase
R06741 16
R06758 16
R06762 16
R06792 16 apigenin,NADPH:oxygen oxidoreductase (isoflavanone-forming)
R06822 16
R06825 16
R06843 16
R06894 16
R07224 16 2',4,4',6'-tetrahydroxychalcone:oxygen oxidoreductase
R07353 16
6-(2-Amino-2-carboxyethyl)-7,8-dioxo-7,8-dihydroquinoline-2,4-dicarboxylate:oxygen
oxidoreductase (cyclizing)
R07405 16 5-carboxyamino-1-(5-phospho-D-ribosyl)imidazole carboxymutase
R00129 17
(6S)-beta-6-Hydroxy-1,4,5,6-tetrahydronicotinamide-adenine-dinucleotide
hydro-lyase (ATP-hydrolysing)
R00702 17 Farnesyl-diphosphate:farnesyl-diphosphate farnesyltransferase
R01813 17 Tetrahydrobiopterin:NADP+ oxidoreductase
R02061 17
trans,trans-Farnesyl-diphosphate:isopentenyl-diphosphatefarnesyltranstransferase
R02160 17 dihydroflavonol,2-oxoglutarate:oxygen oxidoreductase
R02196 17 L-Isoleucine:NAD+ oxidoreductase(deaminating)
R02199 17 L-Isoleucine:2-oxoglutarate aminotransferase
R02200 17 Valine:(S)-3-methyl-2-oxopentanoate aminotransferase
R02303 17 ATP:farnesyl-diphosphate phosphotransferase
R02305 17 2-trans,6-trans-farnesyldiphosphate diphosphate-lyase
(cyclizing,pentalenene-forming)
R02306 17 trans,trans-Farnesyl-diphosphate sesquiterpenoid-lyase
R02307 17 trans,trans-Farnesyl-diphosphate farnesyltransferase (bicyclizing)
R02310 17 trans,trans-Farnesyl-diphosphate sesquiterpenoid-lyase
R02311 17 2-trans,6-trans-Farnesyl-diphosphate diphosphate-lyase
(cyclizing,(+)-delta-cadinene-forming)
R02380 17 UDPglucose:sinapate D-glucosyltransferase
R02443 17 flavanone,NADPH:oxygen oxidoreductase
R02444 17 Naringenin,2-oxoglutarate:oxygen oxidoreductase (3-hydroxylating)
R02468 17 (-)-Limonene,NADPH:oxygen oxidoreductase (6-hydroxylating)
R02469 17 (-)-limonene,NADPH:oxygen oxidoreductase (3-hydroxylating)
R02470 17 (-)-Limonene,NADPH:oxygen oxidoreductase (7-hydroxylating)
R02897 17 UDPglucose:flavanone 7-O-beta-D-glucosyltransferase
R03066 17
2-Amino-4-hydroxy-6-hydroxymethyl-7,8-dihydropteridine:4-aminobenzoate2-amino-4-hydroxydihydropteridine-6-methenyltransferase
R03124 17 Dihydrokaempferol,NADPH:oxygen oxidoreductase (3'-hydroxylating)
R03193 17 UDP-N-acetylmuramate:L-alanine ligase (ADP-forming)
R03371 17 myo-Inositol-hexakisphosphate 3-phosphohydrolase
R03372 17 myo-Inositol-hexakisphosphate 6-phosphohydrolase
R03503 17
ATP:2-amino-4-hydroxy-6-hydroxymethyl-7,8-dihydropteridine6'-pyrophosphotransferase
R03565 17 UDPglucose:vitexin 2''-O-beta-D-glucosyltransferase
R03588 17
UDPglucose:5,7,3',4'-tetrahydroxyflavone7-O-beta-D-glucosyltransferase
R03589 17 UDPglucuronate:luteolin 7-O-glucuronosyltransferase
R03636 17 Leucocyanidin:NADP+ 4-oxidoreductase
R03637 17 taxifolin,NADH:oxygen oxidoreductase (8-hydroxylating)
R03638 17 taxifolin,NADPH:oxygen oxidoreductase (8-hydroxylating)
R03639 17 flavanone,NADPH:oxygen oxidoreductase
R03686 17 UDPglucose:isovitexin 2''-O-beta-D-glucosyltransferase
R03960 17 (3R)-beta-Leucine:NAD+ oxidoreductase(deaminating)
R04215 17 CTP:N-acylneuraminate cytidylyltransferase
R04265 17
R04509 17 ATP:4-amino-2-methyl-5-phosphomethylpyrimidine phosphotransferase
R04510 17 4-Carboxymethyl-4-methylbut-2-en-1,4-olide methylmutase
R04526 17 UDP-apiose:apigenin
7-O-beta-D-glucoside2''-O-beta-D-apiofuranosyltransferase
R04554 17
R04558 17
R04640 17
N-(5'-Phospho-D-ribosylformimino)-5-amino-1-(5''-phospho-D-ribosyl)-4-imidazolecarboxamide
ketol-isomerase
R04745 17 (S)-Hydroxyoctanoyl-CoA:NAD+ oxidoreductase
R04999 17
R05039 17 Pentahydroxyflavanone,2-oxoglutarate:oxygen
oxidoreductase(3-hydroxylating)
R05062 17
R05121 17
R05128 17
R05129 17
R05141 17 1,4-beta-D-Glucan glucohydrolase
R05289 17 p-Methylbenzaldehyde:NADP+ oxidoreductase
R05349 17
R05350 17
R05352 17
R05412 17
R05426 17
R05468 17
R05555 17 Farnesyl diphosphate:Isopentenyl diphosphate farnesyl transferase
R05723 17 leucocyanidin,2-oxoglutarate:oxygen oxidoreductase
R05779 17 5-Diphosphoinositol pentakisphosphate diphosphohydrolase
R05799 17 ATP:1D-myo-inositol-hexakisphosphate phosphotransferase
R06119 17 (R)-limonene,NADPH: oxygen oxidoreductase (6-hydroxylating)
R06223 17
R06398 17 (+)-limonene,NADH:oxygen oxidoreductase
R06523 17 trans,trans-farnesyl-diphosphate diphosphate-lyase
(cyclizing,vetispiradiene-forming)
R06551 17 flavanone,2-oxoglutarate:oxygen oxidoreductase (dehydrating)
R06552 17
R06553 17
R06554 17
R06610 17 (2S)-flavan-4-ol:NADP+ 4-oxidoreductase
R06759 17
R06793 17 2,7,4'-trihydroxyisoflavanone hydro-lyase
R06821 17 malonyl-CoA:isoflavone-7-O-beta-D-glucoside
6''-O-malonyltransferase
R06826 17 UDP-L-rhamnose:apigenin
7-O-beta-D-glucoside2''-O-beta-L-rhamnosyltransferase
R06842 17
R07198 17 liquiritigenin,NADPH:oxygen oxidoreductase (licodione-forming)
R07225 17 2',3,4,4',6'-pentahydroxychalcone:oxygen oxidoreductase
R07280 17
R01793 18 NADH:6,7-dihydropteridine oxidoreductase
R01794 18 NADPH:6,7-dihydropteridine oxidoreductase
R01795 18 L-Phenylalanine,tetrahydrobiopterin:oxygen
oxidoreductase(4-hydroxylating)
R01812 18 5,6,7,8-Tetrahydrobiopterin:NADP+ oxidoreductase
R01814 18 L-Tryptophan,tetrahydrobiopterin:oxygen
oxidoreductase(5-hydroxylating)
R01815 18 L-Tyrosine,tetrahydrobiopterin:oxygen
oxidoreductase(3-hydroxylating)
R01816 18 Anthranilate,tetrahydrobiopterin:oxygen
oxidoreductase(3-hydroxylating)
R02063 18
R02064 18 Geranylgeranyl-diphosphate pyrophosphate-lyase (cyclizing)
R02065 18
Geranylgeranyl-diphosphate:geranylgeranyl-diphosphategeranylgeranyltransferase
R02068 18 ent-Copalyl-diphosphate lyase
R02156 18 quercetin:oxygen 2,3-oxidoreductase (decyclizing)
R02158 18 UDPglucose:flavonol 3-O-D-glucosyltransferase
R02237 18 Tetrahydrofolate:L-glutamate gamma-ligase (ADP-forming)
R02436 18 Quercitrin 3-L-rhamnohydrolase
R02783 18 UDP-N-acetylmuramoyl-L-alanine:D-glutamate ligase(ADP-forming)
R02872 18 Presqualene diphosphate:farnesyl-diphosphate farnesyltransferase
R02874 18 Squalene,hydrogen-donor:oxygen oxidoreductase (2,3-epoxidizing)
R02875 18
R02876 18
R02932 18 UDPglucose:isoflavone 7-O-beta-D-glucosyltransferase
R03067 18
2-Amino-4-hydroxy-6-hydroxymethyl-7,8-dihydropteridine-diphosphate:4-aminobenzoate2-amino-4-hydroxydihydropteridine-6-methenyltransferase
R03114 18 (-)-trans-Carveol:NADP+ oxidoreductase
R03123 18 cis-3,4-leucopelargonidin:NADP+ 4-oxidoreductase
R03125 18 flavanone,NADPH:oxygen oxidoreductase
R03126 18 dihydroflavonol,2-oxoglutarate:oxygen oxidoreductase
R03261 18 (-)-trans-isopiperitenol:NAD+ oxidoreductase
R03741 18
R03794 18
(S)-2-Hydroxy-2-phenylacetate,tetrahydrobiopterin:oxygenoxidoreductase
(4-hydroxylating)
R03894 18 (3S)-3-Methyl-2-oxopentanoate carboxy-lyase
R03945 18 Perillyl-alcohol:NAD+ oxidoreductase
R04266 18 CDP-3,6-dideoxy-D-glucose 2-epimerase
R04457 18
6,7-Dimethyl-8-(1-D-ribityl)lumazine:6,7-dimethyl-8-(1-D-ribityl)lumazine
2,3-butanediyltransferase
R04618 18 Malonyl-CoA:isoflavone-7-O-beta-D-glucoside
6''-O-malonyltransferase
R04655 18
R04746 18 (S)-Hydroxyoctanoyl-CoA hydro-lyase
R05036 18 leucocyanidin,2-oxoglutarate:oxygen oxidoreductase
R05038 18 Leucodelphinidin:NADP+ 4-oxidoreductase
R05067 18
R05070 18 (R)-2,3-Dihydroxy-3-methylpentanoate hydro-lyase
R05130 18
R05282 18 4-Methylbenzyl alcohol:NAD+ oxidoreductase
R05427 18
R05435 18
R05436 18
R05453 18 Acetophenone: carbon-dioxide ligase
R05469 18
R05544 18
R05784 18 limonene-1,2-epoxide hydrolase
R06117 18 (+)-trans-carveol: NAD+ oxidoreductase
R06298 18 (+)-Copalyl-diphosphate lyase (decyclizing)
R06305 18 Geranylgeranyl-diphosphate diphosphate-lyase (cyclizing,
taxadieneforming)
R06312 18
R06321 18
R06447 18
di-trans,poly-cis-Decaprenyl-diphosphate:isopentenyl-diphosphateundecaprenylcistransferase
R06532 18 (2R,3S)-catechin:NADP+ 4-oxidoreductase
R06538 18 flavonoid,NADPH:oxygen oxidoreductase (3'-hydroxylating)
R06539 18 dihydroflavonol,2-oxoglutarate:oxygen oxidoreductase
R06540 18 leucocyanidin,2-oxoglutarate:oxygen oxidoreductase
R06606 18 formononetin,NADPH:oxygen oxidoreductase (2'-hydroxylating)
R06607 18 formononetin,NADPH:oxygen oxidoreductase (2'-hydroxylating)
R06810 18 UDP-glucose:flavonol 7-O-beta-D-glucosyltransferase
R06820 18
UDP-L-rhamnose:flavanone-7-O-glucoside2''-O-beta-L-rhamnosyltransferase
R06827 18
UDP-glucuronate:luteolin-7-O-beta-D-glucuronide2''-O-glucuronosyltransferase
R06829 18
UDP-L-rhamnose:flavanone-7-O-glucoside2''-O-beta-L-rhamnosyltransferase
R07211 18
L-phenylalanine,tetrahydrobiopterin:oxygenoxidoreductase(4-hydroxylating)
R07212 18
L-tyrosine,tetrahydrobiopterin:oxygenoxidoreductase(3-hydroxylating)
R07213 18
L-tryptophan,tetrahydrobiopterin:oxygenoxidoreductase(5-hydroxylating)
R07317 18 2,7,4'-trihydroxyisoflavanone hydro-lyase
R07322 18 squalene mutase (cyclizing)
R07323 18 squalene mutase (cyclizing)
R07366 18 leucocyanidin,2-oxoglutarate:oxygen oxidoreductase
R00066 19
6,7-Dimethyl-8-(1-D-ribityl)lumazine:6,7-dimethyl-8-(1-D-ribityl)lumazine
2,3-butanediyltransferase
R00936 19 5,6,7,8-Tetrahydrofolate:NAD+ oxidoreductase
R00939 19 5,6,7,8-Tetrahydrofolate:NADP+ oxidoreductase
R02235 19 Dihydrofolate:NAD+ oxidoreductase
R02236 19 Dihydrofolate:NADP+ oxidoreductase
R02238 19 Formate:dihydrofolate ligase (ADP-forming)
R02700 19 5-Hydroxy-L-tryptophan:2-oxoglutarate aminotransferase
R02701 19 5-Hydroxy-L-tryptophan decarboxy-lyase
R02702 19 5-hydroxy-L-tryptophan:oxygen 2,3-dioxygenase (indole-decyclizing)
R02785 19 UDP-N-acetylmuramoyl-L-alanyl-D-glutamate:L-lysine
ligase(ADP-forming)
R02786 19 UDP-N-acetylmuramoyl-L-alanyl-D-glutamate:L-lysine
ligase(ADP-forming)
R02788 19
UDP-N-acetylmuramoyl-L-alanyl-D-glutamate:meso-2,6-diaminoheptanedioate
ligase (ADP-forming)
R03199 19 (S)-2,3-Epoxysqualene mutase (cyclizing, lanosterol-forming)
R03200 19 (S)-2,3-Epoxysqualene mutase (cyclizing, cycloartenol-forming)
R03201 19
R03776 19 trans-Oct-2-enoyl-CoA reductase
R03962 19 2'-hydroxydihydrodaidzein:NADP+ 2-oxidoreductase
R04218 19 prephytoene
diphosphate:geranylgeranyl-diphosphategeranylgeranyltransferase
R04276 19 leucocyanidin,2-oxoglutarate:oxygen oxidoreductase
R04900 19 UDP-L-rhamnose:flavonol-3-O-D-glucoside L-rhamnosyltransferase
R05037 19 leucocyanidin,2-oxoglutarate:oxygen oxidoreductase
R05068 19 (R)-2,3-Dihydroxy-3-methylpentanoate:NADP+
oxidoreductase(isomerizing)
R05092 19 ent-Copalyl-diphosphate diphosphate-lyase
R05288 19
R05452 19 Benzoyl acetate: CoA ligase
R05543 19
R06299 19 Copalyl-diphosphate diphosphate-lyase (cyclizing)
R06300 19 Copalyl-diphosphate diphosphate-lyase (cyclizing)
R06301 19 Copalyl-diphosphate diphosphate-lyase (cyclizing)
R06302 19 Copalyl-diphosphate diphosphate-lyase (cyclizing)
R06303 19 Copalyl-diphosphate diphosphate-lyase (cyclizing)
R06304 19 Copalyl-diphosphate diphosphate-lyase (cyclizing)
R06314 19
R06315 19
R06366 19 Aldehyde:NAD+ oxidoreductase
R06372 19 Carvone reductase
R06374 19
R06375 19
R06399 19 limonene-1,2-diol:(acceptor) 2-oxidoreductase
R06466 19
R06469 19
R06471 19
R06533 19 (2R,3S)-catechin:NADP+ 4-oxidoreductase
R06535 19 UDP-glucose:flavonol 3-O-D-glucosyltransferase
R06542 19 flavan-3-ol:NADP+ oxidoreductase
R06557 19 flavanone,NADPH:oxygen oxidoreductase
R06611 19 UDPglucose:flavonol 3-O-D-glucosyltransferase
R06615 19 (2R,3S)-catechin:NADP+ 4-oxidoreductase
R06797 19 malonyl-CoA:flavonol-3-O-beta-D-glucoside 6''-O-malonyltransferase
R06808 19 UDP-galactose:kaempferol 3-O-beta-D-galactosyltransferase
R06812 19 UDP-glucose:flavonol-3-O-glucoside
2''-O-beta-D-glucosyltransferase
R06814 19 UDP-D-xylose:flavonol-3-O-glycoside
2''-O-beta-D-xylosyltransferase
R06828 19
UDP-glucuronate:luteolin-7-O-beta-D-diglucuronide4'-O-glucuronosyltransferase
R06858 19
R07269 19
di-trans,poly-cis-decaprenyl-diphosphate:isopentenyl-diphosphateundecaprenylcistransferase
R07270 19 prephytoene
diphosphate:geranylgeranyl-diphosphategeranylgeranyltransferase
R00548 20 Riboflavin-5-phosphate phosphohydrolase (acid optimum)
R00549 20 ATP:riboflavin 5'-phosphotransferase
R00550 20 D-Glucose-1-phosphate:riboflavin 5'-phosphotransferase
R00937 20 5,6,7,8-Tetrahydrofolate:NAD+ oxidoreductase
R00940 20 5,6,7,8-Tetrahydrofolate:NADP+ oxidoreductase
R00941 20 10-formyltetrahydrofolate:NADP+ oxidoreductase
R00942 20 Tetrahydrofolate:L-glutamate gamma-ligase (ADP-forming)
R00943 20 Formate:tetrahydrofolate ligase (ADP-forming)
R00944 20 10-Formyltetrahydrofolate amidohydrolase
R00945 20 5,10-Methylenetetrahydrofolate:glycine hydroxymethyltransferase
R01221 20 glycine synthase
R01226 20
5,10-Methylenetetrahydrofolate:3-methyl-2-oxobutanoatehydroxymethyltransferase
R01732 20 Riboflavin hydrolase
R02287 20 5-Formiminotetrahydrofolate:L-glutamate N-formiminotransferase
R02729 20 5-Formiminotetrahydrofolate:glycine N-formiminotransferase
R02908 20
5-Hydroxytryptamine:oxygenoxidoreductase(deaminating)(flavin-containing)
R02909 20 5-hydroxytryptamine:oxygen 2,3-dioxygenase (indole-decyclizing)
R02911 20 Acetyl-CoA:aralkylamine N-acetyltransferase
R03189 20 5-Formyltetrahydrofolate:L-glutamate N-formiminotransferase
R03689 20
R03690 20
R03765 20
R03778 20 Octanoyl-CoA:acetyl-CoA C-acyltransferase
R04325 20
10-Formyltetrahydrofolate:5'-phosphoribosylglycinamideformyltransferase
R04326 20
R04560 20
10-Formyltetrahydrofolate:5'-phosphoribosyl-5-amino-4-imidazolecarboxamide
formyltransferase
R04572 20
UDP-N-acetylmuramoyl-L-alanyl-D-glutamyl-L-lysine:alanyl-D-alanineligase
(ADP-forming)
R04573 20
UDP-N-acetylmuramoyl-L-alanyl-D-glutamyl-L-lysine:alanyl-D-alanineligase
(ADP-forming)
R04617 20
UDP-N-acetylmuramoyl-L-alanyl-D-glutamyl-meso-2,6-diaminoheptanedioate:D-alanyl-D-alanine
ligase(ADP-forming)
R04786 20
R04911 20 Aryl-formylamine amidohydrolase
R05069 20 (S)-2-Aceto-2-hydroxybutanoate:NADP+ oxidoreductase (isomerizing)
R05640 20 Lanosterol,NADPH:oxygen oxidoreductase (14-methyl cleaving)
R05707 20 reduced-riboflavin:NADP+ oxidoreductase
R06291 20 ent-kaur-16-ene,NADPH:oxygen oxidoreductase (hydroxylating)
R06367 20 perillic acid:CoA ligase (ADP-forming)
R06368 20 perillic acid:CoA ligase (AMP-forming)
R06377 20
R06379 20
R06381 20
R06400 20 (1S,4R)-1-hydroxy-2-oxolimonene, NADPH:oxygen oxidoreductase
R06501 20
R06534 20 UDP-glucose:flavonol 3-O-D-glucosyltransferase
R06536 20 UDP-glucose:flavonol 3-O-D-glucosyltransferase
R06541 20 flavan-3-ol:NADP+ oxidoreductase
R06543 20 flavan-3-ol:NADP+ oxidoreductase
R06544 20
R06546 20
R06804 20 UDP-glucose:flavonol-3-O-glucoside
2''-O-beta-D-glucosyltransferase
R06811 20 UDP-D-xylose:flavonol-3-O-glycoside
2''-O-beta-D-xylosyltransferase
R06813 20
UDP-glucose:flavonol-3-O-beta-D-glucosyl-(1->2)-beta-D-glucoside2'''-O-beta-D-glucosyltransferase
R06817 20
malonyl-CoA:anthocyanidin-3-O-beta-D-glucoside6''-O-malonyltransferase
R06818 20
R00160 21 FAD nucleotidohydrolase
R00161 21 ATP:FMN adenylyltransferase
R01218 21 5,10-methylenetetrahydrofolate:NAD+ oxidoreductase
R01220 21 5,10-methylenetetrahydrofolate:NADP+ oxidoreductase
R01224 21 5-Methyltetrahyfrofolate:(acceptor) oxidoreductase
R01225 21 5,10-Methylenetetrahydrofolate:D-alanine
2-hydroxymethyltransferase
R01653 21
R01654 21 10-Formyltetrahydrofolate:L-glutamate ligase (ADP-forming)
R01655 21 5,10-Methenyltetrahydrofolate 5-hydrolase(decyclizing)
R01669 21
5,10-Methylenetetrahydrofolate:deoxycytidylate5'-hydroxymethyltransferase
R01670 21 5,10-Methylenetetrahydrofolate:dCMP C-methyltransferase
R02101 21 5,10-Methylenetetrahydrofolate:dUMP C-methyltransferase
R02300 21
S-Aminomethyldihydrolipoylprotein:(6S)-tetrahydrofolateaminomethyltransferase
(ammonia-forming)
R02301 21 5-Formyltetrahydrofolate cyclo-ligase (ADP-forming)
R02302 21 5-Formiminotetrahydrofolate ammonia-lyase (cyclizing)
R04611 21
R04668 21
R04669 21
R04743 21 (S)-Hydroxydecanoyl-CoA:NAD+ oxidoreductase
R04787 21
R04804 21 delta8,24-Cholestadien-3beta-ol delta7-delta8-isomerase
R04903 21 5-Hydroxyindoleacetaldehyde:NAD+ oxidoreductase
R04904 21 5-Hydroxyindoleacetaldehyde:oxygen oxidoreductase
R04909 21 5-Hydroxykynurenamine decarboxy-lyase
R05639 21 4,4-dimethyl-5a-cholesta-8,24-dien-3b-ol:NADP+ D14-oxidoreductase
R05705 21 FMNH2:NAD+ oxidoreductase
R05706 21 FMNH2:NADP+ oxidoreductase
R05729 21 alkene,NADH:oxygen oxidoreductase
R05730 21 alkene,NADH:oxygen oxidoreductase
R06292 21 ent-Kaur-16-ene,NADPH:oxygen oxidoreductase (hydroxylating)
R06369 21 2-hydroxy-4-isopropenylcyclohexane-1-carboxyl-CoA hydro-lyase
R06383 21
R06385 21
R06394 21
R06545 21
R06547 21
R06550 21
R06633 21
R06801 21
malonyl-CoA:anthocyanidin-3-O-beta-D-glucoside6''-O-malonyltransferase
R06802 21
R06805 21
UDP-glucose:flavonol-3-O-beta-D-glucosyl-(1->2)-beta-D-glucoside2'''-O-beta-D-glucosyltransferase
R06819 21 UDP-glucose:cyanidin 3-O-rutinoside 5-O-beta-D-glucosyltransferase
R07168 21 5-methyltetrahydrofolate:NAD+ oxidoreductase
R07194 21 alkene,NADH:oxygen oxidoreductase
R00140 22
R00408 22 Succinate:(acceptor) oxidoreductase
R00807 22 Sucrose:(acceptor) 3-oxidoreductase
R00848 22 sn-Glycerol-3-phosphate:(acceptor) 2-oxidoreductase
R00924 22 Propanoyl-CoA:(acceptor) 2,3-oxidoreductase
R01175 22 Butanoyl-CoA:oxygen 2-oxidoreductase
R01222 22 5-Methyltetrahyfrofolate:(acceptor) oxidoreductase
R01257 22 (S)-Malate:(acceptor) oxidoreductase
R01567 22 ATP:thymidine 5'-phosphotransferase
R01568 22 ADP:thymidine 5'-phosphotransferase
R01569 22 Thymidylate 5'-phosphohydrolase
R01571 22 ATP:thymidine 5'-phosphotransferase
R01680 22 Lactose:(acceptor) 3-oxidoreductase
R01741 22 D-Gluconate:(acceptor) 2-oxidoreductase
R02092 22 dTDP diphosphohydrolase
R02094 22 ATP:dTMP phosphotransferase
R02205 22 L-Pipecolate:(acceptor) 1,6-oxidoreductase
R02487 22 Glutaryl-CoA:(acceptor) 2,3-oxidoreductase (decarboxylating)
R02661 22 2-Methylpropanoyl-CoA:(acceptor) 2,3-oxidoreductase
R02925 22 D-Sorbitol:(acceptor) 1-oxidoreductase
R03172 22 2-Methylbutanoyl-CoA:(acceptor) 2,3-oxidoreductase
R03294 22 trans-4-Hydroxy-L-proline:NAD+ oxidoreductase
R03534 22 2-Hydroxyglutarate:(acceptor) 2-oxidoreductase
R03777 22 Octanoyl-CoA:oxygen 2-oxidoreductase
R04095 22 3-Methylbutanoyl-CoA:(acceptor) 2,3-oxidoreductase
R04235 22 ATP:5-methyldeoxycytidine-5'-phosphate phosphotransferase
R04329 22
R04671 22 4alpha-Methylcholesta-8-en-3beta-ol delta7-delta8-isomerase
R04744 22 (S)-Hydroxydecanoyl-CoA hydro-lyase
R04751 22 Hexanoyl-CoA:(acceptor) 2,3-oxidoreductase
R04798 22
R04908 22
5-Hydroxykynurenamine:oxygenoxidoreductase(deaminating)(flavin-containing)
R05488 22
R05703 22 lanosterol D24-reductase
R06293 22 ent-Kaur-16-ene,NADPH:oxygen oxidoreductase (hydroxylating)
R06390 22
R06613 22 5,10-methylenetetrahydrofolate,FADH2:dUMP C-methyltransferase
R06803 22 UDP-glucose:pelargonidin
3-O-rutinoside5-O-beta-D-glucosyltransferase
R06806 22
4-coumaroyl-CoA:flavonol-3-O-[beta-D-glucosyl-(1->2)-beta-D-glucosyl-(1->2)-beta-D-glucoside]
6'''-O-4-coumaroyltransferase
R00139 23
R01570 23 Thymidine:orthophosphate deoxyribosyltransferase
R02093 23 ATP:nucleoside-diphosphate phosphatransferase
R02095 23 dTTP nucleotidohydrolase
R02096 23 dTTP:cytidine 5'-phosphotransferase
R02097 23 dTTP:uridine 5'-phosphotransferase
R03310 23 5alpha-cholest-7-en-3beta-ol, NADH:oxygen 5-oxidoreductase
R03353 23 5alpha-Cholest-7-en-3beta-ol delta7-delta8-isomerase
R04328 23
R04753 23 trans-Dec-2-enoyl-CoA reductase
R04754 23 Decanoyl-CoA:(acceptor) 2,3-oxidoreductase
R04783 23 3-Ketolactose galactohydrolase
R06294 23 ent-Kaur-16-en-19-oate,NADPH:oxygen oxidoreductase (hydroxylating)
R06943 23
R06960 23
R07215 23 5alpha-cholest-7-en-3beta-ol, NADPH:oxygen 5-oxidoreductase
R01411 24 5-Methylcytosine aminohydrolase
R01412 24 Thymine,2-oxoglutarate:oxygen oxidoreductase (7-hydroxylating)
R01414 24 5,6-Dihydrothymine:NAD+ oxidoreductase
R01415 24 5,6-Dihydrothymine:NADP+ oxidoreductase
R01451 24 Cholesterol:NAD+ delta7-oxidoreductase
R01456 24 Cholesterol:NADP+ delta7-oxidoreductase
R02328 24 dTTP:alpha-D-glucose-1-phosphate thymidylyltransferase
R02329 24 dTTP:alpha-D-galactose-1-phosphate thymidylyltransferase
R03113 24
R03311 24
R04742 24 Decanoyl-CoA:acetyl-CoA C-acyltransferase
R06295 24 ent-Kaur-16-en-19-oate,NADPH:oxygen oxidoreductase (hydroxylating)
R06296 24 ent-Kaur-16-en-19-oate,NADPH:oxygen oxidoreductase (hydroxylating)
R06944 24
R06961 24
R01452 25
R01453 25
R01454 25 Cholesterol:oxygen oxidoreductase (side-chain-cleaving)
R01457 25
R01459 25 Cholesterol:oxygen oxidoreductase
R01460 25 Cholesteryl-beta-D-glucoside glucohydrolase
R01463 25 Cholesterol,NADPH:oxygen oxidoreductase (7alpha-hydroxylating)
R02723 25
R02771 25 dTDPglucose 4,6-hydro-lyase
R02983 25
R02984 25 dTDPglucose 4-epimerase
R03055 25 5,6-Dihydrothymine amidohydrolase
R03826 25 dTDP-D-galactose:NAD+ 6-oxidoreductase
R04741 25 (S)-3-Hydroxydodecanoyl-CoA:NAD+ oxidoreductase
R05099 25 6-Oxohexanoate:NADP oxidoreductase
R06297 25 ent-Kaur-16-en-19-oate,NADPH:oxygen oxidoreductase (hydroxylating)
R06513 25
R06962 25
R06963 25
R07150 25 dTDP-D-galactose:NADP+ 6-oxidoreductase
R07207 25 cholesterol,NADPH:oxygen oxidoreductase (24-hydroxylating)
R02609 26 5beta-Cholestan-3-one:NADP+ 4,5-oxidoreductase
R02610 26 5alpha-cholestan-3-one:NADP+ delta7-oxidoreductase
R02772 26
dTDP-4-acetamido-4,6-dideoxy-D-glucose:2-oxoglutarateaminotransferase
R02773 26 dTDP-4-amino-4,6-dideoxy-D-glucose:2-oxoglutarate aminotransferase
R02774 26 dTDP-4-dehydro-6-deoxy-D-glucose 3,5-epimerase
R03723 26 (24R,24'R)-Fucosterol-epoxide acetaldehyde-lyase
R04170 26 (S)-3-Hydroxydodecanoyl-CoA hydro-lyase
R04263 26 cholest-5-ene-3beta,7alpha-diol:NAD+ 3-oxidoreductase
R04264 26 Cholest-5-ene-3beta,7alpha-diol:NAD+ 3-oxidoreductase
R04666 26 3-Ureidoisobutyrate amidohydrolase
R04792 26
R04793 26
R04853 26 20alpha-Hydroxycholesterol,hydrogen-donor:oxygen
oxidoreductase(17-alpha-hydroxylating)
R04854 26 20alpha-Hydroxycholesterol:oxygen
oxidoreductase(side-chain-cleaving)
R04855 26 22beta-Hydroxycholesterol:oxygen
oxidoreductase(side-chain-cleaving)
R05098 26
R05100 26
R05231 26 6-Hydroxyhexanoate:NADP+ oxidoreductase
R05283 26 6-Hydroxyhexanoate:NAD oxidoreductase
R05341 26
R05507 26
R05517 26
R05518 26
R05687 26 dTDP-4-keto-6-Deoxyglucose reductase
R06322 26 (gibberellin-44),2-oxoglutarate:oxygen oxidoreductase
R06424 26
R06428 26
R06437 26
R06514 26
R06964 26
R06965 26
R07208 26
(24S)-cholest-5-ene-3beta,24-diol,NADPH:oxygenoxidoreductase(7alpha-hydroxylating)
R00059 27 N-(6-Aminohexanoyl)-6-aminohexanoate amidohydrolase
R02776 27 dTDP-6-deoxy-L-talose:NADP+ 4-oxidoreductase
R02777 27 dTDP-6-deoxy-L-mannose:NADP+ 4-oxidoreductase
R03278 27 trans-Cyclohexane-1,2-diol:NAD+ 1-oxidoreductase
R03750 27
R03751 27 epsilon-Caprolactone lactonohydrolase
R03856 27 trans-Dodec-2-enoyl-CoA reductase
R03857 27 Lauroyl-CoA:(acceptor) 2,3-oxidoreductase
R04100 27 3-cis-Dodecenoyl-CoA delta3-cis-delta2-trans-isomerase
R04676 27 17alpha,20alpha-Dihydroxycholesterol:oxygen
oxidoreductase(side-chain-cleaving)
R04817 27
7alpha-Hydroxy-5beta-cholestan-3-one:(acceptor)delta4-oxidoreductase
R04826 27
7alpha-hydroxycholest-4-en-3-one,NADPH:oxygenoxidoreductase(12alpha-hydroxylating)
R05356 27 2-Hydroxy-cyclohexan-1-one amidohydrolase
R05526 27
R06323 27 (gibberellin-44),2-oxoglutarate:oxygen oxidoreductase
R06423 27
R06429 27
R06430 27
R06438 27
R06440 27
R06443 27
R06631 27
R02231 28 Cyclohexanone,NADPH:oxygen oxidoreductase
(6-hydroxylating1,2-lactonizing)
R03279 28 trans-cyclohexane-1,2-diol:NAD+ 1-oxidoreductase
R03281 28 2-hydroxycyclohexan-1-one,NADPH:oxygen
2-oxidoreductase(1,2-lactonizing)
R03327 28 17alpha-Hydroxypregnenolone:NAD+ 3-oxidoreductase
R03328 28 17alpha-Hydroxypregnenolone:NADP+ 3-oxidoreductase
R03403 28 3beta-Hydroxyandrost-5-en-17-one acetaldehyde-lyase
R03448 28 1,8-Diazacyclotetradecane-2,9-dione lactamhydrolase
R03735 28 (2S,3S)-2-Hydroxytridecane-1,2,3-tricarboxylate
oxaloacetate-lyase(CoA-acylating)
R03858 28 Lauroyl-CoA:acetyl-CoA C-acyltransferase
R03859 28 3-Hydroxytetradecane-1,3,4-tricarboxylate
2-oxoglutarate-lyase(CoA-acylating)
R04675 28 17alpha-Hydroxypregnenolone,hydrogen-donor:oxygen
oxidoreductase(21-hydroxylating)
R04818 28 3alpha,7alpha-Dihydroxy-5beta-cholestane:NAD+
oxidoreductase(B-specific)
R04819 28 3alpha,7alpha-Dihydroxy-5beta-cholestane:NADP+
oxidoreductase(B-specific)
R04823 28
7alpha,12alpha-Dihydroxy-5beta-cholestan-3-one:(acceptor)delta4-oxidoreductase
R05516 28
R05527 28
R06335 28
R06431 28
R06433 28
R06441 28
R06446 28
R06621 28
R06622 28
R01837 29 3beta-Hydroxyandrost-5-en-17-one:NAD+ 3-oxidoreductase
R01839 29 3beta-Hydroxyandrost-5-en-17-one:NADP+ 3-oxidoreductase
R01841 29 17alpha-Hydroxyprogesterone acetaldehyde-lyase
R02229 29 cyclohexanol:NAD+ oxidoreductase
R02232 29 (1-Hydroxycyclohexan-1-yl)acetyl-CoA cyclohexanone-lyase
R02233 29 Cyclohexylamine:oxygen oxidoreductase (deaminating)
R03324 29 17alpha,20alpha-Dihydroxypregn-4-en-3-one:NAD+ 20-oxidoreductase
R03325 29 17alpha,20alpha-Dihydroxypregn-4-en-3-one:NADP+ 20-oxidoreductase
R03329 29 Steroid,reduced-adrenal-ferredoxin:oxygen
oxidoreductase(11-hydroxylating)
R03406 29 Androst-5-ene-3beta,17beta-diol:NAD+ oxidoreductase
R03407 29 Androst-5-ene-3beta,17beta-diol:NADP+ oxidoreductase
R03408 29
R04739 29 (S)-3-Hydroxytetradecanoyl-CoA:NAD+ oxidoreductase
R04806 29 5beta-cholestane-3alpha,7alpha-diol,NADPH:oxygen
oxidoreductase(26-hydroxylating)
R04824 29
3alpha,7alpha,12alpha-Trihydroxy-5beta-cholestane:NAD+oxidoreductase
(B-specific)
R04825 29
3alpha,7alpha,12alpha-Trihydroxy-5beta-cholestane:NADP+oxidoreductase
(B-specific)
R04849 29 11-Deoxycortisol delta5-delat4-isomerase
R04850 29 17alpha,21-Dihydroxypregnenolone:oxygen
oxidoreductase(11-hydroxylating)
R04851 29 11-Deoxycortisol delta5-delat4-isomerase
R06325 29
R06434 29
R07204 29
5beta-cholestane-3alpha,7alpha-diol,NADPH:oxygenoxidoreductase(12alpha-hydroxylating)
R01836 30 Testosterone:NAD+ oxidoreductase
R01838 30 Testosterone:NADP+ 17-oxidoreductase
R01840 30
R02499 30 Testosterone delta5-delat4-isomerase
R02500 30 Testosterone delta5-delat4-isomerase
R02840 30 Cortisol delta5-delat4-isomerase
R02842 30 Cortisol delta5-delat4-isomerase
R04678 30 16alpha-Hydroxyandrost-4-ene-3,17-dione delta5-delat4-isomerase
R04680 30 16alpha-Hydroxyandrost-4-ene-3,17-dione delta5-delat4-isomerase
R04740 30 (S)-3-Hydroxytetradecanoyl-CoA hydro-lyase
R04805 30
R04807 30
5beta-Cholestane-3alpha,7alpha,12alpha-triol,NADPH:oxygenoxidoreductase
(26-hydroxylating)
R06940 30
R06945 30
R02501 31
R02502 31 UDPglucuronate beta-D-glucuronosyltransferase(acceptor-unspecific)
R02834 31 Cortisol:NAD+ 11-oxidoreductase
R02836 31 Cortisol:NADP+ 11-oxidoreductase
R02837 31 Acetyl-CoA:cortisol O-acetyltransferase
R02841 31
11beta,17alpha,21-Trihydroxy-5beta-pregnane-3,20-dione:NADP+delta4-oxidoreductase
R03507 31
5beta-Cholestane-3alpha,7alpha,12alpha,26-tetraol:NAD+26-oxidoreductase
R03989 31 trans-Tetradec-2-enoyl-CoA reductase
R03990 31 Tetradecanoyl-CoA:(acceptor) 2,3-oxidoreductase
R04506 31 3alpha,7alpha-Dihydroxy-5beta-cholestan-26-al:NAD+ oxidoreductase
R04759 31
R05771 31 N-cyclohexylformamide hydro-lyase
R02351 32
R02892 32 4,5alpha-dihydrocortisone:NADP+ delta4-oxidoreductase
R02893 32
17alpha,21-dihydroxy-5beta-pregnane-3,11,20-trione:NADP+delta4-oxidoreductase
R03506 32
3alpha,7alpha,12alpha-Trihydroxy-5beta-cholestan-26-al:NAD+26-oxidoreductase
R03991 32 myristoyl-CoA:acetylCoA C-myristoyltransferase
R04507 32 3alpha,7alpha-Dihydroxy-5beta-cholestanate:CoA ligase
(AMP-forming)
R04761 32
R04832 32 Urocortisol:NAD+ oxidoreductase (B-specific)
R04833 32 Urocortisol:NADP+ oxidoreductase (B-specific)
R05321 32 n-tetradecanoyl-CoA, NADPH2:O2 oxidoreductase [11-(E)
desaturating]
R05322 32 n-tetradecanoyl-CoA, NADH:O2 oxidoreductase [11-(Z) desaturating]
R07216 32 n-tetradecanoyl-CoA,NADPH:O2 oxidoreductase [11-(E) desaturating]
R07217 32 n-tetradecanoyl-CoA,NADPH:O2 oxidoreductase [11-(Z) desaturating]
R02347 33 Estradiol-17alpha:NAD+ 17-oxidoreductase
R02349 33 Estradiol-17alpha:NADP+ 16-oxidoreductase
R02352 33 Estradiol-17beta:NAD+ 17-oxidoreductase
R02353 33 Estradiol-17beta:NADP+ 17-oxidoreductase
R02354 33
R02355 33
R02356 33
R02358 33 UDPglucuronate beta-D-glucuronosyltransferase(acceptor-unspecific)
R03087 33
R04547 33
R04580 33 3alpha,7alpha,12alpha-Trihydroxy-5beta-cholestanate:CoA
ligase(AMP-forming)
R04737 33 (S)-3-Hydroxyhexadecanoyl-CoA:NAD+ oxidoreductase
R04829 33 Urocortisone:NAD+ oxidoreductase (B-specific)
R04830 33 Urocortisone:NADP+ oxidoreductase (B-specific)
R04834 33 Cortol:NAD+ oxidoreductase
R03088 34
R03089 34
R03090 34
R03091 34 UDPglucuronate beta-D-glucuronosyltransferase(acceptor-unspecific)
R04592 34
R04681 34 Estriol:NAD+ 17-oxidoreductase
R04682 34 Estriol:NADP+ 17-oxidoreductase
R04738 34 (S)-3-Hydroxyhexadecanoyl-CoA hydro-lyase
R04809 34
R04831 34 Cortolone:NAD+ oxidoreductase
R01278 35 trans-Hexadec-2-enoyl-CoA reductase
R01279 35 Palmitoyl-CoA:oxygen 2-oxidoreductase
R04683 35 UDPglucuronate beta-D-glucuronosyltransferase(acceptor-unspecific)
R04810 35
R04813 35
(24R,25R)-3alpha,7alpha,12alpha,24-tetrahydroxy-5beta-cholestanoyl-CoA
hydro-lyase
R05103 35
R01274 36 Palmitoyl-CoA hydrolase
R01277 36 hexadecanal:NAD+ oxidoreductase (CoA-acylating)
R01280 36 Palmitate:CoA ligase (AMP-forming)
R01281 36 Palmitoyl-CoA:L-serine C-palmitoyltransferase (decarboxylating)
R01927 36
R04092 36
R04811 36 Propanoyl-CoA:acetyl-CoA C-acyltransferase
R04812 36
R01703 37 Hexadecanoate:hydrogen-peroxide oxidoreductase
R01704 37 Palmitaldehyde:NAD+ oxidoreductase
R01926 37
R01928 37 UDPgalactose:sphingosine 1-beta-galactosyltransferase
R02462 37 Hexadecanol:NAD+ oxidoreductase
R02463 37 hexadecanal:NADP+ delta2-oxidoreductase
R02464 37 Sphinganine-1-phosphate pamlmitaldehyde-lyase
R02978 37 Sphinganine:NADP+ 3-oxidoreductase
R02979 37
R03719 37 Propanoyl-CoA:acetyl-CoA C-acyltransferase
R04828 37 Chenodeoxyglycocholoyl-CoA:glycine N-choloyltransferase
R06516 37 sphinganine-1-phosphate palmitaldehyde-lyase
R06521 37 3-sn-phosphatidate phosphohydrolase
R02794 38 Cholate:CoA ligase (AMP-forming)
R02976 38 ATP:sphinganine 1-phosphotransferase
R03718 38 Choloyl-CoA:glycine N-choloyltransferase
R05104 38
R06520 38 3-sn-phosphatidate phosphohydrolase
R06525 38 Sphinganine, NADPH: oxygen oxidoreductase (4-hydroxylating)
R07296 38 choloyl-CoA hydrolase
R02792 39
3alpha,7alpha,12alpha-Trihydroxy-5beta-cholanate:NAD+7-oxidoreductase
R02793 39
3alpha,7alpha,12alpha-trihydroxy-5beta-cholanate:NADP+12-oxidoreductase
R02798 39
R05835 39 Glycocholate amidohydrolase
R07220 39 deoxycholate:FAD oxidoreductase (7alpha-dehydroxylating)
R03495 40 12beta-hydroxysteroid:NADP+ 12-oxidoreductase
R04252 40
R04486 40 Glycodeoxycholate amidohydrolase
R05836 40
R07295 40 deoxycholoyl-CoA hydrolase
