# Supplementary material for: Local and global modes of drug action in biochemical networks
Source: BMC Chem Biol. 2009 Apr 7;9:4. doi: 10.1186/1472-6769-9-4 (PMC2670818; doi:10.1186/1472-6769-9-4)
Supplement: Additional File 3 — Full set of metabolic drug scopes. This archive contains the full set of metabolic drug scopes for 276 drugs from the DrugBank database and four metabolic networks. Individual files in the archive are named according to the following nomenclature: DrugBank accession number of the drug, followed by "_hsa" for human or "_ref" for reference network, followed by "_i" for irreversible or "_r" for reversible network. [file 1472-6769-9-4-S3.zip › aprd00011_hsa_r.txt]

  Expansion curve

seeds: Oxygen H2O (5Z,8Z,11Z,14Z)-Icosatetraenoic acid Reduced acceptor
Prostaglandin H2 Acceptor
not identified:


      compounds:

ID generation name

C00001 1 H2O
C00007 1 Oxygen
C00028 1 Acceptor
C00030 1 Reduced acceptor
C00219 1 (5Z,8Z,11Z,14Z)-Icosatetraenoic acid
C00427 1 Prostaglandin H2
C00009 2 Orthophosphate
C00027 2 H2O2
C00080 2 H+
C00584 2 Prostaglandin E2
C00696 2 (5Z,13E)-(15S)-9alpha,15-Dihydroxy-11-oxoprosta-5,13-dienoate
C01312 2 Prostaglandin I2
C02198 2 Thromboxane A2
C05356 2 5(S)-HPETE
C05956 2 Prostaglandin G2
C05965 2 12(S)-HPETE
C05966 2 15(S)-HPETE
C00013 3 Pyrophosphate
C00639 3 Prostaglandin F2alpha
C00704 3 O2.-
C00909 3 Leukotriene A4
C04707 3 (5Z,13E)-11alpha-Hydroxy-9,15-dioxoprost-13-enoate
C05959 3 11-epi-Prostaglandin F2alpha
C14748 3 20-HETE
C14749 3 19(S)-HETE
C14768 3 5,6-EET
C14769 3 8,9-EET
C14770 3 11,12-EET
C14771 3 14,15-EET
C14778 3 16(R)-HETE
C14781 3 15H-11,12-EETA
C14813 3 11H-14,15-EETA
C02165 4 Leukotriene B4
C14772 4 5,6-DHET
C14773 4 8,9-DHET
C14774 4 11,12-DHET
C14775 4 14,15-DHET
C14782 4 11,12,15-THETA
C14814 4 11,14,15-THETA
C04853 5 20-OH-Leukotriene B4


      reactions:

ID generation name

R00009 2 hydrogen-peroxide:hydrogen-peroxide oxidoreductase
R00073 2 Prostaglandin H2:oxygen oxidoreductase
R00086 2 ATP phosphohydrolase (protein-secreting)
R00281 2 NADH:(quinone-acceptor) oxidoreductase
R01590 2 Arachidonate:oxygen oxidoreductase
R01593 2 Arachidonate:oxygen 15-oxidoreductase
R01595 2 Arachidonate:oxygen 5-oxidoreductase
R01596 2 arachidonate:oxygen 12-oxidoreductase
R01599 2 Arachidonate,reduced acceptor:oxygen oxidoreductase
R02265 2
(5Z,13E)-(15S)-9alpha,11alpha-Epidioxy-15-hydroxyprosta-5,13-dienoate
E-isomerase
R02266 2
(5Z,13E)-(15S)-9alpha,11alpha-Epidioxy-15-hydroxyprosta-5,13-dienoate
D-isomerase
R02267 2
(5Z,13E)-(15S)-9alpha,11alpha-Epidioxy-15-hydroxyprosta-5,13-dienoate
6-isomerase
R02268 2
(5Z,13E)-(15S)-9alpha,11alpha-Epidioxy-15-hydroxyprosta-5,13-thromboxane-A2-isomerase
R00004 3 Pyrophosphate phosphohydrolase
R00275 3 Superoxide:superoxide oxidoreductase
R02580 3
(5Z,13E)-(15S)-11alpha,15-Dihydroxy-9-oxoprost-13-enoate:NAD+15-oxidoreductase
R02581 3
(5Z,13E)-(15S)-9alpha,11alpha,15-trihydroxyprosta-5,13-dienoate:NADP+
9-oxidoreductase
R02684 3
(5Z,13E)-(15S)-9alpha,11alpha,15-trihydroxyprosta-5,13-dienoate:NADP+
11-oxidoreductase
R02799 3 11-epi-Prostaglandin F2alpha:NADP+ 11-oxidoreductase
R03058 3 arachidonate:oxygen 5-oxidoreductase
R07041 3 Arachidonic acid:oxygen 1-oxidoreductase
R07042 3
R07043 3
R07046 3
R07048 3
R07050 3
R07051 3
R07052 3
R07054 3
R03057 4
(7E,9E,11Z,14Z)-(5S,6S)-5,6-Epoxyicosa-7,9,11,14-tetraenoatehydrolase
R07044 4
R07045 4
R07108 4 14,15-EET hydrolase
R07109 4 11,12-EET hydrolase
R07110 4 8,9-EET hydrolase
R07111 4 5,6-EET hydrolase
R03866 5
(6Z,8E,10E,14Z)-(5S,12R)-5,12-Dihydroxyicosa-6,8,10,14-tetraenoate,NADPH:oxygen
oxidoreductase (20-hydroxylating)
