# Supplementary material for: Local and global modes of drug action in biochemical networks
Source: BMC Chem Biol. 2009 Apr 7;9:4. doi: 10.1186/1472-6769-9-4 (PMC2670818; doi:10.1186/1472-6769-9-4)
Supplement: Additional File 3 — Full set of metabolic drug scopes. This archive contains the full set of metabolic drug scopes for 276 drugs from the DrugBank database and four metabolic networks. Individual files in the archive are named according to the following nomenclature: DrugBank accession number of the drug, followed by "_hsa" for human or "_ref" for reference network, followed by "_i" for irreversible or "_r" for reversible network. [file 1472-6769-9-4-S3.zip › aprd00011_ref_r.txt]

  Expansion curve

seeds: Oxygen H2O (5Z,8Z,11Z,14Z)-Icosatetraenoic acid Reduced acceptor
Prostaglandin H2 Acceptor
not identified:


      compounds:

ID generation name

C00001 1 H2O
C00007 1 Oxygen
C00028 1 Acceptor
C00030 1 Reduced acceptor
C00219 1 (5Z,8Z,11Z,14Z)-Icosatetraenoic acid
C00427 1 Prostaglandin H2
C00009 2 Orthophosphate
C00027 2 H2O2
C00080 2 H+
C00282 2 Hydrogen
C00584 2 Prostaglandin E2
C00696 2 (5Z,13E)-(15S)-9alpha,15-Dihydroxy-11-oxoprosta-5,13-dienoate
C01312 2 Prostaglandin I2
C02198 2 Thromboxane A2
C04822 2 8(R)-HPETE
C05356 2 5(S)-HPETE
C05359 2 e-
C05956 2 Prostaglandin G2
C05965 2 12(S)-HPETE
C05966 2 15(S)-HPETE
C14812 2 12(R)-HPETE
C14820 2 11(R)-HPETE
C14821 2 9(S)-HPETE
C14823 2 8(S)-HPETE
C00013 3 Pyrophosphate
C00639 3 Prostaglandin F2alpha
C00704 3 O2.-
C00909 3 Leukotriene A4
C04707 3 (5Z,13E)-11alpha-Hydroxy-9,15-dioxoprost-13-enoate
C04758 3 (5Z,13E)-9alpha-Hydroxy-11,15-dioxoprosta-5,13-dienoate
C04835 3 (5Z,13E)-6,9alpha-Epoxy-11alpha-hydroxy-15-oxoprosta-5,13-dienoate
C05953 3 Prostaglandin A2
C05957 3 Prostaglandin J2
C05959 3 11-epi-Prostaglandin F2alpha
C05961 3 6-Keto-prostaglandin F1alpha
C05963 3 Thromboxane B2
C06701 3 Phosphonate
C14748 3 20-HETE
C14749 3 19(S)-HETE
C14768 3 5,6-EET
C14769 3 8,9-EET
C14770 3 11,12-EET
C14771 3 14,15-EET
C14778 3 16(R)-HETE
C14781 3 15H-11,12-EETA
C14808 3 Hepoxilin A3
C14810 3 Hepoxilin B3
C14813 3 11H-14,15-EETA
C00536 4 Triphosphate
C02165 4 Leukotriene B4
C04671 4 (5Z)-(15S)-11alpha-Hydroxy-9,15-dioxoprostanoate
C05955 4 Prostaglandin C2
C05958 4 delta-12-Prostaglandin J2
C05960 4 15-Keto-prostaglandin F2alpha
C05962 4 6-Keto-prostaglandin E1
C05964 4 11-Dehydro-thromboxane B2
C14772 4 5,6-DHET
C14773 4 8,9-DHET
C14774 4 11,12-DHET
C14775 4 14,15-DHET
C14782 4 11,12,15-THETA
C14809 4 Trioxilin A3
C14811 4 Trioxilin B3
C14814 4 11,14,15-THETA
C02466 5 Trimetaphosphate
C04853 5 20-OH-Leukotriene B4
C05949 5 12-Keto-leukotriene B4
C05954 5 Prostaglandin B2
C14717 5 15-Deoxy-delta-12,14-PGJ2


      reactions:

ID generation name

R00002 2 Reduced ferredoxin:dinitrogen oxidoreductase (ATP-hydrolysing)
R00009 2 hydrogen-peroxide:hydrogen-peroxide oxidoreductase
R00073 2 Prostaglandin H2:oxygen oxidoreductase
R00086 2 ATP phosphohydrolase (protein-secreting)
R00090 2 NADH:hydrogen-peroxide oxidoreductase
R00281 2 NADH:(quinone-acceptor) oxidoreductase
R01590 2 Arachidonate:oxygen oxidoreductase
R01593 2 Arachidonate:oxygen 15-oxidoreductase
R01594 2 Arachidonate:oxygen 8-oxidoreductase
R01595 2 Arachidonate:oxygen 5-oxidoreductase
R01596 2 arachidonate:oxygen 12-oxidoreductase
R01599 2 Arachidonate,reduced acceptor:oxygen oxidoreductase
R02265 2
(5Z,13E)-(15S)-9alpha,11alpha-Epidioxy-15-hydroxyprosta-5,13-dienoate
E-isomerase
R02266 2
(5Z,13E)-(15S)-9alpha,11alpha-Epidioxy-15-hydroxyprosta-5,13-dienoate
D-isomerase
R02267 2
(5Z,13E)-(15S)-9alpha,11alpha-Epidioxy-15-hydroxyprosta-5,13-dienoate
6-isomerase
R02268 2
(5Z,13E)-(15S)-9alpha,11alpha-Epidioxy-15-hydroxyprosta-5,13-thromboxane-A2-isomerase
R07038 2 Arachidonate: oxygen 12-oxidoreductase
R07047 2 Arachidonate: oxygen 11-oxidoreductase
R07049 2 Arachidonate:oxygen 9-oxidoreductase
R07053 2 Arachidonate:oxygen 8-oxidoreductase
R07182 2 hydrogen:(acceptor) oxidoreductase
R00004 3 Pyrophosphate phosphohydrolase
R00067 3 Reduced ferredoxin:dinitrogen oxidoreductase (ATP-hydrolysing)
R00275 3 Superoxide:superoxide oxidoreductase
R00700 3 Hydrogen:NAD+ oxidoreductase
R02264 3
R02580 3
(5Z,13E)-(15S)-11alpha,15-Dihydroxy-9-oxoprost-13-enoate:NAD+15-oxidoreductase
R02581 3
(5Z,13E)-(15S)-9alpha,11alpha,15-trihydroxyprosta-5,13-dienoate:NADP+
9-oxidoreductase
R02583 3
R02684 3
(5Z,13E)-(15S)-9alpha,11alpha,15-trihydroxyprosta-5,13-dienoate:NADP+
11-oxidoreductase
R02799 3 11-epi-Prostaglandin F2alpha:NADP+ 11-oxidoreductase
R02800 3
(5Z,13E)-(15S)-9alpha,15-dihydroxy-11-oxoprosta-5,13-dienoate:NADP+15-oxidoreductase
R02801 3
R03058 3 arachidonate:oxygen 5-oxidoreductase
R03520 3
(5Z,13E)-(15S)-6,9alpha-epoxy-11alpha,15-dihydroxyprosta-5,13-dienoate:NADP+
15-oxidoreductase
R03521 3
R03878 3
R05746 3 phosphonate:NAD+ oxidoreductase
R07039 3 12-HPETE hydroxymutase
R07040 3 12-HPETE hydroxymutase
R07041 3 Arachidonic acid:oxygen 1-oxidoreductase
R07042 3
R07043 3
R07046 3
R07048 3
R07050 3
R07051 3
R07052 3
R07054 3
R07171 3 NADH:oxygen oxidoreductase
R00136 4 ATP:polyphosphate phosphotransferase
R00138 4 Triphosphate phosphohydrolase
R02683 4
(5Z,13E)-(15S)-9alpha,11alpha,15-Trihydroxyprosta-5,13-dienoate:NADP+
15-oxidoreductase
R03057 4
(7E,9E,11Z,14Z)-(5S,6S)-5,6-Epoxyicosa-7,9,11,14-tetraenoatehydrolase
R04556 4
(5Z)-(15S)-11alpha-hydroxy-9,15-dioxoprostanoate:NAD+delta13-oxidoreductase
R05056 4
R05058 4
R05059 4
R05060 4
R07036 4 Hepoxilin A3 hydrolase
R07037 4 Hepoxilin B3 hydrolase
R07044 4
R07045 4
R07108 4 14,15-EET hydrolase
R07109 4 11,12-EET hydrolase
R07110 4 8,9-EET hydrolase
R07111 4 5,6-EET hydrolase
R02504 5 Trimetaphosphate hydrolase
R03863 5
R03866 5
(6Z,8E,10E,14Z)-(5S,12R)-5,12-Dihydroxyicosa-6,8,10,14-tetraenoate,NADPH:oxygen
oxidoreductase (20-hydroxylating)
R05057 5
R07067 5
