# Supplementary material for: Local and global modes of drug action in biochemical networks
Source: BMC Chem Biol. 2009 Apr 7;9:4. doi: 10.1186/1472-6769-9-4 (PMC2670818; doi:10.1186/1472-6769-9-4)
Supplement: Additional File 3 — Full set of metabolic drug scopes. This archive contains the full set of metabolic drug scopes for 276 drugs from the DrugBank database and four metabolic networks. Individual files in the archive are named according to the following nomenclature: DrugBank accession number of the drug, followed by "_hsa" for human or "_ref" for reference network, followed by "_i" for irreversible or "_r" for reversible network. [file 1472-6769-9-4-S3.zip › aprd00031_hsa_r.txt]

  Expansion curve

seeds: Oxygen H2O Carbonic acid 4-Nitrophenol Acetate
not identified: 2nitrophenol 3nitrophenol


      compounds:

ID generation name

C00001 1 H2O
C00007 1 Oxygen
C00033 1 Acetate
C00870 1 4-Nitrophenol
C01353 1 Carbonic acid
C00009 2 Orthophosphate
C00011 2 CO2
C00027 2 H2O2
C00013 3 Pyrophosphate
C00080 3 H+
C00227 3 Acetyl phosphate
C00704 3 O2.-
C03360 3 4-Nitrophenyl phosphate
C00022 4 Pyruvate
C00084 4 Acetaldehyde
C00222 4 3-Oxopropanoate
C00288 4 HCO3-
C00036 5 Oxaloacetate
C00074 5 Phosphoenolpyruvate
C00149 5 (S)-Malate
C00164 5 Acetoacetate
C00186 5 (S)-Lactate
C00256 5 (R)-Lactate
C00418 5 (R)-Mevalonate
C00469 5 Ethanol
C00900 5 2-Acetolactate
C06010 5 (S)-2-Acetolactate
C00122 6 Fumarate
C00158 6 Citrate
C00631 6 2-Phospho-D-glycerate
C01089 6 (R)-3-Hydroxybutanoate
C01107 6 (R)-5-Phosphomevalonate
C00197 7 3-Phospho-D-glycerate
C00311 7 Isocitrate
C00417 7 cis-Aconitate
C01061 7 4-Fumarylacetoacetate
C01143 7 (R)-5-Diphosphomevalonate
C00026 8 2-Oxoglutarate
C00129 8 Isopentenyl diphosphate
C00236 8 3-Phospho-D-glyceroyl phosphate
C01036 8 4-Maleylacetoacetate
C01159 8 2,3-Bisphospho-D-glycerate
C03232 8 3-Phosphonooxypyruvate
C05379 8 Oxalosuccinate
C00118 9 (2R)-2-Hydroxy-3-(phosphonooxy)-propanal
C00235 9 Dimethylallyl diphosphate
C00544 9 Homogentisate
C00597 9 3-Phosphoglycerate
C00111 10 Glycerone phosphate
C00341 10 Geranyl diphosphate
C00673 10 2-Deoxy-D-ribose 5-phosphate
C01179 10 3-(4-Hydroxyphenyl)pyruvate
C00093 11 sn-Glycerol 3-phosphate
C00184 11 Glycerone
C00354 11 D-Fructose 1,6-bisphosphate
C00448 11 trans,trans-Farnesyl diphosphate
C01801 11 Deoxyribose
C05350 11 2-Hydroxy-3-(4-hydroxyphenyl)propenoate
C05378 11 beta-D-Fructose 1,6-bisphosphate
C06893 11 2-Deoxy-5-keto-D-gluconic acid 6-phosphate
C00085 12 D-Fructose 6-phosphate
C00116 12 Glycerol
C00353 12 Geranylgeranyl diphosphate
C00751 12 Squalene
C03428 12 Presqualene diphosphate
C05345 12 beta-D-Fructose 6-phosphate
C00092 13 D-Glucose 6-phosphate
C00095 13 D-Fructose
C00231 13 D-Xylulose 5-phosphate
C00275 13 D-Mannose 6-phosphate
C00279 13 D-Erythrose 4-phosphate
C00577 13 D-Glyceraldehyde
C00665 13 beta-D-Fructose 2,6-bisphosphate
C00668 13 alpha-D-Glucose 6-phosphate
C01054 13 (S)-2,3-Epoxysqualene
C01172 13 beta-D-Glucose 6-phosphate
C02336 13 beta-D-Fructose
C00031 14 D-Glucose
C00103 14 D-Glucose 1-phosphate
C00159 14 D-Mannose
C00199 14 D-Ribulose 5-phosphate
C00221 14 beta-D-Glucose
C00258 14 D-Glycerate
C00267 14 alpha-D-Glucose
C00281 14 Sedoheptulose 7-phosphate
C00447 14 Sedoheptulose 1,7-bisphosphate
C00636 14 D-Mannose 1-phosphate
C00794 14 D-Sorbitol
C01094 14 D-Fructose 1-phosphate
C01177 14 Inositol 1-phosphate
C01236 14 D-Glucono-1,5-lactone 6-phosphate
C01724 14 Lanosterol
C04006 14 1D-myo-Inositol 3-phosphate
C05382 14 D-Sedoheptulose 7-phosphate
C00058 15 Formate
C00089 15 Sucrose
C00117 15 D-Ribose 5-phosphate
C00137 15 myo-Inositol
C00168 15 Hydroxypyruvate
C00185 15 Cellobiose
C00198 15 D-Glucono-1,5-lactone
C00208 15 Maltose
C00252 15 Isomaltose
C00345 15 6-Phospho-D-gluconate
C01083 15 alpha,alpha-Trehalose
C01096 15 Sorbitol 6-phosphate
C01225 15 sn-glycero-3-Phospho-1-inositol
C04063 15 D-myo-Inositol 3,4-bisphosphate
C04299 15 D-myo-Inositol 1,2-cyclic phosphate
C05108 15 14-Demethyllanosterol
C11455 15 4,4-Dimethyl-5alpha-cholesta-8,14,24-trien-3beta-ol
C00121 16 D-Ribose
C00191 16 D-Glucuronate
C00620 16 alpha-D-Ribose 1-phosphate
C01146 16 2-Hydroxy-3-oxopropanoate
C01243 16 1D-myo-Inositol 1,3,4-trisphosphate
C03546 16 myo-Inositol 4-phosphate
C05437 16 Zymosterol
C15585 16 myo-Inositol phosphate
C01220 17 1D-myo-Inositol 1,4-bisphosphate
C01272 17 1D-myo-Inositol 1,3,4,5-tetrakisphosphate
C03736 17 alpha-D-Ribose 5-phosphate
C04477 17 1D-myo-Inositol 1,3,4,6-tetrakisphosphate
C05439 17 5alpha-Cholesta-7,24-dien-3beta-ol
C01245 18 D-myo-Inositol 1,4,5-trisphosphate
C11555 19 1D-myo-Inositol 1,4,5,6-tetrakisphosphate
C01284 20 1D-myo-Inositol 1,3,4,5,6-pentakisphosphate
C04520 21 1D-myo-Inositol 3,4,5,6-tetrakisphosphate
C00249 31 Hexadecanoic acid


      reactions:

ID generation name

R00009 2 hydrogen-peroxide:hydrogen-peroxide oxidoreductase
R00086 2 ATP phosphohydrolase (protein-secreting)
R00132 2 Carbonic acid hydro-lyase
R00227 2 Acetyl-CoA hydrolase
R00004 3 Pyrophosphate phosphohydrolase
R00233 3 Malonyl-CoA carboxy-lyase
R00238 3 Acetyl-CoA:acetyl-CoA C-acetyltransferase
R00275 3 Superoxide:superoxide oxidoreductase
R00317 3 Acetyl phosphate phosphohydrolase
R03024 3 4-Nitrophenyl phosphate phosphohydrolase
R00209 4 Pyruvate:NAD+ 2-oxidoreductase (CoA-acetylating)
R00705 4 3-Oxopropanoate:NAD+ oxidoreductase
(decarboxylating,CoA-acetylating)
R00710 4 Acetaldehyde:NAD+ oxidoreductase
R00742 4 Acetyl-CoA:carbon-dioxide ligase (ADP-forming)
R01975 4 (S)-3-Hydroxybutanoyl-CoA:NAD+ oxidoreductase
R01978 4 (S)-3-Hydroxy-3-methylglutaryl-CoA
acetoacetyl-CoA-lyase(CoA-acetylating)
R00006 5 2-Acetolactate pyruvate-lyase (carboxylating)
R00200 5 ATP:pyruvate O2-phosphotransferase
R00214 5 (S)-Malate:NADP+ oxidoreductase(oxaloacetate-decarboxylating)
R00226 5 (S)-2-Acetolactate pyruvate-lyase (carboxylating)
R00344 5 Pyruvate:carbon-dioxide ligase (ADP-forming)
R00703 5 (S)-Lactate:NAD+ oxidoreductase
R00704 5 (R)-Lactate:NAD+ oxidoreductase
R00754 5 Ethanol:NAD+ oxidoreductase
R01360 5 (S)-3-Hydroxy-3-methylglutaryl-CoA acetoacetate-lyase
R02082 5 (R)-Mevalonate:NADP+ oxidoreductase (CoA acylating)
R02085 5 (S)-3-Hydroxy-3-methylglutaryl-CoA hydro-lyase
R03026 5 (S)-3-Hydroxybutanoyl-CoA hydro-lyase
R00342 6 (S)-malate:NAD+ oxidoreductase
R00351 6 Citrate oxaloacetate-lyase ((pro-3S)-CH2COO- -> acetyl-CoA)
R00352 6 ATP:citrate oxaloacetate-lyase ((pro-3S)-CH2COO-
->acetyl-CoA)(ATP-dephosphorylating)
R00362 6 Citrate oxaloacetate-lyase ((pro-3S)-CH2COO- -->acetate)
R00658 6 2-Phospho-D-glucerate hydro-lyase
R01082 6 (S)-Malate hydro-lyase
R01171 6 Butanoyl-CoA:(acceptor) 2,3-oxidoreductase
R01361 6 (R)-3-Hydroxybutanoate:NAD+ oxidoreductase
R02245 6 ATP:(R)-mevalonate 5-phosphotransferase
R04138 6 3-Methylcrotonoyl-CoA:carbon-dioxide ligase (ADP-forming)
R05595 6
R01177 7 Acetyl-CoA:acetyl-CoA C-acetyltransferase
R01324 7 Citrate hydro-lyase
R01325 7 Citrate hydro-lyase
R01364 7 4-Fumarylacetoacetate fumarylhydrola
R01518 7 2-Phospho-D-glycerate 2,3-phosphomutase
R03245 7 ATP:(R)-5-phosphomevalonate phosphotransferase
R04137 7 3-Hydroxyisopentyl-CoA hydro-lyase
R00709 8 Isocitrate:NAD+ oxidoreductase (decarboxylating)
R01121 8 ATP:(R)-5-diphosphomevalonate carboxy-lyase (dehydrating)
R01512 8 ATP:3-phospho-D-glycerate 1-phosphotransferase
R01513 8 3-Phospho-D-glycerate:NAD+ 2-oxidoreductase
R01515 8 3-Phospho-D-glyceroyl phosphate phosphohydrolase
R01516 8 3-Phospho-D-glycerate 1,2-phosphomutase
R01899 8 Isocitrate:NADP+ oxidoreductase (decarboxylating)
R01900 8 Isocitrate hydro-lyase
R03181 8 4-Maleylacetoacetate cis-trans-isomerase
R04748 8 (S)-Hydroxyhexanoyl-CoA:NAD+ oxidoreductase
R00268 9 Oxalosuccinate:NADP+ oxidoreductase (decarboxylating)
R01061 9 D-Glyceraldehyde-3-phosphate:NAD+ oxidoreductase(phosphorylating)
R01123 9 Isopentenyl-diphosphate delta3-delta2-isomerase
R01662 9 3-Phospho-D-glyceroyl phosphate 2,3-phosphomutase
R02519 9 Homogentisate:oxygen 1,2-oxidoreductase (decyclizing)
R02607 9 3-Phosphoglycerate:NAD+ 2-oxidoreductase
R04749 9 (S)-Hydroxyhexanoyl-CoA hydro-lyase
R01015 10 D-Glyceraldehyde-3-phosphate ketol-isomerase
R01066 10 2-Deoxy-D-ribose-5-phosphate acetaldehyde-lyase
R01658 10
Dimethylallyl-diphosphate:isopentenyl-diphosphatedimethylallyltranstransferase
R02521 10 4-Hydroxyphenylpyruvate:oxygen
oxidoreductase(hydroxylating,decarboxylating)
R06985 10 trans-Hex-2-enoyl-CoA reductase
R00842 11 sn-Glycerol-3-phosphate:NAD+ 2-oxidoreductase
R01010 11 Glycerone phosphate phosphohydrolase (alkaline optimum)
R01011 11 ATP:glycerone phosphotransferase
R01068 11 D-Fructose-1,6-bisphosphate D-glyceraldehyde-3-phosphate-lyase
R01070 11 beta-D-fructose 1,6-bisphosphate
D-glyceraldehyde-3-phosphate-lyase
R02003 11 Geranyl-diphosphate:isopentenyl-diphosphate
geranyltrans-transferase
R02750 11
R03342 11 3-(4-Hydroxyphenyl)pyruvate keto-enol-isomerase
R04747 11 Hexanoyl-CoA:acetyl-CoA C-acyltransferase
R05378 11 2-Deoxy-5-keto-D-gluconic acid 6-phosphate
Dihydroxyacetonephosphate-lyase
R00702 12 Farnesyl-diphosphate:farnesyl-diphosphate farnesyltransferase
R00756 12 ATP:D-fructose-6-phosphate 1-phosphotransferase
R00762 12 D-Fructose-1,6-bisphosphate 1-phosphohydrolase
R00847 12 ATP:glycerol 3-phosphotransferase
R02061 12
trans,trans-Farnesyl-diphosphate:isopentenyl-diphosphatefarnesyltranstransferase
R04745 12 (S)-Hydroxyoctanoyl-CoA:NAD+ oxidoreductase
R04779 12 ATP:D-fructose-6-phosphate 1-phosphotransferase
R04780 12 beta-D-Fructose 1,6-bisphosphate 1-phosphohydrolase
R06223 12
R00760 13 ATP:D-fructose 6-phosphotransferase
R00763 13 D-Fructose-2,6-bisphosphate 2-phosphohydrolase
R00771 13 D-Glucose-6-phosphate ketol-isomerase
R00772 13 D-Mannose-6-phosphate ketol-isomerase
R00867 13 ATP:D-fructose 6-phosphotransferase
R01036 13 Glycerol:NAD+ oxidoreductase
R01067 13 D-Fructose 6-phosphate:D-glyceraldehyde-3-phosphate
glycolaldehydetransferase
R01819 13 D-Mannose-6-phosphate ketol-isomerase
R01830 13 beta-D-Fructose
6-phosphate:D-glyceraldehyde-3-phosphateglycolaldehyde transferase
R02731 13 D-Fructose-2,6-bisphosphate 2-phosphohydrolase
R02732 13 ATP:D-fructose-6-phosphate 2-phosphotransferase
R02740 13 alpha-D-Glucose 6-phosphate ketol-isomerase
R02872 13 Presqualene diphosphate:farnesyl-diphosphate farnesyltransferase
R02874 13 Squalene,hydrogen-donor:oxygen oxidoreductase (2,3-epoxidizing)
R03321 13 beta-D-Glucose 6-phosphate ketol-isomerase
R03920 13 ATP:D-fructose 6-phosphotransferase
R04746 13 (S)-Hydroxyoctanoyl-CoA hydro-lyase
R00299 14 ATP:D-glucose 6-phosphotransferase
R00303 14 D-Glucose-6-phosphate phosphohydrolase
R00835 14 D-Glucose-6-phosphate:NADP+ 1-oxoreductase
R00840 14 1L-myo-Inositol-1-phosphate lyase (isomerizing)
R00866 14 ATP:D-fructose 1-phosphotransferase
R00875 14 D-Glucitol:NAD+ 2-oxidoreductase
R00959 14 alpha-D-Glucose 1-phosphate 1,6-phosphomutase
R01326 14 ATP:D-glucose 6-phosphotransferase
R01529 14 D-Ribulose-5-phosphate 3-epimerase
R01600 14 ATP:D-glucose 6-phosphotransferase
R01752 14 D-Glyceraldehyde:NAD+ oxidoreductase
R01786 14 ATP:D-glucose 6-phosphotransferase
R01788 14 alpha-D-Glucose 6-phosphate phosphohydrolase
R01818 14 D-Mannose 6-phosphate 1,6-phosphomutase
R01827 14
Sedoheptulose-7-phosphate:D-glyceraldehyde-3-phosphateglyceronetransferase
R01829 14 Sedoheptulose 1,7-bisphosphate D-glyceraldehyde-3-phosphate-lyase
R02568 14 D-Fructose 1-phosphate D-glyceraldehyde-3-phosphate-lyase
R02736 14 beta-D-Glucose-6-phosphate:NADP+ 1-oxoreductase
R02739 14 alpha-D-Glucose 6-phosphate ketol-isomerase
R03199 14 (S)-2,3-Epoxysqualene mutase (cyclizing, lanosterol-forming)
R03776 14 trans-Oct-2-enoyl-CoA reductase
R07324 14 1D-myo-inositol-3-phosphate lyase (isomerizing)
R07378 14
sedoheptulose-7-phosphate:D-glyceraldehyde-3-phosphateglyceronetransferase
R00010 15 alpha,alpha-Trehalose glucohydrolase
R00026 15 beta-D-Glucoside glucohydrolase
R00028 15 alpha-D-Glucoside glucohydrolase
R00801 15 alpha-D-Glucoside glucohydrolase
R00802 15 alpha-D-Glucoside glucohydrolase
R01056 15 D-Ribose-5-phosphate ketol-isomerase
R01185 15 myo-Inositol 1-phosphate phosphahydrolase
R01187 15 1D-myo-Inositol 3-phosphate phosphahydrolase
R01388 15 D-Glycerate:NADP+ 2-oxidoreductase
R01520 15 beta-D-Glucose:NAD+ 1-oxoreductase
R01528 15 6-Phospho-D-gluconate:NADP+ 2-oxidoreductase (decarboxylating)
R01602 15 alpha-D-Glucose 1-epimerase
R01641 15
Sedoheptulose-7-phosphate:D-glyceraldehyde-3-phosphateglycolaldehyde
transferase
R01718 15 Isomaltose 6-alpha-D-glucanohydrolase
R01787 15 alpha-D-Glucose:NADP+ 1-oxidoreductase
R01843 15 ATP:Sedoheptulose 7-phosphate 1-phosphotransferase
R01845 15 Sedoheptulose 1,7-bisphosphate 1-phosphohydrolase
R02035 15 6-Phospho-D-glucono-1,5-lactone lactonohydrolase
R02865 15 ATP:D-hexose 6-phosphotransferase
R03331 15 sn-Glycero-3-phospho-1-inositol inositolphosphohydrolase
R03333 15 1D-myo-Inositol-1,2-cyclic-phosphate 2-inositolphosphohydrolase
R03690 15
R03778 15 Octanoyl-CoA:acetyl-CoA C-acyltransferase
R04372 15 D-myo-Inositol-3,4-bisphosphate 4-phosphohydrolase
R05640 15 Lanosterol,NADPH:oxygen oxidoreductase (14-methyl cleaving)
R07246 15
sedoheptulose-7-phosphate:D-glyceraldehyde-3-phosphateglycolaldehydetransferase
R01051 16 ATP:D-ribose 5-phosphotransferase
R01057 16 D-Ribose 1,5-phosphomutase
R01184 16 myo-Inositol:oxygen oxidoreductase
R01186 16 myo-Inositol 4-phosphate phosphahydrolase
R01394 16 Hydroxypyruvate ketol-isomerase
R03427 16 D-myo-Inositol 1,3,4-trisphosphate 1-phosphohydrolase
R04669 16
R04743 16 (S)-Hydroxydecanoyl-CoA:NAD+ oxidoreductase
R05639 16 4,4-dimethyl-5a-cholesta-8,24-dien-3b-ol:NADP+ D14-oxidoreductase
R07343 16 myo-inositol-phosphate phosphohydrolase
R02299 17 alpha-D-Ribose 1-phosphate 1,6-phosphomutase
R03393 17 D-myo-Inositol-1,4-bisphosphate 1-phosphohydrolase
R03428 17 ATP:1D-myo-inositol-1,3,4-trisphosphate 5-phosphotransferase
R03429 17 ATP:1D-myo-inositol-1,3,4-trisphosphate 6-phosphotransferase
R03430 17 D-myo-Inositol 1,3,4,5-tetrakisphosphate 5-phosphohydrolase
R04744 17 (S)-Hydroxydecanoyl-CoA hydro-lyase
R04804 17 delta8,24-Cholestadien-3beta-ol delta7-delta8-isomerase
R03394 18 D-myo-Inositol-1,4,5-trisphosphate 5-phosphohydrolase
R03433 18 ATP:1D-myo-inositol-1,4,5-trisphosphate 3-phosphotransferase
R03434 18 D-myo-Inositol 1,3,4,5-tetrakisphosphate 3-phosphohydrolase
R04753 18 trans-Dec-2-enoyl-CoA reductase
R04742 19 Decanoyl-CoA:acetyl-CoA C-acyltransferase
R05800 19 ATP:1D-myo-inositol-1,4,5-trisphosphate 6-phosphotransferase
R04741 20 (S)-3-Hydroxydodecanoyl-CoA:NAD+ oxidoreductase
R05801 20 ATP:1D-myo-inositol-1,4,5-trisphosphate 6-phosphotransferase
R03479 21 ATP:1D-myo-inositol-3,4,5,6-tetrakisphosphate 1-phosphotransferase
R04170 21 (S)-3-Hydroxydodecanoyl-CoA hydro-lyase
R03856 22 trans-Dodec-2-enoyl-CoA reductase
R04100 22 3-cis-Dodecenoyl-CoA delta3-cis-delta2-trans-isomerase
R03858 23 Lauroyl-CoA:acetyl-CoA C-acyltransferase
R04739 24 (S)-3-Hydroxytetradecanoyl-CoA:NAD+ oxidoreductase
R04740 25 (S)-3-Hydroxytetradecanoyl-CoA hydro-lyase
R03989 26 trans-Tetradec-2-enoyl-CoA reductase
R03991 27 myristoyl-CoA:acetylCoA C-myristoyltransferase
R04737 28 (S)-3-Hydroxyhexadecanoyl-CoA:NAD+ oxidoreductase
R04738 29 (S)-3-Hydroxyhexadecanoyl-CoA hydro-lyase
R01278 30 trans-Hexadec-2-enoyl-CoA reductase
R01274 31 Palmitoyl-CoA hydrolase
