# Supplementary material for: Local and global modes of drug action in biochemical networks
Source: BMC Chem Biol. 2009 Apr 7;9:4. doi: 10.1186/1472-6769-9-4 (PMC2670818; doi:10.1186/1472-6769-9-4)
Supplement: Additional File 3 — Full set of metabolic drug scopes. This archive contains the full set of metabolic drug scopes for 276 drugs from the DrugBank database and four metabolic networks. Individual files in the archive are named according to the following nomenclature: DrugBank accession number of the drug, followed by "_hsa" for human or "_ref" for reference network, followed by "_i" for irreversible or "_r" for reversible network. [file 1472-6769-9-4-S3.zip › aprd00031_ref_i.txt]

  Expansion curve

seeds: Oxygen H2O Carbonic acid 2-Nitrophenol 4-Nitrophenol Acetate
not identified: 3nitrophenol


      compounds:

ID generation name

C00001 1 H2O
C00007 1 Oxygen
C00033 1 Acetate
C00870 1 4-Nitrophenol
C01353 1 Carbonic acid
C01988 1 2-Nitrophenol
C00009 2 Orthophosphate
C00027 2 H2O2
C00080 2 H+
C00227 2 Acetyl phosphate
C05359 2 e-
C00013 3 Pyrophosphate
C00084 3 Acetaldehyde
C00088 3 Nitrite
C00090 3 Catechol
C00282 3 Hydrogen
C00472 3 p-Benzoquinone
C00704 3 O2.-
C02235 3 4-Nitrocatechol
C06701 3 Phosphonate
C00164 4 Acetoacetate
C00244 4 Nitrate
C00469 4 Ethanol
C00530 4 p-Benzenediol
C00536 4 Triphosphate
C00682 4 2-Hydroxymuconate semialdehyde
C01358 4 NH4OH
C02351 4 1,2-Benzoquinone
C02480 4 cis,cis-Muconate
C02814 4 Benzene-1,2,4-triol
C03861 4 Dibenzo[1,4]dioxin-2,3-dione
C04221 4 trans-1,2-Dihydrobenzene-1,2-diol
C00011 5 CO2
C00058 5 Formate
C00207 5 Acetone
C00418 5 (R)-Mevalonate
C00533 5 Nitric oxide
C00596 5 2-Hydroxy-2,4-pentadienoate
C01089 5 (R)-3-Hydroxybutanoate
C02222 5 2-Maleylacetate
C02372 5 4-Hydroxyaniline
C02501 5 2-Hydroxymuconate
C03676 5 3-Hydroxy-cis,cis-muconate
C03761 5 3-Hydroxy-3-methylglutarate
C04105 5 2,5-Dihydro-5-oxofuran-2-acetate
C06603 5 cis,trans-4-Hydroxymuconic semialdehyde
C07103 5 2-Hydroxy-1,4-benzoquinone
C14610 5 (S)-5-Oxo-2,5-dihydrofuran-2-acetate
C00014 6 NH3
C00022 6 Pyruvate
C00156 6 4-Hydroxybenzoate
C00180 6 Benzoate
C00186 6 (S)-Lactate
C00230 6 3,4-Dihydroxybenzoate
C00237 6 CO
C00772 6 Mevaldate
C00846 6 3-Oxoadipate
C00887 6 Nitrous oxide
C01107 6 (R)-5-Phosphomevalonate
C01845 6 Propan-2-ol
C02405 6 Formyl phosphate
C03453 6 (Z)-5-Oxohex-2-enedioate
C03586 6 2-Oxo-2,3-dihydrofuran-5-acetate
C03589 6 4-Hydroxy-2-oxopentanoate
C04480 6 3-Carboxy-2-hydroxymuconate semialdehyde
C04546 6 (R)-3-((R)-3-Hydroxybutanoyloxy)butanoate
C04634 6 1,6-Dihydroxycyclohexa-2,4-diene-1-carboxylate
C00041 7 L-Alanine
C00065 7 L-Serine
C00074 7 Phosphoenolpyruvate
C00133 7 D-Alanine
C00149 7 (S)-Malate
C00169 7 Carbamoyl phosphate
C00192 7 Hydroxylamine
C00246 7 Butanoic acid
C00251 7 Chorismate
C00256 7 (R)-Lactate
C00346 7 Ethanolamine phosphate
C00497 7 (R)-Malate
C00633 7 4-Hydroxybenzaldehyde
C00697 7 Nitrogen
C00716 7 Serine
C00740 7 D-Serine
C00900 7 2-Acetolactate
C01010 7 Urea-1-carboxylate
C01108 7 1,2,3-Trihydroxybenzene
C01143 7 (R)-5-Diphosphomevalonate
C01163 7 3-Carboxy-cis,cis-muconate
C01278 7 2-Carboxy-2,5-dihydro-5-oxofuran-2-acetate
C01537 7 Urethane
C01563 7 Carbamate
C02132 7 Acetylpyruvate
C02527 7 Butanoylphosphate
C02612 7 (R)-2-Methylmalate
C02637 7 3-Dehydroshikimate
C03015 7 O-Carbamoyl-L-serine
C03223 7 3,4-Dihydroxyphthalate
C04484 7 4-Carboxy-2-hydroxymuconate semialdehyde
C05361 7 Hydrazine
C06010 7 (S)-2-Acetolactate
C06033 7 Parapyruvate
C06244 7 Acetamide
C06321 7 1,6-Dihydroxy-cis-2,4-cyclohexadiene-1-carboxylic acid
C06393 7 2,3-Diaminopropanoate
C13635 7 4-Hydroxyphenacyl alcohol
C00036 8 Oxaloacetate
C00048 8 Glyoxylate
C00086 8 Urea
C00108 8 Anthranilate
C00122 8 Fumarate
C00129 8 Isopentenyl diphosphate
C00168 8 Hydroxypyruvate
C00189 8 Ethanolamine
C00254 8 Prephenate
C00288 8 HCO3-
C00493 8 Shikimate
C00631 8 2-Phospho-D-glycerate
C00805 8 Salicylate
C00810 8 (R)-Acetoin
C00815 8 Citramalate
C00885 8 Isochorismate
C00937 8 (R)-Lactaldehyde
C00944 8 3-Dehydroquinate
C00979 8 O-Acetyl-L-serine
C00993 8 D-Alanyl-D-alanine
C01005 8 O-Phospho-L-serine
C01384 8 Maleic acid
C01417 8 Cyanate
C01424 8 Gallate
C01751 8 Resorcinol
C01771 8 2-Butenoate
C01818 8 Hyponitrite
C02218 8 2-Aminoacrylate
C02226 8 2-Methylmaleate
C02532 8 D-O-Phosphoserine
C02614 8 (S)-2-Methylmalate
C02798 8 3-Phosphonopyruvate
C03198 8 (S)-4-Hydroxymandelate
C03210 8 2,2'-Iminodipropanoate
C03341 8 2-Amino-4-oxopentanoic acid
C03590 8 4-Hydroxyphenylglyoxylate
C04039 8 2,3-Dihydroxy-3-methylbutanoate
C04181 8 3-Hydroxy-3-methyl-2-oxobutanoic acid
C04272 8 (R)-2,3-Dihydroxy-3-methylbutanoate
C04324 8 4-Carboxy-2-hydroxy-cis,cis-muconate
C04553 8 3-Carboxy-2,5-dihydro-5-oxofuran-2-acetate
C05360 8 Diimine
C05375 8 2-Hydroxy-2-hydropyrone-4,6-dicarboxylate
C05854 8 4-Carboxy-2-oxo-4-pentanoate
C06034 8 4-Hydroxy-4-methylglutamate
C06035 8 4-Methylene-2-oxoglutarate
C06059 8 Cyclic amidines
C06555 8 Biuret
C11355 8 4-Amino-4-deoxychorismate
C11822 8 2-Aminomalonate semialdehyde
C00037 9 Glycine
C00042 9 Succinate
C00049 9 L-Aspartate
C00141 9 3-Methyl-2-oxobutanoic acid
C00158 9 Citrate
C00160 9 Glycolate
C00166 9 Phenylpyruvate
C00196 9 2,3-Dihydroxybenzoate
C00197 9 3-Phospho-D-glycerate
C00209 9 Oxalate
C00235 9 Dimethylallyl diphosphate
C00258 9 D-Glycerate
C00266 9 Glycolaldehyde
C00292 9 Aniline
C00296 9 Quinate
C00490 9 Itaconate
C00546 9 Methylglyoxal
C00568 9 4-Aminobenzoate
C00711 9 Malate
C00741 9 Diacetyl
C00898 9 (R,R)-Tartaric acid
C00975 9 Dihydroxyfumarate
C01127 9 4-Hydroxy-2-oxoglutarate
C01146 9 2-Hydroxy-3-oxopropanoate
C01159 9 2,3-Bisphospho-D-glycerate
C01179 9 3-(4-Hydroxyphenyl)pyruvate
C01405 9 Aspirin
C01566 9 Cyanamide
C01572 9 Digallate
C01732 9 Mesaconate
C01769 9 (S)-Acetoin
C01989 9 3-Ethylmalate
C01990 9 3-Oxalomalate
C02107 9 (S,S)-Tartaric acid
C02362 9 2-Oxosuccinamate
C02652 9 5-Dehydroshikimate
C02912 9 (R)-Propane-1,2-diol
C03044 9 (R,R)-Butane-2,3-diol
C03167 9 Phosphonoacetaldehyde
C03175 9 Shikimate 3-phosphate
C03671 9 2-Pyrone-4,6-dicarboxylate
C03943 9 (2R,4S)-2,4-Diaminopentanoate
C03961 9 erythro-3-Hydroxy-L-aspartate
C03981 9 2-Hydroxyethylenedicarboxylate
C04115 9 4-Carboxy-4-hydroxy-2-oxoadipate
C04171 9 2,3-Dihydro-2,3-dihydroxybenzoate
C04184 9 4-Hydroxy-4-methyl-2-oxoglutarate
C04451 9 4-Carboxy-2-hydroxyhexa-2,4-dienedioate
C05343 9 (R)-4-Hydroxymandelate
C05946 9 D-4-Hydroxy-2-oxoglutarate
C06031 9 D-threo-3-Methylmalate
C06032 9 D-erythro-3-Methylmalate
C06159 9 2-Dehydro-3-deoxy-D-fuconate
C06234 9 4-Methyl-L-glutamate
C06554 9 Cyanuric acid
C06735 9 Aminoacetaldehyde
C11511 9 threo-3-Hydroxy-L-aspartate
C11824 9 Cyclic amide
C00079 10 L-Phenylalanine
C00099 10 beta-Alanine
C00109 10 2-Oxobutanoate
C00118 10 (2R)-2-Hydroxy-3-(phosphonooxy)-propanal
C00152 10 L-Asparagine
C00183 10 L-Valine
C00188 10 L-Threonine
C00222 10 3-Oxopropanoate
C00232 10 Succinate semialdehyde
C00236 10 3-Phospho-D-glyceroyl phosphate
C00311 10 Isocitrate
C00341 10 Geranyl diphosphate
C00383 10 Malonate
C00402 10 D-Aspartate
C00417 10 cis-Aconitate
C00424 10 (S)-Lactaldehyde
C00438 10 N-Carbamoyl-L-aspartate
C00466 10 Acetoin
C00515 10 D-Ornithine
C00544 10 Homogentisate
C00552 10 meso-Tartaric acid
C00577 10 D-Glyceraldehyde
C00581 10 Guanidinoacetate
C00601 10 Phenylacetaldehyde
C00642 10 4-Hydroxyphenylacetate
C00679 10 5-Dehydro-4-deoxy-D-glucarate
C00684 10 2-Dehydro-3-deoxy-L-arabinonate
C00826 10 L-Arogenate
C01042 10 N-Acetyl-L-aspartate
C01088 10 (R)-3,3-Dimethylmalate
C01269 10 5-O-(1-Carboxyvinyl)-3-phosphoshikimate
C01380 10 Ethylene glycol
C01390 10 Prenol
C01680 10 D-Fuconate
C02504 10 (2S)-2-Isopropylmalate
C02558 10 N-Acetylarylamine
C02569 10 Neryl diphosphate
C02657 10 6-Methylsalicylate
C02752 10 Triacetate lactone
C02763 10 enol-Phenylpyruvate
C03046 10 (S,S)-Butane-2,3-diol
C03082 10 4-Phospho-L-aspartate
C03139 10 N-Amidino-L-aspartate
C03147 10 N-Malonylanthranilate
C03214 10 2-Amino-3-oxobutanoate
C03232 10 3-Phosphonooxypyruvate
C03248 10 Acetylenedicarboxylate
C03459 10 2-Hydroxy-3-oxosuccinate
C03508 10 L-2-Amino-3-oxobutanoic acid
C03557 10 (2-Aminoethyl)phosphonate
C03600 10 Carboxymethyloxysuccinate
C03618 10 L-threo-3-Methylaspartate
C03666 10 2-Carboxy-cis,cis-muconate
C03672 10 3-(4-Hydroxyphenyl)lactate
C03765 10 4-Hydroxyphenylacetaldehyde
C03790 10 N-(Carboxymethyl)-D-alanine
C03826 10 2-Dehydro-3-deoxy-D-xylonate
C03921 10 2-Dehydro-3-deoxy-D-glucarate
C03964 10 (R)-3-(4-Hydroxyphenyl)lactate
C04204 10 N-(2,3-Dihydroxybenzoyl)-L-serine
C04479 10 2-Hydroxy-6-oxonona-2,4-diene-1,9-dioate
C04593 10 (2S,3R)-3-Hydroxybutane-1,2,3-tricarboxylate
C05235 10 Hydroxyacetone
C05350 10 2-Hydroxy-3-(4-hydroxyphenyl)propenoate
C05364 10 4-Carboxy-2-oxo-3-hexenedioate
C05406 10 (4S)-5-Hydroxy-2,4-dioxopentanoate
C05519 10 L-Allothreonine
C05607 10 Phenyllactate
C05840 10 Iminoaspartate
C05852 10 2-Hydroxyphenylacetate
C05999 10 Lactaldehyde
C06001 10 (S)-3-Hydroxyisobutyrate
C06029 10 L-threo-3-Methylmalate
C06189 10 Cyclic 2,3-bisphospho-D-glycerate
C06455 10 Hydroxymethylphosphonate
C11205 10 Hexadimethrine bromide
C11527 10 4-Hydroxymandelate
C11811 10 1-Hydroxy-2-methyl-2-butenyl 4-diphosphate
C12456 10 3-Dimethylallyl-4-hydroxyphenylpyruvate
C15499 10 Pentane-2,4-dione
C00025 11 L-Glutamate
C00026 11 2-Oxoglutarate
C00067 11 Formaldehyde
C00077 11 L-Ornithine
C00082 11 L-Tyrosine
C00093 11 sn-Glycerol 3-phosphate
C00111 11 Glycerone phosphate
C00116 11 Glycerol
C00337 11 (S)-Dihydroorotate
C00423 11 trans-Cinnamate
C00430 11 5-Aminolevulinate
C00433 11 2,5-Dioxopentanoate
C00441 11 L-Aspartate 4-semialdehyde
C00448 11 trans,trans-Farnesyl diphosphate
C00502 11 D-Xylonate
C00521 11 (-)-Limonene
C00545 11 L-Arabinonate
C00583 11 Propane-1,2-diol
C00597 11 3-Phosphoglycerate
C00673 11 2-Deoxy-D-ribose 5-phosphate
C00804 11 Propynoate
C00818 11 D-Glucarate
C00820 11 D-Threonine
C00878 11 D-Arabinonate
C00879 11 D-Galactarate
C00989 11 4-Hydroxybutanoic acid
C01013 11 3-Hydroxypropanoate
C01036 11 4-Maleylacetoacetate
C01053 11 (R)-4-Dehydropantoate
C01110 11 5-Amino-2-oxopentanoic acid
C01118 11 O-Succinyl-L-homoserine
C01161 11 3,4-Dihydroxyphenylacetate
C01234 11 1-Aminocyclopropane-1-carboxylate
C01467 11 3-Cresol
C01468 11 4-Cresol
C01667 11 Bacitracin
C01757 11 Triacetate
C01888 11 Aminoacetone
C02207 11 beta-Alanopine
C02341 11 trans-Aconitate
C02344 11 (-)-endo-Fenchol
C02462 11 Sabinene hydrate
C02488 11 (R)-2-Ethylmalate
C02505 11 2-Phenylacetamide
C02631 11 2-Isopropylmaleate
C02642 11 3-Ureidopropionate
C02787 11 2-Methylpropanamine
C02917 11 (S)-Propane-1,2-diol
C03065 11 3-Guanidinopropanoate
C03071 11 3-aci-Nitropropanoate
C03124 11 L-Aspartylhydroxamate
C03166 11 Phosphoguanidinoacetate
C03190 11 (+)-Bornyl-diphosphate
C03519 11 N-Acetyl-L-phenylalanine
C03548 11 trans-2,3-Epoxysuccinate
C03703 11 L-5-Carboxymethylhydantoin
C03979 11 2-Dehydro-3-deoxy-L-rhamnonate
C04227 11 1-(4-Hydroxyphenyl)-2-aminoethanol
C04442 11 2-Dehydro-3-deoxy-6-phospho-D-gluconate
C05332 11 Phenethylamine
C05379 11 Oxalosuccinate
C05520 11 2-Amino-3-oxoadipate
C05585 11 Gentisate aldehyde
C05593 11 3-Hydroxyphenylacetate
C05672 11 2-Amino-3-phosphonopropanoate
C05853 11 Phenylethyl alcohol
C06002 11 (S)-Methylmalonate semialdehyde
C06030 11 Methyloxaloacetate
C06044 11 4-Hydroxyphenylethanol
C06074 11 Myrcene
C06075 11 Terpinolene
C06076 11 Comphene
C06077 11 Pinene
C06099 11 (+)-Limonene
C06307 11 (-)-beta-Pinene
C06308 11 (-)-alpha-Pinene
C07086 11 Phenylacetic acid
C11437 11 1-Deoxy-D-xylulose 5-phosphate
C12457 11 3-Dimethylallyl-4-hydroxymandelic acid
C12459 11 3-Dimethylallyl-4-hydroxybenzaldehyde
C14448 11 Glyoxal
C00062 12 L-Arginine
C00064 12 L-Glutamine
C00132 12 Methanol
C00134 12 Putrescine
C00146 12 Phenol
C00148 12 L-Proline
C00163 12 Propanoate
C00184 12 Glycerone
C00204 12 2-Dehydro-3-deoxy-D-gluconate
C00217 12 D-Glutamate
C00218 12 Methylamine
C00263 12 L-Homoserine
C00295 12 Orotate
C00327 12 L-Citrulline
C00333 12 D-Galacturonate
C00334 12 4-Aminobutanoate
C00349 12 2-Methyl-3-oxopropanoate
C00353 12 Geranylgeranyl diphosphate
C00354 12 D-Fructose 1,6-bisphosphate
C00355 12 3,4-Dihydroxy-L-phenylalanine
C00429 12 5,6-Dihydrouracil
C00479 12 Propanal
C00483 12 Tyramine
C00522 12 (R)-Pantoate
C00623 12 Glycerol 1-phosphate
C00624 12 N-Acetyl-L-glutamate
C00628 12 2,5-Dihydroxybenzoate
C00652 12 D-Arabinono-1,4-lactone
C00672 12 2-Deoxy-D-ribose 1-phosphate
C00751 12 Squalene
C00811 12 4-Coumarate
C00931 12 Porphobilinogen
C00964 12 (-)-trans-Carveol
C00966 12 2-Dehydropantoate
C00969 12 3-Hydroxypropanal
C01061 12 4-Fumarylacetoacetate
C01094 12 D-Fructose 1-phosphate
C01114 12 L-Arabinono-1,4-lactone
C01123 12 (-)-trans-Isopiperitenol
C01131 12 L-Rhamnulose 1-phosphate
C01165 12 L-Glutamate 5-semialdehyde
C01251 12 2-Hydroxybutane-1,2,4-tricarboxylate
C01328 12 HO-
C01456 12 Tropate
C01602 12 Ornithine
C01772 12 trans-2-Hydroxycinnamate
C01801 12 Deoxyribose
C01841 12 Pentalenene
C01860 12 Trichodiene
C01934 12 L-Rhamnonate
C02004 12 Aristolochene
C02170 12 Methylmalonate
C02225 12 2-Methylcitrate
C02238 12 5-Oxo-L-proline
C02266 12 D-Xylonolactone
C02452 12 Perillyl alcohol
C02630 12 2-Hydroxyglutarate
C02670 12 D-Glucuronolactone
C02753 12 D-Xylono-1,4-lactone
C02800 12 4,5-Dioxopentanoate
C02923 12 2,3-Dihydroxytoluene
C02979 12 Glycerol 2-phosphate
C03004 12 N-Hydroxy-L-tyrosine
C03079 12 4-Hydroxy-L-glutamate
C03115 12 Farnesyl triphosphate
C03194 12 (R)-1-Aminopropan-2-ol
C03217 12 2-Hydroxy-3-oxoadipate
C03283 12 L-2,4-Diaminobutanoate
C03284 12 L-3-Amino-isobutanoate
C03287 12 L-Glutamyl 5-phosphate
C03340 12 L-2,3-Dihydrodipicolinate
C03394 12 Erythrulose 1-phosphate
C03428 12 Presqualene diphosphate
C03493 12 D-4-Hydroxyphenylglycine
C03549 12 2-Hydroxycinnamate
C03564 12 1-Pyrroline-2-carboxylate
C03722 12 Pyridine-2,3-dicarboxylate
C03734 12 alpha-D-Glutamyl phosphate
C03771 12 5-Guanidino-2-oxopentanoate
C03785 12 D-Tagatose 1,6-bisphosphate
C03912 12 (S)-1-Pyrroline-5-carboxylate
C04043 12 3,4-Dihydroxyphenylacetaldehyde
C04210 12 N5-(L-1-Carboxyethyl)-L-ornithine
C04322 12 3,4-Dihydro-2H-Pyrrole-2-carboxylate
C04368 12 3-Amino-3-(4-hydroxyphenyl)propanoate
C04411 12 (2R,3S)-3-Isopropylmalate
C04456 12 6-Phospho-5-dehydro-2-deoxy-D-gluconate
C04642 12 2-Hydroxy-5-carboxymethylmuconate semialdehyde
C05378 12 beta-D-Fructose 1,6-bisphosphate
C05405 12 L-Arabinono-1,5-lactone
C05572 12 4-Oxoglutaramate
C05629 12 Phenylpropanoate
C05765 12 L-Glutamyl 1-phosphate
C05817 12 2-Succinyl-6-hydroxy-2,4-cyclohexadiene-1-carboxylate
C05829 12 N-Carbamyl-L-glutamate
C05835 12 2-Formaminobenzoylacetate
C06111 12 Nerolidyl diphosphate
C06394 12 (+)-delta-Cadinene
C06441 12 L-Xylulose 1-phosphate
C06746 12 N-Acetylphenylethylamine
C07271 12 Limonene-1,2-epoxide
C11356 12 trans,trans,cis-Geranylgeranyl diphosphate
C11409 12 (+)-trans-Carveol
C11434 12 2-C-Methyl-D-erythritol 4-phosphate
C12142 12 Vetispiradiene
C12323 12 L-4-Hydroxyphenylglycine
C12458 12 3-Dimethylallyl-4-hydroxybenzoate
C12622 12 cis-3-(3-Carboxyethenyl)-3,5-cyclohexadiene-1,2-diol
C00085 13 D-Fructose 6-phosphate
C00106 13 Uracil
C00179 13 Agmatine
C00181 13 D-Xylose
C00191 13 D-Glucuronate
C00213 13 Sarcosine
C00216 13 D-Arabinose
C00253 13 Nicotinate
C00257 13 D-Gluconic acid
C00259 13 L-Arabinose
C00312 13 L-Xylulose
C00436 13 N-Carbamoylputrescine
C00437 13 N-Acetylornithine
C00514 13 D-Mannonate
C00548 13 Phenyl acetate
C00555 13 4-Aminobutanal
C00558 13 D-Tagaturonate
C00763 13 D-Proline
C00792 13 D-Arginine
C00819 13 D-Glutamine
C00822 13 Dopaquinone
C00940 13 2-Oxoglutaramate
C00954 13 Indole-3-acetate
C01024 13 Hydroxymethylbilane
C01035 13 4-Guanidinobutanoate
C01040 13 L-Gulono-1,4-lactone
C01046 13 N-Methyl-L-glutamate
C01054 13 (S)-2,3-Epoxysqualene
C01077 13 O-Acetyl-L-homoserine
C01097 13 D-Tagatose 6-phosphate
C01102 13 O-Phospho-L-homoserine
C01157 13 trans-4-Hydroxy-L-proline
C01188 13 3-Hydroxy-2-methylpropanoate
C01197 13 3,4-Dihydroxy-trans-cinnamate
C01198 13 3-(2-Hydroxyphenyl)propanoate
C01205 13 (R)-3-Amino-2-methylpropanoate
C01414 13 Casbene
C01682 13 D-Nopaline
C01767 13 (-)-Carvone
C02167 13 Maleylpyruvate
C02237 13 5-Oxo-D-proline
C02265 13 D-Phenylalanine
C02294 13 Methylguanidine
C02457 13 Propane-1,3-diol
C02485 13 (-)-Isopiperitenone
C02512 13 3-Cyano-L-alanine
C02576 13 Perillyl aldehyde
C02647 13 4-Guanidinobutanal
C02714 13 N-Acetylputrescine
C02721 13 N-Methyl-L-alanine
C02730 13 2-Succinylbenzoate
C02876 13 Propanoyl phosphate
C02948 13 4-Hydroxyhexan-3-one
C02991 13 L-Rhamnono-1,4-lactone
C03078 13 4-Guanidinobutanamide
C03153 13 N5-Methyl-L-glutamine
C03296 13 N2-Succinyl-L-arginine
C03406 13 N-(L-Arginino)succinate
C03427 13 Prephytoene diphosphate
C03623 13 N-Methyl-2-oxoglutaramate
C03716 13 Oxaloacetate 4-methyl ester
C03738 13 gamma-L-Glutamyl-D-alanine
C03741 13 (S)-4-Amino-5-oxopentanoate
C03758 13 4-(2-Aminoethyl)-1,2-benzenediol
C03932 13 5-Dehydro-2-deoxy-D-gluconate
C03947 13 Glycerol 1,2-cyclic phosphate
C03972 13 2,3,4,5-Tetrahydrodipicolinate
C04002 13 But-1-ene-1,2,4-tricarboxylate
C04045 13 3-(3,4-Dihydroxyphenyl)pyruvate
C04133 13 N-Acetyl-L-glutamate 5-phosphate
C04137 13 N2-(D-1-Carboxyethyl)-L-arginine
C04186 13 5-Carboxymethyl-2-hydroxymuconate
C04225 13 (Z)-But-2-ene-1,2,3-tricarboxylate
C04236 13 (2S)-2-Isopropyl-3-oxosuccinate
C04349 13 (4S)-4,6-Dihydroxy-2,5-dioxohexanoate
C04409 13 2-Amino-3-carboxymuconate semialdehyde
C04471 13 (4S,5S)-4,5-Dihydroxy-2,6-dioxohexanoate
C04548 13 1-(4-Hydroxyphenyl)-2-(methylamino)ethanol
C04574 13 di-trans,poly-cis-Undecaprenyl diphosphate
C04796 13 4-(L-Alanin-3-yl)-2-hydroxy-cis,cis-muconate 6-semialdehyde
C04797 13 5-(L-Alanin-3-yl)-2-hydroxy-cis,cis-muconate 6-semialdehyde
C05281 13 5-Methylbarbiturate
C05345 13 beta-D-Fructose 6-phosphate
C05427 13 Phytyl diphosphate
C05565 13 Hydantoin-5-propionate
C05616 13 3-O-Methylgallate
C05627 13 4-Hydroxystyrene
C05933 13 N-(omega)-Hydroxyarginine
C05935 13 2-Oxoarginine
C05945 13 L-Arginine phosphate
C05979 13 Propane-1-ol
C06083 13 Tetrahymanol
C06084 13 Hopanoid
C06089 13 ent-Copalyl diphosphate
C06210 13 2-Hydroxy-6-keto-2,4-heptadienoate
C06309 13 Diplopterol
C06310 13 Diploptene
C06316 13 D-erythro-Ascorbate
C06366 13 Homospermidine
C06430 13 D-Galacturonolactone
C06442 13 N-gamma-Acetyldiaminobutyrate
C06655 13 L-N2-(2-Carboxyethyl)arginine
C07276 13 Limonene-1,2-diol
C11383 13 (+)-(S)-Carvone
C11588 13 cis-3-(Carboxy-ethyl)-3,5-cyclo-hexadiene-1,2-diol
C11893 13 Cembrene
C11894 13 Taxa-4(5),11(12)-diene
C11901 13 Copalyl diphosphate
C11902 13 syn-Copalyl diphosphate
C12623 13 trans-2,3-Dihydroxycinnamate
C15503 13 N,N-Dihydroxy-L-tyrosine
C15699 13 gamma-L-Glutamylputrecine
C00092 14 D-Glucose 6-phosphate
C00095 14 D-Fructose
C00231 14 D-Xylulose 5-phosphate
C00233 14 4-Methyl-2-oxopentanoate
C00275 14 D-Mannose 6-phosphate
C00279 14 D-Erythrose 4-phosphate
C00309 14 D-Ribulose
C00310 14 D-Xylulose
C00345 14 6-Phospho-D-gluconate
C00352 14 D-Glucosamine 6-phosphate
C00379 14 Xylitol
C00508 14 L-Ribulose
C00526 14 Deoxyuridine
C00532 14 L-Arabitol
C00618 14 3-Dehydro-L-gulonate
C00629 14 2-Dehydro-D-gluconate
C00644 14 D-Mannitol 1-phosphate
C00665 14 beta-D-Fructose 2,6-bisphosphate
C00668 14 alpha-D-Glucose 6-phosphate
C00795 14 D-Tagatose
C00800 14 L-Gulonate
C00817 14 D-Altronate
C00905 14 D-Fructuronate
C01020 14 6-Hydroxynicotinate
C01026 14 N,N-Dimethylglycine
C01051 14 Uroporphyrinogen III
C01062 14 5-Dehydro-D-gluconate
C01096 14 Sorbitol 6-phosphate
C01112 14 D-Arabinose 5-phosphate
C01113 14 D-Galactose 6-phosphate
C01172 14 beta-D-Glucose 6-phosphate
C01187 14 3-Deoxy-D-manno-octulosonate
C01195 14 1-Phospho-alpha-D-glucuronate
C01207 14 3-(3,4-Dihydroxyphenyl)lactate
C01250 14 N-Acetyl-L-glutamate 5-semialdehyde
C01508 14 L-Lyxose
C01724 14 Lanosterol
C01902 14 Cycloartenol
C02024 14 D-Mannuronate
C02253 14 Benzoylagmatine
C02336 14 beta-D-Fructose
C02431 14 L-Rhamnofuranose
C02514 14 3-Fumarylpyruvate
C02726 14 N4-Phosphoagmatine
C02916 14 (S)-Norlaudanosoline
C03030 14 Uracil 5-carboxylate
C03047 14 1,4-Diguanidinobutane
C03289 14 L-xylo-Hexulonolactone
C03291 14 L-Xylulose 5-phosphate
C03387 14 D-Glucurono-6,2-lactone
C03415 14 N2-Succinyl-L-ornithine
C03440 14 cis-4-Hydroxy-D-proline
C03584 14 3-(Uracil-1-yl)-L-alanine
C03824 14 2-Aminomuconate semialdehyde
C03871 14 L-2-Amino-6-oxoheptanedioate
C03906 14 beta-L-Arabinose 1-phosphate
C04044 14 3-(2,3-Dihydroxyphenyl)propanoate
C04052 14 5-Carboxy-2-oxohept-3-enedioate
C04053 14 5-Dehydro-4-deoxy-D-glucuronate
C04353 14 (Z)-4-Hydroxyphenylacetaldehyde-oxime
C04366 14 3-(2-Carboxyethenyl)-cis,cis-muconate
C04462 14 N-Succinyl-2-L-amino-6-oxoheptanedioate
C04509 14 di-trans,poly-cis-Decaprenyl diphosphate
C05380 14 Nicotinurate
C05385 14 D-Glucuronate 1-phosphate
C05413 14 Phytoene
C05421 14 cis-Phytoene
C05539 14 N-Acetyl-L-2-amino-6-oxopimelate
C05620 14 N-Acetyl-D-phenylalanine
C05662 14 Homoisocitrate
C05670 14 beta-Aminopropionitrile
C05711 14 gamma-Glutamyl-beta-cyanoalanine
C05766 14 Uroporphyrinogen I
C05834 14 3-Methyldioxyindole
C05936 14 N4-Acetylaminobutanal
C05939 14 Linatine
C06019 14 D-arabino-3-Hexulose 6-phosphate
C06047 14 Stizolobate
C06048 14 Stizolobinate
C06085 14 Triterpenoid
C06086 14 Pimaradiene
C06090 14 ent-Kaurene
C06160 14 (S)-Norcoclaurine
C06224 14 3,4-Dihydroxystyrene
C06231 14 Ectoine
C06311 14 Galactitol 1-phosphate
C08615 14 alpha-Amyrin
C08616 14 beta-Amyrin
C08628 14 Lupeol
C11412 14 (1R,4S)-Iso-dihydrocarvone
C11877 14 (+)-Sandaracopimaradiene
C11878 14 (-)-Abietadiene
C11879 14 Levopimaradiene
C11880 14 Neoabietadiene
C11881 14 Palustradiene
C11891 14 Aphidicol-16-ene
C11892 14 Aphidicol-15-ene
C11924 14 Perillic acid
C11937 14 (1S,4R)-1-Hydroxy-2-oxolimonene
C12624 14 2-Hydroxy-6-ketononatrienedioate
C15532 14 N-Acetyl-L-citrulline
C15668 14 1-Pyrroline
C15700 14 gamma-Glutamyl-gamma-aminobutyraldehyde
C00031 15 D-Glucose
C00072 15 Ascorbate
C00103 15 D-Glucose 1-phosphate
C00121 15 D-Ribose
C00123 15 L-Leucine
C00159 15 D-Mannose
C00199 15 D-Ribulose 5-phosphate
C00221 15 beta-D-Glucose
C00267 15 alpha-D-Glucose
C00281 15 Sedoheptulose 7-phosphate
C00299 15 Uridine
C00322 15 2-Oxoadipate
C00357 15 N-Acetyl-D-glucosamine 6-phosphate
C00365 15 dUMP
C00392 15 Mannitol
C00447 15 Sedoheptulose 1,7-bisphosphate
C00474 15 Ribitol
C00476 15 D-Lyxose
C00507 15 L-Rhamnose
C00636 15 D-Mannose 1-phosphate
C00650 15 4-Hydroxymandelonitrile
C00663 15 beta-D-Glucose 1-phosphate
C00680 15 meso-2,6-Diaminoheptanedioate
C00770 15 L-Idonate
C00794 15 D-Sorbitol
C01059 15 2,5-Dihydroxypyridine
C01101 15 L-Ribulose 5-phosphate
C01177 15 Inositol 1-phosphate
C01218 15 6-Phospho-2-dehydro-D-gluconate
C01236 15 D-Glucono-1,5-lactone 6-phosphate
C01394 15 Xylose
C01697 15 Galactitol
C01904 15 D-Arabitol
C02214 15 (E)-Glutaconate
C02220 15 2-Aminomuconate
C02591 15 Sucrose 6-phosphate
C02674 15 Deoxyribonolactone
C02780 15 2,5-Didehydro-D-gluconate
C02888 15 Sorbose 1-phosphate
C02895 15 Xylitol 5-phosphate
C02946 15 4-Acetamidobutanoate
C03063 15 2-Oxohept-3-enedioate
C03263 15 Coproporphyrinogen III
C03267 15 beta-D-Fructose 2-phosphate
C03393 15 4-Phospho-D-erythronate
C03742 15 (S)-4-Hydroxymandelonitrile
C04006 15 1D-myo-Inositol 3-phosphate
C04282 15 1-Pyrroline-4-hydroxy-2-carboxylate
C04390 15 N6-Acetyl-LL-2,6-diaminoheptanedioate
C04421 15 N-Succinyl-LL-2,6-diaminoheptanedioate
C04478 15 3-Deoxy-D-manno-octulosonate 8-phosphate
C04575 15 (4R,5S)-4,5,6-Trihydroxy-2,3-dioxohexanoate
C04691 15 2-Dehydro-3-deoxy-D-arabino-heptonate 7-phosphate
C04733 15 4-(4-Deoxy-beta-D-gluc-4-enuronosyl)-D-galacturonate
C05108 15 14-Demethyllanosterol
C05109 15 24,25-Dihydrolanosterol
C05382 15 D-Sedoheptulose 7-phosphate
C05414 15 Phytofluene
C05437 15 Zymosterol
C05533 15 Oxaloglutarate
C05600 15 2-Hydroxyhepta-2,4-dienedioate
C05768 15 Coproporphyrinogen I
C05932 15 N-Succinyl-L-glutamate 5-semialdehyde
C06156 15 alpha-D-Glucosamine 1-phosphate
C06312 15 L-Tagatose 6-phosphate
C06440 15 2-Dehydro-D-glucono-1,5-lactone
C08980 15 Soyasapogenol B
C11405 15 (3R)-3-Isopropenyl-6-oxoheptanoate
C11415 15 (1S,4S)-Dihydrocarvone
C11455 15 4,4-Dimethyl-5alpha-cholesta-8,14,24-trien-3beta-ol
C11505 15 Propene
C11872 15 Kaur-16-en-18-ol
C14899 15 3-Dehydro-L-gulonate 6-phosphate
C15523 15 2,6-Dihydroxynicotinate
C15767 15 gamma-Glutamyl-gamma-aminobutyraye
C00047 16 L-Lysine
C00089 16 Sucrose
C00105 16 UMP
C00117 16 D-Ribose 5-phosphate
C00124 16 D-Galactose
C00137 16 myo-Inositol
C00140 16 N-Acetyl-D-glucosamine
C00177 16 Cyanide
C00185 16 Cellobiose
C00198 16 D-Glucono-1,5-lactone
C00208 16 Maltose
C00247 16 L-Sorbose
C00425 16 Dehydroascorbate
C00458 16 dCTP
C00547 16 L-Noradrenaline
C00620 16 alpha-D-Ribose 1-phosphate
C00660 16 D-Glucose 1,6-bisphosphate
C00666 16 LL-2,6-Diaminoheptanedioate
C00689 16 alpha,alpha'-Trehalose 6-phosphate
C00861 16 L-Rhamnulose
C00956 16 L-2-Aminoadipate
C01041 16 Monodehydroascorbate
C01068 16 D-Ribitol 5-phosphate
C01079 16 Protoporphyrinogen IX
C01083 16 alpha,alpha-Trehalose
C01182 16 D-Ribulose 1,5-bisphosphate
C01225 16 sn-glycero-3-Phospho-1-inositol
C01231 16 alpha-D-Glucose 1,6-bisphosphate
C01346 16 dUDP
C01596 16 Maleamate
C01620 16 Threonate
C01685 16 D-Ribonate
C02048 16 Laminaribiose
C02076 16 Sedoheptulose
C02360 16 2-Hydroxyadipate
C02486 16 (3R)-beta-Leucine
C02655 16 6-Acetyl-D-glucose
C02710 16 N-Acetyl-L-leucine
C02779 16 2-Dehydro-D-glucose
C02995 16 Maltose 6'-phosphate
C03107 16 D-Glucono-1,4-lactone
C03766 16 4-Hydroxyphenylacetonitrile
C04256 16 N-Acetyl-D-glucosamine 1-phosphate
C04257 16 N-Acetyl-D-mannosamine 6-phosphate
C04299 16 D-myo-Inositol 1,2-cyclic phosphate
C04534 16 6-Phospho-beta-D-glucosyl-(1,4)-D-glucose
C05110 16 4alpha-Methylcholesta-8-en-3beta-ol
C05396 16 Lactose 6-phosphate
C05411 16 L-Xylonate
C05412 16 L-Lyxonate
C05422 16 L-Dehydroascorbate
C05430 16 zeta-Carotene
C05439 16 5alpha-Cholesta-7,24-dien-3beta-ol
C05601 16 4-Hydroxy-2-oxo-heptanedioate
C05931 16 N-Succinyl-L-glutamate
C05941 16 2-Oxo-4-hydroxy-5-aminovalerate
C05942 16 Pyrrole-2-carboxylate
C06046 16 Salidroside
C06054 16 2-Oxo-3-hydroxy-4-phosphobutanoate
C06201 16 2,4-Dihydroxyhept-2-enedioate
C06547 16 Ethylene
C07350 16 3-Methyl-1-(2,4,6-trihydroxyphenyl)butan-1-one
C07836 16 D-glycero-D-manno-Heptose 7-phosphate
C11506 16 (R)-1,2-Epoxypropane
C11507 16 (S)-1,2-Epoxypropane
C11873 16 Kaur-16-en-18-al
C15508 16 1,2-Epoxypropane
C15548 16 2-alpha-D-Glucosyl-D-glucose
C15556 16 3,4-Dihydroxy-2-butanone 4-phosphate
C00015 17 UDP
C00119 17 5-Phospho-alpha-D-ribose 1-diphosphate
C00239 17 dCMP
C00243 17 Lactose
C00273 17 5-Dehydro-D-fructose
C00329 17 D-Glucosamine
C00408 17 L-Pipecolate
C00446 17 alpha-D-Galactose 1-phosphate
C00449 17 N6-(L-1,3-Dicarboxypropyl)-L-lysine
C00460 17 dUTP
C00645 17 N-Acetyl-D-mannosamine
C00691 17 2,4,6/3,5-Pentahydroxycyclohexanone
C00705 17 dCDP
C00739 17 D-Lysine
C00880 17 D-Galactonate
C00988 17 2-Phosphoglycolate
C00990 17 5-Aminopentanamide
C01028 17 N6-Hydroxy-L-lysine
C01093 17 Cellobiono-1,5-lactone
C01133 17 N-Acetyl-D-glucosaminate
C01142 17 (3S)-3,6-Diaminohexanoate
C01151 17 D-Ribose 1,5-bisphosphate
C01168 17 Pseudouridine 5'-phosphate
C01189 17 5alpha-Cholest-7-en-3beta-ol
C01214 17 1-Amino-1-deoxy-scyllo-inositol
C01235 17 1-alpha-D-Galactosyl-myo-inositol
C01258 17 1,2-Didehydropiperidine-2-carboxylate
C01475 17 Allysine
C01507 17 L-Iditol
C01672 17 Cadaverine
C01742 17 Palatinose
C02130 17 Acetyl-maltose
C02143 17 D-threo-Aldose
C02191 17 Protoporphyrin
C02427 17 L-Homocitrulline
C02669 17 D-Galactono-1,5-lactone
C02727 17 N6-Acetyl-L-lysine
C02728 17 N6-Methyl-L-lysine
C02837 17 L-Lysine 1,6-lactam
C02964 17 D-Glucosyl-D-mannose
C03064 17 3-Dehydro-L-threonate
C03090 17 5-Phosphoribosylamine
C03239 17 6-Amino-2-oxohexanoate
C03269 17 D-galacto-Hexodialdose
C03383 17 D-Galactono-1,4-lactone
C03467 17 3-Oxo-4-methylpentanoic acid
C03661 17 1F-beta-D-Fructosylsucrose
C03736 17 alpha-D-Ribose 5-phosphate
C03845 17 5alpha-Cholest-8-en-3beta-ol
C04020 17 N2-(D-1-Carboxyethyl)-L-lysine
C04076 17 L-2-Aminoadipate 6-semialdehyde
C04211 17 N6-[(Indole-3-yl)acetyl]-L-lysine
C04359 17 1-Deoxy-D-altro-heptulose 7-phosphate
C04540 17 N4-(Acetyl-beta-D-glucosaminyl)asparagine
C05111 17 Methostenol
C05399 17 Melibiitol
C05400 17 Epimelibiose
C05401 17 3-beta-D-Galactosyl-sn-glycerol
C05431 17 Neurosporene
C05577 17 3,4-Dihydroxymandelaldehyde
C05714 17 alpha-Aminopropiononitrile
C05715 17 gamma-Amino-gamma-cyanobutanoate
C05841 17 Nicotinate D-ribonucleoside
C06055 17 O-Phospho-4-hydroxy-L-threonine
C06222 17 Sedoheptulose 1-phosphate
C06241 17 N-Acetylneuraminate 9-phosphate
C06548 17 Ethylene oxide
C07272 17 Maleimide
C11472 17 D-glycero-D-manno-Heptose 1,7-bisphosphate
C11874 17 Kaur-16-en-18-oic acid
C15483 17 D-Galactonolactone
C15585 17 myo-Inositol phosphate
C00029 18 UDP-glucose
C00043 18 UDP-N-acetyl-D-glucosamine
C00075 18 UTP
C00270 18 N-Acetylneuraminate
C00302 18 Glutamate
C00431 18 5-Aminopentanoate
C00450 18 2,3,4,5-Tetrahydropyridine-2-carboxylate
C00492 18 Raffinose
C00881 18 Deoxycytidine
C01103 18 Orotidine 5'-phosphate
C01164 18 Cholesta-5,7-dien-3beta-ol
C01170 18 UDP-N-acetyl-D-mannosamine
C01185 18 Nicotinate D-ribonucleotide
C01186 18 (3S,5S)-3,5-Diaminohexanoate
C01216 18 2-Dehydro-3-deoxy-D-galactonate
C01239 18 N-Acetyl-beta-D-glucosaminylamine
C01283 18 1-Amino-1-deoxy-scyllo-inositol 4-phosphate
C01401 18 Alanine
C01582 18 Galactose
C03752 18 2-Amino-2-deoxy-D-gluconate
C03838 18 5'-Phosphoribosylglycinamide
C03955 18 N6-Acetyl-N6-hydroxy-L-lysine
C04092 18 delta1-Piperideine-2-carboxylate
C04287 18 3,5/4-Trihydroxycyclohexa-1,2-dione
C04302 18 N-(5-Phospho-D-ribosyl)anthranilate
C05161 18 2,5-Diaminohexanoate
C05328 18 D-2-Amino-hexano-6-lactam
C05548 18 6-Acetamido-2-oxohexanoate
C05576 18 3,4-Dihydroxyphenylethyleneglycol
C05580 18 3,4-Dihydroxymandelate
C06004 18 (R)-3-Methyl-2-oxobutanoate
C06056 18 4-Hydroxy-L-threonine
C06372 18 Lacto-N-biose
C06891 18 D-2,3-Diketo 4-deoxy-epi-inositol
C07335 18 2-Amino-3-oxo-4-phosphonooxybutyrate
C07838 18 D-glycero-D-manno-Heptose 1-phosphate
C10906 18 D-Fructose
C11875 18 ent-7alpha-Hydroxykaur-16-en-19-oic acid
C12455 18 5-Aminopentanal
C14146 18 alpha-Zeacarotene
C00052 19 UDP-D-galactose
C00063 19 CTP
C00113 19 PQQ
C00167 19 UDP-glucuronate
C00187 19 Cholesterol
C00203 19 UDP-N-acetyl-D-galactosamine
C01158 19 1-O-Galloyl-beta-D-glucose
C01286 19 2-Dehydro-3-deoxy-D-galactonate 6-phosphate
C01294 19 1-Guanidino-1-deoxy-scyllo-inositol 4-phosphate
C01302 19 1-(2-Carboxyphenylamino)-1'-deoxy-D-ribulose 5'-phosphate
C01613 19 Stachyose
C01855 19 Taxiphyllin
C03003 19 N-Glucosylnicotinate
C03087 19 5-Acetamidopentanoate
C03097 19 Aryl beta-D-glucoside
C03142 19 N-D-Glucosylarylamine
C03273 19 5-Oxopentanoate
C03656 19 (S)-5-Amino-3-oxohexanoic acid
C03708 19 N-Acetyl-O-acetylneuraminate
C03971 19 1F-alpha-D-Galactosylraffinose
C03993 19 4-(beta-D-Glucosyloxy)benzoate
C04015 19 N-Acetyl-4-O-acetylneuraminate
C04016 19 N-Acetyl-7-O-acetylneuraminate
C04017 19 N-Acetyl-9-O-acetylneuraminate
C04089 19 UDP-4-dehydro-6-deoxy-D-glucose
C04124 19 Indole-3-acetyl-beta-1-D-glucose
C04164 19 trans-Cinnamoyl beta-D-glucoside
C04376 19 5'-Phosphoribosyl-N-formylglycinamide
C04415 19 4-O-beta-D-Glucosyl-4-hydroxycinnamate
C04501 19 N-Acetyl-alpha-D-glucosamine 1-phosphate
C04573 19 UDP-N-acetyl-2-amino-2-deoxy-D-glucuronate
C04631 19 UDP-N-acetyl-3-(1-carboxyvinyl)-D-glucosamine
C05005 19 Glycolipid
C05114 19 Mucopolysaccharide
C05143 19 Dhurrin
C05158 19 trans-beta-D-Glucosyl-2-hydroxycinnamate
C05383 19 Aminosugars
C05402 19 Melibiose
C05443 19 Vitamin D3
C05554 19 Aerobactin
C05825 19 2-Amino-5-oxohexanoate
C06057 19 3-Aminopropane-1,2-diol
C06093 19 Gibberellin A12 aldehyde
C06114 19 gamma-Glutamyl-beta-aminopropiononitrile
C06181 19 Piperideine
C06186 19 Arbutin
C06240 19 UDP-N-acetyl-D-mannosaminouronate
C06892 19 2-Deoxy-5-keto-D-gluconic acid
C08586 19 delta-Carotene
C11638 19 3-Amino-2-oxopropyl phosphate
C11876 19 6beta,7beta-Dihydroxykaurenoic acid
C12210 19 UDP-3-ketoglucose
C00055 20 CMP
C00112 20 CDP
C00128 20 CMP-N-acetylneuraminate
C00190 20 UDP-D-xylose
C00293 20 Glucose
C00489 20 Glutarate
C00501 20 CDP-glucose
C00513 20 CDP-glycerol
C00570 20 CDP-ethanolamine
C00599 20 Cholest-4-en-3-one
C00611 20 N-Acetyllactosamine
C00617 20 UDP-D-galacturonate
C00627 20 Pyridoxine phosphate
C00789 20 CDP-ribitol
C00941 20 3',5'-Cyclic CMP
C01050 20 UDP-N-acetylmuramate
C01359 20 PQQH2
C01623 20 UDP-apiose
C02199 20 UDP-L-rhamnose
C02330 20 UDP-L-iduronate
C03506 20 Indoleglycerol phosphate
C03594 20 7alpha-Hydroxycholesterol
C03691 20 CMP-N-glycoloylneuraminate
C03733 20 UDP-alpha-D-galacto-1,4-furanose
C03848 20 6F-alpha-D-Galactosylsucrose
C03855 20 Cholesteryl-beta-D-glucoside
C04101 20 1-O,6-O-Digalloyl-beta-D-glucose
C04121 20 CMP-3-deoxy-D-manno-octulosonate
C04280 20 1-Guanidino-1-deoxy-scyllo-inositol
C04640 20 2-(Formamido)-N1-(5'-phosphoribosyl)acetamidine
C04641 20 2-(alpha-D-Galactosyl)-sn-glycerol 3-phosphate
C04703 20 alpha-D-Galactosyl-(1,1')-sn-glycerol 3-phosphate
C04739 20 UDP-N-acetyl-6-(D-galactose-1-phospho)-D-glucosamine
C05404 20 D-Gal alpha 1->6D-Gal alpha 1->6D-Glucose
C05418 20 Cholesterol-5beta,6beta-epoxide
C05419 20 Cholesterol-5alpha,6beta-epoxide
C05433 20 alpha-Carotene
C05500 20 20alpha-Hydroxycholesterol
C05502 20 22beta-Hydroxycholesterol
C05673 20 CMP-2-aminoethylphosphonate
C05839 20 cis-beta-D-Glucosyl-2-hydroxycinnamate
C06180 20 Anabasine
C06182 20 Pelletierine
C06358 20 Methyl cinnamate
C06359 20 Ethyl cinnamate
C06360 20 Propyl cinnamate
C06893 20 2-Deoxy-5-keto-D-gluconic acid 6-phosphate
C11435 20 4-(Cytidine 5'-diphospho)-2-C-methyl-D-erythritol
C11857 20 Gibberellin A12
C13550 20 24-Hydroxycholesterol
C13952 20 UDP-N-acetyl-D-galactosaminuronic acid
C15599 20
6-(2-Amino-2-carboxyethyl)-7,8-dioxo-7,8-dihydroquinoline-2,4-dicarboxylate
C00018 21 Pyridoxal phosphate
C00078 21 L-Tryptophan
C00314 21 Pyridoxine
C00380 21 Cytosine
C00463 21 Indole
C00475 21 Cytidine
C00935 21 UDP-L-arabinose
C01212 21 UDP-N-acetylmuramoyl-L-alanine
C01219 21 CDP-4-dehydro-6-deoxy-D-glucose
C03091 21 5beta-Cholestan-3-one
C03238 21 5alpha-Cholestan-3-one
C03373 21 Aminoimidazole ribotide
C03410 21 N-Glycoloyl-neuraminate
C03737 21 alpha-D-Xylose 1-phosphate
C03872 21 L-Serine-phosphoethanolamine
C04037 21 1-Phospho-alpha-D-galacturonate
C04847 21
alpha-D-Galactosyl-1,3-beta-D-galactosyl-1,4-N-acetyl-D-glucosamine
C04886 21
alpha-N-Acetylneuraminyl-2,6-beta-D-galactosyl-1,4-N-acetyl-beta-D-glucosamine
C05425 21 3beta,5alpha,6beta-Cholestanetriol
C05455 21 7alpha-Hydroxycholest-4-en-3-one
C05499 21 17alpha,20alpha-Dihydroxycholesterol
C05501 21 20alpha,22beta-Dihydroxycholesterol
C05838 21 cis-2-Hydroxycinnamate
C06016 21 Pentosans
C06183 21 Anapheline
C08601 21 Lutein
C11436 21 2-Phospho-4-(cytidine 5'-diphospho)-2-C-methyl-D-erythritol
C11860 21 Gibberellin A15 open lactone
C15518 21 (24S)-Cholest-5-ene-3beta,7alpha,24-triol
C00250 22 Pyridoxal
C00331 22 Indolepyruvate
C00398 22 Tryptamine
C00647 22 Pyridoxamine phosphate
C00692 22 UDP-N-acetylmuramoyl-L-alanyl-D-glutamate
C00977 22 L-Tryptophanamide
C01279 22 4-Amino-5-hydroxymethyl-2-methylpyrimidine
C02373 22 4-Methylpentanal
C02693 22 Indole-3-acetamide
C02700 22 L-Formylkynurenine
C02720 22 N-Hydroxyarylamine
C03230 22 3-Indoleglycolaldehyde
C03574 22 2-Formylaminobenzaldehyde
C03996 22 5'-O-beta-D-Glucosylpyridoxine
C04290 22 4-(3-Methylbut-2-enyl)-L-tryptophan
C04297 22 CDP-4-dehydro-3,6-dideoxy-D-glucose
C04751 22 1-(5-Phospho-D-ribosyl)-5-amino-4-imidazolecarboxylate
C05138 22 17alpha-Hydroxypregnenolone
C05451 22 7alpha-Hydroxy-5beta-cholestan-3-one
C05457 22 7alpha,12alpha-Dihydroxycholest-4-en-3-one
C05658 22 Indoxyl
C05851 22 Coumarin
C06051 22 Isopyridoxal
C06732 22 alpha,beta-Didehydrotryptophan
C11453 22 2-C-Methyl-D-erythritol 2,4-cyclodiphosphate
C11861 22 Gibberellin A24
C12312 22 Indolin-2-one
C15667 22 5-carboxyamino-1-(5-phospho-D-ribosyl)imidazole
C00328 23 L-Kynurenine
C00534 23 Pyridoxamine
C00637 23 Indole-3-acetaldehyde
C00847 23 4-Pyridoxate
C00971 23 4-Pyridoxolactone
C01176 23 17alpha-Hydroxyprogesterone
C01227 23 3beta-Hydroxyandrost-5-en-17-one
C01987 23 2-Aminophenol
C02043 23 Indolelactate
C02709 23 N-Acetoxyarylamine
C02775 23 2,3-Dihydroxyindole
C03598 23 CDP-3,6-dideoxy-D-glucose
C04529 23 (3S,4S)-3-Hydroxytetradecane-1,3,4-tricarboxylate
C04556 23 4-Amino-2-methyl-5-phosphomethylpyrimidine
C04655 23 (2S,3S)-2-Hydroxytridecane-1,2,3-tricarboxylate
C04700 23 UDP-N-acetylmuramoyl-L-alanyl-D-glutamyl-L-lysine
C04823 23 1-(5'-Phosphoribosyl)-5-amino-4-(N-succinocarboxamide)-imidazole
C04877 23
UDP-N-acetylmuramoyl-L-alanyl-D-gamma-glutamyl-meso-2,6-diaminopimelate
C05452 23 3alpha,7alpha-Dihydroxy-5beta-cholestane
C05453 23 7alpha,12alpha-Dihydroxy-5beta-cholestan-3-one
C05487 23 17alpha,21-Dihydroxypregnenolone
C05653 23 Formylanthranilate
C05892 23 UDP-N-acetylmuramoyl-L-alanyl-gamma-D-glutamyl-L-lysine
C08481 23 Indican
C11130 23 1,3-Dihydro-3-hydroxy-2H-indol-2-one
C11862 23 Gibberellin A36
C00280 24 Androst-4-ene-3,17-dione
C00632 24 3-Hydroxyanthranilate
C00955 24 Indole-3-ethanol
C01252 24 4-(2-Aminophenyl)-2,4-dioxobutanoate
C02161 24 Isophenoxazine
C03227 24 3-Hydroxy-L-kynurenine
C03599 24 CDP-3,6-dideoxy-D-mannose
C04295 24 Androst-5-ene-3beta,17beta-diol
C04518 24 17alpha,20alpha-Dihydroxypregn-4-en-3-one
C04677 24 1-(5'-Phosphoribosyl)-5-amino-4-imidazolecarboxamide
C04702 24 UDPMurAc(oyl-L-Ala-D-gamma-Glu-L-Lys-D-Ala-D-Ala)
C04752 24 2-Methyl-4-amino-5-hydroxymethylpyrimidine diphosphate
C04846 24
UDP-N-acetylmuramoyl-L-alanyl-D-glutamyl-L-lysyl-D-alanyl-D-alanine
C04882 24
UDP-N-acetylmuramoyl-L-alanyl-D-glutamyl-6-carboxy-L-lysyl-D-alanyl-D-alanine
C05139 24 16alpha-Hydroxydehydroepiandrosterone
C05444 24 3alpha,7alpha,26-Trihydroxy-5beta-cholestane
C05454 24 3alpha,7alpha,12alpha-Trihydroxy-5beta-cholestane
C05488 24 11-Deoxycortisol
C05489 24 11beta,17alpha,21-Trihydroxypregnenolone
C05497 24 21-Deoxycortisol
C05657 24 6-Hydroxyindolelactate
C06050 24 2-Methyl-3-hydroxy-5-formylpyridine-4-carboxylate
C06330 24 Quinoline-3,4-diol
C11503 24 3-Hydroxy-1H-quinolin-4-one
C15769 24 HBOA
C00535 25 Testosterone
C00735 25 Cortisol
C01717 25 4-Hydroxy-2-quinolinecarboxylic acid
C04051 25 5-Amino-4-imidazolecarboxyamide
C04584 25 6-Imino-5-oxocyclohexa-1,3-dienecarboxylate
C04734 25 1-(5'-Phosphoribosyl)-5-formamido-4-imidazolecarboxamide
C05140 25 16alpha-Hydroxyandrost-4-ene-3,17-dione
C05290 25 19-Hydroxyandrost-4-ene-3,17-dione
C05445 25 3alpha,7alpha-Dihydroxy-5beta-cholestan-26-al
C05446 25 3alpha,7alpha,12alpha,26-Tetrahydroxy-5beta-cholestane
C05636 25 3-Hydroxykynurenamine
C05640 25 Cinnavalininate
C05645 25 4-(2-Amino-3-hydroxyphenyl)-2,4-dioxobutanoate
C06343 25 Quinolin-4-ol
C06432 25 UDP-N-acetylmuramoyl-L-alanyl-D-glutamyl-L-lysyl-D-alanine
C15770 25 DIBOA
C00130 26 IMP
C00762 26 Cortisone
C01249 26 7,8-Dihydro-7,8-dihydroxykynurenate
C01301 26 3alpha,7alpha,12alpha-Trihydroxy-5beta-cholestan-26-al
C02470 26 Xanthurenic acid
C02821 26 Cortisol 21-acetate
C04554 26 3alpha,7alpha-Dihydroxy-5beta-cholestanate
C05294 26 19-Hydroxytestosterone
C05297 26 19-Oxoandrost-4-ene-3,17-dione
C05471 26 11beta,17alpha,21-Trihydroxy-5beta-pregnane-3,20-dione
C05637 26 4,8-Dihydroxyquinoline
C11134 26 Testosterone glucuronide
C15772 26 DIBOA-glucoside
C00262 27 Hypoxanthine
C00294 27 Inosine
C00468 27 Estrone
C00655 27 Xanthosine 5'-phosphate
C01111 27 7,8-Dihydroxykynurenate
C03588 27 4,5alpha-Dihydrocortisone
C04722 27 3alpha,7alpha,12alpha-Trihydroxy-5beta-cholestanoate
C05295 27 19-Oxotestosterone
C05469 27 17alpha,21-Dihydroxy-5beta-pregnane-3,11,20-trione
C05472 27 Urocortisol
C00385 28 Xanthine
C00951 28 Estradiol-17beta
C01762 28 Xanthosine
C01993 28 5'-Oxoinosine
C02537 28 Estradiol-17alpha
C04826 28 5-(3-Carboxy-3-oxopropenyl)-4,6-dihydroxypyridine-2-carboxylate
C05298 28 2-Hydroxyestrone
C05300 28 16alpha-Hydroxyestrone
C05470 28 Urocortisone
C05482 28 Cortol
C05641 28 5-(3'-Carboxy-3'-oxopropenyl)-4,6-dihydroxypicolinate
C11133 28 Estrone glucuronide
C00366 29 Urate
C00387 29 Guanosine
C05141 29 Estriol
C05301 29 2-Hydroxyestradiol-17beta
C05481 29 Cortolone
C05503 29 Estradiol-17beta 3-glucuronide
C05515 29 5-Ureido-4-imidazole carboxylate
C05656 29 5-(3'-Carboxy-3'-oxopropyl)-4,6-dihydroxypicolinate
C11631 29 9-Riburonosylhypoxanthine
C00144 30 GMP
C00242 30 Guanine
C05504 30 16-Glucuronide-estriol
C05513 30 Urate-3-ribonucleoside
C05516 30 5-Amino-4-imidazole carboxylate
C05654 30 5-(2'-Formylethyl)-4,6-dihydroxypicolinate
C06121 30 3-Ketosphingosine
C11821 30 5-Hydroxyisourate
C00035 31 GDP
C00249 31 Hexadecanoic acid
C00319 31 Sphingosine
C00330 31 Deoxyguanosine
C00517 31 Hexadecanal
C02348 31 (R)(-)-Allantoin
C02350 31 (S)(+)-Allantoin
C02934 31 3-Dehydrosphinganine
C05239 31 5-Aminoimidazole
C05655 31 5-(2'-Carboxyethyl)-4,6-dihydroxypicolinate
C12248 31 5-Hydroxy-2-oxo-4-ureido-2,5-dihydro-1H-imidazole-5-carboxylate
C00044 32 GTP
C00096 32 GDP-mannose
C00362 32 dGMP
C00394 32 GDP-glucose
C00499 32 Allantoate
C00823 32 1-Hexadecanol
C00836 32 Sphinganine
C01228 32 Guanosine 3',5'-bis(diphosphate)
C01747 32 Psychosine
C01948 32 Pentadecanal
C02788 32 2-trans-Hexadecenal
C06124 32 Sphingosine 1-phosphate
C06195 32 Imidazolone
C00361 33 dGDP
C00603 33 (-)-Ureidoglycolate
C00942 33 3',5'-Cyclic GMP
C00976 33 GDP-D-mannuronate
C01120 33 Sphinganine 1-phosphate
C01222 33 GDP-4-dehydro-6-deoxy-D-mannose
C01261 33 P1,P4-Bis(5'-guanosyl) tetraphosphate
C01304 33 2,5-Diamino-6-hydroxy-4-(5'-phosphoribosylamino)pyrimidine
C01551 33 Allantoin
C02091 33 Ureidoglycine
C02280 33 GDP-L-galactose
C02718 33 N-Formiminoglycine
C03794 33 N6-(1,2-Dicarboxyethyl)-AMP
C04494 33 Guanosine 3'-diphosphate 5'-triphosphate
C04895 33
2-Amino-4-hydroxy-6-(erythro-1,2,3-trihydroxypropyl)dihydropteridinetriphosphate
C05922 33 Formamidopyrimidine nucleoside triphosphate
C06123 33 Hexadecenal
C11516 33 2-(alpha-D-Mannosyl)-3-phosphoglycerate
C12144 33 Phytosphingosine
C15563 33 2-Amino-5-formylamino-6-(5-phosphoribosylamino)pyrimidin-4(3H)-one
C00020 34 AMP
C00286 34 dGTP
C00325 34 GDP-L-fucose
C00802 34 Oxalureate
C01268 34 5-Amino-6-(5'-phosphoribosylamino)uracil
C02977 34 GDP-6-deoxy-D-talose
C03117 34 GDP-6-deoxy-D-mannose
C03684 34 6-Pyruvoyltetrahydropterin
C04874 34
2-Amino-4-hydroxy-6-(D-erythro-1,2,3-trihydroxypropyl)-7,8-dihydropteridine
C05923 34 2,5-Diaminopyrimidine nucleoside triphosphate
C05925 34 Dihydroneopterin phosphate
C11544 34 2(alpha-D-Mannosyl)-D-glycerate
C14830 34 GDP-4-keto-6-L-deoxygalactose
C00002 35 ATP
C00008 35 ADP
C00054 35 Adenosine 3',5'-bisphosphate
C00147 35 Adenine
C00212 35 Adenosine
C01300 35 2-Amino-4-hydroxy-6-hydroxymethyl-7,8-dihydropteridine
C01444 35 Oxamate
C02985 35 L-Fucose 1-phosphate
C04244 35 6-Lactoyl-5,6,7,8-tetrahydropterin
C04454 35 5-Amino-6-(5'-phosphoribitylamino)uracil
C04713 35 N6-(delta2-Isopentenyl)-adenosine 5'-monophosphate
C05983 35 Propinol adenylate
C05993 35 Acetyl adenylate
C06148 35
2,5-Diamino-6-(5'-triphosphoryl-3',4'-trihydroxy-2'-oxopentyl)-amino-4-oxopyrimidine
C00081 36 ITP
C00104 36 IDP
C00272 36 Tetrahydrobiopterin
C00301 36 ADP-ribose
C00498 36 ADP-glucose
C00559 36 Deoxyadenosine
C00575 36 3',5'-Cyclic AMP
C00857 36 Deamino-NAD+
C00864 36 Pantothenate
C00921 36 Dihydropteroate
C01260 36 P1,P4-Bis(5'-adenosyl) tetraphosphate
C02739 36 Phosphoribosyl-ATP
C02993 36 L-Tyrosyl-L-arginine
C03293 36 N-Adenylylanthranilate
C03709 36 N-Adenylyl-L-phenylalanine
C04030 36 (2,3-Dihydroxybenzoyl)adenylate
C04307 36 P1,P2-Bis(5'-adenosyl) triphosphate
C04732 36 4-(1-D-Ribitylamino)-5-amino-2,6-dihydroxypyrimidine
C04807 36 2-Amino-7,8-dihydro-4-hydroxy-6-(diphosphooxymethyl)pteridine
C05340 36 beta-Alanyl-L-arginine
C05341 36 beta-Alanyl-L-lysine
C05560 36 L-2-Aminoadipate adenylate
C05820 36 (L-Seryl)adenylate
C06397 36 ADP-D-glycero-D-manno-heptose
C06656 36 Deoxyguanidinoproclavaminic acid
C07024 36 3'-Keto-3'-deoxy-ATP
C11500 36 5'-Dehydroadenosine
C11501 36 9-Riburonosyladenine
C00003 37 NAD+
C00268 37 Dihydrobiopterin
C00360 37 dAMP
C00415 37 Dihydrofolate
C00643 37 5-Hydroxy-L-tryptophan
C00852 37 Chlorogenate
C00903 37 Cinnamaldehyde
C01201 37 N(omega)-(ADP-D-ribosyl)-L-arginine
C01477 37 Apigenin
C01745 37 Pinosylvin
C01850 37 Rosmarinate
C02385 37 Amino acid(Arg-)
C02741 37 Phosphoribosyl-AMP
C02927 37 2-Caffeoylisocitrate
C02947 37 4-Coumaroylshikimate
C03002 37 N-Caffeoylputrescine
C03492 37 D-4'-Phosphopantothenate
C03582 37 3,4',5-Trihydroxystilbene
C03657 37 1,4-Dihydroxy-2-naphthoate
C04148 37 alpha-N-Phenylacetyl-L-glutamine
C04332 37 6,7-Dimethyl-8-(1-D-ribityl)lumazine
C04498 37 N-(4-Guanidinobutyl)-4-hydroxycinnamide
C05512 37 Deoxyinosine
C05595 37 4-Hydroxyphenylacetylglutamine
C05596 37 4-Hydroxyphenylacetylglycine
C05598 37 Phenylacetylglycine
C05608 37 4-Hydroxycinnamyl aldehyde
C05631 37 Eriodictyol
C06313 37 Biopterin
C06398 37 ADP-L-glycero-D-manno-heptose
C06561 37 Isosalipurpol
C06657 37 Guanidinoproclavaminic acid
C06986 37 Spirodilactone
C07025 37 3'-Keto-3'-deoxy-AMP
C08650 37 Isoliquiritigenin
C10517 37 2-(beta-D-Glucosyl)-sn-glycerol 3-phosphate
C10945 37 Caffeic aldehyde
C15522 37 4a-Hydroxytetrahydrobiopterin
C00006 38 NADP+
C00101 38 Tetrahydrofolate
C00153 38 Nicotinamide
C00206 38 dADP
C00255 38 Riboflavin
C00455 38 Nicotinamide D-ribonucleotide
C00504 38 Folate
C00780 38 3-(2-Aminoethyl)-1H-indol-5-ol
C01481 38 Caffeate
C01514 38 Luteolin
C01617 38 Taxifolin
C01984 38 (S)-Mandelate
C02137 38 alpha-Oxo-benzeneacetic acid
C02394 38 Cinnamyl alcohol
C02646 38 4-Coumaryl alcohol
C03204 38 10-Formyldihydrofolate
C04608 38 Apigenin 7-O-beta-D-glucoside
C04896 38
5-(5-Phospho-D-ribosylaminoformimino)-1-(5-phosphoribosyl)-imidazole-4-carboxamide
C05646 38 5-Hydroxyindolepyruvate
C05648 38 5-Hydroxy-N-formylkynurenine
C05907 38 Luteoforol
C05911 38 Pentahydroxyflavanone
C06658 38 Proclavaminic acid
C08063 38 1,4-Cyclohexanedione
C08576 38 Aureusidin
C09762 38 Liquiritigenin
C10192 38 Tricetin
C11546 38 2-(beta-D-Glucosyl)-sn-glycerol
C12206 38 Caffeyl alcohol
C12631 38 2-Hydroxy-2,3-dihydrogenistein
C13309 38 2-Phytyl-1,4-naphthoquinone
C00005 39 NADPH
C00061 39 FMN
C00131 39 dATP
C00143 39 5,10-Methylenetetrahydrofolate
C00234 39 10-Formyltetrahydrofolate
C00261 39 Benzaldehyde
C00389 39 Quercetin
C00664 39 5-Formiminotetrahydrofolate
C00978 39 N-Acetylserotonin
C01007 39 Reduced riboflavin
C01438 39 Methane
C01592 39 Licodione
C01727 39 Lumichrome
C01983 39 (R)-Mandelate
C02906 39 Dihydromyricetin
C03052 39 2,3-Dihydrogossypetin
C03150 39 N-Ribosylnicotinamide
C03246 39 ADPribose 2'-phosphate
C03515 39 Luteolin 7-O-glucuronide
C03951 39 Luteolin 7-O-beta-D-glucoside
C04858 39 Apigenin 7-O-[beta-D-apiosyl-(1->2)-beta-D-glucoside]
C04916 39
N-(5'-Phospho-D-1'-ribulosylformimino)-5-amino-1-(5''-phospho-D-ribosyl)-4-imidazolecarboxamide
C05615 39 Lignin
C05634 39 5-Hydroxyindoleacetaldehyde
C05647 39 Formyl-5-hydroxykynurenamine
C05651 39 5-Hydroxykynurenine
C05855 39 4-Hydroxycinnamyl alcohol 4-D-glucoside
C05906 39 Leucocyanidin
C06563 39 Genistein
C06659 39 Dihydroclavaminic acid
C09332 39 Tetrahydrofolyl-[Glu](2)
C10020 39 Apigenin 7-(6''-malonylglucoside)
C10208 39 Daidzein
C12627 39 Apigenin 7-O-neohesperidoside
C15525 39 2',3,4,4',6'-Pentahydroxychalcone
C00004 40 NADH
C00016 40 FAD
C00364 40 dTMP
C00439 40 N-Formimino-L-glutamate
C00440 40 5-Methyltetrahydrofolate
C00445 40 5,10-Methenyltetrahydrofolate
C00561 40 Mandelonitrile
C01408 40 Benzoin
C01750 40 Quercitrin
C01847 40 Reduced FMN
C02115 40 2-Methylserine
C02495 40 2'-Hydroxydaidzein
C03290 40 L-threo-3-Phenylserine
C03479 40 5-Formyltetrahydrofolate
C03495 40 Deoxy-5-methylcytidylate
C03997 40 5-Hydroxymethyldeoxycytidylate
C04524 40 2-Protocatechoylphloroglucinolcarboxylate
C04666 40 D-erythro-1-(Imidazol-4-yl)glycerol 3-phosphate
C05569 40 5'-Phospho-D-1-ribulosylformimine
C05622 40 Malonylapiin
C05623 40 Quercetin 3-O-glucoside
C05635 40 5-Hydroxyindoleacetate
C05638 40 5-Hydroxykynurenamine
C05905 40 Cyanidin
C05909 40 Leucodelphinidin
C05928 40 10-Formyltetrahydrofolyl L-glutamate
C06562 40 (+)-Catechin
C06660 40 Clavaminic acid
C07301 40 (R)-Mandelamide
C09126 40 Genistein 7-O-beta-D-glucoside
C10107 40 Myricetin
C12134 40 2'-Hydroxygenistein
C12316 40 cis-Dihydroquercetin
C12630 40 Luteolin 7-O-neohesperidoside
C12632 40 Luteolin 7-O-[beta-D-glucuronosyl-(1->2)-beta-D-glucuronide]
C12639 40 Quercetin 7-O-beta-D-glucoside
C15567 40 2,7,4'-Trihydroxyisoflavanone
C00214 41 Thymidine
C00363 41 dTDP
C00488 41 Formamide
C00844 41 (R)-Prunasin
C01045 41 N-Formyl-L-glutamate
C01267 41 3-(Imidazol-4-yl)-2-oxopropyl phosphate
C01352 41 FADH2
C03567 41 2'-Hydroxydihydrodaidzein
C04187 41 5-Methyldeoxycytidine diphosphate
C04281 41 L-1-Pyrroline-3-hydroxy-5-carboxylate
C04856 41
(6S)-6-beta-Hydroxy-1,4,5,6-tetrahydronicotinamide-adeninedinucleotide
C04900 41
Luteolin7-O-[beta-D-glucuronosyl-(1->2)-beta-D-glucuronide]-4'-O-beta-D-glucuronide
C05403 41 3-Ketolactose
C05625 41 Rutin
C05639 41 4,6-Dihydroxyquinoline
C05731 41 3-Ketosucrose
C05908 41 Delphinidin
C08604 41 Cyanidin 3-O-glucoside
C09727 41 (-)-Epicatechin
C11038 41 2'-Deoxy-5-hydroxymethylcytidine-5'-diphosphate
C12127 41 (+)-Gallocatechin
C12637 41 Quercetin 3-O-[beta-D-xylosyl-(1->2)-beta-D-glucoside]
C12638 41 Quercetin 3-O-(6-O-malonyl-beta-D-glucoside)
C12667 41 Quercetin 3-O-beta-D-glucosyl-(1->2)-beta-D-glucoside
C00178 42 Thymine
C00459 42 dTTP
C01100 42 L-Histidinol phosphate
C01982 42 (R)-Amygdalin
C05394 42 3-Keto-beta-D-galactose
C05938 42 L-4-Hydroxyglutamate semialdehyde
C05947 42 L-erythro-4-Hydroxyglutamate
C08620 42 Cyanidin 3-O-rutinoside
C10175 42 Quercetin 3-(2G-xylosylrutinoside)
C11039 42 2'-Deoxy-5-hydroxymethylcytidine-5'-triphosphate
C12095 42 Cyanidin 3-O-(6-O-p-coumaroyl)glucoside
C12136 42 (-)-Epigallocatechin
C12138 42 Delphinidin 3-O-glucoside
C12643 42 Cyanidin 3-O-(6-O-malonyl-beta-D-glucoside)
C12668 42
Quercetin3-O-beta-D-glucosyl-(1->2)-beta-D-glucosyl-(1->2)-beta-D-glucoside
C00842 43 dTDP-glucose
C00860 43 L-Histidinol
C00906 43 5,6-Dihydrothymine
C00962 43 beta-D-Galactose
C02097 43 dTDP-galactose
C02376 43 5-Methylcytosine
C03088 43 5-Hydroxymethyluracil
C12140 43 Malvidin 3-O-glucoside
C12646 43 Cyanidin 3-O-rutinoside 5-O-beta-D-glucoside
C00135 44 L-Histidine
C00687 44 dTDP-4-dehydro-6-deoxy-alpha-D-glucose
C01929 44 L-Histidinal
C03034 44 dTDP-D-galacturonate
C05100 44 3-Ureidoisobutyrate
C06017 44 dTDP-D-glucuronate
C11907 44 4,6-Dideoxy-4-oxo-dTDP-D-glucose
C00386 45 Carnosine
C00388 45 1H-Imidazole-4-ethanamine
C00688 45 dTDP-4-dehydro-6-deoxy-L-mannose
C00695 45 3alpha,7alpha,12alpha-Trihydroxy-5beta-cholanate
C00785 45 Urocanate
C00884 45 Homocarnosine
C01921 45 Glycocholate
C02997 45 N-Acetyl-L-histidine
C03277 45 Imidazol-5-yl-pyruvate
C04268 45 dTDP-4-amino-4,6-dideoxy-D-glucose
C05145 45 3-Aminoisobutanoate
C05462 45 Chenodeoxyglycocholate
C06018 45 dTDP-4-acetamido-4,6-dideoxy-D-glucose
C06617 45 dTDP-3-oxo-6-deoxy-alpha-D-glucose
C06620 45 dTDP-3,4-dioxo-2,6-dideoxy-D-glucose
C07277 45 dTDP-D-fucose
C11908 45 3,6-Dideoxy-3-oxo-dTDP-D-glucose
C11926 45 dTDP-4-oxo-6-deoxy-D-allose
C11930 45 dTDP 1-ester with
(6R)-5,6-dihydro-4-hydroxy-6-methyl-5-oxo-2H-pyran
C01292 46 3alpha,7alpha-Dihydroxy-12-oxo-5beta-cholanate
C02835 46 Imidazole-4-acetate
C03187 46 dTDP-6-deoxy-L-talose
C03319 46 dTDP-6-deoxy-L-mannose
C03680 46 4-Imidazolone-5-propanoate
C03817 46 (S)-3-(Imidazol-5-yl)lactate
C04138 46 N(alpha)-gamma-L-Glutamylhistamine
C04483 46 3alpha,12alpha-Dihydroxy-5beta-cholanate
C04643 46 3alpha,12alpha-Dihydroxy-7-oxo-5beta-cholanate
C05130 46 Imidazole-4-acetaldehyde
C05135 46 4-(beta-Acetylaminoethyl)imidazole
C05568 46 Imidazole lactate
C06621 46 dTDP-4-oxo-2,6-dideoxy-alpha-D-glucose
C11637 46 3alpha,12alpha-Dihydroxy-5beta-chol-6-enoate
C11912 46 dTDP-6-deoxy-D-allose
C11918 46 Maltol
C11922 46 dTDP-4-oxo-2,6-dideoxy-D-glucose
C11925 46 dTDP-3-amino-3,6-dideoxy-D-glucose
C11928 46 dTDP-4-oxo-2,6-dideoxy-D-allose
C11931 46 dTDP 1-ester with
(6S)-5,6-dihydro-4-hydroxy-6-methyl-5-oxo-2H-pyran
C12318 46 dTDP-3-amino-2,3,6-trideoxy-D-threo-hexopyranos-4-ulose
C03442 47 dTDP-L-dihydrostreptose
C04437 47 1-(5-Phosphoribosyl)imidazole-4-acetate
C04661 47 3alpha,7alpha,12beta-Trihydroxy-5beta-cholanate
C05133 47 4-Imidazolone-5-acetate
C05573 47 Formylisoglutamate
C05683 47 2-Aminoethylphosphocholate
C06622 47 dTDP-4-oxo-2,6-dideoxy-L-glucose
C11920 47 dTDP-L-olivose
C11923 47 dTDP-D-olivose
C11927 47 dTDP-4-oxo-2,6-dideoxy-L-mannose
C11932 47 dTDP 1-ester with 2,6-dideoxy-L-erythro-hexopyranos-3-ulose
C03409 48 N-Formimino-L-aspartate
C05131 48 (1-Ribosylimidazole)-4-acetate
C05574 48 Isoglutamate
C01044 49 N-Formyl-L-aspartate


      reactions:

ID generation name

R00002 2 Reduced ferredoxin:dinitrogen oxidoreductase (ATP-hydrolysing)
R00009 2 hydrogen-peroxide:hydrogen-peroxide oxidoreductase
R00086 2 ATP phosphohydrolase (protein-secreting)
R00090 2 NADH:hydrogen-peroxide oxidoreductase
R00229 2 Acetate:CoA ligase (ADP-forming)
R00315 2 ATP:acetate phosphotransferase
R00004 3 Pyrophosphate phosphohydrolase
R00067 3 Reduced ferredoxin:dinitrogen oxidoreductase (ATP-hydrolysing)
R00227 3 Acetyl-CoA hydrolase
R00228 3 acetaldehyde:NAD+ oxidoreductase (CoA-acetylating)
R00230 3 Acetyl-CoA:orthophosphate acetyltransferase
R00238 3 Acetyl-CoA:acetyl-CoA C-acetyltransferase
R00275 3 Superoxide:superoxide oxidoreductase
R00317 3 Acetyl phosphate phosphohydrolase
R00320 3 Pyrophosphate:acetate phosphotransferase
R00700 3 Hydrogen:NAD+ oxidoreductase
R00710 3 Acetaldehyde:NAD+ oxidoreductase
R00828 3 2-nitrophenol,NADPH:oxygen 2-oxidoreductase
(2-hydroxylating,nitrite-forming)
R03023 3 4-nitrophenol,NADH:oxygen oxidoreductase (2-hydroxylating)
R05258 3
R05746 3 phosphonate:NAD+ oxidoreductase
R07171 3 NADH:oxygen oxidoreductase
R00058 4 1,2-Benzenediol:oxygen oxidoreductase
R00080 4 Catechol:oxygen oxidoreductase (dimerizing)
R00136 4 ATP:polyphosphate phosphotransferase
R00138 4 Triphosphate phosphohydrolase
R00754 4 Ethanol:NAD+ oxidoreductase
R00787 4 ammonium-hydroxide:NADP+ oxidoreductase
R00800 4
R00814 4 trans-1,2-dihydrobenzene-1,2-diol:NADP+ oxidoreductase
R00816 4 Catechol:oxygen 2,3-oxidoreductase(decyclizing)
R00817 4 Catechol:oxygen 1,2-oxidoreductase(decyclizing)
R01358 4 Acetoacetyl-CoA hydrolase
R01359 4 Acetoacetyl-CoA:acetate CoA-transferase
R01975 4 (S)-3-Hydroxybutanoyl-CoA:NAD+ oxidoreductase
R01977 4 (R)-3-Hydroxybutanoyl-CoA:NADP+ oxidoreductase
R01978 4 (S)-3-Hydroxy-3-methylglutaryl-CoA
acetoacetyl-CoA-lyase(CoA-acetylating)
R05244 4 NADPH:p-benzoquinone oxidoreductase
R05265 4
R00794 5 NADH:nitrate oxidoreductase
R01360 5 (S)-3-Hydroxy-3-methylglutaryl-CoA acetoacetate-lyase
R01361 5 (R)-3-Hydroxybutanoate:NAD+ oxidoreductase
R01366 5 Acetoacetate carboxy-lyase
R02081 5 (R)-Mevalonate:NAD+ oxidoreductase (CoA-acetylating)
R02083 5 (S)-3-Hydroxy-3-methylglutaryl-CoA hydrolase
R02085 5 (S)-3-Hydroxy-3-methylglutaryl-CoA hydro-lyase
R02363 5 Hydroquinone:oxygen oxidoreductase
R02604 5
R02762 5 2-Hydroxymuconate semialdehyde:NAD+ 6-oxidoreductase
R03026 5 (S)-3-Hydroxybutanoyl-CoA hydro-lyase
R03027 5 (3R)-3-Hydroxybutanoyl-CoA hydro-lyase
R03276 5 (S)-3-Hydroxybutanoyl-CoA 3-epimerase
R03891 5 Benzene-1,2,4-triol:oxygen 1,2-oxidoreductase (decyclizing)
R03959 5 2,5-Dihydro-5-oxofuran-2-acetate lyase (decyclizing)
R04061 5 Benzene-1,2,4-triol:oxygen 1,2-oxidoreductase (decyclizing)
R05246 5
R05482 5
R05724 5 nitric oxide, NAD(P)H2:oxygen oxidoreductase
R06851 5 phenol,NADPH:oxygen oxidoreductase (2-hydroxylating)
R06853 5
R06989 5 2,5-Dihydro-5-oxofuran-2-acetate lyase (decyclizing)
R00048 6 (R)-3-((R)-3-Hydroxybutanoyloxy)-butanoate hydroxybutanoylhydrolase
R00132 6 Carbonic acid hydro-lyase
R00211 6 Glyoxylate:oxygen oxidoreductase
R00212 6 Acetyl-CoA:formate C-acetyltransferase
R00224 6 Pyruvate carboxy-lyase
R00276 6 Carbon-monoxide:oxygen oxidoreductase
R00518 6 ATP:formate phosphotransferase
R00519 6 Formate:NAD+ oxidoreductase
R00753 6 (S)-Lactate acetaldehyde-lyase
R00819 6 Benzoate,NADH:oxygen oxidoreductase
(1,2-hydroxylating,decarboxylating)
R00820 6 1,6-dihydroxycyclohexa-2,4-diene-1-carboxylate:NAD+
oxidoreductase(decarboxylating)
R00822 6 Protocatechuate carboxy-lyase
R01171 6 Butanoyl-CoA:(acceptor) 2,3-oxidoreductase
R01297 6 4-hydroxybenzoate,NADH:oxygen oxidoreductase
(1-hydroxylating,decarboxylating)
R01550 6 Propan-2-ol:NADP+ oxidoreductase
R02245 6 ATP:(R)-mevalonate 5-phosphotransferase
R02246 6 (R)-Mevalonate:NAD+ oxidoreductase
R02492 6 Nitrous-oxide:(acceptor) oxidoreductase (NO-forming)
R02601 6
R02763 6
R02988 6 3-oxoadipate:NAD+ oxidoreductase
R03892 6
R03966 6
R04260 6 2-Oxo-2,5-dihydrofuran-5-acetate delta3-delat2-isomerase
R05236 6 4-Hydroxymuconic-semialdehyde:NAD+ oxidoreductase
R05399 6 1,2,4-trihydroxybenzene:NAD oxidoreductase
R05595 6
R06852 6
R06854 6
R06990 6 2-Oxo-2,5-dihydrofuran-5-acetate delta3-delat2-isomerase
R00005 7 Urea-1-carboxylate amidohydrolase
R00006 7 2-Acetolactate pyruvate-lyase (carboxylating)
R00008 7 Parapyruvate pyruvate-lyase
R00148 7
R00149 7 Carbon-dioxide:ammonia
ligase(ADP-forming,carbamate-phosphorylating)
R00150 7 ATP:carbamate phosphotransferase
R00153 7 Reduced ferredoxin:dinitrogen oxidoreductase (ATP-hydrolysing)
R00195 7 2,3-Diaminopropionate ammonia-lyase
R00200 7 ATP:pyruvate O2-phosphotransferase
R00207 7 Pyruvate:oxygen 2-oxidoreductase (phosphorylating)
R00208 7 Phosphoenolpyruvate phosphohydrolase
R00209 7 Pyruvate:NAD+ 2-oxidoreductase (CoA-acetylating)
R00213 7 O-Carbamoyl-L-serine ammonia-lyase (pyruvate-forming)
R00214 7 (S)-Malate:NADP+ oxidoreductase(oxaloacetate-decarboxylating)
R00215 7 (R)-Malate:NAD+ oxidoreductase (decarboxylating)
R00220 7 L-serine ammonia-lyase
R00221 7 D-serine ammonia-lyase
R00223 7 Serine ammonia-lyase
R00226 7 (S)-2-Acetolactate pyruvate-lyase (carboxylating)
R00237 7 (3S)-Citramalyl-CoA pyruvate-lyase
R00319 7 (S)-Lactate:oxygen 2-oxidoreductase(decarboxylating)
R00321 7 Acetamide amidohydrolase
R00324 7 Acetylpyruvate acetylhydrolase
R00396 7 L-Alanine:NAD+ oxidoreductase (deaminating)
R00703 7 (S)-Lactate:NAD+ oxidoreductase
R00704 7 (R)-Lactate:NAD+ oxidoreductase
R00748 7 Ethanolamine-phosphate phospho-lyase (deaminating)
R00750 7
R01174 7 Butanoyl-CoA:orthophosphate butanoyltransferase
R01177 7 Acetyl-CoA:acetyl-CoA C-acetyltransferase
R01179 7 Butanoyl-CoA:acetate CoA-transferase
R01181 7 2-Methylpropanoyl-CoA CoA-carbonylmutase
R01293 7 4-hydroxybenzaldehyde:NAD+ oxidoreductase
R01295 7 benzoate,NADPH:oxygen oxidoreductase(4-hydroxylating)
R01296 7 4-hydroxybenzoate,NAD(P)H:oxygen oxidoreductase (3-hydroxylating)
R01302 7
R01305 7 2,4'-Dihydroxyacetophenone oxidoreductase (C-C-bond-cleaving)
R01365 7 Butanoyl-CoA:acetoacetate CoA-transferase
R01450 7
R01627 7 3-Dehydroshikimate hydro-lyase
R01629 7
R01631 7 Protocatechuate:oxygen 3,4-oxidoreductase (decyclizing)
R01632 7 Protocatechuate:oxygen 4,5-oxidoreductase (decyclizing)
R01634 7 3,4-Dihydroxyphthalate carboxy-lyase
R01849 7 Reduced ferredoxin:dinitrogen oxidoreductase (ATP-hydrolysing)
R02359 7 Urethane amidohydrolase (decarboxylating)
R02602 7 4-Oxalocrotonate carboxy-lyase
R02991 7 4-Carboxymethylbut-3-en-4-olide enol-lactonohydrolase
R03030 7 L-3-Aminobutyryl-CoA ammonia-lyase
R03245 7 ATP:(R)-5-phosphomevalonate phosphotransferase
R03246 7 1,2,3-Trihydroxybenzene:oxygen 1,2-oxidoreductase (decyclizing)
R03470 7 4-Carboxymuconolactone carboxy-lyase
R04223 7
R05576 7 (S)-3-Hydroxybutanoyl-CoA:NADP+ oxidoreductase
R05621 7
R05861 7 D-alanine:oxygen oxidoreductase (deaminating)
R07188 7 benzoate,NADH:oxygen oxidoreductase (1,2-hydroxylating)
R07316 7 carbamate hydro-lyase
R07399 7
R00023 8 NADH:hyponitrite oxidoreductase
R00143 8 Ammonia:(acceptor) oxidoreductase
R00341 8 ATP:oxaloacetate carboxy-lyase (transphosphorylating)
R00342 8 (S)-malate:NAD+ oxidoreductase
R00345 8 Orthophosphate:oxaloacetate carboxyl-lyase (phosphorylating)
R00346 8 Pyrophosphate:oxaloacetate carboxy-lyase (transphosphorylating)
R00360 8 (S)-Malate:oxygen oxidoreductase
R00398 8 2,2'-iminodipropanoate:NAD+ oxidoreductase (L-alanine-forming)
R00399 8
R00401 8 L-Alanine racemase
R00472 8 L-Malate glyoxylate-lyase (CoA-acetylating)
R00581 8 L-serine:NAD+ oxidoreductase (deaminating)
R00584 8 Pyrophosphate:L-serine O-phosphotransferase
R00585 8 L-Serine:pyruvate aminotransferase
R00586 8
R00589 8 L-2-Amino-3-hydroxypropionic acid racemase
R00590 8 L-Serine hydro-lyase (deaminating)
R00658 8 2-Phospho-D-glucerate hydro-lyase
R00661 8 Phosphoenolpyruvate 2,3-phosphonomutase
R00774 8 Urea:carbon-dioxide ligase (ADP-forming)
R00793 8 Hydroxylamine:oxygen oxidoreductase
R00813 8
cis-1,2-dihydroxycyclohexa-3,5-diene-1-carboxylate:NAD+oxidoreductase
R00985 8 Chorismate pyruvate-lyase (amino-accepting)
R01082 8 (S)-Malate hydro-lyase
R01121 8 ATP:(R)-5-diphosphomevalonate carboxy-lyase (dehydrating)
R01150 8 D-AlanineD-Alanine ligase (ADP-forming)
R01256 8 (S)-Malate:CoA ligase (ADP-forming)
R01395 8 ATP:carbamate phosphotransferase
R01400 8
R01688 8 ATP:butyrate 1-phosphotransferase
R01689 8 butanoate:NAD+ delta2-oxidoreductase
R01715 8 Chorismate pyruvatemutase
R01717 8 Chorismate hydroxymutase
R01735 8 (R)-Lactaldehyde:NAD+ 2-oxidoreductase
R02419 8 (R)-Malate hydro-lyase
R02491 8 L-Citramalyl-CoA hydro-lyase
R02660 8 2-Methylpropanoyl-CoA:(acceptor) 2,3-oxidoreductase
R02672 8 4-Hydroxybenzoylformate carboxy-lyase
R02673 8 (S)-2-Hydroxy-2-(4-hydroxyphenyl)acetate:oxygen 1-oxidoreductase
R02802 8 Reduced ferredoxin:dinitrogen oxidoreductase (ATP-hydrolysing)
R02853 8 D-O-Phosphoserine phosphohydrolase
R02947 8 2-Acetolactate carboxy-lyase
R02948 8 (S)-2-Hydroxy-2-methyl-3-oxobutanoate carboxy-lyase
R02955 8 Acetyl-CoA:citramalate CoA-transferase
R03051 8 2,3-Dihydroxy-3-methylbutanoate:NADP+ oxidoreductase (isomerizing)
R03052 8 2-Acetolactate methylmutase
R03084 8 3-Dehydroquinate hydro-lyase
R03153 8 Acetyl-CoA:citramalate CoA-transferase
R03247 8 Gallate carboxy-lyase
R03307 8 2-Carboxy-2,5-dihydro-5-oxofuran-2-acetate lyase (decyclizing)
R03308 8 3-Carboxy-2,5-dihydro-5-oxofuran-2-acetate lyase (decyclizing)
R03546 8 Cyanate C-N-lyase
R03896 8 (R)-2-Methylmalate hydro-lyase
R03995 8
R04439 8 (R)-2,3-Dihydroxy-3-methylbutanoate:NADP+
oxidoreductase(isomerizing)
R04453 8
4-Carboxy-2-hydroxy-cis,cis-muconate-6-semialdehyde:NADP+6-oxidoreductase
R04488 8
R04489 8 2-Hydroxy-2-hydropyrone-4,6-dicarboxylate lyase (decyclizing)
R04748 8 (S)-Hydroxyhexanoyl-CoA:NAD+ oxidoreductase
R04782 8 Reduced ferredoxin:dinitrogen oxidoreductase (ATP-hydrolysing)
R05071 8 (S)-2-Acetolactate methylmutase
R05077 8
R05078 8
R05250 8
R05552 8
R05563 8 Biuret amidohydrolase
R06126 8 L-serine:NADP+ 3-oxidoreductase
R06603 8
R06847 8 shikimate:NAD+ 3-oxidoreductase
R06870 8 Phosphoethanolamine phosphohydrolase
R07173 8 hydroxylamine:acceptor oxidoreductase
R07315 8 carbamate hydro-lyase
R00013 9 Glyoxylate carboxy-lyase (dimerizing)
R00053 9 Tannin acylhydrolase
R00131 9 Urea amidohydrolase
R00217 9 Oxaloacetate carboxy-lyase
R00325 9 (3S)-citramalate pyruvate-lyase
R00338 9 Oxaloacetate acetylhydrolase
R00339 9 (R,R)-Tartrate hydro-lyase
R00340 9 (S,S)-Tartrate hydro-lyase
R00344 9 Pyruvate:carbon-dioxide ligase (ADP-forming)
R00347 9 erythro-3-hydroxy-Ls-aspartate ammonia-lyase
R00348 9 2-Oxosuccinamate amidohydrolase
R00351 9 Citrate oxaloacetate-lyase ((pro-3S)-CH2COO- -> acetyl-CoA)
R00352 9 ATP:citrate oxaloacetate-lyase ((pro-3S)-CH2COO-
->acetyl-CoA)(ATP-dephosphorylating)
R00353 9 Malonyl-CoA:pyruvate carboxyltransferase
R00354 9 (3S)-Citryl-CoA oxaloacetate-lyase
R00362 9 Citrate oxaloacetate-lyase ((pro-3S)-CH2COO- -->acetate)
R00363 9 Oxaloacetate keto-enol-isomerase
R00365 9 glycine:NAD+ oxidoreductase (deaminating)
R00369 9 L-Alanine:glyoxylate aminotransferase
R00402 9 succinate:NAD+ oxidoreductase
R00466 9 Glyoxylate:oxygen oxidoreductase
R00468 9 Glyoxylate:NADP+ oxidoreductase (CoA-oxalylating)
R00470 9 4-Hydroxy-2-oxoglutarate glyoxylate-lyase
R00471 9 D-4-Hydroxy-2-oxoglutarate glyoxylate-lyase
R00473 9 (3S)-3-Carboxy-3-hydroxypropanoyl-CoA glyoxylate-lyase
R00477 9 3-Oxalomalate glyoxylate-lyase
R00490 9 L-Aspartate ammonia-lyase
R00582 9 L-O-Phosphoserine phosphohydrolase
R00588 9 L-Serine:glyoxylate aminotransferase
R00717 9 Glycolate:NAD+ oxidoreductase
R00742 9 Acetyl-CoA:carbon-dioxide ligase (ADP-forming)
R00749 9 Ethanolamine ammonia-lyase
R00778 9 Urea hydro-lyase
R00818 9 salicylate,NADH:oxygen oxidoreductase
(1-hydroxylating,decarboxylating)
R00823 9 Anthranilate,NADH:oxygen oxidoreductase
(1,2-hydroxylating,deaminating, decarboxylating)
R00980 9 Anthranilate,NADPH:oxygen oxidoreductase
(3-hydroxylating,deaminating)
R00990 9 2-Aminobenzoate carboxy-lyase
R01087 9 Maleate cis-trans-isomerase
R01123 9 Isopentenyl-diphosphate delta3-delta2-isomerase
R01180 9 3-Ethylmalate glyoxylate-lyase (CoA-butanoylating)
R01209 9 2,3-Dihydroxy-3-methylbutanoate hydro-lyase
R01373 9 Prephenate hydro-lyase (decarboxylating)
R01388 9 D-Glycerate:NADP+ 2-oxidoreductase
R01390 9
R01393 9 Hydroxypyruvate carboxy-lyase
R01394 9 Hydroxypyruvate ketol-isomerase
R01447 9 (S)-Lactate:oxaloacetate oxidoreductase
R01468 9 ATP:ethanolamine O-phosphotransferase
R01469 9 Ethanolamine:oxygen oxidoreductase (deaminating)
R01518 9 2-Phospho-D-glycerate 2,3-phosphomutase
R01728 9 Prephenate:NAD+ oxidoreductase(decarboxylating)
R01748 9 D-Glycerate-2-phosphate phosphohydrolase
R01872 9 Quinate:NAD+ 5-oxidoreductase
R02404 9 Itaconate:CoA ligase (ADP-forming)
R02412 9 ATP:shikimate 3-phosphotransferase
R02414 9 Shikimate:NADP+ 5-oxidoreductase
R02490 9 Citramalyl-CoA hydro-lyase
R02527 9 (R)-Lactaldehyde:NAD+ oxidoreductase
R02664 9
R02855 9 (R)-Acetoin:NAD+ oxidoreductase
R02942 9 Acetylsalicylate O-acetylhydrolase
R02946 9 (R,R)-Butane-2,3-diol:NAD+ oxidoreductase
R02949 9 (R)-Acetoin racemase
R03037 9 Isochorismate pyruvate-hydrolase
R03080 9 (R)-Propane-1,2-diol:NAD+ oxidoreductase
R03081 9 2-Dehydro-3-deoxy-D-fuconate glycolaldehyde
R03549 9 Gallate:oxygen 3,4-oxidoreductase (decyclizing)
R03550 9 Gallate:oxygen 4,5-oxidoreductase (decyclizing)
R03693 9 (S)-2-Methylmalate hydro-lyase
R03897 9
R03898 9
R04053 9 3-phosphonopyruvate carboxy-lyase
R04161 9 (S)-4-Hydroxymandelate racemase
R04200 9 D-threo-2,4-diaminopentanoate:NAD+ oxidoreductase (deaminating)
R04224 9 (S)-3-Hydroxyisobutyryl-CoA hydro-lyase
R04278 9 2-Hydroxy-2-hydropyrone-4,6-dicarboxylate:NAD+ 6-oxidoreductase
R04399 9
R04417 9
R04440 9 (R)-2,3-Dihydroxy-3-methylbutanoate:NADP+
oxidoreductase(isomerizing)
R04441 9 (R)-2,3-Dihydroxy-3-methylbutanoate hydro-lyase
R04749 9 (S)-Hydroxyhexanoyl-CoA hydro-lyase
R05079 9
R05249 9 Resorcinol,NADPH:oxogen oxidoreductase (2-hydroxylating)
R05553 9 4-amino-4-deoxychorismate pyruvate-lyase
R05561 9 Cyanuric acid amidohydrolase
R05562 9 Biuret amidohydrolase
R05758 9 threo-3-hydroxy-L-aspartate ammonia-lyase
R06137 9
R06602 9
R06830 9
R07164 9 L-aspartate:NAD+ oxidoreductase (deaminating)
R07305 9 cyanuric acid amidohydrolase
R00007 10 4-Hydroxy-4-methyl-2-oxoglutarate pyruvate-lyase
R00042 10 4-Hydroxyphenylpyruvate:oxygen oxidoreductase (decarboxylating)
R00203 10 Pyruvaldehyde:NAD+ oxidoreductase
R00219 10
R00233 10 Malonyl-CoA carboxy-lyase
R00273 10 oxalate:oxygen oxidoreductase
R00350 10 4-Hydroxy-4-carboxymethyl-2-oxoglutarate pyruvate-lyase
R00357 10 L-Aspartic acid:oxygen oxidoreductase (deaminating)
R00366 10 Aminoacetic acid:oxygen oxidoreductase (deaminating)
R00368 10 N-(carboxymethyl)-D-alanine:NAD+ oxidoreductase (glycine-forming)
R00370 10 Acetyl-CoA:glycine C-acetyltransferase
R00371 10 Succinyl-CoA:glycine C-succinyl-transferase(decarboxylating)
R00373 10 Glycine:oxaloacetate aminotransferase
R00397 10 L-Aspartate 4-carboxy-lyase
R00400 10 L-Alanine:2-oxo-acid aminotransferase
R00405 10 Succinate:CoA ligase (ADP-forming)
R00406 10
R00409 10 (2S,3R)-3-Hydroxybutane-1,2,3-tricarboxylate pyruvate-lyase
R00410 10 Succinyl-CoA:3-oxo-acid CoA-transferase
R00475 10 (S)-2-Hydroxy-acid:oxygen 2-oxidoreductase
R00478 10 erythro-3-Hydroxy-L-aspartate glyoxylate-lyase
R00480 10 ATP:L-aspartate 4-phosphotransferase
R00481 10
R00482 10 L-Aspartate:ammonia ligase (ADP-forming)
R00487 10 Acetyl-CoA:L-aspartate N-acetyltransferase
R00489 10 L-Aspartate 1-carboxy-lyase
R00491 10 L-Aspartate racemase
R00522 10 Oxalate carboxy-lyase
R00688 10 L-phenylalanine:NAD+ oxidoreductase (deaminating)
R00692 10 L-Phenylalanine(L-histidine):pyruvate aminotransferase
R00695 10 L-Aspartate:phenylpyruvate aminotransferase
R00713 10 Succinate-semialdehyde:NAD+ oxidoreductase
R00740 10 3-Oxopropanoate:NADP+ oxidoreductase
(decarboxylating,CoA-acetylating)
R00743 10 Acetyl-CoA:malonate CoA-transferase
R00744 10
R00747 10 2-Phosphonoacetaldehyde phosphonohydrolase
R00751 10 L-Threonine acetaldehyde-lyase
R00775 10 Guanidinoacetate amidohydrolase
R00777 10 N-Amidino-L-aspartate amidinohydrolase
R00821 10 2,3-Dihydroxybenzoate carboxy-lyase
R00989 10 Malonyl-CoA:anthranilate N-malonyltransferase
R00994 10
R01058 10 D-glyceraldehyde 3-phosphate:NADP+ oxidoreductase
R01210 10 3-Methyl-2-oxobutanoate:NAD+
oxidoreductase(CoA-mehtylpropanoylating)
R01211 10 (R)-3,3-Dimethylmalate:NAD+ oxidoreductase (decarboxylating)
R01213 10 3-Carboxy-3-hydroxy-4-methylpentanoate
3-methyl-2-oxobutanoate-lyase(CoA-acetylating)
R01215 10 L-Valine:pyruvate aminotransferase
R01322 10 Citrate:CoA ligase (ADP-forming)
R01323 10 Acetyl-CoA:citrate CoA-transferase
R01324 10 Citrate hydro-lyase
R01325 10 Citrate hydro-lyase
R01333 10 glycolaldehyde:NAD+ oxidoreductase
R01335 10
R01336 10 Carboxymethyloxysuccinate glycolate-lyase
R01370 10 Phenyllactate:NAD+ oxidoreductase
R01372 10 Phenylpyruvate:oxygen oxidoreductase
(hydroxylating,decarboxylating)
R01377 10 Phenylpyruvate carboxy-lyase
R01378 10 Phenylpyruvate keto-enol-isomerase
R01397 10 Carbamoyl-phosphate:L-aspartate carbamoyltransferase
R01434 10 L-Valine:NAD+ oxidoreductase(deaminating)
R01505 10 2,3-dihydro-2,3-dihydroxybenzoate:NAD+ oxidoreductase
R01506 10 2,3-Dihydroxybenzoate:oxygen 2,3-oxidoreductase (decyclizing)
R01507 10 2,3-Dihydroxybenzoate:oxygen 3,4-oxidoreductase (decyclizing)
R01509 10 2,3-Dihydroxybenzoate:L-serine ligase
R01511 10 D-Glycerate-3-phosphate phosphohydrolase
R01512 10 ATP:3-phospho-D-glycerate 1-phosphotransferase
R01513 10 3-Phospho-D-glycerate:NAD+ 2-oxidoreductase
R01514 10 ATP:(R)-glycerate 3-phosphotransferase
R01516 10 3-Phospho-D-glycerate 1,2-phosphomutase
R01559 10 Succinyl-CoA:oxalate CoA-transferase
R01658 10
Dimethylallyl-diphosphate:isopentenyl-diphosphatedimethylallyltranstransferase
R01659 10
Dimethylallyl-diphosphate:isopentenyl-diphosphatedimethylallylcistransferase
R01662 10 3-Phospho-D-glyceroyl phosphate 2,3-phosphomutase
R01731 10 L-Aspartate:2-oxoglutarate aminotransferase
R01745 10 (R)-Glycerate:NAD+ oxidoreductase
R01751 10 (R,R)-Tartrate carboxy-lyase
R01752 10 D-Glyceraldehyde:NAD+ oxidoreductase
R01781 10 Glycol:NAD+ oxidoreductase
R01782 10 2-Dehydro-3-deoxy-D-pentanoate glycoaldehyde-lyase
R01784 10 2-Dehydro-3-deoxy-L-pentanoate glycolaldehyde
R01860 10 4-Aminobenzoate carboxy-lyase
R01908 10 Oxalyl-CoA carboxy-lyase
R02084 10 succinyl-CoA:3-hydroxy-3-methylglutarate CoA-transferase
R02260 10 (S)-Lactaldehyde:NADP+ oxidoreductase
R02343 10 Acetoin:NAD+ oxidoreductase
R02387 10 Acetyl-CoA:arylamine N-acetyltransferase
R02407 10 Succinyl-CoA:citramalate CoA-transferase
R02461 10 D-Ornithine 4,5-aminomutase
R02521 10 4-Hydroxyphenylpyruvate:oxygen
oxidoreductase(hydroxylating,decarboxylating)
R02528 10
R02531 10 Lactaldehyde:NAD+ 1-oxidoreductase
R02544 10 meso-tartrate:NAD+ oxidoreductase
R02546 10 (R,R)-Tartrate epimerase
R02561 10 4-aminobenzoate,NADH:oxygen oxidoreductase
(1-hydroxylating,decarboxylating)
R02603 10
R02754 10 5-Dehydro-4-deoxy-D-glucarate tartronate-semialdehyde-lyase
R02956 10 Succinyl-CoA:citramalate CoA-transferase
R03127 10 Dihydroxyfumarate carboxy-lyase
R03128 10
R03154 10 Succinyl-CoA:citramalate CoA-transferase
R03277 10
R03298 10
R03336 10 4-hydroxyphenyllactate:NAD+ oxidoreductase
R03337 10 (R)-3-(4-hydroxyphenyl)lactate:NAD+ 2-oxidoreductase
R03341 10 4-hydroxyphenylpyruvate carboxy-lyase
R03342 10 3-(4-Hydroxyphenyl)pyruvate keto-enol-isomerase
R03460 10
Phosphoenolpyruvate:3-phosphoshikimate5-O-(1-carboxyvinyl)-transferase
R03541 10 Prenyl-diphosphate pyrophosphohydrolase
R03671 10 D-Fuconate hydro-lyase
R03694 10
R03695 10
R03696 10 L-threo-3-Methylaspartate ammonia-lyase
R03707 10 (S,S)-Butane-2,3-diol:NAD+ oxidoreductase
R04152 10 (2-Aminoethyl)phosphonate:pyruvate aminotransferase
R04177 10 2-Hydroxyethylenedicarboxylate hydro-lyase
R04277 10 2-Pyrone-4,6-dicarboxylate lactonohydrolase
R04482 10 4-Carboxy-2-oxo-3-hexenedioate
delta2,delta4-2-oxo,delta3-isomerase
R05064 10 (S)-3-Hydroxyisobutyryl-CoA hydrolase
R05204 10
R05280 10
R05457 10
R05778 10 4-hydroxyphenylpyruvate:oxygen oxidoreductase (decarboxylating)
R06171 10 L-Allothreonine acetaldehyde-lyase
R06180 10
R06510 10
R06632 10
R06757 10
R06985 10 trans-Hex-2-enoyl-CoA reductase
R07183 10 acetylacetone:oxygen oxidoreductase
R07219 10 dimethyallyl diphosphate:NADP+ oxidoreductase
R07253 10 acyl-CoA:malonyl-CoA C-acyltransferase
(decarboxylating,oxoacyl-reducing, thioester-hydrolysing and cyclizing)
R07290 10 formyl-CoA:oxalate CoA-transferase
R07410 10 L-aspartate:NAD+ oxidoreductase (deaminating)
R00218 11 acetylenedicarboxylate carboxy-lyase
R00262 11 L-threo-3-Methylaspartate carboxy-aminomethylmutase
R00265 11 2-Oxoglutarate:NADP+ 2-oxidoreductase (CoA-succinylating)
R00272 11 2-Oxoglutarate carboxy-lyase
R00359 11 D-Aspartate:oxygen oxidoreductase (deaminating)
R00407 11 Succinyl-CoA hydrolase
R00479 11 Isocitrate glyoxylate-lyase
R00484 11 N-Carbamoyl-L-aspartate amidohydrolase
R00485 11 L-Asparagine amidohydrolase
R00488 11 N-Acetyl-L-aspartate amidohydrolase
R00521 11 Formyl-CoA hydrolase
R00672 11 L-Ornithine racemase
R00689 11 L-Phenylalanine:oxygen oxidoreductase (deaminating)
R00690 11 L-Phenylalanine:oxygen 2-oxidoreductase (decarboxylating)
R00691 11 L-Arogenate hydro-lyase (decarboxylating)
R00693 11 Acetyl-CoA:L-phenylalanine N-acetyltransferase
R00697 11 L-Phenylalanine ammonia-lyase
R00698 11 Donor:hydrogen-peroxide oxidoreductase
R00699 11 L-Phenylalanine carboxy-lyase
R00705 11 3-Oxopropanoate:NAD+ oxidoreductase
(decarboxylating,CoA-acetylating)
R00709 11 Isocitrate:NAD+ oxidoreductase (decarboxylating)
R00732 11 L-arogenate:NAD+ oxidoreductase
R00830 11 Succinyl-CoA:glycine C-succinyl-transferase(decarboxylating)
R00831 11 Succinyl-CoA:glycine C-succinyl-transferase(decarboxylating)
R00833 11 (R)-2-Methyl-3-oxopropanoyl-CoA CoA-carbonylmutase
R00845 11 sn-glycerol-3-phosphate:NADP+ 1-oxidoreductase
R00905 11 N-Carbamoyl-beta-alanine amidohydrolase
R00906 11 N-(D-1-carboxyethyl)-beta-alanine:NAD+
oxidoreductase(beta-alanine-forming)
R00907 11 L-Alanine:3-oxopropanoate aminotransferase
R00913 11 3-Guanidinopropanoate amidinopropionase
R00914 11
R00995 11
R00996 11 L-threonine ammonia-lyase
R00997 11 1-Aminocyclopropane-1-carboxylate endolyase (deaminating)
R00998 11 (R)-2-Ethylmalate 2-oxobutanoyl-lyase (CoA-acylating)
R00999 11 O-Succinyl-L-homoserine succinate-lyase (adding cysteine)
R01015 11 D-Glyceraldehyde-3-phosphate ketol-isomerase
R01036 11 Glycerol:NAD+ oxidoreductase
R01059 11 ATP:D-glyceraldehyde 3-phosphotransferase
R01061 11 D-Glyceraldehyde-3-phosphate:NAD+ oxidoreductase(phosphorylating)
R01066 11 2-Deoxy-D-ribose-5-phosphate acetaldehyde-lyase
R01437 11 L-Valine carboxy-lyase
R01446 11 (S)-lactaldehyde:NAD+ oxidoreductase
R01465 11 L-Threonine:NAD+ oxidoreductase
R01467 11 L-Threonine racemase
R01485 11 L-Asparagine:hydroxylamine gamma-aspartyltransferase
R01515 11 3-Phospho-D-glyceroyl phosphate phosphohydrolase
R01604 11 3-Oxopropanoate:NAD+ oxidoreductase
R01608 11 3-hydroxypropanoate:NAD+ oxidoreductase
R01609 11 3-aci-Nitropropanoate:oxygen oxidoreductase
R01611 11 3-Oxopropanoate hydro-lyase
R01644 11 4-Hydroxybutanoate:NAD+ oxidoreductase
R01714 11 5-O-(1-Carboxyvinyl)-3-phosphoshikimate phosphate-lyase
R01749 11 D-Glycerate:NAD+ oxidoreductase (carboxylating)
R01899 11 Isocitrate:NADP+ oxidoreductase (decarboxylating)
R01900 11 Isocitrate hydro-lyase
R01993 11 (S)-Dihydroorotate amidohydrolase
R02003 11 Geranyl-diphosphate:isopentenyl-diphosphate
geranyltrans-transferase
R02004 11
R02006 11 Geranyl-diphosphate pyrophosphate-lyase
(cyclizing,sabinene-hydrate-forming)
R02007 11 (+)-Bornyl-diphosphate lyase (decyclizing)
R02009 11 geranyldiphosphate diphosphate lyase (myrcene forming)
R02010 11
R02011 11
R02012 11 geranyldiphosphate diphosphate lyase (pinene forming)
R02013 11 geranyldiphosphate diphosphate lyase (limonene forming)
R02243 11 cis-Aconitate carboxy-lyase
R02244 11 trans-Aconitate delta2-delta3-isomerase
R02258 11 (S)-Propane-1,2-diol:NAD+ oxidoreductase
R02261 11
R02278 11 2-Dehydro-3-deoxy-L-arabinonate hydro-lyase
R02279 11 5-Dehydro-4-deoxy-D-glucarate hydro-lyase (decarboxylating)
R02284 11 L-5-Carboxymethylhydantoin amidohydrolase
R02291 11 L-Aspartate-4-semialdehyde:NADP+ oxidoreductase (phosphorylating)
R02344 11 (S,S)-Butane-2,3-diol:NAD+ oxidoreductase
R02429 11 D-Xylonate hydro-lyase
R02457 11 D-Ornithine:oxygen oxidoreductase (deaminating)
R02460 11
R02514 11 4-hydroxyphenylacetate,NADH:oxygen oxidoreductase
(1-hydroxylating)
R02515 11 3-hydroxyphenylacetate,NADH:oxygen oxidoreductase
(6-hydroxylating)
R02518 11
R02519 11 Homogentisate:oxygen 1,2-oxidoreductase (decyclizing)
R02520 11
R02522 11 L-Arabinonate hydro-lyase
R02536 11 Phenylacetaldehyde:NAD+ oxidoreductase
R02545 11 meso-Tartaric acid:NAD+ oxidoreductase
R02547 11 trans-2,3-Epoxysuccinate hydrolase
R02575 11 ATP:guanidoacetate N-phosphotransferase
R02577 11 Propane-1,2-diol:NAD+ 1-oxidoreductase
R02607 11 3-Phosphoglycerate:NAD+ 2-oxidoreductase
R02611 11 Phenylethylalcohol:NAD+ oxidoreductase
R02695 11 4-Hydroxyphenylacetaldehyde:NAD+ oxidoreductase
R02698 11 4-hydroxyphenylacetate,NADH:oxygen oxidoreductase
(3-hydroxylating)
R02752 11 D-Glucarate hydro-lyase
R02990 11 Succinyl-CoA:3-oxoadipate CoA-transferase
R03032 11 D-Arabinonate hydro-lyase
R03198 11 (R)-4-dehydropantoate:NAD+ 4-oxidoreductase
R03358 11 Octopamine hydro-lyase (deaminating)
R03567 11 6-Methylsalicylate carboxy-lyase
R03702 11 Triacetolactone lactonohydrolase
R03758 11
R03968 11 2-Isopropylmalate hydro-lyase
R04246 11
R04248 11
R04304 11 4-Hydroxyphenylethanol:NAD+ oxidoreductase
R04375 11
R04747 11 Hexanoyl-CoA:acetyl-CoA C-acyltransferase
R04781 11 4-Carboxy-4-hydroxy-2-oxoadipate hydro-lyase
R04919 11
R05066 11 3-Hydroxy-2-methylpropanoate:NAD+ oxidoreductase
R05076 11
R05450 11
R05605 11
2-dehydro-3-deoxy-D-gluconate-6-phosphateD-glyceraldehyde-3-phosphate-lyase
R05608 11 D-galactarate hydro-lyase
R05636 11 1-Deoxy-D-xylulose-5-phosphate pyruvate-lyase (carboxylating)
R05765 11 geranyldiphosphate diphosphate lyase (pinene forming)
R05766 11 geranyldiphosphate diphosphate lyase (pinene forming)
R05884 11 isopentenyl-diphosphate:NAD(P)+ oxidoreductase
R06120 11 geranyldiphosphate diphosphate lyase [(+)-(R)-limonene-forming]
R06758 11
R06762 11
R06973 11
R06987 11 Acetyl-CoA:formate C-acetyltransferase
R07312 11 4-hydroxyphenylacetate carboxy-lyase
R00031 12 1,2-Benzenediol:oxygen oxidoreductase
R00036 12 5-Aminolevulinate hydro-lyase(adding 5-aminolevulinate
andcyclizing)
R00239 12 ATP:L-glutamate 5-phosphotransferase
R00240 12 ATP:L-glutamate 1-phosphotransferase
R00241 12 ATP:L-glutamate 1-phosphotransferase
R00243 12 L-Glutamate:NAD+ oxidoreductase (deaminating)
R00245 12 L-Glutamate 5-semialdehyde:NAD+ oxidoreductase
R00250 12 L-Glutamate:oxygen oxidoreductase (deaminating)
R00253 12 L-Glutamate:ammonia ligase (ADP-forming)
R00254 12
R00256 12 L-Glutamine amidohydrolase
R00258 12 L-Alanine:2-oxoglutarate aminotransferase
R00259 12 Acetyl-CoA:L-glutamate N-acetyltransferase
R00260 12 L-Glutamate racemase
R00261 12 L-Glutamate 1-carboxy-lyase
R00264 12 2,5-dioxopentanoate:NADP+ 5-oxidoreductase
R00268 12 Oxalosuccinate:NADP+ oxidoreductase (decarboxylating)
R00270 12
R00271 12 2-Hydroxybutane-1,2,4-tricarboxylate
2-oxoglutarate-lyase(CoA-acetylating)
R00355 12 L-Aspartate:2-oxoglutarate aminotransferase
R00372 12 Glycine:2-oxoglutarate aminotransferase
R00474 12 2-Hydroxy-3-oxoadipate glyoxylate-lyase (carboxylating)
R00565 12 L-Arginine:glycine amidinotransferase
R00604 12 Formaldehyde:NAD+ oxidoreductase
R00605 12 methanol:NAD+ oxidoreductase
R00614 12 Formaldehyde:formaldehyde oxidoreductase
R00665 12 L-Citrulline N5-carbamoyldihydrolase
R00666 12 N5-(L-1-carboxyethyl)-L-ornithine:NADP+
oxidoreductase(L-ornithine-dorming)
R00667 12 L-Ornithine:2-oxo-acid aminotransferase
R00668 12 L-Ornithine(L-lysine):2-oxoglutarate omega-aminotransferase
R00670 12 L-Ornithine carboxy-lyase
R00671 12 L-Ornithine ammonia-lyase(cyclizing)
R00694 12 L-Phenylalanine:2-oxoglutarate aminotransferase
R00702 12 Farnesyl-diphosphate:farnesyl-diphosphate farnesyltransferase
R00707 12 L-1-Pyrroline-5-carboxylate:NAD+ oxidoreductase
R00728 12 L-Tyrosine phenol-lyase (deaminating)
R00729 12 L-Tyrosine:oxygen oxidoreductase (deaminating)
R00730 12 L-Tyrosine,NADPH:oxygen oxidoreductase (N-hydroxylating)
R00731 12 L-Tyrosine:oxygen oxidoreductase
R00734 12 L-Tyrosine:2-oxoglutarate aminotransferase
R00736 12 L-Tyrosine carboxy-lyase
R00737 12 L-Tyrosine ammonia-lyase
R00739 12 L-Tyrosine 2,3-aminomutase
R00829 12 Succinyl-CoA:acetyl-CoA C-acyltransferase
R00841 12 Glycerol-3-phosphate phosphohydrolase
R00842 12 sn-Glycerol-3-phosphate:NAD+ 2-oxidoreductase
R00846 12 sn-Glycerol-3-phosphate:oxygen 2-oxidoreductase
R00847 12 ATP:glycerol 3-phosphotransferase
R00908 12 3-Aminopropanoate:2-oxoglutarate aminotransferase
R00919 12
R00920 12 Propanoate:CoA ligase (ADP-forming)
R00922 12 2-Methyl-3-oxopropanoate:NAD+ oxidoreductase (CoA-propanoylating)
R00928 12 Acetyl-CoA:propanoate CoA-transferase
R00930 12 (S)-2-Methyl-3-oxopropanoyl-CoA:pyruvate carboxyltransferase
R00931 12 2-Methylcitrate oxaloacetate-lyase
R00932 12 2-Hydroxyglutarate glyoxylate-lyase (CoA-propanoylating)
R00934 12
R00935 12 (S)-Methylmalonate semialdehyde:NAD+
oxidoreductase(CoA-propanoylating)
R00991 12
R01010 12 Glycerone phosphate phosphohydrolase (alkaline optimum)
R01012 12 Phosphoenolpyruvate:glycerone phosphotransferase
R01014 12 Erythrulose-1-phosphate formaldehyde-lyase
R01016 12 Glycerone-phosphate phospho-lyase
R01034 12 Glycerol:NAD+ oxidoreductase
R01043 12 Glycerol-2-phosphate phosphohydrolase
R01044 12 Pyrophosphate:glycerol 1-phosphotransferase
R01047 12 Glycerol hydro-lyase
R01048 12 Glycerol hydro-lyase
R01068 12 D-Fructose-1,6-bisphosphate D-glyceraldehyde-3-phosphate-lyase
R01069 12 D-Tagatose 1,6-bisphosphate triosephosphate lyase
R01070 12 beta-D-fructose 1,6-bisphosphate
D-glyceraldehyde-3-phosphate-lyase
R01148 12 D-Alanine:2-oxoglutarate aminotransferase
R01214 12 L-Valine:2-oxoglutarate aminotransferase
R01216 12 2-Hydroxy-2-isopropylbutanedioate formaldehyde-lyase
R01398 12 Carbamoyl-phosphate:L-ornithine carbamoyltransferase
R01426 12
R01449 12 Acetyl-CoA:propanoate CoA-transferase
R01541 12 ATP:2-dehydro-3-deoxy-D-gluconate 6-phosphotransferase
R01610 12
5-Dehydro-2-deoxy-D-glyconate-6-phosphatemalonate-semialdehyde-lyase
R01648 12 4-Aminobutanoate:2-oxoglutarate aminotransferase
R01773 12 L-Homoserine:NAD+ oxidoreductase
R01777 12 Succinyl-CoA:L-homoserine O-succinyltransferase
R01785 12 L-Xylulose 1-phosphate lactaldehyde-lyase
R01859 12 Propanoyl-CoA:carbon-dioxide ligase (ADP-forming)
R01867 12 (S)-Dihydroorotate:oxygen oxidoreductase
R01869 12 (S)-Dihydroorotate:(acceptor) oxidoreductase
R01981 12 uronate:NAD+ 1-oxidoreductase
R02061 12
trans,trans-Farnesyl-diphosphate:isopentenyl-diphosphatefarnesyltranstransferase
R02252 12 Phenylpropanoate:NAD+ delta2-oxidoreductase
R02253 12 trans-cinnamate,NADPH:oxygen oxidoreductase (4-hydroxylating)
R02254 12 trans-Cinnamate,NADPH:oxygen oxidoreductase (2-hydroxylating)
R02257 12 Propane-1,2-diol:NAD+ oxidoreductase
R02263 12 L-Rhamnulose-1-phosphate lactaldehyde-lyase
R02269 12 5,6-Dihydrouracil amidohydrolase
R02270 12 Succinyl-CoA:glycine C-succinyl-transferase(decarboxylating)
R02271 12 5-Aminolevulinate:pyruvate aminotransferase
R02292 12 L-Aspartate-4-semialdehyde hydro-lyase (adding pyruvate
andcyclizing)
R02293 12 L-2,4-Diaminobutanoate:pyruvate aminotransferase
R02303 12 ATP:farnesyl-diphosphate phosphotransferase
R02305 12 2-trans,6-trans-farnesyldiphosphate diphosphate-lyase
(cyclizing,pentalenene-forming)
R02306 12 trans,trans-Farnesyl-diphosphate sesquiterpenoid-lyase
R02307 12 trans,trans-Farnesyl-diphosphate farnesyltransferase (bicyclizing)
R02310 12 trans,trans-Farnesyl-diphosphate sesquiterpenoid-lyase
R02311 12 2-trans,6-trans-Farnesyl-diphosphate diphosphate-lyase
(cyclizing,(+)-delta-cadinene-forming)
R02376 12 Propane-1,2-diol hydro-lyase
R02427 12 D-Xylonolactone lactonohydrolase
R02428 12 D-Xylono-1,4-lactone lactonohydrolase
R02468 12 (-)-Limonene,NADPH:oxygen oxidoreductase (6-hydroxylating)
R02469 12 (-)-limonene,NADPH:oxygen oxidoreductase (3-hydroxylating)
R02470 12 (-)-Limonene,NADPH:oxygen oxidoreductase (7-hydroxylating)
R02471 12
R02525 12 L-Arabinono-1,5-lactone lactonohydrolase
R02526 12 L-Arabinono-1,4-lactone lactonohydrolase
R02529 12 Aminoacetone:oxygen oxidoreductase(deaminating)(flavin-containing)
R02540 12 2-Phenylacetamide amidohydrolase
R02568 12 D-Fructose 1-phosphate D-glyceraldehyde-3-phosphate-lyase
R02613 12 Phenethylamine:oxygen oxidoreductase
(deaminating)(copper-containing)
R02655 12 Gentisate aldehyde:NAD+ oxidoreductase
R02657 12
R02714 12 D-Arabinono-1,4-lactone lactonohydrolase
R02749 12 2-Deoxy-D-ribose 1-phosphate 1,5-phosphomutase
R02750 12
R02765 12 (R)-2-Methyl-3-oxopropanoyl-CoA 2-epimerase
R02957 12 D-Glucuronolactone:NAD+ oxidoreductase
R03045 12 3-Hydroxypropionyl-CoA hydro-lyase
R03046 12 beta-Alanyl-CoA cmmonia-lyase
R03157 12
R03158 12
R03181 12 4-Maleylacetoacetate cis-trans-isomerase
R03248 12 2,5-Diaminopentanoate:2-oxoglutarate aminotransferase
R03249 12
R03250 12
R03266 12 4-Hydroxy-L-glutamate:2-oxoglutarate aminotransferase
R03299 12 3-Hydroxyphenylacetate,NADH:oxygen oxidoreductase
(3-hydroxylating)
R03300 12 3,4-Dihydroxyphenylacetaldehyde:NAD+ oxidoreductase
R03303 12 3,4-Dihydroxyphenylacetate:oxygen 2,3-oxidoreductase (decyclizing)
R03381 12 3-Oxopropanoate:NAD+ oxidoreductase
(decarboxylating,CoA-acetylating)
R03383 12
R03566 12 3-Cresol,NADPH:oxogen oxidoreductase (2-hydroxylating)
R03568 12 4-Cresol,NADPH:oxogen oxidoreductase (2-hydroxylating)
R03759 12 (R)-1-Aminopropan-2-ol:NAD+ oxidoreductase
R03774 12 L-Rhamnonate hydro-lyase
R03869 12 (S)-Methylmalonate semialdehyde:NAD+ oxidoreductase
R03871 12 (S)-Methylmalonate semialdehyde:oxygen oxidoreductase
R04001 12 3-Isopropylmalate hydro-lyase
R04051 12
R04173 12 3-Phosphoserine:2-oxoglutarate aminotransferase
R04187 12 L-Alanine:3-oxopropanoate aminotransferase
R04188 12 L-3-Amino-isobutanoate:2-oxoglutarate aminotransferase
R04234 12 D-4-Hydroxyphenylglycine:2-oxoglutarate aminotransferase
R04269 12
R04292 12
R04745 12 (S)-Hydroxyoctanoyl-CoA:NAD+ oxidoreductase
R05336 12
R05373 12 Methylmalonyl-CoA carboxy-lyase
R05487 12
R05555 12 Farnesyl diphosphate:Isopentenyl diphosphate farnesyl transferase
R05679 12 sn-Glycerol-1-phosphate:NAD 2-oxidoreductase
R05688 12 1-Deoxy-D-xylulose-5-phosphate isomeroreductase
R06119 12 (R)-limonene,NADPH: oxygen oxidoreductase (6-hydroxylating)
R06154 12 methylamine:oxygen oxidoreductase (deaminating)
(copper-containing)
R06223 12
R06398 12 (+)-limonene,NADH:oxygen oxidoreductase
R06523 12 trans,trans-farnesyl-diphosphate diphosphate-lyase
(cyclizing,vetispiradiene-forming)
R06626 12
R06744 12
R06759 12
R06783 12 trans-Cinnamate,NADH:oxygen oxidoreductase (2,3-hydroxylating)
R06860 12
isochorismate:2-oxoglutarate:cyclodienyltransferase(decarboxylating,pyruvate-forming)
R06977 12 L-2,4-diaminobutyrate:2-oxoglutarate 4-aminotransferase
R07189 12 trans-cinnamate,NADPH:oxygen oxidoreductase (2-hydroxylating)
R07276 12 L-arogenate:2-oxoglutarate aminotransferase
R07298 12 glycerol-1-phosphate phosphohydrolase
R07301 12 (S)-N-acetylphenylethylamine:H2O hydrolase
R07304 12 5-oxo-L-proline amidohydrolase (ATP-hydrolysing)
R00018 13 Putrescine:putrescine 4-aminobutyltransferase (ammonia-forming)
R00038 13 4-Hydroxy-3-hexanone propanal-lyase
R00045 13 1,2-Benzenediol:oxygen oxidoreductase
R00084 13 Porphobilinogen ammonia-lyase (polymerizing)
R00093 13 L-glutamate:NAD+ oxidoreductase (transaminating)
R00279 13 D-Glutamate(D-aspartate):oxygen oxidoreductase (deaminating)
R00551 13 L-Arginine amidinohydrolase
R00552 13 L-Arginine iminohydrolase
R00554 13 ATP:L-arginine N-phosphotransferase
R00556 13
R00557 13 L-Arginine,NADPH:oxygen oxidoreductase (nitric-oxide-forming)
R00558 13 L-Arginine,NADPH:oxygen oxidoreductase (nitric-oxide-forming)
R00559 13 L-Arginine:oxygen 2-oxidoreductase (decarboxylating)
R00562 13 N2-(D-1-carboxyethyl)-L-arginine:NADP+ oxidoreductase
R00563 13 D-nopaline:NADP+ oxidoreductase (L-arginine-forming)
R00566 13 L-Arginine carboxy-lyase
R00567 13 L-Arginine racemase
R00575 13 Carbon-dioxide:L-glutamine amido-ligase
(ADP-forming,carbamate-phosphorylating)
R00576 13 L-Glutamine:pyruvate aminotransferase
R00579 13 L-Glutamine racemase
R00602 13 Hydorogen-peroxide:hydrogen-peroxide oxidoreductase
R00606 13 Methylamine:(acceptor) oxidoreductase (deaminating)
R00608 13 Methanol:oxygen oxidereductase
R00756 13 ATP:D-fructose-6-phosphate 1-phosphotransferase
R00762 13 D-Fructose-1,6-bisphosphate 1-phosphohydrolase
R00764 13 Pyrophosphate:D-fructose-6-phosphate 1-phosphotransferase
R00815 13 phenol,NADPH:oxogen oxidoreductase (2-hydroxylating)
R00832 13 succinyl-CoA:L-arginine N2-succinyltransferase
R00923 13 (S)-2-Methyl-3-oxopropanoyl-CoA carboxy-lyase
R00975 13 5,6-Dihydrouracil:oxygen oxidoreductase
R00977 13 5,6-Dihydrouracil:NAD+ oxidoreductase
R00986 13 Chorismate pyruvate-lyase (amino-accepting)
R01011 13 ATP:glycerone phosphotransferase
R01086 13 N-(L-Argininosuccinate) arginie-lyase
R01144 13 Oxaloacetate-4-methyl-ester oxaloacetohydrolase
R01149 13 L-Glutamine:D-alanine gamma-glutamyltransferase
R01151 13 Putrescine:oxygen oxidoreductase (deaminating)
R01154 13 Acetyl-CoA:alkane-alpha,omega-diamine N-acetyltransferase
R01155 13 putrescine:2-oxoglutarate aminotransferase
R01156 13 N-Acetylputrescine acetylhydrolase
R01238 13 4-Hydroxybenzoate carboxy-lyase
R01241 13
R01246 13 L-proline:NAD+ 2-oxidoreductase
R01248 13 L-Proline:NAD+ 5-oxidoreductase
R01252 13 L-Proline,2-oxoglutarate:oxygen oxidoreductase (4-hydroxylating)
R01255 13 L-Proline racemase
R01308 13
R01353 13 ATP:acetate phosphotransferase
R01364 13 4-Fumarylacetoacetate fumarylhydrola
R01375 13 L-Glutamine:phenylpyruvate aminotransferase
R01399 13 Carbamoyl-phosphate:putrescine carbamoyltransferase
R01429 13 D-xylose:NAD+ 1-oxidoreductase
R01483 13 D-Glucuronolactone lactonohydrolase
R01538 13 D-Gluconate hydro-lyase
R01542 13 2-Dehydro-3-deoxy-D-gluconate:NAD+ 5-oxidoreductase
R01543 13 2-Dehydro-3-deoxy-D-gluconate:NADP+ 6-oxidoreductase
R01574 13 D-Arabinose:NAD+ 1-oxidoreductase
R01582 13 D-Phenylalanine:2-oxoglutarate aminotransferase
R01583 13 D-Glutamate hydro-lyase (cyclizing)
R01584 13 N-methyl-L-alanine:NADP+ oxidoreductase (demethylating,
deaminating)
R01585 13 L-Glutamate:methylamine ligase (ADP-forming)
R01586 13 Methylamine:L-glutamate N-methyltransferase
R01587 13 N-Methyl-2-oxoglutaramate methylamidohydrolase
R01589 13 Methylguanidine amidinohydrolase
R01716 13 Chorismate:L-glutamine amido-ligase
R01726 13
R01756 13 D-threo-Aldose:NAD+ 1-oxidoreductase
R01757 13 L-Arabinose:NAD+ 1-oxidoreductase
R01771 13 ATP:L-homoserine O-phosphotransferase
R01776 13 Acetyl-CoA:L-homoserine O-acetyltransferase
R01902 13 ATP:L-rhamnulose 1-phosphotransferase
R01983 13 D-Galacturonate ketol-isomerase
R01984 13
R01989 13 L-Arginine:glycine amidinotransferase
R01990 13 4-Guanidinobutanoate amidinohydrolase
R02047 13 3-Hydroxy-2-methylpropanoate:NAD+ oxidoreductase
R02048 13 (R)-3-Amino-2-methylpropanoate:2-oxoglutarate aminotransferase
R02050 13 (R)-3-Amino-2-methylpropanoate:pyruvate aminotransferase
R02063 13
R02064 13 Geranylgeranyl-diphosphate pyrophosphate-lyase (cyclizing)
R02065 13
Geranylgeranyl-diphosphate:geranylgeranyl-diphosphategeranylgeranyltransferase
R02068 13 ent-Copalyl-diphosphate lyase
R02069 13 D-Fructose 1,6-bisphosphate phosphohydrolase
R02071 13 ATP:D-fructose-1-phosphate 6-phosphotransferase
R02073 13 Pyrophosphate:D-fructose-6-phosphate 1-phosphotransferase
R02075 13 3,4-Dihydroxy-L-phenylalanine:oxygen
4,5-oxidoreductase(recyclizing)
R02076 13 3,4-Dihydroxy-L-phenylalanine:oxygen
2,3-oxidoreductase(recyclizing)
R02077 13 3,4-Dihydroxy-L-phenylalanine:2-oxoglutarate aminotransferase
R02078 13 L-Tyrosine,L-dopa:oxygen oxidoreductase
R02079 13 3,4-Dihydroxy-L-phenylalanine ammonia-lyase
R02080 13 3-Hydroxy-L-tyrosine carboxy-lyase
R02282 13 N2-Acetyl-L-ornithine:L-glutamate N-acetyltransferase
R02377 13 Propane-1,3-diol:NAD+ 1-oxidoreductase
R02382 13 Tyramine:oxygen oxidoreductase(deaminating)(flavin-containing)
R02383 13 Monophenol,L-dopa:oxygen oxidoreductase
R02472 13 (R)-Pantoate:NADP+ 2-oxidoreductase
R02489 13 Gentisate carboxy-lyase
R02648 13 Glycerol 1,2-cyclic phosphate 2-glycerophosphohydrolase
R02649 13 ATP:N-acetyl-L-glutamate 5-phosphotransferase
R02656 13 Gentisate:oxygen 1,2-oxidoreductase (decyclizing)
R02715 13 D-Arabinono-1,4-lactone:oxygen oxidoreductase
R02764 13 (S)-Methylmalonyl-CoA hydrolase
R02872 13 Presqualene diphosphate:farnesyl-diphosphate farnesyltransferase
R02874 13 Squalene,hydrogen-donor:oxygen oxidoreductase (2,3-epoxidizing)
R02875 13
R02876 13
R02950 13 4-Coumarate:oxygen oxidoreductase
R02952 13
R02963 13 Lactoyl-CoA hydro-lyase
R03097 13
R03114 13 (-)-trans-Carveol:NADP+ oxidoreductase
R03119 13 propane-1,3-diol:NAD+ 1-oxidoreductase
R03178 13 2-oxo-5-Guanidinopentanoate carboxy-lyase
R03183 13 L-Gulono-1,4-lactone:NADP+ 1-oxidoreductase
R03236 13 ATP:D-tagatose-6-phosphate 1-phosphotransferase
R03261 13 (-)-trans-isopiperitenol:NAD+ oxidoreductase
R03313 13 L-Glutamate-5-semialdehyde:NADP+ 5-oxidoreductase
(phosphorylationg)
R03314 13
R03359 13 1-(4-Hydroxyphenyl)-2-(methylamino)ethanol hydro-lyase
R03444 13 2-Hydroxybutane-1,2,4-tricarboxylate hydro-lyase
R03551 13
R03709 13 3-(2-Hydroxyphenyl)propanoate:NAD+ oxidoreductase
R03741 13
R03772 13 L-rhamno-1,4-lactone lactonohydrolase
R03870 13 5-Methylbarbiturate amidohydrolase
R03945 13 Perillyl-alcohol:NAD+ oxidoreductase
R03972 13
R04000 13 (E)-Glutaconate CoA-transferase
R04031 13
R04089 13 3-Methylcatechol:oxygen 2,3-oxidoreductase(decyclizing)
R04198 13 2,3,4,5-Tetrahydrodipicolinate:NAD+ oxidoreductase
R04293 13
R04295 13 (S)-4-Amino-5-oxopentanoate:NADP+
5-oxidoreductase(phosphorylationg)
R04351 13 ATP:5-dehydro-2-deoxy-D-gluconate 6-phosphotransferase
R04418 13 5-carboxymethyl-2-hydroxymuconic-semialdehyde:NAD+ oxidoreductase
R04424 13 2-Hydroxybutane-1,2,3-tricarboxylate hydro-lyase
R04426 13 3-Isopropylmalate:NAD+ oxidoreductase
R04460 13 L-tyrosine,NADPH:oxygen oxidoreductase (N-hydroxylating)
R04746 13 (S)-Hydroxyoctanoyl-CoA hydro-lyase
R04780 13 beta-D-Fructose 1,6-bisphosphate 1-phosphohydrolase
R04875 13
R05337 13
R05465 13
R05508 13
R05606 13 D-mannonate hydro-lyase
R05784 13 limonene-1,2-epoxide hydrolase
R05862 13 sarcosine:oxygen oxidoreductase (deaminating)
R06117 13 (+)-trans-carveol: NAD+ oxidoreductase
R06298 13 (+)-Copalyl-diphosphate lyase (decyclizing)
R06305 13 Geranylgeranyl-diphosphate diphosphate-lyase (cyclizing,
taxadieneforming)
R06312 13
R06321 13
R06447 13
di-trans,poly-cis-Decaprenyl-diphosphate:isopentenyl-diphosphateundecaprenylcistransferase
R06782 13 3-phenylpropanoate,NADH:oxygen oxidoreductase (2,3-hydroxylating)
R06785 13
R06978 13 L-2,4-diaminobutyrate acetyltransferase
R07322 13 squalene mutase (cyclizing)
R07323 13 squalene mutase (cyclizing)
R07414 13 glutamate putrescine ligase
R00111 14 N-(omega)-Hydroxyarginine,NADPH:oxygen
oxidoreductase(nitric-oxide-forming)
R00269 14 2-Oxoglutaramate amidohydrolase
R00486 14 3-Cyano-L-alanine aminohydrolase
R00610 14 Sarcosine:oxygen oxidoreductase (demethylating)
R00669 14 N2-Acetyl-L-ornithine amidohydrolase
R00758 14 D-Mannitol-1-phosphate:NAD+ 5-oxidoreductase
R00760 14 ATP:D-fructose 6-phosphotransferase
R00761 14 D-Fructose-6-phosphate D-erythrose-4-phosphate-lyase
R00763 14 D-Fructose-2,6-bisphosphate 2-phosphohydrolase
R00765 14 D-Glucosamine-6-phosphate ketol-isomerase(deaminating)
R00768 14 L-Glutamine:D-fructose-6-phosphate aminotransferase
(hexoseisomerizing)
R00771 14 D-Glucose-6-phosphate ketol-isomerase
R00772 14 D-Mannose-6-phosphate ketol-isomerase
R00921 14 acetyl-CoA:phosphate acetyltransferase
R00973 14 Uracil-5-carboxylate carboxy-lyase
R01067 14 D-Fructose 6-phosphate:D-glyceraldehyde-3-phosphate
glycolaldehydetransferase
R01152 14 N-Carbamoylputrescine amidohydrolase
R01157 14 Agmatine amidinohydrolase
R01267 14 L-Asparagine hydro-lyase
R01416 14 Agmatine iminohydrolase
R01417 14 ATP:agmatine N4-phosphotransferase
R01418 14
R01425 14 Benzoylagmatine amidohydrolase
R01431 14 Xylitol:NADP+ oxidoreductase
R01432 14 D-Xylose ketol-isomerase
R01466 14 O-Phospho-L-homoserine phospho-lyase (adding water)
R01475 14 ATP:D-glucuronate 1-phosphotransferase
R01476 14 ATP:D-glucuronate 1-phosphotransferase
R01481 14 L-Gulonate:NADP+ 6-oxidoreductase
R01482 14 D-Glucuronate ketol-isomerase
R01484 14 D-Glucurono-6,2-lactone lactonohydrolase
R01564 14 N,N-Dimethylglycine:oxygen oxidoreductase (demethylating)
R01573 14 ATP:D-arabinose 5-phosphotransferase
R01576 14 3-Deoxy-D-manno-octulosonate D-arabinose-lyase
R01577 14 D-Arabinose ketol-isomerase
R01579 14 D-Glutamine amidohydrolase
R01652 14
R01720 14 nicotinate:NADP+ 6-oxidoreductase (hydroxylating)
R01723 14
R01737 14 ATP:D-Gluconate 6-phosphotransferase
R01738 14 D-Gluconate:NAD+ 5-oxidoreductase
R01739 14 D-gluconate:NADP+ oxidoreductase
R01754 14 ATP:L-arabinose 1-phosphotransferase
R01758 14 L-Arabitol:NAD+ 1-oxidoreductase
R01761 14 L-Arabinose ketol-isomerase
R01819 14 D-Mannose-6-phosphate ketol-isomerase
R01830 14 beta-D-Fructose
6-phosphate:D-glyceraldehyde-3-phosphateglycolaldehyde transferase
R01901 14 ATP:L-xylulose 5-phosphotransferase
R01903 14 L-Arabitol:NAD+ 4-oxidoreductase (L-xylulose-forming)
R01905 14 3-Dehydro-L-gulonate carboxy-lyase
R01906 14
R02272 14 (S)-4-Amino-5-oxopentanoate 4,5-aminomutase
R02283 14 N2-Acetyl-L-ornithine:2-oxoglutarate aminotransferase
R02454 14 D-Mannonate:NAD+ 5-oxidoreductase
R02455 14 D-Mannonate:NAD+ 6-oxidoreductase
R02458 14 D-Arginine amidinohydrolase
R02484 14 deoxyuridine:orthophosphate 2-deoxy-D-ribosyltransferase
R02549 14 4-aminobutanal:NAD+ 1-oxidoreductase
R02555 14 D-Altronate:NAD+ 3-oxidoreductase
R02703 14 D-Mannitol-1-phosphate:NAD+ 5-oxidoreductase
R02732 14 ATP:D-fructose-6-phosphate 2-phosphotransferase
R02740 14 alpha-D-Glucose 6-phosphate ketol-isomerase
R02894 14 D-Proline:oxygen oxidoreductase (deaminating)
R02895 14
R02923 14 D-Arginine:oxygen oxidoreductase (deaminating)
R02927 14 ATP:D-tagatose 6-phosphotransferase
R02933 14 L-Gulono-1,4-lactone lactonohydrolase
R03031 14 Vinylacetyl-CoA delta3-delta2-isomerase
R03092 14
R03131 14 O3-acetyl-L-serine:uracil 1-(2-amino-2-carboxyethyl)transferase
R03165 14 Hydroxymethylbilane hydro-lyase(cyclizing)
R03166 14
R03177 14 4-Guanidinobutanal:NAD+ 1-oxidoreductase
R03180 14 4-Guanidinobutanamide amidohydrolase
R03184 14 L-gulono-1,4-lactone:oxygen 3-oxidoreductase
R03199 14 (S)-2,3-Epoxysqualene mutase (cyclizing, lanosterol-forming)
R03200 14 (S)-2,3-Epoxysqualene mutase (cyclizing, cycloartenol-forming)
R03201 14
R03240 14 D-Galactose 6-phosphate ketol-isomerase
R03296 14 trans-4-Hydroxy-L-proline 2-epimerase
R03321 14 beta-D-Glucose 6-phosphate ketol-isomerase
R03352 14 3-Hydroxy-2-methylpropanoyl-CoA hydrolase
R03365 14 3,4-Dihydroxy-trans-cinnamate:oxygen
3,4-oxidoreductase(decyclizing)
R03367 14
R03369 14
3-(2-hydroxyphenyl)propanoate,NADH2:oxygenoxidoreductase(3-hydroxylating)
R03373 14 4-Hydroxyphenyllactate:NAD+ oxidoreductase
R03443 14 N-Acetyl-L-glutamate-5-semialdehyde:NADP+
5-oxidoreductase(phosphrylating)
R03776 14 trans-Oct-2-enoyl-CoA reductase
R03868 14 3-Maleylpyruvate cis-trans-isomerase
R03903 14 Acetyl-CoA:D-amino-acid N-acetyltransferase
R03920 14 ATP:D-fructose 6-phosphotransferase
R03937 14
R03942 14 L-Rhamnofuranose:NAD+ 1-oxidoreductase
R03970 14 (5-Glutamyl)-peptide:amino-acid 5-glutamyltransferase
R04008 14
R04025 14
N-Acetylputrescine:oxygenoxidoreductase(deaminating)(flavin-containing)
R04084 14 3,4-Dihydroxyphenylacetaldehyde hydro-lyase (adding dopamine)
R04189 14 N2-succinyl-L-arginine iminohydrolase (decarboxylating)
R04218 14 prephytoene
diphosphate:geranylgeranyl-diphosphategeranylgeranyltransferase
R04280 14 3-O-Methylgallate:oxygen 4,5-oxidoreductase (decyclizing)
R04300 14
4-(2-Aminoethyl)-1,2-benzenediol:oxygenoxidoreductase(deaminating)(flavin-containing)
R04305 14 4-Hydroxyphenylacetaldehyde hydro-lyase (adding dopamine)
R04323 14 2-Amino-3-carboxymuconate semialdehyde carboxy-lyase
R04336 14
R04364 14 Acetyl-CoA:L-2,3,4,5-tetrahydrodipicolinate N2-acetyltransferase
R04365 14
Succinyl-CoA:2,3,4,5-tetrahydropyridine-2,6-dicarboxylateN-succinyltransferase
R04371 14 Homoisocitrate hydro-lyase
R04379 14
5-Carboxymethyl-2-hydroxymuconatedelta2,delta4-2-oxo,delta3-isomerase
R04383 14 5-Dehydro-4-deoxy-D-glucuronate ketol-isomerase
R04425 14 (2S,3R)-3-Hydroxybutane-1,2,3-tricarboxylate hydro-lyase
R04598 14 3,4-Dihydroxy-L-phenylalanine:oxygen
4,5-oxidoreductase(recyclizing)
R04600 14 3,4-Dihydroxy-L-phenylalanine:oxygen
2,3-oxidoreductase(recyclizing)
R04779 14 ATP:D-fructose-6-phosphate 1-phosphotransferase
R05092 14 ent-Copalyl-diphosphate diphosphate-lyase
R05138 14
R05339 14
R05571 14 Galactitol-1-phosphate:NAD oxidoreductase
R05607 14 D-sorbitol-6-phosphate:NAD 2-oxidoreductase
R05831 14 xylitol:NAD oxidoreductase
R06299 14 Copalyl-diphosphate diphosphate-lyase (cyclizing)
R06300 14 Copalyl-diphosphate diphosphate-lyase (cyclizing)
R06301 14 Copalyl-diphosphate diphosphate-lyase (cyclizing)
R06302 14 Copalyl-diphosphate diphosphate-lyase (cyclizing)
R06303 14 Copalyl-diphosphate diphosphate-lyase (cyclizing)
R06304 14 Copalyl-diphosphate diphosphate-lyase (cyclizing)
R06314 14
R06315 14
R06366 14 Aldehyde:NAD+ oxidoreductase
R06372 14 Carvone reductase
R06399 14 limonene-1,2-diol:(acceptor) 2-oxidoreductase
R06466 14
R06469 14
R06471 14
R06614 14
R06784 14
R06788 14
R06979 14 Ectoine hydro-lyase
R07133 14 D-sorbitol-6-phosphate:NAD+ 2-oxidoreductase
R07190 14 L-tyrosine,NADPH:oxygen oxidoreductase (N-hydroxylating)
R07245 14 carbamoyl-phosphate:N2-acetyl-L-ornithine carbamoyltransferase
R07269 14
di-trans,poly-cis-decaprenyl-diphosphate:isopentenyl-diphosphateundecaprenylcistransferase
R07270 14 prephytoene
diphosphate:geranylgeranyl-diphosphategeranylgeranyltransferase
R07408 14
R07415 14
R00047 15 6-Hydroxynicotinate, hydrogen-donor:oxygen
oxidoreductase(5-hydroxylating)
R00064 15 4-(4-Deoxy-beta-D-gluc-4-enuronosyl)-D-galacturonate lyase
R00299 15 ATP:D-glucose 6-phosphotransferase
R00303 15 D-Glucose-6-phosphate phosphohydrolase
R00307 15
R00647 15
R00834 15 D-Sorbitol 6-phosphate:NADP+ 1-oxidoreductase
R00835 15 D-Glucose-6-phosphate:NADP+ 1-oxoreductase
R00840 15 1L-myo-Inositol-1-phosphate lyase (isomerizing)
R00850 15 sn-Glycerol-3-phosphate:D-glucose 6-phosphotransferase
R00866 15 ATP:D-fructose 1-phosphotransferase
R00867 15 ATP:D-fructose 6-phosphotransferase
R00868 15 D-Mannitol:NAD+ 2-oxidoreductase
R00875 15 D-Glucitol:NAD+ 2-oxidoreductase
R00877 15 D-Mannose ketol-isomerase
R00878 15 alpha-D-Glucose ketol-isomerase
R00959 15 alpha-D-Glucose 1-phosphate 1,6-phosphomutase
R01081 15 D-Ribose ketol-isomerase
R01085 15 3-Fumarylpyruvate acylhydrolase
R01088 15 L-leucine:NAD+ oxidoreductase(deaminating)
R01090 15 L-Leucine:2-oxoglutarate aminotransferase
R01440 15 D-Xylulose-5-phosphate:formaldehyde glycolaldehydetransferase
R01526 15 ATP:D-ribulose 5-phosphotransferase
R01528 15 6-Phospho-D-gluconate:NADP+ 2-oxidoreductase (decarboxylating)
R01529 15 D-Ribulose-5-phosphate 3-epimerase
R01530 15 D-Arabinose-5-phosphate ketol-isomerase
R01540 15 D-Altronate hydro-lyase
R01600 15 ATP:D-glucose 6-phosphotransferase
R01621 15 D-Xylulose 5-phosphate D-glyceraldehyde-3-phosphate-lyase
R01639 15 ATP:D-xylulose 5-phosphotransferase
R01651 15 4-Methyl-2-oxopentanoate:NAD+
oxidoreductase(CoA-mehtylpropanoylating)
R01786 15 ATP:D-glucose 6-phosphotransferase
R01788 15 alpha-D-Glucose 6-phosphate phosphohydrolase
R01817 15 D-mannitol-1-phosphate:NADP+ 6-oxidoreductase
R01818 15 D-Mannose 6-phosphate 1,6-phosphomutase
R01825 15 D-erythrose 4-phosphate:NAD+ oxidoreductase
R01826 15
Phosphoenolpyruvate:D-erythrose-4-phosphateC-(1-carboxyvinyl)transferase
(phosphate hydrolysing,2-carboxy-2-oxoethyl-forming)
R01827 15
Sedoheptulose-7-phosphate:D-glyceraldehyde-3-phosphateglyceronetransferase
R01829 15 Sedoheptulose 1,7-bisphosphate D-glyceraldehyde-3-phosphate-lyase
R01879 15 2-Deoxyuridine,2-oxoglutarate:oxygen
oxidoreductase(2'-hydroxylating)
R01893 15 Ribitol:NAD+ 2-oxidoreductase
R01896 15 Xylitol:NAD+ 2-oxidoreductase (D-xylulose-forming)
R01898 15 D-Lyxose ketol-isomerase
R01934 15 (1R,2S)-1-hydroxybutane-1,2,4-tricarboxylate:NAD+
oxidoreductase(decarboxylating)
R02035 15 6-Phospho-D-glucono-1,5-lactone lactonohydrolase
R02036 15 6-Phospho-D-gluconate hydro-lyase
R02058 15 Acetyl-CoA:D-glucosamine-6-phosphate N-acetyltransferase
R02059 15 N-Acetyl-D-glucosamine-6-phosphate amidohydrolase
R02060 15 D-Glucosamine 1-phosphate 1,6-phosphomutase
R02099 15 ATP:deoxyuridine 5'-phosphotransferase
R02102 15
R02136 15 ATP:xylitol 5-phosphotransferase
R02167 15 D-Mannitol-1-phosphate phosphohydrolase
R02438 15
R02439 15 ATP:L-ribulose 5-phosphotransferase
R02441 15 L-Arabitol:NAD+ 2-oxidoreductase (L-ribulose-forming)
R02486 15 2-Deoxyuridine,2-Oxoglutarate:oxygen
oxidoreductase(1'-hydroxylating)
R02637 15 3-Dehydro-L-gulonate:NAD+ 2-oxidoreductase
R02640 15 L-Gulonate:NAD+ 3-oxidoreductase
R02658 15 ATP:2-dehydro-D-gluconate 6-phosphate
R02659 15
R02728 15 beta-D-Glucose 1-phosphate 1,6-phosphomutase
R02730 15 D-Fructose-2,6-bisphosphate 6-phosphohydrolase
R02731 15 D-Fructose-2,6-bisphosphate 2-phosphohydrolase
R02736 15 beta-D-Glucose-6-phosphate:NADP+ 1-oxoreductase
R02739 15 alpha-D-Glucose 6-phosphate ketol-isomerase
R02755 15 meso-2,6-diaminoheptanedioate:NADP+ oxidoreductase (deaminating)
R02865 15 ATP:D-hexose 6-phosphotransferase
R02866 15 Sorbitol-6-phosphate phosphohydrolase
R02928 15 Galactitol:NAD+ 2-oxidoreductase
R03028 15 Glutaconyl-1-CoA carboxy-lyase
R03197 15 Uroporphyrinogen-III carboxy-lyase
R03234 15
R03244 15 L-ribulose-5-phosphate 3-epimerase
R03254 15
2-Dehydro-3-deoxy-D-octonate-8-phosphateD-arabinose-5-phosphate-lyase
(pyruvate-phosphorylating)
R03689 15
R03690 15
R03765 15
R03778 15 Octanoyl-CoA:acetyl-CoA C-acyltransferase
R03884 15 (E)-Glutaconate CoA-transferase
R03889 15 2-Aminomuconate semialdehyde:NAD+ 6-oxidoreductase
R03921 15 Sucrose 6-phosphate fructohydrolase
R04133 15 5-Oxopent-3-ene-1,2,5-tricarboxylate carboxy-lyase
R04217 15 N2-succinyl-L-ornithine:2-oxoglutarate 5-aminotransferase
R04221 15 cis-4-Hydroxy-D-proline:oxygen oxidoreductase (deaminating)
R04306 15
R04376 15
R04380 15 5-Oxopent-3-ene-1,2,5-tricarboxylate carboxy-lyase
R04467 15
R04475 15
N-Succinyl-L-2,6-diaminoheptanedioate:2-ocoglytarateamino-transferase
R04786 15
R04862 15 (1R,2S)-1-hydroxybutane-1,2,4-tricarboxylate:NAD+
oxidoreductase(decarboxylating)
R04972 15 Uroporphyrinogen I carboxy-lyase
R05050 15 N4-Acetylaminobutanal:NAD+ oxidoreductase
R05147 15 galactitol-1-phosphate:NAD+ oxidoreductase
R05338 15 D-arabino-3-Hexulose 6-phosphate formaldehyde-lyase
R05604 15 D-arabinitol:NAD 4-oxidoreductase
R05640 15 Lanosterol,NADPH:oxygen oxidoreductase (14-methyl cleaving)
R05683 15 L-Idonate:NAD oxidoreductase
R05728 15 4-hydroxyphenylacetaldehyde oxime, NADPH2:oxygen oxidoreductase
R05823 15 2-dehydro-D-gluconate:NADP+ 2-oxidoreductase
R06291 15 ent-kaur-16-ene,NADPH:oxygen oxidoreductase (hydroxylating)
R06367 15 perillic acid:CoA ligase (ADP-forming)
R06381 15
R06400 15 (1S,4R)-1-hydroxy-2-oxolimonene, NADPH:oxygen oxidoreductase
R06501 15
R06789 15
R07127 15 ATP:3-dehydro-L-gulonate 6-phosphotransferase
R07134 15 D-arabinitol:NAD+ 2-oxidoreductase (D-ribulose-forming)
R07152 15 xylitol:oxygen oxidoreductase
R07221 15 6-hydroxynicotinate:O2 oxidoreductase
R07324 15 1D-myo-inositol-3-phosphate lyase (isomerizing)
R07378 15
sedoheptulose-7-phosphate:D-glyceraldehyde-3-phosphateglyceronetransferase
R07417 15
R00016 16 D-Glucose-1-phosphate:D-glucose-1-phosphate 6-phosphotransferase
R00035 16 L-Ascorbate:oxygen oxidoreductase
R00068 16 L-Ascorbate:oxygen oxidoreductase
R00095 16 NADH:monodehydroascorbate oxidoreductase
R00300 16 D-Glucose:NAD+ 1-oxidoreductase
R00301 16 D-Glucose:NADP+ 1-oxidoreductase
R00302 16 Pyranose:oxygen 2-oxidoreductase
R00304 16 D-Glucose-1-phosphate phosphohydrolase
R00327 16 6-Acetyl-D-glucose acetylhydrolase
R00451 16 meso-2,6-Diaminoheptanedioate carboxy-lyase
R00642 16 L-Ascorbate:hydrogen-peroxide oxidoreductase
R00645 16
R00646 16 Ascorbate:oxygen 2,3-oxidoreductase (bond-cleaving)
R00803 16 Sucrose:orthophosphate alpha-D-glucosyltransferase
R00805 16 Sucrose-6-phosphate phosphohydrolase
R00837 16 alpha,alpha-Trehalose-6-phosphate phosphoglucohydrolase
R00838 16 Maltose-6'-phosphate 6-phosphoglucohydrolase
R00839 16 6-Phospho-beta-D-glucosyl-(1,4)-D-gluxose glucohydrolase
R00872 16 D-Fructose 2-phosphate phosphatase
R00874 16 D-Glucose:D-fructose oxidoreductase
R00947 16 D-Glucose-1-phosphate phosphohydrolase
R00949 16 ATP:D-glucose-1-phosphate 6-phosphotransferase
R00952 16 Cellobiose:orthophosphate alpha-D-glucosyltransferase
R00953 16 3-beta-D-Glucosylglucose:orthophosphate
alpha-D-glucosyltransferase
R00957 16
alpha-D-Glucose-1-phosphate:alpha-D-glucose-1-phosphate4-alpha-D-glucosyltransferase
(dephosphorylating)
R00960 16 D-Glucose-1-phosphate:D-glucose-1-phosphate 6-phosphotransferase
R00964 16 ATP:uridine 5'-phosphotransferase
R01051 16 ATP:D-ribose 5-phosphotransferase
R01056 16 D-Ribose-5-phosphate ketol-isomerase
R01079 16 D-Ribose:NADP+ 1-oxidoreductase
R01080 16 Uridine ribohydrolase
R01089 16 Acetyl-CoA:L-leucine N-acetyltransferase
R01091 16 (2S)-alpha-Leucine 2,3-aminomutase
R01093 16 D-Galactose:NAD+ 1-oxidoreductase
R01185 16 myo-Inositol 1-phosphate phosphahydrolase
R01187 16 1D-myo-Inositol 3-phosphate phosphahydrolase
R01201 16 ATP:N-acetyl-D-glucosamine 6-phosphotransferase
R01326 16 ATP:D-glucose 6-phosphotransferase
R01520 16 beta-D-Glucose:NAD+ 1-oxoreductase
R01522 16 beta-D-Glucose:oxygen 1-oxidoreductase
R01523 16 ATP:D-ribulose-5-phosphate 1-phosphotransferase
R01524 16 D-Ribitol-5-phosphate:NAD+ 2-oxidoreductase
R01602 16 alpha-D-Glucose 1-epimerase
R01641 16
Sedoheptulose-7-phosphate:D-glyceraldehyde-3-phosphateglycolaldehyde
transferase
R01660 16
3-phospho-D-glyceroyl-phosphate:D-glucose-1-phosphate6-phosphotransferase
R01787 16 alpha-D-Glucose:NADP+ 1-oxidoreductase
R01843 16 ATP:Sedoheptulose 7-phosphate 1-phosphotransferase
R01844 16 ATP:sedoheptulose 7-phosphate
R01845 16 Sedoheptulose 1,7-bisphosphate 1-phosphohydrolase
R01876 16 Uridine:orthophosphate ribosyltransferase
R01932 16
R01933 16 2-Oxoadipate:lipoamde 2-oxidoreductase(decarboxylating
andacceptor-succinylating)
R01936 16
R01937 16
R01939 16 L-2-Aminoadipate:2-oxoglutarate aminotransferase
R01987 16
R02032 16 6-Phospho-2-dehydro-D-gluconate:NAD+ 2-oxidoreductase
R02086 16 N-Acetyl-D-glucosamine 1-phosphate 1,6-phosphomutase
R02087 16 N-Acetyl-D-glucosamine 6-phosphate 2-epimerase
R02098 16 ATP:dTMP phosphotransferase
R02280 16 1-Pyrroline-4-hydroxy-2-carboxylate aminohydrolase (decyclizing)
R02437 16 L-Rhamnose ketol-isomerase
R02535 16 3,4-Dihydroxyphenetylamine,ascorbate:oxygen
oxidoreductase(beta-hydroxylating)
R02676 16 4-Hydroxymandelonitrile hydroxybenzaldehyde-lyase
R02708 16 4-hydroxyphenylacetonitrile,NADPH:oxygen
oxidoreductase(2-hydroxylating)
R02733 16 N6-Acetyl-LL-2,6-diaminoheptanedioate amidohydrolase
R02734 16 N-Succinyl-LL-2,6-diaminoheptanedioate amidohydrolase
R02735 16 LL-2,6-Diaminoheptanedioate 2-epimerase
R03083 16 2-Dehydro-3-deoxy-D-arabino-heptonate 7-phosphate
phosphate-lyase(cyclyzing)
R03204 16 2,5-Dihydroxypyridine:oxygen 5,6-oxidoreductase
R03220 16 Coproporphyrinogen:oxygen oxidoreductase(decarboxylating)
R03256 16 Lactose 6-phosphate 6-phosphogalactohydrolase
R03331 16 sn-Glycero-3-phospho-1-inositol inositolphosphohydrolase
R03333 16 1D-myo-Inositol-1,2-cyclic-phosphate 2-inositolphosphohydrolase
R03350 16 3-Deoxy-D-manno-octulosonate-8-phosphate 8-phosphohydrolase
R03887 16
R04131 16
R04132 16
R04134 16
R04210 16 4-phospho-D-erythronate:NAD+ 2-oxidoreductase
R04446 16
R04447 16
R04515 16
R04668 16
R04669 16
R04743 16 (S)-Hydroxydecanoyl-CoA:NAD+ oxidoreductase
R04784 16
R04787 16
R04804 16 delta8,24-Cholestadien-3beta-ol delta7-delta8-isomerase
R04895 16
R05049 16 N-succinyl-L-glutamate 5-semialdehyde:NAD+ oxidoreductase
R05083 16
R05331 16 Isovaleryl-CoA:malonyl-CoA acyltransferase
R05332 16 Acetyl-CoA:D-glucosamine-1-phosphate N-acetyltransferase
R05639 16 4,4-dimethyl-5a-cholesta-8,24-dien-3b-ol:NADP+ D14-oxidoreductase
R05645 16
R05698 16 Mannitol:oxygen oxidoreductase (cyclizing)
R05729 16 alkene,NADH:oxygen oxidoreductase
R05730 16 alkene,NADH:oxygen oxidoreductase
R05767 16 trehalose 6-phosphate:phosphate b-D-glucosyltransferase
R05850 16 L-ribulose-5-phosphate 4-epimerase
R06292 16 ent-Kaur-16-ene,NADPH:oxygen oxidoreductase (hydroxylating)
R06369 16 2-hydroxy-4-isopropenylcyclohexane-1-carboxyl-CoA hydro-lyase
R06897 16 2,4-dihydroxyhept-2-enedioate hydro-lyase
R07125 16 3-dehydro-L-gulonate-6-phosphate carboxy-lyase
R07135 16 mannitol:NAD+ 1-oxidoreductase
R07194 16 alkene,NADH:oxygen oxidoreductase
R07214 16 1-aminocyclopropane-1-carboxylate oxygenase (ethylene-forming)
R07246 16
sedoheptulose-7-phosphate:D-glyceraldehyde-3-phosphateglycolaldehydetransferase
R07264 16 2-alpha-D-glucosyl-D-glucose:phosphate beta-D-glucosyltransferase
R07265 16 alpha,alpha-trehalose:phosphate alpha-D-glucosyltransferase
R07279 16 ATP:myo-inositol 1-phosphotransferase
R07281 16 3,4-Dihydroxy-2-butanone 4-phosphate synthase
R07307 16 dCTP aminohydrolase (dUMP-forming)
R07346 16 D-glucitol:NADP+ oxidoreductase
R07419 16 4-(Glutamylamino)butanoate amidohydrolase
R00010 17 alpha,alpha-Trehalose glucohydrolase
R00015 17 Sucrose:sucrose 1F-beta-D-fructosyltransferase
R00024 17 D-Ribulose 1,5-bisphosphate carboxy-lyase (dimerizing)
R00026 17 beta-D-Glucoside glucohydrolase
R00028 17 alpha-D-Glucoside glucohydrolase
R00158 17 ATP:nucleoside-phosphate phosphotransferase
R00306 17 1,4-beta-D-Glucan glucohydrolase
R00411 17 N-succinyl-L-glutamate amidohydrolase
R00445 17 L-lysine:NAD+ oxidoreductase (deaminating, cyclizing)
R00446 17 L-Lysine:NAD+ 6-oxidoreductase (deaminating)
R00447 17 L-Lysine:oxygen oxidoreductase(deaminating)
R00448 17 L-lysine,NADPH:oxygen oxidoreductase (6-hydroxylating)
R00449 17 L-Lysine:oxygen 2-oxidoreductase (decarboxylating)
R00452 17 N2-(D-1-carboxylethyl)-L-lysine:NADP+
oxidoreductase(L-lysine-forming)
R00453 17 L-Lysine:pyruvate aminotransferase
R00454 17
R00457 17 L-Lysine:2-oxoglutarate 6-aminotransferase
R00459 17
R00460 17 L-Lysine racemase
R00461 17 L-Lysine 2,3-aminomutase
R00462 17 L-Lysine carboxy-lyase
R00463 17 L-Lysine-1,6-lactam lactamhydrolase
R00612 17 N6-Methyl-L-lysine:oxygen oxidoreductase (demethylating)
R00644 17 L-Ascorbate:hydrogen-peroxide oxidoreductase
R00715 17 N6-(L-1,3-Dicarboxypropyl)-L-lysine:NAD+
oxidoreductase(L-lysine-forming)
R00801 17 alpha-D-Glucoside glucohydrolase
R00802 17 alpha-D-Glucoside glucohydrolase
R00810 17 Sucrose glucosylmutase
R00963 17 Uridine 5'-monophosphate phosphohydrolase
R00966 17 UMP:pyrophosphate phosphoribosyltransferase
R01050 17 ATP:D-ribose-5-phosphate 1-phosphotransferase
R01053 17 Ribose-5-phosphate:ammonia ligase (ADP-forming)
R01055 17 Uracil hydro-lyase (adding D-ribose 5-phosphate)
R01057 17 D-Ribose 1,5-phosphomutase
R01092 17 ATP:D-galactose 1-phosphotransferase
R01094 17 D-Galactose:NAD+ 1-oxidoreductase
R01096 17 D-Galactose:NADP+ 1-oxidoreductase
R01098 17 D-Galactose:oxygen 6-oxidoreductase
R01099 17 D-Galactose:oxygen 6-oxidoreductase
R01100 17 Lactose galactohydrolase
R01104 17 Galactosylglycerol galactohydrolase
R01182 17 ATP:myo-inositol 1-phosphotransferase
R01183 17 myo-Inositol:NAD+ 2-oxidoreductase
R01184 17 myo-Inositol:oxygen oxidoreductase
R01193 17 sn-Glycero-3-phospho-1-inositol glycerophosphohydrolase
R01194 17 1-alpha-D-Galactosyl-myo-inositol galactohydrolase
R01200 17 N-Acetyl-D-glucosamine amidohydrolase
R01202 17 N-Acetyl-D-glucosamine:NAD+ 1-oxidoreductase
R01203 17 N-Acyl-D-hexosamine:oxygen 1-oxidoreductase
R01207 17 N-Acyl-D-glucosamine 2-epimerase
R01266 17 1-beta-Aspartyl-N-acetyl-D-glucosaminylamine L-asparaginohydrolase
R01329 17 Epimelibiose galactohydrolase
R01396 17 Carbamoyl-phosphate:L-lysine carbamoyltransferase
R01410 17
R01441 17 ATP:cellobiose 6-phosphotransferase
R01442 17 Cellobiose:oxygen 1-oxidoreductase
R01445 17 Cellobiose 2-epimerase
R01519 17 D-Glucono-1,5-lactone lactonohydrolase
R01555 17 Maltose:orthophosphate 1-beta-D-glucosyltransferase
R01556 17 Acetyl-CoA:maltose O-acetyltransferase
R01557 17 Maltose alpha-D-glucosylmutase
R01620 17 Acetyl-phosphate:L-lysine N6-acetyltransferase
R01645 17 4-hydroxy-2-oxo-heptandioate succinate semialdehyde-lyase
R01647 17
R01650 17
R01668 17 dCTP nucleotidohydrolase
R01694 17 L-Sorbose:NADP+ 5-oxidoreductase
R01695 17 L-Sorbose:oxygen 5-oxidoreductase
R02295 17 Nicotinate D-ribonucleoside:orthophosphate ribosyltransferase
R02299 17 alpha-D-Ribose 1-phosphate 1,6-phosphomutase
R02325 17 dCTP aminohydrolase
R02326 17 ATP:nucleoside-diphosphate phosphatransferase
R02327 17 dCTP:uridine 5'-phosphotransferase
R02331 17 ATP:nucleoside-diphosphate phosphatransferase
R02345 17 3-Hydroxybutan-2-one:D-ribose-5-phosphate aldehydetransferase
R02365 17 Cellobiose:quinone 1-oxidoreductase
R02532 17
4-[(1R)-2-Amino-1-hydroxyethyl]-1,2-benzenediol:oxygenoxidoreductase(deaminating)(flavin-containing)
R02706 17
R02727 17 alpha,alpha-Trehalose:orthophosphate beta-D-glucosyltransferase
R02778 17 Trehalose-6-phosphate phosphohydrolase
R02926 17 Melibiitol galactohydrolase
R03014 17 ATP:L-rhamnulose 1-phosphotransferase
R03095 17 Indoleacetate:L-lysine ligase (ADP-forming)
R03140 17 D-Ribulose 1,5-bisphosphate carboxy-lyase (dimerizing)
R03186 17
R03222 17 Protoporphyrinogen-IX:oxygen oxidoreductase
R03540 17
R03733 17 L-Threonate:NAD+ 3-oxidoreductase
R03819 17 ATP:sedoheptulose 7-phosphate
R03960 17 (3R)-beta-Leucine:NAD+ oxidoreductase(deaminating)
R04048 17
R04329 17
R04435 17 N-Acetylneuraminate 9-phosphate
pyruvate-lyase(pyruvate-phosphorylating)
R04671 17 4alpha-Methylcholesta-8-en-3beta-ol delta7-delta8-isomerase
R04744 17 (S)-Hydroxydecanoyl-CoA hydro-lyase
R04785 17 L-Dehydroascorbate lactonohydrolase
R04798 17
R05085 17 O-Phospho-4-hydroxy-L-threonine:2-oxoglutarate aminotransferase
R05444 17
R05513 17
R05646 17
R05703 17 lanosterol D24-reductase
R05781 17 cyclic-imide amidohydrolase (decyclicizing)
R06293 17 ent-Kaur-16-ene,NADPH:oxygen oxidoreductase (hydroxylating)
R07132 17 D-galactose:NADP+ 1-oxidoreductase
R07145 17 L-iditol:NAD+ 2-oxidoreductase
R07148 17 D-threo-aldose:NAD+ 1-oxidoreductase
R07343 17 myo-inositol-phosphate phosphohydrolase
R00155 18 UDP diphosphohydrolase
R00156 18 ATP:nucleoside-diphosphate phosphatransferase
R00414 18 UDP-N-acetyl-D-glucosamine 2-epimerase
R00458 18 N6-Acyl-L-lysine amidohydrolase
R00659 18 UTP:pyruvate O2-phosphotransferase
R00769 18 UTP:D-fructose-6-phosphate 1-phosphotransferase
R00836 18 UDPglucose:D-glucose-6-phosphate 1-alpha-D-glucosyltransferase
R00871 18 D-Fructose:NADP+ 5-oxidoreductase
R01072 18 5-Phosphoribosylamine:pyrophosphate
phosphoribosyltransferase(glutamate-amidating)
R01073 18
N-(5-Phospho-D-ribosyl)anthranilate:pyrophosphatephosphoribosyl-transferase
R01204 18 Acetyl-CoA:D-glucosamine N-acetyltransferase
R01334 18 2-Phosphoglycolate phosphohydrolase
R01663 18 dCMP aminohydrolase
R01664 18 2'-Deoxycytidine 5'-monophosphate phosphohydrolase
R01665 18 ATP:CMP phosphotransferase
R01667 18 dCDP nucleotidohydrolase
R01678 18 Lactose galactohydrolase
R01679 18 Lactose 6-phosphate galactohydrolase
R01724 18 Nicotinate D-ribonucleotide:pyrophosphate
phosphoribosyltransferase
R01804 18 N-Acetylneuraminate pyruvate-lyase (pyruvate-phosphorylating)
R01805 18 N-Acetylneuraminate 9-phosphate phosphohydrolase
R01811 18 N-Acetylneuraminate pyruvate-lyase
R01847 18 UTP:Sedoheptulose 7-phosphate 1-phosphotransferase
R01870 18 Orotidine-5'-phosphate:pyrophosphate phosphoribosyltransferase
R01887 18 gamma-Amino-gamma-cyanobutanoate aminohydrolase
R01961 18 ATP:D-glucosamine phosphotransferase
R01962 18
R02100 18 dUTP nucleotidohydrolase
R02204 18 L-Pipecolate:oxygen 1,6-oxidoreductase
R02273 18 5-Aminopentanamide amidohydrolase
R02313 18 N6-(L-1,3-Dicarboxypropyl)-L-lysine:NAD+ oxidoreductase
R02317 18
R02330 18 dUTP nucleotidohydrolase
R02332 18 dUTP:uridine 5'-phosphotransferase
R02411 18
1-alpha-D-Galactosyl-myo-inositol:sucrose6-alpha-D-galactosyltransferase
R02705 18 ATP:N-acyl-D-mannosamine 6-phosphotransferase
R02707 18
R02781 18 L-Glutamine:2,4,6/3,5-pentahydroxycyclohexanone aminotransferase
R02782 18 2,4,6/3,5-Pentahydroxycyclohexanone hydro-lyase
R02852 18 D-2,6-Diaminohexanoic acid 5,6-aminomutase
R03033 18 D-Galactonate hydro-lyase
R03034 18 D-Galactono-1,4-lactone hydroxyacylhydrolase
R03102 18 L-2-Aminoadipate-6-semialdehyde:NAD+ 6-oxidoreductase
R03168 18 Acetyl-CoA:N6-hydroxy-L-lysine 6-acetyltransferase
R03238 18 UTP:D-Tagatose 6-phosphate 1-phosphotransferase
R03275 18 (3S)-3,6-Diaminohexanoate 5,6-aminomutase
R03310 18 5alpha-cholest-7-en-3beta-ol, NADH:oxygen 5-oxidoreductase
R03346 18 Nicotinate D-ribonucleotide phosphohydrolase
R03347 18
R03348 18 Nicotinate-nucleotide:pyrophosphate
phosphoribosyltransferase(carboxylating)
R03353 18 5alpha-Cholest-7-en-3beta-ol delta7-delta8-isomerase
R03384 18 ATP:1-amino-1-deoxy-scyllo-inositol 4-phosphotransferase
R03421 18 N4-(beta-N-Acetyl-D-glucosaminyl)-L-asparagine amidohydrolase
R03542 18 alpha-Aminopropiononitrile aminohydrolase
R03616 18 Galactosylglycerol galactohydrolase
R04029 18 N6-Acetyl-L-lysine:2-oxoglutarate aminotransferase
R04144 18 5-Phospho-D-ribosylamine:glycine ligase (ADP-forming)
R04175 18
R04328 18
R04736 18 L-2-Amino-hexano-6-lactam racemase
R04753 18 trans-Dec-2-enoyl-CoA reductase
R04880 18 3,4-Dihydroxyphenylethyleneglycol:NAD+ oxidoreductase
R04882 18 3,4-Dihydroxymandelaldehyde:NAD+ oxidoreductase
R05067 18
R05086 18 O-Phospho-4-hydroxy-L-threonine phospho-lyase (adding water)
R05326 18
beta-D-Galactopyranosyl-(13)-N-acetyl-D-hexosamine:phosphategalactosyltransferase
R05351 18
R05647 18
R05659 18
R05681 18 NAD-dependent threonine 4-phosphate dehydrogenase
R05842 18 ethylene oxide hydrolase
R06294 18 ent-Kaur-16-en-19-oate,NADPH:oxygen oxidoreductase (hydroxylating)
R06740 18 diamine oxidase
R06836 18 Ribose 1,5-biphosphokinase
R06960 18
R00039 19 Raffinose:raffinose alpha-D-galactosyltransferase
R00159 19 UTP diphosphohydrolase
R00286 19 UDPglucose:NAD+ oxidoreductase
R00287 19 UDPglucose pyrophosphohydrolase
R00289 19 UTP:alpha-D-glucose-1-phosphate uridylyltransferase
R00291 19 UDPglucose 4-epimerase
R00293 19 UDPglucose 4,6-hydro-lyase
R00415 19 UTP:N-acetyl-alpha-D-glucosamine-1-phosphate uridylyltransferase
R00416 19 UTP:N-acetyl-alpha-D-glucosamine-1-phosphate uridylyltransferase
R00418 19 UDP-N-acetyl-D-glucosamine 4-epimerase
R00420 19 UDP-N-acetyl-D-glucosamine 2-epimerase
R00421 19 UDP-N-acetyl-D-glucosamine:NAD+ 6-oxidoreductase
R00422 19
R00423 19
R00502 19 UTP:alpha-D-hexose-1-phosphate uridylyltransferase
R00571 19 UTP:ammonia ligase(ADP-forming)
R00573 19 UTP:ammonia ligase(ADP-forming)
R00660 19
Phosphoenolpyruvate:UDP-N-acetyl-D-glucosamine1-carboxyvinyl-transferase
R00662 19 Uridine triphosphate pyrophosphohydrolase
R00766 19 UDPglucose:D-fructose-6-phosphate 2-alpha-D-glucosyltransferase
R00806 19 UDPglucose:D-fructose 2-alpha-D-glucosyltransferase
R00955 19 UDPglucose:alpha-D-galactose-1-phosphate uridylyltransferase
R00965 19 Orotidine-5'-phosphate carboxy-lyase
R00967 19 UTP:uridine 5'-phosphotransferase
R01020 19
R01103 19 Raffinose galactohydrolase
R01240 19 UDPglucose:phenol beta-D-glucosyltransferase
R01304 19 UDPglucose:4-hydroxybenzoate 4-O-beta-D-glucosyltransferase
R01380 19 UTP:1-phospho-alpha-D-glucuronate uridylyltransferase
R01381 19 UTP:1-phospho-alpha-D-glucuronate uridylyltransferase
R01451 19 Cholesterol:NAD+ delta7-oxidoreductase
R01544 19 2-amino-2-deoxy-D-gluconate ammonia-lyase
R01666 19 ATP:deoxycitidine 5'-phosphotransferase
R01722 19 UDPglucose:nicotinate N-glucosyltransferase
R01806 19 Acetyl-CoA:N-acetylneuraminate 4-O-acetyltransferase
R01807 19 Acetyl-CoA:N-acetylneuraminate 7-O-acetyltransferase
R01808 19 Acetyl-CoA:N-acetylneuraminate 9-O-acetyltransferase
R01810 19 N-Acyl-O-acetylneuraminate O-acetylesterase
R02201 19 L-Pipecolate:NAD+ 2-oxidoreductase
R02256 19 UDPglucose:trans-cinnamate beta-D-glucosyltransferase
R02274 19 5-Aminopentanoate:2-oxoglutarate aminotransferase
R02276 19 5-Acetamidopentanoate amidohydrolase
R02388 19 UDPglucose:arylamine N-D-glucosyltransferase
R02410 19 Raffinose fructohydrolase
R02485 19 Deoxycytidine aminohydrolase
R02709 19 UDPglucose:4-hydroxymandelonitrile glucosyltransferase
R02737 19 UDPglucose:D-glucose-6-phosphate 1-alpha-D-glucosyltransferase
R02951 19 UDPglucose:trans-4-hydroxycinnamate 4-O-beta-D-glucosyltransferase
R03094 19 UDPglucose:indole-3-acetate beta-D-glucosyltransferase
R03297 19 UDPglucose:gallate beta-D-glucosyltransferase
R03311 19
R03317 19 UDP-N-acetyl-D-mannosamine:NAD+ 1-oxidoreductase
R03349 19 L-erythro-3,5-diaminohexanoate:NAD+ oxidoreductase (deaminating)
R03387 19 ATP:2-dehydro-3-deoxy-galactonokinase
R03418 19 1-alpha-D-Galactosyl-myo-inositol:raffinose galactosyltransferase
R03477 19
L-Arginine:1-amino-1-deoxy-scyllo-inositol-4-phosphateamindinotransferase
R03509 19 N-(5-Phospho-beta-D-ribosyl)anthranilate ketol-isomerase
R03710 19 UDPglucose:trans-2-hydroxycinnamate O-beta-D-glucosyltransferase
R03971 19 (5-Glutamyl)-peptide:amino-acid 5-glutamyltransferase
R04142 19
R04174 19 6-Acetamido-2-oxohexanoate amidohydrolase
R04296 19 UDPglucose:(S)-4-hydroxymandelonitrile beta-D-glucosyltransferase
R04299 19
R04357 19 citrate:N6-acetyl-N6-hydroxy-L-lysine ligase (ADP-forming)
R04687 19 2,5-Diaminohexanoate:NAD+ oxidoreductase (deaminating)
R04742 19 Decanoyl-CoA:acetyl-CoA C-acyltransferase
R05087 19
R05660 19
R05769 19 UDP-glucose:hydroquinone-O-b-D-glucosyltransferase
R06295 19 ent-Kaur-16-en-19-oate,NADPH:oxygen oxidoreductase (hydroxylating)
R06296 19 ent-Kaur-16-en-19-oate,NADPH:oxygen oxidoreductase (hydroxylating)
R06594 19
R06741 19
R06961 19
R06974 19 glycinamide ribonucleotide transformylase
R07406 19
R00049 20
1-O-Galloyl-beta-D-glucose:1-O-galloyl-beta-D-glucoseO-galloyltransferase
R00501 20
R00503 20 UDPgalactose:D-glucose 4-beta-D-galactosyltransferase
R00504 20 UDPgalactose:UDP-N-acetyl-D-glucosamine
galactosephosphotransferase
R00505 20 UDP-D-galactopyranose furanomutase
R00515 20 CTP pyrophosphohydrolase
R00568 20 CTP aminohydrolase
R00569 20 CTP diphosphohydrolase
R00570 20 ATP:nucleoside-diphosphate phosphatransferase
R00572 20 CTP:pyruvate O2-phosphotransferase
R00574 20 CTP pyriphosphate-lyase (cyclizing)
R00767 20 CTP:D-fructose-6-phosphate 1-phosphotransferase
R00809 20 UDPgalactose:sucrose 6F-alpha-D-galactosyltransferase
R00853 20 UDPgalactose:sn-glycerol-3-phosphate
2-alpha-D-galactosyltransferase
R00854 20 UDPgalactose:sn-glycerol-3-phosphate
1-alpha-D-galactosyltransferase
R00856 20 CTP:sn-glycerol-3-phosphate cytidylyltransferase
R00956 20 CTP:D-glucose-1-phosphate cytidylyltransferase
R01019 20
R01064 20
2-Dehydro-3-deoxy-D-galactonate-6-phosphateD-glyceraldehyde-3-phosphate-lyase
R01101 20 alpha-D-Glucoside glucohydrolase
R01117 20 CTP:N-acylneuraminate cytidylyltransferase
R01120 20
R01146 20
R01192 20 UDPgalactose:myo-inositol 1-alpha-D-galactosyltransferase
R01205 20 UDPgalactose:N-acetyl-D-glucosamine 4-beta-D-galactosyltransferase
R01384 20 UDP-D-glucuronate carboxy-lyase
R01385 20 UDPglucuronate 4-epimerase
R01386 20
R01387 20 UDPglucuronate 5'-epimerase
R01452 20
R01453 20
R01454 20 Cholesterol:oxygen oxidoreductase (side-chain-cleaving)
R01459 20 Cholesterol:oxygen oxidoreductase
R01460 20 Cholesteryl-beta-D-glucoside glucohydrolase
R01463 20 Cholesterol,NADPH:oxygen oxidoreductase (7alpha-hydroxylating)
R01537 20
R01846 20 CTP:Sedoheptulose 7-phosphate 1-phosphotransferase
R01873 20 Quinate:pyrroloquinoline-quinone 5-oxidoreductase
R02038 20 CTP:ethanolamine-phosphate cytidylyltransferase
R02401 20 glutarate-semialdehyde:NAD+ oxidoreductase
R02415 20 Shikimate:pyrroloquinoline-quinone 5-oxidoreductase
R02723 20
R02921 20 CTP:D-ribitol-5-phosphate cytidylyltransferase
R03191 20 UDP-N-acetylmuramate:NADP+ oxidoreductase
R03237 20 CTP:D-Tagatose 6-phosphate 1-phosphotransferase
R03351 20 CTP:3-deoxy-D-manno-octulosonate cytidylyltransferase
R03496 20 1-Guanidino-1-deoxy-scyllo-inositol-4-phosphate 4-phosphohydrolase
R03508 20
1-(2-Carboxyphenylamino)-1-deoxy-D-ribulose-5-phosphatecarboxy-lyase(cyclizing)
R03634 20
R03635 20 Stachyose fructohydrolase
R03879 20
R04247 20 CTP:ethanolamine-phosphate cytidylyltransferase
R04289 20
R04409 20
1-O-trans-Cinnamoyl-beta-D-glucopyranose:alcoholO-cinnamoyltransferase
R04410 20
1-O-trans-Cinnamoyl-beta-D-glucopyranose:alcoholO-cinnamoyltransferase
R04463 20 5'-Phosphoribosylformylglycinamide:L-glutamine
amido-ligase(ADP-forming)
R04686 20
R04741 20 (S)-3-Hydroxydodecanoyl-CoA:NAD+ oxidoreductase
R05061 20
1-O-trans-Cinnamoyl-beta-D-glucopyranose:alcoholO-cinnamoyltransferase
R05128 20
R05129 20
R05198 20
R05633 20 CTP: 2-C-Methyl-D-erythritol 4-phosphate cytidylyltransferase
R05661 20
R05838 20 pyridoxine 5'-phosphate synthase
R06297 20 ent-Kaur-16-en-19-oate,NADPH:oxygen oxidoreductase (hydroxylating)
R06894 20
R06962 20
R07207 20 cholesterol,NADPH:oxygen oxidoreductase (24-hydroxylating)
R07353 20
6-(2-Amino-2-carboxyethyl)-7,8-dioxo-7,8-dihydroquinoline-2,4-dicarboxylate:oxygen
oxidoreductase (cyclizing)
R00278 21 Pyridoxine 5-phosphate:oxygen oxidoreductase (deaminating)
R00510 21 Cytidine-5'-monophosphate phosphoribo(deoxyribo)hydrolase
R00511 21 Cytidine-5'-monophosphate phosphohydrolase
R00512 21 ATP:CMP phosphotransferase
R00514 21 CDP diphosphohydrolase
R00855 21 CDPglycerol phosphoglycerohydrolase
R01471 21 UTP:alpha-D-xylose-1-phosphate uridylyltransferase
R01473 21 UDP-L-arabinose 4-epimerase
R01474 21
R01911 21 pyridoxine-5'-phosphate phosphohydrolase
R02340 21 (1S,2R)-1-C-(indol-3-yl)glycerol
3-phosphateD-glyceraldehyde-3-phosphate-lyase
R02402 21 Glutarate:CoA ligase (ADP-forming)
R02426 21 CDPglucose 4,6-hydro-lyase
R02563 21 CDPethanolamine:L-serine ethanolaminephosphotransferase
R02609 21 5beta-Cholestan-3-one:NADP+ 4,5-oxidoreductase
R02610 21 5alpha-cholestan-3-one:NADP+ delta7-oxidoreductase
R02634 21
R02636 21 UDP-D-galacturonate carboxy-lyase
R02722 21 L-Serine hydro-lyase (adding indoleglycerol-phosphate)
R03193 21 UDP-N-acetylmuramate:L-alanine ligase (ADP-forming)
R04170 21 (S)-3-Hydroxydodecanoyl-CoA hydro-lyase
R04208 21 2-(Formamido)-N1-(5-phosphoribosyl)acetamidine
cyclo-ligase(ADP-forming)
R04215 21 CTP:N-acylneuraminate cytidylyltransferase
R04263 21 cholest-5-ene-3beta,7alpha-diol:NAD+ 3-oxidoreductase
R04531 21
UDPgalactose:beta-D-galactosyl-1,4-N-acetyl-D-glucosamine3-alpha-D-galactosyltransferase
R04532 21
CMP-N-acetylneuraminate:beta-D-galactosyl-1,4-N-acetyl-beta-D--glucosamine
alpha-2,6-N-acetylneuraminyltransferase
R04792 21
R04793 21
R04853 21 20alpha-Hydroxycholesterol,hydrogen-donor:oxygen
oxidoreductase(17-alpha-hydroxylating)
R04854 21 20alpha-Hydroxycholesterol:oxygen
oxidoreductase(side-chain-cleaving)
R04855 21 22beta-Hydroxycholesterol:oxygen
oxidoreductase(side-chain-cleaving)
R04998 21 beta-D-Glucosyl-2-coumarinate glucohydrolase
R05130 21
R05378 21 2-Deoxy-5-keto-D-gluconic acid 6-phosphate
Dihydroxyacetonephosphate-lyase
R05549 21
R05634 21 ATP: 4-(Cytidine
5'-diphospho)-2-C-methyl-D-erythritol2-phosphotransferase
R06322 21 (gibberellin-44),2-oxoglutarate:oxygen oxidoreductase
R06964 21
R07208 21
(24S)-cholest-5-ene-3beta,24-diol,NADPH:oxygenoxidoreductase(7alpha-hydroxylating)
R00173 22 pyridoxal-5'-phosphate phosphohydrolase
R00513 22 ATP:cytidine 5'-phosphotransferase
R00516 22 UTP:cytidine 5'-phosphotransferase
R00673 22 L-Tryotophan indole-lyase (deaminating)
R00674 22 L-Serine hydro-lyase (adding indoleglycerol-phosphate)
R00675 22 L-Tryptophan:NAD+ oxidoreductase (deaminating)
R00677 22 L-Tryptophan:oxygen oxidoreductase (deaminating)
R00678 22 L-tryptophan:oxygen 2,3-oxidoreductase (decyclizing)
R00679 22 L-Tryptophan:oxygen 2-oxidoreductase(decarboxylating)
R00681 22 L-Tryptophan:oxygen 2'-oxidoreductase (side-chain-cleaving)
R00682 22 L-Tryptophanamide amidohydrolase
R00684 22 L-Tryptophan:2-oxoglutarate aminotransferase
R00685 22 L-Tryptophan decarboxy-lyase
R00974 22 Cytosine aminohydrolase
R01147 22 Pyridoxamine-5'-phosphate:2-oxoglutarate aminotransferase
R01376 22 L-Tryptophan:phenylpyruvate aminotransferase
R01580 22 Pyridoxamine-5'-phosphate:2-oxoglutarate aminotransferase
R01657 22 Dimethylallyl-diphosphate:L-tryptophan dimethylallyltransferase
R01708 22 Pyridoxine:NADP+ 4-oxidoreductase
R01711 22 Pyridoxine:oxygen oxidoreductase (deaminating)
R01878 22 Cytidine aminohydrolase
R01909 22 ATP:pyridoxal 5'-phosphotransferase
R01910 22 Primary alcohol:(acceptor) oxidoreductase
R01912 22 UDPglucose:pyridoxine 5'-O-beta-D-glucosyltransferase
R01980 22 ATP:D-galacturonate 1-phosphotransferase
R02137 22 Cytidine ribohydrolase
R02296 22 Cytidine:orthophosphate alpha-D-ribosyltransferase
R02338 22 Indole:oxygen 2,3-oxidoreductase (decyclizing)
R02339 22
R02371 22 dCTP:cytidine 5'-phosphotransferase
R02372 22 dUTP:cytidine 5'-phosphotransferase
R02783 22 UDP-N-acetylmuramoyl-L-alanine:D-glutamate ligase(ADP-forming)
R02817 22 Serine-phosphoethanolamine ethanolaminephosphohydrolase
R03079 22
R03391 22 CDP-4-dehydro-3,6-dideoxy-D-glucose:NAD+ 3-oxydoreductase
R03472 22
R03856 22 trans-Dodec-2-enoyl-CoA reductase
R04100 22 3-cis-Dodecenoyl-CoA delta3-cis-delta2-trans-isomerase
R04209 22 1-(5-Phospho-D-ribosyl)-5-amino-4-imidazolecarboxylate
carboxy-lyase
R04676 22 17alpha,20alpha-Dihydroxycholesterol:oxygen
oxidoreductase(side-chain-cleaving)
R04817 22
7alpha-Hydroxy-5beta-cholestan-3-one:(acceptor)delta4-oxidoreductase
R04826 22
7alpha-hydroxycholest-4-en-3-one,NADPH:oxygenoxidoreductase(12alpha-hydroxylating)
R04999 22
R05317 22 L-Tryptophan:oxygen alpha,beta-oxidoreductase
R05637 22 2-Phospho-4-(cytidine
5'-diphospho)-2-C-methyl-D-erythritolCMP-lyase (cyclizing)
R05840 22
R06323 22 (gibberellin-44),2-oxoglutarate:oxygen oxidoreductase
R07403 22
R07404 22 5-amino-1-(5-phospho-D-ribosyl)imidazole:carbon-dioxide
ligase(ADP-forming)
R00174 23 ATP:pyridoxal 5'-phosphotransferase
R00277 23 Pyridoxamine-5'-phosphate:oxygen oxidoreductase (deaminating)
R01707 23 Pyridoxal:NAD+ 4-oxidoreductase
R01709 23 Pyridoxal:oxygen 4-oxidoreductase
R01710 23 Pyridoxamine:oxygen oxidoreductase (deaminating)
R01712 23 Pyridoxamine:pyruvate aminotransferase
R01713 23 Pyridoxamine:oxaloacetate aminotransferase
R01959 23 N-Formyl-L-kynurenine amidohydrolase
R01971 23 Indolelactate:NAD+ oxidoreductase
R01974 23 Indol-3-yl-pyruvate carboxy-lyase
R02173 23 Tryptamine:oxygen oxidoreductase(deaminating)(flavin-containing)
R02494 23 pyridoxamine-5'-phosphate phosphohydrolase
R02785 23 UDP-N-acetylmuramoyl-L-alanyl-D-glutamate:L-lysine
ligase(ADP-forming)
R02786 23 UDP-N-acetylmuramoyl-L-alanyl-D-glutamate:L-lysine
ligase(ADP-forming)
R02788 23
UDP-N-acetylmuramoyl-L-alanyl-D-glutamate:meso-2,6-diaminoheptanedioate
ligase (ADP-forming)
R03096 23 Indole-3-acetamide amidohydrolase
R03327 23 17alpha-Hydroxypregnenolone:NAD+ 3-oxidoreductase
R03403 23 3beta-Hydroxyandrost-5-en-17-one acetaldehyde-lyase
R03471 23 ATP:4-amino-5-hydroxymethyl-2-methylpyrimidine
5-phosphotransferase
R03735 23 (2S,3S)-2-Hydroxytridecane-1,2,3-tricarboxylate
oxaloacetate-lyase(CoA-acylating)
R03858 23 Lauroyl-CoA:acetyl-CoA C-acyltransferase
R03859 23 3-Hydroxytetradecane-1,3,4-tricarboxylate
2-oxoglutarate-lyase(CoA-acylating)
R03936 23 Formylkynurenine hydrolase
R04024 23 Acetyl-CoA:N-hydroxyarylamine O-acetyltransferase
R04045 23
R04265 23
R04591 23 1-(5-Phosphoribosyl)-5-amino-4-carboxyimidazole:L-aspartate
ligase(ADP-forming)
R04675 23 17alpha-Hydroxypregnenolone,hydrogen-donor:oxygen
oxidoreductase(21-hydroxylating)
R04818 23 3alpha,7alpha-Dihydroxy-5beta-cholestane:NAD+
oxidoreductase(B-specific)
R04823 23
7alpha,12alpha-Dihydroxy-5beta-cholestan-3-one:(acceptor)delta4-oxidoreductase
R05383 23 (hydroxyamino)benzene hydroxymutase
R05839 23 pyridoxamine:2-oxoglutarate aminotransferase
R06048 23
R06335 23
R07405 23 5-carboxyamino-1-(5-phospho-D-ribosyl)imidazole carboxymutase
R07421 23
R00074 24 2-Aminophenol:oxygen oxidoreductase
R00983 24 2,3-Dihydroxyindole:oxygen 2,3-oxidoreductase (decyclizing)
R00987 24 L-Kynurenine hydrolase
R00988 24 N-Formylanthranilate amidohydrolase
R01837 24 3beta-Hydroxyandrost-5-en-17-one:NAD+ 3-oxidoreductase
R01841 24 17alpha-Hydroxyprogesterone acetaldehyde-lyase
R01956 24 L-Kynurenine:2-oxoglutarate aminotransferase
R01957 24 L-Kynurenine:glyoxylote aminotransferase (cyclizing)
R01960 24 L-Kynurenine,NADPH:oxygen oxidoreductase (3-hydroxylating)
R02493 24 ATP:pyridoxal 5'-phosphotransferase
R02669 24
R02678 24 Indole-3-acetaldehyde:NAD+ oxidoreductase
R02679 24 indole-3-ethanol:NAD+ oxidoreductase
R02681 24 indole-3-acetaldehyde:oxygen oxidoreductase
R02992 24 4-Pyridoxolactone lactonohydrolase
R02993 24
R03324 24 17alpha,20alpha-Dihydroxypregn-4-en-3-one:NAD+ 20-oxidoreductase
R03329 24 Steroid,reduced-adrenal-ferredoxin:oxygen
oxidoreductase(11-hydroxylating)
R03406 24 Androst-5-ene-3beta,17beta-diol:NAD+ oxidoreductase
R03408 24
R03811 24
R04266 24 CDP-3,6-dideoxy-D-glucose 2-epimerase
R04509 24 ATP:4-amino-2-methyl-5-phosphomethylpyrimidine phosphotransferase
R04559 24
1-(5'-Phosphoribosyl)-5-amino-4-(N-succinocarboxamide)-imidazoleAMP-lyase
R04572 24
UDP-N-acetylmuramoyl-L-alanyl-D-glutamyl-L-lysine:alanyl-D-alanineligase
(ADP-forming)
R04573 24
UDP-N-acetylmuramoyl-L-alanyl-D-glutamyl-L-lysine:alanyl-D-alanineligase
(ADP-forming)
R04617 24
UDP-N-acetylmuramoyl-L-alanyl-D-glutamyl-meso-2,6-diaminoheptanedioate:D-alanyl-D-alanine
ligase(ADP-forming)
R04739 24 (S)-3-Hydroxytetradecanoyl-CoA:NAD+ oxidoreductase
R04806 24 5beta-cholestane-3alpha,7alpha-diol,NADPH:oxygen
oxidoreductase(26-hydroxylating)
R04824 24
3alpha,7alpha,12alpha-Trihydroxy-5beta-cholestane:NAD+oxidoreductase
(B-specific)
R04849 24 11-Deoxycortisol delta5-delat4-isomerase
R04850 24 17alpha,21-Dihydroxypregnenolone:oxygen
oxidoreductase(11-hydroxylating)
R04915 24 Quinoline-3,4-diol 2,4-dioxygenase (carbon monoxide-forming)
R05405 24
R05719 24 3-hydroxy-1H-quinolin-4-one 2,4-dioxygenase (CO-forming)
R07204 24
5beta-cholestane-3alpha,7alpha-diol,NADPH:oxygenoxidoreductase(12alpha-hydroxylating)
R07422 24
R01836 25 Testosterone:NAD+ oxidoreductase
R01840 25
R02499 25 Testosterone delta5-delat4-isomerase
R02665 25 3-Hydroxyanthranilate:oxygen 3,4-oxidoreductase (decyclizing)
R02666 25 3-Hydroxyanthranilate:oxygen oxidoreductase
R02668 25 3-Hydroxy-L-kynurenine hydrolase
R02670 25 Hydorogen-peroxide:hydrogen-peroxide oxidoreductase
R02840 25 Cortisol delta5-delat4-isomerase
R03445 25
R04171 25 3-Hydroxy-L-kynurenine:2-oxoglutarate aminotransferase
R04172 25
R04378 25
1-(5'-Phosphoribosyl)-5-amino-4-imidazolecarboxamide:pyrophosphatephosphoribosyltransferase
R04611 25
R04678 25 16alpha-Hydroxyandrost-4-ene-3,17-dione delta5-delat4-isomerase
R04740 25 (S)-3-Hydroxytetradecanoyl-CoA hydro-lyase
R04805 25
R04807 25
5beta-Cholestane-3alpha,7alpha,12alpha-triol,NADPH:oxygenoxidoreductase
(26-hydroxylating)
R05154 25 quinolin-4(1H)-one,NADH:oxygen oxidoreductase (3-oxygenating)
R06975 25
5-formaminoimidazole-4-carboxamide-1-beta-D-ribofuranosyl5'-monophosphate
synthetase
R07423 25
R01127 26 IMP 1,2-hydrolase (decyclizing)
R02501 26
R02502 26 UDPglucuronate beta-D-glucuronosyltransferase(acceptor-unspecific)
R02834 26 Cortisol:NAD+ 11-oxidoreductase
R02837 26 Acetyl-CoA:cortisol O-acetyltransferase
R02841 26
11beta,17alpha,21-Trihydroxy-5beta-pregnane-3,20-dione:NADP+delta4-oxidoreductase
R03439 26 kynurenate:oxygen oxidoreductase (hydroxylating)
R03507 26
5beta-Cholestane-3alpha,7alpha,12alpha,26-tetraol:NAD+26-oxidoreductase
R03954 26
R03989 26 trans-Tetradec-2-enoyl-CoA reductase
R04506 26 3alpha,7alpha-Dihydroxy-5beta-cholestan-26-al:NAD+ oxidoreductase
R04759 26
R04907 26
3-Hydroxykynurenamine:oxygenoxidoreductase(deaminating)(flavin-containing)
R07426 26
R01126 27 Inosine 5'-monophosphate phosphohydrolase
R01128 27 5'-Inosinate phosphoribohydrolase
R01130 27 IMP:NAD+ oxidoreductase
R01131 27 ATP:inosine 5'-phosphotransferase
R01132 27 IMP:pyrophosphate phosphoribosyltransferase
R02351 27
R02892 27 4,5alpha-dihydrocortisone:NADP+ delta4-oxidoreductase
R02893 27
17alpha,21-dihydroxy-5beta-pregnane-3,11,20-trione:NADP+delta4-oxidoreductase
R03251 27 7,8-dihydro-7,8-dihydroxykynurenate:NAD+ oxidoreductase
R03506 27
3alpha,7alpha,12alpha-Trihydroxy-5beta-cholestan-26-al:NAD+26-oxidoreductase
R03991 27 myristoyl-CoA:acetylCoA C-myristoyltransferase
R04761 27
R04832 27 Urocortisol:NAD+ oxidoreductase (B-specific)
R05321 27 n-tetradecanoyl-CoA, NADPH2:O2 oxidoreductase [11-(E)
desaturating]
R05322 27 n-tetradecanoyl-CoA, NADH:O2 oxidoreductase [11-(Z) desaturating]
R00055 28 Nucleoside:oxygen 5'-oxidoreductase
R01769 28 Hypoxanthine:oxygen oxidoreductase
R01770 28 Inosine ribohydrolase
R01863 28 inosine:orthophosphate ribosyltransferase
R02142 28 XMP:pyrophosphate phosphoribosyltransferase
R02347 28 Estradiol-17alpha:NAD+ 17-oxidoreductase
R02352 28 Estradiol-17beta:NAD+ 17-oxidoreductase
R02354 28
R02356 28
R02358 28 UDPglucuronate beta-D-glucuronosyltransferase(acceptor-unspecific)
R02719 28 Xanthosine 5'-phosphate phosphohydrolase
R03087 28
R03252 28 7,8-Dihydroxykynurenate:oxygen 8,8a-oxidoreductase (decyclizing)
R03253 28 7,8-Dihydroxykynurenate:oxygen 8,8a-oxidoreductase (decyclizing)
R04737 28 (S)-3-Hydroxyhexadecanoyl-CoA:NAD+ oxidoreductase
R04829 28 Urocortisone:NAD+ oxidoreductase (B-specific)
R04830 28 Urocortisone:NADP+ oxidoreductase (B-specific)
R04834 28 Cortol:NAD+ oxidoreductase
R01768 29 Xanthine:NAD+ oxidoreductase
R02103 29 xanthine:NAD+ oxidoreductase
R02107 29 Xanthine:oxygen oxidoreductase
R02141 29
R02143 29 Xanthosine ribohydrolase
R02145 29 Guanosine aminohydrolase
R02297 29 Xanthosine:orthophosphate ribosyltransferase
R03088 29
R03089 29
R03091 29 UDPglucuronate beta-D-glucuronosyltransferase(acceptor-unspecific)
R04681 29 Estriol:NAD+ 17-oxidoreductase
R04738 29 (S)-3-Hydroxyhexadecanoyl-CoA hydro-lyase
R04831 29 Cortolone:NAD+ oxidoreductase
R04910 29
R05822 29
R01228 30 ATP:inosine 5'-phosphotransferase
R01278 30 trans-Hexadec-2-enoyl-CoA reductase
R01677 30 Guanosine ribohydrolase
R02106 30 Urate:oxygen oxidoreductase
R02147 30 guanosine:orthophosphate ribosyltransferase
R02646 30 Urate-3-ribonucleoside:orthophosphate D-ribosyltransferase
R04683 30 UDPglucuronate beta-D-glucuronosyltransferase(acceptor-unspecific)
R04857 30
R04918 30
R05103 30
R00332 31 ATP:(d)GMP phosphotransferase
R01134 31 NADH:guanosine-5'-phosphate oxidoreductase(deaminating)
R01227 31 Guanosine 5'-monophosphate phosphohydrolase
R01229 31 GMP:pyrophosphate phosphoribosyltransferase
R01274 31 Palmitoyl-CoA hydrolase
R01277 31 hexadecanal:NAD+ oxidoreductase (CoA-acylating)
R01281 31 Palmitoyl-CoA:L-serine C-palmitoyltransferase (decarboxylating)
R01676 31 Guanine aminohydrolase
R01927 31
R01969 31 Deoxyguanosine:orthophosphate ribosyltransferase
R04732 31
R04916 31
R06063 31
R06064 31
R06601 31 5-Hydroxyisourate amidohydrolase
R00328 32 GDP phosphohydrolase
R00330 32 ATP:nucleoside-diphosphate phosphatransferase
R00336 32 Guanosine-3',5'-bis(diphosphate) 3'-pyrophosphohydrolase
R00337 32 GDPglucose glucohydrolase
R00356 32
R00430 32 GTP:pyruvate O2-phosphotransferase
R00431 32 GTP:oxaloacetate carboxy-lyase (transphosphorylating)
R00432 32 Succinate:CoA ligase (GDP-forming)
R00883 32 GDP:D-mannose-1-phosphate guanylyltransferase
R01517 32 GTP:3-phospho-D-glycerate 1-phosphotransferase
R01703 32 Hexadecanoate:hydrogen-peroxide oxidoreductase
R01704 32 Palmitaldehyde:NAD+ oxidoreductase
R01926 32
R01928 32 UDPgalactose:sphingosine 1-beta-galactosyltransferase
R01967 32 ATP:deoxyguanosine 5'-phosphotransferase
R01968 32 2'-Deoxyguanosine 5'-monophosphate phosphohydrolase
R02168 32 GDPglucose:D-glucose-6-phosphate 1-alpha-D-glucosyltransferase
R02405 32 Itaconate:CoA ligase (IDP-forming)
R02425 32 (S)(+)-Allantoin amidohydrolase
R02462 32 Hexadecanol:NAD+ oxidoreductase
R02463 32 hexadecanal:NADP+ delta2-oxidoreductase
R02978 32 Sphinganine:NADP+ 3-oxidoreductase
R03925 32 (S)(+)-Allantoin racemase
R04731 32 4-aminoimidazole aminohydrolase
R06604 32
R06605 32
R00012 33 GTP:GTP guanylyltransferase
R00335 33 GTP phosphohydrolase (vesicle-releasing)
R00424 33 GTP 7,8-8,9-dihydrolase
R00425 33 GTP 7,8-8,9-dihydrolase (pyrophosphate-forming)
R00426 33 Guanosine 5'-triphosphate pyrophosphohydrolase
R00428 33 GTP 7,8-8,9-dihydrolase
R00434 33 GTP pyrophosphate-lyase (cyclizing)
R00517 33 GTP:cytidine 5'-phosphotransferase
R00880 33 GDP-D-mannose:NAD+ 6-oxidoreductase
R00881 33 GDPmannose sugarphosphohydrolase
R00885 33 GTP:alpha-D-mannose-1-phosphate guanylyltransferase
R00888 33 GDPmannose 4,6-hydro-lyase
R00889 33 GDPmannose 3,5-epimerase
R00954 33 GTP:alpha-D-glucose-1-phosphate guanylyltransferase
R00968 33 GTP:uridine 5'-phosphotransferase
R01135 33 IMP:L-aspartate ligase (GDP-forming)
R01233 33 GDPglucose sugarphosphohydrolase
R02090 33 ATP:(d)GMP phosphotransferase
R02422 33 Allantoate amidinohydrolase
R02423 33 Allantoate amidinohydrolase (decarboxylating)
R02424 33 Allantoin amidohydrolase
R02976 33 ATP:sphinganine 1-phosphotransferase
R03409 33 Guanosine 3'-diphosphate 5'-triphosphate 5'-phosphohydrolase
R04026 33
R05104 33
R05768 33 GDP-mannose:3-phosphoglycerate 3-a-D-mannosyltransferase
R06516 33 sphinganine-1-phosphate palmitaldehyde-lyase
R06521 33 3-sn-phosphatidate phosphohydrolase
R06525 33 Sphinganine, NADPH: oxygen oxidoreductase (4-hydroxylating)
R07306 33 GTP 8,9-hydrolase (phosphate-forming)
R00469 34 Ureidoglycolate amidohydrolase (decarboxylating)
R00776 34 (-)-Ureidoglycolate urea-lyase
R01083 34 N6-(1,2-Dicarboxyethyl)AMP AMP-lyase
R01232 34 P1,P4-Bis(5'-nucleosyl)-tetraphosphate nucleotidohydrolase
R01234 34 Guanosine 3',5'-cyclic phosphate 5'-nucleotidohydrolase
R01857 34 ATP:nucleoside-diphosphate phosphatransferase
R01858 34 dATP:pyruvate O2-phosphotransferase
R02464 34 Sphinganine-1-phosphate pamlmitaldehyde-lyase
R02935 34 (S)-Ureidoglycolate:NAD+ oxidoreductase
R03396 34 GDP-6-deoxy-D-talose:NAD+ 4-oxidoreductase
R03397 34 GDP-6-deoxy-D-mannose:NAD+ 4-oxidoreductase
R03459 34
2,5-Diamino-6-hydroxy-4-(5-phosphoribosylamino)-pyrimidine2-aminohydrolase
R04286 34
2-Amino-4-hydroxy-6-(erythro-1,2,3-trihydroxypropyl)dihydropteridine
triphosphate lyase
R04620 34
2-Amino-4-hydroxy-6-(erythro-1,2,3-trihydroxypropyl)dihydropteridine
triphosphate phosphohydrolase (alkaline optimum)
R04638 34
R05046 34 Formamidopyrimidine nucleoside triphosphate 7,8-8,9-dihydrolase
R05047 34
R05554 34 Ureidoglycine aminohydrolase
R05692 34 GDP-L-fucose:NADP+ 4-oxidoreductase (3,5-epimerizing)
R05790 34 alpha-D-mannosyl-3-phosphoglycerate phosphohydrolase
R06520 34 3-sn-phosphatidate phosphohydrolase
R07059 34
R00085 35 ATP diphosphohydrolase
R00127 35 ATP:AMP phosphotransferase
R00181 35 AMP aminohydrolase
R00182 35 AMP phosphoribohydrolase
R00183 35 Adenosine 5'-monophosphate phosphohydrolase
R00185 35 ATP:adenosine 5'-phosphotransferase
R00188 35 Adenosine 3',5'-bisphosphate 3'(2')-phosphohydrolase
R00190 35 AMP:pyrophosphate phosphoribosyltransferase
R00235 35 Acetate:CoA ligase (AMP-forming)
R00236 35 Acetyl adenylate:CoA ligase (AMP-forming)
R00483 35 L-Aspartate:ammonia ligase (AMP-forming)
R00578 35 L-aspartate:L-glutamine amido-ligase (AMP-forming)
R00686 35 L-Phenylalanine racemase (ATP-hydrolysing)
R00925 35 Propanoate:CoA ligase (AMP-forming)
R00926 35 Propinol adenylate:CoA ligase (AMP-forming)
R01049 35 ATP:D-ribose-5-phosphate pyrophosphotransferase
R01280 35 Palmitate:CoA ligase (AMP-forming)
R01510 35 2,3-Dihydroxybenzoate:L-serine ligase
R01855 35 2'-Deoxyguanosine 5'-triphosphate pyrophosphohydrolase
R01856 35 dGTP triphosphohydrolase
R01880 35 dGTP:uridine 5'-phosphotransferase
R01951 35 GTP:L-fucose-1-phosphate guanylyltransferase
R01954 35 L-Citrulline:L-aspartate ligase (AMP-forming)
R02091 35 dGTP:cytidine 5'-phosphotransferase
R02937 35 Carbamoyl-phosphate:oxamate carbamoyltransferase
R03458 35 5-amino-6-(5-phosphoribitylamino)uracil:NADP+ 1'-oxidoreductase
R03504 35
2-Amino-4-hydroxy-6-(D-erythro-1,2,3-trihydroxypropyl)-7,8-dihydropteridine
glycolaldehyde-lyase
R04038 35 2-Isopentenyl-diphosphate:AMP delta2-isopentenyltransferase
R04285 35 6-Lactoyl-5,6,7,8-tetrahydropterin:NADP+ 2'-oxidoreductase
R04621 35
R05048 35 GTP 7,8-8,9-dihydrolase
R05735 35 acetone:carbon-dioxide ligase (AMP-forming)
R05804 35 ADP:D-glucose 6-phosphotransferase
R05805 35 ADP:D-fructose-6-phosphate 1-phosphotransferase
R07060 35
R00087 36 ATP pyrophosphohydrolase
R00088 36 ATP aminohydrolase
R00089 36 ATP pyrophosphate-lyase (cyclizing)
R00122 36 ATP pyrophosphohydrolase
R00123 36 ADP aminohydrolase
R00126 36 ADP:ATP adenylyltransferase
R00157 36 Uridine triphosphate:AMP phosphotransferase
R00186 36 (S)-Lactate adenylohydrolase
R00199 36 ATP:pyruvate,water phosphotransferase
R00206 36 ATP:pyruvate,orthophosphate phosphotransferase
R00316 36 Acetate:CoA ligase (AMP-forming)
R00429 36 ATP:GTP 3'-pyrophosphotransferase
R00580 36
R00687 36 ATP:L-phenylalanine adenylyltransferase
R00735 36 L-Tyrosine:L-arginine ligase (AMP-forming)
R00910 36 L-Lysine:beta-alanine ligase (AMP-forming)
R00912 36 L-Arginine:beta-alanine ligase (AMP-forming)
R00948 36 ATP:alpha-D-glucose-1-phosphate adenyltransferase
R00979 36 ATP:anthranilate N-adenylyltransferase
R00982 36 Anthranilate:CoA ligase (AMP-forming)
R01052 36 ADP:D-ribose-5-phosphate adenylyltransferase
R01071 36 1-(5-Phospho-D-ribosyl)-ATP:pyrophosphate
phosphoribosyl-transferase
R01176 36 Butanoate:CoA ligase (AMP-forming)
R01230 36 Xanthosine-5'-phosphate:ammonia ligase (AMP-forming)
R01231 36 Xanthosine-5'-phosphate:L-glutamine amido-ligase (AMP-forming)
R01244 36 Adenine aminohydrolase
R01245 36 Adenosine ribohydrolase
R01300 36 4-Hydroxybenzoate:CoA ligase (AMP-forming)
R01354 36 Propanoate:CoA ligase (AMP-forming)
R01357 36 Acetoacetate:CoA ligase (AMP-forming)
R01504 36 ATP:2,3-dihydroxybenzoate adenylyltransferase
R01558 36 Oxalate:CoA ligase (AMP-forming)
R01560 36 Adenosine aminohydrolase
R01561 36 Adenosine:orthophosphate ribosyltransferase
R01616 36 4-Coumarate:CoA ligase (AMP-forming)
R01813 36 Tetrahydrobiopterin:NADP+ oxidoreductase
R01943 36 3,4-Dihydroxy-trans-cinnamate:CoA ligase (AMP-forming)
R02255 36 trans-Cinnamate:CoA ligase (AMP-forming)
R02473 36 (R)-Pantoate:beta-alanine ligase (AMP-forming)
R02539 36 Phenylacetate:CoA ligase
R02557 36 Deoxyadenosine:orthophosphate ribosyltransferase
R02699 36 4-Hydroxyphenylacetate:CoA ligase (AMP-forming)
R03005 36 ATP:nicotinamide-nucleotide adenylyltransferase
R03066 36
2-Amino-4-hydroxy-6-hydroxymethyl-7,8-dihydropteridine:4-aminobenzoate2-amino-4-hydroxydihydropteridine-6-methenyltransferase
R03098 36 L-2-Aminoadipate-6-semialdehyde:NAD(P)+ 6-oxidoreductase
R03099 36
R03503 36
ATP:2-amino-4-hydroxy-6-hydroxymethyl-7,8-dihydropteridine6'-pyrophosphotransferase
R04030 36 O-Succinylbenzoate:CoA ligase (AMP-forming)
R04507 36 3alpha,7alpha-Dihydroxy-5beta-cholestanate:CoA ligase
(AMP-forming)
R04580 36 3alpha,7alpha,12alpha-Trihydroxy-5beta-cholestanate:CoA
ligase(AMP-forming)
R04639 36
2-Amino-4-hydroxy-6-(erythro-1,2,3-trihydroxypropyl)dihydropteridine
triphosphate 7,8-8,9-dihydrolase
R05467 36 L-N2-(2-carboxyethyl)arginine cyclo-ligase (AMP-forming)
R05644 36
R05668 36
R05695 36 Nucleoside:oxygen 5'-oxidoreductase (H2O2-forming)
R05696 36
R06368 36 perillic acid:CoA ligase (AMP-forming)
R07280 36
R00125 37 P1,P4-Bis(5'-nucleosyl)-tetraphosphate
nucleotidebisphosphohydrolase
R00184 37 P1,P4-Bis(5'-adenosyl) tetraphosphate nucleotidohydrolase
R00189 37 Deamino-NAD+:ammonia ligase (AMP-forming)
R00191 37 Adenosine 3',5'-phosphate 5'-nucleotidohydrolase
R00257 37 Deamido-NAD+:L-glutamine amido-ligase (AMP-forming)
R00719 37 ITP diphosphohydrolase
R00720 37 Inosine 5'-triphosphate pyrophosphohydrolase
R00722 37 ATP:nucleoside-diphosphate phosphatransferase
R00724 37 ITP:pyruvate O2-phosphotransferase
R00725 37 ITP:D-hexose 6-phosphotransferase
R00726 37 ITP:oxaloacetate carboxy-lyase (transphosphorylating)
R00727 37 Succinate:CoA ligase (GDP-forming)
R00770 37 ITP:D-fructose-6-phosphate 1-phosphotransferase
R00876 37 ITP:D-hexose 6-phosphotransferase
R00911 37 beta-Alanyl-L-lysine hydrolase
R00951 37 ADPglucose sugarphosphohydrolase
R00961 37 IDP diphosphohydrolase
R00962 37 ITP:cytidine 5'-phosphotransferase
R00970 37 ITP:uridine 5'-phosphotransferase
R01054 37 ADPribose ribophosphohydrolase
R01301 37 4-Hydroxybenzoyl-CoA hydrolase
R01327 37 ITP:D-hexose 6-phosphotransferase
R01612 37
R01613 37 Malonyl-CoA:4-Coumaroyl-CoA malonyltransferase(cyclizing)
R01614 37 Malonyl-CoA:4-coumaroyl-CoA malonyltransferase (cyclizing)
R01615 37 4-Hydroxycinnamyl aldehyde:NADP+ oxidoreductase
(CoA-cinnamoylating)
R01617 37 4-Coumaroyl-CoA:agmatine N4-coumaroyltransferase
R01793 37 NADH:6,7-dihydropteridine oxidoreductase
R01795 37 L-Phenylalanine,tetrahydrobiopterin:oxygen
oxidoreductase(4-hydroxylating)
R01812 37 5,6,7,8-Tetrahydrobiopterin:NADP+ oxidoreductase
R01814 37 L-Tryptophan,tetrahydrobiopterin:oxygen
oxidoreductase(5-hydroxylating)
R01815 37 L-Tyrosine,tetrahydrobiopterin:oxygen
oxidoreductase(3-hydroxylating)
R01816 37 Anthranilate,tetrahydrobiopterin:oxygen
oxidoreductase(3-hydroxylating)
R01848 37 ITP:Sedoheptulose 7-phosphate 1-phosphotransferase
R01885 37
R01886 37 N(omega)-(ADP-D-ribosyl)-L-arginine ADPribosylhydrolase
R01941 37 3,4-Dihydroxyphenylacetaldehyde:NADP+
oxidoreductase(CoA-cinnamoylating)
R01944 37 Caffeoyl-CoA:putrescine N-(3,4-dihydroxycinnamoyl)transferase
R01945 37 Caffeoyl-CoA:quinate O-(hydroxycinnamoyl)transferase
R01946 37 Caffeoyl-CoA:isocitrate 3-O-(3,4-dihydroxycinnamoyl)transferase
R01964 37 ITP:D-hexose 6-phosphotransferase
R02088 37 2'-Deoxyadenosine 5'-monophosphate phosphohydrolase
R02089 37 ATP:deoxyadenosine 5'-phosphotransferase
R02237 37 Tetrahydrofolate:L-glutamate gamma-ligase (ADP-forming)
R02406 37 Itaconate:CoA ligase (IDP-forming)
R02416 37 4-Coumaroyl-CoA:shikimate O-(hydroxycinnamoyl)transferase
R02474 37 Pantothenate amidohydrolase
R02505 37 Malonyl-CoA:cinnamoyl-CoA malonyltransferase (cyclizing)
R02506 37 cinnamaldehyde:NADP+ oxidoreductase (CoA-cinnamoylating)
R02556 37 Deoxyadenosine aminohydrolase
R02576 37 Phenylacetyl-CoA:L-glutamine alpha-N-phenylacetyltransferase
R02867 37 ITP:D-hexose 6-phosphotransferase
R03004 37 Deamino-NAD+ nucleotidohydrolase
R03018 37 ATP:pantothenate 4'-phosphotransferase
R03067 37
2-Amino-4-hydroxy-6-hydroxymethyl-7,8-dihydropteridine-diphosphate:4-aminobenzoate2-amino-4-hydroxydihydropteridine-6-methenyltransferase
R03239 37 ITP:D-Tagatose 6-phosphate 1-phosphotransferase
R03374 37 Caffeoyl-CoA:3-(3,4-dihydroxyphenyl)lactate
2'-O-caffeoyltransferase
R03935 37 beta-Alanyl-L-arginine hydrolase
R03998 37 anthranilyl-CoA,NADH:oxygen oxidoreductase (de-aromatizing)
R04035 37 Phosphoribosyl-ATP pyrophosphohydrolase
R04150 37 O-Succinylbenzoyl-CoA 1,4-dihydroxy-2-naphthoate-lyase
R04457 37
6,7-Dimethyl-8-(1-D-ribityl)lumazine:6,7-dimethyl-8-(1-D-ribityl)lumazine
2,3-butanediyltransferase
R04776 37 Phenylacetyl-CoA:L-glutamine alpha-N-phenylacetyltransferase
R04777 37
R05176 37 ADP-D-glycero-D-manno-heptose 6-epimerase
R05328 37 ADP-glucose:sn-glycerol-3-phosphate 2-b-D-glucosyltransferase
R05455 37
R05466 37 Deoxyamidinoproclavaminate,2-oxoglutarate:oxygen
oxidoreductase(3-hydroxylating)
R05669 37
R05697 37
R05841 37
R06512 37
R07211 37
L-phenylalanine,tetrahydrobiopterin:oxygenoxidoreductase(4-hydroxylating)
R07212 37
L-tyrosine,tetrahydrobiopterin:oxygenoxidoreductase(3-hydroxylating)
R07213 37
L-tryptophan,tetrahydrobiopterin:oxygenoxidoreductase(5-hydroxylating)
R07222 37 phenylacetyl-CoA:quinone oxidoreductase
R07254 37 malonyl-CoA:4-coumaroyl-CoA malonyltransferase (cyclizing,
reducing)
R07263 37
R00066 38
6,7-Dimethyl-8-(1-D-ribityl)lumazine:6,7-dimethyl-8-(1-D-ribityl)lumazine
2,3-butanediyltransferase
R00102 38 NAD+ glycohydrolase
R00103 38 NAD+ phosphohydrolase
R00104 38 ATP:NAD+ 2'-phosphotransferase
R00137 38 ATP:nicotinamide-nucleotide adenylyltransferase
R00555 38 NAD+:L-arginine ADP-D-ribosyltransferase
R00936 38 5,6,7,8-Tetrahydrofolate:NAD+ oxidoreductase
R01547 38 ATP:AMP phosphotransferase
R02235 38 Dihydrofolate:NAD+ oxidoreductase
R02238 38 Formate:dihydrofolate ligase (ADP-forming)
R02700 38 5-Hydroxy-L-tryptophan:2-oxoglutarate aminotransferase
R02701 38 5-Hydroxy-L-tryptophan decarboxy-lyase
R02702 38 5-hydroxy-L-tryptophan:oxygen 2,3-dioxygenase (indole-decyclizing)
R02748 38 Deoxyinosine:orthophosphate ribosyltransferase
R02997 38 Chlorogenate hydroloase
R03054 38 cinnamyl-alcohol:NADP+ oxidoreductase
R03574 38
UDPglucose:5,7,3',4'-tetrahydroxyflavone7-O-beta-D-glucosyltransferase
R03590 38 flavanone,2-oxoglutarate:oxygen oxidoreductase (dehydrating)
R03640 38 Eriodictyol,2-oxoglutarate:oxygen oxidoreductase (3-hydroxylating)
R03794 38
(S)-2-Hydroxy-2-phenylacetate,tetrahydrobiopterin:oxygenoxidoreductase
(4-hydroxylating)
R04004 38 4-Coumaryl alcohol:NADP+ oxidoreductase
R04037 38 1-(5-phospho-D-ribosyl)-AMP 1,6-hydrolase
R04901 38 (2S)-flavan-4-ol:NADP+ 4-oxidoreductase
R04902 38 flavanone,NADPH:oxygen oxidoreductase
R05357 38 Amidinoproclavaminate amidinohydrolase
R05454 38
R05546 38
R05791 38 2-(beta-D-glucosyl)-sn-glycerol-3-phosphate phosphohydrolase
R06537 38 flavonoid,NADPH:oxygen oxidoreductase (3'-hydroxylating)
R06556 38 flavanone lyase (decyclizing)
R06559 38 flavanone,NADPH:oxygen oxidoreductase
R06571 38 cinnamyl-alcohol:NADP+ oxidoreductase
R06792 38 apigenin,NADPH:oxygen oxidoreductase (isoflavanone-forming)
R06858 38
R07224 38 2',4,4',6'-tetrahydroxychalcone:oxygen oxidoreductase
R07262 38
R07294 38 phenylglyoxylyl-CoA hydrolase
R00112 39 NADPH:NAD+ oxidoreductase (B-specific)
R00113 39 NADPH:hydrogen-peroxide oxidoreductase
R00118 39
R00119 39 NADP+ glycohydrolase
R00205 39 2-Oxopropanal:NADP+ oxidoreductase
R00210 39 Pyruvate:NADP+ 2-oxidoreductase (CoA-acetylating)
R00216 39 (S)-Malate:NADP+ oxidoreductase(oxaloacetate-decarboxylating)
R00248 39 L-Glutamate:NADP+ oxidoreductase (deaminating)
R00267 39 Isocitrate:NADP+ oxidoreductase (decarboxylating)
R00343 39 (S)-Malate:NADP+ oxidoreductase
R00465 39 Glycolate:NADP+ oxidoreductase
R00549 39 ATP:riboflavin 5'-phosphotransferase
R00550 39 D-Glucose-1-phosphate:riboflavin 5'-phosphotransferase
R00676 39 L-Tryptophan:NADP+ oxidoreductase (deaminating)
R00706 39 3-Oxopropanoate:NADP+ oxidoreductase
(decarboxylating,CoA-acetylating)
R00708 39 L-1-Pyrroline-5-carboxylate:NAD+ oxidoreductase
R00711 39 Acetaldehyde:NADP+ oxidoreductase
R00714 39 Succinate-semialdehyde:NADP+ oxidoreductase
R00716 39 N6-(L-1,3-Dicarboxypropyl)-L-lysine:NADP+
oxidoreductase(L-lysine-forming)
R00733 39 L-arogenate:NAD+ oxidoreductase
R00746 39 Ethanol:NADP+ oxidoreductase
R00844 39 sn-Glycerol-3-phosphate:NADP+ 2-oxidoreductase
R00870 39 D-Mannitol:NADP+ 2-oxidoreductase
R00937 39 5,6,7,8-Tetrahydrofolate:NAD+ oxidoreductase
R00939 39 5,6,7,8-Tetrahydrofolate:NADP+ oxidoreductase
R00942 39 Tetrahydrofolate:L-glutamate gamma-ligase (ADP-forming)
R00943 39 Formate:tetrahydrofolate ligase (ADP-forming)
R00945 39 5,10-Methylenetetrahydrofolate:glycine hydroxymethyltransferase
R00978 39 5,6-Dihydrouracil:NADP+ oxidoreductase
R01039 39 Glycerol:NADP+ 2-oxidoreductase
R01041 39 Glycerol:NADP+ oxidoreductase
R01063 39 D-Glyceraldehyde-3-phosphate:NADP+ oxidoreductase(phosphorylating)
R01095 39 D-Galactose:NADP+ 1-oxidoreductase
R01097 39 D-Galactose:NADP+ 1-oxidoreductase
R01137 39 ATP:nucleoside-diphosphate phosphatransferase
R01138 39 dATP:pyruvate O2-phosphotransferase
R01139 39 dATP:D-hexose 6-phosphotransferase
R01140 39 dATP:D-hexose 6-phosphotransferase
R01143 39 methane,NADPH:oxygen oxidoreductase (hydroxylating)
R01212 39 L-valine:NADP+ oxidoreductase (deaminating)
R01251 39 L-Proline:NADP+ 5-oxidoreductase
R01268 39 Nicotinamide amidohydrolase
R01270 39 Nicotinamide D-ribonucleotide phosphoribohydrolase
R01271 39
Nicotinamide-nucleotide:pyrophosphatephospho-alpha-D-ribosyltransferase
R01294 39 4-Hydroxybenzaldehyde:NADP+ oxidoreductase
R01298 39 4-hydroxybenzoate,NADH:oxygen oxidoreductase (3-hydroxylating)
R01299 39 4-hydroxybenzoate,NADPH:oxygen oxidoreductase
(1-hydroxylating,decarboxylating)
R01330 39 dATP:D-hexose 6-phosphotransferase
R01371 39 Phenyllactate:NADP+ oxidoreductase
R01392 39 D-Glycerate:NADP+ 2-oxidoreductase
R01430 39 D-xylose:NADP+ 1-oxidoreductase
R01521 39 beta-D-Glucose:NADP+ 1-oxoreductase
R01525 39 D-Ribitol-5-phosphate:NADP+ 2-oxidoreductase
R01575 39 D-Arabinose:NADP+ 1-oxidoreductase
R01730 39 Prephenate:NADP+ oxidoreductase(decarboxylating)
R01732 39 Riboflavin hydrolase
R01740 39 D-Gluconate:NADP+ 5-oxidoreductase
R01747 39 (R)-Glycerate:NADP+ oxidoreductase
R01759 39 L-Arabitol:NADP+ 1-oxidoreductase
R01764 39 Benzoylformate carboxy-lyase
R01775 39 L-Homoserine:NADP+ oxidoreductase
R01794 39 NADPH:6,7-dihydropteridine oxidoreductase
R01838 39 Testosterone:NADP+ 17-oxidoreductase
R01839 39 3beta-Hydroxyandrost-5-en-17-one:NADP+ 3-oxidoreductase
R01866 39 (S)-dihydroorotate:NADP+ oxidoreductase
R01904 39 Xylitol:NADP+ 4-oxidoreductase (L-xylulose-forming)
R01965 39 dATP:D-hexose 6-phosphotransferase
R01976 39 (S)-3-Hydroxybutanoyl-CoA:NADP+ oxidoreductase
R01986 39 4-Aminobutyraldehyde:NAD+ oxidoreductase
R02160 39 dihydroflavonol,2-oxoglutarate:oxygen oxidoreductase
R02236 39 Dihydrofolate:NADP+ oxidoreductase
R02247 39 (R)-Mevalonate:NADP+ oxidoreductase
R02259 39 Propane-1,2-diol:NADP+ oxidoreductase
R02294 39 N-Ribosylnicotinamide:orthophosphate ribosyltransferase
R02315 39 N6-(L-1,3-Dicarboxypropyl)-L-lysine:NADP+ oxidoreductase
R02322 39 Nicotinamide-D-ribonucleotide amidohydrolase
R02323 39 Nicotinamide ribonucleotide phosphohydrolase
R02353 39 Estradiol-17beta:NADP+ 17-oxidoreductase
R02413 39 Shikimate:NADP+ 5-oxidoreductase
R02456 39 D-Mannonate:NADP+ 6-oxidoreductase
R02500 39 Testosterone delta5-delat4-isomerase
R02517 39 3-hydroxyphenylacetate,NADPH:oxygen oxidoreductase
(6-hydroxylating)
R02537 39 Aldehyde:NADP+ oxidoreductase
R02639 39 3-Dehydro-L-gulonate:NADP+ 2-oxidoreductase
R02680 39 indole-3-ethanol:NADP+ oxidoreductase
R02697 39 4-Hydroxyphenylacetaldehyde:NADP+ oxidoreductase
R02729 39 5-Formiminotetrahydrofolate:glycine N-formiminotransferase
R02836 39 Cortisol:NADP+ 11-oxidoreductase
R02842 39 Cortisol delta5-delat4-isomerase
R02856 39 (R)-Acetoin:NAD+ oxidoreductase
R02868 39 dATP:D-hexose 6-phosphotransferase
R02908 39
5-Hydroxytryptamine:oxygenoxidoreductase(deaminating)(flavin-containing)
R02909 39 5-hydroxytryptamine:oxygen 2,3-dioxygenase (indole-decyclizing)
R02911 39 Acetyl-CoA:aralkylamine N-acetyltransferase
R02936 39 (S)-Ureidoglycolate:NADP+ oxidoreductase
R03103 39 L-2-Aminoadipate-6-semialdehyde:NADP+ 6-oxidoreductase
R03302 39 3,4-Dihydroxyphenylacetaldehyde:NADP+ oxidoreductase
R03328 39 17alpha-Hydroxypregnenolone:NADP+ 3-oxidoreductase
R03338 39 4-Hydroxyphenyllactate:NADP+ oxidoreductase
R03339 39 (R)-3-(4-hydroxyphenyl)lactate:NADP+ 2-oxidoreductase
R03588 39
UDPglucose:5,7,3',4'-tetrahydroxyflavone7-O-beta-D-glucosyltransferase
R03589 39 UDPglucuronate:luteolin 7-O-glucuronosyltransferase
R03636 39 Leucocyanidin:NADP+ 4-oxidoreductase
R03637 39 taxifolin,NADH:oxygen oxidoreductase (8-hydroxylating)
R03639 39 flavanone,NADPH:oxygen oxidoreductase
R03790 39
R03791 39 (S)-Mandelate racemase
R03792 39
R04005 39 UDPglucose:coniferyl-alcohol 4'-beta-D-glucosyltransferase
R04007 39 Donor:hydrogen-peroxide oxidoreductase
R04199 39 2,3,4,5-Tetrahydrodipicolinate:NADP+ oxidoreductase
R04201 39 D-threo-2,4-diaminopentanoate:NADP+
oxidoreductase(phosphorylating)
R04264 39 Cholest-5-ene-3beta,7alpha-diol:NAD+ 3-oxidoreductase
R04279 39 2-Hydroxy-2-hydropyrone-4,6-dicarboxylate:NADP+ 6-oxidoreductase
R04325 39
10-Formyltetrahydrofolate:5'-phosphoribosylglycinamideformyltransferase
R04419 39 5-Carboxymethyl-2-hydroxymuconic-semialdehyde:NADP+ oxidoreductase
R04526 39 UDP-apiose:apigenin
7-O-beta-D-glucoside2''-O-beta-D-apiofuranosyltransferase
R04560 39
10-Formyltetrahydrofolate:5'-phosphoribosyl-5-amino-4-imidazolecarboxamide
formyltransferase
R04599 39 3,4-Dihydroxy-L-phenylalanine:oxygen
4,5-oxidoreductase(recyclizing)
R04601 39 3,4-Dihydroxy-L-phenylalanine:oxygen
2,3-oxidoreductase(recyclizing)
R04640 39
N-(5'-Phospho-D-ribosylformimino)-5-amino-1-(5''-phospho-D-ribosyl)-4-imidazolecarboxamide
ketol-isomerase
R04680 39 16alpha-Hydroxyandrost-4-ene-3,17-dione delta5-delat4-isomerase
R04682 39 Estriol:NADP+ 17-oxidoreductase
R04688 39 2,5-Diaminohexanoate:NADP+ oxidoreductase (deaminating)
R04851 39 11-Deoxycortisol delta5-delat4-isomerase
R04883 39 3,4-Dihydroxymandelaldehyde:NADP+ oxidoreductase
R04911 39 Aryl-formylamine amidohydrolase
R04917 39
R05039 39 Pentahydroxyflavanone,2-oxoglutarate:oxygen
oxidoreductase(3-hydroxylating)
R05468 39
R05680 39 sn-Glycerol-1-phosphate:NADP 2-oxidoreductase
R05684 39 L-Idonate:NADP oxidoreductase
R05707 39 reduced-riboflavin:NADP+ oxidoreductase
R05725 39 nitric oxide, NADPH2:oxygen oxidoreductase
R06551 39 flavanone,2-oxoglutarate:oxygen oxidoreductase (dehydrating)
R06554 39
R06793 39 2,7,4'-trihydroxyisoflavanone hydro-lyase
R06821 39 malonyl-CoA:isoflavone-7-O-beta-D-glucoside
6''-O-malonyltransferase
R06826 39 UDP-L-rhamnose:apigenin
7-O-beta-D-glucoside2''-O-beta-L-rhamnosyltransferase
R06846 39 L-quinate:NADP+ 3-oxidoreductase
R07139 39 lactaldehyde:NADP+ oxidoreductase
R07143 39 D-arabinitol:NADP+ oxidoreductase
R07144 39 D-arabinitol:NADP+ oxidoreductase
R07147 39 D-glucose:NADP+ 1-oxidoreductase
R07165 39 L-aspartate:NADP+ oxidoreductase (deaminating)
R07172 39 NADPH:oxygen oxidoreductase
R07181 39 hydrogen:NADP+ oxidoreductase
R07198 39 liquiritigenin,NADPH:oxygen oxidoreductase (licodione-forming)
R07215 39 5alpha-cholest-7-en-3beta-ol, NADPH:oxygen 5-oxidoreductase
R07216 39 n-tetradecanoyl-CoA,NADPH:O2 oxidoreductase [11-(E) desaturating]
R07217 39 n-tetradecanoyl-CoA,NADPH:O2 oxidoreductase [11-(Z) desaturating]
R07225 39 2',3,4,4',6'-pentahydroxychalcone:oxygen oxidoreductase
R07407 39 L-aspartate:NADP+ oxidoreductase (deaminating)
R07418 39
R00027 40 2-Hydroxy-1,2-diphenylethanone benzaldehyde-lyase
R00105 40 ATP:NADH 2'-phosphotransferase
R00114 40 L-Glutamate:NADP+ oxidoreductase (transaminating)
R00134 40 Formate:NADP+ oxidoreductase
R00161 40 ATP:FMN adenylyltransferase
R00548 40 Riboflavin-5-phosphate phosphohydrolase (acid optimum)
R00789 40 ammonium-hydroxide:NAD(P)+ oxidoreductase
R00796 40 NADPH:nitrate oxidoreductase
R00825 40 Anthranilate,NADPH:oxygen oxidoreductase
(1,2-hydroxylating,deaminating, decarboxylating)
R00940 40 5,6,7,8-Tetrahydrofolate:NADP+ oxidoreductase
R00941 40 10-formyltetrahydrofolate:NADP+ oxidoreductase
R00944 40 10-Formyltetrahydrofolate amidohydrolase
R01142 40 Methane,NADH:oxygen oxidoreductase (hydroxylating)
R01218 40 5,10-methylenetetrahydrofolate:NAD+ oxidoreductase
R01220 40 5,10-methylenetetrahydrofolate:NADP+ oxidoreductase
R01221 40 glycine synthase
R01224 40 5-Methyltetrahyfrofolate:(acceptor) oxidoreductase
R01225 40 5,10-Methylenetetrahydrofolate:D-alanine
2-hydroxymethyltransferase
R01226 40
5,10-Methylenetetrahydrofolate:3-methyl-2-oxobutanoatehydroxymethyltransferase
R01249 40 L-proline:NADP+ 2-oxidoreductase
R01273 40 N-Ribosylnicotinamide ribohydrolase
R01419 40 Benzaldehyde:NAD+ oxidoreductase
R01420 40 benzaldehyde:NADP+ oxidoreductase
R01456 40 Cholesterol:NADP+ delta7-oxidoreductase
R01548 40 dATP:cytidine 5'-phosphotransferase
R01549 40 dATP:uridine 5'-phosphotransferase
R01607 40 3-Oxopropanoate:NADP+ oxidoreductase
R01630 40
R01653 40
R01654 40 10-Formyltetrahydrofolate:L-glutamate ligase (ADP-forming)
R01655 40 5,10-Methenyltetrahydrofolate 5-hydrolase(decyclizing)
R01669 40
5,10-Methylenetetrahydrofolate:deoxycytidylate5'-hydroxymethyltransferase
R01670 40 5,10-Methylenetetrahydrofolate:dCMP C-methyltransferase
R01750 40 D-Glycerate:NADP+ oxidoreductase (carboxylating)
R01766 40 L-threo-3-Phenylserine benzaldehyde-lyase
R01767 40 Mandelonitrile benzaldehyde-lyase
R01938 40
R02034 40 6-Phospho-D-gluconate:NADP+ 2-oxidoreductase
R02082 40 (R)-Mevalonate:NADP+ oxidoreductase (CoA acylating)
R02101 40 5,10-Methylenetetrahydrofolate:dUMP C-methyltransferase
R02156 40 quercetin:oxygen 2,3-oxidoreductase (decyclizing)
R02158 40 UDPglucose:flavonol 3-O-D-glucosyltransferase
R02203 40 L-Pipecolate:NADP+ 2-oxidoreductase
R02287 40 5-Formiminotetrahydrofolate:L-glutamate N-formiminotransferase
R02324 40 ATP:N-ribosylnicotinamide 5'-phosphotransferase
R02349 40 Estradiol-17alpha:NADP+ 16-oxidoreductase
R02355 40
R02436 40 Quercitrin 3-L-rhamnohydrolase
R02516 40 4-hydroxyphenylacetate,NADPH:oxygen oxidoreductase
(1-hydroxylating)
R02562 40 4-aminobenzoate,NADPH:oxygen oxidoreductase
(1-hydroxylating,decarboxylating)
R02932 40 UDPglucose:isoflavone 7-O-beta-D-glucosyltransferase
R02989 40 3-oxoadipate:NADP+ oxidoreductase
R03090 40
R03192 40 UDP-N-acetylmuramate:NADP+ oxidoreductase
R03325 40 17alpha,20alpha-Dihydroxypregn-4-en-3-one:NADP+ 20-oxidoreductase
R03392 40 CDP-4-dehydro-3,6-dideoxy-D-glucose:NADP+ 3-oxydoreductase
R03398 40 GDP-6-deoxy-D-talose:NADP+ 4-oxidoreductase
R03399 40 GDP-6-deoxy-D-mannose:NADP+ 4-oxidoreductase
R03407 40 Androst-5-ene-3beta,17beta-diol:NADP+ oxidoreductase
R03440 40 kynurenate:oxygen oxidoreductase (hydroxylating)
R03638 40 taxifolin,NADPH:oxygen oxidoreductase (8-hydroxylating)
R03999 40 anthranilyl-CoA,NADH:oxygen oxidoreductase (de-aromatizing)
R04006 40 4-Hydroxycinnamyl alcohol 4-D-glucoside beta-D-glucosidase
R04558 40
R04618 40 Malonyl-CoA:isoflavone-7-O-beta-D-glucoside
6''-O-malonyltransferase
R04655 40
R04819 40 3alpha,7alpha-Dihydroxy-5beta-cholestane:NADP+
oxidoreductase(B-specific)
R04825 40
3alpha,7alpha,12alpha-Trihydroxy-5beta-cholestane:NADP+oxidoreductase
(B-specific)
R04833 40 Urocortisol:NADP+ oxidoreductase (B-specific)
R04903 40 5-Hydroxyindoleacetaldehyde:NAD+ oxidoreductase
R04904 40 5-Hydroxyindoleacetaldehyde:oxygen oxidoreductase
R04909 40 5-Hydroxykynurenamine decarboxy-lyase
R05036 40 leucocyanidin,2-oxoglutarate:oxygen oxidoreductase
R05038 40 Leucodelphinidin:NADP+ 4-oxidoreductase
R05469 40
R05622 40
R05705 40 FMNH2:NAD+ oxidoreductase
R05706 40 FMNH2:NADP+ oxidoreductase
R05723 40 leucocyanidin,2-oxoglutarate:oxygen oxidoreductase
R05783 40 mandelamide hydrolase
R06532 40 (2R,3S)-catechin:NADP+ 4-oxidoreductase
R06539 40 dihydroflavonol,2-oxoglutarate:oxygen oxidoreductase
R06606 40 formononetin,NADPH:oxygen oxidoreductase (2'-hydroxylating)
R06607 40 formononetin,NADPH:oxygen oxidoreductase (2'-hydroxylating)
R06633 40
R06810 40 UDP-glucose:flavonol 7-O-beta-D-glucosyltransferase
R06827 40
UDP-glucuronate:luteolin-7-O-beta-D-glucuronide2''-O-glucuronosyltransferase
R06829 40
UDP-L-rhamnose:flavanone-7-O-glucoside2''-O-beta-L-rhamnosyltransferase
R07168 40 5-methyltetrahydrofolate:NAD+ oxidoreductase
R07317 40 2,7,4'-trihydroxyisoflavanone hydro-lyase
R07366 40 leucocyanidin,2-oxoglutarate:oxygen oxidoreductase
R00129 41
(6S)-beta-6-Hydroxy-1,4,5,6-tetrahydronicotinamide-adenine-dinucleotide
hydro-lyase (ATP-hydrolysing)
R00140 41
R00160 41 FAD nucleotidohydrolase
R00408 41 Succinate:(acceptor) oxidoreductase
R00807 41 Sucrose:(acceptor) 3-oxidoreductase
R00848 41 sn-Glycerol-3-phosphate:(acceptor) 2-oxidoreductase
R00924 41 Propanoyl-CoA:(acceptor) 2,3-oxidoreductase
R01175 41 Butanoyl-CoA:oxygen 2-oxidoreductase
R01222 41 5-Methyltetrahyfrofolate:(acceptor) oxidoreductase
R01257 41 (S)-Malate:(acceptor) oxidoreductase
R01279 41 Palmitoyl-CoA:oxygen 2-oxidoreductase
R01568 41 ADP:thymidine 5'-phosphotransferase
R01569 41 Thymidylate 5'-phosphohydrolase
R01571 41 ATP:thymidine 5'-phosphotransferase
R01680 41 Lactose:(acceptor) 3-oxidoreductase
R01741 41 D-Gluconate:(acceptor) 2-oxidoreductase
R02094 41 ATP:dTMP phosphotransferase
R02205 41 L-Pipecolate:(acceptor) 1,6-oxidoreductase
R02285 41 N-Formimino-L-glutamate formiminohydrolase
R02286 41 N-Formimino-L-glutamate iminohydrolase
R02300 41
S-Aminomethyldihydrolipoylprotein:(6S)-tetrahydrofolateaminomethyltransferase
(ammonia-forming)
R02301 41 5-Formyltetrahydrofolate cyclo-ligase (ADP-forming)
R02302 41 5-Formiminotetrahydrofolate ammonia-lyase (cyclizing)
R02487 41 Glutaryl-CoA:(acceptor) 2,3-oxidoreductase (decarboxylating)
R02558 41 (R)-Prunasin beta-D-glucohydrolase
R02661 41 2-Methylpropanoyl-CoA:(acceptor) 2,3-oxidoreductase
R02979 41
R03189 41 5-Formyltetrahydrofolate:L-glutamate N-formiminotransferase
R03294 41 trans-4-Hydroxy-L-proline:NAD+ oxidoreductase
R03457 41 D-erythro-1-(Imidazol-4-yl)glycerol 3-phosphate hydro-lyase
R03777 41 Octanoyl-CoA:oxygen 2-oxidoreductase
R03857 41 Lauroyl-CoA:(acceptor) 2,3-oxidoreductase
R03962 41 2'-hydroxydihydrodaidzein:NADP+ 2-oxidoreductase
R03990 41 Tetradecanoyl-CoA:(acceptor) 2,3-oxidoreductase
R04092 41
R04095 41 3-Methylbutanoyl-CoA:(acceptor) 2,3-oxidoreductase
R04235 41 ATP:5-methyldeoxycytidine-5'-phosphate phosphotransferase
R04326 41
R04547 41
R04554 41
R04592 41
R04751 41 Hexanoyl-CoA:(acceptor) 2,3-oxidoreductase
R04754 41 Decanoyl-CoA:(acceptor) 2,3-oxidoreductase
R04900 41 UDP-L-rhamnose:flavonol-3-O-D-glucoside L-rhamnosyltransferase
R04908 41
5-Hydroxykynurenamine:oxygenoxidoreductase(deaminating)(flavin-containing)
R05037 41 leucocyanidin,2-oxoglutarate:oxygen oxidoreductase
R06533 41 (2R,3S)-catechin:NADP+ 4-oxidoreductase
R06535 41 UDP-glucose:flavonol 3-O-D-glucosyltransferase
R06542 41 flavan-3-ol:NADP+ oxidoreductase
R06613 41 5,10-methylenetetrahydrofolate,FADH2:dUMP C-methyltransferase
R06797 41 malonyl-CoA:flavonol-3-O-beta-D-glucoside 6''-O-malonyltransferase
R06812 41 UDP-glucose:flavonol-3-O-glucoside
2''-O-beta-D-glucosyltransferase
R06814 41 UDP-D-xylose:flavonol-3-O-glycoside
2''-O-beta-D-xylosyltransferase
R06828 41
UDP-glucuronate:luteolin-7-O-beta-D-diglucuronide4'-O-glucuronosyltransferase
R00139 42
R00524 42 Formamide amidohydrolase
R00525 42 N-Formyl-L-glutamate amidohydrolase
R01567 42 ATP:thymidine 5'-phosphotransferase
R01570 42 Thymidine:orthophosphate deoxyribosyltransferase
R02092 42 dTDP diphosphohydrolase
R02093 42 ATP:nucleoside-diphosphate phosphatransferase
R02925 42 D-Sorbitol:(acceptor) 1-oxidoreductase
R02985 42
R03243 42 5-Amino-2-oxopentanoate:2-oxoglutarate aminotransferase
R03291 42 trans-4-Hydroxy-L-proline:NAD+ 5-oxidoreductase
R03293 42 trans-4-Hydroxy-L-proline:NADP+ 5-oxidoreductase
R03534 42 2-Hydroxyglutarate:(acceptor) 2-oxidoreductase
R04137 42 3-Hydroxyisopentyl-CoA hydro-lyase
R04138 42 3-Methylcrotonoyl-CoA:carbon-dioxide ligase (ADP-forming)
R04443 42
R04444 42 L-1-Pyrroline-3-hydroxy-5-carboxylate:NAD+ oxidoreductase
R04445 42 L-1-Pyrroline-3-hydroxy-5-carboxylate:NADP+ oxidoreductase
R04783 42 3-Ketolactose galactohydrolase
R04809 42
R04813 42
(24R,25R)-3alpha,7alpha,12alpha,24-tetrahydroxy-5beta-cholestanoyl-CoA
hydro-lyase
R06536 42 UDP-glucose:flavonol 3-O-D-glucosyltransferase
R06543 42 flavan-3-ol:NADP+ oxidoreductase
R06544 42
R06811 42 UDP-D-xylose:flavonol-3-O-glycoside
2''-O-beta-D-xylosyltransferase
R06813 42
UDP-glucose:flavonol-3-O-beta-D-glucosyl-(1->2)-beta-D-glucoside2'''-O-beta-D-glucosyltransferase
R06817 42
malonyl-CoA:anthocyanidin-3-O-beta-D-glucoside6''-O-malonyltransferase
R06818 42
R01411 43 5-Methylcytosine aminohydrolase
R01412 43 Thymine,2-oxoglutarate:oxygen oxidoreductase (7-hydroxylating)
R01414 43 5,6-Dihydrothymine:NAD+ oxidoreductase
R01415 43 5,6-Dihydrothymine:NADP+ oxidoreductase
R02095 43 dTTP nucleotidohydrolase
R02096 43 dTTP:cytidine 5'-phosphotransferase
R02097 43 dTTP:uridine 5'-phosphotransferase
R02328 43 dTTP:alpha-D-glucose-1-phosphate thymidylyltransferase
R02329 43 dTTP:alpha-D-galactose-1-phosphate thymidylyltransferase
R03013 43 L-Histidinol-phosphate phosphohydrolase
R03113 43
R04810 43
R04812 43
R05051 43 L-erythro-4-Hydroxyglutamate:NAD+ oxidoreductase
R05052 43 L-erythro-4-Hydroxyglutamate:2-oxoglutarate aminotransferase
R05053 43 D-Aspartate:2-oxoglutarate aminotransferase
R06550 43
R06819 43 UDP-glucose:cyanidin 3-O-rutinoside 5-O-beta-D-glucosyltransferase
R01158 44 L-Histidinol:NAD+ oxidoreductase
R02771 44 dTDPglucose 4,6-hydro-lyase
R02983 44
R02984 44 dTDPglucose 4-epimerase
R03012 44 L-Histidinol:NAD+ oxidoreductase
R03055 44 5,6-Dihydrothymine amidohydrolase
R03719 44 Propanoyl-CoA:acetyl-CoA C-acyltransferase
R03826 44 dTDP-D-galactose:NAD+ 6-oxidoreductase
R04811 44 Propanoyl-CoA:acetyl-CoA C-acyltransferase
R06513 44
R07150 44 dTDP-D-galactose:NADP+ 6-oxidoreductase
R01160 45 Acetyl-CoA:L-histidine N-acetyltransferase
R01161 45
R01163 45 L-Histidinal:NAD+ oxidoreductase
R01164 45 L-Histidine:beta-alanine ligase (AMP-forming)
R01167 45 L-Histidine carboxy-lyase
R01168 45 L-Histidine ammonia-lyase
R01991 45 L-Histidine:4-aminobutanoate ligase (AMP-forming)
R02772 45
dTDP-4-acetamido-4,6-dideoxy-D-glucose:2-oxoglutarateaminotransferase
R02773 45 dTDP-4-amino-4,6-dideoxy-D-glucose:2-oxoglutarate aminotransferase
R02774 45 dTDP-4-dehydro-6-deoxy-D-glucose 3,5-epimerase
R02794 45 Cholate:CoA ligase (AMP-forming)
R03718 45 Choloyl-CoA:glycine N-choloyltransferase
R04666 45 3-Ureidoisobutyrate amidohydrolase
R04828 45 Chenodeoxyglycocholoyl-CoA:glycine N-choloyltransferase
R05517 45
R05518 45
R05687 45 dTDP-4-keto-6-Deoxyglucose reductase
R06424 45
R06428 45
R06437 45
R06514 45
R07296 45 choloyl-CoA hydrolase
R01166 46 Nalpha-(beta-alanyl)-L-histidine hydrolase
R01992 46 alpha-Aminobutyryl histidine hydrolase
R02150 46 1H-Imidazole-4-ethanamine:oxygen oxidoreductase
(deaminating)(copper-containing)
R02152 46
R02153 46 L-Glutamate:histamine ligase
R02154 46 L-Glutamate:histamine ligase
R02776 46 dTDP-6-deoxy-L-talose:NADP+ 4-oxidoreductase
R02777 46 dTDP-6-deoxy-L-mannose:NADP+ 4-oxidoreductase
R02792 46
3alpha,7alpha,12alpha-Trihydroxy-5beta-cholanate:NAD+7-oxidoreductase
R02793 46
3alpha,7alpha,12alpha-trihydroxy-5beta-cholanate:NADP+12-oxidoreductase
R02798 46
R02914 46 4,5-Dihydro-4-oxo-5-imidazolepropanoate hydro-lyase
R04069 46
R04185 46 (S)-3-(Imidazol-5-yl)lactate:NAD+ oxidoreductase
R04186 46 (S)-3-(Imidazol-5-yl)lactate:NADP+ oxidoreductase
R04874 46
R04876 46
R05526 46
R05835 46 Glycocholate amidohydrolase
R06423 46
R06429 46
R06430 46
R06438 46
R06440 46
R06443 46
R06631 46
R07220 46 deoxycholate:FAD oxidoreductase (7alpha-dehydroxylating)
R00069 47
R02288 47 4-imidazolone-5-propanoate amidohydrolase
R03495 47 12beta-hydroxysteroid:NADP+ 12-oxidoreductase
R04065 47 Imidazole acetaldehyde:NAD+ oxidoreductase
R04066 47 imidazole-4-acetate,NADH:oxygen oxidoreductase (5-hydroxylating)
R04068 47 Imidazole-4-acetate:5-phosphoribosyl-diphosphate ligase (ADP-
andpyrophosphate- forming)
R04252 47
R04282 47
R05516 47
R05527 47
R05836 47
R06431 47
R06433 47
R06441 47
R06446 47
R07295 47 deoxycholoyl-CoA hydrolase
R04214 48
R04479 48
R04879 48
R06434 48
R03188 49 N-Formimino-L-aspartate iminohydrolase
R00526 50 N-Formyl-L-aspartate amidohydrolase
