# Supplementary material for: Local and global modes of drug action in biochemical networks
Source: BMC Chem Biol. 2009 Apr 7;9:4. doi: 10.1186/1472-6769-9-4 (PMC2670818; doi:10.1186/1472-6769-9-4)
Supplement: Additional File 3 — Full set of metabolic drug scopes. This archive contains the full set of metabolic drug scopes for 276 drugs from the DrugBank database and four metabolic networks. Individual files in the archive are named according to the following nomenclature: DrugBank accession number of the drug, followed by "_hsa" for human or "_ref" for reference network, followed by "_i" for irreversible or "_r" for reversible network. [file 1472-6769-9-4-S3.zip › aprd00031_ref_r.txt]

  Expansion curve

seeds: Oxygen H2O Carbonic acid 2-Nitrophenol 4-Nitrophenol Acetate
not identified: 3nitrophenol


      compounds:

ID generation name

C00001 1 H2O
C00007 1 Oxygen
C00033 1 Acetate
C00870 1 4-Nitrophenol
C01353 1 Carbonic acid
C01988 1 2-Nitrophenol
C00009 2 Orthophosphate
C00011 2 CO2
C00027 2 H2O2
C00080 2 H+
C00227 2 Acetyl phosphate
C05359 2 e-
C00013 3 Pyrophosphate
C00022 3 Pyruvate
C00058 3 Formate
C00084 3 Acetaldehyde
C00088 3 Nitrite
C00090 3 Catechol
C00186 3 (S)-Lactate
C00209 3 Oxalate
C00222 3 3-Oxopropanoate
C00237 3 CO
C00282 3 Hydrogen
C00472 3 p-Benzoquinone
C00704 3 O2.-
C02235 3 4-Nitrocatechol
C03360 3 4-Nitrophenyl phosphate
C05682 3 Phosphonoacetate
C06548 3 Ethylene oxide
C06701 3 Phosphonate
C00036 4 Oxaloacetate
C00048 4 Glyoxylate
C00067 4 Formaldehyde
C00074 4 Phosphoenolpyruvate
C00146 4 Phenol
C00149 4 (S)-Malate
C00164 4 Acetoacetate
C00180 4 Benzoate
C00192 4 Hydroxylamine
C00196 4 2,3-Dihydroxybenzoate
C00230 4 3,4-Dihydroxybenzoate
C00244 4 Nitrate
C00256 4 (R)-Lactate
C00288 4 HCO3-
C00383 4 Malonate
C00424 4 (S)-Lactaldehyde
C00469 4 Ethanol
C00497 4 (R)-Malate
C00530 4 p-Benzenediol
C00536 4 Triphosphate
C00546 4 Methylglyoxal
C00682 4 2-Hydroxymuconate semialdehyde
C00804 4 Propynoate
C00805 4 Salicylate
C00900 4 2-Acetolactate
C01013 4 3-Hydroxypropanoate
C01358 4 NH4OH
C01380 4 Ethylene glycol
C01548 4 Acetylene
C01837 4 Nitroethane
C02132 4 Acetylpyruvate
C02351 4 1,2-Benzoquinone
C02405 4 Formyl phosphate
C02480 4 cis,cis-Muconate
C02612 4 (R)-2-Methylmalate
C02614 4 (S)-2-Methylmalate
C02657 4 6-Methylsalicylate
C02752 4 Triacetate lactone
C02814 4 Benzene-1,2,4-triol
C03071 4 3-aci-Nitropropanoate
C03167 4 Phosphonoacetaldehyde
C03248 4 Acetylenedicarboxylate
C03589 4 4-Hydroxy-2-oxopentanoate
C03861 4 Dibenzo[1,4]dioxin-2,3-dione
C03981 4 2-Hydroxyethylenedicarboxylate
C04091 4 cis-1,2-Dihydrobenzene-1,2-diol
C04184 4 4-Hydroxy-4-methyl-2-oxoglutarate
C04221 4 trans-1,2-Dihydrobenzene-1,2-diol
C04634 4 1,6-Dihydroxycyclohexa-2,4-diene-1-carboxylate
C06010 4 (S)-2-Acetolactate
C06033 4 Parapyruvate
C06321 4 1,6-Dihydroxy-cis-2,4-cyclohexadiene-1-carboxylic acid
C06547 4 Ethylene
C07103 4 2-Hydroxy-1,4-benzoquinone
C00014 5 NH3
C00111 5 Glycerone phosphate
C00122 5 Fumarate
C00132 5 Methanol
C00156 5 4-Hydroxybenzoate
C00158 5 Citrate
C00160 5 Glycolate
C00207 5 Acetone
C00251 5 Chorismate
C00261 5 Benzaldehyde
C00266 5 Glycolaldehyde
C00418 5 (R)-Mevalonate
C00423 5 trans-Cinnamate
C00533 5 Nitric oxide
C00548 5 Phenyl acetate
C00583 5 Propane-1,2-diol
C00587 5 3-Hydroxybenzoate
C00596 5 2-Hydroxy-2,4-pentadienoate
C00628 5 2,5-Dihydroxybenzoate
C00631 5 2-Phospho-D-glycerate
C00711 5 Malate
C00810 5 (R)-Acetoin
C00815 5 Citramalate
C00885 5 Isochorismate
C00898 5 (R,R)-Tartaric acid
C00937 5 (R)-Lactaldehyde
C01089 5 (R)-3-Hydroxybutanoate
C01127 5 4-Hydroxy-2-oxoglutarate
C01146 5 2-Hydroxy-3-oxopropanoate
C01163 5 3-Carboxy-cis,cis-muconate
C01384 5 Maleic acid
C01405 5 Aspirin
C01407 5 Benzene
C01467 5 3-Cresol
C01732 5 Mesaconate
C01751 5 Resorcinol
C01757 5 Triacetate
C01818 5 Hyponitrite
C01990 5 3-Oxalomalate
C02107 5 (S,S)-Tartaric acid
C02222 5 2-Maleylacetate
C02226 5 2-Methylmaleate
C02372 5 4-Hydroxyaniline
C02466 5 Trimetaphosphate
C02501 5 2-Hydroxymuconate
C02637 5 3-Dehydroshikimate
C02798 5 3-Phosphonopyruvate
C02917 5 (S)-Propane-1,2-diol
C03223 5 3,4-Dihydroxyphthalate
C03233 5 4,5-Dihydroxyphthalate
C03453 5 (Z)-5-Oxohex-2-enedioate
C03666 5 2-Carboxy-cis,cis-muconate
C03676 5 3-Hydroxy-cis,cis-muconate
C03761 5 3-Hydroxy-3-methylglutarate
C03979 5 2-Dehydro-3-deoxy-L-rhamnonate
C04039 5 2,3-Dihydroxy-3-methylbutanoate
C04105 5 2,5-Dihydro-5-oxofuran-2-acetate
C04115 5 4-Carboxy-4-hydroxy-2-oxoadipate
C04171 5 2,3-Dihydro-2,3-dihydroxybenzoate
C04181 5 3-Hydroxy-3-methyl-2-oxobutanoic acid
C04272 5 (R)-2,3-Dihydroxy-3-methylbutanoate
C04480 5 3-Carboxy-2-hydroxymuconate semialdehyde
C04484 5 4-Carboxy-2-hydroxymuconate semialdehyde
C05235 5 Hydroxyacetone
C05854 5 4-Carboxy-2-oxo-4-pentanoate
C05946 5 D-4-Hydroxy-2-oxoglutarate
C05985 5 2-Propyn-1-al
C05999 5 Lactaldehyde
C06035 5 4-Methylene-2-oxoglutarate
C06144 5 3-Butynoate
C06202 5 Salicylaldehyde
C06206 5 Benzoyl phosphate
C06318 5 (3S,4R)-3,4-Dihydroxycyclohexa-1,5-diene-1,4-dicarboxylate
C06455 5 Hydroxymethylphosphonate
C06603 5 cis,trans-4-Hydroxymuconic semialdehyde
C06672 5 Vanillate
C11205 5 Hexadimethrine bromide
C13636 5 4-Hydroxyphenyl acetate
C14097 5 2-Hydroxyisophthalic acid
C14610 5 (S)-5-Oxo-2,5-dihydrofuran-2-acetate
C15499 5 Pentane-2,4-dione
C00037 6 Glycine
C00041 6 L-Alanine
C00042 6 Succinate
C00049 6 L-Aspartate
C00065 6 L-Serine
C00079 6 L-Phenylalanine
C00082 6 L-Tyrosine
C00086 6 Urea
C00093 6 sn-Glycerol 3-phosphate
C00108 6 Anthranilate
C00116 6 Glycerol
C00118 6 (2R)-2-Hydroxy-3-(phosphonooxy)-propanal
C00133 6 D-Alanine
C00141 6 3-Methyl-2-oxobutanoic acid
C00168 6 Hydroxypyruvate
C00169 6 Carbamoyl phosphate
C00184 6 Glycerone
C00189 6 Ethanolamine
C00197 6 3-Phospho-D-glycerate
C00218 6 Methylamine
C00254 6 Prephenate
C00258 6 D-Glycerate
C00311 6 Isocitrate
C00346 6 Ethanolamine phosphate
C00402 6 D-Aspartate
C00417 6 cis-Aconitate
C00479 6 Propanal
C00488 6 Formamide
C00490 6 Itaconate
C00493 6 Shikimate
C00511 6 Propenoate
C00552 6 meso-Tartaric acid
C00556 6 Benzyl alcohol
C00568 6 4-Aminobenzoate
C00603 6 (-)-Ureidoglycolate
C00623 6 Glycerol 1-phosphate
C00633 6 4-Hydroxybenzaldehyde
C00679 6 5-Dehydro-4-deoxy-D-glucarate
C00684 6 2-Dehydro-3-deoxy-L-arabinonate
C00697 6 Nitrogen
C00716 6 Serine
C00740 6 D-Serine
C00741 6 Diacetyl
C00755 6 4-Hydroxy-3-methoxy-benzaldehyde
C00772 6 Mevaldate
C00811 6 4-Coumarate
C00846 6 3-Oxoadipate
C00887 6 Nitrous oxide
C00944 6 3-Dehydroquinate
C00975 6 Dihydroxyfumarate
C00988 6 2-Phosphoglycolate
C01010 6 Urea-1-carboxylate
C01061 6 4-Fumarylacetoacetate
C01099 6 L-Fuculose 1-phosphate
C01107 6 (R)-5-Phosphomevalonate
C01108 6 1,2,3-Trihydroxybenzene
C01131 6 L-Rhamnulose 1-phosphate
C01159 6 2,3-Bisphospho-D-glycerate
C01269 6 5-O-(1-Carboxyvinyl)-3-phosphoshikimate
C01273 6 2-Hydroxy-6-oxo-6-phenylhexa-2,4-dienoate
C01278 6 2-Carboxy-2,5-dihydro-5-oxofuran-2-acetate
C01408 6 Benzoin
C01438 6 Methane
C01455 6 Toluene
C01456 6 Tropate
C01537 6 Urethane
C01563 6 Carbamate
C01596 6 Maleamate
C01769 6 (S)-Acetoin
C01772 6 trans-2-Hydroxycinnamate
C01845 6 Propan-2-ol
C01888 6 Aminoacetone
C01934 6 L-Rhamnonate
C02116 6 2-Nitropropane
C02137 6 alpha-Oxo-benzeneacetic acid
C02167 6 Maleylpyruvate
C02220 6 2-Aminomuconate
C02362 6 2-Oxosuccinamate
C02514 6 3-Fumarylpyruvate
C02734 6 Phenolic phosphate
C02912 6 (R)-Propane-1,2-diol
C02923 6 2,3-Dihydroxytoluene
C03015 6 O-Carbamoyl-L-serine
C03044 6 (R,R)-Butane-2,3-diol
C03394 6 Erythrulose 1-phosphate
C03459 6 2-Hydroxy-3-oxosuccinate
C03549 6 2-Hydroxycinnamate
C03586 6 2-Oxo-2,3-dihydrofuran-5-acetate
C03600 6 Carboxymethyloxysuccinate
C03618 6 L-threo-3-Methylaspartate
C03716 6 Oxaloacetate 4-methyl ester
C03826 6 2-Dehydro-3-deoxy-D-xylonate
C03921 6 2-Dehydro-3-deoxy-D-glucarate
C03961 6 erythro-3-Hydroxy-L-aspartate
C04324 6 4-Carboxy-2-hydroxy-cis,cis-muconate
C04431 6 cis-4-Carboxymethylenebut-2-en-4-olide
C04456 6 6-Phospho-5-dehydro-2-deoxy-D-gluconate
C04546 6 (R)-3-((R)-3-Hydroxybutanoyloxy)butanoate
C04553 6 3-Carboxy-2,5-dihydro-5-oxofuran-2-acetate
C04783 6 cis-4,5-Dihydroxycyclohexa-1(6),2-diene-1,2-dicarboxylate
C05361 6 Hydrazine
C05364 6 4-Carboxy-2-oxo-3-hexenedioate
C05375 6 2-Hydroxy-2-hydropyrone-4,6-dicarboxylate
C05406 6 (4S)-5-Hydroxy-2,4-dioxopentanoate
C05585 6 Gentisate aldehyde
C05629 6 Phenylpropanoate
C06029 6 L-threo-3-Methylmalate
C06031 6 D-threo-3-Methylmalate
C06032 6 D-erythro-3-Methylmalate
C06034 6 4-Hydroxy-4-methylglutamate
C06145 6 3-Butyn-1-al
C06159 6 2-Dehydro-3-deoxy-D-fuconate
C06203 6 trans-O-Hydroxybenzylidenepyruvate
C06210 6 2-Hydroxy-6-keto-2,4-heptadienoate
C06234 6 4-Methyl-L-glutamate
C06244 6 Acetamide
C06337 6 Terephthalate
C06393 6 2,3-Diaminopropanoate
C06441 6 L-Xylulose 1-phosphate
C06680 6 4-Hydroxyphthalate
C06893 6 2-Deoxy-5-keto-D-gluconic acid 6-phosphate
C07731 6 2-Hydroxy-6-oxo-6-(2-hydroxyphenyl)-hexa-2,4-dienoate
C07734 6 2-Hydroxy-6-oxo-6-(2-hydroxyphenoxy)-hexa-2,4-dienoate
C09814 6 Benzonitrile
C09815 6 Benzamide
C10700 6 4'-Hydroxyacetophenone
C11355 6 4-Amino-4-deoxychorismate
C11511 6 threo-3-Hydroxy-L-aspartate
C12622 6 cis-3-(3-Carboxyethenyl)-3,5-cyclohexadiene-1,2-diol
C12624 6 2-Hydroxy-6-ketononatrienedioate
C12838 6 trans-4-Carboxymethylenebut-2-en-4-olide
C13635 6 4-Hydroxyphenacyl alcohol
C14096 6 3-Formylsalicylic acid
C00025 7 L-Glutamate
C00026 7 2-Oxoglutarate
C00099 7 beta-Alanine
C00109 7 2-Oxobutanoate
C00152 7 L-Asparagine
C00163 7 Propanoate
C00166 7 Phenylpyruvate
C00183 7 L-Valine
C00188 7 L-Threonine
C00213 7 Sarcosine
C00231 7 D-Xylulose 5-phosphate
C00232 7 Succinate semialdehyde
C00236 7 3-Phospho-D-glyceroyl phosphate
C00246 7 Butanoic acid
C00292 7 Aniline
C00296 7 Quinate
C00312 7 L-Xylulose
C00322 7 2-Oxoadipate
C00328 7 L-Kynurenine
C00349 7 2-Methyl-3-oxopropanoate
C00354 7 D-Fructose 1,6-bisphosphate
C00355 7 3,4-Dihydroxy-L-phenylalanine
C00433 7 2,5-Dioxopentanoate
C00438 7 N-Carbamoyl-L-aspartate
C00466 7 Acetoin
C00483 7 Tyramine
C00499 7 Allantoate
C00502 7 D-Xylonate
C00544 7 Homogentisate
C00545 7 L-Arabinonate
C00577 7 D-Glyceraldehyde
C00581 7 Guanidinoacetate
C00673 7 2-Deoxy-D-ribose 5-phosphate
C00802 7 Oxalureate
C00813 7 Barbiturate
C00818 7 D-Glucarate
C00826 7 L-Arogenate
C00861 7 L-Rhamnulose
C00878 7 D-Arabinonate
C00879 7 D-Galactarate
C00966 7 2-Dehydropantoate
C00969 7 3-Hydroxypropanal
C00979 7 O-Acetyl-L-serine
C00993 7 D-Alanyl-D-alanine
C01005 7 O-Phospho-L-serine
C01036 7 4-Maleylacetoacetate
C01042 7 N-Acetyl-L-aspartate
C01044 7 N-Formyl-L-aspartate
C01059 7 2,5-Dihydroxypyridine
C01088 7 (R)-3,3-Dimethylmalate
C01143 7 (R)-5-Diphosphomevalonate
C01179 7 3-(4-Hydroxyphenyl)pyruvate
C01182 7 D-Ribulose 1,5-bisphosphate
C01197 7 3,4-Dihydroxy-trans-cinnamate
C01198 7 3-(2-Hydroxyphenyl)propanoate
C01233 7 sn-glycero-3-Phosphoethanolamine
C01286 7 2-Dehydro-3-deoxy-D-galactonate 6-phosphate
C01326 7 Hydrogen cyanide
C01412 7 Butanal
C01417 7 Cyanate
C01424 7 Gallate
C01468 7 4-Cresol
C01542 7 o-Cresol
C01566 7 Cyanamide
C01586 7 Hippurate
C01606 7 Phthalate
C01659 7 Acrylamide
C01680 7 D-Fuconate
C01721 7 L-Fuculose
C01983 7 (R)-Mandelate
C01984 7 (S)-Mandelate
C01989 7 3-Ethylmalate
C01998 7 Acrylonitrile
C02091 7 Ureidoglycine
C02214 7 (E)-Glutaconate
C02218 7 2-Aminoacrylate
C02225 7 2-Methylcitrate
C02294 7 Methylguanidine
C02341 7 trans-Aconitate
C02504 7 (2S)-2-Isopropylmalate
C02505 7 2-Phenylacetamide
C02512 7 3-Cyano-L-alanine
C02526 7 Biphenyl-2,3-diol
C02527 7 Butanoylphosphate
C02532 7 D-O-Phosphoserine
C02630 7 2-Hydroxyglutarate
C02652 7 5-Dehydroshikimate
C02721 7 N-Methyl-L-alanine
C02775 7 2,3-Dihydroxyindole
C02876 7 Propanoyl phosphate
C02948 7 4-Hydroxyhexan-3-one
C02979 7 Glycerol 2-phosphate
C02991 7 L-Rhamnono-1,4-lactone
C03004 7 N-Hydroxy-L-tyrosine
C03046 7 (S,S)-Butane-2,3-diol
C03082 7 4-Phospho-L-aspartate
C03139 7 N-Amidino-L-aspartate
C03147 7 N-Malonylanthranilate
C03175 7 Shikimate 3-phosphate
C03194 7 (R)-1-Aminopropan-2-ol
C03198 7 (S)-4-Hydroxymandelate
C03210 7 2,2'-Iminodipropanoate
C03214 7 2-Amino-3-oxobutanoate
C03232 7 3-Phosphonooxypyruvate
C03290 7 L-threo-3-Phenylserine
C03341 7 2-Amino-4-oxopentanoic acid
C03508 7 L-2-Amino-3-oxobutanoic acid
C03519 7 N-Acetyl-L-phenylalanine
C03548 7 trans-2,3-Epoxysuccinate
C03557 7 (2-Aminoethyl)phosphonate
C03569 7 2,2',3-Trihydroxybiphenyl
C03590 7 4-Hydroxyphenylglyoxylate
C03671 7 2-Pyrone-4,6-dicarboxylate
C03710 7 N-Benzyloxycarbonylglycine
C03750 7 2,6-Dioxo-6-phenylhexanoate
C03785 7 D-Tagatose 1,6-bisphosphate
C03790 7 N-(Carboxymethyl)-D-alanine
C03824 7 2-Aminomuconate semialdehyde
C03872 7 L-Serine-phosphoethanolamine
C03932 7 5-Dehydro-2-deoxy-D-gluconate
C03947 7 Glycerol 1,2-cyclic phosphate
C04204 7 N-(2,3-Dihydroxybenzoyl)-L-serine
C04368 7 3-Amino-3-(4-hydroxyphenyl)propanoate
C04442 7 2-Dehydro-3-deoxy-6-phospho-D-gluconate
C04451 7 4-Carboxy-2-hydroxyhexa-2,4-dienedioate
C04479 7 2-Hydroxy-6-oxonona-2,4-diene-1,9-dioate
C04547 7 1,2-Bis(4-hydroxy-3-methoxyphenyl)ethylene
C04592 7 Toluene-cis-dihydrodiol
C04593 7 (2S,3R)-3-Hydroxybutane-1,2,3-tricarboxylate
C04691 7 2-Dehydro-3-deoxy-D-arabino-heptonate 7-phosphate
C05332 7 Phenethylamine
C05360 7 Diimine
C05378 7 beta-D-Fructose 1,6-bisphosphate
C05379 7 Oxalosuccinate
C05519 7 L-Allothreonine
C05627 7 4-Hydroxystyrene
C05653 7 Formylanthranilate
C05835 7 2-Formaminobenzoylacetate
C05840 7 Iminoaspartate
C05947 7 L-erythro-4-Hydroxyglutamate
C05979 7 Propane-1-ol
C06002 7 (S)-Methylmalonate semialdehyde
C06059 7 Cyclic amidines
C06189 7 Cyclic 2,3-bisphospho-D-glycerate
C06204 7 2-Hydroxychromene-2-carboxylate
C06317 7 4-Hydroxy-3-methoxy-benzenemethanol
C06555 7 Biuret
C06720 7 1,6-Dihydroxy-5-methylcyclohexa-2,4-dienecarboxylate
C06731 7 1,2-Dihydroxy-6-methylcyclohexa-3,5-dienecarboxylate
C06762 7 4-Hydroxy-2-oxohexanoic acid
C06772 7 Diethanolamine
C06892 7 2-Deoxy-5-keto-D-gluconic acid
C07087 7 2-Hydroxy-6-oxoocta-2,4,7-trienoate
C07272 7 Maleimide
C07733 7 2,2',3-Trihydroxydiphenylether
C08062 7 2-Hydroxy-6-oxo-(2'-aminophenyl)-hexa-2,4-dienoate
C09816 7 Benzylsuccinate
C11437 7 1-Deoxy-D-xylulose 5-phosphate
C11588 7 cis-3-(Carboxy-ethyl)-3,5-cyclo-hexadiene-1,2-diol
C11822 7 2-Aminomalonate semialdehyde
C12623 7 trans-2,3-Dihydroxycinnamate
C13632 7 4,4'-Dihydroxy-alpha-methylstilbene
C13634 7 2,3-Bis(4-hydroxyphenyl)-1,2-propanediol
C13638 7 1-(4'-Hydroxyphenyl)ethanol
C14088 7 3-Methylsalicylate
C14095 7 2-Hydroxy-3-carboxybenzalpyruvate
C00064 8 L-Glutamine
C00085 8 D-Fructose 6-phosphate
C00129 8 Isopentenyl diphosphate
C00199 8 D-Ribulose 5-phosphate
C00204 8 2-Dehydro-3-deoxy-D-gluconate
C00217 8 D-Glutamate
C00279 8 D-Erythrose 4-phosphate
C00300 8 Creatine
C00310 8 D-Xylulose
C00333 8 D-Galacturonate
C00334 8 4-Aminobutanoate
C00337 8 (S)-Dihydroorotate
C00345 8 6-Phospho-D-gluconate
C00379 8 Xylitol
C00430 8 5-Aminolevulinate
C00439 8 N-Formimino-L-glutamate
C00441 8 L-Aspartate 4-semialdehyde
C00507 8 L-Rhamnose
C00522 8 (R)-Pantoate
C00532 8 L-Arabitol
C00597 8 3-Phosphoglycerate
C00601 8 Phenylacetaldehyde
C00618 8 3-Dehydro-L-gulonate
C00624 8 N-Acetyl-L-glutamate
C00642 8 4-Hydroxyphenylacetate
C00652 8 D-Arabinono-1,4-lactone
C00672 8 2-Deoxy-D-ribose 1-phosphate
C00820 8 D-Threonine
C00822 8 Dopaquinone
C00940 8 2-Oxoglutaramate
C00954 8 Indole-3-acetate
C00956 8 L-2-Aminoadipate
C00989 8 4-Hydroxybutanoic acid
C01019 8 6-Deoxy-L-galactose
C01020 8 6-Hydroxynicotinate
C01026 8 N,N-Dimethylglycine
C01043 8 N-Carbamoylsarcosine
C01045 8 N-Formyl-L-glutamate
C01046 8 N-Methyl-L-glutamate
C01053 8 (R)-4-Dehydropantoate
C01073 8 N-Acetyl-beta-alanine
C01094 8 D-Fructose 1-phosphate
C01097 8 D-Tagatose 6-phosphate
C01101 8 L-Ribulose 5-phosphate
C01102 8 O-Phospho-L-homoserine
C01114 8 L-Arabinono-1,4-lactone
C01118 8 O-Succinyl-L-homoserine
C01165 8 L-Glutamate 5-semialdehyde
C01188 8 3-Hydroxy-2-methylpropanoate
C01205 8 (R)-3-Amino-2-methylpropanoate
C01215 8 2-(Acetamidomethylene)succinate
C01216 8 2-Dehydro-3-deoxy-D-galactonate
C01234 8 1-Aminocyclopropane-1-carboxylate
C01251 8 2-Hydroxybutane-1,2,4-tricarboxylate
C01252 8 4-(2-Aminophenyl)-2,4-dioxobutanoate
C01444 8 Oxamate
C01508 8 L-Lyxose
C01551 8 Allantoin
C01572 8 Digallate
C01771 8 2-Butenoate
C01801 8 Deoxyribose
C01879 8 5-Oxoproline
C01987 8 2-Aminophenol
C02170 8 Methylmalonate
C02207 8 beta-Alanopine
C02238 8 5-Oxo-L-proline
C02266 8 D-Xylonolactone
C02274 8 Dihydrocoumarin
C02350 8 (S)(+)-Allantoin
C02360 8 2-Hydroxyadipate
C02431 8 L-Rhamnofuranose
C02457 8 Propane-1,3-diol
C02488 8 (R)-2-Ethylmalate
C02499 8 2-Hydroxybiphenyl
C02558 8 N-Acetylarylamine
C02624 8 2,3-Dimethylmalate
C02631 8 2-Isopropylmaleate
C02642 8 3-Ureidopropionate
C02659 8 Acetone cyanohydrin
C02670 8 D-Glucuronolactone
C02700 8 L-Formylkynurenine
C02753 8 D-Xylono-1,4-lactone
C02763 8 enol-Phenylpyruvate
C02787 8 2-Methylpropanamine
C03012 8 Naphthalene-1,2-diol
C03057 8 2-Carboxybenzaldehyde
C03065 8 3-Guanidinopropanoate
C03079 8 4-Hydroxy-L-glutamate
C03124 8 L-Aspartylhydroxamate
C03153 8 N5-Methyl-L-glutamine
C03166 8 Phosphoguanidinoacetate
C03217 8 2-Hydroxy-3-oxoadipate
C03227 8 3-Hydroxy-L-kynurenine
C03283 8 L-2,4-Diaminobutanoate
C03284 8 L-3-Amino-isobutanoate
C03287 8 L-Glutamyl 5-phosphate
C03291 8 L-Xylulose 5-phosphate
C03409 8 N-Formimino-L-aspartate
C03493 8 D-4-Hydroxyphenylglycine
C03623 8 N-Methyl-2-oxoglutaramate
C03672 8 3-(4-Hydroxyphenyl)lactate
C03703 8 L-5-Carboxymethylhydantoin
C03722 8 Pyridine-2,3-dicarboxylate
C03734 8 alpha-D-Glutamyl phosphate
C03758 8 4-(2-Aminoethyl)-1,2-benzenediol
C03765 8 4-Hydroxyphenylacetaldehyde
C03912 8 (S)-1-Pyrroline-5-carboxylate
C03943 8 (2R,4S)-2,4-Diaminopentanoate
C03964 8 (R)-3-(4-Hydroxyphenyl)lactate
C04044 8 3-(2,3-Dihydroxyphenyl)propanoate
C04045 8 3-(3,4-Dihydroxyphenyl)pyruvate
C04225 8 (Z)-But-2-ene-1,2,3-tricarboxylate
C04281 8 L-1-Pyrroline-3-hydroxy-5-carboxylate
C04282 8 1-Pyrroline-4-hydroxy-2-carboxylate
C04366 8 3-(2-Carboxyethenyl)-cis,cis-muconate
C04409 8 2-Amino-3-carboxymuconate semialdehyde
C04796 8 4-(L-Alanin-3-yl)-2-hydroxy-cis,cis-muconate 6-semialdehyde
C04797 8 5-(L-Alanin-3-yl)-2-hydroxy-cis,cis-muconate 6-semialdehyde
C05343 8 (R)-4-Hydroxymandelate
C05345 8 beta-D-Fructose 6-phosphate
C05350 8 2-Hydroxy-3-(4-hydroxyphenyl)propenoate
C05405 8 L-Arabinono-1,5-lactone
C05520 8 2-Amino-3-oxoadipate
C05533 8 Oxaloglutarate
C05572 8 4-Oxoglutaramate
C05593 8 3-Hydroxyphenylacetate
C05601 8 4-Hydroxy-2-oxo-heptanedioate
C05607 8 Phenyllactate
C05616 8 3-O-Methylgallate
C05655 8 5-(2'-Carboxyethyl)-4,6-dihydroxypicolinate
C05658 8 Indoxyl
C05662 8 Homoisocitrate
C05665 8 beta-Aminopropion aldehyde
C05670 8 beta-Aminopropionitrile
C05672 8 2-Amino-3-phosphonopropanoate
C05711 8 gamma-Glutamyl-beta-cyanoalanine
C05765 8 L-Glutamyl 1-phosphate
C05817 8 2-Succinyl-6-hydroxy-2,4-cyclohexadiene-1-carboxylate
C05829 8 N-Carbamyl-L-glutamate
C05852 8 2-Hydroxyphenylacetate
C05931 8 N-Succinyl-L-glutamate
C05938 8 L-4-Hydroxyglutamate semialdehyde
C05984 8 2-Hydroxybutanoic acid
C06001 8 (S)-3-Hydroxyisobutyrate
C06030 8 Methyloxaloacetate
C06142 8 1-Butanol
C06201 8 2,4-Dihydroxyhept-2-enedioate
C06224 8 3,4-Dihydroxystyrene
C06330 8 Quinoline-3,4-diol
C06554 8 Cyanuric acid
C06589 8 cis-2,3-Dihydro-2,3-dihydroxybiphenyl
C06735 8 Aminoacetaldehyde
C06746 8 N-Acetylphenylethylamine
C06761 8 (4E)-2-Oxohexenoic acid
C06771 8 Triethanolamine
C06891 8 D-2,3-Diketo 4-deoxy-epi-inositol
C07085 8 3-Vinylcatechol
C07086 8 Phenylacetic acid
C07123 8 2-Hydroxy-6-oxo-octa-2,4-dienoate
C07211 8 m-Methylbenzoate
C07215 8 o-Toluate
C07301 8 (R)-Mandelamide
C07729 8 Dibenzofuran
C07732 8 Dibenzo-p-dioxin
C08061 8 2'-Aminobiphenyl-2,3-diol
C11354 8 2-Hydroxy-cis-hex-2,4-dienoate
C11434 8 2-C-Methyl-D-erythritol 4-phosphate
C11503 8 3-Hydroxy-1H-quinolin-4-one
C11527 8 4-Hydroxymandelate
C11824 8 Cyclic amide
C12323 8 L-4-Hydroxyphenylglycine
C12621 8 trans-3-Hydroxycinnamate
C13629 8 1,2-Bis(4-hydroxyphenyl)-2-propanol
C13631 8 2,2-Bis(4-hydroxyphenyl)-1-propanol
C13637 8 4-Ethylphenol
C14087 8 3-Methylsalicylaldehyde
C14094 8 2-Carboxy-2-hydroxy-8-carboxychromene
C15503 8 N,N-Dihydroxy-L-tyrosine
C00077 9 L-Ornithine
C00078 9 L-Tryptophan
C00092 9 D-Glucose 6-phosphate
C00095 9 D-Fructose
C00117 9 D-Ribose 5-phosphate
C00148 9 L-Proline
C00181 9 D-Xylose
C00191 9 D-Glucuronate
C00216 9 D-Arabinose
C00235 9 Dimethylallyl diphosphate
C00253 9 Nicotinate
C00257 9 D-Gluconic acid
C00259 9 L-Arabinose
C00263 9 L-Homoserine
C00275 9 D-Mannose 6-phosphate
C00281 9 Sedoheptulose 7-phosphate
C00295 9 Orotate
C00309 9 D-Ribulose
C00352 9 D-Glucosamine 6-phosphate
C00429 9 5,6-Dihydrouracil
C00447 9 Sedoheptulose 1,7-bisphosphate
C00463 9 Indole
C00476 9 D-Lyxose
C00489 9 Glutarate
C00508 9 L-Ribulose
C00514 9 D-Mannonate
C00515 9 D-Ornithine
C00555 9 4-Aminobutanal
C00558 9 D-Tagaturonate
C00632 9 3-Hydroxyanthranilate
C00637 9 Indole-3-acetaldehyde
C00644 9 D-Mannitol 1-phosphate
C00665 9 beta-D-Fructose 2,6-bisphosphate
C00668 9 alpha-D-Glucose 6-phosphate
C00691 9 2,4,6/3,5-Pentahydroxycyclohexanone
C00791 9 Creatinine
C00795 9 D-Tagatose
C00800 9 L-Gulonate
C00817 9 D-Altronate
C00819 9 D-Glutamine
C00864 9 Pantothenate
C00880 9 D-Galactonate
C00922 9 Dimethylmaleate
C00931 9 Porphobilinogen
C00986 9 1,3-Diaminopropane
C01035 9 4-Guanidinobutanoate
C01040 9 L-Gulono-1,4-lactone
C01068 9 D-Ribitol 5-phosphate
C01096 9 Sorbitol 6-phosphate
C01112 9 D-Arabinose 5-phosphate
C01113 9 D-Galactose 6-phosphate
C01157 9 trans-4-Hydroxy-L-proline
C01161 9 3,4-Dihydroxyphenylacetate
C01172 9 beta-D-Glucose 6-phosphate
C01207 9 3-(3,4-Dihydroxyphenyl)lactate
C01218 9 6-Phospho-2-dehydro-D-gluconate
C01236 9 D-Glucono-1,5-lactone 6-phosphate
C01270 9 3-Hydroxy-2-methylpyridine-5-carboxylate
C01275 9 (3E)-4-(2-Carboxyphenyl)-2-oxobut-3-enoate
C01394 9 Xylose
C01504 9 Indanone
C01717 9 4-Hydroxy-2-quinolinecarboxylic acid
C01904 9 D-Arabitol
C02083 9 Styrene oxide
C02161 9 Isophenoxazine
C02237 9 5-Oxo-D-proline
C02265 9 D-Phenylalanine
C02273 9 Digalacturonate
C02305 9 Phosphocreatine
C02336 9 beta-D-Fructose
C02348 9 (R)(-)-Allantoin
C02565 9 N-Methylhydantoin
C02572 9 O-Feruloylquinate
C02666 9 Coniferyl aldehyde
C02693 9 Indole-3-acetamide
C02717 9 N-Feruloyltyramine
C02720 9 N-Hydroxyarylamine
C02730 9 2-Succinylbenzoate
C02800 9 4,5-Dioxopentanoate
C02895 9 Xylitol 5-phosphate
C02938 9 3-Indoleacetonitrile
C02946 9 4-Acetamidobutanoate
C02985 9 L-Fucose 1-phosphate
C03063 9 2-Oxohept-3-enedioate
C03203 9 1-Hydroxy-2-naphthoate
C03340 9 L-2,3-Dihydrodipicolinate
C03393 9 4-Phospho-D-erythronate
C03440 9 cis-4-Hydroxy-D-proline
C03680 9 4-Imidazolone-5-propanoate
C03738 9 gamma-L-Glutamyl-D-alanine
C03741 9 (S)-4-Amino-5-oxopentanoate
C03752 9 2-Amino-2-deoxy-D-gluconate
C04002 9 But-1-ene-1,2,4-tricarboxylate
C04037 9 1-Phospho-alpha-D-galacturonate
C04043 9 3,4-Dihydroxyphenylacetaldehyde
C04076 9 L-2-Aminoadipate 6-semialdehyde
C04133 9 N-Acetyl-L-glutamate 5-phosphate
C04148 9 alpha-N-Phenylacetyl-L-glutamine
C04227 9 1-(4-Hydroxyphenyl)-2-aminoethanol
C04314 9 cis-1,2-Dihydronaphthalene-1,2-diol
C04349 9 (4S)-4,6-Dihydroxy-2,5-dioxohexanoate
C04353 9 (Z)-4-Hydroxyphenylacetaldehyde-oxime
C04411 9 (2R,3S)-3-Isopropylmalate
C04471 9 (4S,5S)-4,5-Dihydroxy-2,6-dioxohexanoate
C04548 9 1-(4-Hydroxyphenyl)-2-(methylamino)ethanol
C04575 9 (4R,5S)-4,5,6-Trihydroxy-2,3-dioxohexanoate
C05133 9 4-Imidazolone-5-acetate
C05281 9 5-Methylbarbiturate
C05382 9 D-Sedoheptulose 7-phosphate
C05565 9 Hydantoin-5-propionate
C05598 9 Phenylacetylglycine
C05600 9 2-Hydroxyhepta-2,4-dienedioate
C05636 9 3-Hydroxykynurenamine
C05645 9 4-(2-Amino-3-hydroxyphenyl)-2,4-dioxobutanoate
C05654 9 5-(2'-Formylethyl)-4,6-dihydroxypicolinate
C05834 9 3-Methyldioxyindole
C05853 9 Phenylethyl alcohol
C05932 9 N-Succinyl-L-glutamate 5-semialdehyde
C05941 9 2-Oxo-4-hydroxy-5-aminovalerate
C05942 9 Pyrrole-2-carboxylate
C06019 9 D-arabino-3-Hexulose 6-phosphate
C06044 9 4-Hydroxyphenylethanol
C06047 9 Stizolobate
C06048 9 Stizolobinate
C06160 9 (S)-Norcoclaurine
C06205 9 1,2-Dihydronaphthalene-1,2-diol
C06311 9 Galactitol 1-phosphate
C06316 9 D-erythro-Ascorbate
C06343 9 Quinolin-4-ol
C06430 9 D-Galacturonolactone
C06442 9 N-gamma-Acetyldiaminobutyrate
C06588 9 Biphenyl
C06728 9 3-Ethylcatechol
C06760 9 2-Hydroxy-5-methyl-cis,cis-muconic semialdehyde
C07084 9 Styrene cis-glycol
C07209 9 3-Methylbenzaldehyde
C07214 9 2-Methylbenzaldehyde
C07479 9 2-Oxo-5-methyl-cis-muconate
C08060 9 Carbazole
C08734 9 2,4-Dihydroxy-6-amino-1,3,5-triazine
C09756 9 Homoeriodictyol
C11457 9 3-(3-Hydroxy-phenyl)-propanoic acid
C11713 9 beta-Naphthol
C11811 9 1-Hydroxy-2-methyl-2-butenyl 4-diphosphate
C11821 9 5-Hydroxyisourate
C12248 9 5-Hydroxy-2-oxo-4-ureido-2,5-dihydro-1H-imidazole-5-carboxylate
C13624 9 Bisphenol A
C13633 9 2,2-Bis(4-hydroxyphenyl)-propanoic acid
C14086 9 2-Hydroxy-3-methylbenzalpyruvate
C14093 9 1,2-Dihydroxy-8-carboxynaphthalene
C14783 9 1,2-Naphthoquinone
C14899 9 3-Dehydro-L-gulonate 6-phosphate
C15523 9 2,6-Dihydroxynicotinate
C15556 9 3,4-Dihydroxy-2-butanone 4-phosphate
C15767 9 gamma-Glutamyl-gamma-aminobutyraye
C00031 10 D-Glucose
C00047 10 L-Lysine
C00062 10 L-Arginine
C00103 10 D-Glucose 1-phosphate
C00106 10 Uracil
C00121 10 D-Ribose
C00124 10 D-Galactose
C00134 10 Putrescine
C00137 10 myo-Inositol
C00153 10 Nicotinamide
C00159 10 D-Mannose
C00198 10 D-Glucono-1,5-lactone
C00221 10 beta-D-Glucose
C00267 10 alpha-D-Glucose
C00314 10 Pyridoxine
C00315 10 Spermidine
C00327 10 L-Citrulline
C00329 10 D-Glucosamine
C00331 10 Indolepyruvate
C00341 10 Geranyl diphosphate
C00357 10 N-Acetyl-D-glucosamine 6-phosphate
C00366 10 Urate
C00392 10 Mannitol
C00398 10 Tryptamine
C00437 10 N-Acetylornithine
C00449 10 N6-(L-1,3-Dicarboxypropyl)-L-lysine
C00450 10 2,3,4,5-Tetrahydropyridine-2-carboxylate
C00474 10 Ribitol
C00590 10 Coniferyl alcohol
C00620 10 alpha-D-Ribose 1-phosphate
C00629 10 2-Dehydro-D-gluconate
C00636 10 D-Mannose 1-phosphate
C00650 10 4-Hydroxymandelonitrile
C00663 10 beta-D-Glucose 1-phosphate
C00763 10 D-Proline
C00785 10 Urocanate
C00792 10 D-Arginine
C00794 10 D-Sorbitol
C00829 10 Naphthalene
C00905 10 D-Fructuronate
C00955 10 Indole-3-ethanol
C00977 10 L-Tryptophanamide
C01024 10 Hydroxymethylbilane
C01062 10 5-Dehydro-D-gluconate
C01077 10 O-Acetyl-L-homoserine
C01110 10 5-Amino-2-oxopentanoic acid
C01151 10 D-Ribose 1,5-bisphosphate
C01177 10 Inositol 1-phosphate
C01187 10 3-Deoxy-D-manno-octulosonate
C01195 10 1-Phospho-alpha-D-glucuronate
C01214 10 1-Amino-1-deoxy-scyllo-inositol
C01249 10 7,8-Dihydro-7,8-dihydroxykynurenate
C01250 10 N-Acetyl-L-glutamate 5-semialdehyde
C01328 10 HO-
C01390 10 Prenol
C01494 10 Ferulate
C01667 10 Bacitracin
C01697 10 Galactitol
C01710 10 Indan-1-ol
C01877 10 4-Oxoproline
C02024 10 D-Mannuronate
C02076 10 Sedoheptulose
C02295 10 Methylitaconate
C02470 10 Xanthurenic acid
C02569 10 Neryl diphosphate
C02591 10 Sucrose 6-phosphate
C02647 10 4-Guanidinobutanal
C02709 10 N-Acetoxyarylamine
C02835 10 Imidazole-4-acetate
C02888 10 Sorbose 1-phosphate
C02916 10 (S)-Norlaudanosoline
C02937 10 3-Indoleacetaldoxime
C03078 10 4-Guanidinobutanamide
C03090 10 5-Phosphoribosylamine
C03230 10 3-Indoleglycolaldehyde
C03267 10 beta-D-Fructose 2-phosphate
C03273 10 5-Oxopentanoate
C03289 10 L-xylo-Hexulonolactone
C03383 10 D-Galactono-1,4-lactone
C03387 10 D-Glucurono-6,2-lactone
C03415 10 N2-Succinyl-L-ornithine
C03492 10 D-4'-Phosphopantothenate
C03506 10 Indoleglycerol phosphate
C03564 10 1-Pyrroline-2-carboxylate
C03574 10 2-Formylaminobenzaldehyde
C03652 10 (2R,3S)-2,3-Dimethylmalate
C03742 10 (S)-4-Hydroxymandelonitrile
C03906 10 beta-L-Arabinose 1-phosphate
C03972 10 2,3,4,5-Tetrahydrodipicolinate
C04006 10 1D-myo-Inositol 3-phosphate
C04052 10 5-Carboxy-2-oxohept-3-enedioate
C04053 10 5-Dehydro-4-deoxy-D-glucuronate
C04210 10 N5-(L-1-Carboxyethyl)-L-ornithine
C04236 10 (2S)-2-Isopropyl-3-oxosuccinate
C04287 10 3,5/4-Trihydroxycyclohexa-1,2-dione
C04290 10 4-(3-Methylbut-2-enyl)-L-tryptophan
C04322 10 3,4-Dihydro-2H-Pyrrole-2-carboxylate
C04359 10 1-Deoxy-D-altro-heptulose 7-phosphate
C04478 10 3-Deoxy-D-manno-octulosonate 8-phosphate
C04584 10 6-Imino-5-oxocyclohexa-1,3-dienecarboxylate
C04604 10 3-Hydroxy-2-methylpyridine-4,5-dicarboxylate
C04642 10 2-Hydroxy-5-carboxymethylmuconate semialdehyde
C05380 10 Nicotinurate
C05383 10 Aminosugars
C05385 10 D-Glucuronate 1-phosphate
C05411 10 L-Xylonate
C05412 10 L-Lyxonate
C05422 10 L-Dehydroascorbate
C05573 10 Formylisoglutamate
C05620 10 N-Acetyl-D-phenylalanine
C05637 10 4,8-Dihydroxyquinoline
C05640 10 Cinnavalininate
C05656 10 5-(3'-Carboxy-3'-oxopropyl)-4,6-dihydroxypicolinate
C05936 10 N4-Acetylaminobutanal
C06054 10 2-Oxo-3-hydroxy-4-phosphobutanoate
C06156 10 alpha-D-Glucosamine 1-phosphate
C06187 10 Arbutin 6-phosphate
C06231 10 Ectoine
C06312 10 L-Tagatose 6-phosphate
C06727 10 cis-1,2-Dihydro-3-ethylcatechol
C06730 10 4-Methylcatechol
C06732 10 alpha,beta-Didehydrotryptophan
C06876 10 Nitrosobenzene
C06986 10 Spirodilactone
C07083 10 Styrene
C07213 10 2-Methylbenzyl alcohol
C07216 10 3-Methylbenzyl alcohol
C07478 10 2-Hydroxy-5-methyl-cis,cis-muconate
C07719 10 2-Formyl-1-indanone
C07720 10 3-Hydroxy-1-indanone
C07836 10 D-glycero-D-manno-Heptose 7-phosphate
C08733 10 2-Hydroxy-4,6-diamino-1,3,5-triazine
C11427 10 1-Hydroxy-2-naphthaldehyde
C12204 10 5-Hydroxyconiferaldehyde
C12312 10 Indolin-2-one
C12456 10 3-Dimethylallyl-4-hydroxyphenylpyruvate
C14085 10 2-Hydroxy-8-methylchromene-2-carboxylate
C14092 10 cis-1,2-Dihydroxy-1,2-dihydro-8-carboxynaphthalene
C14784 10 1,2-Dihydroxy-3,4-epoxy-1,2,3,4-tetrahydronaphthalene
C14786 10 (1R,2S)-Naphthalene 1,2-oxide
C14787 10 (1S,2R)-Naphthalene 1,2-oxide
C15668 10 1-Pyrroline
C15700 10 gamma-Glutamyl-gamma-aminobutyraldehyde
C00072 11 Ascorbate
C00089 11 Sucrose
C00119 11 5-Phospho-alpha-D-ribose 1-diphosphate
C00135 11 L-Histidine
C00140 11 N-Acetyl-D-glucosamine
C00177 11 Cyanide
C00179 11 Agmatine
C00185 11 Cellobiose
C00208 11 Maltose
C00233 11 4-Methyl-2-oxopentanoate
C00243 11 Lactose
C00247 11 L-Sorbose
C00250 11 Pyridoxal
C00252 11 Isomaltose
C00299 11 Uridine
C00380 11 Cytosine
C00385 11 Xanthine
C00408 11 L-Pipecolate
C00431 11 5-Aminopentanoate
C00436 11 N-Carbamoylputrescine
C00446 11 alpha-D-Galactose 1-phosphate
C00448 11 trans,trans-Farnesyl diphosphate
C00455 11 Nicotinamide D-ribonucleotide
C00521 11 (-)-Limonene
C00526 11 Deoxyuridine
C00612 11 N1-Acetylspermidine
C00627 11 Pyridoxine phosphate
C00660 11 D-Glucose 1,6-bisphosphate
C00680 11 meso-2,6-Diaminoheptanedioate
C00689 11 alpha,alpha'-Trehalose 6-phosphate
C00739 11 D-Lysine
C00761 11 Coniferin
C00770 11 L-Idonate
C00990 11 5-Aminopentanamide
C01015 11 4-Hydroxy-L-proline
C01028 11 N6-Hydroxy-L-lysine
C01029 11 N8-Acetylspermidine
C01051 11 Uroporphyrinogen III
C01083 11 alpha,alpha-Trehalose
C01111 11 7,8-Dihydroxykynurenate
C01142 11 (3S)-3,6-Diaminohexanoate
C01168 11 Pseudouridine 5'-phosphate
C01225 11 sn-glycero-3-Phospho-1-inositol
C01231 11 alpha-D-Glucose 1,6-bisphosphate
C01235 11 1-alpha-D-Galactosyl-myo-inositol
C01258 11 1,2-Didehydropiperidine-2-carboxylate
C01283 11 1-Amino-1-deoxy-scyllo-inositol 4-phosphate
C01302 11 1-(2-Carboxyphenylamino)-1'-deoxy-D-ribulose 5'-phosphate
C01475 11 Allysine
C01602 11 Ornithine
C01672 11 Cadaverine
C01682 11 D-Nopaline
C01685 11 D-Ribonate
C01752 11 Scopoletin
C02043 11 Indolelactate
C02048 11 Laminaribiose
C02143 11 D-threo-Aldose
C02344 11 (-)-endo-Fenchol
C02427 11 L-Homocitrulline
C02462 11 Sabinene hydrate
C02564 11 N-Feruloylglycine
C02655 11 6-Acetyl-D-glucose
C02669 11 D-Galactono-1,5-lactone
C02714 11 N-Acetylputrescine
C02727 11 N6-Acetyl-L-lysine
C02728 11 N6-Methyl-L-lysine
C02779 11 2-Dehydro-D-glucose
C02780 11 2,5-Didehydro-D-gluconate
C02837 11 L-Lysine 1,6-lactam
C02930 11 2-Methyleneglutarate
C02995 11 Maltose 6'-phosphate
C03030 11 Uracil 5-carboxylate
C03107 11 D-Glucono-1,4-lactone
C03150 11 N-Ribosylnicotinamide
C03190 11 (+)-Bornyl-diphosphate
C03239 11 6-Amino-2-oxohexanoate
C03269 11 D-galacto-Hexodialdose
C03277 11 Imidazol-5-yl-pyruvate
C03296 11 N2-Succinyl-L-arginine
C03406 11 N-(L-Arginino)succinate
C03465 11 3-Methyl-2-oxopentanoate
C03546 11 myo-Inositol 4-phosphate
C03584 11 3-(Uracil-1-yl)-L-alanine
C03736 11 alpha-D-Ribose 5-phosphate
C03766 11 4-Hydroxyphenylacetonitrile
C03771 11 5-Guanidino-2-oxopentanoate
C03838 11 5'-Phosphoribosylglycinamide
C03871 11 L-2-Amino-6-oxoheptanedioate
C04020 11 N2-(D-1-Carboxyethyl)-L-lysine
C04062 11 D-myo-Inositol 1,3-bisphosphate
C04063 11 D-myo-Inositol 3,4-bisphosphate
C04112 11 3-Methyl-cis,cis-hexadienedioate
C04137 11 N2-(D-1-Carboxyethyl)-L-arginine
C04186 11 5-Carboxymethyl-2-hydroxymuconate
C04211 11 N6-[(Indole-3-yl)acetyl]-L-lysine
C04256 11 N-Acetyl-D-glucosamine 1-phosphate
C04257 11 N-Acetyl-D-mannosamine 6-phosphate
C04299 11 D-myo-Inositol 1,2-cyclic phosphate
C04462 11 N-Succinyl-2-L-amino-6-oxoheptanedioate
C04514 11 (1S,2S)-1,2-Dihydronaphthalene-1,2-diol
C04534 11 6-Phospho-beta-D-glucosyl-(1,4)-D-glucose
C04733 11 4-(4-Deoxy-beta-D-gluc-4-enuronosyl)-D-galacturonate
C05130 11 Imidazole-4-acetaldehyde
C05341 11 beta-Alanyl-L-lysine
C05396 11 Lactose 6-phosphate
C05399 11 Melibiitol
C05400 11 Epimelibiose
C05401 11 3-beta-D-Galactosyl-sn-glycerol
C05402 11 Melibiose
C05513 11 Urate-3-ribonucleoside
C05539 11 N-Acetyl-L-2-amino-6-oxopimelate
C05574 11 Isoglutamate
C05615 11 Lignin
C05619 11 5-Hydroxyferulate
C05641 11 5-(3'-Carboxy-3'-oxopropenyl)-4,6-dihydroxypicolinate
C05766 11 Uroporphyrinogen I
C05841 11 Nicotinate D-ribonucleoside
C05933 11 N-(omega)-Hydroxyarginine
C05935 11 2-Oxoarginine
C05939 11 Linatine
C05945 11 L-Arginine phosphate
C06046 11 Salidroside
C06051 11 Isopyridoxal
C06055 11 O-Phospho-4-hydroxy-L-threonine
C06074 11 Myrcene
C06075 11 Terpinolene
C06076 11 Comphene
C06077 11 Pinene
C06099 11 (+)-Limonene
C06118 11 4-(4-Deoxy-alpha-D-gluc-4-enuronosyl)-D-galacturonate
C06222 11 Sedoheptulose 1-phosphate
C06307 11 (-)-beta-Pinene
C06308 11 (-)-alpha-Pinene
C06366 11 Homospermidine
C06440 11 2-Dehydro-D-glucono-1,5-lactone
C06655 11 L-N2-(2-Carboxyethyl)arginine
C06729 11 cis-1,2-Dihydroxy-4-methylcyclohexa-3,5-diene-1-carboxylate
C06813 11 Nitrobenzene
C07111 11 Ethylbenzene
C07208 11 m-Xylene
C07212 11 o-Xylene
C07718 11 2-Hydroxy-4-(1-oxo-1,3-dihydro-2H-inden-2-ylidene)-but-2-enoic
acid
C07728 11 3-Isochromanone
C08737 11 Melamine
C11130 11 1,3-Dihydro-3-hydroxy-2H-indol-2-one
C11426 11 cis-4-(1'-Hydroxynaphth-2'-yl)-2-oxobut-3-enoate
C11472 11 D-glycero-D-manno-Heptose 1,7-bisphosphate
C11714 11 alpha-Naphthol
C12205 11 5-Hydroxyconiferyl alcohol
C12457 11 3-Dimethylallyl-4-hydroxymandelic acid
C12459 11 3-Dimethylallyl-4-hydroxybenzaldehyde
C12989 11 N2-Acetyl-L-lysine
C14084 11 1,2-Dihydroxy-8-methylnaphthalene
C14091 11 1-Naphthoic acid
C14103 11 4-Methylsalicylate
C14448 11 Glyoxal
C15483 11 D-Galactonolactone
C15532 11 N-Acetyl-L-citrulline
C15548 11 2-alpha-D-Glucosyl-D-glucose
C15585 11 myo-Inositol phosphate
C15699 11 gamma-L-Glutamylputrecine
C00018 12 Pyridoxal phosphate
C00055 12 CMP
C00105 12 UMP
C00123 12 L-Leucine
C00242 12 Guanine
C00262 12 Hypoxanthine
C00273 12 5-Dehydro-D-fructose
C00353 12 Geranylgeranyl diphosphate
C00365 12 dUMP
C00386 12 Carnosine
C00388 12 1H-Imidazole-4-ethanamine
C00407 12 L-Isoleucine
C00425 12 Dehydroascorbate
C00475 12 Cytidine
C00492 12 Raffinose
C00534 12 Pyridoxamine
C00547 12 L-Noradrenaline
C00561 12 Mandelonitrile
C00645 12 N-Acetyl-D-mannosamine
C00655 12 Xanthosine 5'-phosphate
C00666 12 LL-2,6-Diaminoheptanedioate
C00751 12 Squalene
C00847 12 4-Pyridoxate
C00860 12 L-Histidinol
C00881 12 Deoxycytidine
C00884 12 Homocarnosine
C00964 12 (-)-trans-Carveol
C00971 12 4-Pyridoxolactone
C01041 12 Monodehydroascorbate
C01093 12 Cellobiono-1,5-lactone
C01103 12 Orotidine 5'-phosphate
C01115 12 L-Galactono-1,4-lactone
C01123 12 (-)-trans-Isopiperitenol
C01133 12 N-Acetyl-D-glucosaminate
C01185 12 Nicotinate D-ribonucleotide
C01186 12 (3S,5S)-3,5-Diaminohexanoate
C01220 12 1D-myo-Inositol 1,4-bisphosphate
C01243 12 1D-myo-Inositol 1,3,4-trisphosphate
C01294 12 1-Guanidino-1-deoxy-scyllo-inositol 4-phosphate
C01368 12 3'-UMP
C01454 12 Toluate
C01507 12 L-Iditol
C01582 12 Galactose
C01620 12 Threonate
C01674 12 Chitobiose
C01742 12 Palatinose
C01762 12 Xanthosine
C01841 12 Pentalenene
C01860 12 Trichodiene
C01929 12 L-Histidinal
C02004 12 Aristolochene
C02067 12 Pseudouridine
C02130 12 Acetyl-maltose
C02253 12 Benzoylagmatine
C02325 12 Sinapyl alcohol
C02452 12 Perillyl alcohol
C02646 12 4-Coumaryl alcohol
C02674 12 Deoxyribonolactone
C02726 12 N4-Phosphoagmatine
C02964 12 D-Glucosyl-D-mannose
C02997 12 N-Acetyl-L-histidine
C03047 12 1,4-Diguanidinobutane
C03087 12 5-Acetamidopentanoate
C03115 12 Farnesyl triphosphate
C03263 12 Coproporphyrinogen III
C03428 12 Presqualene diphosphate
C03657 12 1,4-Dihydroxy-2-naphthoate
C03661 12 1F-beta-D-Fructosylsucrose
C03817 12 (S)-3-(Imidazol-5-yl)lactate
C03955 12 N6-Acetyl-N6-hydroxy-L-lysine
C04092 12 delta1-Piperideine-2-carboxylate
C04302 12 N-(5-Phospho-D-ribosyl)anthranilate
C04376 12 5'-Phosphoribosyl-N-formylglycinamide
C04390 12 N6-Acetyl-LL-2,6-diaminoheptanedioate
C04421 12 N-Succinyl-LL-2,6-diaminoheptanedioate
C04437 12 1-(5-Phosphoribosyl)imidazole-4-acetate
C04540 12 N4-(Acetyl-beta-D-glucosaminyl)asparagine
C04559 12 4-Carboxymethyl-4-methylbut-2-en-1,4-olide
C04826 12 5-(3-Carboxy-3-oxopropenyl)-4,6-dihydroxypyridine-2-carboxylate
C05161 12 2,5-Diaminohexanoate
C05328 12 D-2-Amino-hexano-6-lactam
C05404 12 D-Gal alpha 1->6D-Gal alpha 1->6D-Glucose
C05515 12 5-Ureido-4-imidazole carboxylate
C05548 12 6-Acetamido-2-oxohexanoate
C05568 12 Imidazole lactate
C05657 12 6-Hydroxyindolelactate
C05714 12 alpha-Aminopropiononitrile
C05715 12 gamma-Amino-gamma-cyanobutanoate
C05768 12 Coproporphyrinogen I
C06056 12 4-Hydroxy-L-threonine
C06111 12 Nerolidyl diphosphate
C06219 12 Cellotriose
C06241 12 N-Acetylneuraminate 9-phosphate
C06372 12 Lacto-N-biose
C06394 12 (+)-delta-Cadinene
C07112 12 1-Phenylethanol
C07271 12 Limonene-1,2-epoxide
C07335 12 2-Amino-3-oxo-4-phosphonooxybutyrate
C07717 12 3,4-Dihydroxyfluorene
C07727 12 2-Indanone
C07838 12 D-glycero-D-manno-Heptose 1-phosphate
C11356 12 trans,trans,cis-Geranylgeranyl diphosphate
C11409 12 (+)-trans-Carveol
C11425 12 2-Hydroxy-2H-benzo[h]chromene-2-carboxylate
C11638 12 3-Amino-2-oxopropyl phosphate
C12142 12 Vetispiradiene
C12455 12 5-Aminopentanal
C12458 12 3-Dimethylallyl-4-hydroxybenzoate
C12988 12 N2-Acetyl-L-aminoadipate semialdehyde
C14083 12 cis-1,2-Dihydroxy-1,2-dihydro-8-methylnaphthalene
C14090 12 1-Naphthaldehyde
C15769 12 HBOA
C00015 13 UDP
C00029 13 UDP-glucose
C00063 13 CTP
C00075 13 UTP
C00112 13 CDP
C00130 13 IMP
C00144 13 GMP
C00147 13 Adenine
C00239 13 dCMP
C00270 13 N-Acetylneuraminate
C00294 13 Inosine
C00302 13 Glutamate
C00330 13 Deoxyguanosine
C00387 13 Guanosine
C00458 13 dCTP
C00460 13 dUTP
C00513 13 CDP-glycerol
C00570 13 CDP-ethanolamine
C00647 13 Pyridoxamine phosphate
C00671 13 (S)-3-Methyl-2-oxopentanoic acid
C00700 13 XTP
C00844 13 (R)-Prunasin
C01054 13 (S)-2,3-Epoxysqualene
C01079 13 Protoporphyrinogen IX
C01092 13 8-Amino-7-oxononanoate
C01100 13 L-Histidinol phosphate
C01239 13 N-Acetyl-beta-D-glucosaminylamine
C01245 13 D-myo-Inositol 1,4,5-trisphosphate
C01272 13 1D-myo-Inositol 1,3,4,5-tetrakisphosphate
C01346 13 dUDP
C01401 13 Alanine
C01414 13 Casbene
C01533 13 Syringin
C01613 13 Stachyose
C01767 13 (-)-Carvone
C02013 13 Cellotetraose
C02355 13 2',3'-Cyclic UMP
C02485 13 (-)-Isopiperitenone
C02486 13 (3R)-beta-Leucine
C02576 13 Perillyl aldehyde
C02710 13 N-Acetyl-L-leucine
C03064 13 3-Dehydro-L-threonate
C03164 13 Phenanthrene-3,4-diol
C03427 13 Prephytoene diphosphate
C03656 13 (S)-5-Amino-3-oxohexanoic acid
C03971 13 1F-alpha-D-Galactosylraffinose
C04138 13 N(alpha)-gamma-L-Glutamylhistamine
C04280 13 1-Guanidino-1-deoxy-scyllo-inositol
C04335 13 N(alpha)-Benzyloxycarbonyl-L-leucine
C04477 13 1D-myo-Inositol 1,3,4,6-tetrakisphosphate
C04558 13 4-Carboxymethyl-3-methylbut-2-en-1,4-olide
C04574 13 di-trans,poly-cis-Undecaprenyl diphosphate
C04640 13 2-(Formamido)-N1-(5'-phosphoribosyl)acetamidine
C05131 13 (1-Ribosylimidazole)-4-acetate
C05135 13 4-(beta-Acetylaminoethyl)imidazole
C05427 13 Phytyl diphosphate
C05512 13 Deoxyinosine
C05516 13 5-Amino-4-imidazole carboxylate
C05554 13 Aerobactin
C05577 13 3,4-Dihydroxymandelaldehyde
C05608 13 4-Hydroxycinnamyl aldehyde
C05610 13 Sinapoyl aldehyde
C05822 13 3'-CMP
C05825 13 2-Amino-5-oxohexanoate
C05855 13 4-Hydroxycinnamyl alcohol 4-D-glucoside
C06050 13 2-Methyl-3-hydroxy-5-formylpyridine-4-carboxylate
C06057 13 3-Aminopropane-1,2-diol
C06083 13 Tetrahymanol
C06084 13 Hopanoid
C06089 13 ent-Copalyl diphosphate
C06181 13 Piperideine
C06309 13 Diplopterol
C06310 13 Diploptene
C06758 13 p-Tolualdehyde
C07113 13 Acetophenone
C07276 13 Limonene-1,2-diol
C07350 13 3-Methyl-1-(2,4,6-trihydroxyphenyl)butan-1-one
C07715 13 Fluorene
C10906 13 D-Fructose
C11383 13 (+)-(S)-Carvone
C11893 13 Cembrene
C11894 13 Taxa-4(5),11(12)-diene
C11901 13 Copalyl diphosphate
C11902 13 syn-Copalyl diphosphate
C12987 13 N2-Acetyl-L-aminoadipyl-delta-phosphate
C14082 13 1-Methylnaphthalene
C14089 13 1-Hydroxymethylnaphthalene
C15770 13 DIBOA
C00020 14 AMP
C00035 14 GDP
C00043 14 UDP-N-acetyl-D-glucosamine
C00044 14 GTP
C00052 14 UDP-D-galactose
C00081 14 ITP
C00096 14 GDP-mannose
C00104 14 IDP
C00113 14 PQQ
C00128 14 CMP-N-acetylneuraminate
C00167 14 UDP-glucuronate
C00212 14 Adenosine
C00286 14 dGTP
C00362 14 dGMP
C00394 14 GDP-glucose
C00501 14 CDP-glucose
C00559 14 Deoxyadenosine
C00617 14 UDP-D-galacturonate
C00705 14 dCDP
C00788 14 L-Adrenaline
C00789 14 CDP-ribitol
C00941 14 3',5'-Cyclic CMP
C00942 14 3',5'-Cyclic GMP
C01158 14 1-O-Galloyl-beta-D-glucose
C01170 14 UDP-N-acetyl-D-mannosamine
C01267 14 3-(Imidazol-4-yl)-2-oxopropyl phosphate
C01284 14 1D-myo-Inositol 1,3,4,5,6-pentakisphosphate
C01527 14 Scopolin
C01594 14 Linamarin
C01724 14 Lanosterol
C01855 14 Taxiphyllin
C01902 14 Cycloartenol
C01982 14 (R)-Amygdalin
C01993 14 5'-Oxoinosine
C02191 14 Protoporphyrin
C02223 14 2-Methylbutanal
C02354 14 2',3'-Cyclic CMP
C03003 14 N-Glucosylnicotinate
C03097 14 Aryl beta-D-glucoside
C03142 14 N-D-Glucosylarylamine
C03373 14 Aminoimidazole ribotide
C03467 14 3-Oxo-4-methylpentanoic acid
C03708 14 N-Acetyl-O-acetylneuraminate
C03993 14 4-(beta-D-Glucosyloxy)benzoate
C03996 14 5'-O-beta-D-Glucosylpyridoxine
C04015 14 N-Acetyl-4-O-acetylneuraminate
C04016 14 N-Acetyl-7-O-acetylneuraminate
C04017 14 N-Acetyl-9-O-acetylneuraminate
C04089 14 UDP-4-dehydro-6-deoxy-D-glucose
C04121 14 CMP-3-deoxy-D-manno-octulosonate
C04124 14 Indole-3-acetyl-beta-1-D-glucose
C04164 14 trans-Cinnamoyl beta-D-glucoside
C04392 14 P1,P4-Bis(5'-xanthosyl) tetraphosphate
C04415 14 4-O-beta-D-Glucosyl-4-hydroxycinnamate
C04468 14 (+)-cis-3,4-Dihydrophenanthrene-3,4-diol
C04509 14 di-trans,poly-cis-Decaprenyl diphosphate
C04734 14 1-(5'-Phosphoribosyl)-5-formamido-4-imidazolecarboxamide
C05143 14 Dhurrin
C05158 14 trans-beta-D-Glucosyl-2-hydroxycinnamate
C05239 14 5-Aminoimidazole
C05413 14 Phytoene
C05421 14 cis-Phytoene
C05576 14 3,4-Dihydroxyphenylethyleneglycol
C05580 14 3,4-Dihydroxymandelate
C05673 14 CMP-2-aminoethylphosphonate
C06007 14 (R)-2,3-Dihydroxy-3-methylpentanoate
C06085 14 Triterpenoid
C06086 14 Pimaradiene
C06090 14 ent-Kaurene
C06114 14 gamma-Glutamyl-beta-aminopropiononitrile
C06180 14 Anabasine
C06182 14 Pelletierine
C06186 14 Arbutin
C06193 14 Guanosine 3'-phosphate
C06198 14 P1,P4-Bis(5'-uridyl) tetraphosphate
C06218 14 Cellopentaose
C06435 14 5'-Butyrylphosphoinosine
C06711 14 Fluoren-9-ol
C06757 14 4-Methylbenzyl alcohol
C07114 14 Benzoyl acetate
C07189 14 2-Hydroxyacetophenone
C07721 14 (+)-(3S,4R)-cis-3,4-Dihydroxy-3,4-dihydrofluorene
C07724 14 1,2-Dihydroxyfluorene
C08481 14 Indican
C08615 14 alpha-Amyrin
C08616 14 beta-Amyrin
C08628 14 Lupeol
C11395 14 (4R,6R)-cis-Carveol
C11408 14 (4S,6S)-cis-Carveol
C11412 14 (1R,4S)-Iso-dihydrocarvone
C11435 14 4-(Cytidine 5'-diphospho)-2-C-methyl-D-erythritol
C11555 14 1D-myo-Inositol 1,4,5,6-tetrakisphosphate
C11877 14 (+)-Sandaracopimaradiene
C11878 14 (-)-Abietadiene
C11879 14 Levopimaradiene
C11880 14 Neoabietadiene
C11881 14 Palustradiene
C11891 14 Aphidicol-16-ene
C11892 14 Aphidicol-15-ene
C11924 14 Perillic acid
C11937 14 (1S,4R)-1-Hydroxy-2-oxolimonene
C12210 14 UDP-3-ketoglucose
C12986 14 N2-Acetyl-L-aminoadipate
C13309 14 2-Phytyl-1,4-naphthoquinone
C15772 14 DIBOA-glucoside
C00002 15 ATP
C00003 15 NAD+
C00008 15 ADP
C00054 15 Adenosine 3',5'-bisphosphate
C00190 15 UDP-D-xylose
C00203 15 UDP-N-acetyl-D-galactosamine
C00293 15 Glucose
C00301 15 ADP-ribose
C00325 15 GDP-L-fucose
C00360 15 dAMP
C00361 15 dGDP
C00482 15 Sinapate
C00498 15 ADP-glucose
C00575 15 3',5'-Cyclic AMP
C00611 15 N-Acetyllactosamine
C00857 15 Deamino-NAD+
C00935 15 UDP-L-arabinose
C00976 15 GDP-D-mannuronate
C01204 15 myo-Inositol hexakisphosphate
C01219 15 CDP-4-dehydro-6-deoxy-D-glucose
C01222 15 GDP-4-dehydro-6-deoxy-D-mannose
C01228 15 Guanosine 3',5'-bis(diphosphate)
C01261 15 P1,P4-Bis(5'-guanosyl) tetraphosphate
C01279 15 4-Amino-5-hydroxymethyl-2-methylpyrimidine
C01304 15 2,5-Diamino-6-hydroxy-4-(5'-phosphoribosylamino)pyrimidine
C01359 15 PQQH2
C01367 15 3'-AMP
C01477 15 Apigenin
C01623 15 UDP-apiose
C02199 15 UDP-L-rhamnose
C02280 15 GDP-L-galactose
C02330 15 UDP-L-iduronate
C02656 15 6-Carboxyhexanoate
C02947 15 4-Coumaroylshikimate
C03526 15 O-Sinapoylglucarolactone
C03582 15 3,4',5-Trihydroxystilbene
C03614 15 Inosine 5'-tetraphosphate
C03733 15 UDP-alpha-D-galacto-1,4-furanose
C03794 15 N6-(1,2-Dicarboxyethyl)-AMP
C03848 15 6F-alpha-D-Galactosylsucrose
C04101 15 1-O,6-O-Digalloyl-beta-D-glucose
C04498 15 N-(4-Guanidinobutyl)-4-hydroxycinnamide
C04501 15 N-Acetyl-alpha-D-glucosamine 1-phosphate
C04520 15 1D-myo-Inositol 3,4,5,6-tetrakisphosphate
C04573 15 UDP-N-acetyl-2-amino-2-deoxy-D-glucuronate
C04631 15 UDP-N-acetyl-3-(1-carboxyvinyl)-D-glucosamine
C04641 15 2-(alpha-D-Galactosyl)-sn-glycerol 3-phosphate
C04666 15 D-erythro-1-(Imidazol-4-yl)glycerol 3-phosphate
C04677 15 1-(5'-Phosphoribosyl)-5-amino-4-imidazolecarboxamide
C04703 15 alpha-D-Galactosyl-(1,1')-sn-glycerol 3-phosphate
C04713 15 N6-(delta2-Isopentenyl)-adenosine 5'-monophosphate
C04739 15 UDP-N-acetyl-6-(D-galactose-1-phospho)-D-glucosamine
C04751 15 1-(5-Phospho-D-ribosyl)-5-amino-4-imidazolecarboxylate
C04895 15
2-Amino-4-hydroxy-6-(erythro-1,2,3-trihydroxypropyl)dihydropteridinetriphosphate
C05005 15 Glycolipid
C05108 15 14-Demethyllanosterol
C05109 15 24,25-Dihydrolanosterol
C05114 15 Mucopolysaccharide
C05414 15 Phytofluene
C05437 15 Zymosterol
C05839 15 cis-beta-D-Glucosyl-2-hydroxycinnamate
C05922 15 Formamidopyrimidine nucleoside triphosphate
C05983 15 Propinol adenylate
C05993 15 Acetyl adenylate
C06004 15 (R)-3-Methyl-2-oxobutanoate
C06183 15 Anapheline
C06192 15 ADP-mannose
C06194 15 2',3'-Cyclic GMP
C06195 15 Imidazolone
C06217 15 Cellohexaose
C06240 15 UDP-N-acetyl-D-mannosaminouronate
C06358 15 Methyl cinnamate
C06359 15 Ethyl cinnamate
C06360 15 Propyl cinnamate
C06433 15 5'-Benzoylphosphoadenosine
C06434 15 5'-Acetylphosphoadenosine
C06561 15 Isosalipurpol
C06712 15 Fluoren-9-one
C06756 15 p-Xylene
C07725 15 2-Hydroxy-4-(2-oxo-1,3-dihydro-2H-inden-1-ylidene)but-2-enoic acid
C08650 15 Isoliquiritigenin
C08980 15 Soyasapogenol B
C11405 15 (3R)-3-Isopropenyl-6-oxoheptanoate
C11410 15 (1R,2S,4S)- Neoiso-dihydrocarveol
C11411 15 (1R,2R,4S)-Iso-dihydrocarveol
C11415 15 (1S,4S)-Dihydrocarvone
C11436 15 2-Phospho-4-(cytidine 5'-diphospho)-2-C-methyl-D-erythritol
C11455 15 4,4-Dimethyl-5alpha-cholesta-8,14,24-trien-3beta-ol
C11500 15 5'-Dehydroadenosine
C11501 15 9-Riburonosyladenine
C11505 15 Propene
C11516 15 2-(alpha-D-Mannosyl)-3-phosphoglycerate
C11631 15 9-Riburonosylhypoxanthine
C11872 15 Kaur-16-en-18-ol
C14463 15 (R)-3-Hydroxy-3-methyl-2-oxopentanoate
C15563 15 2-Amino-5-formylamino-6-(5-phosphoribosylamino)pyrimidin-4(3H)-one
C15599 15
6-(2-Amino-2-carboxyethyl)-7,8-dioxo-7,8-dihydroquinoline-2,4-dicarboxylate
C15667 15 5-carboxyamino-1-(5-phospho-D-ribosyl)imidazole
C00006 16 NADP+
C00206 16 dADP
C00509 16 Naringenin
C01050 16 UDP-N-acetylmuramate
C01201 16 N(omega)-(ADP-D-ribosyl)-L-arginine
C01260 16 P1,P4-Bis(5'-adenosyl) tetraphosphate
C01268 16 5-Amino-6-(5'-phosphoribosylamino)uracil
C01460 16 Vitexin
C01514 16 Luteolin
C01714 16 Apigenin-6-C-glucoside
C02353 16 2',3'-Cyclic AMP
C02718 16 N-Formiminoglycine
C02739 16 Phosphoribosyl-ATP
C02919 16 1-Sinapoyl-D-glucose
C02977 16 GDP-6-deoxy-D-talose
C02993 16 L-Tyrosyl-L-arginine
C03117 16 GDP-6-deoxy-D-mannose
C03293 16 N-Adenylylanthranilate
C03483 16 Adenosine tetraphosphate
C03684 16 6-Pyruvoyltetrahydropterin
C03691 16 CMP-N-glycoloylneuraminate
C03709 16 N-Adenylyl-L-phenylalanine
C03737 16 alpha-D-Xylose 1-phosphate
C04030 16 (2,3-Dihydroxybenzoyl)adenylate
C04051 16 5-Amino-4-imidazolecarboxyamide
C04297 16 CDP-4-dehydro-3,6-dideoxy-D-glucose
C04307 16 P1,P2-Bis(5'-adenosyl) triphosphate
C04494 16 Guanosine 3'-diphosphate 5'-triphosphate
C04556 16 4-Amino-2-methyl-5-phosphomethylpyrimidine
C04563 16 D-myo-Inositol 1,2,4,5,6-pentakisphosphate
C04579 16 Inositol 1,2,3,4,5-pentakisphosphate
C04608 16 Apigenin 7-O-beta-D-glucoside
C04823 16 1-(5'-Phosphoribosyl)-5-amino-4-(N-succinocarboxamide)-imidazole
C04847 16
alpha-D-Galactosyl-1,3-beta-D-galactosyl-1,4-N-acetyl-D-glucosamine
C04874 16
2-Amino-4-hydroxy-6-(D-erythro-1,2,3-trihydroxypropyl)-7,8-dihydropteridine
C04886 16
alpha-N-Acetylneuraminyl-2,6-beta-D-galactosyl-1,4-N-acetyl-beta-D-glucosamine
C04916 16
N-(5'-Phospho-D-1'-ribulosylformimino)-5-amino-1-(5''-phospho-D-ribosyl)-4-imidazolecarboxamide
C05110 16 4alpha-Methylcholesta-8-en-3beta-ol
C05340 16 beta-Alanyl-L-arginine
C05430 16 zeta-Carotene
C05439 16 5alpha-Cholesta-7,24-dien-3beta-ol
C05560 16 L-2-Aminoadipate adenylate
C05569 16 5'-Phospho-D-1-ribulosylformimine
C05820 16 (L-Seryl)adenylate
C05838 16 cis-2-Hydroxycinnamate
C05923 16 2,5-Diaminopyrimidine nucleoside triphosphate
C05925 16 Dihydroneopterin phosphate
C05986 16 2-Propyn-1-ol
C06006 16 (S)-2-Aceto-2-hydroxybutanoate
C06016 16 Pentosans
C06146 16 3-Butyn-1-ol
C06148 16
2,5-Diamino-6-(5'-triphosphoryl-3',4'-trihydroxy-2'-oxopentyl)-amino-4-oxopyrimidine
C06197 16 P1,P3-Bis(5'-adenosyl) triphosphate
C06216 16 Celloheptaose
C06238 16 L-Arabinose 1-phosphate
C06397 16 ADP-D-glycero-D-manno-heptose
C06656 16 Deoxyguanidinoproclavaminic acid
C07024 16 3'-Keto-3'-deoxy-ATP
C07305 16 Products of ATP breakdown
C07722 16 3,4-Dihydroxy-3,4-dihydro-9-fluorenone
C07726 16 1-Formyl-2-indanone
C08576 16 Aureusidin
C09762 16 Liquiritigenin
C10192 16 Tricetin
C10517 16 2-(beta-D-Glucosyl)-sn-glycerol 3-phosphate
C11174 16 1-Diphosinositol pentakisphosphate
C11404 16 (3R)-6-Hydroxy-3-isopropenyl-heptanoate
C11413 16 (1S,2S,4S)-Dihydrocarveol
C11416 16 (1S,2R,4S)-Neo-dihydrocarveol
C11453 16 2-C-Methyl-D-erythritol 2,4-cyclodiphosphate
C11506 16 (R)-1,2-Epoxypropane
C11507 16 (S)-1,2-Epoxypropane
C11526 16 5-PP-InsP5
C11544 16 2(alpha-D-Mannosyl)-D-glycerate
C11873 16 Kaur-16-en-18-al
C12631 16 2-Hydroxy-2,3-dihydrogenistein
C13952 16 UDP-N-acetyl-D-galactosaminuronic acid
C14830 16 GDP-4-keto-6-L-deoxygalactose
C15508 16 1,2-Epoxypropane
C00005 17 NADPH
C00131 17 dATP
C00852 17 Chlorogenate
C00903 17 Cinnamaldehyde
C00974 17 Dihydrokaempferol
C01189 17 5alpha-Cholest-7-en-3beta-ol
C01212 17 UDP-N-acetylmuramoyl-L-alanine
C01300 17 2-Amino-4-hydroxy-6-hydroxymethyl-7,8-dihydropteridine
C01592 17 Licodione
C01745 17 Pinosylvin
C01850 17 Rosmarinate
C02385 17 Amino acid(Arg-)
C02741 17 Phosphoribosyl-AMP
C02927 17 2-Caffeoylisocitrate
C03002 17 N-Caffeoylputrescine
C03246 17 ADPribose 2'-phosphate
C03410 17 N-Glycoloyl-neuraminate
C03515 17 Luteolin 7-O-glucuronide
C03598 17 CDP-3,6-dideoxy-D-glucose
C03845 17 5alpha-Cholest-8-en-3beta-ol
C03951 17 Luteolin 7-O-beta-D-glucoside
C04024 17 Vitexin 2''-O-beta-D-glucoside
C04199 17 Isovitexin 2''-O-beta-D-glucoside
C04244 17 6-Lactoyl-5,6,7,8-tetrahydropterin
C04454 17 5-Amino-6-(5'-phosphoribitylamino)uracil
C04752 17 2-Methyl-4-amino-5-hydroxymethylpyrimidine diphosphate
C04858 17 Apigenin 7-O-[beta-D-apiosyl-(1->2)-beta-D-glucoside]
C04896 17
5-(5-Phospho-D-ribosylaminoformimino)-1-(5-phosphoribosyl)-imidazole-4-carboxamide
C05111 17 Methostenol
C05431 17 Neurosporene
C05595 17 4-Hydroxyphenylacetylglutamine
C05596 17 4-Hydroxyphenylacetylglycine
C05631 17 Eriodictyol
C05851 17 Coumarin
C05911 17 Pentahydroxyflavanone
C06398 17 ADP-L-glycero-D-manno-heptose
C06563 17 Genistein
C06657 17 Guanidinoproclavaminic acid
C07025 17 3'-Keto-3'-deoxy-AMP
C07723 17 4-Hydroxy-9-fluorenone
C09099 17 Naringenin 7-O-beta-D-glucoside
C10020 17 Apigenin 7-(6''-malonylglucoside)
C10208 17 Daidzein
C10945 17 Caffeic aldehyde
C11402 17 (4R,7R)-4-Isopropenyl-7-methyl-2-oxo-oxepanone
C11546 17 2-(beta-D-Glucosyl)-sn-glycerol
C11874 17 Kaur-16-en-18-oic acid
C12124 17 Apiforol
C12627 17 Apigenin 7-O-neohesperidoside
C15525 17 2',3,4,4',6'-Pentahydroxychalcone
C00004 18 NADH
C00272 18 Tetrahydrobiopterin
C00692 18 UDP-N-acetylmuramoyl-L-alanyl-D-glutamate
C00921 18 Dihydropteroate
C01164 18 Cholesta-5,7-dien-3beta-ol
C01481 18 Caffeate
C01617 18 Taxifolin
C02394 18 Cinnamyl alcohol
C02495 18 2'-Hydroxydaidzein
C02906 18 Dihydromyricetin
C03599 18 CDP-3,6-dideoxy-D-mannose
C03648 18 cis-3,4-Leucopelargonidin
C04732 18 4-(1-D-Ribitylamino)-5-amino-2,6-dihydroxypyrimidine
C04807 18 2-Amino-7,8-dihydro-4-hydroxy-6-(diphosphooxymethyl)pteridine
C05622 18 Malonylapiin
C05903 18 Kaempferol
C05907 18 Luteoforol
C06658 18 Proclavaminic acid
C08063 18 1,4-Cyclohexanedione
C09126 18 Genistein 7-O-beta-D-glucoside
C09789 18 Naringin
C11875 18 ent-7alpha-Hydroxykaur-16-en-19-oic acid
C12134 18 2'-Hydroxygenistein
C12206 18 Caffeyl alcohol
C12630 18 Luteolin 7-O-neohesperidoside
C12632 18 Luteolin 7-O-[beta-D-glucuronosyl-(1->2)-beta-D-glucuronide]
C14146 18 alpha-Zeacarotene
C15567 18 2,7,4'-Trihydroxyisoflavanone
C00187 19 Cholesterol
C00268 19 Dihydrobiopterin
C00389 19 Quercetin
C00415 19 Dihydrofolate
C00643 19 5-Hydroxy-L-tryptophan
C03052 19 2,3-Dihydrogossypetin
C03567 19 2'-Hydroxydihydrodaidzein
C04332 19 6,7-Dimethyl-8-(1-D-ribityl)lumazine
C04700 19 UDP-N-acetylmuramoyl-L-alanyl-D-glutamyl-L-lysine
C04856 19
(6S)-6-beta-Hydroxy-1,4,5,6-tetrahydronicotinamide-adeninedinucleotide
C04877 19
UDP-N-acetylmuramoyl-L-alanyl-D-gamma-glutamyl-meso-2,6-diaminopimelate
C04900 19
Luteolin7-O-[beta-D-glucuronosyl-(1->2)-beta-D-glucuronide]-4'-O-beta-D-glucuronide
C05443 19 Vitamin D3
C05892 19 UDP-N-acetylmuramoyl-L-alanyl-gamma-D-glutamyl-L-lysine
C05904 19 Pelargonidin
C05906 19 Leucocyanidin
C05909 19 Leucodelphinidin
C06093 19 Gibberellin A12 aldehyde
C06313 19 Biopterin
C06659 19 Dihydroclavaminic acid
C08586 19 delta-Carotene
C09320 19 Afzelechin
C10107 19 Myricetin
C11876 19 6beta,7beta-Dihydroxykaurenoic acid
C12249 19 Kaempferol 3-O-glucoside
C12626 19 Kaempferol 3-O-beta-D-galactoside
C15522 19 4a-Hydroxytetrahydrobiopterin
C00101 20 Tetrahydrofolate
C00255 20 Riboflavin
C00504 20 Folate
C00599 20 Cholest-4-en-3-one
C00780 20 3-(2-Aminoethyl)-1H-indol-5-ol
C01750 20 Quercitrin
C01802 20 Desmosterol
C03204 20 10-Formyldihydrofolate
C03594 20 7alpha-Hydroxycholesterol
C03855 20 Cholesteryl-beta-D-glucoside
C04524 20 2-Protocatechoylphloroglucinolcarboxylate
C04702 20 UDPMurAc(oyl-L-Ala-D-gamma-Glu-L-Lys-D-Ala-D-Ala)
C04846 20
UDP-N-acetylmuramoyl-L-alanyl-D-glutamyl-L-lysyl-D-alanyl-D-alanine
C04882 20
UDP-N-acetylmuramoyl-L-alanyl-D-glutamyl-6-carboxy-L-lysyl-D-alanyl-D-alanine
C05418 20 Cholesterol-5beta,6beta-epoxide
C05419 20 Cholesterol-5alpha,6beta-epoxide
C05432 20 Lycopene
C05433 20 alpha-Carotene
C05500 20 20alpha-Hydroxycholesterol
C05502 20 22beta-Hydroxycholesterol
C05623 20 Quercetin 3-O-glucoside
C05646 20 5-Hydroxyindolepyruvate
C05648 20 5-Hydroxy-N-formylkynurenine
C05905 20 Cyanidin
C05908 20 Delphinidin
C06562 20 (+)-Catechin
C06660 20 Clavaminic acid
C11857 20 Gibberellin A12
C12127 20 (+)-Gallocatechin
C12128 20 (-)-Epiafzelechin
C12137 20 Pelargonidin 3-O-glucoside
C12316 20 cis-Dihydroquercetin
C12634 20 Kaempferol 3-O-beta-D-glucosyl-(1->2)-beta-D-glucoside
C12639 20 Quercetin 7-O-beta-D-glucoside
C13550 20 24-Hydroxycholesterol
C00061 21 FMN
C00143 21 5,10-Methylenetetrahydrofolate
C00234 21 10-Formyltetrahydrofolate
C00445 21 5,10-Methenyltetrahydrofolate
C00664 21 5-Formiminotetrahydrofolate
C00978 21 N-Acetylserotonin
C01007 21 Reduced riboflavin
C01727 21 Lumichrome
C03091 21 5beta-Cholestan-3-one
C03238 21 5alpha-Cholestan-3-one
C03479 21 5-Formyltetrahydrofolate
C03910 21 (24R,24'R)-Fucosterol epoxide
C05425 21 3beta,5alpha,6beta-Cholestanetriol
C05435 21 gamma-Carotene
C05455 21 7alpha-Hydroxycholest-4-en-3-one
C05499 21 17alpha,20alpha-Dihydroxycholesterol
C05501 21 20alpha,22beta-Dihydroxycholesterol
C05625 21 Rutin
C05634 21 5-Hydroxyindoleacetaldehyde
C05647 21 Formyl-5-hydroxykynurenamine
C05651 21 5-Hydroxykynurenine
C06432 21 UDP-N-acetylmuramoyl-L-alanyl-D-glutamyl-L-lysyl-D-alanine
C08601 21 Lutein
C08604 21 Cyanidin 3-O-glucoside
C09332 21 Tetrahydrofolyl-[Glu](2)
C09727 21 (-)-Epicatechin
C11860 21 Gibberellin A15 open lactone
C12136 21 (-)-Epigallocatechin
C12138 21 Delphinidin 3-O-glucoside
C12635 21
Kaempferol3-O-beta-D-glucosyl-(1->2)-beta-D-glucosyl-(1->2)-beta-D-glucoside
C12637 21 Quercetin 3-O-[beta-D-xylosyl-(1->2)-beta-D-glucoside]
C12638 21 Quercetin 3-O-(6-O-malonyl-beta-D-glucoside)
C12642 21 Pelargonidin 3-O-(6-O-malonyl-beta-D-glucoside)
C12644 21 Pelargonidin 3-O-rutinoside
C12667 21 Quercetin 3-O-beta-D-glucosyl-(1->2)-beta-D-glucoside
C15518 21 (24S)-Cholest-5-ene-3beta,7alpha,24-triol
C00016 22 FAD
C00364 22 dTMP
C00440 22 5-Methyltetrahydrofolate
C01847 22 Reduced FMN
C02115 22 2-Methylserine
C02373 22 4-Methylpentanal
C03495 22 Deoxy-5-methylcytidylate
C03997 22 5-Hydroxymethyldeoxycytidylate
C05138 22 17alpha-Hydroxypregnenolone
C05451 22 7alpha-Hydroxy-5beta-cholestan-3-one
C05457 22 7alpha,12alpha-Dihydroxycholest-4-en-3-one
C05635 22 5-Hydroxyindoleacetate
C05638 22 5-Hydroxykynurenamine
C05928 22 10-Formyltetrahydrofolyl L-glutamate
C08620 22 Cyanidin 3-O-rutinoside
C08639 22 Cyanin
C10175 22 Quercetin 3-(2G-xylosylrutinoside)
C11861 22 Gibberellin A24
C12095 22 Cyanidin 3-O-(6-O-p-coumaroyl)glucoside
C12140 22 Malvidin 3-O-glucoside
C12636 22
Kaempferol3-O-[6-(4-coumaroyl)-beta-D-glucosyl-(1->2)-beta-D-glucosyl-(1->2)-beta-D-glucoside]
C12643 22 Cyanidin 3-O-(6-O-malonyl-beta-D-glucoside)
C12645 22 Pelargonidin 3-O-rutinoside 5-O-beta-D-glucoside
C12668 22
Quercetin3-O-beta-D-glucosyl-(1->2)-beta-D-glucosyl-(1->2)-beta-D-glucoside
C00214 23 Thymidine
C00363 23 dTDP
C01176 23 17alpha-Hydroxyprogesterone
C01227 23 3beta-Hydroxyandrost-5-en-17-one
C01352 23 FADH2
C04187 23 5-Methyldeoxycytidine diphosphate
C04529 23 (3S,4S)-3-Hydroxytetradecane-1,3,4-tricarboxylate
C04655 23 (2S,3S)-2-Hydroxytridecane-1,2,3-tricarboxylate
C05403 23 3-Ketolactose
C05452 23 3alpha,7alpha-Dihydroxy-5beta-cholestane
C05453 23 7alpha,12alpha-Dihydroxy-5beta-cholestan-3-one
C05487 23 17alpha,21-Dihydroxypregnenolone
C05639 23 4,6-Dihydroxyquinoline
C05731 23 3-Ketosucrose
C11038 23 2'-Deoxy-5-hydroxymethylcytidine-5'-diphosphate
C11862 23 Gibberellin A36
C12096 23 Cyanidin 3-O-(6-O-p-coumaroyl)glucoside-5-O-glucoside
C12646 23 Cyanidin 3-O-rutinoside 5-O-beta-D-glucoside
C00178 24 Thymine
C00280 24 Androst-4-ene-3,17-dione
C00459 24 dTTP
C04295 24 Androst-5-ene-3beta,17beta-diol
C04518 24 17alpha,20alpha-Dihydroxypregn-4-en-3-one
C05139 24 16alpha-Hydroxydehydroepiandrosterone
C05394 24 3-Keto-beta-D-galactose
C05444 24 3alpha,7alpha,26-Trihydroxy-5beta-cholestane
C05454 24 3alpha,7alpha,12alpha-Trihydroxy-5beta-cholestane
C05488 24 11-Deoxycortisol
C05489 24 11beta,17alpha,21-Trihydroxypregnenolone
C05497 24 21-Deoxycortisol
C11039 24 2'-Deoxy-5-hydroxymethylcytidine-5'-triphosphate
C11859 24 Gibberellin A37 open lactone
C00535 25 Testosterone
C00735 25 Cortisol
C00842 25 dTDP-glucose
C00906 25 5,6-Dihydrothymine
C00962 25 beta-D-Galactose
C02097 25 dTDP-galactose
C02376 25 5-Methylcytosine
C03088 25 5-Hydroxymethyluracil
C05140 25 16alpha-Hydroxyandrost-4-ene-3,17-dione
C05290 25 19-Hydroxyandrost-4-ene-3,17-dione
C05445 25 3alpha,7alpha-Dihydroxy-5beta-cholestan-26-al
C05446 25 3alpha,7alpha,12alpha,26-Tetrahydroxy-5beta-cholestane
C06104 25 Adipate
C00687 26 dTDP-4-dehydro-6-deoxy-alpha-D-glucose
C00762 26 Cortisone
C01301 26 3alpha,7alpha,12alpha-Trihydroxy-5beta-cholestan-26-al
C02821 26 Cortisol 21-acetate
C03034 26 dTDP-D-galacturonate
C04554 26 3alpha,7alpha-Dihydroxy-5beta-cholestanate
C05100 26 3-Ureidoisobutyrate
C05294 26 19-Hydroxytestosterone
C05297 26 19-Oxoandrost-4-ene-3,17-dione
C05471 26 11beta,17alpha,21-Trihydroxy-5beta-pregnane-3,20-dione
C06017 26 dTDP-D-glucuronate
C06102 26 Adipate semialdehyde
C11134 26 Testosterone glucuronide
C11907 26 4,6-Dideoxy-4-oxo-dTDP-D-glucose
C00468 27 Estrone
C00688 27 dTDP-4-dehydro-6-deoxy-L-mannose
C02378 27 6-Aminohexanoate
C03588 27 4,5alpha-Dihydrocortisone
C04268 27 dTDP-4-amino-4,6-dideoxy-D-glucose
C04722 27 3alpha,7alpha,12alpha-Trihydroxy-5beta-cholestanoate
C05145 27 3-Aminoisobutanoate
C05295 27 19-Oxotestosterone
C05469 27 17alpha,21-Dihydroxy-5beta-pregnane-3,11,20-trione
C05472 27 Urocortisol
C06018 27 dTDP-4-acetamido-4,6-dideoxy-D-glucose
C06101 27 Hexan-1-ol-6-oate
C06103 27 6-Hydroxyhexanoic acid
C06105 27 Cyclohexan-1,2-dione
C06617 27 dTDP-3-oxo-6-deoxy-alpha-D-glucose
C06620 27 dTDP-3,4-dioxo-2,6-dideoxy-D-glucose
C07277 27 dTDP-D-fucose
C11908 27 3,6-Dideoxy-3-oxo-dTDP-D-glucose
C11926 27 dTDP-4-oxo-6-deoxy-D-allose
C11930 27 dTDP 1-ester with
(6R)-5,6-dihydro-4-hydroxy-6-methyl-5-oxo-2H-pyran
C00951 28 Estradiol-17beta
C01147 28 2-Hydroxycyclohexan-1-one
C01255 28 N-(6-Aminohexanoyl)-6-aminohexanoate
C01880 28 6-Hexanolide
C02537 28 Estradiol-17alpha
C03187 28 dTDP-6-deoxy-L-talose
C03319 28 dTDP-6-deoxy-L-mannose
C05298 28 2-Hydroxyestrone
C05300 28 16alpha-Hydroxyestrone
C05470 28 Urocortisone
C05482 28 Cortol
C06593 28 epsilon-Caprolactam
C06621 28 dTDP-4-oxo-2,6-dideoxy-alpha-D-glucose
C11133 28 Estrone glucuronide
C11912 28 dTDP-6-deoxy-D-allose
C11918 28 Maltol
C11922 28 dTDP-4-oxo-2,6-dideoxy-D-glucose
C11925 28 dTDP-3-amino-3,6-dideoxy-D-glucose
C11928 28 dTDP-4-oxo-2,6-dideoxy-D-allose
C11931 28 dTDP 1-ester with
(6S)-5,6-dihydro-4-hydroxy-6-methyl-5-oxo-2H-pyran
C12318 28 dTDP-3-amino-2,3,6-trideoxy-D-threo-hexopyranos-4-ulose
C00414 29 Cyclohexanone
C03241 29 6-Hydroxyhexan-6-olide
C03442 29 dTDP-L-dihydrostreptose
C03739 29 trans-Cyclohexane-1,2-diol
C04277 29 1,8-Diazacyclotetradecane-2,9-dione
C05141 29 Estriol
C05301 29 2-Hydroxyestradiol-17beta
C05481 29 Cortolone
C05503 29 Estradiol-17beta 3-glucuronide
C06622 29 dTDP-4-oxo-2,6-dideoxy-L-glucose
C11920 29 dTDP-L-olivose
C11923 29 dTDP-D-olivose
C11927 29 dTDP-4-oxo-2,6-dideoxy-L-mannose
C11932 29 dTDP 1-ester with 2,6-dideoxy-L-erythro-hexopyranos-3-ulose
C12313 29 cis-Cyclohexane-1,2-diol
C12314 29 1-Oxa-2-oxo-3-hydroxycycloheptane
C00571 30 Cyclohexylamine
C00854 30 Cyclohexanol
C05504 30 16-Glucuronide-estriol
C06121 30 3-Ketosphingosine
C00249 31 Hexadecanoic acid
C00319 31 Sphingosine
C00517 31 Hexadecanal
C02934 31 3-Dehydrosphinganine
C11249 31 Cyclohexane
C11519 31 N-Cyclohexylformamide
C00823 32 1-Hexadecanol
C00836 32 Sphinganine
C01120 32 Sphinganine 1-phosphate
C01747 32 Psychosine
C01948 32 Pentadecanal
C02788 32 2-trans-Hexadecenal
C05462 32 Chenodeoxyglycocholate
C06124 32 Sphingosine 1-phosphate
C11520 32 Cyclohexyl isocyanide
C00695 33 3alpha,7alpha,12alpha-Trihydroxy-5beta-cholanate
C01921 33 Glycocholate
C06123 33 Hexadecenal
C12144 33 Phytosphingosine
C01292 34 3alpha,7alpha-Dihydroxy-12-oxo-5beta-cholanate
C04483 34 3alpha,12alpha-Dihydroxy-5beta-cholanate
C04643 34 3alpha,12alpha-Dihydroxy-7-oxo-5beta-cholanate
C11637 34 3alpha,12alpha-Dihydroxy-5beta-chol-6-enoate
C04661 35 3alpha,7alpha,12beta-Trihydroxy-5beta-cholanate
C05464 35 Glycodeoxycholate
C05683 35 2-Aminoethylphosphocholate


      reactions:

ID generation name

R00002 2 Reduced ferredoxin:dinitrogen oxidoreductase (ATP-hydrolysing)
R00009 2 hydrogen-peroxide:hydrogen-peroxide oxidoreductase
R00086 2 ATP phosphohydrolase (protein-secreting)
R00090 2 NADH:hydrogen-peroxide oxidoreductase
R00132 2 Carbonic acid hydro-lyase
R00227 2 Acetyl-CoA hydrolase
R00229 2 Acetate:CoA ligase (ADP-forming)
R00315 2 ATP:acetate phosphotransferase
R00004 3 Pyrophosphate phosphohydrolase
R00067 3 Reduced ferredoxin:dinitrogen oxidoreductase (ATP-hydrolysing)
R00207 3 Pyruvate:oxygen 2-oxidoreductase (phosphorylating)
R00209 3 Pyruvate:NAD+ 2-oxidoreductase (CoA-acetylating)
R00211 3 Glyoxylate:oxygen oxidoreductase
R00228 3 acetaldehyde:NAD+ oxidoreductase (CoA-acetylating)
R00230 3 Acetyl-CoA:orthophosphate acetyltransferase
R00233 3 Malonyl-CoA carboxy-lyase
R00238 3 Acetyl-CoA:acetyl-CoA C-acetyltransferase
R00273 3 oxalate:oxygen oxidoreductase
R00275 3 Superoxide:superoxide oxidoreductase
R00276 3 Carbon-monoxide:oxygen oxidoreductase
R00317 3 Acetyl phosphate phosphohydrolase
R00318 3 Phosphonoacetate phosphonohydrolase
R00319 3 (S)-Lactate:oxygen 2-oxidoreductase(decarboxylating)
R00320 3 Pyrophosphate:acetate phosphotransferase
R00519 3 Formate:NAD+ oxidoreductase
R00700 3 Hydrogen:NAD+ oxidoreductase
R00705 3 3-Oxopropanoate:NAD+ oxidoreductase
(decarboxylating,CoA-acetylating)
R00710 3 Acetaldehyde:NAD+ oxidoreductase
R00828 3 2-nitrophenol,NADPH:oxygen 2-oxidoreductase
(2-hydroxylating,nitrite-forming)
R03023 3 4-nitrophenol,NADH:oxygen oxidoreductase (2-hydroxylating)
R03024 3 4-Nitrophenyl phosphate phosphohydrolase
R05258 3
R05351 3
R05746 3 phosphonate:NAD+ oxidoreductase
R07171 3 NADH:oxygen oxidoreductase
R00006 4 2-Acetolactate pyruvate-lyase (carboxylating)
R00007 4 4-Hydroxy-4-methyl-2-oxoglutarate pyruvate-lyase
R00008 4 Parapyruvate pyruvate-lyase
R00058 4 1,2-Benzenediol:oxygen oxidoreductase
R00080 4 Catechol:oxygen oxidoreductase (dimerizing)
R00136 4 ATP:polyphosphate phosphotransferase
R00138 4 Triphosphate phosphohydrolase
R00200 4 ATP:pyruvate O2-phosphotransferase
R00203 4 Pyruvaldehyde:NAD+ oxidoreductase
R00208 4 Phosphoenolpyruvate phosphohydrolase
R00212 4 Acetyl-CoA:formate C-acetyltransferase
R00214 4 (S)-Malate:NADP+ oxidoreductase(oxaloacetate-decarboxylating)
R00215 4 (R)-Malate:NAD+ oxidoreductase (decarboxylating)
R00217 4 Oxaloacetate carboxy-lyase
R00218 4 acetylenedicarboxylate carboxy-lyase
R00219 4
R00224 4 Pyruvate carboxy-lyase
R00226 4 (S)-2-Acetolactate pyruvate-lyase (carboxylating)
R00237 4 (3S)-Citramalyl-CoA pyruvate-lyase
R00324 4 Acetylpyruvate acetylhydrolase
R00325 4 (3S)-citramalate pyruvate-lyase
R00338 4 Oxaloacetate acetylhydrolase
R00353 4 Malonyl-CoA:pyruvate carboxyltransferase
R00466 4 Glyoxylate:oxygen oxidoreductase
R00518 4 ATP:formate phosphotransferase
R00521 4 Formyl-CoA hydrolase
R00522 4 Oxalate carboxy-lyase
R00604 4 Formaldehyde:NAD+ oxidoreductase
R00703 4 (S)-Lactate:NAD+ oxidoreductase
R00704 4 (R)-Lactate:NAD+ oxidoreductase
R00740 4 3-Oxopropanoate:NADP+ oxidoreductase
(decarboxylating,CoA-acetylating)
R00742 4 Acetyl-CoA:carbon-dioxide ligase (ADP-forming)
R00743 4 Acetyl-CoA:malonate CoA-transferase
R00744 4
R00747 4 2-Phosphonoacetaldehyde phosphonohydrolase
R00750 4
R00753 4 (S)-Lactate acetaldehyde-lyase
R00754 4 Ethanol:NAD+ oxidoreductase
R00787 4 ammonium-hydroxide:NADP+ oxidoreductase
R00793 4 Hydroxylamine:oxygen oxidoreductase
R00794 4 NADH:nitrate oxidoreductase
R00799 4 Nitroethane:oxygen oxidoreductase
R00800 4
R00812 4 cis-1,2-dihydrobenzene-1,2-diol:NAD+ oxidoreductase
R00813 4
cis-1,2-dihydroxycyclohexa-3,5-diene-1-carboxylate:NAD+oxidoreductase
R00814 4 trans-1,2-dihydrobenzene-1,2-diol:NADP+ oxidoreductase
R00815 4 phenol,NADPH:oxogen oxidoreductase (2-hydroxylating)
R00816 4 Catechol:oxygen 2,3-oxidoreductase(decyclizing)
R00817 4 Catechol:oxygen 1,2-oxidoreductase(decyclizing)
R00818 4 salicylate,NADH:oxygen oxidoreductase
(1-hydroxylating,decarboxylating)
R00819 4 Benzoate,NADH:oxygen oxidoreductase
(1,2-hydroxylating,decarboxylating)
R00820 4 1,6-dihydroxycyclohexa-2,4-diene-1-carboxylate:NAD+
oxidoreductase(decarboxylating)
R00821 4 2,3-Dihydroxybenzoate carboxy-lyase
R00822 4 Protocatechuate carboxy-lyase
R01358 4 Acetoacetyl-CoA hydrolase
R01359 4 Acetoacetyl-CoA:acetate CoA-transferase
R01446 4 (S)-lactaldehyde:NAD+ oxidoreductase
R01450 4
R01604 4 3-Oxopropanoate:NAD+ oxidoreductase
R01608 4 3-hydroxypropanoate:NAD+ oxidoreductase
R01609 4 3-aci-Nitropropanoate:oxygen oxidoreductase
R01611 4 3-Oxopropanoate hydro-lyase
R01975 4 (S)-3-Hydroxybutanoyl-CoA:NAD+ oxidoreductase
R01977 4 (R)-3-Hydroxybutanoyl-CoA:NADP+ oxidoreductase
R01978 4 (S)-3-Hydroxy-3-methylglutaryl-CoA
acetoacetyl-CoA-lyase(CoA-acetylating)
R02363 4 Hydroquinone:oxygen oxidoreductase
R05244 4 NADPH:p-benzoquinone oxidoreductase
R05265 4
R05380 4 Acetaldehyde hydro-lyase
R05444 4
R05508 4
R05576 4 (S)-3-Hydroxybutanoyl-CoA:NADP+ oxidoreductase
R05842 4 ethylene oxide hydrolase
R06510 4
R06854 4
R06973 4
R07253 4 acyl-CoA:malonyl-CoA C-acyltransferase
(decarboxylating,oxoacyl-reducing, thioester-hydrolysing and cyclizing)
R07399 4
R00013 5 Glyoxylate carboxy-lyase (dimerizing)
R00023 5 NADH:hyponitrite oxidoreductase
R00143 5 Ammonia:(acceptor) oxidoreductase
R00148 5
R00339 5 (R,R)-Tartrate hydro-lyase
R00340 5 (S,S)-Tartrate hydro-lyase
R00341 5 ATP:oxaloacetate carboxy-lyase (transphosphorylating)
R00342 5 (S)-malate:NAD+ oxidoreductase
R00344 5 Pyruvate:carbon-dioxide ligase (ADP-forming)
R00345 5 Orthophosphate:oxaloacetate carboxyl-lyase (phosphorylating)
R00346 5 Pyrophosphate:oxaloacetate carboxy-lyase (transphosphorylating)
R00350 5 4-Hydroxy-4-carboxymethyl-2-oxoglutarate pyruvate-lyase
R00351 5 Citrate oxaloacetate-lyase ((pro-3S)-CH2COO- -> acetyl-CoA)
R00352 5 ATP:citrate oxaloacetate-lyase ((pro-3S)-CH2COO-
->acetyl-CoA)(ATP-dephosphorylating)
R00354 5 (3S)-Citryl-CoA oxaloacetate-lyase
R00360 5 (S)-Malate:oxygen oxidoreductase
R00362 5 Citrate oxaloacetate-lyase ((pro-3S)-CH2COO- -->acetate)
R00363 5 Oxaloacetate keto-enol-isomerase
R00468 5 Glyoxylate:NADP+ oxidoreductase (CoA-oxalylating)
R00470 5 4-Hydroxy-2-oxoglutarate glyoxylate-lyase
R00471 5 D-4-Hydroxy-2-oxoglutarate glyoxylate-lyase
R00472 5 L-Malate glyoxylate-lyase (CoA-acetylating)
R00473 5 (3S)-3-Carboxy-3-hydroxypropanoyl-CoA glyoxylate-lyase
R00475 5 (S)-2-Hydroxy-acid:oxygen 2-oxidoreductase
R00477 5 3-Oxalomalate glyoxylate-lyase
R00602 5 Hydorogen-peroxide:hydrogen-peroxide oxidoreductase
R00605 5 methanol:NAD+ oxidoreductase
R00608 5 Methanol:oxygen oxidereductase
R00614 5 Formaldehyde:formaldehyde oxidoreductase
R00658 5 2-Phospho-D-glucerate hydro-lyase
R00661 5 Phosphoenolpyruvate 2,3-phosphonomutase
R00717 5 Glycolate:NAD+ oxidoreductase
R01016 5 Glycerone-phosphate phospho-lyase
R01082 5 (S)-Malate hydro-lyase
R01238 5 4-Hydroxybenzoate carboxy-lyase
R01241 5
R01256 5 (S)-Malate:CoA ligase (ADP-forming)
R01295 5 benzoate,NADPH:oxygen oxidoreductase(4-hydroxylating)
R01296 5 4-hydroxybenzoate,NAD(P)H:oxygen oxidoreductase (3-hydroxylating)
R01297 5 4-hydroxybenzoate,NADH:oxygen oxidoreductase
(1-hydroxylating,decarboxylating)
R01360 5 (S)-3-Hydroxy-3-methylglutaryl-CoA acetoacetate-lyase
R01361 5 (R)-3-Hydroxybutanoate:NAD+ oxidoreductase
R01366 5 Acetoacetate carboxy-lyase
R01367 5 Acetoacetate hydro-lyase
R01419 5 Benzaldehyde:NAD+ oxidoreductase
R01421 5 Benzoyl phosphate phosphohydrolase
R01426 5
R01447 5 (S)-Lactate:oxaloacetate oxidoreductase
R01505 5 2,3-dihydro-2,3-dihydroxybenzoate:NAD+ oxidoreductase
R01506 5 2,3-Dihydroxybenzoate:oxygen 2,3-oxidoreductase (decyclizing)
R01507 5 2,3-Dihydroxybenzoate:oxygen 3,4-oxidoreductase (decyclizing)
R01627 5 3-Dehydroshikimate hydro-lyase
R01628 5 3-hydroxybenzoate,NADPH:oxygen oxidoreductase (4-hydroxylating)
R01629 5
R01631 5 Protocatechuate:oxygen 3,4-oxidoreductase (decyclizing)
R01632 5 Protocatechuate:oxygen 4,5-oxidoreductase (decyclizing)
R01633 5
(3S,4R)-3,4-dihydroxycyclohexa-1,5-diene-1,4-dicarboxylate:NAD+oxidoreductase
R01634 5 3,4-Dihydroxyphthalate carboxy-lyase
R01635 5 4,5-Dihydroxyphthalate carboxy-lyase
R01735 5 (R)-Lactaldehyde:NAD+ 2-oxidoreductase
R01781 5 Glycol:NAD+ oxidoreductase
R01908 5 Oxalyl-CoA carboxy-lyase
R02081 5 (R)-Mevalonate:NAD+ oxidoreductase (CoA-acetylating)
R02083 5 (S)-3-Hydroxy-3-methylglutaryl-CoA hydrolase
R02085 5 (S)-3-Hydroxy-3-methylglutaryl-CoA hydro-lyase
R02257 5 Propane-1,2-diol:NAD+ oxidoreductase
R02258 5 (S)-Propane-1,2-diol:NAD+ oxidoreductase
R02260 5 (S)-Lactaldehyde:NADP+ oxidoreductase
R02261 5
R02419 5 (R)-Malate hydro-lyase
R02489 5 Gentisate carboxy-lyase
R02491 5 L-Citramalyl-CoA hydro-lyase
R02504 5 Trimetaphosphate hydrolase
R02527 5 (R)-Lactaldehyde:NAD+ oxidoreductase
R02528 5
R02531 5 Lactaldehyde:NAD+ 1-oxidoreductase
R02601 5
R02604 5
R02762 5 2-Hydroxymuconate semialdehyde:NAD+ 6-oxidoreductase
R02763 5
R02940 5 2-Propyn-1-al:NAD+ oxidoreductase
R02941 5 salicylaldehyde:NAD+ oxidoreductase
R02942 5 Acetylsalicylate O-acetylhydrolase
R02947 5 2-Acetolactate carboxy-lyase
R02948 5 (S)-2-Hydroxy-2-methyl-3-oxobutanoate carboxy-lyase
R02955 5 Acetyl-CoA:citramalate CoA-transferase
R02963 5 Lactoyl-CoA hydro-lyase
R03026 5 (S)-3-Hydroxybutanoyl-CoA hydro-lyase
R03027 5 (3R)-3-Hydroxybutanoyl-CoA hydro-lyase
R03051 5 2,3-Dihydroxy-3-methylbutanoate:NADP+ oxidoreductase (isomerizing)
R03052 5 2-Acetolactate methylmutase
R03153 5 Acetyl-CoA:citramalate CoA-transferase
R03157 5
R03158 5
R03276 5 (S)-3-Hydroxybutanoyl-CoA 3-epimerase
R03543 5 benzene,NADH:oxygene 1,2-oxidoreductase
R03567 5 6-Methylsalicylate carboxy-lyase
R03693 5 (S)-2-Methylmalate hydro-lyase
R03702 5 Triacetolactone lactonohydrolase
R03891 5 Benzene-1,2,4-triol:oxygen 1,2-oxidoreductase (decyclizing)
R03896 5 (R)-2-Methylmalate hydro-lyase
R03959 5 2,5-Dihydro-5-oxofuran-2-acetate lyase (decyclizing)
R03995 5
R04053 5 3-phosphonopyruvate carboxy-lyase
R04061 5 Benzene-1,2,4-triol:oxygen 1,2-oxidoreductase (decyclizing)
R04177 5 2-Hydroxyethylenedicarboxylate hydro-lyase
R04223 5
R04417 5
R04439 5 (R)-2,3-Dihydroxy-3-methylbutanoate:NADP+
oxidoreductase(isomerizing)
R04919 5
R05071 5 (S)-2-Acetolactate methylmutase
R05078 5
R05204 5
R05246 5
R05249 5 Resorcinol,NADPH:oxogen oxidoreductase (2-hydroxylating)
R05274 5 vanillate:oxygen oxidoreductase (demethylating)
R05399 5 1,2,4-trihydroxybenzene:NAD oxidoreductase
R05482 5
R05595 5
R05621 5
R05724 5 nitric oxide, NAD(P)H2:oxygen oxidoreductase
R06602 5
R06603 5
R06851 5 phenol,NADPH:oxygen oxidoreductase (2-hydroxylating)
R06853 5
R06893 5 aryl-ester hydrolase
R06925 5
R06989 5 2,5-Dihydro-5-oxofuran-2-acetate lyase (decyclizing)
R07183 5 acetylacetone:oxygen oxidoreductase
R07188 5 benzoate,NADH:oxygen oxidoreductase (1,2-hydroxylating)
R07290 5 formyl-CoA:oxalate CoA-transferase
R00005 6 Urea-1-carboxylate amidohydrolase
R00025 6 2-Nitropropane:oxygen 2-oxidoreductase
R00027 6 2-Hydroxy-1,2-diphenylethanone benzaldehyde-lyase
R00048 6 (R)-3-((R)-3-Hydroxybutanoyloxy)-butanoate hydroxybutanoylhydrolase
R00131 6 Urea amidohydrolase
R00149 6 Carbon-dioxide:ammonia
ligase(ADP-forming,carbamate-phosphorylating)
R00150 6 ATP:carbamate phosphotransferase
R00153 6 Reduced ferredoxin:dinitrogen oxidoreductase (ATP-hydrolysing)
R00195 6 2,3-Diaminopropionate ammonia-lyase
R00213 6 O-Carbamoyl-L-serine ammonia-lyase (pyruvate-forming)
R00220 6 L-serine ammonia-lyase
R00221 6 D-serine ammonia-lyase
R00223 6 Serine ammonia-lyase
R00321 6 Acetamide amidohydrolase
R00347 6 erythro-3-hydroxy-Ls-aspartate ammonia-lyase
R00348 6 2-Oxosuccinamate amidohydrolase
R00357 6 L-Aspartic acid:oxygen oxidoreductase (deaminating)
R00359 6 D-Aspartate:oxygen oxidoreductase (deaminating)
R00365 6 glycine:NAD+ oxidoreductase (deaminating)
R00366 6 Aminoacetic acid:oxygen oxidoreductase (deaminating)
R00396 6 L-Alanine:NAD+ oxidoreductase (deaminating)
R00402 6 succinate:NAD+ oxidoreductase
R00469 6 Ureidoglycolate amidohydrolase (decarboxylating)
R00490 6 L-Aspartate ammonia-lyase
R00524 6 Formamide amidohydrolase
R00606 6 Methylamine:(acceptor) oxidoreductase (deaminating)
R00697 6 L-Phenylalanine ammonia-lyase
R00728 6 L-Tyrosine phenol-lyase (deaminating)
R00748 6 Ethanolamine-phosphate phospho-lyase (deaminating)
R00749 6 Ethanolamine ammonia-lyase
R00823 6 Anthranilate,NADH:oxygen oxidoreductase
(1,2-hydroxylating,deaminating, decarboxylating)
R00842 6 sn-Glycerol-3-phosphate:NAD+ 2-oxidoreductase
R00846 6 sn-Glycerol-3-phosphate:oxygen 2-oxidoreductase
R00919 6
R00980 6 Anthranilate,NADPH:oxygen oxidoreductase
(3-hydroxylating,deaminating)
R00985 6 Chorismate pyruvate-lyase (amino-accepting)
R01010 6 Glycerone phosphate phosphohydrolase (alkaline optimum)
R01011 6 ATP:glycerone phosphotransferase
R01012 6 Phosphoenolpyruvate:glycerone phosphotransferase
R01014 6 Erythrulose-1-phosphate formaldehyde-lyase
R01015 6 D-Glyceraldehyde-3-phosphate ketol-isomerase
R01048 6 Glycerol hydro-lyase
R01085 6 3-Fumarylpyruvate acylhydrolase
R01087 6 Maleate cis-trans-isomerase
R01142 6 Methane,NADH:oxygen oxidoreductase (hydroxylating)
R01144 6 Oxaloacetate-4-methyl-ester oxaloacetohydrolase
R01171 6 Butanoyl-CoA:(acceptor) 2,3-oxidoreductase
R01209 6 2,3-Dihydroxy-3-methylbutanoate hydro-lyase
R01293 6 4-hydroxybenzaldehyde:NAD+ oxidoreductase
R01301 6 4-Hydroxybenzoyl-CoA hydrolase
R01302 6
R01305 6 2,4'-Dihydroxyacetophenone oxidoreductase (C-C-bond-cleaving)
R01308 6
R01322 6 Citrate:CoA ligase (ADP-forming)
R01323 6 Acetyl-CoA:citrate CoA-transferase
R01324 6 Citrate hydro-lyase
R01325 6 Citrate hydro-lyase
R01333 6 glycolaldehyde:NAD+ oxidoreductase
R01334 6 2-Phosphoglycolate phosphohydrolase
R01335 6
R01336 6 Carboxymethyloxysuccinate glycolate-lyase
R01364 6 4-Fumarylacetoacetate fumarylhydrola
R01393 6 Hydroxypyruvate carboxy-lyase
R01394 6 Hydroxypyruvate ketol-isomerase
R01469 6 Ethanolamine:oxygen oxidoreductase (deaminating)
R01518 6 2-Phospho-D-glycerate 2,3-phosphomutase
R01550 6 Propan-2-ol:NADP+ oxidoreductase
R01610 6
5-Dehydro-2-deoxy-D-glyconate-6-phosphatemalonate-semialdehyde-lyase
R01714 6 5-O-(1-Carboxyvinyl)-3-phosphoshikimate phosphate-lyase
R01715 6 Chorismate pyruvatemutase
R01717 6 Chorismate hydroxymutase
R01745 6 (R)-Glycerate:NAD+ oxidoreductase
R01748 6 D-Glycerate-2-phosphate phosphohydrolase
R01751 6 (R,R)-Tartrate carboxy-lyase
R01763 6 Benzyl alcohol:NAD+ oxidoreductase
R01764 6 Benzoylformate carboxy-lyase
R01782 6 2-Dehydro-3-deoxy-D-pentanoate glycoaldehyde-lyase
R01784 6 2-Dehydro-3-deoxy-L-pentanoate glycolaldehyde
R01785 6 L-Xylulose 1-phosphate lactaldehyde-lyase
R01849 6 Reduced ferredoxin:dinitrogen oxidoreductase (ATP-hydrolysing)
R02245 6 ATP:(R)-mevalonate 5-phosphotransferase
R02246 6 (R)-Mevalonate:NAD+ oxidoreductase
R02252 6 Phenylpropanoate:NAD+ delta2-oxidoreductase
R02253 6 trans-cinnamate,NADPH:oxygen oxidoreductase (4-hydroxylating)
R02254 6 trans-Cinnamate,NADPH:oxygen oxidoreductase (2-hydroxylating)
R02262 6 L-Fuculose-1-phosphate lactaldehyde-lyase
R02263 6 L-Rhamnulose-1-phosphate lactaldehyde-lyase
R02359 6 Urethane amidohydrolase (decarboxylating)
R02376 6 Propane-1,2-diol hydro-lyase
R02404 6 Itaconate:CoA ligase (ADP-forming)
R02490 6 Citramalyl-CoA hydro-lyase
R02492 6 Nitrous-oxide:(acceptor) oxidoreductase (NO-forming)
R02529 6 Aminoacetone:oxygen oxidoreductase(deaminating)(flavin-containing)
R02546 6 (R,R)-Tartrate epimerase
R02561 6 4-aminobenzoate,NADH:oxygen oxidoreductase
(1-hydroxylating,decarboxylating)
R02577 6 Propane-1,2-diol:NAD+ 1-oxidoreductase
R02589 6 3-hydroxybenzoate,NADH:oxygen oxidoreductase (6-hydroxylating)
R02602 6 4-Oxalocrotonate carboxy-lyase
R02606 6 2,6-Dioxo-6-phenylhexa-3-enoate benzoylhydrolase
R02655 6 Gentisate aldehyde:NAD+ oxidoreductase
R02656 6 Gentisate:oxygen 1,2-oxidoreductase (decyclizing)
R02657 6
R02664 6
R02754 6 5-Dehydro-4-deoxy-D-glucarate tartronate-semialdehyde-lyase
R02855 6 (R)-Acetoin:NAD+ oxidoreductase
R02946 6 (R,R)-Butane-2,3-diol:NAD+ oxidoreductase
R02949 6 (R)-Acetoin racemase
R02988 6 3-oxoadipate:NAD+ oxidoreductase
R03028 6 Glutaconyl-1-CoA carboxy-lyase
R03030 6 L-3-Aminobutyryl-CoA ammonia-lyase
R03031 6 Vinylacetyl-CoA delta3-delta2-isomerase
R03037 6 Isochorismate pyruvate-hydrolase
R03045 6 3-Hydroxypropionyl-CoA hydro-lyase
R03046 6 beta-Alanyl-CoA cmmonia-lyase
R03080 6 (R)-Propane-1,2-diol:NAD+ oxidoreductase
R03081 6 2-Dehydro-3-deoxy-D-fuconate glycolaldehyde
R03084 6 3-Dehydroquinate hydro-lyase
R03127 6 Dihydroxyfumarate carboxy-lyase
R03246 6 1,2,3-Trihydroxybenzene:oxygen 1,2-oxidoreductase (decyclizing)
R03277 6
R03307 6 2-Carboxy-2,5-dihydro-5-oxofuran-2-acetate lyase (decyclizing)
R03308 6 3-Carboxy-2,5-dihydro-5-oxofuran-2-acetate lyase (decyclizing)
R03540 6
R03562 6 Toluene,NADPH:oxogen oxidoreductase (2-hydroxylating)
R03566 6 3-Cresol,NADPH:oxogen oxidoreductase (2-hydroxylating)
R03694 6
R03695 6
R03696 6 L-threo-3-Methylaspartate ammonia-lyase
R03774 6 L-Rhamnonate hydro-lyase
R03887 6
R03892 6
R03893 6 4-Carboxymethylenebut-2-en-4-olide lactonohydrolase
R03897 6
R03898 6
R03966 6
R04138 6 3-Methylcrotonoyl-CoA:carbon-dioxide ligase (ADP-forming)
R04260 6 2-Oxo-2,5-dihydrofuran-5-acetate delta3-delat2-isomerase
R04399 6
R04440 6 (R)-2,3-Dihydroxy-3-methylbutanoate:NADP+
oxidoreductase(isomerizing)
R04441 6 (R)-2,3-Dihydroxy-3-methylbutanoate hydro-lyase
R04453 6
4-Carboxy-2-hydroxy-cis,cis-muconate-6-semialdehyde:NADP+6-oxidoreductase
R04488 6
R04489 6 2-Hydroxy-2-hydropyrone-4,6-dicarboxylate lyase (decyclizing)
R04781 6 4-Carboxy-4-hydroxy-2-oxoadipate hydro-lyase
R05077 6
R05079 6
R05119 6 3-Butyn-1-al:NAD+ oxidoreductase
R05136 6
R05138 6
R05148 6 benzene-1,4-dicarboxylate, NADH:oxygen
oxidoreductase(1,2-hydroxylating)
R05236 6 4-Hydroxymuconic-semialdehyde:NAD+ oxidoreductase
R05250 6
R05273 6 4-Hydroxy-3-methoxybenzoate:oxygen oxidoreductase
R05275 6
cis-4,5-dihydroxycyclohexa-1(6),2-diene-1,2-dicarboxylate:NAD+oxidoreductase
R05280 6
R05360 6
2-Hydroxy-6-oxo-6-(2-hydroxyphenyl)-hexa-2,4-dienoatebenzoylhydrolase
R05361 6
2-Hydroxy-6-oxo-6-(2-hydroxyphenoxy)-hexa-2,4-dienoatebenzoylhydrolase
R05375 6 4-Hydroxyphthalate carboxy-lyase
R05378 6 2-Deoxy-5-keto-D-gluconic acid 6-phosphate
Dihydroxyacetonephosphate-lyase
R05509 6
R05552 6
R05590 6 Acylamide aminohydrolase
R05591 6 Nitrile aminohydrolase
R05603 6
R05679 6 sn-Glycerol-1-phosphate:NAD 2-oxidoreductase
R05699 6 Vanillin:NAD oxidoreductase
R05758 6 threo-3-hydroxy-L-aspartate ammonia-lyase
R05861 6 D-alanine:oxygen oxidoreductase (deaminating)
R06154 6 methylamine:oxygen oxidoreductase (deaminating) (copper-containing)
R06180 6
R06744 6
R06783 6 trans-Cinnamate,NADH:oxygen oxidoreductase (2,3-hydroxylating)
R06789 6
R06838 6 4-carboxymethylenebut-2-en-4-olide lactonohydrolase
R06847 6 shikimate:NAD+ 3-oxidoreductase
R06852 6
R06892 6
R06924 6
R06990 6 2-Oxo-2,5-dihydrofuran-5-acetate delta3-delat2-isomerase
R07164 6 L-aspartate:NAD+ oxidoreductase (deaminating)
R07173 6 hydroxylamine:acceptor oxidoreductase
R07189 6 trans-cinnamate,NADPH:oxygen oxidoreductase (2-hydroxylating)
R07316 6 carbamate hydro-lyase
R00024 7 D-Ribulose 1,5-bisphosphate carboxy-lyase (dimerizing)
R00031 7 1,2-Benzenediol:oxygen oxidoreductase
R00038 7 4-Hydroxy-3-hexanone propanal-lyase
R00043 7 1,2-Bis(4-hydroxy-3-methoxyphenyl)ethylene:oxygen
oxidoreductase(alpha-beta-bond-cleaving)
R00262 7 L-threo-3-Methylaspartate carboxy-aminomethylmutase
R00368 7 N-(carboxymethyl)-D-alanine:NAD+ oxidoreductase (glycine-forming)
R00369 7 L-Alanine:glyoxylate aminotransferase
R00370 7 Acetyl-CoA:glycine C-acetyltransferase
R00371 7 Succinyl-CoA:glycine C-succinyl-transferase(decarboxylating)
R00373 7 Glycine:oxaloacetate aminotransferase
R00397 7 L-Aspartate 4-carboxy-lyase
R00398 7 2,2'-iminodipropanoate:NAD+ oxidoreductase (L-alanine-forming)
R00399 7
R00400 7 L-Alanine:2-oxo-acid aminotransferase
R00401 7 L-Alanine racemase
R00405 7 Succinate:CoA ligase (ADP-forming)
R00406 7
R00407 7 Succinyl-CoA hydrolase
R00409 7 (2S,3R)-3-Hydroxybutane-1,2,3-tricarboxylate pyruvate-lyase
R00410 7 Succinyl-CoA:3-oxo-acid CoA-transferase
R00478 7 erythro-3-Hydroxy-L-aspartate glyoxylate-lyase
R00479 7 Isocitrate glyoxylate-lyase
R00480 7 ATP:L-aspartate 4-phosphotransferase
R00481 7
R00482 7 L-Aspartate:ammonia ligase (ADP-forming)
R00484 7 N-Carbamoyl-L-aspartate amidohydrolase
R00485 7 L-Asparagine amidohydrolase
R00486 7 3-Cyano-L-alanine aminohydrolase
R00487 7 Acetyl-CoA:L-aspartate N-acetyltransferase
R00488 7 N-Acetyl-L-aspartate amidohydrolase
R00489 7 L-Aspartate 1-carboxy-lyase
R00491 7 L-Aspartate racemase
R00526 7 N-Formyl-L-aspartate amidohydrolase
R00581 7 L-serine:NAD+ oxidoreductase (deaminating)
R00582 7 L-O-Phosphoserine phosphohydrolase
R00584 7 Pyrophosphate:L-serine O-phosphotransferase
R00585 7 L-Serine:pyruvate aminotransferase
R00586 7
R00588 7 L-Serine:glyoxylate aminotransferase
R00589 7 L-2-Amino-3-hydroxypropionic acid racemase
R00590 7 L-Serine hydro-lyase (deaminating)
R00610 7 Sarcosine:oxygen oxidoreductase (demethylating)
R00688 7 L-phenylalanine:NAD+ oxidoreductase (deaminating)
R00689 7 L-Phenylalanine:oxygen oxidoreductase (deaminating)
R00690 7 L-Phenylalanine:oxygen 2-oxidoreductase (decarboxylating)
R00691 7 L-Arogenate hydro-lyase (decarboxylating)
R00692 7 L-Phenylalanine(L-histidine):pyruvate aminotransferase
R00693 7 Acetyl-CoA:L-phenylalanine N-acetyltransferase
R00695 7 L-Aspartate:phenylpyruvate aminotransferase
R00698 7 Donor:hydrogen-peroxide oxidoreductase
R00699 7 L-Phenylalanine carboxy-lyase
R00709 7 Isocitrate:NAD+ oxidoreductase (decarboxylating)
R00713 7 Succinate-semialdehyde:NAD+ oxidoreductase
R00729 7 L-Tyrosine:oxygen oxidoreductase (deaminating)
R00730 7 L-Tyrosine,NADPH:oxygen oxidoreductase (N-hydroxylating)
R00731 7 L-Tyrosine:oxygen oxidoreductase
R00732 7 L-arogenate:NAD+ oxidoreductase
R00736 7 L-Tyrosine carboxy-lyase
R00737 7 L-Tyrosine ammonia-lyase
R00739 7 L-Tyrosine 2,3-aminomutase
R00751 7 L-Threonine acetaldehyde-lyase
R00774 7 Urea:carbon-dioxide ligase (ADP-forming)
R00775 7 Guanidinoacetate amidohydrolase
R00776 7 (-)-Ureidoglycolate urea-lyase
R00777 7 N-Amidino-L-aspartate amidinohydrolase
R00778 7 Urea hydro-lyase
R00841 7 Glycerol-3-phosphate phosphohydrolase
R00845 7 sn-glycerol-3-phosphate:NADP+ 1-oxidoreductase
R00847 7 ATP:glycerol 3-phosphotransferase
R00907 7 L-Alanine:3-oxopropanoate aminotransferase
R00914 7
R00920 7 Propanoate:CoA ligase (ADP-forming)
R00921 7 acetyl-CoA:phosphate acetyltransferase
R00922 7 2-Methyl-3-oxopropanoate:NAD+ oxidoreductase (CoA-propanoylating)
R00923 7 (S)-2-Methyl-3-oxopropanoyl-CoA carboxy-lyase
R00927 7 Propanoyl-CoA:acetyl-CoA C-acyltransferase
R00928 7 Acetyl-CoA:propanoate CoA-transferase
R00930 7 (S)-2-Methyl-3-oxopropanoyl-CoA:pyruvate carboxyltransferase
R00931 7 2-Methylcitrate oxaloacetate-lyase
R00932 7 2-Hydroxyglutarate glyoxylate-lyase (CoA-propanoylating)
R00934 7
R00935 7 (S)-Methylmalonate semialdehyde:NAD+
oxidoreductase(CoA-propanoylating)
R00983 7 2,3-Dihydroxyindole:oxygen 2,3-oxidoreductase (decyclizing)
R00987 7 L-Kynurenine hydrolase
R00988 7 N-Formylanthranilate amidohydrolase
R00989 7 Malonyl-CoA:anthranilate N-malonyltransferase
R00990 7 2-Aminobenzoate carboxy-lyase
R00991 7
R00994 7
R01034 7 Glycerol:NAD+ oxidoreductase
R01036 7 Glycerol:NAD+ oxidoreductase
R01043 7 Glycerol-2-phosphate phosphohydrolase
R01044 7 Pyrophosphate:glycerol 1-phosphotransferase
R01047 7 Glycerol hydro-lyase
R01058 7 D-glyceraldehyde 3-phosphate:NADP+ oxidoreductase
R01059 7 ATP:D-glyceraldehyde 3-phosphotransferase
R01061 7 D-Glyceraldehyde-3-phosphate:NAD+ oxidoreductase(phosphorylating)
R01064 7
2-Dehydro-3-deoxy-D-galactonate-6-phosphateD-glyceraldehyde-3-phosphate-lyase
R01066 7 2-Deoxy-D-ribose-5-phosphate acetaldehyde-lyase
R01068 7 D-Fructose-1,6-bisphosphate D-glyceraldehyde-3-phosphate-lyase
R01069 7 D-Tagatose 1,6-bisphosphate triosephosphate lyase
R01070 7 beta-D-fructose 1,6-bisphosphate D-glyceraldehyde-3-phosphate-lyase
R01150 7 D-AlanineD-Alanine ligase (ADP-forming)
R01172 7 butyraldehyde:NAD+ oxidoreductase (CoA-acetylating)
R01174 7 Butanoyl-CoA:orthophosphate butanoyltransferase
R01177 7 Acetyl-CoA:acetyl-CoA C-acetyltransferase
R01179 7 Butanoyl-CoA:acetate CoA-transferase
R01180 7 3-Ethylmalate glyoxylate-lyase (CoA-butanoylating)
R01181 7 2-Methylpropanoyl-CoA CoA-carbonylmutase
R01210 7 3-Methyl-2-oxobutanoate:NAD+
oxidoreductase(CoA-mehtylpropanoylating)
R01211 7 (R)-3,3-Dimethylmalate:NAD+ oxidoreductase (decarboxylating)
R01213 7 3-Carboxy-3-hydroxy-4-methylpentanoate
3-methyl-2-oxobutanoate-lyase(CoA-acetylating)
R01215 7 L-Valine:pyruvate aminotransferase
R01216 7 2-Hydroxy-2-isopropylbutanedioate formaldehyde-lyase
R01365 7 Butanoyl-CoA:acetoacetate CoA-transferase
R01373 7 Prephenate hydro-lyase (decarboxylating)
R01388 7 D-Glycerate:NADP+ 2-oxidoreductase
R01390 7
R01395 7 ATP:carbamate phosphotransferase
R01397 7 Carbamoyl-phosphate:L-aspartate carbamoyltransferase
R01400 7
R01408 7 Formamide hydro-lyase
R01424 7 N-Benzoylglycine amidohydrolase
R01434 7 L-Valine:NAD+ oxidoreductase(deaminating)
R01440 7 D-Xylulose-5-phosphate:formaldehyde glycolaldehydetransferase
R01449 7 Acetyl-CoA:propanoate CoA-transferase
R01468 7 ATP:ethanolamine O-phosphotransferase
R01470 7 sn-Glycero-3-phosphoethanolamine glycerophosphohydrolase
R01509 7 2,3-Dihydroxybenzoate:L-serine ligase
R01511 7 D-Glycerate-3-phosphate phosphohydrolase
R01512 7 ATP:3-phospho-D-glycerate 1-phosphotransferase
R01513 7 3-Phospho-D-glycerate:NAD+ 2-oxidoreductase
R01514 7 ATP:(R)-glycerate 3-phosphotransferase
R01515 7 3-Phospho-D-glyceroyl phosphate phosphohydrolase
R01516 7 3-Phospho-D-glycerate 1,2-phosphomutase
R01559 7 Succinyl-CoA:oxalate CoA-transferase
R01584 7 N-methyl-L-alanine:NADP+ oxidoreductase (demethylating,
deaminating)
R01589 7 Methylguanidine amidinohydrolase
R01621 7 D-Xylulose 5-phosphate D-glyceraldehyde-3-phosphate-lyase
R01662 7 3-Phospho-D-glyceroyl phosphate 2,3-phosphomutase
R01728 7 Prephenate:NAD+ oxidoreductase(decarboxylating)
R01731 7 L-Aspartate:2-oxoglutarate aminotransferase
R01749 7 D-Glycerate:NAD+ oxidoreductase (carboxylating)
R01752 7 D-Glyceraldehyde:NAD+ oxidoreductase
R01766 7 L-threo-3-Phenylserine benzaldehyde-lyase
R01859 7 Propanoyl-CoA:carbon-dioxide ligase (ADP-forming)
R01860 7 4-Aminobenzoate carboxy-lyase
R01872 7 Quinate:NAD+ 5-oxidoreductase
R01899 7 Isocitrate:NADP+ oxidoreductase (decarboxylating)
R01900 7 Isocitrate hydro-lyase
R01902 7 ATP:L-rhamnulose 1-phosphotransferase
R01937 7
R02084 7 succinyl-CoA:3-hydroxy-3-methylglutarate CoA-transferase
R02139 7 Barbiturate amidohydrolase
R02243 7 cis-Aconitate carboxy-lyase
R02244 7 trans-Aconitate delta2-delta3-isomerase
R02278 7 2-Dehydro-3-deoxy-L-arabinonate hydro-lyase
R02279 7 5-Dehydro-4-deoxy-D-glucarate hydro-lyase (decarboxylating)
R02343 7 Acetoin:NAD+ oxidoreductase
R02377 7 Propane-1,3-diol:NAD+ 1-oxidoreductase
R02407 7 Succinyl-CoA:citramalate CoA-transferase
R02412 7 ATP:shikimate 3-phosphotransferase
R02414 7 Shikimate:NADP+ 5-oxidoreductase
R02422 7 Allantoate amidinohydrolase
R02429 7 D-Xylonate hydro-lyase
R02518 7
R02520 7
R02522 7 L-Arabinonate hydro-lyase
R02544 7 meso-tartrate:NAD+ oxidoreductase
R02545 7 meso-Tartaric acid:NAD+ oxidoreductase
R02547 7 trans-2,3-Epoxysuccinate hydrolase
R02550 7
R02551 7 N-Benzyloxycarbonylglycine urethanehydrolase
R02603 7
R02648 7 Glycerol 1,2-cyclic phosphate 2-glycerophosphohydrolase
R02672 7 4-Hydroxybenzoylformate carboxy-lyase
R02673 7 (S)-2-Hydroxy-2-(4-hydroxyphenyl)acetate:oxygen 1-oxidoreductase
R02752 7 D-Glucarate hydro-lyase
R02802 7 Reduced ferredoxin:dinitrogen oxidoreductase (ATP-hydrolysing)
R02817 7 Serine-phosphoethanolamine ethanolaminephosphohydrolase
R02853 7 D-O-Phosphoserine phosphohydrolase
R02877 7 Vanillyl alcohol:oxygen oxidoreductase
R02935 7 (S)-Ureidoglycolate:NAD+ oxidoreductase
R02950 7 4-Coumarate:oxygen oxidoreductase
R02952 7
R02956 7 Succinyl-CoA:citramalate CoA-transferase
R02991 7 4-Carboxymethylbut-3-en-4-olide enol-lactonohydrolase
R03014 7 ATP:L-rhamnulose 1-phosphotransferase
R03032 7 D-Arabinonate hydro-lyase
R03083 7 2-Dehydro-3-deoxy-D-arabino-heptonate 7-phosphate
phosphate-lyase(cyclyzing)
R03128 7
R03140 7 D-Ribulose 1,5-bisphosphate carboxy-lyase (dimerizing)
R03154 7 Succinyl-CoA:citramalate CoA-transferase
R03181 7 4-Maleylacetoacetate cis-trans-isomerase
R03204 7 2,5-Dihydroxypyridine:oxygen 5,6-oxidoreductase
R03241 7 ATP:L-fuculose 1-phosphotransferase
R03245 7 ATP:(R)-5-phosphomevalonate phosphotransferase
R03247 7 Gallate carboxy-lyase
R03298 7
R03460 7
Phosphoenolpyruvate:3-phosphoshikimate5-O-(1-carboxyvinyl)-transferase
R03462 7 Biphenyl-2,3-diol:oxygen 1,2-oxidoreductase (decyclizing)
R03463 7 2,6-dioxo-6-phenylhexanoate:NADP+ delta2-oxidoreductase
R03470 7 4-Carboxymuconolactone carboxy-lyase
R03546 7 Cyanate C-N-lyase
R03559 7 toluene,NADH:oxygen oxidoreductase (1,2-hydroxylating)
R03560 7 Toluene,NADPH:oxogen oxidoreductase (2-hydroxylating)
R03568 7 4-Cresol,NADPH:oxogen oxidoreductase (2-hydroxylating)
R03608 7 o-Cresol,NADPH:oxogen oxidoreductase (2-hydroxylating)
R03630 7 Phthalate,NADH:oxygen oxidoreductase (4,5-hydroxylating)
R03671 7 D-Fuconate hydro-lyase
R03707 7 (S,S)-Butane-2,3-diol:NAD+ oxidoreductase
R03709 7 3-(2-Hydroxyphenyl)propanoate:NAD+ oxidoreductase
R03758 7
R03759 7 (R)-1-Aminopropan-2-ol:NAD+ oxidoreductase
R03772 7 L-rhamno-1,4-lactone lactonohydrolase
R03790 7
R03792 7
R03868 7 3-Maleylpyruvate cis-trans-isomerase
R03884 7 (E)-Glutaconate CoA-transferase
R03889 7 2-Aminomuconate semialdehyde:NAD+ 6-oxidoreductase
R03937 7
R04088 7 Toluene-cis-1,2-dihydrodiol:NAD+ oxidoreductase
R04089 7 3-Methylcatechol:oxygen 2,3-oxidoreductase(decyclizing)
R04137 7 3-Hydroxyisopentyl-CoA hydro-lyase
R04152 7 (2-Aminoethyl)phosphonate:pyruvate aminotransferase
R04248 7
R04278 7 2-Hydroxy-2-hydropyrone-4,6-dicarboxylate:NAD+ 6-oxidoreductase
R04351 7 ATP:5-dehydro-2-deoxy-D-gluconate 6-phosphotransferase
R04375 7
R04482 7 4-Carboxy-2-oxo-3-hexenedioate delta2,delta4-2-oxo,delta3-isomerase
R04782 7 Reduced ferredoxin:dinitrogen oxidoreductase (ATP-hydrolysing)
R05053 7 D-Aspartate:2-oxoglutarate aminotransferase
R05076 7
R05137 7
R05298 7
R05309 7
1,6-dihydroxy-5-methylcyclohexa-2,4-dienecarboxylate:NAD+oxidoreductase
(decarboxylating)
R05314 7
1,2-Dihydroxy-6-methylcyclohexa-3,5-dienecarboxylate:NAD+oxidoreductase
(decarboxylating)
R05337 7
R05358 7 Acrylonitrile aminohydrolase
R05362 7 2-Hydroxy-6-oxoocta-2,4,7-trienoate formylhydrolase
R05365 7 2-Hydroxy-6-oxo-(2'-aminophenyl)-hexa-2,4-dienoate benzoylhydrolase
R05373 7 Methylmalonyl-CoA carboxy-lyase
R05381 7 Diethanolamine Ethanolamine-lyase
R05411 7
R05413 7
R05457 7
R05551 7
R05553 7 4-amino-4-deoxychorismate pyruvate-lyase
R05554 7 Ureidoglycine aminohydrolase
R05562 7 Biuret amidohydrolase
R05563 7 Biuret amidohydrolase
R05596 7 Nitrile hydro-lyase
R05598 7 Benzylsuccinate fumarate-lyase
R05605 7
2-dehydro-3-deoxy-D-gluconate-6-phosphateD-glyceraldehyde-3-phosphate-lyase
R05608 7 D-galactarate hydro-lyase
R05636 7 1-Deoxy-D-xylulose-5-phosphate pyruvate-lyase (carboxylating)
R05661 7
R05773 7 3-hydroxy-3-(4-hydroxy-3-methoxyphenyl)propionyl-CoA:vanillin
lyase(acetyl-CoA-forming)
R05781 7 cyclic-imide amidohydrolase (decyclicizing)
R05862 7 sarcosine:oxygen oxidoreductase (deaminating)
R06126 7 L-serine:NADP+ 3-oxidoreductase
R06171 7 L-Allothreonine acetaldehyde-lyase
R06782 7 3-phenylpropanoate,NADH:oxygen oxidoreductase (2,3-hydroxylating)
R06785 7
R06788 7
R06870 7 Phosphoethanolamine phosphohydrolase
R06886 7
R06889 7
R06891 7
R06915 7 salicylate,NADH:oxygen
oxidoreductase(1-hydroxylating,decarboxylating)
R06923 7
R06987 7 Acetyl-CoA:formate C-acetyltransferase
R07294 7 phenylglyoxylyl-CoA hydrolase
R07298 7 glycerol-1-phosphate phosphohydrolase
R07315 7 carbamate hydro-lyase
R07410 7 L-aspartate:NAD+ oxidoreductase (deaminating)
R00042 8 4-Hydroxyphenylpyruvate:oxygen oxidoreductase (decarboxylating)
R00045 8 1,2-Benzenediol:oxygen oxidoreductase
R00047 8 6-Hydroxynicotinate, hydrogen-donor:oxygen
oxidoreductase(5-hydroxylating)
R00053 8 Tannin acylhydrolase
R00093 8 L-glutamate:NAD+ oxidoreductase (transaminating)
R00239 8 ATP:L-glutamate 5-phosphotransferase
R00240 8 ATP:L-glutamate 1-phosphotransferase
R00241 8 ATP:L-glutamate 1-phosphotransferase
R00243 8 L-Glutamate:NAD+ oxidoreductase (deaminating)
R00245 8 L-Glutamate 5-semialdehyde:NAD+ oxidoreductase
R00250 8 L-Glutamate:oxygen oxidoreductase (deaminating)
R00251 8 5-Oxoproline amidohydrolase (ATP-hydrolysing)
R00253 8 L-Glutamate:ammonia ligase (ADP-forming)
R00254 8
R00256 8 L-Glutamine amidohydrolase
R00258 8 L-Alanine:2-oxoglutarate aminotransferase
R00259 8 Acetyl-CoA:L-glutamate N-acetyltransferase
R00260 8 L-Glutamate racemase
R00261 8 L-Glutamate 1-carboxy-lyase
R00264 8 2,5-dioxopentanoate:NADP+ 5-oxidoreductase
R00265 8 2-Oxoglutarate:NADP+ 2-oxidoreductase (CoA-succinylating)
R00268 8 Oxalosuccinate:NADP+ oxidoreductase (decarboxylating)
R00269 8 2-Oxoglutaramate amidohydrolase
R00270 8
R00271 8 2-Hydroxybutane-1,2,4-tricarboxylate
2-oxoglutarate-lyase(CoA-acetylating)
R00272 8 2-Oxoglutarate carboxy-lyase
R00279 8 D-Glutamate(D-aspartate):oxygen oxidoreductase (deaminating)
R00355 8 L-Aspartate:2-oxoglutarate aminotransferase
R00356 8
R00372 8 Glycine:2-oxoglutarate aminotransferase
R00411 8 N-succinyl-L-glutamate amidohydrolase
R00474 8 2-Hydroxy-3-oxoadipate glyoxylate-lyase (carboxylating)
R00525 8 N-Formyl-L-glutamate amidohydrolase
R00575 8 Carbon-dioxide:L-glutamine amido-ligase
(ADP-forming,carbamate-phosphorylating)
R00694 8 L-Phenylalanine:2-oxoglutarate aminotransferase
R00707 8 L-1-Pyrroline-5-carboxylate:NAD+ oxidoreductase
R00734 8 L-Tyrosine:2-oxoglutarate aminotransferase
R00756 8 ATP:D-fructose-6-phosphate 1-phosphotransferase
R00762 8 D-Fructose-1,6-bisphosphate 1-phosphohydrolase
R00764 8 Pyrophosphate:D-fructose-6-phosphate 1-phosphotransferase
R00829 8 Succinyl-CoA:acetyl-CoA C-acyltransferase
R00830 8 Succinyl-CoA:glycine C-succinyl-transferase(decarboxylating)
R00831 8 Succinyl-CoA:glycine C-succinyl-transferase(decarboxylating)
R00833 8 (R)-2-Methyl-3-oxopropanoyl-CoA CoA-carbonylmutase
R00904 8 beta-Aminopropion aldehyde:NAD+ oxidoreductase
R00905 8 N-Carbamoyl-beta-alanine amidohydrolase
R00906 8 N-(D-1-carboxyethyl)-beta-alanine:NAD+
oxidoreductase(beta-alanine-forming)
R00908 8 3-Aminopropanoate:2-oxoglutarate aminotransferase
R00909 8 N-Acetyl-beta-alanine amidohydrolase
R00913 8 3-Guanidinopropanoate amidinopropionase
R00986 8 Chorismate pyruvate-lyase (amino-accepting)
R00995 8
R00996 8 L-threonine ammonia-lyase
R00997 8 1-Aminocyclopropane-1-carboxylate endolyase (deaminating)
R00998 8 (R)-2-Ethylmalate 2-oxobutanoyl-lyase (CoA-acylating)
R00999 8 O-Succinyl-L-homoserine succinate-lyase (adding cysteine)
R01000 8 2-Hydroxybutyrate:NAD+ oxidoreductase
R01121 8 ATP:(R)-5-diphosphomevalonate carboxy-lyase (dehydrating)
R01148 8 D-Alanine:2-oxoglutarate aminotransferase
R01214 8 L-Valine:2-oxoglutarate aminotransferase
R01267 8 L-Asparagine hydro-lyase
R01353 8 ATP:acetate phosphotransferase
R01355 8 2,3-Dimethylmalate pyruvate-lyase
R01370 8 Phenyllactate:NAD+ oxidoreductase
R01372 8 Phenylpyruvate:oxygen oxidoreductase
(hydroxylating,decarboxylating)
R01377 8 Phenylpyruvate carboxy-lyase
R01378 8 Phenylpyruvate keto-enol-isomerase
R01437 8 L-Valine carboxy-lyase
R01465 8 L-Threonine:NAD+ oxidoreductase
R01466 8 O-Phospho-L-homoserine phospho-lyase (adding water)
R01467 8 L-Threonine racemase
R01485 8 L-Asparagine:hydroxylamine gamma-aspartyltransferase
R01523 8 ATP:D-ribulose-5-phosphate 1-phosphotransferase
R01529 8 D-Ribulose-5-phosphate 3-epimerase
R01541 8 ATP:2-dehydro-3-deoxy-D-gluconate 6-phosphotransferase
R01553 8 Acetone-cyanohydrin acetone-lyase
R01563 8 N-Carbamoylsarcosine amidohydrolase
R01564 8 N,N-Dimethylglycine:oxygen oxidoreductase (demethylating)
R01566 8 Creatine amidinohydrolase
R01585 8 L-Glutamate:methylamine ligase (ADP-forming)
R01586 8 Methylamine:L-glutamate N-methyltransferase
R01587 8 N-Methyl-2-oxoglutaramate methylamidohydrolase
R01639 8 ATP:D-xylulose 5-phosphotransferase
R01644 8 4-Hydroxybutanoate:NAD+ oxidoreductase
R01645 8 4-hydroxy-2-oxo-heptandioate succinate semialdehyde-lyase
R01647 8
R01648 8 4-Aminobutanoate:2-oxoglutarate aminotransferase
R01649 8 2-(Acetamidomethylene)succinate amidohydrolase
(deaminating,decarboxylating)
R01688 8 ATP:butyrate 1-phosphotransferase
R01689 8 butanoate:NAD+ delta2-oxidoreductase
R01716 8 Chorismate:L-glutamine amido-ligase
R01826 8
Phosphoenolpyruvate:D-erythrose-4-phosphateC-(1-carboxyvinyl)transferase
(phosphate hydrolysing,2-carboxy-2-oxoethyl-forming)
R01901 8 ATP:L-xylulose 5-phosphotransferase
R01903 8 L-Arabitol:NAD+ 4-oxidoreductase (L-xylulose-forming)
R01905 8 3-Dehydro-L-gulonate carboxy-lyase
R01906 8
R01932 8
R01933 8 2-Oxoadipate:lipoamde 2-oxidoreductase(decarboxylating
andacceptor-succinylating)
R01934 8 (1R,2S)-1-hydroxybutane-1,2,4-tricarboxylate:NAD+
oxidoreductase(decarboxylating)
R01936 8
R01939 8 L-2-Aminoadipate:2-oxoglutarate aminotransferase
R01956 8 L-Kynurenine:2-oxoglutarate aminotransferase
R01957 8 L-Kynurenine:glyoxylote aminotransferase (cyclizing)
R01959 8 N-Formyl-L-kynurenine amidohydrolase
R01960 8 L-Kynurenine,NADPH:oxygen oxidoreductase (3-hydroxylating)
R01981 8 uronate:NAD+ 1-oxidoreductase
R01993 8 (S)-Dihydroorotate amidohydrolase
R02036 8 6-Phospho-D-gluconate hydro-lyase
R02047 8 3-Hydroxy-2-methylpropanoate:NAD+ oxidoreductase
R02048 8 (R)-3-Amino-2-methylpropanoate:2-oxoglutarate aminotransferase
R02050 8 (R)-3-Amino-2-methylpropanoate:pyruvate aminotransferase
R02069 8 D-Fructose 1,6-bisphosphate phosphohydrolase
R02071 8 ATP:D-fructose-1-phosphate 6-phosphotransferase
R02073 8 Pyrophosphate:D-fructose-6-phosphate 1-phosphotransferase
R02075 8 3,4-Dihydroxy-L-phenylalanine:oxygen
4,5-oxidoreductase(recyclizing)
R02076 8 3,4-Dihydroxy-L-phenylalanine:oxygen
2,3-oxidoreductase(recyclizing)
R02077 8 3,4-Dihydroxy-L-phenylalanine:2-oxoglutarate aminotransferase
R02078 8 L-Tyrosine,L-dopa:oxygen oxidoreductase
R02079 8 3,4-Dihydroxy-L-phenylalanine ammonia-lyase
R02080 8 3-Hydroxy-L-tyrosine carboxy-lyase
R02280 8 1-Pyrroline-4-hydroxy-2-carboxylate aminohydrolase (decyclizing)
R02284 8 L-5-Carboxymethylhydantoin amidohydrolase
R02285 8 N-Formimino-L-glutamate formiminohydrolase
R02291 8 L-Aspartate-4-semialdehyde:NADP+ oxidoreductase (phosphorylating)
R02344 8 (S,S)-Butane-2,3-diol:NAD+ oxidoreductase
R02382 8 Tyramine:oxygen oxidoreductase(deaminating)(flavin-containing)
R02383 8 Monophenol,L-dopa:oxygen oxidoreductase
R02387 8 Acetyl-CoA:arylamine N-acetyltransferase
R02423 8 Allantoate amidinohydrolase (decarboxylating)
R02424 8 Allantoin amidohydrolase
R02425 8 (S)(+)-Allantoin amidohydrolase
R02427 8 D-Xylonolactone lactonohydrolase
R02428 8 D-Xylono-1,4-lactone lactonohydrolase
R02437 8 L-Rhamnose ketol-isomerase
R02472 8 (R)-Pantoate:NADP+ 2-oxidoreductase
R02514 8 4-hydroxyphenylacetate,NADH:oxygen oxidoreductase (1-hydroxylating)
R02515 8 3-hydroxyphenylacetate,NADH:oxygen oxidoreductase (6-hydroxylating)
R02519 8 Homogentisate:oxygen 1,2-oxidoreductase (decyclizing)
R02521 8 4-Hydroxyphenylpyruvate:oxygen
oxidoreductase(hydroxylating,decarboxylating)
R02525 8 L-Arabinono-1,5-lactone lactonohydrolase
R02526 8 L-Arabinono-1,4-lactone lactonohydrolase
R02540 8 2-Phenylacetamide amidohydrolase
R02568 8 D-Fructose 1-phosphate D-glyceraldehyde-3-phosphate-lyase
R02575 8 ATP:guanidoacetate N-phosphotransferase
R02607 8 3-Phosphoglycerate:NAD+ 2-oxidoreductase
R02613 8 Phenethylamine:oxygen oxidoreductase
(deaminating)(copper-containing)
R02660 8 2-Methylpropanoyl-CoA:(acceptor) 2,3-oxidoreductase
R02714 8 D-Arabinono-1,4-lactone lactonohydrolase
R02749 8 2-Deoxy-D-ribose 1-phosphate 1,5-phosphomutase
R02750 8
R02764 8 (S)-Methylmalonyl-CoA hydrolase
R02765 8 (R)-2-Methyl-3-oxopropanoyl-CoA 2-epimerase
R02937 8 Carbamoyl-phosphate:oxamate carbamoyltransferase
R02957 8 D-Glucuronolactone:NAD+ oxidoreductase
R02990 8 Succinyl-CoA:3-oxoadipate CoA-transferase
R03097 8
R03119 8 propane-1,3-diol:NAD+ 1-oxidoreductase
R03163 8 L-Fucose ketol-isomerase
R03188 8 N-Formimino-L-aspartate iminohydrolase
R03198 8 (R)-4-dehydropantoate:NAD+ 4-oxidoreductase
R03236 8 ATP:D-tagatose-6-phosphate 1-phosphotransferase
R03266 8 4-Hydroxy-L-glutamate:2-oxoglutarate aminotransferase
R03336 8 4-hydroxyphenyllactate:NAD+ oxidoreductase
R03337 8 (R)-3-(4-hydroxyphenyl)lactate:NAD+ 2-oxidoreductase
R03341 8 4-hydroxyphenylpyruvate carboxy-lyase
R03342 8 3-(4-Hydroxyphenyl)pyruvate keto-enol-isomerase
R03365 8 3,4-Dihydroxy-trans-cinnamate:oxygen
3,4-oxidoreductase(decyclizing)
R03367 8
R03369 8
3-(2-hydroxyphenyl)propanoate,NADH2:oxygenoxidoreductase(3-hydroxylating)
R03381 8 3-Oxopropanoate:NAD+ oxidoreductase
(decarboxylating,CoA-acetylating)
R03387 8 ATP:2-dehydro-3-deoxy-galactonokinase
R03544 8
R03549 8 Gallate:oxygen 3,4-oxidoreductase (decyclizing)
R03550 8 Gallate:oxygen 4,5-oxidoreductase (decyclizing)
R03551 8
R03692 8 Dihydrocoumarin lactonohydrolase
R03791 8 (S)-Mandelate racemase
R03869 8 (S)-Methylmalonate semialdehyde:NAD+ oxidoreductase
R03871 8 (S)-Methylmalonate semialdehyde:oxygen oxidoreductase
R03936 8 Formylkynurenine hydrolase
R03942 8 L-Rhamnofuranose:NAD+ 1-oxidoreductase
R03964 8 2-hydroxybiphenyl,NADH:oxygen oxidoreductase (3-hydroxylating)
R03968 8 2-Isopropylmalate hydro-lyase
R03970 8 (5-Glutamyl)-peptide:amino-acid 5-glutamyltransferase
R03972 8
R04000 8 (E)-Glutaconate CoA-transferase
R04045 8
R04051 8
R04117 8
R04161 8 (S)-4-Hydroxymandelate racemase
R04173 8 3-Phosphoserine:2-oxoglutarate aminotransferase
R04187 8 L-Alanine:3-oxopropanoate aminotransferase
R04188 8 L-3-Amino-isobutanoate:2-oxoglutarate aminotransferase
R04200 8 D-threo-2,4-diaminopentanoate:NAD+ oxidoreductase (deaminating)
R04203 8 (2S,3S)-3-hydroxy-2-methylbutanoyl-CoA:NAD+ oxidoreductase
R04234 8 D-4-Hydroxyphenylglycine:2-oxoglutarate aminotransferase
R04246 8
R04269 8
R04277 8 2-Pyrone-4,6-dicarboxylate lactonohydrolase
R04280 8 3-O-Methylgallate:oxygen 4,5-oxidoreductase (decyclizing)
R04292 8
R04323 8 2-Amino-3-carboxymuconate semialdehyde carboxy-lyase
R04376 8
R04424 8 2-Hydroxybutane-1,2,3-tricarboxylate hydro-lyase
R04425 8 (2S,3R)-3-Hydroxybutane-1,2,3-tricarboxylate hydro-lyase
R04444 8 L-1-Pyrroline-3-hydroxy-5-carboxylate:NAD+ oxidoreductase
R04460 8 L-tyrosine,NADPH:oxygen oxidoreductase (N-hydroxylating)
R04748 8 (S)-Hydroxyhexanoyl-CoA:NAD+ oxidoreductase
R04779 8 ATP:D-fructose-6-phosphate 1-phosphotransferase
R04780 8 beta-D-Fructose 1,6-bisphosphate 1-phosphohydrolase
R04915 8 Quinoline-3,4-diol 2,4-dioxygenase (carbon monoxide-forming)
R05051 8 L-erythro-4-Hydroxyglutamate:NAD+ oxidoreductase
R05052 8 L-erythro-4-Hydroxyglutamate:2-oxoglutarate aminotransferase
R05066 8 3-Hydroxy-2-methylpropanoate:NAD+ oxidoreductase
R05239 8 cis-3-phenylcyclohexa-3,5-diene-1,2-diol:NAD+ oxidoreductase
R05297 8
R05336 8
R05366 8 2-Hydroxy-6-oxo-octa-2,4-dienoate acylhydrolase
R05379 8 Acrylonitrile hydro-lyase
R05382 8 Triethanolamine Diethanolamine-lyase
R05404 8
R05405 8
R05415 8
R05428 8
R05434 8
R05439 8
R05450 8
R05561 8 Cyanuric acid amidohydrolase
R05588 8
R05643 8 2-carboxybenzaldehyde dehydrogenase
R05660 8
R05665 8
R05688 8 1-Deoxy-D-xylulose-5-phosphate isomeroreductase
R05719 8 3-hydroxy-1H-quinolin-4-one 2,4-dioxygenase (CO-forming)
R05772 8 trans-feruloyl-CoA hydro-lyase
R05778 8 4-hydroxyphenylpyruvate:oxygen oxidoreductase (decarboxylating)
R05783 8 mandelamide hydrolase
R05831 8 xylitol:NAD oxidoreductase
R05850 8 L-ribulose-5-phosphate 4-epimerase
R05864 8 4-Hydroxy-2-oxohexanoate hydro-lyase
R06137 8
R06614 8
R06626 8
R06632 8
R06784 8
R06787 8
R06830 8
R06860 8
isochorismate:2-oxoglutarate:cyclodienyltransferase(decarboxylating,pyruvate-forming)
R06885 8
R06888 8
R06890 8
R06914 8
R06922 8
R07222 8 phenylacetyl-CoA:quinone oxidoreductase
R07276 8 L-arogenate:2-oxoglutarate aminotransferase
R07301 8 (S)-N-acetylphenylethylamine:H2O hydrolase
R07304 8 5-oxo-L-proline amidohydrolase (ATP-hydrolysing)
R07305 8 cyanuric acid amidohydrolase
R07312 8 4-hydroxyphenylacetate carboxy-lyase
R00036 9 5-Aminolevulinate hydro-lyase(adding 5-aminolevulinate
andcyclizing)
R00074 9 2-Aminophenol:oxygen oxidoreductase
R00576 9 L-Glutamine:pyruvate aminotransferase
R00579 9 L-Glutamine racemase
R00667 9 L-Ornithine:2-oxo-acid aminotransferase
R00678 9 L-tryptophan:oxygen 2,3-oxidoreductase (decyclizing)
R00758 9 D-Mannitol-1-phosphate:NAD+ 5-oxidoreductase
R00760 9 ATP:D-fructose 6-phosphotransferase
R00761 9 D-Fructose-6-phosphate D-erythrose-4-phosphate-lyase
R00763 9 D-Fructose-2,6-bisphosphate 2-phosphohydrolase
R00765 9 D-Glucosamine-6-phosphate ketol-isomerase(deaminating)
R00768 9 L-Glutamine:D-fructose-6-phosphate aminotransferase
(hexoseisomerizing)
R00771 9 D-Glucose-6-phosphate ketol-isomerase
R00772 9 D-Mannose-6-phosphate ketol-isomerase
R00866 9 ATP:D-fructose 1-phosphotransferase
R00867 9 ATP:D-fructose 6-phosphotransferase
R01056 9 D-Ribose-5-phosphate ketol-isomerase
R01067 9 D-Fructose 6-phosphate:D-glyceraldehyde-3-phosphate
glycolaldehydetransferase
R01123 9 Isopentenyl-diphosphate delta3-delta2-isomerase
R01149 9 L-Glutamine:D-alanine gamma-glutamyltransferase
R01248 9 L-Proline:NAD+ 5-oxidoreductase
R01375 9 L-Glutamine:phenylpyruvate aminotransferase
R01429 9 D-xylose:NAD+ 1-oxidoreductase
R01431 9 Xylitol:NADP+ oxidoreductase
R01432 9 D-Xylose ketol-isomerase
R01483 9 D-Glucuronolactone lactonohydrolase
R01524 9 D-Ribitol-5-phosphate:NAD+ 2-oxidoreductase
R01526 9 ATP:D-ribulose 5-phosphotransferase
R01528 9 6-Phospho-D-gluconate:NADP+ 2-oxidoreductase (decarboxylating)
R01530 9 D-Arabinose-5-phosphate ketol-isomerase
R01538 9 D-Gluconate hydro-lyase
R01540 9 D-Altronate hydro-lyase
R01542 9 2-Dehydro-3-deoxy-D-gluconate:NAD+ 5-oxidoreductase
R01543 9 2-Dehydro-3-deoxy-D-gluconate:NADP+ 6-oxidoreductase
R01544 9 2-amino-2-deoxy-D-gluconate ammonia-lyase
R01574 9 D-Arabinose:NAD+ 1-oxidoreductase
R01579 9 D-Glutamine amidohydrolase
R01582 9 D-Phenylalanine:2-oxoglutarate aminotransferase
R01583 9 D-Glutamate hydro-lyase (cyclizing)
R01720 9 nicotinate:NADP+ 6-oxidoreductase (hydroxylating)
R01726 9
R01737 9 ATP:D-Gluconate 6-phosphotransferase
R01756 9 D-threo-Aldose:NAD+ 1-oxidoreductase
R01757 9 L-Arabinose:NAD+ 1-oxidoreductase
R01758 9 L-Arabitol:NAD+ 1-oxidoreductase
R01771 9 ATP:L-homoserine O-phosphotransferase
R01773 9 L-Homoserine:NAD+ oxidoreductase
R01777 9 Succinyl-CoA:L-homoserine O-succinyltransferase
R01819 9 D-Mannose-6-phosphate ketol-isomerase
R01825 9 D-erythrose 4-phosphate:NAD+ oxidoreductase
R01827 9
Sedoheptulose-7-phosphate:D-glyceraldehyde-3-phosphateglyceronetransferase
R01829 9 Sedoheptulose 1,7-bisphosphate D-glyceraldehyde-3-phosphate-lyase
R01830 9 beta-D-Fructose
6-phosphate:D-glyceraldehyde-3-phosphateglycolaldehyde transferase
R01867 9 (S)-Dihydroorotate:oxygen oxidoreductase
R01869 9 (S)-Dihydroorotate:(acceptor) oxidoreductase
R01881 9 ATP:creatine N-phosphotransferase
R01882 9 N-Phosphocreatine hydrolase
R01884 9 Creatinine amidohydrolase
R01896 9 Xylitol:NAD+ 2-oxidoreductase (D-xylulose-forming)
R01898 9 D-Lyxose ketol-isomerase
R01980 9 ATP:D-galacturonate 1-phosphotransferase
R01983 9 D-Galacturonate ketol-isomerase
R01984 9
R01987 9
R01990 9 4-Guanidinobutanoate amidinohydrolase
R02032 9 6-Phospho-2-dehydro-D-gluconate:NAD+ 2-oxidoreductase
R02035 9 6-Phospho-D-glucono-1,5-lactone lactonohydrolase
R02136 9 ATP:xylitol 5-phosphotransferase
R02193 9 Coniferyl aldehyde:NADP+ oxidoreductase (CoA-cinnamoylating)
R02195 9 Feruloyl-CoA:quinate O-(hydroxycinnamoyl)transferase
R02269 9 5,6-Dihydrouracil amidohydrolase
R02270 9 Succinyl-CoA:glycine C-succinyl-transferase(decarboxylating)
R02271 9 5-Aminolevulinate:pyruvate aminotransferase
R02272 9 (S)-4-Amino-5-oxopentanoate 4,5-aminomutase
R02286 9 N-Formimino-L-glutamate iminohydrolase
R02288 9 4-imidazolone-5-propanoate amidohydrolase
R02292 9 L-Aspartate-4-semialdehyde hydro-lyase (adding pyruvate
andcyclizing)
R02293 9 L-2,4-Diaminobutanoate:pyruvate aminotransferase
R02339 9
R02385 9 Feruloyl-CoA:tyramine N-(hydroxycinnamoyl)transferase
R02402 9 Glutarate:CoA ligase (ADP-forming)
R02438 9
R02439 9 ATP:L-ribulose 5-phosphotransferase
R02441 9 L-Arabitol:NAD+ 2-oxidoreductase (L-ribulose-forming)
R02461 9 D-Ornithine 4,5-aminomutase
R02471 9
R02474 9 Pantothenate amidohydrolase
R02536 9 Phenylacetaldehyde:NAD+ oxidoreductase
R02549 9 4-aminobutanal:NAD+ 1-oxidoreductase
R02576 9 Phenylacetyl-CoA:L-glutamine alpha-N-phenylacetyltransferase
R02611 9 Phenylethylalcohol:NAD+ oxidoreductase
R02615 9 Styrene-oxide isomerase
R02637 9 3-Dehydro-L-gulonate:NAD+ 2-oxidoreductase
R02640 9 L-Gulonate:NAD+ 3-oxidoreductase
R02649 9 ATP:N-acetyl-L-glutamate 5-phosphotransferase
R02665 9 3-Hydroxyanthranilate:oxygen 3,4-oxidoreductase (decyclizing)
R02668 9 3-Hydroxy-L-kynurenine hydrolase
R02669 9
R02678 9 Indole-3-acetaldehyde:NAD+ oxidoreductase
R02681 9 indole-3-acetaldehyde:oxygen oxidoreductase
R02695 9 4-Hydroxyphenylacetaldehyde:NAD+ oxidoreductase
R02698 9 4-hydroxyphenylacetate,NADH:oxygen oxidoreductase (3-hydroxylating)
R02703 9 D-Mannitol-1-phosphate:NAD+ 5-oxidoreductase
R02715 9 D-Arabinono-1,4-lactone:oxygen oxidoreductase
R02731 9 D-Fructose-2,6-bisphosphate 2-phosphohydrolase
R02732 9 ATP:D-fructose-6-phosphate 2-phosphotransferase
R02740 9 alpha-D-Glucose 6-phosphate ketol-isomerase
R02927 9 ATP:D-tagatose 6-phosphotransferase
R03033 9 D-Galactonate hydro-lyase
R03068 9 2,3-Dimethylmalate hydro-lyase
R03092 9
R03093 9 3-Indoleacetonitrile aminohydrolase
R03096 9 Indole-3-acetamide amidohydrolase
R03102 9 L-2-Aminoadipate-6-semialdehyde:NAD+ 6-oxidoreductase
R03139 9 1,3-Diaminopropane:oxygen oxidoreductase
(deaminating)(copper-containing)
R03161 9 ATP:6-deoxy-L-galactose 1-phosphotransferase
R03183 9 L-Gulono-1,4-lactone:NADP+ 1-oxidoreductase
R03187 9 N-Methylimidazolidine-2,4-dione amidohydrolase (ATP-hydrolysing)
R03240 9 D-Galactose 6-phosphate ketol-isomerase
R03244 9 L-ribulose-5-phosphate 3-epimerase
R03291 9 trans-4-Hydroxy-L-proline:NAD+ 5-oxidoreductase
R03299 9 3-Hydroxyphenylacetate,NADH:oxygen oxidoreductase (3-hydroxylating)
R03313 9 L-Glutamate-5-semialdehyde:NADP+ 5-oxidoreductase
(phosphorylationg)
R03314 9
R03321 9 beta-D-Glucose 6-phosphate ketol-isomerase
R03352 9 3-Hydroxy-2-methylpropanoyl-CoA hydrolase
R03358 9 Octopamine hydro-lyase (deaminating)
R03359 9 1-(4-Hydroxyphenyl)-2-(methylamino)ethanol hydro-lyase
R03373 9 4-Hydroxyphenyllactate:NAD+ oxidoreductase
R03383 9
R03385 9 3-hydroxy-2-methylpyridine-5-carboxylate,NADH:oxygen
oxidoreductase(decyclizing)
R03444 9 2-Hydroxybutane-1,2,4-tricarboxylate hydro-lyase
R03445 9
R03465 9
(3E)-4-(2-Carboxyphenyl)-2-oxobut-3-enoate2-carboxybenzaldehyde-lyase
R03870 9 5-Methylbarbiturate amidohydrolase
R03920 9 ATP:D-fructose 6-phosphotransferase
R03925 9 (S)(+)-Allantoin racemase
R04001 9 3-Isopropylmalate hydro-lyase
R04031 9
R04115 9 cis-1,2-dihydronaphthalene-1,2-diol:NAD+ 1,2-oxidoreductase
R04131 9
R04132 9
R04171 9 3-Hydroxy-L-kynurenine:2-oxoglutarate aminotransferase
R04172 9
R04204 9 (2S,3S)-3-Hydroxy-2-methylbutanoyl-CoA hydro-liase
R04214 9
R04221 9 cis-4-Hydroxy-D-proline:oxygen oxidoreductase (deaminating)
R04224 9 (S)-3-Hydroxyisobutyryl-CoA hydro-lyase
R04293 9
R04295 9 (S)-4-Amino-5-oxopentanoate:NADP+
5-oxidoreductase(phosphorylationg)
R04300 9
4-(2-Aminoethyl)-1,2-benzenediol:oxygenoxidoreductase(deaminating)(flavin-containing)
R04304 9 4-Hydroxyphenylethanol:NAD+ oxidoreductase
R04305 9 4-Hydroxyphenylacetaldehyde hydro-lyase (adding dopamine)
R04371 9 Homoisocitrate hydro-lyase
R04443 9
R04446 9
R04447 9
R04598 9 3,4-Dihydroxy-L-phenylalanine:oxygen
4,5-oxidoreductase(recyclizing)
R04600 9 3,4-Dihydroxy-L-phenylalanine:oxygen
2,3-oxidoreductase(recyclizing)
R04749 9 (S)-Hydroxyhexanoyl-CoA hydro-lyase
R04862 9 (1R,2S)-1-hydroxybutane-1,2,4-tricarboxylate:NAD+
oxidoreductase(decarboxylating)
R04875 9
R04895 9
R04916 9
R05049 9 N-succinyl-L-glutamate 5-semialdehyde:NAD+ oxidoreductase
R05064 9 (S)-3-Hydroxyisobutyryl-CoA hydrolase
R05154 9 quinolin-4(1H)-one,NADH:oxygen oxidoreductase (3-oxygenating)
R05263 9 biphenyl,NADH2:oxygen oxidoreductase (2,3-hydroxylating)
R05296 9 2-Hydroxy-5-methyl-cis,cis-muconic semialdehyde formylhydrolase
R05338 9 D-arabino-3-Hexulose 6-phosphate formaldehyde-lyase
R05339 9
R05354 9
R05374 9 2-Oxo-5-methyl-cis-muconate carboxy-lyase
R05383 9 (hydroxyamino)benzene hydroxymutase
R05414 9
R05416 9
R05430 9
R05487 9
R05571 9 Galactitol-1-phosphate:NAD oxidoreductase
R05586 9
R05604 9 D-arabinitol:NAD 4-oxidoreductase
R05606 9 D-mannonate hydro-lyase
R05607 9 D-sorbitol-6-phosphate:NAD 2-oxidoreductase
R05632 9
R05659 9
R05663 9
R05664 9
R05841 9
R05865 9 2-Hydroxy-5-methyl-cis,cis-muconic-semialdehyde formylhydrolase
R05884 9 isopentenyl-diphosphate:NAD(P)+ oxidoreductase
R06064 9
R06511 9
R06604 9
R06786 9
R06883 9
R06884 9
R06887 9
R06897 9 2,4-dihydroxyhept-2-enedioate hydro-lyase
R06913 9
R06921 9
R06941 9 (S)-3-hydroxyacyl-CoA:NAD+ oxidoreductase
R06967 9 N-isopropylammelide isopropylaminohydrolase
R06977 9 L-2,4-diaminobutyrate:2-oxoglutarate 4-aminotransferase
R06978 9 L-2,4-diaminobutyrate acetyltransferase
R07015 9 1,2-Dihydronaphthalene-1,2-diol dehydrogenase
R07017 9
R07020 9 beta-Naphthol, NADPH:oxygen oxidoreductase (RH-hydroxylating
or-epoxidizing)
R07125 9 3-dehydro-L-gulonate-6-phosphate carboxy-lyase
R07127 9 ATP:3-dehydro-L-gulonate 6-phosphotransferase
R07133 9 D-sorbitol-6-phosphate:NAD+ 2-oxidoreductase
R07152 9 xylitol:oxygen oxidoreductase
R07190 9 L-tyrosine,NADPH:oxygen oxidoreductase (N-hydroxylating)
R07221 9 6-hydroxynicotinate:O2 oxidoreductase
R07281 9 3,4-Dihydroxy-2-butanone 4-phosphate synthase
R07378 9
sedoheptulose-7-phosphate:D-glyceraldehyde-3-phosphateglyceronetransferase
R07413 9
R07419 9 4-(Glutamylamino)butanoate amidohydrolase
R00069 10
R00084 10 Porphobilinogen ammonia-lyase (polymerizing)
R00299 10 ATP:D-glucose 6-phosphotransferase
R00303 10 D-Glucose-6-phosphate phosphohydrolase
R00307 10
R00453 10 L-Lysine:pyruvate aminotransferase
R00457 10 L-Lysine:2-oxoglutarate 6-aminotransferase
R00551 10 L-Arginine amidinohydrolase
R00565 10 L-Arginine:glycine amidinotransferase
R00665 10 L-Citrulline N5-carbamoyldihydrolase
R00666 10 N5-(L-1-carboxyethyl)-L-ornithine:NADP+
oxidoreductase(L-ornithine-dorming)
R00668 10 L-Ornithine(L-lysine):2-oxoglutarate omega-aminotransferase
R00669 10 N2-Acetyl-L-ornithine amidohydrolase
R00670 10 L-Ornithine carboxy-lyase
R00671 10 L-Ornithine ammonia-lyase(cyclizing)
R00672 10 L-Ornithine racemase
R00673 10 L-Tryotophan indole-lyase (deaminating)
R00674 10 L-Serine hydro-lyase (adding indoleglycerol-phosphate)
R00675 10 L-Tryptophan:NAD+ oxidoreductase (deaminating)
R00677 10 L-Tryptophan:oxygen oxidoreductase (deaminating)
R00679 10 L-Tryptophan:oxygen 2-oxidoreductase(decarboxylating)
R00681 10 L-Tryptophan:oxygen 2'-oxidoreductase (side-chain-cleaving)
R00682 10 L-Tryptophanamide amidohydrolase
R00684 10 L-Tryptophan:2-oxoglutarate aminotransferase
R00685 10 L-Tryptophan decarboxy-lyase
R00834 10 D-Sorbitol 6-phosphate:NADP+ 1-oxidoreductase
R00835 10 D-Glucose-6-phosphate:NADP+ 1-oxoreductase
R00840 10 1L-myo-Inositol-1-phosphate lyase (isomerizing)
R00850 10 sn-Glycerol-3-phosphate:D-glucose 6-phosphotransferase
R00868 10 D-Mannitol:NAD+ 2-oxidoreductase
R00872 10 D-Fructose 2-phosphate phosphatase
R00875 10 D-Glucitol:NAD+ 2-oxidoreductase
R00877 10 D-Mannose ketol-isomerase
R00878 10 alpha-D-Glucose ketol-isomerase
R00959 10 alpha-D-Glucose 1-phosphate 1,6-phosphomutase
R00975 10 5,6-Dihydrouracil:oxygen oxidoreductase
R00977 10 5,6-Dihydrouracil:NAD+ oxidoreductase
R01050 10 ATP:D-ribose-5-phosphate 1-phosphotransferase
R01051 10 ATP:D-ribose 5-phosphotransferase
R01053 10 Ribose-5-phosphate:ammonia ligase (ADP-forming)
R01057 10 D-Ribose 1,5-phosphomutase
R01081 10 D-Ribose ketol-isomerase
R01098 10 D-Galactose:oxygen 6-oxidoreductase
R01151 10 Putrescine:oxygen oxidoreductase (deaminating)
R01155 10 putrescine:2-oxoglutarate aminotransferase
R01183 10 myo-Inositol:NAD+ 2-oxidoreductase
R01184 10 myo-Inositol:oxygen oxidoreductase
R01246 10 L-proline:NAD+ 2-oxidoreductase
R01252 10 L-Proline,2-oxoglutarate:oxygen oxidoreductase (4-hydroxylating)
R01255 10 L-Proline racemase
R01268 10 Nicotinamide amidohydrolase
R01326 10 ATP:D-glucose 6-phosphotransferase
R01376 10 L-Tryptophan:phenylpyruvate aminotransferase
R01398 10 Carbamoyl-phosphate:L-ornithine carbamoyltransferase
R01475 10 ATP:D-glucuronate 1-phosphotransferase
R01476 10 ATP:D-glucuronate 1-phosphotransferase
R01481 10 L-Gulonate:NADP+ 6-oxidoreductase
R01482 10 D-Glucuronate ketol-isomerase
R01484 10 D-Glucurono-6,2-lactone lactonohydrolase
R01519 10 D-Glucono-1,5-lactone lactonohydrolase
R01573 10 ATP:D-arabinose 5-phosphotransferase
R01576 10 3-Deoxy-D-manno-octulosonate D-arabinose-lyase
R01577 10 D-Arabinose ketol-isomerase
R01600 10 ATP:D-glucose 6-phosphotransferase
R01641 10
Sedoheptulose-7-phosphate:D-glyceraldehyde-3-phosphateglycolaldehyde
transferase
R01657 10 Dimethylallyl-diphosphate:L-tryptophan dimethylallyltransferase
R01658 10
Dimethylallyl-diphosphate:isopentenyl-diphosphatedimethylallyltranstransferase
R01659 10
Dimethylallyl-diphosphate:isopentenyl-diphosphatedimethylallylcistransferase
R01723 10
R01738 10 D-Gluconate:NAD+ 5-oxidoreductase
R01739 10 D-gluconate:NADP+ oxidoreductase
R01754 10 ATP:L-arabinose 1-phosphotransferase
R01761 10 L-Arabinose ketol-isomerase
R01776 10 Acetyl-CoA:L-homoserine O-acetyltransferase
R01786 10 ATP:D-glucose 6-phosphotransferase
R01788 10 alpha-D-Glucose 6-phosphate phosphohydrolase
R01817 10 D-mannitol-1-phosphate:NADP+ 6-oxidoreductase
R01818 10 D-Mannose 6-phosphate 1,6-phosphomutase
R01843 10 ATP:Sedoheptulose 7-phosphate 1-phosphotransferase
R01844 10 ATP:sedoheptulose 7-phosphate
R01845 10 Sedoheptulose 1,7-bisphosphate 1-phosphohydrolase
R01893 10 Ribitol:NAD+ 2-oxidoreductase
R01914 10 Spermidine:(acceptor) oxidoreductase
R01961 10 ATP:D-glucosamine phosphotransferase
R01962 10
R01974 10 Indol-3-yl-pyruvate carboxy-lyase
R01989 10 L-Arginine:glycine amidinotransferase
R02058 10 Acetyl-CoA:D-glucosamine-6-phosphate N-acetyltransferase
R02059 10 N-Acetyl-D-glucosamine-6-phosphate amidohydrolase
R02060 10 D-Glucosamine 1-phosphate 1,6-phosphomutase
R02106 10 Urate:oxygen oxidoreductase
R02167 10 D-Mannitol-1-phosphate phosphohydrolase
R02173 10 Tryptamine:oxygen oxidoreductase(deaminating)(flavin-containing)
R02282 10 N2-Acetyl-L-ornithine:L-glutamate N-acetyltransferase
R02313 10 N6-(L-1,3-Dicarboxypropyl)-L-lysine:NAD+ oxidoreductase
R02317 10
R02338 10 Indole:oxygen 2,3-oxidoreductase (decyclizing)
R02340 10 (1S,2R)-1-C-(indol-3-yl)glycerol
3-phosphateD-glyceraldehyde-3-phosphate-lyase
R02345 10 3-Hydroxybutan-2-one:D-ribose-5-phosphate aldehydetransferase
R02401 10 glutarate-semialdehyde:NAD+ oxidoreductase
R02454 10 D-Mannonate:NAD+ 5-oxidoreductase
R02455 10 D-Mannonate:NAD+ 6-oxidoreductase
R02457 10 D-Ornithine:oxygen oxidoreductase (deaminating)
R02458 10 D-Arginine amidinohydrolase
R02460 10
R02555 10 D-Altronate:NAD+ 3-oxidoreductase
R02593 10 coniferyl alcohol:NADP+ oxidoreductase
R02658 10 ATP:2-dehydro-D-gluconate 6-phosphate
R02666 10 3-Hydroxyanthranilate:oxygen oxidoreductase
R02670 10 Hydorogen-peroxide:hydrogen-peroxide oxidoreductase
R02679 10 indole-3-ethanol:NAD+ oxidoreductase
R02722 10 L-Serine hydro-lyase (adding indoleglycerol-phosphate)
R02728 10 beta-D-Glucose 1-phosphate 1,6-phosphomutase
R02730 10 D-Fructose-2,6-bisphosphate 6-phosphohydrolase
R02736 10 beta-D-Glucose-6-phosphate:NADP+ 1-oxoreductase
R02739 10 alpha-D-Glucose 6-phosphate ketol-isomerase
R02781 10 L-Glutamine:2,4,6/3,5-pentahydroxycyclohexanone aminotransferase
R02782 10 2,4,6/3,5-Pentahydroxycyclohexanone hydro-lyase
R02865 10 ATP:D-hexose 6-phosphotransferase
R02866 10 Sorbitol-6-phosphate phosphohydrolase
R02914 10 4,5-Dihydro-4-oxo-5-imidazolepropanoate hydro-lyase
R02922 10 Creatinine iminohydrolase
R02928 10 Galactitol:NAD+ 2-oxidoreductase
R02933 10 L-Gulono-1,4-lactone lactonohydrolase
R02968 10 naphthalene,NADH:oxygen oxidoreductase (1,2-hydroxylating)
R03018 10 ATP:pantothenate 4'-phosphotransferase
R03034 10 D-Galactono-1,4-lactone hydroxyacylhydrolase
R03069 10 (2R,3S)-2,3-Dimethylmalate hydro-lyase
R03070 10 Methylitaconate delta2-delta3-isomerase
R03169 10 2-methyl-branched-chain-acyl-CoA:NAD+ 2-oxidoreductase
R03170 10 2-Methylbutanoyl-CoA:(acceptor) 2,3-oxidoreductase
R03177 10 4-Guanidinobutanal:NAD+ 1-oxidoreductase
R03180 10 4-Guanidinobutanamide amidohydrolase
R03184 10 L-gulono-1,4-lactone:oxygen 3-oxidoreductase
R03234 10
R03254 10
2-Dehydro-3-deoxy-D-octonate-8-phosphateD-arabinose-5-phosphate-lyase
(pyruvate-phosphorylating)
R03290 10 4-Hydroxy-L-proline:NAD+ oxidoreductase
R03296 10 trans-4-Hydroxy-L-proline 2-epimerase
R03300 10 3,4-Dihydroxyphenylacetaldehyde:NAD+ oxidoreductase
R03303 10 3,4-Dihydroxyphenylacetate:oxygen 2,3-oxidoreductase (decyclizing)
R03439 10 kynurenate:oxygen oxidoreductase (hydroxylating)
R03443 10 N-Acetyl-L-glutamate-5-semialdehyde:NADP+
5-oxidoreductase(phosphrylating)
R03461 10 3-Hydroxy-2-methylpyridine-4,5-dicarboxylate 4-carboxy-lyase
R03466 10 1-Hydroxy-2-naphthoate:oxygen 1,2-oxidoreductase (decyclizing)
R03541 10 Prenyl-diphosphate pyrophosphohydrolase
R03582 10 Indan-1-ol:NAD+ 1-oxidoreductase
R03903 10 Acetyl-CoA:D-amino-acid N-acetyltransferase
R03921 10 Sucrose 6-phosphate fructohydrolase
R03954 10
R04020 10 Indole-3-acetamide hydro-lyase
R04024 10 Acetyl-CoA:N-hydroxyarylamine O-acetyltransferase
R04066 10 imidazole-4-acetate,NADH:oxygen oxidoreductase (5-hydroxylating)
R04084 10 3,4-Dihydroxyphenylacetaldehyde hydro-lyase (adding dopamine)
R04093 10 3-Indoleacetaldoxime hydro-lyase
R04133 10 5-Oxopent-3-ene-1,2,5-tricarboxylate carboxy-lyase
R04134 10
R04198 10 2,3,4,5-Tetrahydrodipicolinate:NAD+ oxidoreductase
R04210 10 4-phospho-D-erythronate:NAD+ 2-oxidoreductase
R04217 10 N2-succinyl-L-ornithine:2-oxoglutarate 5-aminotransferase
R04282 10
R04299 10
R04306 10
R04380 10 5-Oxopent-3-ene-1,2,5-tricarboxylate carboxy-lyase
R04383 10 5-Dehydro-4-deoxy-D-glucuronate ketol-isomerase
R04426 10 3-Isopropylmalate:NAD+ oxidoreductase
R04515 10
R04784 10
R04785 10 L-Dehydroascorbate lactonohydrolase
R04907 10
3-Hydroxykynurenamine:oxygenoxidoreductase(deaminating)(flavin-containing)
R04918 10
R05050 10 N4-Acetylaminobutanal:NAD+ oxidoreductase
R05133 10 Arbutin 6-phosphate glucohydrolase
R05147 10 galactitol-1-phosphate:NAD+ oxidoreductase
R05295 10 4-Methylcatechol:oxygen 2,3-oxidoreductase(decyclizing)
R05305 10 3-hydroxypimeloyl-CoA:NAD+ oxidoreductase
R05313 10 cis-1,2-Dihydro-3-ethylcatechol:NAD+ oxidoreductase
R05317 10 L-Tryptophan:oxygen alpha,beta-oxidoreductase
R05347 10
R05348 10
R05353 10
R05389 10 2-Hydroxy-5-methyl-cis,cis-muconate
2-Oxo-5-methyl-cis-muconateisomerase
R05400 10
R05417 10
R05431 10
R05454 10
R05540 10
R05645 10
R05649 10
R05700 10 Coniferyl aldehyde:NAD oxidoreductase
R05728 10 4-hydroxyphenylacetaldehyde oxime, NADPH2:oxygen oxidoreductase
R05840 10
R06063 10
R06572 10
R06601 10 5-Hydroxyisourate amidohydrolase
R06605 10
R06757 10
R06912 10
R06920 10
R06942 10 (3S)-3-hydroxyacyl-CoA hydro-lyase
R06969 10
R06979 10 Ectoine hydro-lyase
R06985 10 trans-Hex-2-enoyl-CoA reductase
R07011 10
R07012 10
R07013 10 (1R,2S)-naphthalene 1,2-oxide hydrolase
R07014 10 (1S,2R)-naphthalene 1,2-oxide hydrolase
R07016 10 1,2-Dihydronaphthalene-1,2-diol, NADPH:oxygen
oxidoreductase(RH-hydroxylating or -epoxidizing)
R07134 10 D-arabinitol:NAD+ 2-oxidoreductase (D-ribulose-forming)
R07219 10 dimethyallyl diphosphate:NADP+ oxidoreductase
R07246 10
sedoheptulose-7-phosphate:D-glyceraldehyde-3-phosphateglycolaldehydetransferase
R07324 10 1D-myo-inositol-3-phosphate lyase (isomerizing)
R07403 10
R07408 10
R07417 10
R07420 10
R00010 11 alpha,alpha-Trehalose glucohydrolase
R00016 11 D-Glucose-1-phosphate:D-glucose-1-phosphate 6-phosphotransferase
R00018 11 Putrescine:putrescine 4-aminobutyltransferase (ammonia-forming)
R00026 11 beta-D-Glucoside glucohydrolase
R00028 11 alpha-D-Glucoside glucohydrolase
R00064 11 4-(4-Deoxy-beta-D-gluc-4-enuronosyl)-D-galacturonate lyase
R00068 11 L-Ascorbate:oxygen oxidoreductase
R00111 11 N-(omega)-Hydroxyarginine,NADPH:oxygen
oxidoreductase(nitric-oxide-forming)
R00300 11 D-Glucose:NAD+ 1-oxidoreductase
R00301 11 D-Glucose:NADP+ 1-oxidoreductase
R00302 11 Pyranose:oxygen 2-oxidoreductase
R00304 11 D-Glucose-1-phosphate phosphohydrolase
R00306 11 1,4-beta-D-Glucan glucohydrolase
R00327 11 6-Acetyl-D-glucose acetylhydrolase
R00445 11 L-lysine:NAD+ oxidoreductase (deaminating, cyclizing)
R00446 11 L-Lysine:NAD+ 6-oxidoreductase (deaminating)
R00447 11 L-Lysine:oxygen oxidoreductase(deaminating)
R00448 11 L-lysine,NADPH:oxygen oxidoreductase (6-hydroxylating)
R00449 11 L-Lysine:oxygen 2-oxidoreductase (decarboxylating)
R00451 11 meso-2,6-Diaminoheptanedioate carboxy-lyase
R00452 11 N2-(D-1-carboxylethyl)-L-lysine:NADP+
oxidoreductase(L-lysine-forming)
R00454 11
R00458 11 N6-Acyl-L-lysine amidohydrolase
R00459 11
R00460 11 L-Lysine racemase
R00461 11 L-Lysine 2,3-aminomutase
R00462 11 L-Lysine carboxy-lyase
R00463 11 L-Lysine-1,6-lactam lactamhydrolase
R00552 11 L-Arginine iminohydrolase
R00554 11 ATP:L-arginine N-phosphotransferase
R00556 11
R00557 11 L-Arginine,NADPH:oxygen oxidoreductase (nitric-oxide-forming)
R00558 11 L-Arginine,NADPH:oxygen oxidoreductase (nitric-oxide-forming)
R00559 11 L-Arginine:oxygen 2-oxidoreductase (decarboxylating)
R00562 11 N2-(D-1-carboxyethyl)-L-arginine:NADP+ oxidoreductase
R00563 11 D-nopaline:NADP+ oxidoreductase (L-arginine-forming)
R00566 11 L-Arginine carboxy-lyase
R00567 11 L-Arginine racemase
R00612 11 N6-Methyl-L-lysine:oxygen oxidoreductase (demethylating)
R00644 11 L-Ascorbate:hydrogen-peroxide oxidoreductase
R00647 11
R00715 11 N6-(L-1,3-Dicarboxypropyl)-L-lysine:NAD+
oxidoreductase(L-lysine-forming)
R00801 11 alpha-D-Glucoside glucohydrolase
R00802 11 alpha-D-Glucoside glucohydrolase
R00803 11 Sucrose:orthophosphate alpha-D-glucosyltransferase
R00805 11 Sucrose-6-phosphate phosphohydrolase
R00832 11 succinyl-CoA:L-arginine N2-succinyltransferase
R00837 11 alpha,alpha-Trehalose-6-phosphate phosphoglucohydrolase
R00838 11 Maltose-6'-phosphate 6-phosphoglucohydrolase
R00839 11 6-Phospho-beta-D-glucosyl-(1,4)-D-gluxose glucohydrolase
R00874 11 D-Glucose:D-fructose oxidoreductase
R00911 11 beta-Alanyl-L-lysine hydrolase
R00947 11 D-Glucose-1-phosphate phosphohydrolase
R00949 11 ATP:D-glucose-1-phosphate 6-phosphotransferase
R00952 11 Cellobiose:orthophosphate alpha-D-glucosyltransferase
R00953 11 3-beta-D-Glucosylglucose:orthophosphate
alpha-D-glucosyltransferase
R00957 11
alpha-D-Glucose-1-phosphate:alpha-D-glucose-1-phosphate4-alpha-D-glucosyltransferase
(dephosphorylating)
R00960 11 D-Glucose-1-phosphate:D-glucose-1-phosphate 6-phosphotransferase
R00973 11 Uracil-5-carboxylate carboxy-lyase
R00974 11 Cytosine aminohydrolase
R01055 11 Uracil hydro-lyase (adding D-ribose 5-phosphate)
R01072 11 5-Phosphoribosylamine:pyrophosphate
phosphoribosyltransferase(glutamate-amidating)
R01079 11 D-Ribose:NADP+ 1-oxidoreductase
R01080 11 Uridine ribohydrolase
R01086 11 N-(L-Argininosuccinate) arginie-lyase
R01092 11 ATP:D-galactose 1-phosphotransferase
R01093 11 D-Galactose:NAD+ 1-oxidoreductase
R01094 11 D-Galactose:NAD+ 1-oxidoreductase
R01096 11 D-Galactose:NADP+ 1-oxidoreductase
R01099 11 D-Galactose:oxygen 6-oxidoreductase
R01100 11 Lactose galactohydrolase
R01101 11 alpha-D-Glucoside glucohydrolase
R01104 11 Galactosylglycerol galactohydrolase
R01152 11 N-Carbamoylputrescine amidohydrolase
R01154 11 Acetyl-CoA:alkane-alpha,omega-diamine N-acetyltransferase
R01156 11 N-Acetylputrescine acetylhydrolase
R01157 11 Agmatine amidinohydrolase
R01168 11 L-Histidine ammonia-lyase
R01182 11 ATP:myo-inositol 1-phosphotransferase
R01185 11 myo-Inositol 1-phosphate phosphahydrolase
R01186 11 myo-Inositol 4-phosphate phosphahydrolase
R01187 11 1D-myo-Inositol 3-phosphate phosphahydrolase
R01193 11 sn-Glycero-3-phospho-1-inositol glycerophosphohydrolase
R01194 11 1-alpha-D-Galactosyl-myo-inositol galactohydrolase
R01200 11 N-Acetyl-D-glucosamine amidohydrolase
R01201 11 ATP:N-acetyl-D-glucosamine 6-phosphotransferase
R01204 11 Acetyl-CoA:D-glucosamine N-acetyltransferase
R01270 11 Nicotinamide D-ribonucleotide phosphoribohydrolase
R01273 11 N-Ribosylnicotinamide ribohydrolase
R01329 11 Epimelibiose galactohydrolase
R01396 11 Carbamoyl-phosphate:L-lysine carbamoyltransferase
R01399 11 Carbamoyl-phosphate:putrescine carbamoyltransferase
R01520 11 beta-D-Glucose:NAD+ 1-oxoreductase
R01522 11 beta-D-Glucose:oxygen 1-oxidoreductase
R01555 11 Maltose:orthophosphate 1-beta-D-glucosyltransferase
R01602 11 alpha-D-Glucose 1-epimerase
R01620 11 Acetyl-phosphate:L-lysine N6-acetyltransferase
R01652 11
R01660 11
3-phospho-D-glyceroyl-phosphate:D-glucose-1-phosphate6-phosphotransferase
R01678 11 Lactose galactohydrolase
R01708 11 Pyridoxine:NADP+ 4-oxidoreductase
R01711 11 Pyridoxine:oxygen oxidoreductase (deaminating)
R01718 11 Isomaltose 6-alpha-D-glucanohydrolase
R01787 11 alpha-D-Glucose:NADP+ 1-oxidoreductase
R01876 11 Uridine:orthophosphate ribosyltransferase
R01909 11 ATP:pyridoxal 5'-phosphotransferase
R01910 11 Primary alcohol:(acceptor) oxidoreductase
R01911 11 pyridoxine-5'-phosphate phosphohydrolase
R01916 11 N1-Acetylspermidine amidohydrolase
R01919 11 Spermidine:putrescine
4-aminobutyltransferase(propane-1,3-diamine-forming)
R01971 11 Indolelactate:NAD+ oxidoreductase
R02003 11 Geranyl-diphosphate:isopentenyl-diphosphate
geranyltrans-transferase
R02004 11
R02006 11 Geranyl-diphosphate pyrophosphate-lyase
(cyclizing,sabinene-hydrate-forming)
R02007 11 (+)-Bornyl-diphosphate lyase (decyclizing)
R02009 11 geranyldiphosphate diphosphate lyase (myrcene forming)
R02010 11
R02011 11
R02012 11 geranyldiphosphate diphosphate lyase (pinene forming)
R02013 11 geranyldiphosphate diphosphate lyase (limonene forming)
R02086 11 N-Acetyl-D-glucosamine 1-phosphate 1,6-phosphomutase
R02087 11 N-Acetyl-D-glucosamine 6-phosphate 2-epimerase
R02103 11 xanthine:NAD+ oxidoreductase
R02107 11 Xanthine:oxygen oxidoreductase
R02204 11 L-Pipecolate:oxygen 1,6-oxidoreductase
R02274 11 5-Aminopentanoate:2-oxoglutarate aminotransferase
R02283 11 N2-Acetyl-L-ornithine:2-oxoglutarate aminotransferase
R02294 11 N-Ribosylnicotinamide:orthophosphate ribosyltransferase
R02295 11 Nicotinate D-ribonucleoside:orthophosphate ribosyltransferase
R02299 11 alpha-D-Ribose 1-phosphate 1,6-phosphomutase
R02484 11 deoxyuridine:orthophosphate 2-deoxy-D-ribosyltransferase
R02595 11 Coniferin beta-D-glucosidase
R02596 11 Donor:hydrogen-peroxide oxidoreductase
R02646 11 Urate-3-ribonucleoside:orthophosphate D-ribosyltransferase
R02659 11
R02676 11 4-Hydroxymandelonitrile hydroxybenzaldehyde-lyase
R02708 11 4-hydroxyphenylacetonitrile,NADPH:oxygen
oxidoreductase(2-hydroxylating)
R02727 11 alpha,alpha-Trehalose:orthophosphate beta-D-glucosyltransferase
R02894 11 D-Proline:oxygen oxidoreductase (deaminating)
R02895 11
R02923 11 D-Arginine:oxygen oxidoreductase (deaminating)
R02926 11 Melibiitol galactohydrolase
R02967 11 naphthalene,NADH:oxygen oxidoreductase (1,2-hydroxylating)
R03095 11 Indoleacetate:L-lysine ligase (ADP-forming)
R03131 11 O3-acetyl-L-serine:uracil 1-(2-amino-2-carboxyethyl)transferase
R03165 11 Hydroxymethylbilane hydro-lyase(cyclizing)
R03166 11
R03171 11 3-Methyl-2-oxopentanoate:NAD+
oxidoreductase(CoA-mehtylpropanoylating)
R03178 11 2-oxo-5-Guanidinopentanoate carboxy-lyase
R03248 11 2,5-Diaminopentanoate:2-oxoglutarate aminotransferase
R03249 11
R03250 11
R03251 11 7,8-dihydro-7,8-dihydroxykynurenate:NAD+ oxidoreductase
R03256 11 Lactose 6-phosphate 6-phosphogalactohydrolase
R03330 11 D-myo-Inositol-1,3-bisphosphate 3-phosphohydrolase
R03331 11 sn-Glycero-3-phospho-1-inositol inositolphosphohydrolase
R03333 11 1D-myo-Inositol-1,2-cyclic-phosphate 2-inositolphosphohydrolase
R03350 11 3-Deoxy-D-manno-octulosonate-8-phosphate 8-phosphohydrolase
R03384 11 ATP:1-amino-1-deoxy-scyllo-inositol 4-phosphotransferase
R03508 11
1-(2-Carboxyphenylamino)-1-deoxy-D-ribulose-5-phosphatecarboxy-lyase(cyclizing)
R03578 11
R03579 11 N-Feruloylglycine amidohydrolase
R03580 11
R03819 11 ATP:sedoheptulose 7-phosphate
R03908 11 2-Methyleneglutarate carboxy-methylenemethylmutase
R04008 11
R04025 11
N-Acetylputrescine:oxygenoxidoreductase(deaminating)(flavin-containing)
R04065 11 Imidazole acetaldehyde:NAD+ oxidoreductase
R04069 11
R04144 11 5-Phospho-D-ribosylamine:glycine ligase (ADP-forming)
R04189 11 N2-succinyl-L-arginine iminohydrolase (decarboxylating)
R04336 11
R04364 11 Acetyl-CoA:L-2,3,4,5-tetrahydrodipicolinate N2-acetyltransferase
R04365 11
Succinyl-CoA:2,3,4,5-tetrahydropyridine-2,6-dicarboxylateN-succinyltransferase
R04372 11 D-myo-Inositol-3,4-bisphosphate 4-phosphohydrolase
R04379 11
5-Carboxymethyl-2-hydroxymuconatedelta2,delta4-2-oxo,delta3-isomerase
R04382 11 4-(4-Deoxy-alpha-D-gluc-4-enuronosyl)-D-galacturonate lyase
R04418 11 5-carboxymethyl-2-hydroxymuconic-semialdehyde:NAD+ oxidoreductase
R04747 11 Hexanoyl-CoA:acetyl-CoA C-acyltransferase
R04879 11
R04910 11
R05083 11
R05085 11 O-Phospho-4-hydroxy-L-threonine:2-oxoglutarate aminotransferase
R05292 11
cis-1,2-Dihydroxy-4-methylcyclohexa-3,5-diene-1-carboxylate:NAD+oxidoreductase
(decarboxylating)
R05299 11 4-Methylcatechol:oxygen 1,2-oxidoreductase(decyclizing)
R05332 11 Acetyl-CoA:D-glucosamine-1-phosphate N-acetyltransferase
R05401 11
R05424 11
R05440 11
R05442 11
R05443 11
R05455 11
R05465 11
R05513 11
R05538 11
R05539 11
R05593 11
R05594 11
R05601 11
R05646 11
R05648 11
R05683 11 L-Idonate:NAD oxidoreductase
R05698 11 Mannitol:oxygen oxidoreductase (cyclizing)
R05765 11 geranyldiphosphate diphosphate lyase (pinene forming)
R05766 11 geranyldiphosphate diphosphate lyase (pinene forming)
R05767 11 trehalose 6-phosphate:phosphate b-D-glucosyltransferase
R05823 11 2-dehydro-D-gluconate:NADP+ 2-oxidoreductase
R06120 11 geranyldiphosphate diphosphate lyase [(+)-(R)-limonene-forming]
R06569 11 cinnamaldehyde:NADP+ oxidoreductase (CoA-cinnamoylating)
R06570 11 cinnamyl-alcohol:NADP+ oxidoreductase
R06573 11
R06758 11
R06762 11
R06836 11 Ribose 1,5-biphosphokinase
R06845 11
R06911 11
R06919 11
R06939 11 salicylate,NADH:oxygen
oxidoreductase(1-hydroxylating,decarboxylating)
R06968 11
R07000 11 Naphthalene, NADPH:oxygen oxidoreductase (RH-hydroxylating
or-epoxidizing)
R07001 11 Naphthalene, NADPH:oxygen oxidoreductase (RH-hydroxylating
or-epoxidizing)
R07009 11
R07010 11
R07132 11 D-galactose:NADP+ 1-oxidoreductase
R07135 11 mannitol:NAD+ 1-oxidoreductase
R07146 11 4-hydroxy-L-proline:NAD+ oxidoreductase
R07148 11 D-threo-aldose:NAD+ 1-oxidoreductase
R07245 11 carbamoyl-phosphate:N2-acetyl-L-ornithine carbamoyltransferase
R07264 11 2-alpha-D-glucosyl-D-glucose:phosphate beta-D-glucosyltransferase
R07265 11 alpha,alpha-trehalose:phosphate alpha-D-glucosyltransferase
R07279 11 ATP:myo-inositol 1-phosphotransferase
R07300 11 N8-acetylspermidine amidohydrolase
R07343 11 myo-inositol-phosphate phosphohydrolase
R07346 11 D-glucitol:NADP+ oxidoreductase
R07414 11 glutamate putrescine ligase
R07415 11
R07421 11
R00015 12 Sucrose:sucrose 1F-beta-D-fructosyltransferase
R00022 12
R00035 12 L-Ascorbate:oxygen oxidoreductase
R00095 12 NADH:monodehydroascorbate oxidoreductase
R00173 12 pyridoxal-5'-phosphate phosphohydrolase
R00174 12 ATP:pyridoxal 5'-phosphotransferase
R00278 12 Pyridoxine 5-phosphate:oxygen oxidoreductase (deaminating)
R00510 12 Cytidine-5'-monophosphate phosphoribo(deoxyribo)hydrolase
R00642 12 L-Ascorbate:hydrogen-peroxide oxidoreductase
R00643 12 L-Galactono-1,4-lactone:oxygen 3-oxidoreductase
R00645 12
R00646 12 Ascorbate:oxygen 2,3-oxidoreductase (bond-cleaving)
R00702 12 Farnesyl-diphosphate:farnesyl-diphosphate farnesyltransferase
R00810 12 Sucrose glucosylmutase
R00963 12 Uridine 5'-monophosphate phosphohydrolase
R00964 12 ATP:uridine 5'-phosphotransferase
R00966 12 UMP:pyrophosphate phosphoribosyltransferase
R01073 12
N-(5-Phospho-D-ribosyl)anthranilate:pyrophosphatephosphoribosyl-transferase
R01088 12 L-leucine:NAD+ oxidoreductase(deaminating)
R01090 12 L-Leucine:2-oxoglutarate aminotransferase
R01103 12 Raffinose galactohydrolase
R01158 12 L-Histidinol:NAD+ oxidoreductase
R01160 12 Acetyl-CoA:L-histidine N-acetyltransferase
R01161 12
R01163 12 L-Histidinal:NAD+ oxidoreductase
R01166 12 Nalpha-(beta-alanyl)-L-histidine hydrolase
R01167 12 L-Histidine carboxy-lyase
R01202 12 N-Acetyl-D-glucosamine:NAD+ 1-oxidoreductase
R01203 12 N-Acyl-D-hexosamine:oxygen 1-oxidoreductase
R01207 12 N-Acyl-D-glucosamine 2-epimerase
R01266 12 1-beta-Aspartyl-N-acetyl-D-glucosaminylamine L-asparaginohydrolase
R01271 12
Nicotinamide-nucleotide:pyrophosphatephospho-alpha-D-ribosyltransferase
R01410 12
R01416 12 Agmatine iminohydrolase
R01417 12 ATP:agmatine N4-phosphotransferase
R01418 12
R01425 12 Benzoylagmatine amidohydrolase
R01441 12 ATP:cellobiose 6-phosphotransferase
R01442 12 Cellobiose:oxygen 1-oxidoreductase
R01444 12 1,4-beta-D-Glucan glucohydrolase
R01445 12 Cellobiose 2-epimerase
R01556 12 Acetyl-CoA:maltose O-acetyltransferase
R01557 12 Maltose alpha-D-glucosylmutase
R01650 12
R01651 12 4-Methyl-2-oxopentanoate:NAD+
oxidoreductase(CoA-mehtylpropanoylating)
R01676 12 Guanine aminohydrolase
R01679 12 Lactose 6-phosphate galactohydrolase
R01694 12 L-Sorbose:NADP+ 5-oxidoreductase
R01695 12 L-Sorbose:oxygen 5-oxidoreductase
R01707 12 Pyridoxal:NAD+ 4-oxidoreductase
R01709 12 Pyridoxal:oxygen 4-oxidoreductase
R01710 12 Pyridoxamine:oxygen oxidoreductase (deaminating)
R01712 12 Pyridoxamine:pyruvate aminotransferase
R01713 12 Pyridoxamine:oxaloacetate aminotransferase
R01719 12
R01724 12 Nicotinate D-ribonucleotide:pyrophosphate
phosphoribosyltransferase
R01767 12 Mandelonitrile benzaldehyde-lyase
R01768 12 Xanthine:NAD+ oxidoreductase
R01769 12 Hypoxanthine:oxygen oxidoreductase
R01870 12 Orotidine-5'-phosphate:pyrophosphate phosphoribosyltransferase
R01877 12 Uridine 3'-monophosphate phosphohydrolase
R01878 12 Cytidine aminohydrolase
R01879 12 2-Deoxyuridine,2-oxoglutarate:oxygen
oxidoreductase(2'-hydroxylating)
R01992 12 alpha-Aminobutyryl histidine hydrolase
R02061 12
trans,trans-Farnesyl-diphosphate:isopentenyl-diphosphatefarnesyltranstransferase
R02099 12 ATP:deoxyuridine 5'-phosphotransferase
R02102 12
R02137 12 Cytidine ribohydrolase
R02141 12
R02142 12 XMP:pyrophosphate phosphoribosyltransferase
R02143 12 Xanthosine ribohydrolase
R02150 12 1H-Imidazole-4-ethanamine:oxygen oxidoreductase
(deaminating)(copper-containing)
R02197 12 L-Isoleucine:oxygen oxidoreductase (deaminating)
R02198 12 L-Isoleucine:2-oxoglutarate aminotransferase
R02201 12 L-Pipecolate:NAD+ 2-oxidoreductase
R02273 12 5-Aminopentanamide amidohydrolase
R02276 12 5-Acetamidopentanoate amidohydrolase
R02296 12 Cytidine:orthophosphate alpha-D-ribosyltransferase
R02297 12 Xanthosine:orthophosphate ribosyltransferase
R02303 12 ATP:farnesyl-diphosphate phosphotransferase
R02305 12 2-trans,6-trans-farnesyldiphosphate diphosphate-lyase
(cyclizing,pentalenene-forming)
R02306 12 trans,trans-Farnesyl-diphosphate sesquiterpenoid-lyase
R02307 12 trans,trans-Farnesyl-diphosphate farnesyltransferase (bicyclizing)
R02310 12 trans,trans-Farnesyl-diphosphate sesquiterpenoid-lyase
R02311 12 2-trans,6-trans-Farnesyl-diphosphate diphosphate-lyase
(cyclizing,(+)-delta-cadinene-forming)
R02322 12 Nicotinamide-D-ribonucleotide amidohydrolase
R02323 12 Nicotinamide ribonucleotide phosphohydrolase
R02324 12 ATP:N-ribosylnicotinamide 5'-phosphotransferase
R02365 12 Cellobiose:quinone 1-oxidoreductase
R02410 12 Raffinose fructohydrolase
R02411 12
1-alpha-D-Galactosyl-myo-inositol:sucrose6-alpha-D-galactosyltransferase
R02468 12 (-)-Limonene,NADPH:oxygen oxidoreductase (6-hydroxylating)
R02469 12 (-)-limonene,NADPH:oxygen oxidoreductase (3-hydroxylating)
R02470 12 (-)-Limonene,NADPH:oxygen oxidoreductase (7-hydroxylating)
R02485 12 Deoxycytidine aminohydrolase
R02486 12 2-Deoxyuridine,2-Oxoglutarate:oxygen
oxidoreductase(1'-hydroxylating)
R02535 12 3,4-Dihydroxyphenetylamine,ascorbate:oxygen
oxidoreductase(beta-hydroxylating)
R02705 12 ATP:N-acyl-D-mannosamine 6-phosphotransferase
R02706 12
R02735 12 LL-2,6-Diaminoheptanedioate 2-epimerase
R02755 12 meso-2,6-diaminoheptanedioate:NADP+ oxidoreductase (deaminating)
R02778 12 Trehalose-6-phosphate phosphohydrolase
R02852 12 D-2,6-Diaminohexanoic acid 5,6-aminomutase
R03168 12 Acetyl-CoA:N6-hydroxy-L-lysine 6-acetyltransferase
R03186 12
R03197 12 Uroporphyrinogen-III carboxy-lyase
R03252 12 7,8-Dihydroxykynurenate:oxygen 8,8a-oxidoreductase (decyclizing)
R03253 12 7,8-Dihydroxykynurenate:oxygen 8,8a-oxidoreductase (decyclizing)
R03275 12 (3S)-3,6-Diaminohexanoate 5,6-aminomutase
R03315 12 ATP:pseudouridine 5'-phosphotransferase
R03346 12 Nicotinate D-ribonucleotide phosphohydrolase
R03347 12
R03348 12 Nicotinate-nucleotide:pyrophosphate
phosphoribosyltransferase(carboxylating)
R03393 12 D-myo-Inositol-1,4-bisphosphate 1-phosphohydrolase
R03427 12 D-myo-Inositol 1,3,4-trisphosphate 1-phosphohydrolase
R03477 12
L-Arginine:1-amino-1-deoxy-scyllo-inositol-4-phosphateamindinotransferase
R03509 12 N-(5-Phospho-beta-D-ribosyl)anthranilate ketol-isomerase
R03616 12 Galactosylglycerol galactohydrolase
R03811 12
R03919 12 Donor:hydrogen-peroxide oxidoreductase
R04007 12 Donor:hydrogen-peroxide oxidoreductase
R04029 12 N6-Acetyl-L-lysine:2-oxoglutarate aminotransferase
R04048 12
R04068 12 Imidazole-4-acetate:5-phosphoribosyl-diphosphate ligase (ADP-
andpyrophosphate- forming)
R04150 12 O-Succinylbenzoyl-CoA 1,4-dihydroxy-2-naphthoate-lyase
R04174 12 6-Acetamido-2-oxohexanoate amidohydrolase
R04175 12
R04185 12 (S)-3-(Imidazol-5-yl)lactate:NAD+ oxidoreductase
R04435 12 N-Acetylneuraminate 9-phosphate
pyruvate-lyase(pyruvate-phosphorylating)
R04467 12
R04475 12
N-Succinyl-L-2,6-diaminoheptanedioate:2-ocoglytarateamino-transferase
R04736 12 L-2-Amino-hexano-6-lactam racemase
R04745 12 (S)-Hydroxyoctanoyl-CoA:NAD+ oxidoreductase
R04874 12
R04876 12
R04972 12 Uroporphyrinogen I carboxy-lyase
R05086 12 O-Phospho-4-hydroxy-L-threonine phospho-lyase (adding water)
R05290 12
R05300 12 4-Methylmuconolactone lyase (decyclizing)
R05311 12 pimeloyl-CoA:NAD+ oxidoreductase
R05326 12
beta-D-Galactopyranosyl-(13)-N-acetyl-D-hexosamine:phosphategalactosyltransferase
R05410 12
R05425 12
R05437 12
R05495 12
R05549 12
R05555 12 Farnesyl diphosphate:Isopentenyl diphosphate farnesyl transferase
R05581 12
R05642 12
R05647 12
R05681 12 NAD-dependent threonine 4-phosphate dehydrogenase
R05838 12 pyridoxine 5'-phosphate synthase
R05839 12 pyridoxamine:2-oxoglutarate aminotransferase
R06119 12 (R)-limonene,NADPH: oxygen oxidoreductase (6-hydroxylating)
R06223 12
R06398 12 (+)-limonene,NADH:oxygen oxidoreductase
R06523 12 trans,trans-farnesyl-diphosphate diphosphate-lyase
(cyclizing,vetispiradiene-forming)
R06740 12 diamine oxidase
R06759 12
R06844 12
R06910 12 cis-1,2-dihydronaphthalene-1,2-diol:NAD+ 1,2-oxidoreductase
R06918 12
R06974 12 glycinamide ribonucleotide transformylase
R07145 12 L-iditol:NAD+ 2-oxidoreductase
R07214 12 1-aminocyclopropane-1-carboxylate oxygenase (ethylene-forming)
R07263 12
R07422 12
R00039 13 Raffinose:raffinose alpha-D-galactosyltransferase
R00155 13 UDP diphosphohydrolase
R00158 13 ATP:nucleoside-phosphate phosphotransferase
R00277 13 Pyridoxamine-5'-phosphate:oxygen oxidoreductase (deaminating)
R00287 13 UDPglucose pyrophosphohydrolase
R00511 13 Cytidine-5'-monophosphate phosphohydrolase
R00512 13 ATP:CMP phosphotransferase
R00513 13 ATP:cytidine 5'-phosphotransferase
R00514 13 CDP diphosphohydrolase
R00515 13 CTP pyrophosphohydrolase
R00662 13 Uridine triphosphate pyrophosphohydrolase
R00855 13 CDPglycerol phosphoglycerohydrolase
R00871 13 D-Fructose:NADP+ 5-oxidoreductase
R00965 13 Orotidine-5'-phosphate carboxy-lyase
R01089 13 Acetyl-CoA:L-leucine N-acetyltransferase
R01091 13 (2S)-alpha-Leucine 2,3-aminomutase
R01128 13 5'-Inosinate phosphoribohydrolase
R01130 13 IMP:NAD+ oxidoreductase
R01132 13 IMP:pyrophosphate phosphoribosyltransferase
R01147 13 Pyridoxamine-5'-phosphate:2-oxoglutarate aminotransferase
R01229 13 GMP:pyrophosphate phosphoribosyltransferase
R01244 13 Adenine aminohydrolase
R01580 13 Pyridoxamine-5'-phosphate:2-oxoglutarate aminotransferase
R01663 13 dCMP aminohydrolase
R01664 13 2'-Deoxycytidine 5'-monophosphate phosphohydrolase
R01666 13 ATP:deoxycitidine 5'-phosphotransferase
R01677 13 Guanosine ribohydrolase
R01770 13 Inosine ribohydrolase
R01804 13 N-Acetylneuraminate pyruvate-lyase (pyruvate-phosphorylating)
R01805 13 N-Acetylneuraminate 9-phosphate phosphohydrolase
R01811 13 N-Acetylneuraminate pyruvate-lyase
R01863 13 inosine:orthophosphate ribosyltransferase
R01887 13 gamma-Amino-gamma-cyanobutanoate aminohydrolase
R01969 13 Deoxyguanosine:orthophosphate ribosyltransferase
R02063 13
R02064 13 Geranylgeranyl-diphosphate pyrophosphate-lyase (cyclizing)
R02065 13
Geranylgeranyl-diphosphate:geranylgeranyl-diphosphategeranylgeranyltransferase
R02068 13 ent-Copalyl-diphosphate lyase
R02098 13 ATP:dTMP phosphotransferase
R02100 13 dUTP nucleotidohydrolase
R02145 13 Guanosine aminohydrolase
R02147 13 guanosine:orthophosphate ribosyltransferase
R02152 13
R02153 13 L-Glutamate:histamine ligase
R02196 13 L-Isoleucine:NAD+ oxidoreductase(deaminating)
R02199 13 L-Isoleucine:2-oxoglutarate aminotransferase
R02200 13 Valine:(S)-3-methyl-2-oxopentanoate aminotransferase
R02370 13 Cytidine 3'-phosphate phosphohydrolase
R02493 13 ATP:pyridoxal 5'-phosphotransferase
R02494 13 pyridoxamine-5'-phosphate phosphohydrolase
R02532 13
4-[(1R)-2-Amino-1-hydroxyethyl]-1,2-benzenediol:oxygenoxidoreductase(deaminating)(flavin-containing)
R02552 13 N(alpha)-Benzyloxycarbonyl-L-leucine urethanehydrolase
R02558 13 (R)-Prunasin beta-D-glucohydrolase
R02563 13 CDPethanolamine:L-serine ethanolaminephosphotransferase
R02719 13 Xanthosine 5'-phosphate phosphohydrolase
R02720 13 XTP pyrophosphohydrolase
R02733 13 N6-Acetyl-LL-2,6-diaminoheptanedioate amidohydrolase
R02734 13 N-Succinyl-LL-2,6-diaminoheptanedioate amidohydrolase
R02748 13 Deoxyinosine:orthophosphate ribosyltransferase
R02872 13 Presqualene diphosphate:farnesyl-diphosphate farnesyltransferase
R02874 13 Squalene,hydrogen-donor:oxygen oxidoreductase (2,3-epoxidizing)
R02875 13
R02876 13
R02992 13 4-Pyridoxolactone lactonohydrolase
R02993 13
R03012 13 L-Histidinol:NAD+ oxidoreductase
R03013 13 L-Histidinol-phosphate phosphohydrolase
R03114 13 (-)-trans-Carveol:NADP+ oxidoreductase
R03210 13 6-Carboxyhexanoyl-CoA:L-alanine
C-carboxyhexanoyltransferase(decarboxylating)
R03220 13 Coproporphyrinogen:oxygen oxidoreductase(decarboxylating)
R03261 13 (-)-trans-isopiperitenol:NAD+ oxidoreductase
R03349 13 L-erythro-3,5-diaminohexanoate:NAD+ oxidoreductase (deaminating)
R03394 13 D-myo-Inositol-1,4,5-trisphosphate 5-phosphohydrolase
R03418 13 1-alpha-D-Galactosyl-myo-inositol:raffinose galactosyltransferase
R03421 13 N4-(beta-N-Acetyl-D-glucosaminyl)-L-asparagine amidohydrolase
R03428 13 ATP:1D-myo-inositol-1,3,4-trisphosphate 5-phosphotransferase
R03429 13 ATP:1D-myo-inositol-1,3,4-trisphosphate 6-phosphotransferase
R03430 13 D-myo-Inositol 1,3,4,5-tetrakisphosphate 5-phosphohydrolase
R03496 13 1-Guanidino-1-deoxy-scyllo-inositol-4-phosphate 4-phosphohydrolase
R03538 13 2',3'-Cyclic UMP 3'-nucleotidohydrolase
R03542 13 alpha-Aminopropiononitrile aminohydrolase
R03604 13 Syringin beta-D-glucosidase
R03634 13
R03635 13 Stachyose fructohydrolase
R03733 13 L-Threonate:NAD+ 3-oxidoreductase
R03741 13
R03801 13 1,4-beta-D-Glucan glucohydrolase
R03918 13 Sinapyl alcohol:NADP+ oxidoreductase
R03945 13 Perillyl-alcohol:NAD+ oxidoreductase
R04004 13 4-Coumaryl alcohol:NADP+ oxidoreductase
R04006 13 4-Hydroxycinnamyl alcohol 4-D-glucoside beta-D-glucosidase
R04142 13
R04357 13 citrate:N6-acetyl-N6-hydroxy-L-lysine ligase (ADP-forming)
R04463 13 5'-Phosphoribosylformylglycinamide:L-glutamine
amido-ligase(ADP-forming)
R04479 13
R04510 13 4-Carboxymethyl-4-methylbut-2-en-1,4-olide methylmutase
R04687 13 2,5-Diaminohexanoate:NAD+ oxidoreductase (deaminating)
R04746 13 (S)-Hydroxyoctanoyl-CoA hydro-lyase
R04857 13
R05087 13
R05289 13 p-Methylbenzaldehyde:NADP+ oxidoreductase
R05331 13 Isovaleryl-CoA:malonyl-CoA acyltransferase
R05352 13
R05426 13
R05541 13
R05592 13
R05602 13
R05650 13
R05784 13 limonene-1,2-epoxide hydrolase
R06117 13 (+)-trans-carveol: NAD+ oxidoreductase
R06298 13 (+)-Copalyl-diphosphate lyase (decyclizing)
R06305 13 Geranylgeranyl-diphosphate diphosphate-lyase (cyclizing,
taxadieneforming)
R06312 13
R06321 13
R06447 13
di-trans,poly-cis-Decaprenyl-diphosphate:isopentenyl-diphosphateundecaprenylcistransferase
R06741 13
R06843 13
R06909 13 naphthalene,NADH:oxygen oxidoreductase (1,2-hydroxylating)
R06917 13 alcohol:NAD+ oxidoreductase
R07262 13
R07307 13 dCTP aminohydrolase (dUMP-forming)
R07322 13 squalene mutase (cyclizing)
R07323 13 squalene mutase (cyclizing)
R07406 13
R07423 13
R00055 14 Nucleoside:oxygen 5'-oxidoreductase
R00156 14 ATP:nucleoside-diphosphate phosphatransferase
R00159 14 UTP diphosphohydrolase
R00181 14 AMP aminohydrolase
R00182 14 AMP phosphoribohydrolase
R00190 14 AMP:pyrophosphate phosphoribosyltransferase
R00286 14 UDPglucose:NAD+ oxidoreductase
R00289 14 UTP:alpha-D-glucose-1-phosphate uridylyltransferase
R00291 14 UDPglucose 4-epimerase
R00293 14 UDPglucose 4,6-hydro-lyase
R00328 14 GDP phosphohydrolase
R00332 14 ATP:(d)GMP phosphotransferase
R00414 14 UDP-N-acetyl-D-glucosamine 2-epimerase
R00415 14 UTP:N-acetyl-alpha-D-glucosamine-1-phosphate uridylyltransferase
R00426 14 Guanosine 5'-triphosphate pyrophosphohydrolase
R00502 14 UTP:alpha-D-hexose-1-phosphate uridylyltransferase
R00503 14 UDPgalactose:D-glucose 4-beta-D-galactosyltransferase
R00516 14 UTP:cytidine 5'-phosphotransferase
R00568 14 CTP aminohydrolase
R00569 14 CTP diphosphohydrolase
R00570 14 ATP:nucleoside-diphosphate phosphatransferase
R00571 14 UTP:ammonia ligase(ADP-forming)
R00572 14 CTP:pyruvate O2-phosphotransferase
R00573 14 UTP:ammonia ligase(ADP-forming)
R00574 14 CTP pyriphosphate-lyase (cyclizing)
R00659 14 UTP:pyruvate O2-phosphotransferase
R00720 14 Inosine 5'-triphosphate pyrophosphohydrolase
R00766 14 UDPglucose:D-fructose-6-phosphate 2-alpha-D-glucosyltransferase
R00767 14 CTP:D-fructose-6-phosphate 1-phosphotransferase
R00769 14 UTP:D-fructose-6-phosphate 1-phosphotransferase
R00806 14 UDPglucose:D-fructose 2-alpha-D-glucosyltransferase
R00836 14 UDPglucose:D-glucose-6-phosphate 1-alpha-D-glucosyltransferase
R00856 14 CTP:sn-glycerol-3-phosphate cytidylyltransferase
R00881 14 GDPmannose sugarphosphohydrolase
R00955 14 UDPglucose:alpha-D-galactose-1-phosphate uridylyltransferase
R00956 14 CTP:D-glucose-1-phosphate cytidylyltransferase
R00961 14 IDP diphosphohydrolase
R00967 14 UTP:uridine 5'-phosphotransferase
R00969 14 P1,P4-Bis(5'-nucleosyl)-tetraphosphate nucleotidohydrolase
R01020 14
R01117 14 CTP:N-acylneuraminate cytidylyltransferase
R01126 14 Inosine 5'-monophosphate phosphohydrolase
R01127 14 IMP 1,2-hydrolase (decyclizing)
R01131 14 ATP:inosine 5'-phosphotransferase
R01134 14 NADH:guanosine-5'-phosphate oxidoreductase(deaminating)
R01192 14 UDPgalactose:myo-inositol 1-alpha-D-galactosyltransferase
R01227 14 Guanosine 5'-monophosphate phosphohydrolase
R01228 14 ATP:inosine 5'-phosphotransferase
R01233 14 GDPglucose sugarphosphohydrolase
R01234 14 Guanosine 3',5'-cyclic phosphate 5'-nucleotidohydrolase
R01240 14 UDPglucose:phenol beta-D-glucosyltransferase
R01245 14 Adenosine ribohydrolase
R01304 14 UDPglucose:4-hydroxybenzoate 4-O-beta-D-glucosyltransferase
R01380 14 UTP:1-phospho-alpha-D-glucuronate uridylyltransferase
R01381 14 UTP:1-phospho-alpha-D-glucuronate uridylyltransferase
R01560 14 Adenosine aminohydrolase
R01561 14 Adenosine:orthophosphate ribosyltransferase
R01615 14 4-Hydroxycinnamyl aldehyde:NADP+ oxidoreductase
(CoA-cinnamoylating)
R01665 14 ATP:CMP phosphotransferase
R01667 14 dCDP nucleotidohydrolase
R01668 14 dCTP nucleotidohydrolase
R01690 14 5'-Butyrylphosphouridine acylhydrolase
R01722 14 UDPglucose:nicotinate N-glucosyltransferase
R01806 14 Acetyl-CoA:N-acetylneuraminate 4-O-acetyltransferase
R01807 14 Acetyl-CoA:N-acetylneuraminate 7-O-acetyltransferase
R01808 14 Acetyl-CoA:N-acetylneuraminate 9-O-acetyltransferase
R01810 14 N-Acyl-O-acetylneuraminate O-acetylesterase
R01846 14 CTP:Sedoheptulose 7-phosphate 1-phosphotransferase
R01847 14 UTP:Sedoheptulose 7-phosphate 1-phosphotransferase
R01856 14 dGTP triphosphohydrolase
R01912 14 UDPglucose:pyridoxine 5'-O-beta-D-glucosyltransferase
R01967 14 ATP:deoxyguanosine 5'-phosphotransferase
R01968 14 2'-Deoxyguanosine 5'-monophosphate phosphohydrolase
R02038 14 CTP:ethanolamine-phosphate cytidylyltransferase
R02148 14 Guanosine 3'-phosphate phosphohydrolase
R02220 14 2-Aminomuconate aminohydrolase
R02256 14 UDPglucose:trans-cinnamate beta-D-glucosyltransferase
R02325 14 dCTP aminohydrolase
R02326 14 ATP:nucleoside-diphosphate phosphatransferase
R02327 14 dCTP:uridine 5'-phosphotransferase
R02330 14 dUTP nucleotidohydrolase
R02331 14 ATP:nucleoside-diphosphate phosphatransferase
R02332 14 dUTP:uridine 5'-phosphotransferase
R02371 14 dCTP:cytidine 5'-phosphotransferase
R02372 14 dUTP:cytidine 5'-phosphotransferase
R02388 14 UDPglucose:arylamine N-D-glucosyltransferase
R02556 14 Deoxyadenosine aminohydrolase
R02557 14 Deoxyadenosine:orthophosphate ribosyltransferase
R02594 14 UDPglucose:coniferyl-alcohol 4'-beta-D-glucosyltransferase
R02634 14
R02707 14
R02709 14 UDPglucose:4-hydroxymandelonitrile glucosyltransferase
R02737 14 UDPglucose:D-glucose-6-phosphate 1-alpha-D-glucosyltransferase
R02805 14 P1,P4-Bis(5'-nucleosyl)-tetraphosphate nucleotidohydrolase
R02919 14
4-[(1R)-1-Hydroxy-2-(methylamino)ethyl]-1,2-benzenediol:oxygenoxidoreductase(deaminating)(flavin-containing)
R02921 14 CTP:D-ribitol-5-phosphate cytidylyltransferase
R02951 14 UDPglucose:trans-4-hydroxycinnamate 4-O-beta-D-glucosyltransferase
R02985 14
R03094 14 UDPglucose:indole-3-acetate beta-D-glucosyltransferase
R03199 14 (S)-2,3-Epoxysqualene mutase (cyclizing, lanosterol-forming)
R03200 14 (S)-2,3-Epoxysqualene mutase (cyclizing, cycloartenol-forming)
R03201 14
R03222 14 Protoporphyrinogen-IX:oxygen oxidoreductase
R03237 14 CTP:D-Tagatose 6-phosphate 1-phosphotransferase
R03238 14 UTP:D-Tagatose 6-phosphate 1-phosphotransferase
R03243 14 5-Amino-2-oxopentanoate:2-oxoglutarate aminotransferase
R03297 14 UDPglucose:gallate beta-D-glucosyltransferase
R03351 14 CTP:3-deoxy-D-manno-octulosonate cytidylyltransferase
R03433 14 ATP:1D-myo-inositol-1,4,5-trisphosphate 3-phosphotransferase
R03434 14 D-myo-Inositol 1,3,4,5-tetrakisphosphate 3-phosphohydrolase
R03478 14 ATP:1D-myo-inositol-1,3,4,6-tetrakisphosphate 5-phosphotransferase
R03594 14 UDPglucose:scopoletin O-beta-D-glucosyltransferase
R03605 14 UDPglucose:coniferyl-alcohol 4'-beta-D-glucosyltransferase
R03625 14
UDPglucose:2-hydroxy-2-methylpropanenitrilebeta-D-glucosyltransferase
R03710 14 UDPglucose:trans-2-hydroxycinnamate O-beta-D-glucosyltransferase
R03776 14 trans-Oct-2-enoyl-CoA reductase
R03802 14 1,4-beta-D-Glucan glucohydrolase
R03894 14 (3S)-3-Methyl-2-oxopentanoate carboxy-lyase
R03929 14 2',3'-Cyclic CMP 3'-nucleotidohydrolase
R03960 14 (3R)-beta-Leucine:NAD+ oxidoreductase(deaminating)
R03971 14 (5-Glutamyl)-peptide:amino-acid 5-glutamyltransferase
R04005 14 UDPglucose:coniferyl-alcohol 4'-beta-D-glucosyltransferase
R04151 14 (+)-cis-3,4-dihydrophenanthrene-3,4-diol:NAD+ 3,4-oxidoreductase
R04208 14 2-(Formamido)-N1-(5-phosphoribosyl)acetamidine
cyclo-ligase(ADP-forming)
R04218 14 prephytoene
diphosphate:geranylgeranyl-diphosphategeranylgeranyltransferase
R04247 14 CTP:ethanolamine-phosphate cytidylyltransferase
R04296 14 UDPglucose:(S)-4-hydroxymandelonitrile beta-D-glucosyltransferase
R04732 14
R04880 14 3,4-Dihydroxyphenylethyleneglycol:NAD+ oxidoreductase
R04882 14 3,4-Dihydroxymandelaldehyde:NAD+ oxidoreductase
R05070 14 (R)-2,3-Dihydroxy-3-methylpentanoate hydro-lyase
R05092 14 ent-Copalyl-diphosphate diphosphate-lyase
R05128 14
R05129 14
R05282 14 4-Methylbenzyl alcohol:NAD+ oxidoreductase
R05422 14
R05423 14
R05427 14
R05453 14 Acetophenone: carbon-dioxide ligase
R05494 14
R05542 14
R05582 14
R05633 14 CTP: 2-C-Methyl-D-erythritol 4-phosphate cytidylyltransferase
R05769 14 UDP-glucose:hydroquinone-O-b-D-glucosyltransferase
R05800 14 ATP:1D-myo-inositol-1,4,5-trisphosphate 6-phosphotransferase
R06048 14
R06299 14 Copalyl-diphosphate diphosphate-lyase (cyclizing)
R06300 14 Copalyl-diphosphate diphosphate-lyase (cyclizing)
R06301 14 Copalyl-diphosphate diphosphate-lyase (cyclizing)
R06302 14 Copalyl-diphosphate diphosphate-lyase (cyclizing)
R06303 14 Copalyl-diphosphate diphosphate-lyase (cyclizing)
R06304 14 Copalyl-diphosphate diphosphate-lyase (cyclizing)
R06314 14
R06315 14
R06366 14 Aldehyde:NAD+ oxidoreductase
R06372 14 Carvone reductase
R06374 14
R06375 14
R06399 14 limonene-1,2-diol:(acceptor) 2-oxidoreductase
R06466 14
R06469 14
R06471 14
R06594 14
R06842 14
R06858 14
R06916 14
R07269 14
di-trans,poly-cis-decaprenyl-diphosphate:isopentenyl-diphosphateundecaprenylcistransferase
R07270 14 prephytoene
diphosphate:geranylgeranyl-diphosphategeranylgeranyltransferase
R07426 14
R00012 15 GTP:GTP guanylyltransferase
R00049 15
1-O-Galloyl-beta-D-glucose:1-O-galloyl-beta-D-glucoseO-galloyltransferase
R00085 15 ATP diphosphohydrolase
R00087 15 ATP pyrophosphohydrolase
R00088 15 ATP aminohydrolase
R00103 15 NAD+ phosphohydrolase
R00122 15 ATP pyrophosphohydrolase
R00123 15 ADP aminohydrolase
R00127 15 ATP:AMP phosphotransferase
R00157 15 Uridine triphosphate:AMP phosphotransferase
R00183 15 Adenosine 5'-monophosphate phosphohydrolase
R00185 15 ATP:adenosine 5'-phosphotransferase
R00188 15 Adenosine 3',5'-bisphosphate 3'(2')-phosphohydrolase
R00191 15 Adenosine 3',5'-phosphate 5'-nucleotidohydrolase
R00199 15 ATP:pyruvate,water phosphotransferase
R00206 15 ATP:pyruvate,orthophosphate phosphotransferase
R00235 15 Acetate:CoA ligase (AMP-forming)
R00236 15 Acetyl adenylate:CoA ligase (AMP-forming)
R00322 15 5'-Acetylphosphoadenosine acylhydrolase
R00330 15 ATP:nucleoside-diphosphate phosphatransferase
R00335 15 GTP phosphohydrolase (vesicle-releasing)
R00336 15 Guanosine-3',5'-bis(diphosphate) 3'-pyrophosphohydrolase
R00337 15 GDPglucose glucohydrolase
R00416 15 UTP:N-acetyl-alpha-D-glucosamine-1-phosphate uridylyltransferase
R00418 15 UDP-N-acetyl-D-glucosamine 4-epimerase
R00420 15 UDP-N-acetyl-D-glucosamine 2-epimerase
R00421 15 UDP-N-acetyl-D-glucosamine:NAD+ 6-oxidoreductase
R00422 15
R00423 15
R00424 15 GTP 7,8-8,9-dihydrolase
R00425 15 GTP 7,8-8,9-dihydrolase (pyrophosphate-forming)
R00428 15 GTP 7,8-8,9-dihydrolase
R00430 15 GTP:pyruvate O2-phosphotransferase
R00431 15 GTP:oxaloacetate carboxy-lyase (transphosphorylating)
R00432 15 Succinate:CoA ligase (GDP-forming)
R00434 15 GTP pyrophosphate-lyase (cyclizing)
R00483 15 L-Aspartate:ammonia ligase (AMP-forming)
R00501 15
R00504 15 UDPgalactose:UDP-N-acetyl-D-glucosamine
galactosephosphotransferase
R00505 15 UDP-D-galactopyranose furanomutase
R00517 15 GTP:cytidine 5'-phosphotransferase
R00578 15 L-aspartate:L-glutamine amido-ligase (AMP-forming)
R00660 15
Phosphoenolpyruvate:UDP-N-acetyl-D-glucosamine1-carboxyvinyl-transferase
R00686 15 L-Phenylalanine racemase (ATP-hydrolysing)
R00719 15 ITP diphosphohydrolase
R00722 15 ATP:nucleoside-diphosphate phosphatransferase
R00723 15 Inosine 5'-tetraphosphate phosphohydrolase
R00724 15 ITP:pyruvate O2-phosphotransferase
R00725 15 ITP:D-hexose 6-phosphotransferase
R00726 15 ITP:oxaloacetate carboxy-lyase (transphosphorylating)
R00727 15 Succinate:CoA ligase (GDP-forming)
R00770 15 ITP:D-fructose-6-phosphate 1-phosphotransferase
R00809 15 UDPgalactose:sucrose 6F-alpha-D-galactosyltransferase
R00853 15 UDPgalactose:sn-glycerol-3-phosphate
2-alpha-D-galactosyltransferase
R00854 15 UDPgalactose:sn-glycerol-3-phosphate
1-alpha-D-galactosyltransferase
R00876 15 ITP:D-hexose 6-phosphotransferase
R00880 15 GDP-D-mannose:NAD+ 6-oxidoreductase
R00883 15 GDP:D-mannose-1-phosphate guanylyltransferase
R00885 15 GTP:alpha-D-mannose-1-phosphate guanylyltransferase
R00888 15 GDPmannose 4,6-hydro-lyase
R00889 15 GDPmannose 3,5-epimerase
R00910 15 L-Lysine:beta-alanine ligase (AMP-forming)
R00925 15 Propanoate:CoA ligase (AMP-forming)
R00926 15 Propinol adenylate:CoA ligase (AMP-forming)
R00951 15 ADPglucose sugarphosphohydrolase
R00954 15 GTP:alpha-D-glucose-1-phosphate guanylyltransferase
R00962 15 ITP:cytidine 5'-phosphotransferase
R00968 15 GTP:uridine 5'-phosphotransferase
R00970 15 ITP:uridine 5'-phosphotransferase
R01019 15
R01049 15 ATP:D-ribose-5-phosphate pyrophosphotransferase
R01054 15 ADPribose ribophosphohydrolase
R01083 15 N6-(1,2-Dicarboxyethyl)AMP AMP-lyase
R01120 15
R01135 15 IMP:L-aspartate ligase (GDP-forming)
R01146 15
R01164 15 L-Histidine:beta-alanine ligase (AMP-forming)
R01176 15 Butanoate:CoA ligase (AMP-forming)
R01205 15 UDPgalactose:N-acetyl-D-glucosamine 4-beta-D-galactosyltransferase
R01230 15 Xanthosine-5'-phosphate:ammonia ligase (AMP-forming)
R01231 15 Xanthosine-5'-phosphate:L-glutamine amido-ligase (AMP-forming)
R01232 15 P1,P4-Bis(5'-nucleosyl)-tetraphosphate nucleotidohydrolase
R01300 15 4-Hydroxybenzoate:CoA ligase (AMP-forming)
R01327 15 ITP:D-hexose 6-phosphotransferase
R01357 15 Acetoacetate:CoA ligase (AMP-forming)
R01384 15 UDP-D-glucuronate carboxy-lyase
R01385 15 UDPglucuronate 4-epimerase
R01386 15
R01387 15 UDPglucuronate 5'-epimerase
R01423 15 5'-Benzoylphosphoadenosine acylhydrolase
R01510 15 2,3-Dihydroxybenzoate:L-serine ligase
R01517 15 GTP:3-phospho-D-glycerate 1-phosphotransferase
R01558 15 Oxalate:CoA ligase (AMP-forming)
R01562 15 3'-Adenosine monophosphate phosphohydrolase
R01612 15
R01613 15 Malonyl-CoA:4-Coumaroyl-CoA malonyltransferase(cyclizing)
R01614 15 Malonyl-CoA:4-coumaroyl-CoA malonyltransferase (cyclizing)
R01616 15 4-Coumarate:CoA ligase (AMP-forming)
R01617 15 4-Coumaroyl-CoA:agmatine N4-coumaroyltransferase
R01848 15 ITP:Sedoheptulose 7-phosphate 1-phosphotransferase
R01855 15 2'-Deoxyguanosine 5'-triphosphate pyrophosphohydrolase
R01857 15 ATP:nucleoside-diphosphate phosphatransferase
R01858 15 dATP:pyruvate O2-phosphotransferase
R01873 15 Quinate:pyrroloquinoline-quinone 5-oxidoreductase
R01880 15 dGTP:uridine 5'-phosphotransferase
R01885 15
R01951 15 GTP:L-fucose-1-phosphate guanylyltransferase
R01954 15 L-Citrulline:L-aspartate ligase (AMP-forming)
R01964 15 ITP:D-hexose 6-phosphotransferase
R01991 15 L-Histidine:4-aminobutanoate ligase (AMP-forming)
R02088 15 2'-Deoxyadenosine 5'-monophosphate phosphohydrolase
R02089 15 ATP:deoxyadenosine 5'-phosphotransferase
R02090 15 ATP:(d)GMP phosphotransferase
R02091 15 dGTP:cytidine 5'-phosphotransferase
R02154 15 L-Glutamate:histamine ligase
R02168 15 GDPglucose:D-glucose-6-phosphate 1-alpha-D-glucosyltransferase
R02194 15 Ferulate:CoA ligase (AMP-forming)
R02221 15 Sinapate:CoA ligase (AMP-forming)
R02405 15 Itaconate:CoA ligase (IDP-forming)
R02406 15 Itaconate:CoA ligase (IDP-forming)
R02415 15 Shikimate:pyrroloquinoline-quinone 5-oxidoreductase
R02416 15 4-Coumaroyl-CoA:shikimate O-(hydroxycinnamoyl)transferase
R02426 15 CDPglucose 4,6-hydro-lyase
R02473 15 (R)-Pantoate:beta-alanine ligase (AMP-forming)
R02539 15 Phenylacetate:CoA ligase
R02636 15 UDP-D-galacturonate carboxy-lyase
R02677 15 ADPmannose sugarphosphohydrolase
R02867 15 ITP:D-hexose 6-phosphotransferase
R03004 15 Deamino-NAD+ nucleotidohydrolase
R03209 15 6-Carboxyhyxanoate:CoA ligase (AMP-forming)
R03239 15 ITP:D-Tagatose 6-phosphate 1-phosphotransferase
R03317 15 UDP-N-acetyl-D-mannosamine:NAD+ 1-oxidoreductase
R03457 15 D-erythro-1-(Imidazol-4-yl)glycerol 3-phosphate hydro-lyase
R03472 15
R03479 15 ATP:1D-myo-inositol-3,4,5,6-tetrakisphosphate 1-phosphotransferase
R03535 15
R03689 15
R03690 15
R03765 15
R03778 15 Octanoyl-CoA:acetyl-CoA C-acyltransferase
R03861 15 Sinapoyl-CoA:glucarolactone O-(hydroxycinnamoyl)transferase
R03879 15
R04030 15 O-Succinylbenzoate:CoA ligase (AMP-forming)
R04038 15 2-Isopentenyl-diphosphate:AMP delta2-isopentenyltransferase
R04209 15 1-(5-Phospho-D-ribosyl)-5-amino-4-imidazolecarboxylate
carboxy-lyase
R04409 15
1-O-trans-Cinnamoyl-beta-D-glucopyranose:alcoholO-cinnamoyltransferase
R04410 15
1-O-trans-Cinnamoyl-beta-D-glucopyranose:alcoholO-cinnamoyltransferase
R04686 15
R04731 15 4-aminoimidazole aminohydrolase
R04786 15
R05061 15
1-O-trans-Cinnamoyl-beta-D-glucopyranose:alcoholO-cinnamoyltransferase
R05067 15
R05068 15 (R)-2,3-Dihydroxy-3-methylpentanoate:NADP+
oxidoreductase(isomerizing)
R05120 15 3-Butynoate:(pyrroloquinoline-quinone) oxidoreductase
R05130 15
R05135 15 2',3'-Cyclic GMP 3'-nucleotidohydrolase
R05142 15 1,4-beta-D-Glucan glucohydrolase
R05198 15
R05202 15
R05288 15
R05349 15
R05412 15
R05600 15
R05634 15 ATP: 4-(Cytidine
5'-diphospho)-2-C-methyl-D-erythritol2-phosphotransferase
R05640 15 Lanosterol,NADPH:oxygen oxidoreductase (14-methyl cleaving)
R05695 15 Nucleoside:oxygen 5'-oxidoreductase (H2O2-forming)
R05696 15
R05735 15 acetone:carbon-dioxide ligase (AMP-forming)
R05768 15 GDP-mannose:3-phosphoglycerate 3-a-D-mannosyltransferase
R05801 15 ATP:1D-myo-inositol-1,4,5-trisphosphate 6-phosphotransferase
R05804 15 ADP:D-glucose 6-phosphotransferase
R05805 15 ADP:D-fructose-6-phosphate 1-phosphotransferase
R05822 15
R06291 15 ent-kaur-16-ene,NADPH:oxygen oxidoreductase (hydroxylating)
R06367 15 perillic acid:CoA ligase (ADP-forming)
R06377 15
R06379 15
R06381 15
R06400 15 (1S,4R)-1-hydroxy-2-oxolimonene, NADPH:oxygen oxidoreductase
R06501 15
R06583 15 4-coumarate:CoA ligase (AMP-forming)
R06975 15
5-formaminoimidazole-4-carboxamide-1-beta-D-ribofuranosyl5'-monophosphate
synthetase
R07254 15 malonyl-CoA:4-coumaroyl-CoA malonyltransferase (cyclizing,
reducing)
R07306 15 GTP 8,9-hydrolase (phosphate-forming)
R07353 15
6-(2-Amino-2-carboxyethyl)-7,8-dioxo-7,8-dihydroquinoline-2,4-dicarboxylate:oxygen
oxidoreductase (cyclizing)
R07404 15 5-amino-1-(5-phospho-D-ribosyl)imidazole:carbon-dioxide
ligase(ADP-forming)
R00089 16 ATP pyrophosphate-lyase (cyclizing)
R00102 16 NAD+ glycohydrolase
R00104 16 ATP:NAD+ 2'-phosphotransferase
R00118 16
R00125 16 P1,P4-Bis(5'-nucleosyl)-tetraphosphate
nucleotidebisphosphohydrolase
R00126 16 ADP:ATP adenylyltransferase
R00128 16 Adenosine-tetraphosphate phosphohydrolase
R00137 16 ATP:nicotinamide-nucleotide adenylyltransferase
R00184 16 P1,P4-Bis(5'-adenosyl) tetraphosphate nucleotidohydrolase
R00186 16 (S)-Lactate adenylohydrolase
R00187 16 P1,P3-Bis(5'-adenosyl) triphosphate adenylohydrolase
R00189 16 Deamino-NAD+:ammonia ligase (AMP-forming)
R00257 16 Deamido-NAD+:L-glutamine amido-ligase (AMP-forming)
R00316 16 Acetate:CoA ligase (AMP-forming)
R00429 16 ATP:GTP 3'-pyrophosphotransferase
R00555 16 NAD+:L-arginine ADP-D-ribosyltransferase
R00580 16
R00687 16 ATP:L-phenylalanine adenylyltransferase
R00735 16 L-Tyrosine:L-arginine ligase (AMP-forming)
R00912 16 L-Arginine:beta-alanine ligase (AMP-forming)
R00948 16 ATP:alpha-D-glucose-1-phosphate adenyltransferase
R00979 16 ATP:anthranilate N-adenylyltransferase
R00982 16 Anthranilate:CoA ligase (AMP-forming)
R01052 16 ADP:D-ribose-5-phosphate adenylyltransferase
R01071 16 1-(5-Phospho-D-ribosyl)-ATP:pyrophosphate
phosphoribosyl-transferase
R01354 16 Propanoate:CoA ligase (AMP-forming)
R01471 16 UTP:alpha-D-xylose-1-phosphate uridylyltransferase
R01473 16 UDP-L-arabinose 4-epimerase
R01474 16
R01504 16 ATP:2,3-dihydroxybenzoate adenylyltransferase
R01537 16
R01547 16 ATP:AMP phosphotransferase
R01886 16 N(omega)-(ADP-D-ribosyl)-L-arginine ADPribosylhydrolase
R01943 16 3,4-Dihydroxy-trans-cinnamate:CoA ligase (AMP-forming)
R02255 16 trans-Cinnamate:CoA ligase (AMP-forming)
R02380 16 UDPglucose:sinapate D-glucosyltransferase
R02445 16 flavanone,2-oxoglutarate:oxygen oxidoreductase (dehydrating)
R02446 16 flavanone lyase (decyclizing)
R02699 16 4-Hydroxyphenylacetate:CoA ligase (AMP-forming)
R03005 16 ATP:nicotinamide-nucleotide adenylyltransferase
R03077 16 UTP:aldose-1-phosphate nucleotidyltransferase
R03079 16
R03098 16 L-2-Aminoadipate-6-semialdehyde:NAD(P)+ 6-oxidoreductase
R03099 16
R03191 16 UDP-N-acetylmuramate:NADP+ oxidoreductase
R03371 16 myo-Inositol-hexakisphosphate 3-phosphohydrolase
R03372 16 myo-Inositol-hexakisphosphate 6-phosphohydrolase
R03391 16 CDP-4-dehydro-3,6-dideoxy-D-glucose:NAD+ 3-oxydoreductase
R03396 16 GDP-6-deoxy-D-talose:NAD+ 4-oxidoreductase
R03397 16 GDP-6-deoxy-D-mannose:NAD+ 4-oxidoreductase
R03409 16 Guanosine 3'-diphosphate 5'-triphosphate 5'-phosphohydrolase
R03459 16
2,5-Diamino-6-hydroxy-4-(5-phosphoribosylamino)-pyrimidine2-aminohydrolase
R03471 16 ATP:4-amino-5-hydroxymethyl-2-methylpyrimidine
5-phosphotransferase
R03537 16 2',3'-Cyclic AMP 3'-nucleotidohydrolase
R03574 16
UDPglucose:5,7,3',4'-tetrahydroxyflavone7-O-beta-D-glucosyltransferase
R04026 16
R04286 16
2-Amino-4-hydroxy-6-(erythro-1,2,3-trihydroxypropyl)dihydropteridine
triphosphate lyase
R04289 16
R04378 16
1-(5'-Phosphoribosyl)-5-amino-4-imidazolecarboxamide:pyrophosphatephosphoribosyltransferase
R04531 16
UDPgalactose:beta-D-galactosyl-1,4-N-acetyl-D-glucosamine3-alpha-D-galactosyltransferase
R04532 16
CMP-N-acetylneuraminate:beta-D-galactosyl-1,4-N-acetyl-beta-D--glucosamine
alpha-2,6-N-acetylneuraminyltransferase
R04554 16
R04558 16
R04559 16
1-(5'-Phosphoribosyl)-5-amino-4-(N-succinocarboxamide)-imidazoleAMP-lyase
R04591 16 1-(5-Phosphoribosyl)-5-amino-4-carboxyimidazole:L-aspartate
ligase(ADP-forming)
R04620 16
2-Amino-4-hydroxy-6-(erythro-1,2,3-trihydroxypropyl)dihydropteridine
triphosphate phosphohydrolase (alkaline optimum)
R04638 16
R04639 16
2-Amino-4-hydroxy-6-(erythro-1,2,3-trihydroxypropyl)dihydropteridine
triphosphate 7,8-8,9-dihydrolase
R04668 16
R04669 16
R04743 16 (S)-Hydroxydecanoyl-CoA:NAD+ oxidoreductase
R04787 16
R04804 16 delta8,24-Cholestadien-3beta-ol delta7-delta8-isomerase
R04998 16 beta-D-Glucosyl-2-coumarinate glucohydrolase
R05046 16 Formamidopyrimidine nucleoside triphosphate 7,8-8,9-dihydrolase
R05047 16
R05062 16
R05069 16 (S)-2-Aceto-2-hydroxybutanoate:NADP+ oxidoreductase (isomerizing)
R05121 16
R05141 16 1,4-beta-D-Glucan glucohydrolase
R05328 16 ADP-glucose:sn-glycerol-3-phosphate 2-b-D-glucosyltransferase
R05435 16
R05452 16 Benzoyl acetate: CoA ligase
R05467 16 L-N2-(2-carboxyethyl)arginine cyclo-ligase (AMP-forming)
R05544 16
R05637 16 2-Phospho-4-(cytidine
5'-diphospho)-2-C-methyl-D-erythritolCMP-lyase (cyclizing)
R05639 16 4,4-dimethyl-5a-cholesta-8,24-dien-3b-ol:NADP+ D14-oxidoreductase
R05644 16
R05668 16
R05692 16 GDP-L-fucose:NADP+ 4-oxidoreductase (3,5-epimerizing)
R05697 16
R05729 16 alkene,NADH:oxygen oxidoreductase
R05730 16 alkene,NADH:oxygen oxidoreductase
R05744 16 trans-ferulate:CoASH ligase (ATP-hydrolysing)
R05779 16 5-Diphosphoinositol pentakisphosphate diphosphohydrolase
R05790 16 alpha-D-mannosyl-3-phosphoglycerate phosphohydrolase
R05799 16 ATP:1D-myo-inositol-hexakisphosphate phosphotransferase
R06292 16 ent-Kaur-16-ene,NADPH:oxygen oxidoreductase (hydroxylating)
R06368 16 perillic acid:CoA ligase (AMP-forming)
R06369 16 2-hydroxy-4-isopropenylcyclohexane-1-carboxyl-CoA hydro-lyase
R06383 16
R06385 16
R06394 16
R06537 16 flavonoid,NADPH:oxygen oxidoreductase (3'-hydroxylating)
R06556 16 flavanone lyase (decyclizing)
R06559 16 flavanone,NADPH:oxygen oxidoreductase
R06792 16 apigenin,NADPH:oxygen oxidoreductase (isoflavanone-forming)
R06822 16
R06825 16
R06894 16
R07059 16
R07060 16
R07194 16 alkene,NADH:oxygen oxidoreductase
R07224 16 2',4,4',6'-tetrahydroxychalcone:oxygen oxidoreductase
R07405 16 5-carboxyamino-1-(5-phospho-D-ribosyl)imidazole carboxymutase
R00112 17 NADPH:NAD+ oxidoreductase (B-specific)
R00113 17 NADPH:hydrogen-peroxide oxidoreductase
R00114 17 L-Glutamate:NADP+ oxidoreductase (transaminating)
R00119 17 NADP+ glycohydrolase
R00134 17 Formate:NADP+ oxidoreductase
R00205 17 2-Oxopropanal:NADP+ oxidoreductase
R00210 17 Pyruvate:NADP+ 2-oxidoreductase (CoA-acetylating)
R00216 17 (S)-Malate:NADP+ oxidoreductase(oxaloacetate-decarboxylating)
R00248 17 L-Glutamate:NADP+ oxidoreductase (deaminating)
R00267 17 Isocitrate:NADP+ oxidoreductase (decarboxylating)
R00343 17 (S)-Malate:NADP+ oxidoreductase
R00465 17 Glycolate:NADP+ oxidoreductase
R00676 17 L-Tryptophan:NADP+ oxidoreductase (deaminating)
R00706 17 3-Oxopropanoate:NADP+ oxidoreductase
(decarboxylating,CoA-acetylating)
R00708 17 L-1-Pyrroline-5-carboxylate:NAD+ oxidoreductase
R00711 17 Acetaldehyde:NADP+ oxidoreductase
R00714 17 Succinate-semialdehyde:NADP+ oxidoreductase
R00716 17 N6-(L-1,3-Dicarboxypropyl)-L-lysine:NADP+
oxidoreductase(L-lysine-forming)
R00733 17 L-arogenate:NAD+ oxidoreductase
R00746 17 Ethanol:NADP+ oxidoreductase
R00789 17 ammonium-hydroxide:NAD(P)+ oxidoreductase
R00796 17 NADPH:nitrate oxidoreductase
R00825 17 Anthranilate,NADPH:oxygen oxidoreductase
(1,2-hydroxylating,deaminating, decarboxylating)
R00844 17 sn-Glycerol-3-phosphate:NADP+ 2-oxidoreductase
R00870 17 D-Mannitol:NADP+ 2-oxidoreductase
R00978 17 5,6-Dihydrouracil:NADP+ oxidoreductase
R01039 17 Glycerol:NADP+ 2-oxidoreductase
R01041 17 Glycerol:NADP+ oxidoreductase
R01063 17 D-Glyceraldehyde-3-phosphate:NADP+ oxidoreductase(phosphorylating)
R01095 17 D-Galactose:NADP+ 1-oxidoreductase
R01097 17 D-Galactose:NADP+ 1-oxidoreductase
R01137 17 ATP:nucleoside-diphosphate phosphatransferase
R01138 17 dATP:pyruvate O2-phosphotransferase
R01139 17 dATP:D-hexose 6-phosphotransferase
R01140 17 dATP:D-hexose 6-phosphotransferase
R01143 17 methane,NADPH:oxygen oxidoreductase (hydroxylating)
R01173 17 butanal:NADP+ oxidoreductase (CoA-acylating)
R01212 17 L-valine:NADP+ oxidoreductase (deaminating)
R01249 17 L-proline:NADP+ 2-oxidoreductase
R01251 17 L-Proline:NADP+ 5-oxidoreductase
R01294 17 4-Hydroxybenzaldehyde:NADP+ oxidoreductase
R01298 17 4-hydroxybenzoate,NADH:oxygen oxidoreductase (3-hydroxylating)
R01299 17 4-hydroxybenzoate,NADPH:oxygen oxidoreductase
(1-hydroxylating,decarboxylating)
R01330 17 dATP:D-hexose 6-phosphotransferase
R01371 17 Phenyllactate:NADP+ oxidoreductase
R01392 17 D-Glycerate:NADP+ 2-oxidoreductase
R01420 17 benzaldehyde:NADP+ oxidoreductase
R01430 17 D-xylose:NADP+ 1-oxidoreductase
R01521 17 beta-D-Glucose:NADP+ 1-oxoreductase
R01525 17 D-Ribitol-5-phosphate:NADP+ 2-oxidoreductase
R01548 17 dATP:cytidine 5'-phosphotransferase
R01549 17 dATP:uridine 5'-phosphotransferase
R01575 17 D-Arabinose:NADP+ 1-oxidoreductase
R01607 17 3-Oxopropanoate:NADP+ oxidoreductase
R01630 17
R01730 17 Prephenate:NADP+ oxidoreductase(decarboxylating)
R01740 17 D-Gluconate:NADP+ 5-oxidoreductase
R01747 17 (R)-Glycerate:NADP+ oxidoreductase
R01750 17 D-Glycerate:NADP+ oxidoreductase (carboxylating)
R01759 17 L-Arabitol:NADP+ 1-oxidoreductase
R01775 17 L-Homoserine:NADP+ oxidoreductase
R01866 17 (S)-dihydroorotate:NADP+ oxidoreductase
R01904 17 Xylitol:NADP+ 4-oxidoreductase (L-xylulose-forming)
R01938 17
R01941 17 3,4-Dihydroxyphenylacetaldehyde:NADP+
oxidoreductase(CoA-cinnamoylating)
R01944 17 Caffeoyl-CoA:putrescine N-(3,4-dihydroxycinnamoyl)transferase
R01945 17 Caffeoyl-CoA:quinate O-(hydroxycinnamoyl)transferase
R01946 17 Caffeoyl-CoA:isocitrate 3-O-(3,4-dihydroxycinnamoyl)transferase
R01965 17 dATP:D-hexose 6-phosphotransferase
R01976 17 (S)-3-Hydroxybutanoyl-CoA:NADP+ oxidoreductase
R01986 17 4-Aminobutyraldehyde:NAD+ oxidoreductase
R02034 17 6-Phospho-D-gluconate:NADP+ 2-oxidoreductase
R02082 17 (R)-Mevalonate:NADP+ oxidoreductase (CoA acylating)
R02203 17 L-Pipecolate:NADP+ 2-oxidoreductase
R02247 17 (R)-Mevalonate:NADP+ oxidoreductase
R02259 17 Propane-1,2-diol:NADP+ oxidoreductase
R02315 17 N6-(L-1,3-Dicarboxypropyl)-L-lysine:NADP+ oxidoreductase
R02413 17 Shikimate:NADP+ 5-oxidoreductase
R02442 17 Naringenin,NADPH:oxygen oxidoreductase (3'-hydroxylating)
R02443 17 flavanone,NADPH:oxygen oxidoreductase
R02444 17 Naringenin,2-oxoglutarate:oxygen oxidoreductase (3-hydroxylating)
R02456 17 D-Mannonate:NADP+ 6-oxidoreductase
R02505 17 Malonyl-CoA:cinnamoyl-CoA malonyltransferase (cyclizing)
R02506 17 cinnamaldehyde:NADP+ oxidoreductase (CoA-cinnamoylating)
R02516 17 4-hydroxyphenylacetate,NADPH:oxygen oxidoreductase
(1-hydroxylating)
R02517 17 3-hydroxyphenylacetate,NADPH:oxygen oxidoreductase
(6-hydroxylating)
R02537 17 Aldehyde:NADP+ oxidoreductase
R02562 17 4-aminobenzoate,NADPH:oxygen oxidoreductase
(1-hydroxylating,decarboxylating)
R02639 17 3-Dehydro-L-gulonate:NADP+ 2-oxidoreductase
R02680 17 indole-3-ethanol:NADP+ oxidoreductase
R02697 17 4-Hydroxyphenylacetaldehyde:NADP+ oxidoreductase
R02856 17 (R)-Acetoin:NAD+ oxidoreductase
R02868 17 dATP:D-hexose 6-phosphotransferase
R02897 17 UDPglucose:flavanone 7-O-beta-D-glucosyltransferase
R02936 17 (S)-Ureidoglycolate:NADP+ oxidoreductase
R02989 17 3-oxoadipate:NADP+ oxidoreductase
R03103 17 L-2-Aminoadipate-6-semialdehyde:NADP+ 6-oxidoreductase
R03192 17 UDP-N-acetylmuramate:NADP+ oxidoreductase
R03193 17 UDP-N-acetylmuramate:L-alanine ligase (ADP-forming)
R03292 17 4-Hydroxy-L-proline:NADP+ oxidoreductase
R03293 17 trans-4-Hydroxy-L-proline:NADP+ 5-oxidoreductase
R03302 17 3,4-Dihydroxyphenylacetaldehyde:NADP+ oxidoreductase
R03338 17 4-Hydroxyphenyllactate:NADP+ oxidoreductase
R03339 17 (R)-3-(4-hydroxyphenyl)lactate:NADP+ 2-oxidoreductase
R03374 17 Caffeoyl-CoA:3-(3,4-dihydroxyphenyl)lactate
2'-O-caffeoyltransferase
R03386 17 3-hydroxy-2-methylpyridine-5-carboxylate,NADPH:oxygen
oxidoreductase(decyclizing)
R03392 17 CDP-4-dehydro-3,6-dideoxy-D-glucose:NADP+ 3-oxydoreductase
R03398 17 GDP-6-deoxy-D-talose:NADP+ 4-oxidoreductase
R03399 17 GDP-6-deoxy-D-mannose:NADP+ 4-oxidoreductase
R03440 17 kynurenate:oxygen oxidoreductase (hydroxylating)
R03458 17 5-amino-6-(5-phosphoribitylamino)uracil:NADP+ 1'-oxidoreductase
R03504 17
2-Amino-4-hydroxy-6-(D-erythro-1,2,3-trihydroxypropyl)-7,8-dihydropteridine
glycolaldehyde-lyase
R03545 17
R03565 17 UDPglucose:vitexin 2''-O-beta-D-glucosyltransferase
R03583 17 Indan-1-ol:NADP+ 1-oxidoreductase
R03588 17
UDPglucose:5,7,3',4'-tetrahydroxyflavone7-O-beta-D-glucosyltransferase
R03589 17 UDPglucuronate:luteolin 7-O-glucuronosyltransferase
R03590 17 flavanone,2-oxoglutarate:oxygen oxidoreductase (dehydrating)
R03686 17 UDPglucose:isovitexin 2''-O-beta-D-glucosyltransferase
R03935 17 beta-Alanyl-L-arginine hydrolase
R03998 17 anthranilyl-CoA,NADH:oxygen oxidoreductase (de-aromatizing)
R04035 17 Phosphoribosyl-ATP pyrophosphohydrolase
R04186 17 (S)-3-(Imidazol-5-yl)lactate:NADP+ oxidoreductase
R04199 17 2,3,4,5-Tetrahydrodipicolinate:NADP+ oxidoreductase
R04201 17 D-threo-2,4-diaminopentanoate:NADP+
oxidoreductase(phosphorylating)
R04215 17 CTP:N-acylneuraminate cytidylyltransferase
R04265 17
R04279 17 2-Hydroxy-2-hydropyrone-4,6-dicarboxylate:NADP+ 6-oxidoreductase
R04285 17 6-Lactoyl-5,6,7,8-tetrahydropterin:NADP+ 2'-oxidoreductase
R04329 17
R04419 17 5-Carboxymethyl-2-hydroxymuconic-semialdehyde:NADP+ oxidoreductase
R04445 17 L-1-Pyrroline-3-hydroxy-5-carboxylate:NADP+ oxidoreductase
R04509 17 ATP:4-amino-2-methyl-5-phosphomethylpyrimidine phosphotransferase
R04526 17 UDP-apiose:apigenin
7-O-beta-D-glucoside2''-O-beta-D-apiofuranosyltransferase
R04599 17 3,4-Dihydroxy-L-phenylalanine:oxygen
4,5-oxidoreductase(recyclizing)
R04601 17 3,4-Dihydroxy-L-phenylalanine:oxygen
2,3-oxidoreductase(recyclizing)
R04621 17
R04640 17
N-(5'-Phospho-D-ribosylformimino)-5-amino-1-(5''-phospho-D-ribosyl)-4-imidazolecarboxamide
ketol-isomerase
R04655 17
R04671 17 4alpha-Methylcholesta-8-en-3beta-ol delta7-delta8-isomerase
R04688 17 2,5-Diaminohexanoate:NADP+ oxidoreductase (deaminating)
R04744 17 (S)-Hydroxydecanoyl-CoA hydro-lyase
R04776 17 Phenylacetyl-CoA:L-glutamine alpha-N-phenylacetyltransferase
R04777 17
R04798 17
R04883 17 3,4-Dihydroxymandelaldehyde:NADP+ oxidoreductase
R04917 17
R04999 17
R05048 17 GTP 7,8-8,9-dihydrolase
R05176 17 ADP-D-glycero-D-manno-heptose 6-epimerase
R05264 17 biphenyl,NADH:oxygen oxidoreductase (2,3-hydroxylating)
R05291 17
R05293 17
cis-1,2-Dihydroxy-4-methylcyclohexa-3,5-diene-1-carboxylate:NADP+oxidoreductase
(decarboxylating)
R05350 17
R05432 17
R05433 17
R05436 17
R05438 17
R05466 17 Deoxyamidinoproclavaminate,2-oxoglutarate:oxygen
oxidoreductase(3-hydroxylating)
R05543 17
R05622 17
R05669 17
R05680 17 sn-Glycerol-1-phosphate:NADP 2-oxidoreductase
R05684 17 L-Idonate:NADP oxidoreductase
R05701 17 Coniferyl aldehyde:NADP oxidoreductase
R05703 17 lanosterol D24-reductase
R05725 17 nitric oxide, NADPH2:oxygen oxidoreductase
R05791 17 2-(beta-D-glucosyl)-sn-glycerol-3-phosphate phosphohydrolase
R06293 17 ent-Kaur-16-ene,NADPH:oxygen oxidoreductase (hydroxylating)
R06390 17
R06512 17
R06551 17 flavanone,2-oxoglutarate:oxygen oxidoreductase (dehydrating)
R06552 17
R06553 17
R06554 17
R06610 17 (2S)-flavan-4-ol:NADP+ 4-oxidoreductase
R06793 17 2,7,4'-trihydroxyisoflavanone hydro-lyase
R06821 17 malonyl-CoA:isoflavone-7-O-beta-D-glucoside
6''-O-malonyltransferase
R06826 17 UDP-L-rhamnose:apigenin
7-O-beta-D-glucoside2''-O-beta-L-rhamnosyltransferase
R06846 17 L-quinate:NADP+ 3-oxidoreductase
R07139 17 lactaldehyde:NADP+ oxidoreductase
R07143 17 D-arabinitol:NADP+ oxidoreductase
R07144 17 D-arabinitol:NADP+ oxidoreductase
R07147 17 D-glucose:NADP+ 1-oxidoreductase
R07165 17 L-aspartate:NADP+ oxidoreductase (deaminating)
R07172 17 NADPH:oxygen oxidoreductase
R07181 17 hydrogen:NADP+ oxidoreductase
R07198 17 liquiritigenin,NADPH:oxygen oxidoreductase (licodione-forming)
R07225 17 2',3,4,4',6'-pentahydroxychalcone:oxygen oxidoreductase
R07407 17 L-aspartate:NADP+ oxidoreductase (deaminating)
R07418 17
R00105 18 ATP:NADH 2'-phosphotransferase
R01813 18 Tetrahydrobiopterin:NADP+ oxidoreductase
R02783 18 UDP-N-acetylmuramoyl-L-alanine:D-glutamate ligase(ADP-forming)
R02932 18 UDPglucose:isoflavone 7-O-beta-D-glucosyltransferase
R02997 18 Chlorogenate hydroloase
R03054 18 cinnamyl-alcohol:NADP+ oxidoreductase
R03066 18
2-Amino-4-hydroxy-6-hydroxymethyl-7,8-dihydropteridine:4-aminobenzoate2-amino-4-hydroxydihydropteridine-6-methenyltransferase
R03123 18 cis-3,4-leucopelargonidin:NADP+ 4-oxidoreductase
R03124 18 Dihydrokaempferol,NADPH:oxygen oxidoreductase (3'-hydroxylating)
R03125 18 flavanone,NADPH:oxygen oxidoreductase
R03126 18 dihydroflavonol,2-oxoglutarate:oxygen oxidoreductase
R03310 18 5alpha-cholest-7-en-3beta-ol, NADH:oxygen 5-oxidoreductase
R03353 18 5alpha-Cholest-7-en-3beta-ol delta7-delta8-isomerase
R03503 18
ATP:2-amino-4-hydroxy-6-hydroxymethyl-7,8-dihydropteridine6'-pyrophosphotransferase
R03640 18 Eriodictyol,2-oxoglutarate:oxygen oxidoreductase (3-hydroxylating)
R03999 18 anthranilyl-CoA,NADH:oxygen oxidoreductase (de-aromatizing)
R04037 18 1-(5-phospho-D-ribosyl)-AMP 1,6-hydrolase
R04266 18 CDP-3,6-dideoxy-D-glucose 2-epimerase
R04328 18
R04618 18 Malonyl-CoA:isoflavone-7-O-beta-D-glucoside
6''-O-malonyltransferase
R04753 18 trans-Dec-2-enoyl-CoA reductase
R04901 18 (2S)-flavan-4-ol:NADP+ 4-oxidoreductase
R04902 18 flavanone,NADPH:oxygen oxidoreductase
R05039 18 Pentahydroxyflavanone,2-oxoglutarate:oxygen
oxidoreductase(3-hydroxylating)
R05357 18 Amidinoproclavaminate amidinohydrolase
R05546 18
R06294 18 ent-Kaur-16-en-19-oate,NADPH:oxygen oxidoreductase (hydroxylating)
R06540 18 leucocyanidin,2-oxoglutarate:oxygen oxidoreductase
R06571 18 cinnamyl-alcohol:NADP+ oxidoreductase
R06606 18 formononetin,NADPH:oxygen oxidoreductase (2'-hydroxylating)
R06607 18 formononetin,NADPH:oxygen oxidoreductase (2'-hydroxylating)
R06820 18
UDP-L-rhamnose:flavanone-7-O-glucoside2''-O-beta-L-rhamnosyltransferase
R06827 18
UDP-glucuronate:luteolin-7-O-beta-D-glucuronide2''-O-glucuronosyltransferase
R06829 18
UDP-L-rhamnose:flavanone-7-O-glucoside2''-O-beta-L-rhamnosyltransferase
R06960 18
R07215 18 5alpha-cholest-7-en-3beta-ol, NADPH:oxygen 5-oxidoreductase
R07280 18
R07317 18 2,7,4'-trihydroxyisoflavanone hydro-lyase
R00129 19
(6S)-beta-6-Hydroxy-1,4,5,6-tetrahydronicotinamide-adenine-dinucleotide
hydro-lyase (ATP-hydrolysing)
R01451 19 Cholesterol:NAD+ delta7-oxidoreductase
R01456 19 Cholesterol:NADP+ delta7-oxidoreductase
R01793 19 NADH:6,7-dihydropteridine oxidoreductase
R01794 19 NADPH:6,7-dihydropteridine oxidoreductase
R01795 19 L-Phenylalanine,tetrahydrobiopterin:oxygen
oxidoreductase(4-hydroxylating)
R01812 19 5,6,7,8-Tetrahydrobiopterin:NADP+ oxidoreductase
R01814 19 L-Tryptophan,tetrahydrobiopterin:oxygen
oxidoreductase(5-hydroxylating)
R01815 19 L-Tyrosine,tetrahydrobiopterin:oxygen
oxidoreductase(3-hydroxylating)
R01816 19 Anthranilate,tetrahydrobiopterin:oxygen
oxidoreductase(3-hydroxylating)
R02160 19 dihydroflavonol,2-oxoglutarate:oxygen oxidoreductase
R02237 19 Tetrahydrofolate:L-glutamate gamma-ligase (ADP-forming)
R02785 19 UDP-N-acetylmuramoyl-L-alanyl-D-glutamate:L-lysine
ligase(ADP-forming)
R02786 19 UDP-N-acetylmuramoyl-L-alanyl-D-glutamate:L-lysine
ligase(ADP-forming)
R02788 19
UDP-N-acetylmuramoyl-L-alanyl-D-glutamate:meso-2,6-diaminoheptanedioate
ligase (ADP-forming)
R03067 19
2-Amino-4-hydroxy-6-hydroxymethyl-7,8-dihydropteridine-diphosphate:4-aminobenzoate2-amino-4-hydroxydihydropteridine-6-methenyltransferase
R03311 19
R03636 19 Leucocyanidin:NADP+ 4-oxidoreductase
R03637 19 taxifolin,NADH:oxygen oxidoreductase (8-hydroxylating)
R03638 19 taxifolin,NADPH:oxygen oxidoreductase (8-hydroxylating)
R03639 19 flavanone,NADPH:oxygen oxidoreductase
R03794 19
(S)-2-Hydroxy-2-phenylacetate,tetrahydrobiopterin:oxygenoxidoreductase
(4-hydroxylating)
R03962 19 2'-hydroxydihydrodaidzein:NADP+ 2-oxidoreductase
R04276 19 leucocyanidin,2-oxoglutarate:oxygen oxidoreductase
R04457 19
6,7-Dimethyl-8-(1-D-ribityl)lumazine:6,7-dimethyl-8-(1-D-ribityl)lumazine
2,3-butanediyltransferase
R04742 19 Decanoyl-CoA:acetyl-CoA C-acyltransferase
R05038 19 Leucodelphinidin:NADP+ 4-oxidoreductase
R05468 19
R05723 19 leucocyanidin,2-oxoglutarate:oxygen oxidoreductase
R06295 19 ent-Kaur-16-en-19-oate,NADPH:oxygen oxidoreductase (hydroxylating)
R06296 19 ent-Kaur-16-en-19-oate,NADPH:oxygen oxidoreductase (hydroxylating)
R06538 19 flavonoid,NADPH:oxygen oxidoreductase (3'-hydroxylating)
R06539 19 dihydroflavonol,2-oxoglutarate:oxygen oxidoreductase
R06557 19 flavanone,NADPH:oxygen oxidoreductase
R06611 19 UDPglucose:flavonol 3-O-D-glucosyltransferase
R06615 19 (2R,3S)-catechin:NADP+ 4-oxidoreductase
R06808 19 UDP-galactose:kaempferol 3-O-beta-D-galactosyltransferase
R06828 19
UDP-glucuronate:luteolin-7-O-beta-D-diglucuronide4'-O-glucuronosyltransferase
R06961 19
R07211 19
L-phenylalanine,tetrahydrobiopterin:oxygenoxidoreductase(4-hydroxylating)
R07212 19
L-tyrosine,tetrahydrobiopterin:oxygenoxidoreductase(3-hydroxylating)
R07213 19
L-tryptophan,tetrahydrobiopterin:oxygenoxidoreductase(5-hydroxylating)
R00066 20
6,7-Dimethyl-8-(1-D-ribityl)lumazine:6,7-dimethyl-8-(1-D-ribityl)lumazine
2,3-butanediyltransferase
R00936 20 5,6,7,8-Tetrahydrofolate:NAD+ oxidoreductase
R00939 20 5,6,7,8-Tetrahydrofolate:NADP+ oxidoreductase
R01452 20
R01453 20
R01454 20 Cholesterol:oxygen oxidoreductase (side-chain-cleaving)
R01457 20
R01459 20 Cholesterol:oxygen oxidoreductase
R01460 20 Cholesteryl-beta-D-glucoside glucohydrolase
R01463 20 Cholesterol,NADPH:oxygen oxidoreductase (7alpha-hydroxylating)
R02156 20 quercetin:oxygen 2,3-oxidoreductase (decyclizing)
R02158 20 UDPglucose:flavonol 3-O-D-glucosyltransferase
R02235 20 Dihydrofolate:NAD+ oxidoreductase
R02236 20 Dihydrofolate:NADP+ oxidoreductase
R02238 20 Formate:dihydrofolate ligase (ADP-forming)
R02436 20 Quercitrin 3-L-rhamnohydrolase
R02700 20 5-Hydroxy-L-tryptophan:2-oxoglutarate aminotransferase
R02701 20 5-Hydroxy-L-tryptophan decarboxy-lyase
R02702 20 5-hydroxy-L-tryptophan:oxygen 2,3-dioxygenase (indole-decyclizing)
R02723 20
R04572 20
UDP-N-acetylmuramoyl-L-alanyl-D-glutamyl-L-lysine:alanyl-D-alanineligase
(ADP-forming)
R04573 20
UDP-N-acetylmuramoyl-L-alanyl-D-glutamyl-L-lysine:alanyl-D-alanineligase
(ADP-forming)
R04617 20
UDP-N-acetylmuramoyl-L-alanyl-D-glutamyl-meso-2,6-diaminoheptanedioate:D-alanyl-D-alanine
ligase(ADP-forming)
R04741 20 (S)-3-Hydroxydodecanoyl-CoA:NAD+ oxidoreductase
R05036 20 leucocyanidin,2-oxoglutarate:oxygen oxidoreductase
R05037 20 leucocyanidin,2-oxoglutarate:oxygen oxidoreductase
R05469 20
R06297 20 ent-Kaur-16-en-19-oate,NADPH:oxygen oxidoreductase (hydroxylating)
R06532 20 (2R,3S)-catechin:NADP+ 4-oxidoreductase
R06533 20 (2R,3S)-catechin:NADP+ 4-oxidoreductase
R06534 20 UDP-glucose:flavonol 3-O-D-glucosyltransferase
R06541 20 flavan-3-ol:NADP+ oxidoreductase
R06804 20 UDP-glucose:flavonol-3-O-glucoside
2''-O-beta-D-glucosyltransferase
R06810 20 UDP-glucose:flavonol 7-O-beta-D-glucosyltransferase
R06962 20
R06963 20
R07207 20 cholesterol,NADPH:oxygen oxidoreductase (24-hydroxylating)
R07366 20 leucocyanidin,2-oxoglutarate:oxygen oxidoreductase
R00548 21 Riboflavin-5-phosphate phosphohydrolase (acid optimum)
R00549 21 ATP:riboflavin 5'-phosphotransferase
R00550 21 D-Glucose-1-phosphate:riboflavin 5'-phosphotransferase
R00937 21 5,6,7,8-Tetrahydrofolate:NAD+ oxidoreductase
R00940 21 5,6,7,8-Tetrahydrofolate:NADP+ oxidoreductase
R00941 21 10-formyltetrahydrofolate:NADP+ oxidoreductase
R00942 21 Tetrahydrofolate:L-glutamate gamma-ligase (ADP-forming)
R00943 21 Formate:tetrahydrofolate ligase (ADP-forming)
R00944 21 10-Formyltetrahydrofolate amidohydrolase
R00945 21 5,10-Methylenetetrahydrofolate:glycine hydroxymethyltransferase
R01221 21 glycine synthase
R01226 21
5,10-Methylenetetrahydrofolate:3-methyl-2-oxobutanoatehydroxymethyltransferase
R01732 21 Riboflavin hydrolase
R02287 21 5-Formiminotetrahydrofolate:L-glutamate N-formiminotransferase
R02609 21 5beta-Cholestan-3-one:NADP+ 4,5-oxidoreductase
R02610 21 5alpha-cholestan-3-one:NADP+ delta7-oxidoreductase
R02729 21 5-Formiminotetrahydrofolate:glycine N-formiminotransferase
R02908 21
5-Hydroxytryptamine:oxygenoxidoreductase(deaminating)(flavin-containing)
R02909 21 5-hydroxytryptamine:oxygen 2,3-dioxygenase (indole-decyclizing)
R02911 21 Acetyl-CoA:aralkylamine N-acetyltransferase
R03189 21 5-Formyltetrahydrofolate:L-glutamate N-formiminotransferase
R03723 21 (24R,24'R)-Fucosterol-epoxide acetaldehyde-lyase
R04170 21 (S)-3-Hydroxydodecanoyl-CoA hydro-lyase
R04263 21 cholest-5-ene-3beta,7alpha-diol:NAD+ 3-oxidoreductase
R04264 21 Cholest-5-ene-3beta,7alpha-diol:NAD+ 3-oxidoreductase
R04325 21
10-Formyltetrahydrofolate:5'-phosphoribosylglycinamideformyltransferase
R04326 21
R04560 21
10-Formyltetrahydrofolate:5'-phosphoribosyl-5-amino-4-imidazolecarboxamide
formyltransferase
R04611 21
R04792 21
R04793 21
R04853 21 20alpha-Hydroxycholesterol,hydrogen-donor:oxygen
oxidoreductase(17-alpha-hydroxylating)
R04854 21 20alpha-Hydroxycholesterol:oxygen
oxidoreductase(side-chain-cleaving)
R04855 21 22beta-Hydroxycholesterol:oxygen
oxidoreductase(side-chain-cleaving)
R04900 21 UDP-L-rhamnose:flavonol-3-O-D-glucoside L-rhamnosyltransferase
R04911 21 Aryl-formylamine amidohydrolase
R05341 21
R05707 21 reduced-riboflavin:NADP+ oxidoreductase
R06322 21 (gibberellin-44),2-oxoglutarate:oxygen oxidoreductase
R06535 21 UDP-glucose:flavonol 3-O-D-glucosyltransferase
R06536 21 UDP-glucose:flavonol 3-O-D-glucosyltransferase
R06542 21 flavan-3-ol:NADP+ oxidoreductase
R06543 21 flavan-3-ol:NADP+ oxidoreductase
R06797 21 malonyl-CoA:flavonol-3-O-beta-D-glucoside 6''-O-malonyltransferase
R06801 21
malonyl-CoA:anthocyanidin-3-O-beta-D-glucoside6''-O-malonyltransferase
R06802 21
R06805 21
UDP-glucose:flavonol-3-O-beta-D-glucosyl-(1->2)-beta-D-glucoside2'''-O-beta-D-glucosyltransferase
R06812 21 UDP-glucose:flavonol-3-O-glucoside
2''-O-beta-D-glucosyltransferase
R06814 21 UDP-D-xylose:flavonol-3-O-glycoside
2''-O-beta-D-xylosyltransferase
R06964 21
R06965 21
R07208 21
(24S)-cholest-5-ene-3beta,24-diol,NADPH:oxygenoxidoreductase(7alpha-hydroxylating)
R00160 22 FAD nucleotidohydrolase
R00161 22 ATP:FMN adenylyltransferase
R01218 22 5,10-methylenetetrahydrofolate:NAD+ oxidoreductase
R01220 22 5,10-methylenetetrahydrofolate:NADP+ oxidoreductase
R01224 22 5-Methyltetrahyfrofolate:(acceptor) oxidoreductase
R01225 22 5,10-Methylenetetrahydrofolate:D-alanine
2-hydroxymethyltransferase
R01653 22
R01654 22 10-Formyltetrahydrofolate:L-glutamate ligase (ADP-forming)
R01655 22 5,10-Methenyltetrahydrofolate 5-hydrolase(decyclizing)
R01669 22
5,10-Methylenetetrahydrofolate:deoxycytidylate5'-hydroxymethyltransferase
R01670 22 5,10-Methylenetetrahydrofolate:dCMP C-methyltransferase
R02101 22 5,10-Methylenetetrahydrofolate:dUMP C-methyltransferase
R02300 22
S-Aminomethyldihydrolipoylprotein:(6S)-tetrahydrofolateaminomethyltransferase
(ammonia-forming)
R02301 22 5-Formyltetrahydrofolate cyclo-ligase (ADP-forming)
R02302 22 5-Formiminotetrahydrofolate ammonia-lyase (cyclizing)
R03856 22 trans-Dodec-2-enoyl-CoA reductase
R04100 22 3-cis-Dodecenoyl-CoA delta3-cis-delta2-trans-isomerase
R04676 22 17alpha,20alpha-Dihydroxycholesterol:oxygen
oxidoreductase(side-chain-cleaving)
R04817 22
7alpha-Hydroxy-5beta-cholestan-3-one:(acceptor)delta4-oxidoreductase
R04826 22
7alpha-hydroxycholest-4-en-3-one,NADPH:oxygenoxidoreductase(12alpha-hydroxylating)
R04903 22 5-Hydroxyindoleacetaldehyde:NAD+ oxidoreductase
R04904 22 5-Hydroxyindoleacetaldehyde:oxygen oxidoreductase
R04909 22 5-Hydroxykynurenamine decarboxy-lyase
R05705 22 FMNH2:NAD+ oxidoreductase
R05706 22 FMNH2:NADP+ oxidoreductase
R06323 22 (gibberellin-44),2-oxoglutarate:oxygen oxidoreductase
R06544 22
R06546 22
R06550 22
R06633 22
R06803 22 UDP-glucose:pelargonidin
3-O-rutinoside5-O-beta-D-glucosyltransferase
R06806 22
4-coumaroyl-CoA:flavonol-3-O-[beta-D-glucosyl-(1->2)-beta-D-glucosyl-(1->2)-beta-D-glucoside]
6'''-O-4-coumaroyltransferase
R06811 22 UDP-D-xylose:flavonol-3-O-glycoside
2''-O-beta-D-xylosyltransferase
R06813 22
UDP-glucose:flavonol-3-O-beta-D-glucosyl-(1->2)-beta-D-glucoside2'''-O-beta-D-glucosyltransferase
R06817 22
malonyl-CoA:anthocyanidin-3-O-beta-D-glucoside6''-O-malonyltransferase
R06818 22
R07168 22 5-methyltetrahydrofolate:NAD+ oxidoreductase
R00140 23
R00408 23 Succinate:(acceptor) oxidoreductase
R00807 23 Sucrose:(acceptor) 3-oxidoreductase
R00848 23 sn-Glycerol-3-phosphate:(acceptor) 2-oxidoreductase
R00924 23 Propanoyl-CoA:(acceptor) 2,3-oxidoreductase
R01175 23 Butanoyl-CoA:oxygen 2-oxidoreductase
R01222 23 5-Methyltetrahyfrofolate:(acceptor) oxidoreductase
R01257 23 (S)-Malate:(acceptor) oxidoreductase
R01567 23 ATP:thymidine 5'-phosphotransferase
R01568 23 ADP:thymidine 5'-phosphotransferase
R01569 23 Thymidylate 5'-phosphohydrolase
R01571 23 ATP:thymidine 5'-phosphotransferase
R01680 23 Lactose:(acceptor) 3-oxidoreductase
R01741 23 D-Gluconate:(acceptor) 2-oxidoreductase
R02092 23 dTDP diphosphohydrolase
R02094 23 ATP:dTMP phosphotransferase
R02205 23 L-Pipecolate:(acceptor) 1,6-oxidoreductase
R02487 23 Glutaryl-CoA:(acceptor) 2,3-oxidoreductase (decarboxylating)
R02661 23 2-Methylpropanoyl-CoA:(acceptor) 2,3-oxidoreductase
R02925 23 D-Sorbitol:(acceptor) 1-oxidoreductase
R03172 23 2-Methylbutanoyl-CoA:(acceptor) 2,3-oxidoreductase
R03294 23 trans-4-Hydroxy-L-proline:NAD+ oxidoreductase
R03327 23 17alpha-Hydroxypregnenolone:NAD+ 3-oxidoreductase
R03328 23 17alpha-Hydroxypregnenolone:NADP+ 3-oxidoreductase
R03403 23 3beta-Hydroxyandrost-5-en-17-one acetaldehyde-lyase
R03534 23 2-Hydroxyglutarate:(acceptor) 2-oxidoreductase
R03735 23 (2S,3S)-2-Hydroxytridecane-1,2,3-tricarboxylate
oxaloacetate-lyase(CoA-acylating)
R03777 23 Octanoyl-CoA:oxygen 2-oxidoreductase
R03857 23 Lauroyl-CoA:(acceptor) 2,3-oxidoreductase
R03858 23 Lauroyl-CoA:acetyl-CoA C-acyltransferase
R03859 23 3-Hydroxytetradecane-1,3,4-tricarboxylate
2-oxoglutarate-lyase(CoA-acylating)
R04095 23 3-Methylbutanoyl-CoA:(acceptor) 2,3-oxidoreductase
R04235 23 ATP:5-methyldeoxycytidine-5'-phosphate phosphotransferase
R04675 23 17alpha-Hydroxypregnenolone,hydrogen-donor:oxygen
oxidoreductase(21-hydroxylating)
R04751 23 Hexanoyl-CoA:(acceptor) 2,3-oxidoreductase
R04754 23 Decanoyl-CoA:(acceptor) 2,3-oxidoreductase
R04818 23 3alpha,7alpha-Dihydroxy-5beta-cholestane:NAD+
oxidoreductase(B-specific)
R04819 23 3alpha,7alpha-Dihydroxy-5beta-cholestane:NADP+
oxidoreductase(B-specific)
R04823 23
7alpha,12alpha-Dihydroxy-5beta-cholestan-3-one:(acceptor)delta4-oxidoreductase
R04908 23
5-Hydroxykynurenamine:oxygenoxidoreductase(deaminating)(flavin-containing)
R05488 23
R06335 23
R06545 23
R06547 23
R06613 23 5,10-methylenetetrahydrofolate,FADH2:dUMP C-methyltransferase
R06819 23 UDP-glucose:cyanidin 3-O-rutinoside 5-O-beta-D-glucosyltransferase
R00139 24
R01570 24 Thymidine:orthophosphate deoxyribosyltransferase
R01837 24 3beta-Hydroxyandrost-5-en-17-one:NAD+ 3-oxidoreductase
R01839 24 3beta-Hydroxyandrost-5-en-17-one:NADP+ 3-oxidoreductase
R01841 24 17alpha-Hydroxyprogesterone acetaldehyde-lyase
R02093 24 ATP:nucleoside-diphosphate phosphatransferase
R02095 24 dTTP nucleotidohydrolase
R02096 24 dTTP:cytidine 5'-phosphotransferase
R02097 24 dTTP:uridine 5'-phosphotransferase
R03324 24 17alpha,20alpha-Dihydroxypregn-4-en-3-one:NAD+ 20-oxidoreductase
R03325 24 17alpha,20alpha-Dihydroxypregn-4-en-3-one:NADP+ 20-oxidoreductase
R03329 24 Steroid,reduced-adrenal-ferredoxin:oxygen
oxidoreductase(11-hydroxylating)
R03406 24 Androst-5-ene-3beta,17beta-diol:NAD+ oxidoreductase
R03407 24 Androst-5-ene-3beta,17beta-diol:NADP+ oxidoreductase
R03408 24
R04739 24 (S)-3-Hydroxytetradecanoyl-CoA:NAD+ oxidoreductase
R04783 24 3-Ketolactose galactohydrolase
R04806 24 5beta-cholestane-3alpha,7alpha-diol,NADPH:oxygen
oxidoreductase(26-hydroxylating)
R04824 24
3alpha,7alpha,12alpha-Trihydroxy-5beta-cholestane:NAD+oxidoreductase
(B-specific)
R04825 24
3alpha,7alpha,12alpha-Trihydroxy-5beta-cholestane:NADP+oxidoreductase
(B-specific)
R04849 24 11-Deoxycortisol delta5-delat4-isomerase
R04850 24 17alpha,21-Dihydroxypregnenolone:oxygen
oxidoreductase(11-hydroxylating)
R04851 24 11-Deoxycortisol delta5-delat4-isomerase
R06325 24
R06943 24
R07204 24
5beta-cholestane-3alpha,7alpha-diol,NADPH:oxygenoxidoreductase(12alpha-hydroxylating)
R01411 25 5-Methylcytosine aminohydrolase
R01412 25 Thymine,2-oxoglutarate:oxygen oxidoreductase (7-hydroxylating)
R01414 25 5,6-Dihydrothymine:NAD+ oxidoreductase
R01415 25 5,6-Dihydrothymine:NADP+ oxidoreductase
R01836 25 Testosterone:NAD+ oxidoreductase
R01838 25 Testosterone:NADP+ 17-oxidoreductase
R01840 25
R02328 25 dTTP:alpha-D-glucose-1-phosphate thymidylyltransferase
R02329 25 dTTP:alpha-D-galactose-1-phosphate thymidylyltransferase
R02499 25 Testosterone delta5-delat4-isomerase
R02500 25 Testosterone delta5-delat4-isomerase
R02840 25 Cortisol delta5-delat4-isomerase
R02842 25 Cortisol delta5-delat4-isomerase
R03113 25
R04678 25 16alpha-Hydroxyandrost-4-ene-3,17-dione delta5-delat4-isomerase
R04680 25 16alpha-Hydroxyandrost-4-ene-3,17-dione delta5-delat4-isomerase
R04740 25 (S)-3-Hydroxytetradecanoyl-CoA hydro-lyase
R04805 25
R04807 25
5beta-Cholestane-3alpha,7alpha,12alpha-triol,NADPH:oxygenoxidoreductase
(26-hydroxylating)
R06944 25
R02501 26
R02502 26 UDPglucuronate beta-D-glucuronosyltransferase(acceptor-unspecific)
R02771 26 dTDPglucose 4,6-hydro-lyase
R02834 26 Cortisol:NAD+ 11-oxidoreductase
R02836 26 Cortisol:NADP+ 11-oxidoreductase
R02837 26 Acetyl-CoA:cortisol O-acetyltransferase
R02841 26
11beta,17alpha,21-Trihydroxy-5beta-pregnane-3,20-dione:NADP+delta4-oxidoreductase
R02983 26
R02984 26 dTDPglucose 4-epimerase
R03055 26 5,6-Dihydrothymine amidohydrolase
R03507 26
5beta-Cholestane-3alpha,7alpha,12alpha,26-tetraol:NAD+26-oxidoreductase
R03826 26 dTDP-D-galactose:NAD+ 6-oxidoreductase
R03989 26 trans-Tetradec-2-enoyl-CoA reductase
R03990 26 Tetradecanoyl-CoA:(acceptor) 2,3-oxidoreductase
R04506 26 3alpha,7alpha-Dihydroxy-5beta-cholestan-26-al:NAD+ oxidoreductase
R04759 26
R05099 26 6-Oxohexanoate:NADP oxidoreductase
R06513 26
R07150 26 dTDP-D-galactose:NADP+ 6-oxidoreductase
R02351 27
R02772 27
dTDP-4-acetamido-4,6-dideoxy-D-glucose:2-oxoglutarateaminotransferase
R02773 27 dTDP-4-amino-4,6-dideoxy-D-glucose:2-oxoglutarate aminotransferase
R02774 27 dTDP-4-dehydro-6-deoxy-D-glucose 3,5-epimerase
R02892 27 4,5alpha-dihydrocortisone:NADP+ delta4-oxidoreductase
R02893 27
17alpha,21-dihydroxy-5beta-pregnane-3,11,20-trione:NADP+delta4-oxidoreductase
R03506 27
3alpha,7alpha,12alpha-Trihydroxy-5beta-cholestan-26-al:NAD+26-oxidoreductase
R03991 27 myristoyl-CoA:acetylCoA C-myristoyltransferase
R04507 27 3alpha,7alpha-Dihydroxy-5beta-cholestanate:CoA ligase
(AMP-forming)
R04666 27 3-Ureidoisobutyrate amidohydrolase
R04761 27
R04832 27 Urocortisol:NAD+ oxidoreductase (B-specific)
R04833 27 Urocortisol:NADP+ oxidoreductase (B-specific)
R05098 27
R05100 27
R05231 27 6-Hydroxyhexanoate:NADP+ oxidoreductase
R05283 27 6-Hydroxyhexanoate:NAD oxidoreductase
R05321 27 n-tetradecanoyl-CoA, NADPH2:O2 oxidoreductase [11-(E)
desaturating]
R05322 27 n-tetradecanoyl-CoA, NADH:O2 oxidoreductase [11-(Z) desaturating]
R05507 27
R05517 27
R05518 27
R05687 27 dTDP-4-keto-6-Deoxyglucose reductase
R06424 27
R06428 27
R06437 27
R06514 27
R07216 27 n-tetradecanoyl-CoA,NADPH:O2 oxidoreductase [11-(E) desaturating]
R07217 27 n-tetradecanoyl-CoA,NADPH:O2 oxidoreductase [11-(Z) desaturating]
R00059 28 N-(6-Aminohexanoyl)-6-aminohexanoate amidohydrolase
R02347 28 Estradiol-17alpha:NAD+ 17-oxidoreductase
R02349 28 Estradiol-17alpha:NADP+ 16-oxidoreductase
R02352 28 Estradiol-17beta:NAD+ 17-oxidoreductase
R02353 28 Estradiol-17beta:NADP+ 17-oxidoreductase
R02354 28
R02355 28
R02356 28
R02358 28 UDPglucuronate beta-D-glucuronosyltransferase(acceptor-unspecific)
R02776 28 dTDP-6-deoxy-L-talose:NADP+ 4-oxidoreductase
R02777 28 dTDP-6-deoxy-L-mannose:NADP+ 4-oxidoreductase
R03087 28
R03278 28 trans-Cyclohexane-1,2-diol:NAD+ 1-oxidoreductase
R03750 28
R03751 28 epsilon-Caprolactone lactonohydrolase
R04547 28
R04580 28 3alpha,7alpha,12alpha-Trihydroxy-5beta-cholestanate:CoA
ligase(AMP-forming)
R04737 28 (S)-3-Hydroxyhexadecanoyl-CoA:NAD+ oxidoreductase
R04829 28 Urocortisone:NAD+ oxidoreductase (B-specific)
R04830 28 Urocortisone:NADP+ oxidoreductase (B-specific)
R04834 28 Cortol:NAD+ oxidoreductase
R05356 28 2-Hydroxy-cyclohexan-1-one amidohydrolase
R05526 28
R06423 28
R06429 28
R06430 28
R06438 28
R06440 28
R06443 28
R06631 28
R02231 29 Cyclohexanone,NADPH:oxygen oxidoreductase
(6-hydroxylating1,2-lactonizing)
R03088 29
R03089 29
R03090 29
R03091 29 UDPglucuronate beta-D-glucuronosyltransferase(acceptor-unspecific)
R03279 29 trans-cyclohexane-1,2-diol:NAD+ 1-oxidoreductase
R03281 29 2-hydroxycyclohexan-1-one,NADPH:oxygen
2-oxidoreductase(1,2-lactonizing)
R03448 29 1,8-Diazacyclotetradecane-2,9-dione lactamhydrolase
R04592 29
R04681 29 Estriol:NAD+ 17-oxidoreductase
R04682 29 Estriol:NADP+ 17-oxidoreductase
R04738 29 (S)-3-Hydroxyhexadecanoyl-CoA hydro-lyase
R04809 29
R04831 29 Cortolone:NAD+ oxidoreductase
R05516 29
R05527 29
R06431 29
R06433 29
R06441 29
R06446 29
R06621 29
R06622 29
R01278 30 trans-Hexadec-2-enoyl-CoA reductase
R01279 30 Palmitoyl-CoA:oxygen 2-oxidoreductase
R02229 30 cyclohexanol:NAD+ oxidoreductase
R02232 30 (1-Hydroxycyclohexan-1-yl)acetyl-CoA cyclohexanone-lyase
R02233 30 Cyclohexylamine:oxygen oxidoreductase (deaminating)
R04683 30 UDPglucuronate beta-D-glucuronosyltransferase(acceptor-unspecific)
R04810 30
R04813 30
(24R,25R)-3alpha,7alpha,12alpha,24-tetrahydroxy-5beta-cholestanoyl-CoA
hydro-lyase
R05103 30
R06434 30
R01274 31 Palmitoyl-CoA hydrolase
R01277 31 hexadecanal:NAD+ oxidoreductase (CoA-acylating)
R01280 31 Palmitate:CoA ligase (AMP-forming)
R01281 31 Palmitoyl-CoA:L-serine C-palmitoyltransferase (decarboxylating)
R01927 31
R04092 31
R04811 31 Propanoyl-CoA:acetyl-CoA C-acyltransferase
R04812 31
R06940 31
R06945 31
R01703 32 Hexadecanoate:hydrogen-peroxide oxidoreductase
R01704 32 Palmitaldehyde:NAD+ oxidoreductase
R01926 32
R01928 32 UDPgalactose:sphingosine 1-beta-galactosyltransferase
R02462 32 Hexadecanol:NAD+ oxidoreductase
R02463 32 hexadecanal:NADP+ delta2-oxidoreductase
R02464 32 Sphinganine-1-phosphate pamlmitaldehyde-lyase
R02978 32 Sphinganine:NADP+ 3-oxidoreductase
R02979 32
R03719 32 Propanoyl-CoA:acetyl-CoA C-acyltransferase
R04828 32 Chenodeoxyglycocholoyl-CoA:glycine N-choloyltransferase
R05771 32 N-cyclohexylformamide hydro-lyase
R06516 32 sphinganine-1-phosphate palmitaldehyde-lyase
R06521 32 3-sn-phosphatidate phosphohydrolase
R02794 33 Cholate:CoA ligase (AMP-forming)
R02976 33 ATP:sphinganine 1-phosphotransferase
R03718 33 Choloyl-CoA:glycine N-choloyltransferase
R05104 33
R06520 33 3-sn-phosphatidate phosphohydrolase
R06525 33 Sphinganine, NADPH: oxygen oxidoreductase (4-hydroxylating)
R07296 33 choloyl-CoA hydrolase
R02792 34
3alpha,7alpha,12alpha-Trihydroxy-5beta-cholanate:NAD+7-oxidoreductase
R02793 34
3alpha,7alpha,12alpha-trihydroxy-5beta-cholanate:NADP+12-oxidoreductase
R02798 34
R05835 34 Glycocholate amidohydrolase
R07220 34 deoxycholate:FAD oxidoreductase (7alpha-dehydroxylating)
R03495 35 12beta-hydroxysteroid:NADP+ 12-oxidoreductase
R04252 35
R04486 35 Glycodeoxycholate amidohydrolase
R05836 35
R07295 35 deoxycholoyl-CoA hydrolase
