# Supplementary material for: Local and global modes of drug action in biochemical networks
Source: BMC Chem Biol. 2009 Apr 7;9:4. doi: 10.1186/1472-6769-9-4 (PMC2670818; doi:10.1186/1472-6769-9-4)
Supplement: Additional File 3 — Full set of metabolic drug scopes. This archive contains the full set of metabolic drug scopes for 276 drugs from the DrugBank database and four metabolic networks. Individual files in the archive are named according to the following nomenclature: DrugBank accession number of the drug, followed by "_hsa" for human or "_ref" for reference network, followed by "_i" for irreversible or "_r" for reversible network. [file 1472-6769-9-4-S3.zip › aprd00039_hsa_i.txt]

  Expansion curve

seeds: H2O Oxygen Acetylcholine Choline Acetate
not identified:


      compounds:

ID generation name

C00001 1 H2O
C00007 1 Oxygen
C00033 1 Acetate
C00114 1 Choline
C01996 1 Acetylcholine
C00009 2 Orthophosphate
C00027 2 H2O2
C00588 2 Choline phosphate
C00013 3 Pyrophosphate
C00080 3 H+
C00704 3 O2.-
C00084 4 Acetaldehyde
C00469 5 Ethanol


      reactions:

ID generation name

R00009 2 hydrogen-peroxide:hydrogen-peroxide oxidoreductase
R00086 2 ATP phosphohydrolase (protein-secreting)
R01021 2 ATP:choline phosphotransferase
R01026 2 Acetylcholine aectylhydrolase
R00004 3 Pyrophosphate phosphohydrolase
R00275 3 Superoxide:superoxide oxidoreductase
R06871 3 Phosphocholine phosphohydrolase
R00710 4 Acetaldehyde:NAD+ oxidoreductase
R00754 5 Ethanol:NAD+ oxidoreductase
