# Supplementary material for: Local and global modes of drug action in biochemical networks
Source: BMC Chem Biol. 2009 Apr 7;9:4. doi: 10.1186/1472-6769-9-4 (PMC2670818; doi:10.1186/1472-6769-9-4)
Supplement: Additional File 3 — Full set of metabolic drug scopes. This archive contains the full set of metabolic drug scopes for 276 drugs from the DrugBank database and four metabolic networks. Individual files in the archive are named according to the following nomenclature: DrugBank accession number of the drug, followed by "_hsa" for human or "_ref" for reference network, followed by "_i" for irreversible or "_r" for reversible network. [file 1472-6769-9-4-S3.zip › aprd00039_hsa_r.txt]

  Expansion curve

seeds: H2O Oxygen Acetylcholine Choline Acetate
not identified:


      compounds:

ID generation name

C00001 1 H2O
C00007 1 Oxygen
C00033 1 Acetate
C00114 1 Choline
C01996 1 Acetylcholine
C00009 2 Orthophosphate
C00027 2 H2O2
C00588 2 Choline phosphate
C00013 3 Pyrophosphate
C00080 3 H+
C00227 3 Acetyl phosphate
C00704 3 O2.-
C00084 4 Acetaldehyde
C00164 5 Acetoacetate
C00418 5 (R)-Mevalonate
C00469 5 Ethanol
C00288 6 HCO3-
C01089 6 (R)-3-Hydroxybutanoate
C01107 6 (R)-5-Phosphomevalonate
C01143 7 (R)-5-Diphosphomevalonate
C00011 8 CO2
C00129 8 Isopentenyl diphosphate
C00022 9 Pyruvate
C00222 9 3-Oxopropanoate
C00235 9 Dimethylallyl diphosphate
C01353 9 Carbonic acid
C00036 10 Oxaloacetate
C00074 10 Phosphoenolpyruvate
C00149 10 (S)-Malate
C00186 10 (S)-Lactate
C00256 10 (R)-Lactate
C00341 10 Geranyl diphosphate
C00900 10 2-Acetolactate
C06010 10 (S)-2-Acetolactate
C00122 11 Fumarate
C00158 11 Citrate
C00448 11 trans,trans-Farnesyl diphosphate
C00631 11 2-Phospho-D-glycerate
C00197 12 3-Phospho-D-glycerate
C00311 12 Isocitrate
C00353 12 Geranylgeranyl diphosphate
C00417 12 cis-Aconitate
C00751 12 Squalene
C01061 12 4-Fumarylacetoacetate
C03428 12 Presqualene diphosphate
C00026 13 2-Oxoglutarate
C00236 13 3-Phospho-D-glyceroyl phosphate
C01036 13 4-Maleylacetoacetate
C01054 13 (S)-2,3-Epoxysqualene
C01159 13 2,3-Bisphospho-D-glycerate
C03232 13 3-Phosphonooxypyruvate
C05379 13 Oxalosuccinate
C00118 14 (2R)-2-Hydroxy-3-(phosphonooxy)-propanal
C00544 14 Homogentisate
C00597 14 3-Phosphoglycerate
C01724 14 Lanosterol
C00058 15 Formate
C00111 15 Glycerone phosphate
C00673 15 2-Deoxy-D-ribose 5-phosphate
C01179 15 3-(4-Hydroxyphenyl)pyruvate
C05108 15 14-Demethyllanosterol
C11455 15 4,4-Dimethyl-5alpha-cholesta-8,14,24-trien-3beta-ol
C00093 16 sn-Glycerol 3-phosphate
C00184 16 Glycerone
C00354 16 D-Fructose 1,6-bisphosphate
C01801 16 Deoxyribose
C05350 16 2-Hydroxy-3-(4-hydroxyphenyl)propenoate
C05378 16 beta-D-Fructose 1,6-bisphosphate
C05437 16 Zymosterol
C06893 16 2-Deoxy-5-keto-D-gluconic acid 6-phosphate
C00085 17 D-Fructose 6-phosphate
C00116 17 Glycerol
C05345 17 beta-D-Fructose 6-phosphate
C05439 17 5alpha-Cholesta-7,24-dien-3beta-ol
C00092 18 D-Glucose 6-phosphate
C00095 18 D-Fructose
C00231 18 D-Xylulose 5-phosphate
C00275 18 D-Mannose 6-phosphate
C00279 18 D-Erythrose 4-phosphate
C00577 18 D-Glyceraldehyde
C00665 18 beta-D-Fructose 2,6-bisphosphate
C00668 18 alpha-D-Glucose 6-phosphate
C01172 18 beta-D-Glucose 6-phosphate
C02336 18 beta-D-Fructose
C00031 19 D-Glucose
C00103 19 D-Glucose 1-phosphate
C00159 19 D-Mannose
C00199 19 D-Ribulose 5-phosphate
C00221 19 beta-D-Glucose
C00258 19 D-Glycerate
C00267 19 alpha-D-Glucose
C00281 19 Sedoheptulose 7-phosphate
C00447 19 Sedoheptulose 1,7-bisphosphate
C00636 19 D-Mannose 1-phosphate
C00794 19 D-Sorbitol
C01094 19 D-Fructose 1-phosphate
C01177 19 Inositol 1-phosphate
C01236 19 D-Glucono-1,5-lactone 6-phosphate
C04006 19 1D-myo-Inositol 3-phosphate
C05382 19 D-Sedoheptulose 7-phosphate
C00089 20 Sucrose
C00117 20 D-Ribose 5-phosphate
C00137 20 myo-Inositol
C00168 20 Hydroxypyruvate
C00185 20 Cellobiose
C00198 20 D-Glucono-1,5-lactone
C00208 20 Maltose
C00252 20 Isomaltose
C00345 20 6-Phospho-D-gluconate
C01083 20 alpha,alpha-Trehalose
C01096 20 Sorbitol 6-phosphate
C01225 20 sn-glycero-3-Phospho-1-inositol
C04063 20 D-myo-Inositol 3,4-bisphosphate
C04299 20 D-myo-Inositol 1,2-cyclic phosphate
C00121 21 D-Ribose
C00191 21 D-Glucuronate
C00620 21 alpha-D-Ribose 1-phosphate
C01146 21 2-Hydroxy-3-oxopropanoate
C01243 21 1D-myo-Inositol 1,3,4-trisphosphate
C03546 21 myo-Inositol 4-phosphate
C15585 21 myo-Inositol phosphate
C01220 22 1D-myo-Inositol 1,4-bisphosphate
C01272 22 1D-myo-Inositol 1,3,4,5-tetrakisphosphate
C03736 22 alpha-D-Ribose 5-phosphate
C04477 22 1D-myo-Inositol 1,3,4,6-tetrakisphosphate
C01245 23 D-myo-Inositol 1,4,5-trisphosphate
C11555 24 1D-myo-Inositol 1,4,5,6-tetrakisphosphate
C01284 25 1D-myo-Inositol 1,3,4,5,6-pentakisphosphate
C04520 26 1D-myo-Inositol 3,4,5,6-tetrakisphosphate
C00249 31 Hexadecanoic acid


      reactions:

ID generation name

R00009 2 hydrogen-peroxide:hydrogen-peroxide oxidoreductase
R00086 2 ATP phosphohydrolase (protein-secreting)
R00227 2 Acetyl-CoA hydrolase
R01021 2 ATP:choline phosphotransferase
R01023 2 Acetyl-CoA:choline O-acetyltransferase
R01026 2 Acetylcholine aectylhydrolase
R00004 3 Pyrophosphate phosphohydrolase
R00238 3 Acetyl-CoA:acetyl-CoA C-acetyltransferase
R00275 3 Superoxide:superoxide oxidoreductase
R00317 3 Acetyl phosphate phosphohydrolase
R06871 3 Phosphocholine phosphohydrolase
R00710 4 Acetaldehyde:NAD+ oxidoreductase
R01975 4 (S)-3-Hydroxybutanoyl-CoA:NAD+ oxidoreductase
R01978 4 (S)-3-Hydroxy-3-methylglutaryl-CoA
acetoacetyl-CoA-lyase(CoA-acetylating)
R00754 5 Ethanol:NAD+ oxidoreductase
R01360 5 (S)-3-Hydroxy-3-methylglutaryl-CoA acetoacetate-lyase
R02082 5 (R)-Mevalonate:NADP+ oxidoreductase (CoA acylating)
R02085 5 (S)-3-Hydroxy-3-methylglutaryl-CoA hydro-lyase
R03026 5 (S)-3-Hydroxybutanoyl-CoA hydro-lyase
R01171 6 Butanoyl-CoA:(acceptor) 2,3-oxidoreductase
R01361 6 (R)-3-Hydroxybutanoate:NAD+ oxidoreductase
R02245 6 ATP:(R)-mevalonate 5-phosphotransferase
R04138 6 3-Methylcrotonoyl-CoA:carbon-dioxide ligase (ADP-forming)
R05595 6
R00742 7 Acetyl-CoA:carbon-dioxide ligase (ADP-forming)
R01177 7 Acetyl-CoA:acetyl-CoA C-acetyltransferase
R03245 7 ATP:(R)-5-phosphomevalonate phosphotransferase
R04137 7 3-Hydroxyisopentyl-CoA hydro-lyase
R00233 8 Malonyl-CoA carboxy-lyase
R01121 8 ATP:(R)-5-diphosphomevalonate carboxy-lyase (dehydrating)
R04748 8 (S)-Hydroxyhexanoyl-CoA:NAD+ oxidoreductase
R00132 9 Carbonic acid hydro-lyase
R00209 9 Pyruvate:NAD+ 2-oxidoreductase (CoA-acetylating)
R00705 9 3-Oxopropanoate:NAD+ oxidoreductase
(decarboxylating,CoA-acetylating)
R01123 9 Isopentenyl-diphosphate delta3-delta2-isomerase
R04749 9 (S)-Hydroxyhexanoyl-CoA hydro-lyase
R00006 10 2-Acetolactate pyruvate-lyase (carboxylating)
R00200 10 ATP:pyruvate O2-phosphotransferase
R00214 10 (S)-Malate:NADP+ oxidoreductase(oxaloacetate-decarboxylating)
R00226 10 (S)-2-Acetolactate pyruvate-lyase (carboxylating)
R00344 10 Pyruvate:carbon-dioxide ligase (ADP-forming)
R00703 10 (S)-Lactate:NAD+ oxidoreductase
R00704 10 (R)-Lactate:NAD+ oxidoreductase
R01658 10
Dimethylallyl-diphosphate:isopentenyl-diphosphatedimethylallyltranstransferase
R06985 10 trans-Hex-2-enoyl-CoA reductase
R00342 11 (S)-malate:NAD+ oxidoreductase
R00351 11 Citrate oxaloacetate-lyase ((pro-3S)-CH2COO- -> acetyl-CoA)
R00352 11 ATP:citrate oxaloacetate-lyase ((pro-3S)-CH2COO-
->acetyl-CoA)(ATP-dephosphorylating)
R00362 11 Citrate oxaloacetate-lyase ((pro-3S)-CH2COO- -->acetate)
R00658 11 2-Phospho-D-glucerate hydro-lyase
R01082 11 (S)-Malate hydro-lyase
R02003 11 Geranyl-diphosphate:isopentenyl-diphosphate
geranyltrans-transferase
R04747 11 Hexanoyl-CoA:acetyl-CoA C-acyltransferase
R00702 12 Farnesyl-diphosphate:farnesyl-diphosphate farnesyltransferase
R01324 12 Citrate hydro-lyase
R01325 12 Citrate hydro-lyase
R01364 12 4-Fumarylacetoacetate fumarylhydrola
R01518 12 2-Phospho-D-glycerate 2,3-phosphomutase
R02061 12
trans,trans-Farnesyl-diphosphate:isopentenyl-diphosphatefarnesyltranstransferase
R04745 12 (S)-Hydroxyoctanoyl-CoA:NAD+ oxidoreductase
R06223 12
R00709 13 Isocitrate:NAD+ oxidoreductase (decarboxylating)
R01512 13 ATP:3-phospho-D-glycerate 1-phosphotransferase
R01513 13 3-Phospho-D-glycerate:NAD+ 2-oxidoreductase
R01515 13 3-Phospho-D-glyceroyl phosphate phosphohydrolase
R01516 13 3-Phospho-D-glycerate 1,2-phosphomutase
R01899 13 Isocitrate:NADP+ oxidoreductase (decarboxylating)
R01900 13 Isocitrate hydro-lyase
R02872 13 Presqualene diphosphate:farnesyl-diphosphate farnesyltransferase
R02874 13 Squalene,hydrogen-donor:oxygen oxidoreductase (2,3-epoxidizing)
R03181 13 4-Maleylacetoacetate cis-trans-isomerase
R04746 13 (S)-Hydroxyoctanoyl-CoA hydro-lyase
R00268 14 Oxalosuccinate:NADP+ oxidoreductase (decarboxylating)
R01061 14 D-Glyceraldehyde-3-phosphate:NAD+ oxidoreductase(phosphorylating)
R01662 14 3-Phospho-D-glyceroyl phosphate 2,3-phosphomutase
R02519 14 Homogentisate:oxygen 1,2-oxidoreductase (decyclizing)
R02607 14 3-Phosphoglycerate:NAD+ 2-oxidoreductase
R03199 14 (S)-2,3-Epoxysqualene mutase (cyclizing, lanosterol-forming)
R03776 14 trans-Oct-2-enoyl-CoA reductase
R01015 15 D-Glyceraldehyde-3-phosphate ketol-isomerase
R01066 15 2-Deoxy-D-ribose-5-phosphate acetaldehyde-lyase
R02521 15 4-Hydroxyphenylpyruvate:oxygen
oxidoreductase(hydroxylating,decarboxylating)
R03690 15
R03778 15 Octanoyl-CoA:acetyl-CoA C-acyltransferase
R05640 15 Lanosterol,NADPH:oxygen oxidoreductase (14-methyl cleaving)
R00842 16 sn-Glycerol-3-phosphate:NAD+ 2-oxidoreductase
R01010 16 Glycerone phosphate phosphohydrolase (alkaline optimum)
R01011 16 ATP:glycerone phosphotransferase
R01068 16 D-Fructose-1,6-bisphosphate D-glyceraldehyde-3-phosphate-lyase
R01070 16 beta-D-fructose 1,6-bisphosphate
D-glyceraldehyde-3-phosphate-lyase
R02750 16
R03342 16 3-(4-Hydroxyphenyl)pyruvate keto-enol-isomerase
R04669 16
R04743 16 (S)-Hydroxydecanoyl-CoA:NAD+ oxidoreductase
R05378 16 2-Deoxy-5-keto-D-gluconic acid 6-phosphate
Dihydroxyacetonephosphate-lyase
R05639 16 4,4-dimethyl-5a-cholesta-8,24-dien-3b-ol:NADP+ D14-oxidoreductase
R00756 17 ATP:D-fructose-6-phosphate 1-phosphotransferase
R00762 17 D-Fructose-1,6-bisphosphate 1-phosphohydrolase
R00847 17 ATP:glycerol 3-phosphotransferase
R04744 17 (S)-Hydroxydecanoyl-CoA hydro-lyase
R04779 17 ATP:D-fructose-6-phosphate 1-phosphotransferase
R04780 17 beta-D-Fructose 1,6-bisphosphate 1-phosphohydrolase
R04804 17 delta8,24-Cholestadien-3beta-ol delta7-delta8-isomerase
R00760 18 ATP:D-fructose 6-phosphotransferase
R00763 18 D-Fructose-2,6-bisphosphate 2-phosphohydrolase
R00771 18 D-Glucose-6-phosphate ketol-isomerase
R00772 18 D-Mannose-6-phosphate ketol-isomerase
R00867 18 ATP:D-fructose 6-phosphotransferase
R01036 18 Glycerol:NAD+ oxidoreductase
R01067 18 D-Fructose 6-phosphate:D-glyceraldehyde-3-phosphate
glycolaldehydetransferase
R01819 18 D-Mannose-6-phosphate ketol-isomerase
R01830 18 beta-D-Fructose
6-phosphate:D-glyceraldehyde-3-phosphateglycolaldehyde transferase
R02731 18 D-Fructose-2,6-bisphosphate 2-phosphohydrolase
R02732 18 ATP:D-fructose-6-phosphate 2-phosphotransferase
R02740 18 alpha-D-Glucose 6-phosphate ketol-isomerase
R03321 18 beta-D-Glucose 6-phosphate ketol-isomerase
R03920 18 ATP:D-fructose 6-phosphotransferase
R04753 18 trans-Dec-2-enoyl-CoA reductase
R00299 19 ATP:D-glucose 6-phosphotransferase
R00303 19 D-Glucose-6-phosphate phosphohydrolase
R00835 19 D-Glucose-6-phosphate:NADP+ 1-oxoreductase
R00840 19 1L-myo-Inositol-1-phosphate lyase (isomerizing)
R00866 19 ATP:D-fructose 1-phosphotransferase
R00875 19 D-Glucitol:NAD+ 2-oxidoreductase
R00959 19 alpha-D-Glucose 1-phosphate 1,6-phosphomutase
R01326 19 ATP:D-glucose 6-phosphotransferase
R01529 19 D-Ribulose-5-phosphate 3-epimerase
R01600 19 ATP:D-glucose 6-phosphotransferase
R01752 19 D-Glyceraldehyde:NAD+ oxidoreductase
R01786 19 ATP:D-glucose 6-phosphotransferase
R01788 19 alpha-D-Glucose 6-phosphate phosphohydrolase
R01818 19 D-Mannose 6-phosphate 1,6-phosphomutase
R01827 19
Sedoheptulose-7-phosphate:D-glyceraldehyde-3-phosphateglyceronetransferase
R01829 19 Sedoheptulose 1,7-bisphosphate D-glyceraldehyde-3-phosphate-lyase
R02568 19 D-Fructose 1-phosphate D-glyceraldehyde-3-phosphate-lyase
R02736 19 beta-D-Glucose-6-phosphate:NADP+ 1-oxoreductase
R02739 19 alpha-D-Glucose 6-phosphate ketol-isomerase
R04742 19 Decanoyl-CoA:acetyl-CoA C-acyltransferase
R07324 19 1D-myo-inositol-3-phosphate lyase (isomerizing)
R07378 19
sedoheptulose-7-phosphate:D-glyceraldehyde-3-phosphateglyceronetransferase
R00010 20 alpha,alpha-Trehalose glucohydrolase
R00026 20 beta-D-Glucoside glucohydrolase
R00028 20 alpha-D-Glucoside glucohydrolase
R00801 20 alpha-D-Glucoside glucohydrolase
R00802 20 alpha-D-Glucoside glucohydrolase
R01056 20 D-Ribose-5-phosphate ketol-isomerase
R01185 20 myo-Inositol 1-phosphate phosphahydrolase
R01187 20 1D-myo-Inositol 3-phosphate phosphahydrolase
R01388 20 D-Glycerate:NADP+ 2-oxidoreductase
R01520 20 beta-D-Glucose:NAD+ 1-oxoreductase
R01528 20 6-Phospho-D-gluconate:NADP+ 2-oxidoreductase (decarboxylating)
R01602 20 alpha-D-Glucose 1-epimerase
R01641 20
Sedoheptulose-7-phosphate:D-glyceraldehyde-3-phosphateglycolaldehyde
transferase
R01718 20 Isomaltose 6-alpha-D-glucanohydrolase
R01787 20 alpha-D-Glucose:NADP+ 1-oxidoreductase
R01843 20 ATP:Sedoheptulose 7-phosphate 1-phosphotransferase
R01845 20 Sedoheptulose 1,7-bisphosphate 1-phosphohydrolase
R02035 20 6-Phospho-D-glucono-1,5-lactone lactonohydrolase
R02865 20 ATP:D-hexose 6-phosphotransferase
R03331 20 sn-Glycero-3-phospho-1-inositol inositolphosphohydrolase
R03333 20 1D-myo-Inositol-1,2-cyclic-phosphate 2-inositolphosphohydrolase
R04372 20 D-myo-Inositol-3,4-bisphosphate 4-phosphohydrolase
R04741 20 (S)-3-Hydroxydodecanoyl-CoA:NAD+ oxidoreductase
R07246 20
sedoheptulose-7-phosphate:D-glyceraldehyde-3-phosphateglycolaldehydetransferase
R01051 21 ATP:D-ribose 5-phosphotransferase
R01057 21 D-Ribose 1,5-phosphomutase
R01184 21 myo-Inositol:oxygen oxidoreductase
R01186 21 myo-Inositol 4-phosphate phosphahydrolase
R01394 21 Hydroxypyruvate ketol-isomerase
R03427 21 D-myo-Inositol 1,3,4-trisphosphate 1-phosphohydrolase
R04170 21 (S)-3-Hydroxydodecanoyl-CoA hydro-lyase
R07343 21 myo-inositol-phosphate phosphohydrolase
R02299 22 alpha-D-Ribose 1-phosphate 1,6-phosphomutase
R03393 22 D-myo-Inositol-1,4-bisphosphate 1-phosphohydrolase
R03428 22 ATP:1D-myo-inositol-1,3,4-trisphosphate 5-phosphotransferase
R03429 22 ATP:1D-myo-inositol-1,3,4-trisphosphate 6-phosphotransferase
R03430 22 D-myo-Inositol 1,3,4,5-tetrakisphosphate 5-phosphohydrolase
R03856 22 trans-Dodec-2-enoyl-CoA reductase
R04100 22 3-cis-Dodecenoyl-CoA delta3-cis-delta2-trans-isomerase
R03394 23 D-myo-Inositol-1,4,5-trisphosphate 5-phosphohydrolase
R03433 23 ATP:1D-myo-inositol-1,4,5-trisphosphate 3-phosphotransferase
R03434 23 D-myo-Inositol 1,3,4,5-tetrakisphosphate 3-phosphohydrolase
R03858 23 Lauroyl-CoA:acetyl-CoA C-acyltransferase
R04739 24 (S)-3-Hydroxytetradecanoyl-CoA:NAD+ oxidoreductase
R05800 24 ATP:1D-myo-inositol-1,4,5-trisphosphate 6-phosphotransferase
R04740 25 (S)-3-Hydroxytetradecanoyl-CoA hydro-lyase
R05801 25 ATP:1D-myo-inositol-1,4,5-trisphosphate 6-phosphotransferase
R03479 26 ATP:1D-myo-inositol-3,4,5,6-tetrakisphosphate 1-phosphotransferase
R03989 26 trans-Tetradec-2-enoyl-CoA reductase
R03991 27 myristoyl-CoA:acetylCoA C-myristoyltransferase
R04737 28 (S)-3-Hydroxyhexadecanoyl-CoA:NAD+ oxidoreductase
R04738 29 (S)-3-Hydroxyhexadecanoyl-CoA hydro-lyase
R01278 30 trans-Hexadec-2-enoyl-CoA reductase
R01274 31 Palmitoyl-CoA hydrolase
