# Supplementary material for: Local and global modes of drug action in biochemical networks
Source: BMC Chem Biol. 2009 Apr 7;9:4. doi: 10.1186/1472-6769-9-4 (PMC2670818; doi:10.1186/1472-6769-9-4)
Supplement: Additional File 3 — Full set of metabolic drug scopes. This archive contains the full set of metabolic drug scopes for 276 drugs from the DrugBank database and four metabolic networks. Individual files in the archive are named according to the following nomenclature: DrugBank accession number of the drug, followed by "_hsa" for human or "_ref" for reference network, followed by "_i" for irreversible or "_r" for reversible network. [file 1472-6769-9-4-S3.zip › aprd00039_ref_i.txt]

  Expansion curve

seeds: H2O Oxygen Acetylcholine Choline Acetate
not identified:


      compounds:

ID generation name

C00001 1 H2O
C00007 1 Oxygen
C00033 1 Acetate
C00114 1 Choline
C01996 1 Acetylcholine
C00009 2 Orthophosphate
C00027 2 H2O2
C00080 2 H+
C00227 2 Acetyl phosphate
C00576 2 Betaine aldehyde
C00588 2 Choline phosphate
C05359 2 e-
C00013 3 Pyrophosphate
C00084 3 Acetaldehyde
C00282 3 Hydrogen
C00704 3 O2.-
C00719 3 Betaine
C06701 3 Phosphonate
C00164 4 Acetoacetate
C00469 4 Ethanol
C00536 4 Triphosphate
C00011 5 CO2
C00207 5 Acetone
C00418 5 (R)-Mevalonate
C01089 5 (R)-3-Hydroxybutanoate
C03761 5 3-Hydroxy-3-methylglutarate
C00022 6 Pyruvate
C00058 6 Formate
C00237 6 CO
C00772 6 Mevaldate
C01107 6 (R)-5-Phosphomevalonate
C01353 6 Carbonic acid
C01845 6 Propan-2-ol
C04546 6 (R)-3-((R)-3-Hydroxybutanoyloxy)butanoate
C00074 7 Phosphoenolpyruvate
C00149 7 (S)-Malate
C00186 7 (S)-Lactate
C00246 7 Butanoic acid
C00256 7 (R)-Lactate
C00497 7 (R)-Malate
C00900 7 2-Acetolactate
C01143 7 (R)-5-Diphosphomevalonate
C02132 7 Acetylpyruvate
C02405 7 Formyl phosphate
C02527 7 Butanoylphosphate
C02612 7 (R)-2-Methylmalate
C06010 7 (S)-2-Acetolactate
C06033 7 Parapyruvate
C00036 8 Oxaloacetate
C00048 8 Glyoxylate
C00122 8 Fumarate
C00129 8 Isopentenyl diphosphate
C00631 8 2-Phospho-D-glycerate
C00810 8 (R)-Acetoin
C00815 8 Citramalate
C00937 8 (R)-Lactaldehyde
C01384 8 Maleic acid
C01771 8 2-Butenoate
C02226 8 2-Methylmaleate
C02614 8 (S)-2-Methylmalate
C02798 8 3-Phosphonopyruvate
C04039 8 2,3-Dihydroxy-3-methylbutanoate
C04181 8 3-Hydroxy-3-methyl-2-oxobutanoic acid
C04272 8 (R)-2,3-Dihydroxy-3-methylbutanoate
C06035 8 4-Methylene-2-oxoglutarate
C00042 9 Succinate
C00141 9 3-Methyl-2-oxobutanoic acid
C00158 9 Citrate
C00160 9 Glycolate
C00197 9 3-Phospho-D-glycerate
C00209 9 Oxalate
C00235 9 Dimethylallyl diphosphate
C00258 9 D-Glycerate
C00288 9 HCO3-
C00490 9 Itaconate
C00546 9 Methylglyoxal
C00711 9 Malate
C00741 9 Diacetyl
C00898 9 (R,R)-Tartaric acid
C01127 9 4-Hydroxy-2-oxoglutarate
C01146 9 2-Hydroxy-3-oxopropanoate
C01159 9 2,3-Bisphospho-D-glycerate
C01732 9 Mesaconate
C01769 9 (S)-Acetoin
C01989 9 3-Ethylmalate
C01990 9 3-Oxalomalate
C02107 9 (S,S)-Tartaric acid
C02912 9 (R)-Propane-1,2-diol
C03044 9 (R,R)-Butane-2,3-diol
C03167 9 Phosphonoacetaldehyde
C03981 9 2-Hydroxyethylenedicarboxylate
C05946 9 D-4-Hydroxy-2-oxoglutarate
C06031 9 D-threo-3-Methylmalate
C06032 9 D-erythro-3-Methylmalate
C06159 9 2-Dehydro-3-deoxy-D-fuconate
C00109 10 2-Oxobutanoate
C00118 10 (2R)-2-Hydroxy-3-(phosphonooxy)-propanal
C00168 10 Hydroxypyruvate
C00222 10 3-Oxopropanoate
C00232 10 Succinate semialdehyde
C00236 10 3-Phospho-D-glyceroyl phosphate
C00266 10 Glycolaldehyde
C00311 10 Isocitrate
C00341 10 Geranyl diphosphate
C00383 10 Malonate
C00417 10 cis-Aconitate
C00424 10 (S)-Lactaldehyde
C00466 10 Acetoin
C00552 10 meso-Tartaric acid
C00577 10 D-Glyceraldehyde
C00679 10 5-Dehydro-4-deoxy-D-glucarate
C01088 10 (R)-3,3-Dimethylmalate
C01390 10 Prenol
C01680 10 D-Fuconate
C02504 10 (2S)-2-Isopropylmalate
C02569 10 Neryl diphosphate
C02657 10 6-Methylsalicylate
C02752 10 Triacetate lactone
C03046 10 (S,S)-Butane-2,3-diol
C03232 10 3-Phosphonooxypyruvate
C03248 10 Acetylenedicarboxylate
C03459 10 2-Hydroxy-3-oxosuccinate
C03600 10 Carboxymethyloxysuccinate
C03921 10 2-Dehydro-3-deoxy-D-glucarate
C04593 10 (2S,3R)-3-Hydroxybutane-1,2,3-tricarboxylate
C05235 10 Hydroxyacetone
C05406 10 (4S)-5-Hydroxy-2,4-dioxopentanoate
C05999 10 Lactaldehyde
C06001 10 (S)-3-Hydroxyisobutyrate
C06029 10 L-threo-3-Methylmalate
C06189 10 Cyclic 2,3-bisphospho-D-glycerate
C06455 10 Hydroxymethylphosphonate
C11205 10 Hexadimethrine bromide
C11811 10 1-Hydroxy-2-methyl-2-butenyl 4-diphosphate
C15499 10 Pentane-2,4-dione
C00026 11 2-Oxoglutarate
C00093 11 sn-Glycerol 3-phosphate
C00111 11 Glycerone phosphate
C00116 11 Glycerol
C00433 11 2,5-Dioxopentanoate
C00448 11 trans,trans-Farnesyl diphosphate
C00521 11 (-)-Limonene
C00583 11 Propane-1,2-diol
C00597 11 3-Phosphoglycerate
C00673 11 2-Deoxy-D-ribose 5-phosphate
C00684 11 2-Dehydro-3-deoxy-L-arabinonate
C00804 11 Propynoate
C00818 11 D-Glucarate
C00879 11 D-Galactarate
C00975 11 Dihydroxyfumarate
C00989 11 4-Hydroxybutanoic acid
C01013 11 3-Hydroxypropanoate
C01053 11 (R)-4-Dehydropantoate
C01380 11 Ethylene glycol
C01467 11 3-Cresol
C01757 11 Triacetate
C02341 11 trans-Aconitate
C02344 11 (-)-endo-Fenchol
C02462 11 Sabinene hydrate
C02488 11 (R)-2-Ethylmalate
C02631 11 2-Isopropylmaleate
C02917 11 (S)-Propane-1,2-diol
C03190 11 (+)-Bornyl-diphosphate
C03548 11 trans-2,3-Epoxysuccinate
C03826 11 2-Dehydro-3-deoxy-D-xylonate
C03979 11 2-Dehydro-3-deoxy-L-rhamnonate
C04442 11 2-Dehydro-3-deoxy-6-phospho-D-gluconate
C05379 11 Oxalosuccinate
C06002 11 (S)-Methylmalonate semialdehyde
C06030 11 Methyloxaloacetate
C06074 11 Myrcene
C06075 11 Terpinolene
C06076 11 Comphene
C06077 11 Pinene
C06099 11 (+)-Limonene
C06307 11 (-)-beta-Pinene
C06308 11 (-)-alpha-Pinene
C11437 11 1-Deoxy-D-xylulose 5-phosphate
C00163 12 Propanoate
C00184 12 Glycerone
C00204 12 2-Dehydro-3-deoxy-D-gluconate
C00333 12 D-Galacturonate
C00349 12 2-Methyl-3-oxopropanoate
C00353 12 Geranylgeranyl diphosphate
C00354 12 D-Fructose 1,6-bisphosphate
C00479 12 Propanal
C00502 12 D-Xylonate
C00522 12 (R)-Pantoate
C00545 12 L-Arabinonate
C00623 12 Glycerol 1-phosphate
C00670 12 sn-glycero-3-Phosphocholine
C00672 12 2-Deoxy-D-ribose 1-phosphate
C00751 12 Squalene
C00878 12 D-Arabinonate
C00964 12 (-)-trans-Carveol
C00969 12 3-Hydroxypropanal
C01094 12 D-Fructose 1-phosphate
C01123 12 (-)-trans-Isopiperitenol
C01131 12 L-Rhamnulose 1-phosphate
C01251 12 2-Hydroxybutane-1,2,4-tricarboxylate
C01328 12 HO-
C01801 12 Deoxyribose
C01841 12 Pentalenene
C01860 12 Trichodiene
C01934 12 L-Rhamnonate
C02004 12 Aristolochene
C02170 12 Methylmalonate
C02225 12 2-Methylcitrate
C02452 12 Perillyl alcohol
C02630 12 2-Hydroxyglutarate
C02670 12 D-Glucuronolactone
C02923 12 2,3-Dihydroxytoluene
C02979 12 Glycerol 2-phosphate
C03115 12 Farnesyl triphosphate
C03217 12 2-Hydroxy-3-oxoadipate
C03428 12 Presqualene diphosphate
C03785 12 D-Tagatose 1,6-bisphosphate
C04411 12 (2R,3S)-3-Isopropylmalate
C04456 12 6-Phospho-5-dehydro-2-deoxy-D-gluconate
C05378 12 beta-D-Fructose 1,6-bisphosphate
C06111 12 Nerolidyl diphosphate
C06394 12 (+)-delta-Cadinene
C06441 12 L-Xylulose 1-phosphate
C07271 12 Limonene-1,2-epoxide
C11356 12 trans,trans,cis-Geranylgeranyl diphosphate
C11409 12 (+)-trans-Carveol
C11434 12 2-C-Methyl-D-erythritol 4-phosphate
C12142 12 Vetispiradiene
C00085 13 D-Fructose 6-phosphate
C00191 13 D-Glucuronate
C00257 13 D-Gluconic acid
C00312 13 L-Xylulose
C00514 13 D-Mannonate
C00558 13 D-Tagaturonate
C00652 13 D-Arabinono-1,4-lactone
C00966 13 2-Dehydropantoate
C01040 13 L-Gulono-1,4-lactone
C01054 13 (S)-2,3-Epoxysqualene
C01097 13 D-Tagatose 6-phosphate
C01114 13 L-Arabinono-1,4-lactone
C01188 13 3-Hydroxy-2-methylpropanoate
C01414 13 Casbene
C01468 13 4-Cresol
C01767 13 (-)-Carvone
C02266 13 D-Xylonolactone
C02457 13 Propane-1,3-diol
C02485 13 (-)-Isopiperitenone
C02576 13 Perillyl aldehyde
C02753 13 D-Xylono-1,4-lactone
C02876 13 Propanoyl phosphate
C02948 13 4-Hydroxyhexan-3-one
C02991 13 L-Rhamnono-1,4-lactone
C03427 13 Prephytoene diphosphate
C03932 13 5-Dehydro-2-deoxy-D-gluconate
C03947 13 Glycerol 1,2-cyclic phosphate
C04002 13 But-1-ene-1,2,4-tricarboxylate
C04225 13 (Z)-But-2-ene-1,2,3-tricarboxylate
C04236 13 (2S)-2-Isopropyl-3-oxosuccinate
C04349 13 (4S)-4,6-Dihydroxy-2,5-dioxohexanoate
C04471 13 (4S,5S)-4,5-Dihydroxy-2,6-dioxohexanoate
C04574 13 di-trans,poly-cis-Undecaprenyl diphosphate
C05345 13 beta-D-Fructose 6-phosphate
C05405 13 L-Arabinono-1,5-lactone
C05427 13 Phytyl diphosphate
C05979 13 Propane-1-ol
C06083 13 Tetrahymanol
C06084 13 Hopanoid
C06089 13 ent-Copalyl diphosphate
C06210 13 2-Hydroxy-6-keto-2,4-heptadienoate
C06309 13 Diplopterol
C06310 13 Diploptene
C06430 13 D-Galacturonolactone
C07276 13 Limonene-1,2-diol
C11383 13 (+)-(S)-Carvone
C11893 13 Cembrene
C11894 13 Taxa-4(5),11(12)-diene
C11901 13 Copalyl diphosphate
C11902 13 syn-Copalyl diphosphate
C00067 14 Formaldehyde
C00092 14 D-Glucose 6-phosphate
C00095 14 D-Fructose
C00181 14 D-Xylose
C00216 14 D-Arabinose
C00231 14 D-Xylulose 5-phosphate
C00233 14 4-Methyl-2-oxopentanoate
C00259 14 L-Arabinose
C00275 14 D-Mannose 6-phosphate
C00279 14 D-Erythrose 4-phosphate
C00345 14 6-Phospho-D-gluconate
C00379 14 Xylitol
C00532 14 L-Arabitol
C00596 14 2-Hydroxy-2,4-pentadienoate
C00618 14 3-Dehydro-L-gulonate
C00629 14 2-Dehydro-D-gluconate
C00642 14 4-Hydroxyphenylacetate
C00644 14 D-Mannitol 1-phosphate
C00665 14 beta-D-Fructose 2,6-bisphosphate
C00668 14 alpha-D-Glucose 6-phosphate
C00795 14 D-Tagatose
C00800 14 L-Gulonate
C00817 14 D-Altronate
C00905 14 D-Fructuronate
C01062 14 5-Dehydro-D-gluconate
C01096 14 Sorbitol 6-phosphate
C01113 14 D-Galactose 6-phosphate
C01172 14 beta-D-Glucose 6-phosphate
C01195 14 1-Phospho-alpha-D-glucuronate
C01508 14 L-Lyxose
C01724 14 Lanosterol
C01902 14 Cycloartenol
C02024 14 D-Mannuronate
C02336 14 beta-D-Fructose
C02431 14 L-Rhamnofuranose
C03289 14 L-xylo-Hexulonolactone
C03291 14 L-Xylulose 5-phosphate
C03387 14 D-Glucurono-6,2-lactone
C04053 14 5-Dehydro-4-deoxy-D-glucuronate
C04509 14 di-trans,poly-cis-Decaprenyl diphosphate
C05385 14 D-Glucuronate 1-phosphate
C05413 14 Phytoene
C05421 14 cis-Phytoene
C05662 14 Homoisocitrate
C06019 14 D-arabino-3-Hexulose 6-phosphate
C06085 14 Triterpenoid
C06086 14 Pimaradiene
C06090 14 ent-Kaurene
C06311 14 Galactitol 1-phosphate
C06316 14 D-erythro-Ascorbate
C08615 14 alpha-Amyrin
C08616 14 beta-Amyrin
C08628 14 Lupeol
C11412 14 (1R,4S)-Iso-dihydrocarvone
C11877 14 (+)-Sandaracopimaradiene
C11878 14 (-)-Abietadiene
C11879 14 Levopimaradiene
C11880 14 Neoabietadiene
C11881 14 Palustradiene
C11891 14 Aphidicol-16-ene
C11892 14 Aphidicol-15-ene
C11924 14 Perillic acid
C11937 14 (1S,4R)-1-Hydroxy-2-oxolimonene
C00031 15 D-Glucose
C00072 15 Ascorbate
C00103 15 D-Glucose 1-phosphate
C00132 15 Methanol
C00159 15 D-Mannose
C00199 15 D-Ribulose 5-phosphate
C00221 15 beta-D-Glucose
C00267 15 alpha-D-Glucose
C00281 15 Sedoheptulose 7-phosphate
C00309 15 D-Ribulose
C00310 15 D-Xylulose
C00322 15 2-Oxoadipate
C00392 15 Mannitol
C00447 15 Sedoheptulose 1,7-bisphosphate
C00507 15 L-Rhamnose
C00508 15 L-Ribulose
C00544 15 Homogentisate
C00636 15 D-Mannose 1-phosphate
C00663 15 beta-D-Glucose 1-phosphate
C00770 15 L-Idonate
C00794 15 D-Sorbitol
C01101 15 L-Ribulose 5-phosphate
C01112 15 D-Arabinose 5-phosphate
C01161 15 3,4-Dihydroxyphenylacetate
C01177 15 Inositol 1-phosphate
C01187 15 3-Deoxy-D-manno-octulosonate
C01218 15 6-Phospho-2-dehydro-D-gluconate
C01236 15 D-Glucono-1,5-lactone 6-phosphate
C01394 15 Xylose
C01697 15 Galactitol
C02214 15 (E)-Glutaconate
C02591 15 Sucrose 6-phosphate
C02780 15 2,5-Didehydro-D-gluconate
C02888 15 Sorbose 1-phosphate
C02895 15 Xylitol 5-phosphate
C03267 15 beta-D-Fructose 2-phosphate
C03393 15 4-Phospho-D-erythronate
C03394 15 Erythrulose 1-phosphate
C03589 15 4-Hydroxy-2-oxopentanoate
C03906 15 beta-L-Arabinose 1-phosphate
C04006 15 1D-myo-Inositol 3-phosphate
C04479 15 2-Hydroxy-6-oxonona-2,4-diene-1,9-dioate
C04575 15 (4R,5S)-4,5,6-Trihydroxy-2,3-dioxohexanoate
C04691 15 2-Dehydro-3-deoxy-D-arabino-heptonate 7-phosphate
C04733 15 4-(4-Deoxy-beta-D-gluc-4-enuronosyl)-D-galacturonate
C05108 15 14-Demethyllanosterol
C05109 15 24,25-Dihydrolanosterol
C05382 15 D-Sedoheptulose 7-phosphate
C05414 15 Phytofluene
C05437 15 Zymosterol
C05533 15 Oxaloglutarate
C06312 15 L-Tagatose 6-phosphate
C06440 15 2-Dehydro-D-glucono-1,5-lactone
C08980 15 Soyasapogenol B
C11405 15 (3R)-3-Isopropenyl-6-oxoheptanoate
C11415 15 (1S,4S)-Dihydrocarvone
C11455 15 4,4-Dimethyl-5alpha-cholesta-8,14,24-trien-3beta-ol
C11505 15 Propene
C11872 15 Kaur-16-en-18-ol
C14899 15 3-Dehydro-L-gulonate 6-phosphate
C00089 16 Sucrose
C00117 16 D-Ribose 5-phosphate
C00121 16 D-Ribose
C00124 16 D-Galactose
C00137 16 myo-Inositol
C00185 16 Cellobiose
C00198 16 D-Glucono-1,5-lactone
C00208 16 Maltose
C00247 16 L-Sorbose
C00425 16 Dehydroascorbate
C00474 16 Ribitol
C00476 16 D-Lyxose
C00660 16 D-Glucose 1,6-bisphosphate
C00689 16 alpha,alpha'-Trehalose 6-phosphate
C00861 16 L-Rhamnulose
C00944 16 3-Dehydroquinate
C01036 16 4-Maleylacetoacetate
C01041 16 Monodehydroascorbate
C01068 16 D-Ribitol 5-phosphate
C01083 16 alpha,alpha-Trehalose
C01182 16 D-Ribulose 1,5-bisphosphate
C01225 16 sn-glycero-3-Phospho-1-inositol
C01231 16 alpha-D-Glucose 1,6-bisphosphate
C01620 16 Threonate
C01904 16 D-Arabitol
C02048 16 Laminaribiose
C02076 16 Sedoheptulose
C02360 16 2-Hydroxyadipate
C02655 16 6-Acetyl-D-glucose
C02779 16 2-Dehydro-D-glucose
C02995 16 Maltose 6'-phosphate
C03107 16 D-Glucono-1,4-lactone
C03716 16 Oxaloacetate 4-methyl ester
C04043 16 3,4-Dihydroxyphenylacetaldehyde
C04299 16 D-myo-Inositol 1,2-cyclic phosphate
C04478 16 3-Deoxy-D-manno-octulosonate 8-phosphate
C04534 16 6-Phospho-beta-D-glucosyl-(1,4)-D-glucose
C04642 16 2-Hydroxy-5-carboxymethylmuconate semialdehyde
C05110 16 4alpha-Methylcholesta-8-en-3beta-ol
C05396 16 Lactose 6-phosphate
C05411 16 L-Xylonate
C05412 16 L-Lyxonate
C05422 16 L-Dehydroascorbate
C05430 16 zeta-Carotene
C05439 16 5alpha-Cholesta-7,24-dien-3beta-ol
C05585 16 Gentisate aldehyde
C05593 16 3-Hydroxyphenylacetate
C06054 16 2-Oxo-3-hydroxy-4-phosphobutanoate
C07350 16 3-Methyl-1-(2,4,6-trihydroxyphenyl)butan-1-one
C07836 16 D-glycero-D-manno-Heptose 7-phosphate
C11506 16 (R)-1,2-Epoxypropane
C11507 16 (S)-1,2-Epoxypropane
C11873 16 Kaur-16-en-18-al
C15508 16 1,2-Epoxypropane
C15548 16 2-alpha-D-Glucosyl-D-glucose
C15556 16 3,4-Dihydroxy-2-butanone 4-phosphate
C00243 17 Lactose
C00273 17 5-Dehydro-D-fructose
C00296 17 Quinate
C00446 17 alpha-D-Galactose 1-phosphate
C00620 17 alpha-D-Ribose 1-phosphate
C00628 17 2,5-Dihydroxybenzoate
C00691 17 2,4,6/3,5-Pentahydroxycyclohexanone
C00880 17 D-Galactonate
C00988 17 2-Phosphoglycolate
C01061 17 4-Fumarylacetoacetate
C01093 17 Cellobiono-1,5-lactone
C01151 17 D-Ribose 1,5-bisphosphate
C01189 17 5alpha-Cholest-7-en-3beta-ol
C01235 17 1-alpha-D-Galactosyl-myo-inositol
C01507 17 L-Iditol
C01685 17 D-Ribonate
C01742 17 Palatinose
C02130 17 Acetyl-maltose
C02143 17 D-threo-Aldose
C02637 17 3-Dehydroshikimate
C02669 17 D-Galactono-1,5-lactone
C02964 17 D-Glucosyl-D-mannose
C03064 17 3-Dehydro-L-threonate
C03269 17 D-galacto-Hexodialdose
C03383 17 D-Galactono-1,4-lactone
C03661 17 1F-beta-D-Fructosylsucrose
C03845 17 5alpha-Cholest-8-en-3beta-ol
C04186 17 5-Carboxymethyl-2-hydroxymuconate
C04359 17 1-Deoxy-D-altro-heptulose 7-phosphate
C05111 17 Methostenol
C05399 17 Melibiitol
C05400 17 Epimelibiose
C05401 17 3-beta-D-Galactosyl-sn-glycerol
C05431 17 Neurosporene
C06222 17 Sedoheptulose 1-phosphate
C11472 17 D-glycero-D-manno-Heptose 1,7-bisphosphate
C11874 17 Kaur-16-en-18-oic acid
C15483 17 D-Galactonolactone
C15585 17 myo-Inositol phosphate
C00119 18 5-Phospho-alpha-D-ribose 1-diphosphate
C00230 18 3,4-Dihydroxybenzoate
C00492 18 Raffinose
C00493 18 Shikimate
C00530 18 p-Benzenediol
C01164 18 Cholesta-5,7-dien-3beta-ol
C01216 18 2-Dehydro-3-deoxy-D-galactonate
C01582 18 Galactose
C02167 18 Maleylpyruvate
C03736 18 alpha-D-Ribose 5-phosphate
C04052 18 5-Carboxy-2-oxohept-3-enedioate
C04287 18 3,5/4-Trihydroxycyclohexa-1,2-dione
C06891 18 D-2,3-Diketo 4-deoxy-epi-inositol
C07838 18 D-glycero-D-manno-Heptose 1-phosphate
C10906 18 D-Fructose
C11875 18 ent-7alpha-Hydroxykaur-16-en-19-oic acid
C14146 18 alpha-Zeacarotene
C00090 19 Catechol
C00156 19 4-Hydroxybenzoate
C00187 19 Cholesterol
C00472 19 p-Benzoquinone
C01163 19 3-Carboxy-cis,cis-muconate
C01286 19 2-Dehydro-3-deoxy-D-galactonate 6-phosphate
C01613 19 Stachyose
C02514 19 3-Fumarylpyruvate
C02652 19 5-Dehydroshikimate
C02814 19 Benzene-1,2,4-triol
C03063 19 2-Oxohept-3-enedioate
C03175 19 Shikimate 3-phosphate
C03223 19 3,4-Dihydroxyphthalate
C03971 19 1F-alpha-D-Galactosylraffinose
C04484 19 4-Carboxy-2-hydroxymuconate semialdehyde
C05402 19 Melibiose
C05443 19 Vitamin D3
C05600 19 2-Hydroxyhepta-2,4-dienedioate
C06093 19 Gibberellin A12 aldehyde
C06603 19 cis,trans-4-Hydroxymuconic semialdehyde
C06892 19 2-Deoxy-5-keto-D-gluconic acid
C08586 19 delta-Carotene
C11876 19 6beta,7beta-Dihydroxykaurenoic acid
C00180 20 Benzoate
C00251 20 Chorismate
C00599 20 Cholest-4-en-3-one
C00633 20 4-Hydroxybenzaldehyde
C00682 20 2-Hydroxymuconate semialdehyde
C01269 20 5-O-(1-Carboxyvinyl)-3-phosphoshikimate
C01278 20 2-Carboxy-2,5-dihydro-5-oxofuran-2-acetate
C02222 20 2-Maleylacetate
C02351 20 1,2-Benzoquinone
C02480 20 cis,cis-Muconate
C03594 20 7alpha-Hydroxycholesterol
C03676 20 3-Hydroxy-cis,cis-muconate
C03855 20 Cholesteryl-beta-D-glucoside
C03861 20 Dibenzo[1,4]dioxin-2,3-dione
C04221 20 trans-1,2-Dihydrobenzene-1,2-diol
C04324 20 4-Carboxy-2-hydroxy-cis,cis-muconate
C04553 20 3-Carboxy-2,5-dihydro-5-oxofuran-2-acetate
C04634 20 1,6-Dihydroxycyclohexa-2,4-diene-1-carboxylate
C05375 20 2-Hydroxy-2-hydropyrone-4,6-dicarboxylate
C05404 20 D-Gal alpha 1->6D-Gal alpha 1->6D-Glucose
C05418 20 Cholesterol-5beta,6beta-epoxide
C05419 20 Cholesterol-5alpha,6beta-epoxide
C05433 20 alpha-Carotene
C05500 20 20alpha-Hydroxycholesterol
C05502 20 22beta-Hydroxycholesterol
C05601 20 4-Hydroxy-2-oxo-heptanedioate
C05854 20 4-Carboxy-2-oxo-4-pentanoate
C06201 20 2,4-Dihydroxyhept-2-enedioate
C06893 20 2-Deoxy-5-keto-D-gluconic acid 6-phosphate
C07103 20 2-Hydroxy-1,4-benzoquinone
C11857 20 Gibberellin A12
C13550 20 24-Hydroxycholesterol
C13635 20 4-Hydroxyphenacyl alcohol
C00254 21 Prephenate
C00805 21 Salicylate
C00846 21 3-Oxoadipate
C00885 21 Isochorismate
C02501 21 2-Hydroxymuconate
C03091 21 5beta-Cholestan-3-one
C03198 21 (S)-4-Hydroxymandelate
C03238 21 5alpha-Cholestan-3-one
C03586 21 2-Oxo-2,3-dihydrofuran-5-acetate
C03590 21 4-Hydroxyphenylglyoxylate
C03671 21 2-Pyrone-4,6-dicarboxylate
C04105 21 2,5-Dihydro-5-oxofuran-2-acetate
C04115 21 4-Carboxy-4-hydroxy-2-oxoadipate
C04184 21 4-Hydroxy-4-methyl-2-oxoglutarate
C04480 21 3-Carboxy-2-hydroxymuconate semialdehyde
C05425 21 3beta,5alpha,6beta-Cholestanetriol
C05455 21 7alpha-Hydroxycholest-4-en-3-one
C05499 21 17alpha,20alpha-Dihydroxycholesterol
C05501 21 20alpha,22beta-Dihydroxycholesterol
C06321 21 1,6-Dihydroxy-cis-2,4-cyclohexadiene-1-carboxylic acid
C08601 21 Lutein
C11860 21 Gibberellin A15 open lactone
C14610 21 (S)-5-Oxo-2,5-dihydrofuran-2-acetate
C15518 21 (24S)-Cholest-5-ene-3beta,7alpha,24-triol
C00166 22 Phenylpyruvate
C01179 22 3-(4-Hydroxyphenyl)pyruvate
C01405 22 Aspirin
C02373 22 4-Methylpentanal
C03453 22 (Z)-5-Oxohex-2-enedioate
C04171 22 2,3-Dihydro-2,3-dihydroxybenzoate
C04451 22 4-Carboxy-2-hydroxyhexa-2,4-dienedioate
C05138 22 17alpha-Hydroxypregnenolone
C05343 22 (R)-4-Hydroxymandelate
C05451 22 7alpha-Hydroxy-5beta-cholestan-3-one
C05457 22 7alpha,12alpha-Dihydroxycholest-4-en-3-one
C05817 22 2-Succinyl-6-hydroxy-2,4-cyclohexadiene-1-carboxylate
C11861 22 Gibberellin A24
C00196 23 2,3-Dihydroxybenzoate
C00601 23 Phenylacetaldehyde
C01108 23 1,2,3-Trihydroxybenzene
C01176 23 17alpha-Hydroxyprogesterone
C01227 23 3beta-Hydroxyandrost-5-en-17-one
C02730 23 2-Succinylbenzoate
C02763 23 enol-Phenylpyruvate
C03672 23 3-(4-Hydroxyphenyl)lactate
C03765 23 4-Hydroxyphenylacetaldehyde
C03964 23 (R)-3-(4-Hydroxyphenyl)lactate
C04529 23 (3S,4S)-3-Hydroxytetradecane-1,3,4-tricarboxylate
C04655 23 (2S,3S)-2-Hydroxytridecane-1,2,3-tricarboxylate
C05350 23 2-Hydroxy-3-(4-hydroxyphenyl)propenoate
C05364 23 4-Carboxy-2-oxo-3-hexenedioate
C05452 23 3alpha,7alpha-Dihydroxy-5beta-cholestane
C05453 23 7alpha,12alpha-Dihydroxy-5beta-cholestan-3-one
C05487 23 17alpha,21-Dihydroxypregnenolone
C05607 23 Phenyllactate
C05852 23 2-Hydroxyphenylacetate
C11527 23 4-Hydroxymandelate
C11862 23 Gibberellin A36
C12456 23 3-Dimethylallyl-4-hydroxyphenylpyruvate
C00280 24 Androst-4-ene-3,17-dione
C01424 24 Gallate
C01751 24 Resorcinol
C03666 24 2-Carboxy-cis,cis-muconate
C04295 24 Androst-5-ene-3beta,17beta-diol
C04518 24 17alpha,20alpha-Dihydroxypregn-4-en-3-one
C05139 24 16alpha-Hydroxydehydroepiandrosterone
C05444 24 3alpha,7alpha,26-Trihydroxy-5beta-cholestane
C05454 24 3alpha,7alpha,12alpha-Trihydroxy-5beta-cholestane
C05488 24 11-Deoxycortisol
C05489 24 11beta,17alpha,21-Trihydroxypregnenolone
C05497 24 21-Deoxycortisol
C05853 24 Phenylethyl alcohol
C06044 24 4-Hydroxyphenylethanol
C07086 24 Phenylacetic acid
C12457 24 3-Dimethylallyl-4-hydroxymandelic acid
C12459 24 3-Dimethylallyl-4-hydroxybenzaldehyde
C14448 24 Glyoxal
C00535 25 Testosterone
C00735 25 Cortisol
C01572 25 Digallate
C05140 25 16alpha-Hydroxyandrost-4-ene-3,17-dione
C05290 25 19-Hydroxyandrost-4-ene-3,17-dione
C05445 25 3alpha,7alpha-Dihydroxy-5beta-cholestan-26-al
C05446 25 3alpha,7alpha,12alpha,26-Tetrahydroxy-5beta-cholestane
C05616 25 3-O-Methylgallate
C06046 25 Salidroside
C12458 25 3-Dimethylallyl-4-hydroxybenzoate
C00762 26 Cortisone
C01301 26 3alpha,7alpha,12alpha-Trihydroxy-5beta-cholestan-26-al
C02821 26 Cortisol 21-acetate
C04554 26 3alpha,7alpha-Dihydroxy-5beta-cholestanate
C05294 26 19-Hydroxytestosterone
C05297 26 19-Oxoandrost-4-ene-3,17-dione
C05471 26 11beta,17alpha,21-Trihydroxy-5beta-pregnane-3,20-dione
C00468 27 Estrone
C03588 27 4,5alpha-Dihydrocortisone
C04722 27 3alpha,7alpha,12alpha-Trihydroxy-5beta-cholestanoate
C05295 27 19-Oxotestosterone
C05469 27 17alpha,21-Dihydroxy-5beta-pregnane-3,11,20-trione
C05472 27 Urocortisol
C00951 28 Estradiol-17beta
C02537 28 Estradiol-17alpha
C05298 28 2-Hydroxyestrone
C05300 28 16alpha-Hydroxyestrone
C05470 28 Urocortisone
C05482 28 Cortol
C05141 29 Estriol
C05301 29 2-Hydroxyestradiol-17beta
C05481 29 Cortolone
C00249 31 Hexadecanoic acid
C00517 31 Hexadecanal
C00823 32 1-Hexadecanol
C01948 32 Pentadecanal
C02788 32 2-trans-Hexadecenal


      reactions:

ID generation name

R00002 2 Reduced ferredoxin:dinitrogen oxidoreductase (ATP-hydrolysing)
R00009 2 hydrogen-peroxide:hydrogen-peroxide oxidoreductase
R00040 2 Choline:oxygen 1-oxidoreductase
R00086 2 ATP phosphohydrolase (protein-secreting)
R00090 2 NADH:hydrogen-peroxide oxidoreductase
R00229 2 Acetate:CoA ligase (ADP-forming)
R00315 2 ATP:acetate phosphotransferase
R01021 2 ATP:choline phosphotransferase
R01022 2 Choline:oxygen 1-oxidoreductase
R01026 2 Acetylcholine aectylhydrolase
R00004 3 Pyrophosphate phosphohydrolase
R00067 3 Reduced ferredoxin:dinitrogen oxidoreductase (ATP-hydrolysing)
R00227 3 Acetyl-CoA hydrolase
R00228 3 acetaldehyde:NAD+ oxidoreductase (CoA-acetylating)
R00230 3 Acetyl-CoA:orthophosphate acetyltransferase
R00238 3 Acetyl-CoA:acetyl-CoA C-acetyltransferase
R00275 3 Superoxide:superoxide oxidoreductase
R00317 3 Acetyl phosphate phosphohydrolase
R00320 3 Pyrophosphate:acetate phosphotransferase
R00700 3 Hydrogen:NAD+ oxidoreductase
R00710 3 Acetaldehyde:NAD+ oxidoreductase
R01023 3 Acetyl-CoA:choline O-acetyltransferase
R02565 3 p-cumic alcohol:NAD+ oxidoreductase
R02566 3 p-Cumic alcohol:NADP+ oxidoreductase
R05746 3 phosphonate:NAD+ oxidoreductase
R06871 3 Phosphocholine phosphohydrolase
R07171 3 NADH:oxygen oxidoreductase
R00136 4 ATP:polyphosphate phosphotransferase
R00138 4 Triphosphate phosphohydrolase
R00754 4 Ethanol:NAD+ oxidoreductase
R01358 4 Acetoacetyl-CoA hydrolase
R01359 4 Acetoacetyl-CoA:acetate CoA-transferase
R01975 4 (S)-3-Hydroxybutanoyl-CoA:NAD+ oxidoreductase
R01977 4 (R)-3-Hydroxybutanoyl-CoA:NADP+ oxidoreductase
R01978 4 (S)-3-Hydroxy-3-methylglutaryl-CoA
acetoacetyl-CoA-lyase(CoA-acetylating)
R01360 5 (S)-3-Hydroxy-3-methylglutaryl-CoA acetoacetate-lyase
R01361 5 (R)-3-Hydroxybutanoate:NAD+ oxidoreductase
R01366 5 Acetoacetate carboxy-lyase
R02081 5 (R)-Mevalonate:NAD+ oxidoreductase (CoA-acetylating)
R02083 5 (S)-3-Hydroxy-3-methylglutaryl-CoA hydrolase
R02085 5 (S)-3-Hydroxy-3-methylglutaryl-CoA hydro-lyase
R03026 5 (S)-3-Hydroxybutanoyl-CoA hydro-lyase
R03027 5 (3R)-3-Hydroxybutanoyl-CoA hydro-lyase
R03276 5 (S)-3-Hydroxybutanoyl-CoA 3-epimerase
R00048 6 (R)-3-((R)-3-Hydroxybutanoyloxy)-butanoate hydroxybutanoylhydrolase
R00132 6 Carbonic acid hydro-lyase
R00211 6 Glyoxylate:oxygen oxidoreductase
R00224 6 Pyruvate carboxy-lyase
R00276 6 Carbon-monoxide:oxygen oxidoreductase
R00519 6 Formate:NAD+ oxidoreductase
R01171 6 Butanoyl-CoA:(acceptor) 2,3-oxidoreductase
R01550 6 Propan-2-ol:NADP+ oxidoreductase
R02245 6 ATP:(R)-mevalonate 5-phosphotransferase
R02246 6 (R)-Mevalonate:NAD+ oxidoreductase
R05595 6
R00006 7 2-Acetolactate pyruvate-lyase (carboxylating)
R00008 7 Parapyruvate pyruvate-lyase
R00200 7 ATP:pyruvate O2-phosphotransferase
R00207 7 Pyruvate:oxygen 2-oxidoreductase (phosphorylating)
R00208 7 Phosphoenolpyruvate phosphohydrolase
R00209 7 Pyruvate:NAD+ 2-oxidoreductase (CoA-acetylating)
R00212 7 Acetyl-CoA:formate C-acetyltransferase
R00214 7 (S)-Malate:NADP+ oxidoreductase(oxaloacetate-decarboxylating)
R00215 7 (R)-Malate:NAD+ oxidoreductase (decarboxylating)
R00226 7 (S)-2-Acetolactate pyruvate-lyase (carboxylating)
R00237 7 (3S)-Citramalyl-CoA pyruvate-lyase
R00324 7 Acetylpyruvate acetylhydrolase
R00518 7 ATP:formate phosphotransferase
R00703 7 (S)-Lactate:NAD+ oxidoreductase
R00704 7 (R)-Lactate:NAD+ oxidoreductase
R00753 7 (S)-Lactate acetaldehyde-lyase
R01174 7 Butanoyl-CoA:orthophosphate butanoyltransferase
R01177 7 Acetyl-CoA:acetyl-CoA C-acetyltransferase
R01179 7 Butanoyl-CoA:acetate CoA-transferase
R01181 7 2-Methylpropanoyl-CoA CoA-carbonylmutase
R01365 7 Butanoyl-CoA:acetoacetate CoA-transferase
R03245 7 ATP:(R)-5-phosphomevalonate phosphotransferase
R05576 7 (S)-3-Hydroxybutanoyl-CoA:NADP+ oxidoreductase
R07399 7
R00319 8 (S)-Lactate:oxygen 2-oxidoreductase(decarboxylating)
R00341 8 ATP:oxaloacetate carboxy-lyase (transphosphorylating)
R00342 8 (S)-malate:NAD+ oxidoreductase
R00345 8 Orthophosphate:oxaloacetate carboxyl-lyase (phosphorylating)
R00346 8 Pyrophosphate:oxaloacetate carboxy-lyase (transphosphorylating)
R00360 8 (S)-Malate:oxygen oxidoreductase
R00472 8 L-Malate glyoxylate-lyase (CoA-acetylating)
R00658 8 2-Phospho-D-glucerate hydro-lyase
R00661 8 Phosphoenolpyruvate 2,3-phosphonomutase
R01082 8 (S)-Malate hydro-lyase
R01121 8 ATP:(R)-5-diphosphomevalonate carboxy-lyase (dehydrating)
R01256 8 (S)-Malate:CoA ligase (ADP-forming)
R01450 8
R01688 8 ATP:butyrate 1-phosphotransferase
R01689 8 butanoate:NAD+ delta2-oxidoreductase
R01735 8 (R)-Lactaldehyde:NAD+ 2-oxidoreductase
R02419 8 (R)-Malate hydro-lyase
R02491 8 L-Citramalyl-CoA hydro-lyase
R02660 8 2-Methylpropanoyl-CoA:(acceptor) 2,3-oxidoreductase
R02947 8 2-Acetolactate carboxy-lyase
R02948 8 (S)-2-Hydroxy-2-methyl-3-oxobutanoate carboxy-lyase
R02955 8 Acetyl-CoA:citramalate CoA-transferase
R03051 8 2,3-Dihydroxy-3-methylbutanoate:NADP+ oxidoreductase (isomerizing)
R03052 8 2-Acetolactate methylmutase
R03153 8 Acetyl-CoA:citramalate CoA-transferase
R03896 8 (R)-2-Methylmalate hydro-lyase
R03995 8
R04439 8 (R)-2,3-Dihydroxy-3-methylbutanoate:NADP+
oxidoreductase(isomerizing)
R04748 8 (S)-Hydroxyhexanoyl-CoA:NAD+ oxidoreductase
R05071 8 (S)-2-Acetolactate methylmutase
R05078 8
R00013 9 Glyoxylate carboxy-lyase (dimerizing)
R00217 9 Oxaloacetate carboxy-lyase
R00325 9 (3S)-citramalate pyruvate-lyase
R00338 9 Oxaloacetate acetylhydrolase
R00339 9 (R,R)-Tartrate hydro-lyase
R00340 9 (S,S)-Tartrate hydro-lyase
R00344 9 Pyruvate:carbon-dioxide ligase (ADP-forming)
R00351 9 Citrate oxaloacetate-lyase ((pro-3S)-CH2COO- -> acetyl-CoA)
R00352 9 ATP:citrate oxaloacetate-lyase ((pro-3S)-CH2COO-
->acetyl-CoA)(ATP-dephosphorylating)
R00353 9 Malonyl-CoA:pyruvate carboxyltransferase
R00354 9 (3S)-Citryl-CoA oxaloacetate-lyase
R00362 9 Citrate oxaloacetate-lyase ((pro-3S)-CH2COO- -->acetate)
R00363 9 Oxaloacetate keto-enol-isomerase
R00402 9 succinate:NAD+ oxidoreductase
R00466 9 Glyoxylate:oxygen oxidoreductase
R00468 9 Glyoxylate:NADP+ oxidoreductase (CoA-oxalylating)
R00470 9 4-Hydroxy-2-oxoglutarate glyoxylate-lyase
R00471 9 D-4-Hydroxy-2-oxoglutarate glyoxylate-lyase
R00473 9 (3S)-3-Carboxy-3-hydroxypropanoyl-CoA glyoxylate-lyase
R00477 9 3-Oxalomalate glyoxylate-lyase
R00717 9 Glycolate:NAD+ oxidoreductase
R01087 9 Maleate cis-trans-isomerase
R01123 9 Isopentenyl-diphosphate delta3-delta2-isomerase
R01180 9 3-Ethylmalate glyoxylate-lyase (CoA-butanoylating)
R01209 9 2,3-Dihydroxy-3-methylbutanoate hydro-lyase
R01447 9 (S)-Lactate:oxaloacetate oxidoreductase
R01518 9 2-Phospho-D-glycerate 2,3-phosphomutase
R01748 9 D-Glycerate-2-phosphate phosphohydrolase
R02404 9 Itaconate:CoA ligase (ADP-forming)
R02490 9 Citramalyl-CoA hydro-lyase
R02527 9 (R)-Lactaldehyde:NAD+ oxidoreductase
R02664 9
R02855 9 (R)-Acetoin:NAD+ oxidoreductase
R02946 9 (R,R)-Butane-2,3-diol:NAD+ oxidoreductase
R02949 9 (R)-Acetoin racemase
R03080 9 (R)-Propane-1,2-diol:NAD+ oxidoreductase
R03081 9 2-Dehydro-3-deoxy-D-fuconate glycolaldehyde
R03693 9 (S)-2-Methylmalate hydro-lyase
R03897 9
R03898 9
R04053 9 3-phosphonopyruvate carboxy-lyase
R04224 9 (S)-3-Hydroxyisobutyryl-CoA hydro-lyase
R04440 9 (R)-2,3-Dihydroxy-3-methylbutanoate:NADP+
oxidoreductase(isomerizing)
R04441 9 (R)-2,3-Dihydroxy-3-methylbutanoate hydro-lyase
R04749 9 (S)-Hydroxyhexanoyl-CoA hydro-lyase
R00203 10 Pyruvaldehyde:NAD+ oxidoreductase
R00219 10
R00233 10 Malonyl-CoA carboxy-lyase
R00273 10 oxalate:oxygen oxidoreductase
R00405 10 Succinate:CoA ligase (ADP-forming)
R00406 10
R00409 10 (2S,3R)-3-Hydroxybutane-1,2,3-tricarboxylate pyruvate-lyase
R00410 10 Succinyl-CoA:3-oxo-acid CoA-transferase
R00475 10 (S)-2-Hydroxy-acid:oxygen 2-oxidoreductase
R00522 10 Oxalate carboxy-lyase
R00713 10 Succinate-semialdehyde:NAD+ oxidoreductase
R00740 10 3-Oxopropanoate:NADP+ oxidoreductase
(decarboxylating,CoA-acetylating)
R00742 10 Acetyl-CoA:carbon-dioxide ligase (ADP-forming)
R00743 10 Acetyl-CoA:malonate CoA-transferase
R00744 10
R00747 10 2-Phosphonoacetaldehyde phosphonohydrolase
R00994 10
R01058 10 D-glyceraldehyde 3-phosphate:NADP+ oxidoreductase
R01210 10 3-Methyl-2-oxobutanoate:NAD+
oxidoreductase(CoA-mehtylpropanoylating)
R01211 10 (R)-3,3-Dimethylmalate:NAD+ oxidoreductase (decarboxylating)
R01213 10 3-Carboxy-3-hydroxy-4-methylpentanoate
3-methyl-2-oxobutanoate-lyase(CoA-acetylating)
R01322 10 Citrate:CoA ligase (ADP-forming)
R01323 10 Acetyl-CoA:citrate CoA-transferase
R01324 10 Citrate hydro-lyase
R01325 10 Citrate hydro-lyase
R01333 10 glycolaldehyde:NAD+ oxidoreductase
R01335 10
R01336 10 Carboxymethyloxysuccinate glycolate-lyase
R01388 10 D-Glycerate:NADP+ 2-oxidoreductase
R01511 10 D-Glycerate-3-phosphate phosphohydrolase
R01512 10 ATP:3-phospho-D-glycerate 1-phosphotransferase
R01513 10 3-Phospho-D-glycerate:NAD+ 2-oxidoreductase
R01514 10 ATP:(R)-glycerate 3-phosphotransferase
R01516 10 3-Phospho-D-glycerate 1,2-phosphomutase
R01559 10 Succinyl-CoA:oxalate CoA-transferase
R01658 10
Dimethylallyl-diphosphate:isopentenyl-diphosphatedimethylallyltranstransferase
R01659 10
Dimethylallyl-diphosphate:isopentenyl-diphosphatedimethylallylcistransferase
R01662 10 3-Phospho-D-glyceroyl phosphate 2,3-phosphomutase
R01745 10 (R)-Glycerate:NAD+ oxidoreductase
R01751 10 (R,R)-Tartrate carboxy-lyase
R01752 10 D-Glyceraldehyde:NAD+ oxidoreductase
R01908 10 Oxalyl-CoA carboxy-lyase
R02084 10 succinyl-CoA:3-hydroxy-3-methylglutarate CoA-transferase
R02260 10 (S)-Lactaldehyde:NADP+ oxidoreductase
R02343 10 Acetoin:NAD+ oxidoreductase
R02407 10 Succinyl-CoA:citramalate CoA-transferase
R02528 10
R02531 10 Lactaldehyde:NAD+ 1-oxidoreductase
R02546 10 (R,R)-Tartrate epimerase
R02754 10 5-Dehydro-4-deoxy-D-glucarate tartronate-semialdehyde-lyase
R02956 10 Succinyl-CoA:citramalate CoA-transferase
R03154 10 Succinyl-CoA:citramalate CoA-transferase
R03277 10
R03298 10
R03541 10 Prenyl-diphosphate pyrophosphohydrolase
R03671 10 D-Fuconate hydro-lyase
R03694 10
R03695 10
R03707 10 (S,S)-Butane-2,3-diol:NAD+ oxidoreductase
R04177 10 2-Hydroxyethylenedicarboxylate hydro-lyase
R05064 10 (S)-3-Hydroxyisobutyryl-CoA hydrolase
R05204 10
R06180 10
R06510 10
R06985 10 trans-Hex-2-enoyl-CoA reductase
R07183 10 acetylacetone:oxygen oxidoreductase
R07219 10 dimethyallyl diphosphate:NADP+ oxidoreductase
R07253 10 acyl-CoA:malonyl-CoA C-acyltransferase
(decarboxylating,oxoacyl-reducing, thioester-hydrolysing and cyclizing)
R07290 10 formyl-CoA:oxalate CoA-transferase
R00218 11 acetylenedicarboxylate carboxy-lyase
R00265 11 2-Oxoglutarate:NADP+ 2-oxidoreductase (CoA-succinylating)
R00272 11 2-Oxoglutarate carboxy-lyase
R00407 11 Succinyl-CoA hydrolase
R00479 11 Isocitrate glyoxylate-lyase
R00521 11 Formyl-CoA hydrolase
R00705 11 3-Oxopropanoate:NAD+ oxidoreductase
(decarboxylating,CoA-acetylating)
R00709 11 Isocitrate:NAD+ oxidoreductase (decarboxylating)
R00833 11 (R)-2-Methyl-3-oxopropanoyl-CoA CoA-carbonylmutase
R00845 11 sn-glycerol-3-phosphate:NADP+ 1-oxidoreductase
R00995 11
R00998 11 (R)-2-Ethylmalate 2-oxobutanoyl-lyase (CoA-acylating)
R01015 11 D-Glyceraldehyde-3-phosphate ketol-isomerase
R01036 11 Glycerol:NAD+ oxidoreductase
R01059 11 ATP:D-glyceraldehyde 3-phosphotransferase
R01061 11 D-Glyceraldehyde-3-phosphate:NAD+ oxidoreductase(phosphorylating)
R01066 11 2-Deoxy-D-ribose-5-phosphate acetaldehyde-lyase
R01390 11
R01393 11 Hydroxypyruvate carboxy-lyase
R01394 11 Hydroxypyruvate ketol-isomerase
R01446 11 (S)-lactaldehyde:NAD+ oxidoreductase
R01515 11 3-Phospho-D-glyceroyl phosphate phosphohydrolase
R01604 11 3-Oxopropanoate:NAD+ oxidoreductase
R01608 11 3-hydroxypropanoate:NAD+ oxidoreductase
R01611 11 3-Oxopropanoate hydro-lyase
R01644 11 4-Hydroxybutanoate:NAD+ oxidoreductase
R01749 11 D-Glycerate:NAD+ oxidoreductase (carboxylating)
R01781 11 Glycol:NAD+ oxidoreductase
R01782 11 2-Dehydro-3-deoxy-D-pentanoate glycoaldehyde-lyase
R01784 11 2-Dehydro-3-deoxy-L-pentanoate glycolaldehyde
R01899 11 Isocitrate:NADP+ oxidoreductase (decarboxylating)
R01900 11 Isocitrate hydro-lyase
R02003 11 Geranyl-diphosphate:isopentenyl-diphosphate
geranyltrans-transferase
R02004 11
R02006 11 Geranyl-diphosphate pyrophosphate-lyase
(cyclizing,sabinene-hydrate-forming)
R02007 11 (+)-Bornyl-diphosphate lyase (decyclizing)
R02009 11 geranyldiphosphate diphosphate lyase (myrcene forming)
R02010 11
R02011 11
R02012 11 geranyldiphosphate diphosphate lyase (pinene forming)
R02013 11 geranyldiphosphate diphosphate lyase (limonene forming)
R02243 11 cis-Aconitate carboxy-lyase
R02244 11 trans-Aconitate delta2-delta3-isomerase
R02258 11 (S)-Propane-1,2-diol:NAD+ oxidoreductase
R02261 11
R02279 11 5-Dehydro-4-deoxy-D-glucarate hydro-lyase (decarboxylating)
R02344 11 (S,S)-Butane-2,3-diol:NAD+ oxidoreductase
R02544 11 meso-tartrate:NAD+ oxidoreductase
R02545 11 meso-Tartaric acid:NAD+ oxidoreductase
R02547 11 trans-2,3-Epoxysuccinate hydrolase
R02577 11 Propane-1,2-diol:NAD+ 1-oxidoreductase
R02607 11 3-Phosphoglycerate:NAD+ 2-oxidoreductase
R02752 11 D-Glucarate hydro-lyase
R03128 11
R03198 11 (R)-4-dehydropantoate:NAD+ 4-oxidoreductase
R03567 11 6-Methylsalicylate carboxy-lyase
R03702 11 Triacetolactone lactonohydrolase
R03968 11 2-Isopropylmalate hydro-lyase
R04375 11
R04747 11 Hexanoyl-CoA:acetyl-CoA C-acyltransferase
R04919 11
R05066 11 3-Hydroxy-2-methylpropanoate:NAD+ oxidoreductase
R05076 11
R05605 11
2-dehydro-3-deoxy-D-gluconate-6-phosphateD-glyceraldehyde-3-phosphate-lyase
R05608 11 D-galactarate hydro-lyase
R05636 11 1-Deoxy-D-xylulose-5-phosphate pyruvate-lyase (carboxylating)
R05765 11 geranyldiphosphate diphosphate lyase (pinene forming)
R05766 11 geranyldiphosphate diphosphate lyase (pinene forming)
R05884 11 isopentenyl-diphosphate:NAD(P)+ oxidoreductase
R06120 11 geranyldiphosphate diphosphate lyase [(+)-(R)-limonene-forming]
R06973 11
R06987 11 Acetyl-CoA:formate C-acetyltransferase
R00264 12 2,5-dioxopentanoate:NADP+ 5-oxidoreductase
R00268 12 Oxalosuccinate:NADP+ oxidoreductase (decarboxylating)
R00271 12 2-Hydroxybutane-1,2,4-tricarboxylate
2-oxoglutarate-lyase(CoA-acetylating)
R00474 12 2-Hydroxy-3-oxoadipate glyoxylate-lyase (carboxylating)
R00702 12 Farnesyl-diphosphate:farnesyl-diphosphate farnesyltransferase
R00841 12 Glycerol-3-phosphate phosphohydrolase
R00842 12 sn-Glycerol-3-phosphate:NAD+ 2-oxidoreductase
R00846 12 sn-Glycerol-3-phosphate:oxygen 2-oxidoreductase
R00847 12 ATP:glycerol 3-phosphotransferase
R00919 12
R00920 12 Propanoate:CoA ligase (ADP-forming)
R00922 12 2-Methyl-3-oxopropanoate:NAD+ oxidoreductase (CoA-propanoylating)
R00928 12 Acetyl-CoA:propanoate CoA-transferase
R00930 12 (S)-2-Methyl-3-oxopropanoyl-CoA:pyruvate carboxyltransferase
R00931 12 2-Methylcitrate oxaloacetate-lyase
R00932 12 2-Hydroxyglutarate glyoxylate-lyase (CoA-propanoylating)
R00934 12
R00935 12 (S)-Methylmalonate semialdehyde:NAD+
oxidoreductase(CoA-propanoylating)
R01010 12 Glycerone phosphate phosphohydrolase (alkaline optimum)
R01012 12 Phosphoenolpyruvate:glycerone phosphotransferase
R01016 12 Glycerone-phosphate phospho-lyase
R01034 12 Glycerol:NAD+ oxidoreductase
R01043 12 Glycerol-2-phosphate phosphohydrolase
R01044 12 Pyrophosphate:glycerol 1-phosphotransferase
R01047 12 Glycerol hydro-lyase
R01048 12 Glycerol hydro-lyase
R01068 12 D-Fructose-1,6-bisphosphate D-glyceraldehyde-3-phosphate-lyase
R01069 12 D-Tagatose 1,6-bisphosphate triosephosphate lyase
R01070 12 beta-D-fructose 1,6-bisphosphate
D-glyceraldehyde-3-phosphate-lyase
R01449 12 Acetyl-CoA:propanoate CoA-transferase
R01541 12 ATP:2-dehydro-3-deoxy-D-gluconate 6-phosphotransferase
R01610 12
5-Dehydro-2-deoxy-D-glyconate-6-phosphatemalonate-semialdehyde-lyase
R01785 12 L-Xylulose 1-phosphate lactaldehyde-lyase
R01859 12 Propanoyl-CoA:carbon-dioxide ligase (ADP-forming)
R01981 12 uronate:NAD+ 1-oxidoreductase
R02061 12
trans,trans-Farnesyl-diphosphate:isopentenyl-diphosphatefarnesyltranstransferase
R02257 12 Propane-1,2-diol:NAD+ oxidoreductase
R02263 12 L-Rhamnulose-1-phosphate lactaldehyde-lyase
R02278 12 2-Dehydro-3-deoxy-L-arabinonate hydro-lyase
R02303 12 ATP:farnesyl-diphosphate phosphotransferase
R02305 12 2-trans,6-trans-farnesyldiphosphate diphosphate-lyase
(cyclizing,pentalenene-forming)
R02306 12 trans,trans-Farnesyl-diphosphate sesquiterpenoid-lyase
R02307 12 trans,trans-Farnesyl-diphosphate farnesyltransferase (bicyclizing)
R02310 12 trans,trans-Farnesyl-diphosphate sesquiterpenoid-lyase
R02311 12 2-trans,6-trans-Farnesyl-diphosphate diphosphate-lyase
(cyclizing,(+)-delta-cadinene-forming)
R02376 12 Propane-1,2-diol hydro-lyase
R02429 12 D-Xylonate hydro-lyase
R02468 12 (-)-Limonene,NADPH:oxygen oxidoreductase (6-hydroxylating)
R02469 12 (-)-limonene,NADPH:oxygen oxidoreductase (3-hydroxylating)
R02470 12 (-)-Limonene,NADPH:oxygen oxidoreductase (7-hydroxylating)
R02471 12
R02522 12 L-Arabinonate hydro-lyase
R02568 12 D-Fructose 1-phosphate D-glyceraldehyde-3-phosphate-lyase
R02591 12 sn-Glycero-3-phosphocholine cholinephosphohydrolase
R02749 12 2-Deoxy-D-ribose 1-phosphate 1,5-phosphomutase
R02750 12
R02765 12 (R)-2-Methyl-3-oxopropanoyl-CoA 2-epimerase
R02957 12 D-Glucuronolactone:NAD+ oxidoreductase
R03032 12 D-Arabinonate hydro-lyase
R03045 12 3-Hydroxypropionyl-CoA hydro-lyase
R03127 12 Dihydroxyfumarate carboxy-lyase
R03157 12
R03158 12
R03381 12 3-Oxopropanoate:NAD+ oxidoreductase
(decarboxylating,CoA-acetylating)
R03383 12
R03566 12 3-Cresol,NADPH:oxogen oxidoreductase (2-hydroxylating)
R03774 12 L-Rhamnonate hydro-lyase
R03869 12 (S)-Methylmalonate semialdehyde:NAD+ oxidoreductase
R03871 12 (S)-Methylmalonate semialdehyde:oxygen oxidoreductase
R04001 12 3-Isopropylmalate hydro-lyase
R04745 12 (S)-Hydroxyoctanoyl-CoA:NAD+ oxidoreductase
R05336 12
R05373 12 Methylmalonyl-CoA carboxy-lyase
R05555 12 Farnesyl diphosphate:Isopentenyl diphosphate farnesyl transferase
R05679 12 sn-Glycerol-1-phosphate:NAD 2-oxidoreductase
R05688 12 1-Deoxy-D-xylulose-5-phosphate isomeroreductase
R06119 12 (R)-limonene,NADPH: oxygen oxidoreductase (6-hydroxylating)
R06223 12
R06398 12 (+)-limonene,NADH:oxygen oxidoreductase
R06523 12 trans,trans-farnesyl-diphosphate diphosphate-lyase
(cyclizing,vetispiradiene-forming)
R07298 12 glycerol-1-phosphate phosphohydrolase
R00038 13 4-Hydroxy-3-hexanone propanal-lyase
R00756 13 ATP:D-fructose-6-phosphate 1-phosphotransferase
R00762 13 D-Fructose-1,6-bisphosphate 1-phosphohydrolase
R00764 13 Pyrophosphate:D-fructose-6-phosphate 1-phosphotransferase
R00923 13 (S)-2-Methyl-3-oxopropanoyl-CoA carboxy-lyase
R01011 13 ATP:glycerone phosphotransferase
R01030 13 sn-Glycero-3-phosphocholine glycerophosphohydrolase
R01353 13 ATP:acetate phosphotransferase
R01483 13 D-Glucuronolactone lactonohydrolase
R01538 13 D-Gluconate hydro-lyase
R01542 13 2-Dehydro-3-deoxy-D-gluconate:NAD+ 5-oxidoreductase
R01543 13 2-Dehydro-3-deoxy-D-gluconate:NADP+ 6-oxidoreductase
R01902 13 ATP:L-rhamnulose 1-phosphotransferase
R01983 13 D-Galacturonate ketol-isomerase
R01984 13
R02047 13 3-Hydroxy-2-methylpropanoate:NAD+ oxidoreductase
R02063 13
R02064 13 Geranylgeranyl-diphosphate pyrophosphate-lyase (cyclizing)
R02065 13
Geranylgeranyl-diphosphate:geranylgeranyl-diphosphategeranylgeranyltransferase
R02068 13 ent-Copalyl-diphosphate lyase
R02069 13 D-Fructose 1,6-bisphosphate phosphohydrolase
R02071 13 ATP:D-fructose-1-phosphate 6-phosphotransferase
R02073 13 Pyrophosphate:D-fructose-6-phosphate 1-phosphotransferase
R02377 13 Propane-1,3-diol:NAD+ 1-oxidoreductase
R02427 13 D-Xylonolactone lactonohydrolase
R02428 13 D-Xylono-1,4-lactone lactonohydrolase
R02472 13 (R)-Pantoate:NADP+ 2-oxidoreductase
R02525 13 L-Arabinono-1,5-lactone lactonohydrolase
R02526 13 L-Arabinono-1,4-lactone lactonohydrolase
R02648 13 Glycerol 1,2-cyclic phosphate 2-glycerophosphohydrolase
R02714 13 D-Arabinono-1,4-lactone lactonohydrolase
R02764 13 (S)-Methylmalonyl-CoA hydrolase
R02872 13 Presqualene diphosphate:farnesyl-diphosphate farnesyltransferase
R02874 13 Squalene,hydrogen-donor:oxygen oxidoreductase (2,3-epoxidizing)
R02875 13
R02876 13
R02963 13 Lactoyl-CoA hydro-lyase
R03114 13 (-)-trans-Carveol:NADP+ oxidoreductase
R03119 13 propane-1,3-diol:NAD+ 1-oxidoreductase
R03183 13 L-Gulono-1,4-lactone:NADP+ 1-oxidoreductase
R03236 13 ATP:D-tagatose-6-phosphate 1-phosphotransferase
R03261 13 (-)-trans-isopiperitenol:NAD+ oxidoreductase
R03444 13 2-Hydroxybutane-1,2,4-tricarboxylate hydro-lyase
R03568 13 4-Cresol,NADPH:oxogen oxidoreductase (2-hydroxylating)
R03741 13
R03772 13 L-rhamno-1,4-lactone lactonohydrolase
R03945 13 Perillyl-alcohol:NAD+ oxidoreductase
R04000 13 (E)-Glutaconate CoA-transferase
R04089 13 3-Methylcatechol:oxygen 2,3-oxidoreductase(decyclizing)
R04351 13 ATP:5-dehydro-2-deoxy-D-gluconate 6-phosphotransferase
R04424 13 2-Hydroxybutane-1,2,3-tricarboxylate hydro-lyase
R04426 13 3-Isopropylmalate:NAD+ oxidoreductase
R04746 13 (S)-Hydroxyoctanoyl-CoA hydro-lyase
R04780 13 beta-D-Fructose 1,6-bisphosphate 1-phosphohydrolase
R05337 13
R05508 13
R05606 13 D-mannonate hydro-lyase
R05784 13 limonene-1,2-epoxide hydrolase
R06117 13 (+)-trans-carveol: NAD+ oxidoreductase
R06298 13 (+)-Copalyl-diphosphate lyase (decyclizing)
R06305 13 Geranylgeranyl-diphosphate diphosphate-lyase (cyclizing,
taxadieneforming)
R06312 13
R06321 13
R06447 13
di-trans,poly-cis-Decaprenyl-diphosphate:isopentenyl-diphosphateundecaprenylcistransferase
R07322 13 squalene mutase (cyclizing)
R07323 13 squalene mutase (cyclizing)
R00758 14 D-Mannitol-1-phosphate:NAD+ 5-oxidoreductase
R00760 14 ATP:D-fructose 6-phosphotransferase
R00761 14 D-Fructose-6-phosphate D-erythrose-4-phosphate-lyase
R00763 14 D-Fructose-2,6-bisphosphate 2-phosphohydrolase
R00771 14 D-Glucose-6-phosphate ketol-isomerase
R00772 14 D-Mannose-6-phosphate ketol-isomerase
R00921 14 acetyl-CoA:phosphate acetyltransferase
R01067 14 D-Fructose 6-phosphate:D-glyceraldehyde-3-phosphate
glycolaldehydetransferase
R01216 14 2-Hydroxy-2-isopropylbutanedioate formaldehyde-lyase
R01429 14 D-xylose:NAD+ 1-oxidoreductase
R01475 14 ATP:D-glucuronate 1-phosphotransferase
R01476 14 ATP:D-glucuronate 1-phosphotransferase
R01481 14 L-Gulonate:NADP+ 6-oxidoreductase
R01482 14 D-Glucuronate ketol-isomerase
R01484 14 D-Glucurono-6,2-lactone lactonohydrolase
R01574 14 D-Arabinose:NAD+ 1-oxidoreductase
R01652 14
R01737 14 ATP:D-Gluconate 6-phosphotransferase
R01738 14 D-Gluconate:NAD+ 5-oxidoreductase
R01739 14 D-gluconate:NADP+ oxidoreductase
R01756 14 D-threo-Aldose:NAD+ 1-oxidoreductase
R01757 14 L-Arabinose:NAD+ 1-oxidoreductase
R01819 14 D-Mannose-6-phosphate ketol-isomerase
R01830 14 beta-D-Fructose
6-phosphate:D-glyceraldehyde-3-phosphateglycolaldehyde transferase
R01901 14 ATP:L-xylulose 5-phosphotransferase
R01903 14 L-Arabitol:NAD+ 4-oxidoreductase (L-xylulose-forming)
R01905 14 3-Dehydro-L-gulonate carboxy-lyase
R01906 14
R02454 14 D-Mannonate:NAD+ 5-oxidoreductase
R02455 14 D-Mannonate:NAD+ 6-oxidoreductase
R02555 14 D-Altronate:NAD+ 3-oxidoreductase
R02703 14 D-Mannitol-1-phosphate:NAD+ 5-oxidoreductase
R02715 14 D-Arabinono-1,4-lactone:oxygen oxidoreductase
R02732 14 ATP:D-fructose-6-phosphate 2-phosphotransferase
R02740 14 alpha-D-Glucose 6-phosphate ketol-isomerase
R02927 14 ATP:D-tagatose 6-phosphotransferase
R02933 14 L-Gulono-1,4-lactone lactonohydrolase
R03031 14 Vinylacetyl-CoA delta3-delta2-isomerase
R03184 14 L-gulono-1,4-lactone:oxygen 3-oxidoreductase
R03199 14 (S)-2,3-Epoxysqualene mutase (cyclizing, lanosterol-forming)
R03200 14 (S)-2,3-Epoxysqualene mutase (cyclizing, cycloartenol-forming)
R03201 14
R03240 14 D-Galactose 6-phosphate ketol-isomerase
R03321 14 beta-D-Glucose 6-phosphate ketol-isomerase
R03352 14 3-Hydroxy-2-methylpropanoyl-CoA hydrolase
R03776 14 trans-Oct-2-enoyl-CoA reductase
R03920 14 ATP:D-fructose 6-phosphotransferase
R03937 14
R03942 14 L-Rhamnofuranose:NAD+ 1-oxidoreductase
R04218 14 prephytoene
diphosphate:geranylgeranyl-diphosphategeranylgeranyltransferase
R04371 14 Homoisocitrate hydro-lyase
R04383 14 5-Dehydro-4-deoxy-D-glucuronate ketol-isomerase
R04425 14 (2S,3R)-3-Hydroxybutane-1,2,3-tricarboxylate hydro-lyase
R04779 14 ATP:D-fructose-6-phosphate 1-phosphotransferase
R05092 14 ent-Copalyl-diphosphate diphosphate-lyase
R05138 14
R05339 14
R05571 14 Galactitol-1-phosphate:NAD oxidoreductase
R05607 14 D-sorbitol-6-phosphate:NAD 2-oxidoreductase
R05831 14 xylitol:NAD oxidoreductase
R06299 14 Copalyl-diphosphate diphosphate-lyase (cyclizing)
R06300 14 Copalyl-diphosphate diphosphate-lyase (cyclizing)
R06301 14 Copalyl-diphosphate diphosphate-lyase (cyclizing)
R06302 14 Copalyl-diphosphate diphosphate-lyase (cyclizing)
R06303 14 Copalyl-diphosphate diphosphate-lyase (cyclizing)
R06304 14 Copalyl-diphosphate diphosphate-lyase (cyclizing)
R06314 14
R06315 14
R06366 14 Aldehyde:NAD+ oxidoreductase
R06372 14 Carvone reductase
R06399 14 limonene-1,2-diol:(acceptor) 2-oxidoreductase
R06466 14
R06469 14
R06471 14
R07133 14 D-sorbitol-6-phosphate:NAD+ 2-oxidoreductase
R07269 14
di-trans,poly-cis-decaprenyl-diphosphate:isopentenyl-diphosphateundecaprenylcistransferase
R07270 14 prephytoene
diphosphate:geranylgeranyl-diphosphategeranylgeranyltransferase
R07312 14 4-hydroxyphenylacetate carboxy-lyase
R00064 15 4-(4-Deoxy-beta-D-gluc-4-enuronosyl)-D-galacturonate lyase
R00299 15 ATP:D-glucose 6-phosphotransferase
R00303 15 D-Glucose-6-phosphate phosphohydrolase
R00307 15
R00604 15 Formaldehyde:NAD+ oxidoreductase
R00605 15 methanol:NAD+ oxidoreductase
R00614 15 Formaldehyde:formaldehyde oxidoreductase
R00647 15
R00834 15 D-Sorbitol 6-phosphate:NADP+ 1-oxidoreductase
R00835 15 D-Glucose-6-phosphate:NADP+ 1-oxoreductase
R00840 15 1L-myo-Inositol-1-phosphate lyase (isomerizing)
R00850 15 sn-Glycerol-3-phosphate:D-glucose 6-phosphotransferase
R00866 15 ATP:D-fructose 1-phosphotransferase
R00867 15 ATP:D-fructose 6-phosphotransferase
R00868 15 D-Mannitol:NAD+ 2-oxidoreductase
R00875 15 D-Glucitol:NAD+ 2-oxidoreductase
R00877 15 D-Mannose ketol-isomerase
R00878 15 alpha-D-Glucose ketol-isomerase
R00959 15 alpha-D-Glucose 1-phosphate 1,6-phosphomutase
R01014 15 Erythrulose-1-phosphate formaldehyde-lyase
R01431 15 Xylitol:NADP+ oxidoreductase
R01432 15 D-Xylose ketol-isomerase
R01440 15 D-Xylulose-5-phosphate:formaldehyde glycolaldehydetransferase
R01528 15 6-Phospho-D-gluconate:NADP+ 2-oxidoreductase (decarboxylating)
R01529 15 D-Ribulose-5-phosphate 3-epimerase
R01540 15 D-Altronate hydro-lyase
R01573 15 ATP:D-arabinose 5-phosphotransferase
R01576 15 3-Deoxy-D-manno-octulosonate D-arabinose-lyase
R01577 15 D-Arabinose ketol-isomerase
R01600 15 ATP:D-glucose 6-phosphotransferase
R01621 15 D-Xylulose 5-phosphate D-glyceraldehyde-3-phosphate-lyase
R01639 15 ATP:D-xylulose 5-phosphotransferase
R01651 15 4-Methyl-2-oxopentanoate:NAD+
oxidoreductase(CoA-mehtylpropanoylating)
R01754 15 ATP:L-arabinose 1-phosphotransferase
R01758 15 L-Arabitol:NAD+ 1-oxidoreductase
R01761 15 L-Arabinose ketol-isomerase
R01786 15 ATP:D-glucose 6-phosphotransferase
R01788 15 alpha-D-Glucose 6-phosphate phosphohydrolase
R01817 15 D-mannitol-1-phosphate:NADP+ 6-oxidoreductase
R01818 15 D-Mannose 6-phosphate 1,6-phosphomutase
R01825 15 D-erythrose 4-phosphate:NAD+ oxidoreductase
R01826 15
Phosphoenolpyruvate:D-erythrose-4-phosphateC-(1-carboxyvinyl)transferase
(phosphate hydrolysing,2-carboxy-2-oxoethyl-forming)
R01827 15
Sedoheptulose-7-phosphate:D-glyceraldehyde-3-phosphateglyceronetransferase
R01829 15 Sedoheptulose 1,7-bisphosphate D-glyceraldehyde-3-phosphate-lyase
R01896 15 Xylitol:NAD+ 2-oxidoreductase (D-xylulose-forming)
R01934 15 (1R,2S)-1-hydroxybutane-1,2,4-tricarboxylate:NAD+
oxidoreductase(decarboxylating)
R02035 15 6-Phospho-D-glucono-1,5-lactone lactonohydrolase
R02036 15 6-Phospho-D-gluconate hydro-lyase
R02136 15 ATP:xylitol 5-phosphotransferase
R02167 15 D-Mannitol-1-phosphate phosphohydrolase
R02438 15
R02441 15 L-Arabitol:NAD+ 2-oxidoreductase (L-ribulose-forming)
R02514 15 4-hydroxyphenylacetate,NADH:oxygen oxidoreductase
(1-hydroxylating)
R02601 15
R02603 15
R02637 15 3-Dehydro-L-gulonate:NAD+ 2-oxidoreductase
R02640 15 L-Gulonate:NAD+ 3-oxidoreductase
R02658 15 ATP:2-dehydro-D-gluconate 6-phosphate
R02659 15
R02698 15 4-hydroxyphenylacetate,NADH:oxygen oxidoreductase
(3-hydroxylating)
R02728 15 beta-D-Glucose 1-phosphate 1,6-phosphomutase
R02730 15 D-Fructose-2,6-bisphosphate 6-phosphohydrolase
R02731 15 D-Fructose-2,6-bisphosphate 2-phosphohydrolase
R02736 15 beta-D-Glucose-6-phosphate:NADP+ 1-oxoreductase
R02739 15 alpha-D-Glucose 6-phosphate ketol-isomerase
R02865 15 ATP:D-hexose 6-phosphotransferase
R02866 15 Sorbitol-6-phosphate phosphohydrolase
R02928 15 Galactitol:NAD+ 2-oxidoreductase
R03028 15 Glutaconyl-1-CoA carboxy-lyase
R03234 15
R03244 15 L-ribulose-5-phosphate 3-epimerase
R03689 15
R03690 15
R03765 15
R03778 15 Octanoyl-CoA:acetyl-CoA C-acyltransferase
R03884 15 (E)-Glutaconate CoA-transferase
R03921 15 Sucrose 6-phosphate fructohydrolase
R04786 15
R04862 15 (1R,2S)-1-hydroxybutane-1,2,4-tricarboxylate:NAD+
oxidoreductase(decarboxylating)
R05147 15 galactitol-1-phosphate:NAD+ oxidoreductase
R05338 15 D-arabino-3-Hexulose 6-phosphate formaldehyde-lyase
R05640 15 Lanosterol,NADPH:oxygen oxidoreductase (14-methyl cleaving)
R05683 15 L-Idonate:NAD oxidoreductase
R05823 15 2-dehydro-D-gluconate:NADP+ 2-oxidoreductase
R06291 15 ent-kaur-16-ene,NADPH:oxygen oxidoreductase (hydroxylating)
R06367 15 perillic acid:CoA ligase (ADP-forming)
R06381 15
R06400 15 (1S,4R)-1-hydroxy-2-oxolimonene, NADPH:oxygen oxidoreductase
R06501 15
R07127 15 ATP:3-dehydro-L-gulonate 6-phosphotransferase
R07152 15 xylitol:oxygen oxidoreductase
R07324 15 1D-myo-inositol-3-phosphate lyase (isomerizing)
R07378 15
sedoheptulose-7-phosphate:D-glyceraldehyde-3-phosphateglyceronetransferase
R00016 16 D-Glucose-1-phosphate:D-glucose-1-phosphate 6-phosphotransferase
R00035 16 L-Ascorbate:oxygen oxidoreductase
R00068 16 L-Ascorbate:oxygen oxidoreductase
R00095 16 NADH:monodehydroascorbate oxidoreductase
R00300 16 D-Glucose:NAD+ 1-oxidoreductase
R00301 16 D-Glucose:NADP+ 1-oxidoreductase
R00302 16 Pyranose:oxygen 2-oxidoreductase
R00304 16 D-Glucose-1-phosphate phosphohydrolase
R00327 16 6-Acetyl-D-glucose acetylhydrolase
R00602 16 Hydorogen-peroxide:hydrogen-peroxide oxidoreductase
R00608 16 Methanol:oxygen oxidereductase
R00642 16 L-Ascorbate:hydrogen-peroxide oxidoreductase
R00645 16
R00646 16 Ascorbate:oxygen 2,3-oxidoreductase (bond-cleaving)
R00750 16
R00803 16 Sucrose:orthophosphate alpha-D-glucosyltransferase
R00805 16 Sucrose-6-phosphate phosphohydrolase
R00837 16 alpha,alpha-Trehalose-6-phosphate phosphoglucohydrolase
R00838 16 Maltose-6'-phosphate 6-phosphoglucohydrolase
R00839 16 6-Phospho-beta-D-glucosyl-(1,4)-D-gluxose glucohydrolase
R00872 16 D-Fructose 2-phosphate phosphatase
R00874 16 D-Glucose:D-fructose oxidoreductase
R00947 16 D-Glucose-1-phosphate phosphohydrolase
R00949 16 ATP:D-glucose-1-phosphate 6-phosphotransferase
R00952 16 Cellobiose:orthophosphate alpha-D-glucosyltransferase
R00953 16 3-beta-D-Glucosylglucose:orthophosphate
alpha-D-glucosyltransferase
R00957 16
alpha-D-Glucose-1-phosphate:alpha-D-glucose-1-phosphate4-alpha-D-glucosyltransferase
(dephosphorylating)
R00960 16 D-Glucose-1-phosphate:D-glucose-1-phosphate 6-phosphotransferase
R01056 16 D-Ribose-5-phosphate ketol-isomerase
R01081 16 D-Ribose ketol-isomerase
R01093 16 D-Galactose:NAD+ 1-oxidoreductase
R01144 16 Oxaloacetate-4-methyl-ester oxaloacetohydrolase
R01185 16 myo-Inositol 1-phosphate phosphahydrolase
R01187 16 1D-myo-Inositol 3-phosphate phosphahydrolase
R01326 16 ATP:D-glucose 6-phosphotransferase
R01520 16 beta-D-Glucose:NAD+ 1-oxoreductase
R01522 16 beta-D-Glucose:oxygen 1-oxidoreductase
R01523 16 ATP:D-ribulose-5-phosphate 1-phosphotransferase
R01524 16 D-Ribitol-5-phosphate:NAD+ 2-oxidoreductase
R01526 16 ATP:D-ribulose 5-phosphotransferase
R01530 16 D-Arabinose-5-phosphate ketol-isomerase
R01602 16 alpha-D-Glucose 1-epimerase
R01641 16
Sedoheptulose-7-phosphate:D-glyceraldehyde-3-phosphateglycolaldehyde
transferase
R01660 16
3-phospho-D-glyceroyl-phosphate:D-glucose-1-phosphate6-phosphotransferase
R01787 16 alpha-D-Glucose:NADP+ 1-oxidoreductase
R01843 16 ATP:Sedoheptulose 7-phosphate 1-phosphotransferase
R01844 16 ATP:sedoheptulose 7-phosphate
R01845 16 Sedoheptulose 1,7-bisphosphate 1-phosphohydrolase
R01893 16 Ribitol:NAD+ 2-oxidoreductase
R01898 16 D-Lyxose ketol-isomerase
R01932 16
R01933 16 2-Oxoadipate:lipoamde 2-oxidoreductase(decarboxylating
andacceptor-succinylating)
R01936 16
R02032 16 6-Phospho-2-dehydro-D-gluconate:NAD+ 2-oxidoreductase
R02437 16 L-Rhamnose ketol-isomerase
R02439 16 ATP:L-ribulose 5-phosphotransferase
R02515 16 3-hydroxyphenylacetate,NADH:oxygen oxidoreductase
(6-hydroxylating)
R02518 16
R02519 16 Homogentisate:oxygen 1,2-oxidoreductase (decyclizing)
R02520 16
R03083 16 2-Dehydro-3-deoxy-D-arabino-heptonate 7-phosphate
phosphate-lyase(cyclyzing)
R03254 16
2-Dehydro-3-deoxy-D-octonate-8-phosphateD-arabinose-5-phosphate-lyase
(pyruvate-phosphorylating)
R03256 16 Lactose 6-phosphate 6-phosphogalactohydrolase
R03300 16 3,4-Dihydroxyphenylacetaldehyde:NAD+ oxidoreductase
R03303 16 3,4-Dihydroxyphenylacetate:oxygen 2,3-oxidoreductase (decyclizing)
R03331 16 sn-Glycero-3-phospho-1-inositol inositolphosphohydrolase
R03333 16 1D-myo-Inositol-1,2-cyclic-phosphate 2-inositolphosphohydrolase
R04210 16 4-phospho-D-erythronate:NAD+ 2-oxidoreductase
R04515 16
R04668 16
R04669 16
R04743 16 (S)-Hydroxydecanoyl-CoA:NAD+ oxidoreductase
R04784 16
R04787 16
R04804 16 delta8,24-Cholestadien-3beta-ol delta7-delta8-isomerase
R05331 16 Isovaleryl-CoA:malonyl-CoA acyltransferase
R05604 16 D-arabinitol:NAD 4-oxidoreductase
R05639 16 4,4-dimethyl-5a-cholesta-8,24-dien-3b-ol:NADP+ D14-oxidoreductase
R05645 16
R05698 16 Mannitol:oxygen oxidoreductase (cyclizing)
R05729 16 alkene,NADH:oxygen oxidoreductase
R05730 16 alkene,NADH:oxygen oxidoreductase
R05767 16 trehalose 6-phosphate:phosphate b-D-glucosyltransferase
R05850 16 L-ribulose-5-phosphate 4-epimerase
R06292 16 ent-Kaur-16-ene,NADPH:oxygen oxidoreductase (hydroxylating)
R06369 16 2-hydroxy-4-isopropenylcyclohexane-1-carboxyl-CoA hydro-lyase
R07125 16 3-dehydro-L-gulonate-6-phosphate carboxy-lyase
R07134 16 D-arabinitol:NAD+ 2-oxidoreductase (D-ribulose-forming)
R07135 16 mannitol:NAD+ 1-oxidoreductase
R07194 16 alkene,NADH:oxygen oxidoreductase
R07246 16
sedoheptulose-7-phosphate:D-glyceraldehyde-3-phosphateglycolaldehydetransferase
R07264 16 2-alpha-D-glucosyl-D-glucose:phosphate beta-D-glucosyltransferase
R07265 16 alpha,alpha-trehalose:phosphate alpha-D-glucosyltransferase
R07279 16 ATP:myo-inositol 1-phosphotransferase
R07281 16 3,4-Dihydroxy-2-butanone 4-phosphate synthase
R07346 16 D-glucitol:NADP+ oxidoreductase
R00010 17 alpha,alpha-Trehalose glucohydrolase
R00015 17 Sucrose:sucrose 1F-beta-D-fructosyltransferase
R00024 17 D-Ribulose 1,5-bisphosphate carboxy-lyase (dimerizing)
R00026 17 beta-D-Glucoside glucohydrolase
R00028 17 alpha-D-Glucoside glucohydrolase
R00306 17 1,4-beta-D-Glucan glucohydrolase
R00644 17 L-Ascorbate:hydrogen-peroxide oxidoreductase
R00801 17 alpha-D-Glucoside glucohydrolase
R00802 17 alpha-D-Glucoside glucohydrolase
R00810 17 Sucrose glucosylmutase
R01050 17 ATP:D-ribose-5-phosphate 1-phosphotransferase
R01051 17 ATP:D-ribose 5-phosphotransferase
R01057 17 D-Ribose 1,5-phosphomutase
R01079 17 D-Ribose:NADP+ 1-oxidoreductase
R01092 17 ATP:D-galactose 1-phosphotransferase
R01094 17 D-Galactose:NAD+ 1-oxidoreductase
R01096 17 D-Galactose:NADP+ 1-oxidoreductase
R01098 17 D-Galactose:oxygen 6-oxidoreductase
R01099 17 D-Galactose:oxygen 6-oxidoreductase
R01100 17 Lactose galactohydrolase
R01104 17 Galactosylglycerol galactohydrolase
R01182 17 ATP:myo-inositol 1-phosphotransferase
R01183 17 myo-Inositol:NAD+ 2-oxidoreductase
R01184 17 myo-Inositol:oxygen oxidoreductase
R01193 17 sn-Glycero-3-phospho-1-inositol glycerophosphohydrolase
R01194 17 1-alpha-D-Galactosyl-myo-inositol galactohydrolase
R01329 17 Epimelibiose galactohydrolase
R01441 17 ATP:cellobiose 6-phosphotransferase
R01442 17 Cellobiose:oxygen 1-oxidoreductase
R01445 17 Cellobiose 2-epimerase
R01519 17 D-Glucono-1,5-lactone lactonohydrolase
R01555 17 Maltose:orthophosphate 1-beta-D-glucosyltransferase
R01556 17 Acetyl-CoA:maltose O-acetyltransferase
R01557 17 Maltose alpha-D-glucosylmutase
R01694 17 L-Sorbose:NADP+ 5-oxidoreductase
R01695 17 L-Sorbose:oxygen 5-oxidoreductase
R01872 17 Quinate:NAD+ 5-oxidoreductase
R02345 17 3-Hydroxybutan-2-one:D-ribose-5-phosphate aldehydetransferase
R02655 17 Gentisate aldehyde:NAD+ oxidoreductase
R02657 17
R02727 17 alpha,alpha-Trehalose:orthophosphate beta-D-glucosyltransferase
R02778 17 Trehalose-6-phosphate phosphohydrolase
R02926 17 Melibiitol galactohydrolase
R03014 17 ATP:L-rhamnulose 1-phosphotransferase
R03084 17 3-Dehydroquinate hydro-lyase
R03140 17 D-Ribulose 1,5-bisphosphate carboxy-lyase (dimerizing)
R03181 17 4-Maleylacetoacetate cis-trans-isomerase
R03186 17
R03299 17 3-Hydroxyphenylacetate,NADH:oxygen oxidoreductase
(3-hydroxylating)
R03350 17 3-Deoxy-D-manno-octulosonate-8-phosphate 8-phosphohydrolase
R03733 17 L-Threonate:NAD+ 3-oxidoreductase
R03819 17 ATP:sedoheptulose 7-phosphate
R04048 17
R04329 17
R04418 17 5-carboxymethyl-2-hydroxymuconic-semialdehyde:NAD+ oxidoreductase
R04671 17 4alpha-Methylcholesta-8-en-3beta-ol delta7-delta8-isomerase
R04744 17 (S)-Hydroxydecanoyl-CoA hydro-lyase
R04785 17 L-Dehydroascorbate lactonohydrolase
R04798 17
R05646 17
R05703 17 lanosterol D24-reductase
R06293 17 ent-Kaur-16-ene,NADPH:oxygen oxidoreductase (hydroxylating)
R07132 17 D-galactose:NADP+ 1-oxidoreductase
R07145 17 L-iditol:NAD+ 2-oxidoreductase
R07148 17 D-threo-aldose:NAD+ 1-oxidoreductase
R07343 17 myo-inositol-phosphate phosphohydrolase
R00871 18 D-Fructose:NADP+ 5-oxidoreductase
R01334 18 2-Phosphoglycolate phosphohydrolase
R01364 18 4-Fumarylacetoacetate fumarylhydrola
R01627 18 3-Dehydroshikimate hydro-lyase
R01678 18 Lactose galactohydrolase
R01679 18 Lactose 6-phosphate galactohydrolase
R02299 18 alpha-D-Ribose 1-phosphate 1,6-phosphomutase
R02411 18
1-alpha-D-Galactosyl-myo-inositol:sucrose6-alpha-D-galactosyltransferase
R02489 18 Gentisate carboxy-lyase
R02656 18 Gentisate:oxygen 1,2-oxidoreductase (decyclizing)
R02782 18 2,4,6/3,5-Pentahydroxycyclohexanone hydro-lyase
R03033 18 D-Galactonate hydro-lyase
R03034 18 D-Galactono-1,4-lactone hydroxyacylhydrolase
R03310 18 5alpha-cholest-7-en-3beta-ol, NADH:oxygen 5-oxidoreductase
R03353 18 5alpha-Cholest-7-en-3beta-ol delta7-delta8-isomerase
R03616 18 Galactosylglycerol galactohydrolase
R04328 18
R04379 18
5-Carboxymethyl-2-hydroxymuconatedelta2,delta4-2-oxo,delta3-isomerase
R04753 18 trans-Dec-2-enoyl-CoA reductase
R05647 18
R05659 18
R06294 18 ent-Kaur-16-en-19-oate,NADPH:oxygen oxidoreductase (hydroxylating)
R06836 18 Ribose 1,5-biphosphokinase
R06847 18 shikimate:NAD+ 3-oxidoreductase
R06960 18
R00039 19 Raffinose:raffinose alpha-D-galactosyltransferase
R00822 19 Protocatechuate carboxy-lyase
R01103 19 Raffinose galactohydrolase
R01296 19 4-hydroxybenzoate,NAD(P)H:oxygen oxidoreductase (3-hydroxylating)
R01297 19 4-hydroxybenzoate,NADH:oxygen oxidoreductase
(1-hydroxylating,decarboxylating)
R01451 19 Cholesterol:NAD+ delta7-oxidoreductase
R01629 19
R01631 19 Protocatechuate:oxygen 3,4-oxidoreductase (decyclizing)
R01632 19 Protocatechuate:oxygen 4,5-oxidoreductase (decyclizing)
R01634 19 3,4-Dihydroxyphthalate carboxy-lyase
R02363 19 Hydroquinone:oxygen oxidoreductase
R02365 19 Cellobiose:quinone 1-oxidoreductase
R02410 19 Raffinose fructohydrolase
R02412 19 ATP:shikimate 3-phosphotransferase
R02414 19 Shikimate:NADP+ 5-oxidoreductase
R03311 19
R03387 19 ATP:2-dehydro-3-deoxy-galactonokinase
R03418 19 1-alpha-D-Galactosyl-myo-inositol:raffinose galactosyltransferase
R03868 19 3-Maleylpyruvate cis-trans-isomerase
R04133 19 5-Oxopent-3-ene-1,2,5-tricarboxylate carboxy-lyase
R04380 19 5-Oxopent-3-ene-1,2,5-tricarboxylate carboxy-lyase
R04742 19 Decanoyl-CoA:acetyl-CoA C-acyltransferase
R05246 19
R05660 19
R06295 19 ent-Kaur-16-en-19-oate,NADPH:oxygen oxidoreductase (hydroxylating)
R06296 19 ent-Kaur-16-en-19-oate,NADPH:oxygen oxidoreductase (hydroxylating)
R06851 19 phenol,NADPH:oxygen oxidoreductase (2-hydroxylating)
R06961 19
R00058 20 1,2-Benzenediol:oxygen oxidoreductase
R00080 20 Catechol:oxygen oxidoreductase (dimerizing)
R00814 20 trans-1,2-dihydrobenzene-1,2-diol:NADP+ oxidoreductase
R00816 20 Catechol:oxygen 2,3-oxidoreductase(decyclizing)
R00817 20 Catechol:oxygen 1,2-oxidoreductase(decyclizing)
R00819 20 Benzoate,NADH:oxygen oxidoreductase
(1,2-hydroxylating,decarboxylating)
R00820 20 1,6-dihydroxycyclohexa-2,4-diene-1-carboxylate:NAD+
oxidoreductase(decarboxylating)
R01064 20
2-Dehydro-3-deoxy-D-galactonate-6-phosphateD-glyceraldehyde-3-phosphate-lyase
R01085 20 3-Fumarylpyruvate acylhydrolase
R01101 20 alpha-D-Glucoside glucohydrolase
R01293 20 4-hydroxybenzaldehyde:NAD+ oxidoreductase
R01302 20
R01305 20 2,4'-Dihydroxyacetophenone oxidoreductase (C-C-bond-cleaving)
R01452 20
R01453 20
R01454 20 Cholesterol:oxygen oxidoreductase (side-chain-cleaving)
R01459 20 Cholesterol:oxygen oxidoreductase
R01460 20 Cholesteryl-beta-D-glucoside glucohydrolase
R01463 20 Cholesterol,NADPH:oxygen oxidoreductase (7alpha-hydroxylating)
R02723 20
R03307 20 2-Carboxy-2,5-dihydro-5-oxofuran-2-acetate lyase (decyclizing)
R03308 20 3-Carboxy-2,5-dihydro-5-oxofuran-2-acetate lyase (decyclizing)
R03460 20
Phosphoenolpyruvate:3-phosphoshikimate5-O-(1-carboxyvinyl)-transferase
R03634 20
R03635 20 Stachyose fructohydrolase
R03891 20 Benzene-1,2,4-triol:oxygen 1,2-oxidoreductase (decyclizing)
R04061 20 Benzene-1,2,4-triol:oxygen 1,2-oxidoreductase (decyclizing)
R04131 20
R04132 20
R04134 20
R04453 20
4-Carboxy-2-hydroxy-cis,cis-muconate-6-semialdehyde:NADP+6-oxidoreductase
R04488 20
R04489 20 2-Hydroxy-2-hydropyrone-4,6-dicarboxylate lyase (decyclizing)
R04741 20 (S)-3-Hydroxydodecanoyl-CoA:NAD+ oxidoreductase
R04895 20
R05236 20 4-Hydroxymuconic-semialdehyde:NAD+ oxidoreductase
R05244 20 NADPH:p-benzoquinone oxidoreductase
R05661 20
R06297 20 ent-Kaur-16-en-19-oate,NADPH:oxygen oxidoreductase (hydroxylating)
R06853 20
R06897 20 2,4-dihydroxyhept-2-enedioate hydro-lyase
R06962 20
R07207 20 cholesterol,NADPH:oxygen oxidoreductase (24-hydroxylating)
R01295 21 benzoate,NADPH:oxygen oxidoreductase(4-hydroxylating)
R01645 21 4-hydroxy-2-oxo-heptandioate succinate semialdehyde-lyase
R01647 21
R01714 21 5-O-(1-Carboxyvinyl)-3-phosphoshikimate phosphate-lyase
R01715 21 Chorismate pyruvatemutase
R01717 21 Chorismate hydroxymutase
R02604 21
R02609 21 5beta-Cholestan-3-one:NADP+ 4,5-oxidoreductase
R02610 21 5alpha-cholestan-3-one:NADP+ delta7-oxidoreductase
R02672 21 4-Hydroxybenzoylformate carboxy-lyase
R02673 21 (S)-2-Hydroxy-2-(4-hydroxyphenyl)acetate:oxygen 1-oxidoreductase
R02762 21 2-Hydroxymuconate semialdehyde:NAD+ 6-oxidoreductase
R02763 21
R02988 21 3-oxoadipate:NAD+ oxidoreductase
R03470 21 4-Carboxymuconolactone carboxy-lyase
R03892 21
R03959 21 2,5-Dihydro-5-oxofuran-2-acetate lyase (decyclizing)
R04170 21 (S)-3-Hydroxydodecanoyl-CoA hydro-lyase
R04263 21 cholest-5-ene-3beta,7alpha-diol:NAD+ 3-oxidoreductase
R04278 21 2-Hydroxy-2-hydropyrone-4,6-dicarboxylate:NAD+ 6-oxidoreductase
R04399 21
R04417 21
R04792 21
R04793 21
R04853 21 20alpha-Hydroxycholesterol,hydrogen-donor:oxygen
oxidoreductase(17-alpha-hydroxylating)
R04854 21 20alpha-Hydroxycholesterol:oxygen
oxidoreductase(side-chain-cleaving)
R04855 21 22beta-Hydroxycholesterol:oxygen
oxidoreductase(side-chain-cleaving)
R05378 21 2-Deoxy-5-keto-D-gluconic acid 6-phosphate
Dihydroxyacetonephosphate-lyase
R05399 21 1,2,4-trihydroxybenzene:NAD oxidoreductase
R05549 21
R05621 21
R06322 21 (gibberellin-44),2-oxoglutarate:oxygen oxidoreductase
R06603 21
R06854 21
R06964 21
R06989 21 2,5-Dihydro-5-oxofuran-2-acetate lyase (decyclizing)
R07188 21 benzoate,NADH:oxygen oxidoreductase (1,2-hydroxylating)
R07208 21
(24S)-cholest-5-ene-3beta,24-diol,NADPH:oxygenoxidoreductase(7alpha-hydroxylating)
R00007 22 4-Hydroxy-4-methyl-2-oxoglutarate pyruvate-lyase
R00350 22 4-Hydroxy-4-carboxymethyl-2-oxoglutarate pyruvate-lyase
R00813 22
cis-1,2-dihydroxycyclohexa-3,5-diene-1-carboxylate:NAD+oxidoreductase
R00818 22 salicylate,NADH:oxygen oxidoreductase
(1-hydroxylating,decarboxylating)
R01373 22 Prephenate hydro-lyase (decarboxylating)
R01728 22 Prephenate:NAD+ oxidoreductase(decarboxylating)
R02942 22 Acetylsalicylate O-acetylhydrolase
R02990 22 Succinyl-CoA:3-oxoadipate CoA-transferase
R02991 22 4-Carboxymethylbut-3-en-4-olide enol-lactonohydrolase
R03037 22 Isochorismate pyruvate-hydrolase
R03856 22 trans-Dodec-2-enoyl-CoA reductase
R03966 22
R04100 22 3-cis-Dodecenoyl-CoA delta3-cis-delta2-trans-isomerase
R04161 22 (S)-4-Hydroxymandelate racemase
R04260 22 2-Oxo-2,5-dihydrofuran-5-acetate delta3-delat2-isomerase
R04277 22 2-Pyrone-4,6-dicarboxylate lactonohydrolase
R04676 22 17alpha,20alpha-Dihydroxycholesterol:oxygen
oxidoreductase(side-chain-cleaving)
R04817 22
7alpha-Hydroxy-5beta-cholestan-3-one:(acceptor)delta4-oxidoreductase
R04826 22
7alpha-hydroxycholest-4-en-3-one,NADPH:oxygenoxidoreductase(12alpha-hydroxylating)
R06323 22 (gibberellin-44),2-oxoglutarate:oxygen oxidoreductase
R06602 22
R06860 22
isochorismate:2-oxoglutarate:cyclodienyltransferase(decarboxylating,pyruvate-forming)
R06990 22 2-Oxo-2,5-dihydrofuran-5-acetate delta3-delat2-isomerase
R00042 23 4-Hydroxyphenylpyruvate:oxygen oxidoreductase (decarboxylating)
R00829 23 Succinyl-CoA:acetyl-CoA C-acyltransferase
R01370 23 Phenyllactate:NAD+ oxidoreductase
R01372 23 Phenylpyruvate:oxygen oxidoreductase
(hydroxylating,decarboxylating)
R01377 23 Phenylpyruvate carboxy-lyase
R01378 23 Phenylpyruvate keto-enol-isomerase
R01505 23 2,3-dihydro-2,3-dihydroxybenzoate:NAD+ oxidoreductase
R02521 23 4-Hydroxyphenylpyruvate:oxygen
oxidoreductase(hydroxylating,decarboxylating)
R02602 23 4-Oxalocrotonate carboxy-lyase
R03246 23 1,2,3-Trihydroxybenzene:oxygen 1,2-oxidoreductase (decyclizing)
R03327 23 17alpha-Hydroxypregnenolone:NAD+ 3-oxidoreductase
R03336 23 4-hydroxyphenyllactate:NAD+ oxidoreductase
R03337 23 (R)-3-(4-hydroxyphenyl)lactate:NAD+ 2-oxidoreductase
R03341 23 4-hydroxyphenylpyruvate carboxy-lyase
R03342 23 3-(4-Hydroxyphenyl)pyruvate keto-enol-isomerase
R03403 23 3beta-Hydroxyandrost-5-en-17-one acetaldehyde-lyase
R03735 23 (2S,3S)-2-Hydroxytridecane-1,2,3-tricarboxylate
oxaloacetate-lyase(CoA-acylating)
R03858 23 Lauroyl-CoA:acetyl-CoA C-acyltransferase
R03859 23 3-Hydroxytetradecane-1,3,4-tricarboxylate
2-oxoglutarate-lyase(CoA-acylating)
R04031 23
R04223 23
R04482 23 4-Carboxy-2-oxo-3-hexenedioate
delta2,delta4-2-oxo,delta3-isomerase
R04675 23 17alpha-Hydroxypregnenolone,hydrogen-donor:oxygen
oxidoreductase(21-hydroxylating)
R04818 23 3alpha,7alpha-Dihydroxy-5beta-cholestane:NAD+
oxidoreductase(B-specific)
R04823 23
7alpha,12alpha-Dihydroxy-5beta-cholestan-3-one:(acceptor)delta4-oxidoreductase
R05778 23 4-hydroxyphenylpyruvate:oxygen oxidoreductase (decarboxylating)
R06335 23
R06632 23
R06757 23
R00821 24 2,3-Dihydroxybenzoate carboxy-lyase
R01506 24 2,3-Dihydroxybenzoate:oxygen 2,3-oxidoreductase (decyclizing)
R01507 24 2,3-Dihydroxybenzoate:oxygen 3,4-oxidoreductase (decyclizing)
R01837 24 3beta-Hydroxyandrost-5-en-17-one:NAD+ 3-oxidoreductase
R01841 24 17alpha-Hydroxyprogesterone acetaldehyde-lyase
R02536 24 Phenylacetaldehyde:NAD+ oxidoreductase
R02611 24 Phenylethylalcohol:NAD+ oxidoreductase
R02695 24 4-Hydroxyphenylacetaldehyde:NAD+ oxidoreductase
R03247 24 Gallate carboxy-lyase
R03324 24 17alpha,20alpha-Dihydroxypregn-4-en-3-one:NAD+ 20-oxidoreductase
R03329 24 Steroid,reduced-adrenal-ferredoxin:oxygen
oxidoreductase(11-hydroxylating)
R03406 24 Androst-5-ene-3beta,17beta-diol:NAD+ oxidoreductase
R03408 24
R04304 24 4-Hydroxyphenylethanol:NAD+ oxidoreductase
R04739 24 (S)-3-Hydroxytetradecanoyl-CoA:NAD+ oxidoreductase
R04781 24 4-Carboxy-4-hydroxy-2-oxoadipate hydro-lyase
R04806 24 5beta-cholestane-3alpha,7alpha-diol,NADPH:oxygen
oxidoreductase(26-hydroxylating)
R04824 24
3alpha,7alpha,12alpha-Trihydroxy-5beta-cholestane:NAD+oxidoreductase
(B-specific)
R04849 24 11-Deoxycortisol delta5-delat4-isomerase
R04850 24 17alpha,21-Dihydroxypregnenolone:oxygen
oxidoreductase(11-hydroxylating)
R05250 24
R05450 24
R06758 24
R06762 24
R07204 24
5beta-cholestane-3alpha,7alpha-diol,NADPH:oxygenoxidoreductase(12alpha-hydroxylating)
R00053 25 Tannin acylhydrolase
R01836 25 Testosterone:NAD+ oxidoreductase
R01840 25
R02499 25 Testosterone delta5-delat4-isomerase
R02840 25 Cortisol delta5-delat4-isomerase
R03549 25 Gallate:oxygen 3,4-oxidoreductase (decyclizing)
R03550 25 Gallate:oxygen 4,5-oxidoreductase (decyclizing)
R03551 25
R04678 25 16alpha-Hydroxyandrost-4-ene-3,17-dione delta5-delat4-isomerase
R04740 25 (S)-3-Hydroxytetradecanoyl-CoA hydro-lyase
R04805 25
R04807 25
5beta-Cholestane-3alpha,7alpha,12alpha-triol,NADPH:oxygenoxidoreductase
(26-hydroxylating)
R05083 25
R05249 25 Resorcinol,NADPH:oxogen oxidoreductase (2-hydroxylating)
R05487 25
R06759 25
R02501 26
R02834 26 Cortisol:NAD+ 11-oxidoreductase
R02837 26 Acetyl-CoA:cortisol O-acetyltransferase
R02841 26
11beta,17alpha,21-Trihydroxy-5beta-pregnane-3,20-dione:NADP+delta4-oxidoreductase
R03507 26
5beta-Cholestane-3alpha,7alpha,12alpha,26-tetraol:NAD+26-oxidoreductase
R03989 26 trans-Tetradec-2-enoyl-CoA reductase
R04280 26 3-O-Methylgallate:oxygen 4,5-oxidoreductase (decyclizing)
R04506 26 3alpha,7alpha-Dihydroxy-5beta-cholestan-26-al:NAD+ oxidoreductase
R04759 26
R02351 27
R02892 27 4,5alpha-dihydrocortisone:NADP+ delta4-oxidoreductase
R02893 27
17alpha,21-dihydroxy-5beta-pregnane-3,11,20-trione:NADP+delta4-oxidoreductase
R03506 27
3alpha,7alpha,12alpha-Trihydroxy-5beta-cholestan-26-al:NAD+26-oxidoreductase
R03991 27 myristoyl-CoA:acetylCoA C-myristoyltransferase
R04761 27
R04832 27 Urocortisol:NAD+ oxidoreductase (B-specific)
R05321 27 n-tetradecanoyl-CoA, NADPH2:O2 oxidoreductase [11-(E)
desaturating]
R05322 27 n-tetradecanoyl-CoA, NADH:O2 oxidoreductase [11-(Z) desaturating]
R02347 28 Estradiol-17alpha:NAD+ 17-oxidoreductase
R02352 28 Estradiol-17beta:NAD+ 17-oxidoreductase
R02354 28
R02356 28
R03087 28
R04737 28 (S)-3-Hydroxyhexadecanoyl-CoA:NAD+ oxidoreductase
R04829 28 Urocortisone:NAD+ oxidoreductase (B-specific)
R04830 28 Urocortisone:NADP+ oxidoreductase (B-specific)
R04834 28 Cortol:NAD+ oxidoreductase
R03088 29
R03089 29
R04681 29 Estriol:NAD+ 17-oxidoreductase
R04738 29 (S)-3-Hydroxyhexadecanoyl-CoA hydro-lyase
R04831 29 Cortolone:NAD+ oxidoreductase
R01278 30 trans-Hexadec-2-enoyl-CoA reductase
R01274 31 Palmitoyl-CoA hydrolase
R01277 31 hexadecanal:NAD+ oxidoreductase (CoA-acylating)
R01703 32 Hexadecanoate:hydrogen-peroxide oxidoreductase
R01704 32 Palmitaldehyde:NAD+ oxidoreductase
R02462 32 Hexadecanol:NAD+ oxidoreductase
R02463 32 hexadecanal:NADP+ delta2-oxidoreductase
