# Supplementary material for: Local and global modes of drug action in biochemical networks
Source: BMC Chem Biol. 2009 Apr 7;9:4. doi: 10.1186/1472-6769-9-4 (PMC2670818; doi:10.1186/1472-6769-9-4)
Supplement: Additional File 3 — Full set of metabolic drug scopes. This archive contains the full set of metabolic drug scopes for 276 drugs from the DrugBank database and four metabolic networks. Individual files in the archive are named according to the following nomenclature: DrugBank accession number of the drug, followed by "_hsa" for human or "_ref" for reference network, followed by "_i" for irreversible or "_r" for reversible network. [file 1472-6769-9-4-S3.zip › aprd00039_ref_r.txt]

  Expansion curve

seeds: H2O Oxygen Acetylcholine Choline Acetate
not identified:


      compounds:

ID generation name

C00001 1 H2O
C00007 1 Oxygen
C00033 1 Acetate
C00114 1 Choline
C01996 1 Acetylcholine
C00009 2 Orthophosphate
C00027 2 H2O2
C00080 2 H+
C00227 2 Acetyl phosphate
C00576 2 Betaine aldehyde
C00588 2 Choline phosphate
C05359 2 e-
C00013 3 Pyrophosphate
C00084 3 Acetaldehyde
C00282 3 Hydrogen
C00704 3 O2.-
C00719 3 Betaine
C05682 3 Phosphonoacetate
C06548 3 Ethylene oxide
C06701 3 Phosphonate
C00164 4 Acetoacetate
C00469 4 Ethanol
C00536 4 Triphosphate
C01380 4 Ethylene glycol
C01548 4 Acetylene
C03167 4 Phosphonoacetaldehyde
C06547 4 Ethylene
C00011 5 CO2
C00207 5 Acetone
C00266 5 Glycolaldehyde
C00418 5 (R)-Mevalonate
C01089 5 (R)-3-Hydroxybutanoate
C02466 5 Trimetaphosphate
C03761 5 3-Hydroxy-3-methylglutarate
C06144 5 3-Butynoate
C06455 5 Hydroxymethylphosphonate
C11205 5 Hexadimethrine bromide
C00022 6 Pyruvate
C00058 6 Formate
C00160 6 Glycolate
C00168 6 Hydroxypyruvate
C00186 6 (S)-Lactate
C00209 6 Oxalate
C00222 6 3-Oxopropanoate
C00237 6 CO
C00288 6 HCO3-
C00772 6 Mevaldate
C01107 6 (R)-5-Phosphomevalonate
C01353 6 Carbonic acid
C01845 6 Propan-2-ol
C02798 6 3-Phosphonopyruvate
C04546 6 (R)-3-((R)-3-Hydroxybutanoyloxy)butanoate
C06145 6 3-Butyn-1-al
C00036 7 Oxaloacetate
C00048 7 Glyoxylate
C00067 7 Formaldehyde
C00074 7 Phosphoenolpyruvate
C00149 7 (S)-Malate
C00246 7 Butanoic acid
C00256 7 (R)-Lactate
C00258 7 D-Glycerate
C00383 7 Malonate
C00424 7 (S)-Lactaldehyde
C00497 7 (R)-Malate
C00546 7 Methylglyoxal
C00684 7 2-Dehydro-3-deoxy-L-arabinonate
C00804 7 Propynoate
C00900 7 2-Acetolactate
C00975 7 Dihydroxyfumarate
C00988 7 2-Phosphoglycolate
C01013 7 3-Hydroxypropanoate
C01143 7 (R)-5-Diphosphomevalonate
C01146 7 2-Hydroxy-3-oxopropanoate
C01412 7 Butanal
C02132 7 Acetylpyruvate
C02214 7 (E)-Glutaconate
C02405 7 Formyl phosphate
C02527 7 Butanoylphosphate
C02612 7 (R)-2-Methylmalate
C02614 7 (S)-2-Methylmalate
C02657 7 6-Methylsalicylate
C02752 7 Triacetate lactone
C03248 7 Acetylenedicarboxylate
C03589 7 4-Hydroxy-2-oxopentanoate
C03826 7 2-Dehydro-3-deoxy-D-xylonate
C03981 7 2-Hydroxyethylenedicarboxylate
C04184 7 4-Hydroxy-4-methyl-2-oxoglutarate
C05406 7 (4S)-5-Hydroxy-2,4-dioxopentanoate
C06010 7 (S)-2-Acetolactate
C06033 7 Parapyruvate
C00111 8 Glycerone phosphate
C00122 8 Fumarate
C00129 8 Isopentenyl diphosphate
C00132 8 Methanol
C00141 8 3-Methyl-2-oxobutanoic acid
C00158 8 Citrate
C00197 8 3-Phospho-D-glycerate
C00433 8 2,5-Dioxopentanoate
C00502 8 D-Xylonate
C00545 8 L-Arabinonate
C00552 8 meso-Tartaric acid
C00577 8 D-Glyceraldehyde
C00583 8 Propane-1,2-diol
C00596 8 2-Hydroxy-2,4-pentadienoate
C00631 8 2-Phospho-D-glycerate
C00679 8 5-Dehydro-4-deoxy-D-glucarate
C00711 8 Malate
C00810 8 (R)-Acetoin
C00815 8 Citramalate
C00878 8 D-Arabinonate
C00898 8 (R,R)-Tartaric acid
C00937 8 (R)-Lactaldehyde
C00989 8 4-Hydroxybutanoic acid
C01127 8 4-Hydroxy-2-oxoglutarate
C01384 8 Maleic acid
C01467 8 3-Cresol
C01732 8 Mesaconate
C01757 8 Triacetate
C01771 8 2-Butenoate
C01989 8 3-Ethylmalate
C01990 8 3-Oxalomalate
C02107 8 (S,S)-Tartaric acid
C02226 8 2-Methylmaleate
C02630 8 2-Hydroxyglutarate
C02917 8 (S)-Propane-1,2-diol
C03453 8 (Z)-5-Oxohex-2-enedioate
C03459 8 2-Hydroxy-3-oxosuccinate
C03921 8 2-Dehydro-3-deoxy-D-glucarate
C03979 8 2-Dehydro-3-deoxy-L-rhamnonate
C04039 8 2,3-Dihydroxy-3-methylbutanoate
C04115 8 4-Carboxy-4-hydroxy-2-oxoadipate
C04181 8 3-Hydroxy-3-methyl-2-oxobutanoic acid
C04272 8 (R)-2,3-Dihydroxy-3-methylbutanoate
C05235 8 Hydroxyacetone
C05854 8 4-Carboxy-2-oxo-4-pentanoate
C05946 8 D-4-Hydroxy-2-oxoglutarate
C05985 8 2-Propyn-1-al
C05999 8 Lactaldehyde
C06035 8 4-Methylene-2-oxoglutarate
C06142 8 1-Butanol
C15499 8 Pentane-2,4-dione
C00026 9 2-Oxoglutarate
C00042 9 Succinate
C00093 9 sn-Glycerol 3-phosphate
C00116 9 Glycerol
C00118 9 (2R)-2-Hydroxy-3-(phosphonooxy)-propanal
C00184 9 Glycerone
C00232 9 Succinate semialdehyde
C00235 9 Dimethylallyl diphosphate
C00236 9 3-Phospho-D-glyceroyl phosphate
C00311 9 Isocitrate
C00417 9 cis-Aconitate
C00479 9 Propanal
C00490 9 Itaconate
C00511 9 Propenoate
C00623 9 Glycerol 1-phosphate
C00652 9 D-Arabinono-1,4-lactone
C00682 9 2-Hydroxymuconate semialdehyde
C00741 9 Diacetyl
C00818 9 D-Glucarate
C00879 9 D-Galactarate
C00966 9 2-Dehydropantoate
C01061 9 4-Fumarylacetoacetate
C01088 9 (R)-3,3-Dimethylmalate
C01094 9 D-Fructose 1-phosphate
C01099 9 L-Fuculose 1-phosphate
C01108 9 1,2,3-Trihydroxybenzene
C01114 9 L-Arabinono-1,4-lactone
C01131 9 L-Rhamnulose 1-phosphate
C01159 9 2,3-Bisphospho-D-glycerate
C01182 9 D-Ribulose 1,5-bisphosphate
C01438 9 Methane
C01455 9 Toluene
C01769 9 (S)-Acetoin
C01934 9 L-Rhamnonate
C02266 9 D-Xylonolactone
C02501 9 2-Hydroxymuconate
C02504 9 (2S)-2-Isopropylmalate
C02514 9 3-Fumarylpyruvate
C02753 9 D-Xylono-1,4-lactone
C02912 9 (R)-Propane-1,2-diol
C02923 9 2,3-Dihydroxytoluene
C03044 9 (R,R)-Butane-2,3-diol
C03232 9 3-Phosphonooxypyruvate
C03394 9 Erythrulose 1-phosphate
C03548 9 trans-2,3-Epoxysuccinate
C03600 9 Carboxymethyloxysuccinate
C03716 9 Oxaloacetate 4-methyl ester
C04324 9 4-Carboxy-2-hydroxy-cis,cis-muconate
C04456 9 6-Phospho-5-dehydro-2-deoxy-D-gluconate
C04484 9 4-Carboxy-2-hydroxymuconate semialdehyde
C05364 9 4-Carboxy-2-oxo-3-hexenedioate
C05405 9 L-Arabinono-1,5-lactone
C06029 9 L-threo-3-Methylmalate
C06031 9 D-threo-3-Methylmalate
C06032 9 D-erythro-3-Methylmalate
C06159 9 2-Dehydro-3-deoxy-D-fuconate
C06210 9 2-Hydroxy-6-keto-2,4-heptadienoate
C06441 9 L-Xylulose 1-phosphate
C06893 9 2-Deoxy-5-keto-D-gluconic acid 6-phosphate
C11811 9 1-Hydroxy-2-methyl-2-butenyl 4-diphosphate
C12624 9 2-Hydroxy-6-ketononatrienedioate
C00090 10 Catechol
C00095 10 D-Fructose
C00109 10 2-Oxobutanoate
C00163 10 Propanoate
C00181 10 D-Xylose
C00199 10 D-Ribulose 5-phosphate
C00216 10 D-Arabinose
C00230 10 3,4-Dihydroxybenzoate
C00231 10 D-Xylulose 5-phosphate
C00259 10 L-Arabinose
C00312 10 L-Xylulose
C00333 10 D-Galacturonate
C00341 10 Geranyl diphosphate
C00349 10 2-Methyl-3-oxopropanoate
C00354 10 D-Fructose 1,6-bisphosphate
C00466 10 Acetoin
C00522 10 (R)-Pantoate
C00556 10 Benzyl alcohol
C00597 10 3-Phosphoglycerate
C00670 10 sn-glycero-3-Phosphocholine
C00673 10 2-Deoxy-D-ribose 5-phosphate
C00861 10 L-Rhamnulose
C00969 10 3-Hydroxypropanal
C01036 10 4-Maleylacetoacetate
C01053 10 (R)-4-Dehydropantoate
C01251 10 2-Hydroxybutane-1,2,4-tricarboxylate
C01286 10 2-Dehydro-3-deoxy-D-galactonate 6-phosphate
C01390 10 Prenol
C01424 10 Gallate
C01468 10 4-Cresol
C01542 10 o-Cresol
C01680 10 D-Fuconate
C01721 10 L-Fuculose
C01751 10 Resorcinol
C02167 10 Maleylpyruvate
C02225 10 2-Methylcitrate
C02341 10 trans-Aconitate
C02569 10 Neryl diphosphate
C02631 10 2-Isopropylmaleate
C02670 10 D-Glucuronolactone
C02876 10 Propanoyl phosphate
C02948 10 4-Hydroxyhexan-3-one
C02979 10 Glycerol 2-phosphate
C02991 10 L-Rhamnono-1,4-lactone
C03046 10 (S,S)-Butane-2,3-diol
C03217 10 2-Hydroxy-3-oxoadipate
C03785 10 D-Tagatose 1,6-bisphosphate
C03932 10 5-Dehydro-2-deoxy-D-gluconate
C03947 10 Glycerol 1,2-cyclic phosphate
C04442 10 2-Dehydro-3-deoxy-6-phospho-D-gluconate
C04451 10 4-Carboxy-2-hydroxyhexa-2,4-dienedioate
C04479 10 2-Hydroxy-6-oxonona-2,4-diene-1,9-dioate
C04480 10 3-Carboxy-2-hydroxymuconate semialdehyde
C04592 10 Toluene-cis-dihydrodiol
C04593 10 (2S,3R)-3-Hydroxybutane-1,2,3-tricarboxylate
C05375 10 2-Hydroxy-2-hydropyrone-4,6-dicarboxylate
C05378 10 beta-D-Fructose 1,6-bisphosphate
C05379 10 Oxalosuccinate
C05601 10 4-Hydroxy-2-oxo-heptanedioate
C05979 10 Propane-1-ol
C06001 10 (S)-3-Hydroxyisobutyrate
C06002 10 (S)-Methylmalonate semialdehyde
C06189 10 Cyclic 2,3-bisphospho-D-glycerate
C06201 10 2,4-Dihydroxyhept-2-enedioate
C06316 10 D-erythro-Ascorbate
C06720 10 1,6-Dihydroxy-5-methylcyclohexa-2,4-dienecarboxylate
C06731 10 1,2-Dihydroxy-6-methylcyclohexa-3,5-dienecarboxylate
C06762 10 4-Hydroxy-2-oxohexanoic acid
C06892 10 2-Deoxy-5-keto-D-gluconic acid
C07087 10 2-Hydroxy-6-oxoocta-2,4,7-trienoate
C09816 10 Benzylsuccinate
C11437 10 1-Deoxy-D-xylulose 5-phosphate
C12623 10 trans-2,3-Dihydroxycinnamate
C14088 10 3-Methylsalicylate
C00031 11 D-Glucose
C00085 11 D-Fructose 6-phosphate
C00117 11 D-Ribose 5-phosphate
C00146 11 Phenol
C00156 11 4-Hydroxybenzoate
C00159 11 D-Mannose
C00180 11 Benzoate
C00191 11 D-Glucuronate
C00196 11 2,3-Dihydroxybenzoate
C00204 11 2-Dehydro-3-deoxy-D-gluconate
C00261 11 Benzaldehyde
C00267 11 alpha-D-Glucose
C00309 11 D-Ribulose
C00310 11 D-Xylulose
C00345 11 6-Phospho-D-gluconate
C00379 11 Xylitol
C00392 11 Mannitol
C00448 11 trans,trans-Farnesyl diphosphate
C00507 11 L-Rhamnose
C00508 11 L-Ribulose
C00521 11 (-)-Limonene
C00532 11 L-Arabitol
C00544 11 Homogentisate
C00558 11 D-Tagaturonate
C00587 11 3-Hydroxybenzoate
C00618 11 3-Dehydro-L-gulonate
C00628 11 2,5-Dihydroxybenzoate
C00642 11 4-Hydroxyphenylacetate
C00672 11 2-Deoxy-D-ribose 1-phosphate
C00794 11 D-Sorbitol
C00805 11 Salicylate
C01019 11 6-Deoxy-L-galactose
C01040 11 L-Gulono-1,4-lactone
C01068 11 D-Ribitol 5-phosphate
C01097 11 D-Tagatose 6-phosphate
C01101 11 L-Ribulose 5-phosphate
C01112 11 D-Arabinose 5-phosphate
C01163 11 3-Carboxy-cis,cis-muconate
C01187 11 3-Deoxy-D-manno-octulosonate
C01188 11 3-Hydroxy-2-methylpropanoate
C01216 11 2-Dehydro-3-deoxy-D-galactonate
C01508 11 L-Lyxose
C01572 11 Digallate
C01801 11 Deoxyribose
C02170 11 Methylmalonate
C02273 11 Digalacturonate
C02344 11 (-)-endo-Fenchol
C02351 11 1,2-Benzoquinone
C02431 11 L-Rhamnofuranose
C02457 11 Propane-1,3-diol
C02462 11 Sabinene hydrate
C02480 11 cis,cis-Muconate
C02488 11 (R)-2-Ethylmalate
C02624 11 2,3-Dimethylmalate
C02637 11 3-Dehydroshikimate
C02814 11 Benzene-1,2,4-triol
C03063 11 2-Oxohept-3-enedioate
C03190 11 (+)-Bornyl-diphosphate
C03223 11 3,4-Dihydroxyphthalate
C03233 11 4,5-Dihydroxyphthalate
C03267 11 beta-D-Fructose 2-phosphate
C03291 11 L-Xylulose 5-phosphate
C03671 11 2-Pyrone-4,6-dicarboxylate
C03861 11 Dibenzo[1,4]dioxin-2,3-dione
C03906 11 beta-L-Arabinose 1-phosphate
C04002 11 But-1-ene-1,2,4-tricarboxylate
C04037 11 1-Phospho-alpha-D-galacturonate
C04044 11 3-(2,3-Dihydroxyphenyl)propanoate
C04091 11 cis-1,2-Dihydrobenzene-1,2-diol
C04221 11 trans-1,2-Dihydrobenzene-1,2-diol
C04225 11 (Z)-But-2-ene-1,2,3-tricarboxylate
C04411 11 (2R,3S)-3-Isopropylmalate
C04634 11 1,6-Dihydroxycyclohexa-2,4-diene-1-carboxylate
C05345 11 beta-D-Fructose 6-phosphate
C05600 11 2-Hydroxyhepta-2,4-dienedioate
C05616 11 3-O-Methylgallate
C05984 11 2-Hydroxybutanoic acid
C06019 11 D-arabino-3-Hexulose 6-phosphate
C06030 11 Methyloxaloacetate
C06074 11 Myrcene
C06075 11 Terpinolene
C06076 11 Comphene
C06077 11 Pinene
C06099 11 (+)-Limonene
C06307 11 (-)-beta-Pinene
C06308 11 (-)-alpha-Pinene
C06318 11 (3S,4R)-3,4-Dihydroxycyclohexa-1,5-diene-1,4-dicarboxylate
C06321 11 1,6-Dihydroxy-cis-2,4-cyclohexadiene-1-carboxylic acid
C06430 11 D-Galacturonolactone
C06672 11 Vanillate
C06761 11 (4E)-2-Oxohexenoic acid
C06891 11 D-2,3-Diketo 4-deoxy-epi-inositol
C07085 11 3-Vinylcatechol
C07123 11 2-Hydroxy-6-oxo-octa-2,4-dienoate
C07211 11 m-Methylbenzoate
C07215 11 o-Toluate
C07734 11 2-Hydroxy-6-oxo-6-(2-hydroxyphenoxy)-hexa-2,4-dienoate
C11354 11 2-Hydroxy-cis-hex-2,4-dienoate
C11434 11 2-C-Methyl-D-erythritol 4-phosphate
C12621 11 trans-3-Hydroxycinnamate
C12622 11 cis-3-(3-Carboxyethenyl)-3,5-cyclohexadiene-1,2-diol
C14087 11 3-Methylsalicylaldehyde
C15556 11 3,4-Dihydroxy-2-butanone 4-phosphate
C00089 12 Sucrose
C00092 12 D-Glucose 6-phosphate
C00103 12 D-Glucose 1-phosphate
C00121 12 D-Ribose
C00137 12 myo-Inositol
C00185 12 Cellobiose
C00198 12 D-Glucono-1,5-lactone
C00208 12 Maltose
C00221 12 beta-D-Glucose
C00247 12 L-Sorbose
C00251 12 Chorismate
C00252 12 Isomaltose
C00257 12 D-Gluconic acid
C00275 12 D-Mannose 6-phosphate
C00279 12 D-Erythrose 4-phosphate
C00281 12 Sedoheptulose 7-phosphate
C00353 12 Geranylgeranyl diphosphate
C00423 12 trans-Cinnamate
C00474 12 Ribitol
C00476 12 D-Lyxose
C00493 12 Shikimate
C00514 12 D-Mannonate
C00530 12 p-Benzenediol
C00548 12 Phenyl acetate
C00620 12 alpha-D-Ribose 1-phosphate
C00633 12 4-Hydroxybenzaldehyde
C00644 12 D-Mannitol 1-phosphate
C00665 12 beta-D-Fructose 2,6-bisphosphate
C00668 12 alpha-D-Glucose 6-phosphate
C00691 12 2,4,6/3,5-Pentahydroxycyclohexanone
C00751 12 Squalene
C00755 12 4-Hydroxy-3-methoxy-benzaldehyde
C00795 12 D-Tagatose
C00800 12 L-Gulonate
C00811 12 4-Coumarate
C00817 12 D-Altronate
C00846 12 3-Oxoadipate
C00880 12 D-Galactonate
C00885 12 Isochorismate
C00905 12 D-Fructuronate
C00922 12 Dimethylmaleate
C00944 12 3-Dehydroquinate
C00964 12 (-)-trans-Carveol
C01083 12 alpha,alpha-Trehalose
C01096 12 Sorbitol 6-phosphate
C01113 12 D-Galactose 6-phosphate
C01123 12 (-)-trans-Isopiperitenol
C01151 12 D-Ribose 1,5-bisphosphate
C01161 12 3,4-Dihydroxyphenylacetate
C01172 12 beta-D-Glucose 6-phosphate
C01179 12 3-(4-Hydroxyphenyl)pyruvate
C01195 12 1-Phospho-alpha-D-glucuronate
C01198 12 3-(2-Hydroxyphenyl)propanoate
C01218 12 6-Phospho-2-dehydro-D-gluconate
C01236 12 D-Glucono-1,5-lactone 6-phosphate
C01273 12 2-Hydroxy-6-oxo-6-phenylhexa-2,4-dienoate
C01278 12 2-Carboxy-2,5-dihydro-5-oxofuran-2-acetate
C01328 12 HO-
C01394 12 Xylose
C01405 12 Aspirin
C01407 12 Benzene
C01408 12 Benzoin
C01841 12 Pentalenene
C01860 12 Trichodiene
C01904 12 D-Arabitol
C02004 12 Aristolochene
C02137 12 alpha-Oxo-benzeneacetic acid
C02222 12 2-Maleylacetate
C02336 12 beta-D-Fructose
C02452 12 Perillyl alcohol
C02655 12 6-Acetyl-D-glucose
C02734 12 Phenolic phosphate
C02779 12 2-Dehydro-D-glucose
C02895 12 Xylitol 5-phosphate
C02985 12 L-Fucose 1-phosphate
C03107 12 D-Glucono-1,4-lactone
C03115 12 Farnesyl triphosphate
C03289 12 L-xylo-Hexulonolactone
C03387 12 D-Glucurono-6,2-lactone
C03428 12 Presqualene diphosphate
C03666 12 2-Carboxy-cis,cis-muconate
C03676 12 3-Hydroxy-cis,cis-muconate
C03765 12 4-Hydroxyphenylacetaldehyde
C04052 12 5-Carboxy-2-oxohept-3-enedioate
C04105 12 2,5-Dihydro-5-oxofuran-2-acetate
C04171 12 2,3-Dihydro-2,3-dihydroxybenzoate
C04236 12 (2S)-2-Isopropyl-3-oxosuccinate
C04349 12 (4S)-4,6-Dihydroxy-2,5-dioxohexanoate
C04359 12 1-Deoxy-D-altro-heptulose 7-phosphate
C04471 12 (4S,5S)-4,5-Dihydroxy-2,6-dioxohexanoate
C04478 12 3-Deoxy-D-manno-octulosonate 8-phosphate
C04553 12 3-Carboxy-2,5-dihydro-5-oxofuran-2-acetate
C04575 12 (4R,5S)-4,5,6-Trihydroxy-2,3-dioxohexanoate
C04783 12 cis-4,5-Dihydroxycyclohexa-1(6),2-diene-1,2-dicarboxylate
C05382 12 D-Sedoheptulose 7-phosphate
C05385 12 D-Glucuronate 1-phosphate
C05585 12 Gentisate aldehyde
C05593 12 3-Hydroxyphenylacetate
C05662 12 Homoisocitrate
C05852 12 2-Hydroxyphenylacetate
C06111 12 Nerolidyl diphosphate
C06202 12 Salicylaldehyde
C06206 12 Benzoyl phosphate
C06311 12 Galactitol 1-phosphate
C06337 12 Terephthalate
C06394 12 (+)-delta-Cadinene
C06680 12 4-Hydroxyphthalate
C06728 12 3-Ethylcatechol
C06760 12 2-Hydroxy-5-methyl-cis,cis-muconic semialdehyde
C07084 12 Styrene cis-glycol
C07103 12 2-Hydroxy-1,4-benzoquinone
C07209 12 3-Methylbenzaldehyde
C07214 12 2-Methylbenzaldehyde
C07271 12 Limonene-1,2-epoxide
C07479 12 2-Oxo-5-methyl-cis-muconate
C07731 12 2-Hydroxy-6-oxo-6-(2-hydroxyphenyl)-hexa-2,4-dienoate
C07733 12 2,2',3-Trihydroxydiphenylether
C11356 12 trans,trans,cis-Geranylgeranyl diphosphate
C11409 12 (+)-trans-Carveol
C11457 12 3-(3-Hydroxy-phenyl)-propanoic acid
C11588 12 cis-3-(Carboxy-ethyl)-3,5-cyclo-hexadiene-1,2-diol
C12142 12 Vetispiradiene
C13635 12 4-Hydroxyphenacyl alcohol
C14086 12 2-Hydroxy-3-methylbenzalpyruvate
C14097 12 2-Hydroxyisophthalic acid
C14610 12 (S)-5-Oxo-2,5-dihydrofuran-2-acetate
C14899 12 3-Dehydro-L-gulonate 6-phosphate
C00072 13 Ascorbate
C00119 13 5-Phospho-alpha-D-ribose 1-diphosphate
C00124 13 D-Galactose
C00166 13 Phenylpyruvate
C00233 13 4-Methyl-2-oxopentanoate
C00254 13 Prephenate
C00273 13 5-Dehydro-D-fructose
C00296 13 Quinate
C00322 13 2-Oxoadipate
C00447 13 Sedoheptulose 1,7-bisphosphate
C00472 13 p-Benzoquinone
C00629 13 2-Dehydro-D-gluconate
C00636 13 D-Mannose 1-phosphate
C00660 13 D-Glucose 1,6-bisphosphate
C00663 13 beta-D-Glucose 1-phosphate
C00689 13 alpha,alpha'-Trehalose 6-phosphate
C01054 13 (S)-2,3-Epoxysqualene
C01062 13 5-Dehydro-D-gluconate
C01093 13 Cellobiono-1,5-lactone
C01177 13 Inositol 1-phosphate
C01197 13 3,4-Dihydroxy-trans-cinnamate
C01225 13 sn-glycero-3-Phospho-1-inositol
C01231 13 alpha-D-Glucose 1,6-bisphosphate
C01269 13 5-O-(1-Carboxyvinyl)-3-phosphoshikimate
C01414 13 Casbene
C01456 13 Tropate
C01507 13 L-Iditol
C01606 13 Phthalate
C01685 13 D-Ribonate
C01697 13 Galactitol
C01742 13 Palatinose
C01767 13 (-)-Carvone
C01772 13 trans-2-Hydroxycinnamate
C01983 13 (R)-Mandelate
C01984 13 (S)-Mandelate
C02024 13 D-Mannuronate
C02048 13 Laminaribiose
C02076 13 Sedoheptulose
C02130 13 Acetyl-maltose
C02143 13 D-threo-Aldose
C02274 13 Dihydrocoumarin
C02295 13 Methylitaconate
C02485 13 (-)-Isopiperitenone
C02526 13 Biphenyl-2,3-diol
C02576 13 Perillyl aldehyde
C02591 13 Sucrose 6-phosphate
C02652 13 5-Dehydroshikimate
C02888 13 Sorbose 1-phosphate
C02964 13 D-Glucosyl-D-mannose
C02995 13 Maltose 6'-phosphate
C03175 13 Shikimate 3-phosphate
C03198 13 (S)-4-Hydroxymandelate
C03383 13 D-Galactono-1,4-lactone
C03393 13 4-Phospho-D-erythronate
C03427 13 Prephytoene diphosphate
C03546 13 myo-Inositol 4-phosphate
C03549 13 2-Hydroxycinnamate
C03569 13 2,2',3-Trihydroxybiphenyl
C03586 13 2-Oxo-2,3-dihydrofuran-5-acetate
C03590 13 4-Hydroxyphenylglyoxylate
C03652 13 (2R,3S)-2,3-Dimethylmalate
C03661 13 1F-beta-D-Fructosylsucrose
C03672 13 3-(4-Hydroxyphenyl)lactate
C03736 13 alpha-D-Ribose 5-phosphate
C03750 13 2,6-Dioxo-6-phenylhexanoate
C03964 13 (R)-3-(4-Hydroxyphenyl)lactate
C04006 13 1D-myo-Inositol 3-phosphate
C04043 13 3,4-Dihydroxyphenylacetaldehyde
C04053 13 5-Dehydro-4-deoxy-D-glucuronate
C04186 13 5-Carboxymethyl-2-hydroxymuconate
C04287 13 3,5/4-Trihydroxycyclohexa-1,2-dione
C04431 13 cis-4-Carboxymethylenebut-2-en-4-olide
C04534 13 6-Phospho-beta-D-glucosyl-(1,4)-D-glucose
C04547 13 1,2-Bis(4-hydroxy-3-methoxyphenyl)ethylene
C04574 13 di-trans,poly-cis-Undecaprenyl diphosphate
C04642 13 2-Hydroxy-5-carboxymethylmuconate semialdehyde
C04691 13 2-Dehydro-3-deoxy-D-arabino-heptonate 7-phosphate
C05350 13 2-Hydroxy-3-(4-hydroxyphenyl)propenoate
C05396 13 Lactose 6-phosphate
C05411 13 L-Xylonate
C05412 13 L-Lyxonate
C05422 13 L-Dehydroascorbate
C05427 13 Phytyl diphosphate
C05533 13 Oxaloglutarate
C05627 13 4-Hydroxystyrene
C05629 13 Phenylpropanoate
C05817 13 2-Succinyl-6-hydroxy-2,4-cyclohexadiene-1-carboxylate
C06044 13 4-Hydroxyphenylethanol
C06083 13 Tetrahymanol
C06084 13 Hopanoid
C06089 13 ent-Copalyl diphosphate
C06187 13 Arbutin 6-phosphate
C06203 13 trans-O-Hydroxybenzylidenepyruvate
C06219 13 Cellotriose
C06309 13 Diplopterol
C06310 13 Diploptene
C06312 13 L-Tagatose 6-phosphate
C06317 13 4-Hydroxy-3-methoxy-benzenemethanol
C06440 13 2-Dehydro-D-glucono-1,5-lactone
C06603 13 cis,trans-4-Hydroxymuconic semialdehyde
C06727 13 cis-1,2-Dihydro-3-ethylcatechol
C06730 13 4-Methylcatechol
C07083 13 Styrene
C07086 13 Phenylacetic acid
C07213 13 2-Methylbenzyl alcohol
C07216 13 3-Methylbenzyl alcohol
C07276 13 Limonene-1,2-diol
C07478 13 2-Hydroxy-5-methyl-cis,cis-muconate
C07732 13 Dibenzo-p-dioxin
C07836 13 D-glycero-D-manno-Heptose 7-phosphate
C11383 13 (+)-(S)-Carvone
C11527 13 4-Hydroxymandelate
C11893 13 Cembrene
C11894 13 Taxa-4(5),11(12)-diene
C11901 13 Copalyl diphosphate
C11902 13 syn-Copalyl diphosphate
C12456 13 3-Dimethylallyl-4-hydroxyphenylpyruvate
C12838 13 trans-4-Carboxymethylenebut-2-en-4-olide
C13634 13 2,3-Bis(4-hydroxyphenyl)-1,2-propanediol
C13636 13 4-Hydroxyphenyl acetate
C14085 13 2-Hydroxy-8-methylchromene-2-carboxylate
C14096 13 3-Formylsalicylic acid
C15585 13 myo-Inositol phosphate
C00243 14 Lactose
C00425 14 Dehydroascorbate
C00446 14 alpha-D-Galactose 1-phosphate
C00492 14 Raffinose
C00601 14 Phenylacetaldehyde
C00770 14 L-Idonate
C01041 14 Monodehydroascorbate
C01115 14 L-Galactono-1,4-lactone
C01220 14 1D-myo-Inositol 1,4-bisphosphate
C01235 14 1-alpha-D-Galactosyl-myo-inositol
C01504 14 Indanone
C01620 14 Threonate
C01724 14 Lanosterol
C01902 14 Cycloartenol
C02013 14 Cellotetraose
C02360 14 2-Hydroxyadipate
C02499 14 2-Hydroxybiphenyl
C02669 14 D-Galactono-1,5-lactone
C02730 14 2-Succinylbenzoate
C02763 14 enol-Phenylpyruvate
C02780 14 2,5-Didehydro-D-gluconate
C02930 14 2-Methyleneglutarate
C03057 14 2-Carboxybenzaldehyde
C03269 14 D-galacto-Hexodialdose
C03465 14 3-Methyl-2-oxopentanoate
C04062 14 D-myo-Inositol 1,3-bisphosphate
C04063 14 D-myo-Inositol 3,4-bisphosphate
C04112 14 3-Methyl-cis,cis-hexadienedioate
C04299 14 D-myo-Inositol 1,2-cyclic phosphate
C04366 14 3-(2-Carboxyethenyl)-cis,cis-muconate
C04509 14 di-trans,poly-cis-Decaprenyl diphosphate
C04733 14 4-(4-Deoxy-beta-D-gluc-4-enuronosyl)-D-galacturonate
C05343 14 (R)-4-Hydroxymandelate
C05399 14 Melibiitol
C05400 14 Epimelibiose
C05401 14 3-beta-D-Galactosyl-sn-glycerol
C05402 14 Melibiose
C05413 14 Phytoene
C05421 14 cis-Phytoene
C05607 14 Phenyllactate
C06046 14 Salidroside
C06054 14 2-Oxo-3-hydroxy-4-phosphobutanoate
C06085 14 Triterpenoid
C06086 14 Pimaradiene
C06090 14 ent-Kaurene
C06118 14 4-(4-Deoxy-alpha-D-gluc-4-enuronosyl)-D-galacturonate
C06204 14 2-Hydroxychromene-2-carboxylate
C06222 14 Sedoheptulose 1-phosphate
C06224 14 3,4-Dihydroxystyrene
C06589 14 cis-2,3-Dihydro-2,3-dihydroxybiphenyl
C06729 14 cis-1,2-Dihydroxy-4-methylcyclohexa-3,5-diene-1-carboxylate
C07111 14 Ethylbenzene
C07208 14 m-Xylene
C07212 14 o-Xylene
C07728 14 3-Isochromanone
C07729 14 Dibenzofuran
C08615 14 alpha-Amyrin
C08616 14 beta-Amyrin
C08628 14 Lupeol
C10700 14 4'-Hydroxyacetophenone
C10906 14 D-Fructose
C11395 14 (4R,6R)-cis-Carveol
C11408 14 (4S,6S)-cis-Carveol
C11412 14 (1R,4S)-Iso-dihydrocarvone
C11472 14 D-glycero-D-manno-Heptose 1,7-bisphosphate
C11877 14 (+)-Sandaracopimaradiene
C11878 14 (-)-Abietadiene
C11879 14 Levopimaradiene
C11880 14 Neoabietadiene
C11881 14 Palustradiene
C11891 14 Aphidicol-16-ene
C11892 14 Aphidicol-15-ene
C11924 14 Perillic acid
C11937 14 (1S,4R)-1-Hydroxy-2-oxolimonene
C12457 14 3-Dimethylallyl-4-hydroxymandelic acid
C12459 14 3-Dimethylallyl-4-hydroxybenzaldehyde
C13631 14 2,2-Bis(4-hydroxyphenyl)-1-propanol
C14084 14 1,2-Dihydroxy-8-methylnaphthalene
C14095 14 2-Hydroxy-3-carboxybenzalpyruvate
C14103 14 4-Methylsalicylate
C14448 14 Glyoxal
C15483 14 D-Galactonolactone
C15548 14 2-alpha-D-Glucosyl-D-glucose
C00489 15 Glutarate
C01243 15 1D-myo-Inositol 1,3,4-trisphosphate
C01245 15 D-myo-Inositol 1,4,5-trisphosphate
C01275 15 (3E)-4-(2-Carboxyphenyl)-2-oxobut-3-enoate
C01454 15 Toluate
C01582 15 Galactose
C01613 15 Stachyose
C01710 15 Indan-1-ol
C02083 15 Styrene oxide
C02572 15 O-Feruloylquinate
C02666 15 Coniferyl aldehyde
C03012 15 Naphthalene-1,2-diol
C03064 15 3-Dehydro-L-threonate
C03971 15 1F-alpha-D-Galactosylraffinose
C04559 15 4-Carboxymethyl-4-methylbut-2-en-1,4-olide
C05108 15 14-Demethyllanosterol
C05109 15 24,25-Dihydrolanosterol
C05404 15 D-Gal alpha 1->6D-Gal alpha 1->6D-Glucose
C05414 15 Phytofluene
C05437 15 Zymosterol
C05853 15 Phenylethyl alcohol
C06218 15 Cellopentaose
C06588 15 Biphenyl
C06986 15 Spirodilactone
C07112 15 1-Phenylethanol
C07350 15 3-Methyl-1-(2,4,6-trihydroxyphenyl)butan-1-one
C07719 15 2-Formyl-1-indanone
C07720 15 3-Hydroxy-1-indanone
C07727 15 2-Indanone
C07838 15 D-glycero-D-manno-Heptose 1-phosphate
C08980 15 Soyasapogenol B
C09756 15 Homoeriodictyol
C11405 15 (3R)-3-Isopropenyl-6-oxoheptanoate
C11410 15 (1R,2S,4S)- Neoiso-dihydrocarveol
C11411 15 (1R,2R,4S)-Iso-dihydrocarveol
C11415 15 (1S,4S)-Dihydrocarvone
C11455 15 4,4-Dimethyl-5alpha-cholesta-8,14,24-trien-3beta-ol
C11505 15 Propene
C11872 15 Kaur-16-en-18-ol
C12458 15 3-Dimethylallyl-4-hydroxybenzoate
C13624 15 Bisphenol A
C13632 15 4,4'-Dihydroxy-alpha-methylstilbene
C13633 15 2,2-Bis(4-hydroxyphenyl)-propanoic acid
C13638 15 1-(4'-Hydroxyphenyl)ethanol
C14083 15 cis-1,2-Dihydroxy-1,2-dihydro-8-methylnaphthalene
C14094 15 2-Carboxy-2-hydroxy-8-carboxychromene
C00590 16 Coniferyl alcohol
C01272 16 1D-myo-Inositol 1,3,4,5-tetrakisphosphate
C01494 16 Ferulate
C03203 16 1-Hydroxy-2-naphthoate
C03273 16 5-Oxopentanoate
C04314 16 cis-1,2-Dihydronaphthalene-1,2-diol
C04477 16 1D-myo-Inositol 1,3,4,6-tetrakisphosphate
C04558 16 4-Carboxymethyl-3-methylbut-2-en-1,4-olide
C05110 16 4alpha-Methylcholesta-8-en-3beta-ol
C05430 16 zeta-Carotene
C05439 16 5alpha-Cholesta-7,24-dien-3beta-ol
C06205 16 1,2-Dihydronaphthalene-1,2-diol
C06217 16 Cellohexaose
C06758 16 p-Tolualdehyde
C07113 16 Acetophenone
C07718 16 2-Hydroxy-4-(1-oxo-1,3-dihydro-2H-inden-2-ylidene)-but-2-enoic
acid
C11404 16 (3R)-6-Hydroxy-3-isopropenyl-heptanoate
C11413 16 (1S,2S,4S)-Dihydrocarveol
C11416 16 (1S,2R,4S)-Neo-dihydrocarveol
C11506 16 (R)-1,2-Epoxypropane
C11507 16 (S)-1,2-Epoxypropane
C11555 16 1D-myo-Inositol 1,4,5,6-tetrakisphosphate
C11713 16 beta-Naphthol
C11873 16 Kaur-16-en-18-al
C12204 16 5-Hydroxyconiferaldehyde
C13629 16 1,2-Bis(4-hydroxyphenyl)-2-propanol
C13637 16 4-Ethylphenol
C14082 16 1-Methylnaphthalene
C14093 16 1,2-Dihydroxy-8-carboxynaphthalene
C14783 16 1,2-Naphthoquinone
C15508 16 1,2-Epoxypropane
C00761 17 Coniferin
C00829 17 Naphthalene
C01189 17 5alpha-Cholest-7-en-3beta-ol
C01284 17 1D-myo-Inositol 1,3,4,5,6-pentakisphosphate
C01752 17 Scopoletin
C03657 17 1,4-Dihydroxy-2-naphthoate
C03845 17 5alpha-Cholest-8-en-3beta-ol
C05111 17 Methostenol
C05431 17 Neurosporene
C05615 17 Lignin
C05619 17 5-Hydroxyferulate
C06216 17 Celloheptaose
C06757 17 4-Methylbenzyl alcohol
C07114 17 Benzoyl acetate
C07189 17 2-Hydroxyacetophenone
C07717 17 3,4-Dihydroxyfluorene
C11402 17 (4R,7R)-4-Isopropenyl-7-methyl-2-oxo-oxepanone
C11427 17 1-Hydroxy-2-naphthaldehyde
C11874 17 Kaur-16-en-18-oic acid
C12205 17 5-Hydroxyconiferyl alcohol
C14089 17 1-Hydroxymethylnaphthalene
C14092 17 cis-1,2-Dihydroxy-1,2-dihydro-8-carboxynaphthalene
C14784 17 1,2-Dihydroxy-3,4-epoxy-1,2,3,4-tetrahydronaphthalene
C14786 17 (1R,2S)-Naphthalene 1,2-oxide
C14787 17 (1S,2R)-Naphthalene 1,2-oxide
C01164 18 Cholesta-5,7-dien-3beta-ol
C01204 18 myo-Inositol hexakisphosphate
C02325 18 Sinapyl alcohol
C02646 18 4-Coumaryl alcohol
C04514 18 (1S,2S)-1,2-Dihydronaphthalene-1,2-diol
C04520 18 1D-myo-Inositol 3,4,5,6-tetrakisphosphate
C06756 18 p-Xylene
C07715 18 Fluorene
C11426 18 cis-4-(1'-Hydroxynaphth-2'-yl)-2-oxobut-3-enoate
C11714 18 alpha-Naphthol
C11875 18 ent-7alpha-Hydroxykaur-16-en-19-oic acid
C13309 18 2-Phytyl-1,4-naphthoquinone
C14090 18 1-Naphthaldehyde
C14091 18 1-Naphthoic acid
C14146 18 alpha-Zeacarotene
C00187 19 Cholesterol
C01533 19 Syringin
C04563 19 D-myo-Inositol 1,2,4,5,6-pentakisphosphate
C04579 19 Inositol 1,2,3,4,5-pentakisphosphate
C05443 19 Vitamin D3
C05608 19 4-Hydroxycinnamyl aldehyde
C05610 19 Sinapoyl aldehyde
C05855 19 4-Hydroxycinnamyl alcohol 4-D-glucoside
C06093 19 Gibberellin A12 aldehyde
C06711 19 Fluoren-9-ol
C07721 19 (+)-(3S,4R)-cis-3,4-Dihydroxy-3,4-dihydrofluorene
C07724 19 1,2-Dihydroxyfluorene
C08586 19 delta-Carotene
C11174 19 1-Diphosinositol pentakisphosphate
C11425 19 2-Hydroxy-2H-benzo[h]chromene-2-carboxylate
C11526 19 5-PP-InsP5
C11876 19 6beta,7beta-Dihydroxykaurenoic acid
C00599 20 Cholest-4-en-3-one
C01802 20 Desmosterol
C03164 20 Phenanthrene-3,4-diol
C03594 20 7alpha-Hydroxycholesterol
C03855 20 Cholesteryl-beta-D-glucoside
C05418 20 Cholesterol-5beta,6beta-epoxide
C05419 20 Cholesterol-5alpha,6beta-epoxide
C05432 20 Lycopene
C05433 20 alpha-Carotene
C05500 20 20alpha-Hydroxycholesterol
C05502 20 22beta-Hydroxycholesterol
C06712 20 Fluoren-9-one
C07725 20 2-Hydroxy-4-(2-oxo-1,3-dihydro-2H-inden-1-ylidene)but-2-enoic acid
C11857 20 Gibberellin A12
C13550 20 24-Hydroxycholesterol
C01477 21 Apigenin
C02947 21 4-Coumaroylshikimate
C03091 21 5beta-Cholestan-3-one
C03238 21 5alpha-Cholestan-3-one
C03526 21 O-Sinapoylglucarolactone
C03582 21 3,4',5-Trihydroxystilbene
C03910 21 (24R,24'R)-Fucosterol epoxide
C04468 21 (+)-cis-3,4-Dihydrophenanthrene-3,4-diol
C05425 21 3beta,5alpha,6beta-Cholestanetriol
C05435 21 gamma-Carotene
C05455 21 7alpha-Hydroxycholest-4-en-3-one
C05499 21 17alpha,20alpha-Dihydroxycholesterol
C05501 21 20alpha,22beta-Dihydroxycholesterol
C06561 21 Isosalipurpol
C07722 21 3,4-Dihydroxy-3,4-dihydro-9-fluorenone
C07726 21 1-Formyl-2-indanone
C08601 21 Lutein
C08650 21 Isoliquiritigenin
C11860 21 Gibberellin A15 open lactone
C15518 21 (24S)-Cholest-5-ene-3beta,7alpha,24-triol
C00509 22 Naringenin
C01460 22 Vitexin
C01514 22 Luteolin
C01714 22 Apigenin-6-C-glucoside
C02373 22 4-Methylpentanal
C05138 22 17alpha-Hydroxypregnenolone
C05451 22 7alpha-Hydroxy-5beta-cholestan-3-one
C05457 22 7alpha,12alpha-Dihydroxycholest-4-en-3-one
C07723 22 4-Hydroxy-9-fluorenone
C08576 22 Aureusidin
C09762 22 Liquiritigenin
C10192 22 Tricetin
C11861 22 Gibberellin A24
C12631 22 2-Hydroxy-2,3-dihydrogenistein
C00974 23 Dihydrokaempferol
C01176 23 17alpha-Hydroxyprogesterone
C01227 23 3beta-Hydroxyandrost-5-en-17-one
C01592 23 Licodione
C04529 23 (3S,4S)-3-Hydroxytetradecane-1,3,4-tricarboxylate
C04655 23 (2S,3S)-2-Hydroxytridecane-1,2,3-tricarboxylate
C05452 23 3alpha,7alpha-Dihydroxy-5beta-cholestane
C05453 23 7alpha,12alpha-Dihydroxy-5beta-cholestan-3-one
C05487 23 17alpha,21-Dihydroxypregnenolone
C05631 23 Eriodictyol
C05911 23 Pentahydroxyflavanone
C06563 23 Genistein
C10208 23 Daidzein
C11862 23 Gibberellin A36
C12124 23 Apiforol
C15525 23 2',3,4,4',6'-Pentahydroxychalcone
C00280 24 Androst-4-ene-3,17-dione
C01617 24 Taxifolin
C02495 24 2'-Hydroxydaidzein
C02906 24 Dihydromyricetin
C03648 24 cis-3,4-Leucopelargonidin
C04295 24 Androst-5-ene-3beta,17beta-diol
C04518 24 17alpha,20alpha-Dihydroxypregn-4-en-3-one
C05139 24 16alpha-Hydroxydehydroepiandrosterone
C05444 24 3alpha,7alpha,26-Trihydroxy-5beta-cholestane
C05454 24 3alpha,7alpha,12alpha-Trihydroxy-5beta-cholestane
C05488 24 11-Deoxycortisol
C05489 24 11beta,17alpha,21-Trihydroxypregnenolone
C05497 24 21-Deoxycortisol
C05903 24 Kaempferol
C05907 24 Luteoforol
C11859 24 Gibberellin A37 open lactone
C12134 24 2'-Hydroxygenistein
C15567 24 2,7,4'-Trihydroxyisoflavanone
C00389 25 Quercetin
C00535 25 Testosterone
C00735 25 Cortisol
C00852 25 Chlorogenate
C02927 25 2-Caffeoylisocitrate
C03052 25 2,3-Dihydrogossypetin
C03567 25 2'-Hydroxydihydrodaidzein
C05140 25 16alpha-Hydroxyandrost-4-ene-3,17-dione
C05290 25 19-Hydroxyandrost-4-ene-3,17-dione
C05445 25 3alpha,7alpha-Dihydroxy-5beta-cholestan-26-al
C05446 25 3alpha,7alpha,12alpha,26-Tetrahydroxy-5beta-cholestane
C05904 25 Pelargonidin
C05906 25 Leucocyanidin
C05909 25 Leucodelphinidin
C09320 25 Afzelechin
C10107 25 Myricetin
C10945 25 Caffeic aldehyde
C00762 26 Cortisone
C01301 26 3alpha,7alpha,12alpha-Trihydroxy-5beta-cholestan-26-al
C01481 26 Caffeate
C01750 26 Quercitrin
C02821 26 Cortisol 21-acetate
C04524 26 2-Protocatechoylphloroglucinolcarboxylate
C04554 26 3alpha,7alpha-Dihydroxy-5beta-cholestanate
C05294 26 19-Hydroxytestosterone
C05297 26 19-Oxoandrost-4-ene-3,17-dione
C05471 26 11beta,17alpha,21-Trihydroxy-5beta-pregnane-3,20-dione
C05905 26 Cyanidin
C05908 26 Delphinidin
C06562 26 (+)-Catechin
C12127 26 (+)-Gallocatechin
C12128 26 (-)-Epiafzelechin
C12206 26 Caffeyl alcohol
C12316 26 cis-Dihydroquercetin
C00468 27 Estrone
C03588 27 4,5alpha-Dihydrocortisone
C04722 27 3alpha,7alpha,12alpha-Trihydroxy-5beta-cholestanoate
C05295 27 19-Oxotestosterone
C05469 27 17alpha,21-Dihydroxy-5beta-pregnane-3,11,20-trione
C05472 27 Urocortisol
C09727 27 (-)-Epicatechin
C12136 27 (-)-Epigallocatechin
C00951 28 Estradiol-17beta
C02537 28 Estradiol-17alpha
C05298 28 2-Hydroxyestrone
C05300 28 16alpha-Hydroxyestrone
C05470 28 Urocortisone
C05482 28 Cortol
C05141 29 Estriol
C05301 29 2-Hydroxyestradiol-17beta
C05481 29 Cortolone
C00249 31 Hexadecanoic acid
C00517 31 Hexadecanal
C00823 32 1-Hexadecanol
C01948 32 Pentadecanal
C02788 32 2-trans-Hexadecenal


      reactions:

ID generation name

R00002 2 Reduced ferredoxin:dinitrogen oxidoreductase (ATP-hydrolysing)
R00009 2 hydrogen-peroxide:hydrogen-peroxide oxidoreductase
R00040 2 Choline:oxygen 1-oxidoreductase
R00086 2 ATP phosphohydrolase (protein-secreting)
R00090 2 NADH:hydrogen-peroxide oxidoreductase
R00227 2 Acetyl-CoA hydrolase
R00229 2 Acetate:CoA ligase (ADP-forming)
R00315 2 ATP:acetate phosphotransferase
R01021 2 ATP:choline phosphotransferase
R01022 2 Choline:oxygen 1-oxidoreductase
R01023 2 Acetyl-CoA:choline O-acetyltransferase
R01026 2 Acetylcholine aectylhydrolase
R00004 3 Pyrophosphate phosphohydrolase
R00067 3 Reduced ferredoxin:dinitrogen oxidoreductase (ATP-hydrolysing)
R00228 3 acetaldehyde:NAD+ oxidoreductase (CoA-acetylating)
R00230 3 Acetyl-CoA:orthophosphate acetyltransferase
R00238 3 Acetyl-CoA:acetyl-CoA C-acetyltransferase
R00275 3 Superoxide:superoxide oxidoreductase
R00317 3 Acetyl phosphate phosphohydrolase
R00318 3 Phosphonoacetate phosphonohydrolase
R00320 3 Pyrophosphate:acetate phosphotransferase
R00700 3 Hydrogen:NAD+ oxidoreductase
R00710 3 Acetaldehyde:NAD+ oxidoreductase
R02565 3 p-cumic alcohol:NAD+ oxidoreductase
R02566 3 p-Cumic alcohol:NADP+ oxidoreductase
R05351 3
R05746 3 phosphonate:NAD+ oxidoreductase
R06871 3 Phosphocholine phosphohydrolase
R07171 3 NADH:oxygen oxidoreductase
R00136 4 ATP:polyphosphate phosphotransferase
R00138 4 Triphosphate phosphohydrolase
R00747 4 2-Phosphonoacetaldehyde phosphonohydrolase
R00754 4 Ethanol:NAD+ oxidoreductase
R01358 4 Acetoacetyl-CoA hydrolase
R01359 4 Acetoacetyl-CoA:acetate CoA-transferase
R01975 4 (S)-3-Hydroxybutanoyl-CoA:NAD+ oxidoreductase
R01977 4 (R)-3-Hydroxybutanoyl-CoA:NADP+ oxidoreductase
R01978 4 (S)-3-Hydroxy-3-methylglutaryl-CoA
acetoacetyl-CoA-lyase(CoA-acetylating)
R05380 4 Acetaldehyde hydro-lyase
R05444 4
R05576 4 (S)-3-Hydroxybutanoyl-CoA:NADP+ oxidoreductase
R05842 4 ethylene oxide hydrolase
R01360 5 (S)-3-Hydroxy-3-methylglutaryl-CoA acetoacetate-lyase
R01361 5 (R)-3-Hydroxybutanoate:NAD+ oxidoreductase
R01366 5 Acetoacetate carboxy-lyase
R01367 5 Acetoacetate hydro-lyase
R01781 5 Glycol:NAD+ oxidoreductase
R02081 5 (R)-Mevalonate:NAD+ oxidoreductase (CoA-acetylating)
R02083 5 (S)-3-Hydroxy-3-methylglutaryl-CoA hydrolase
R02085 5 (S)-3-Hydroxy-3-methylglutaryl-CoA hydro-lyase
R02504 5 Trimetaphosphate hydrolase
R03026 5 (S)-3-Hydroxybutanoyl-CoA hydro-lyase
R03027 5 (3R)-3-Hydroxybutanoyl-CoA hydro-lyase
R03276 5 (S)-3-Hydroxybutanoyl-CoA 3-epimerase
R05204 5
R05595 5
R00048 6 (R)-3-((R)-3-Hydroxybutanoyloxy)-butanoate hydroxybutanoylhydrolase
R00132 6 Carbonic acid hydro-lyase
R00207 6 Pyruvate:oxygen 2-oxidoreductase (phosphorylating)
R00209 6 Pyruvate:NAD+ 2-oxidoreductase (CoA-acetylating)
R00211 6 Glyoxylate:oxygen oxidoreductase
R00224 6 Pyruvate carboxy-lyase
R00233 6 Malonyl-CoA carboxy-lyase
R00273 6 oxalate:oxygen oxidoreductase
R00276 6 Carbon-monoxide:oxygen oxidoreductase
R00319 6 (S)-Lactate:oxygen 2-oxidoreductase(decarboxylating)
R00519 6 Formate:NAD+ oxidoreductase
R00705 6 3-Oxopropanoate:NAD+ oxidoreductase
(decarboxylating,CoA-acetylating)
R01171 6 Butanoyl-CoA:(acceptor) 2,3-oxidoreductase
R01333 6 glycolaldehyde:NAD+ oxidoreductase
R01393 6 Hydroxypyruvate carboxy-lyase
R01550 6 Propan-2-ol:NADP+ oxidoreductase
R02245 6 ATP:(R)-mevalonate 5-phosphotransferase
R02246 6 (R)-Mevalonate:NAD+ oxidoreductase
R03028 6 Glutaconyl-1-CoA carboxy-lyase
R03031 6 Vinylacetyl-CoA delta3-delta2-isomerase
R04053 6 3-phosphonopyruvate carboxy-lyase
R04138 6 3-Methylcrotonoyl-CoA:carbon-dioxide ligase (ADP-forming)
R05119 6 3-Butyn-1-al:NAD+ oxidoreductase
R06973 6
R00006 7 2-Acetolactate pyruvate-lyase (carboxylating)
R00007 7 4-Hydroxy-4-methyl-2-oxoglutarate pyruvate-lyase
R00008 7 Parapyruvate pyruvate-lyase
R00200 7 ATP:pyruvate O2-phosphotransferase
R00203 7 Pyruvaldehyde:NAD+ oxidoreductase
R00208 7 Phosphoenolpyruvate phosphohydrolase
R00212 7 Acetyl-CoA:formate C-acetyltransferase
R00214 7 (S)-Malate:NADP+ oxidoreductase(oxaloacetate-decarboxylating)
R00215 7 (R)-Malate:NAD+ oxidoreductase (decarboxylating)
R00217 7 Oxaloacetate carboxy-lyase
R00218 7 acetylenedicarboxylate carboxy-lyase
R00219 7
R00226 7 (S)-2-Acetolactate pyruvate-lyase (carboxylating)
R00237 7 (3S)-Citramalyl-CoA pyruvate-lyase
R00324 7 Acetylpyruvate acetylhydrolase
R00325 7 (3S)-citramalate pyruvate-lyase
R00338 7 Oxaloacetate acetylhydrolase
R00344 7 Pyruvate:carbon-dioxide ligase (ADP-forming)
R00353 7 Malonyl-CoA:pyruvate carboxyltransferase
R00466 7 Glyoxylate:oxygen oxidoreductase
R00475 7 (S)-2-Hydroxy-acid:oxygen 2-oxidoreductase
R00518 7 ATP:formate phosphotransferase
R00521 7 Formyl-CoA hydrolase
R00522 7 Oxalate carboxy-lyase
R00604 7 Formaldehyde:NAD+ oxidoreductase
R00661 7 Phosphoenolpyruvate 2,3-phosphonomutase
R00703 7 (S)-Lactate:NAD+ oxidoreductase
R00704 7 (R)-Lactate:NAD+ oxidoreductase
R00717 7 Glycolate:NAD+ oxidoreductase
R00740 7 3-Oxopropanoate:NADP+ oxidoreductase
(decarboxylating,CoA-acetylating)
R00742 7 Acetyl-CoA:carbon-dioxide ligase (ADP-forming)
R00743 7 Acetyl-CoA:malonate CoA-transferase
R00744 7
R00750 7
R00753 7 (S)-Lactate acetaldehyde-lyase
R01172 7 butyraldehyde:NAD+ oxidoreductase (CoA-acetylating)
R01174 7 Butanoyl-CoA:orthophosphate butanoyltransferase
R01177 7 Acetyl-CoA:acetyl-CoA C-acetyltransferase
R01179 7 Butanoyl-CoA:acetate CoA-transferase
R01181 7 2-Methylpropanoyl-CoA CoA-carbonylmutase
R01334 7 2-Phosphoglycolate phosphohydrolase
R01335 7
R01365 7 Butanoyl-CoA:acetoacetate CoA-transferase
R01388 7 D-Glycerate:NADP+ 2-oxidoreductase
R01390 7
R01394 7 Hydroxypyruvate ketol-isomerase
R01446 7 (S)-lactaldehyde:NAD+ oxidoreductase
R01450 7
R01604 7 3-Oxopropanoate:NAD+ oxidoreductase
R01608 7 3-hydroxypropanoate:NAD+ oxidoreductase
R01611 7 3-Oxopropanoate hydro-lyase
R01782 7 2-Dehydro-3-deoxy-D-pentanoate glycoaldehyde-lyase
R01784 7 2-Dehydro-3-deoxy-L-pentanoate glycolaldehyde
R03245 7 ATP:(R)-5-phosphomevalonate phosphotransferase
R03884 7 (E)-Glutaconate CoA-transferase
R03937 7
R04137 7 3-Hydroxyisopentyl-CoA hydro-lyase
R05337 7
R05508 7
R06510 7
R07253 7 acyl-CoA:malonyl-CoA C-acyltransferase
(decarboxylating,oxoacyl-reducing, thioester-hydrolysing and cyclizing)
R07399 7
R00013 8 Glyoxylate carboxy-lyase (dimerizing)
R00339 8 (R,R)-Tartrate hydro-lyase
R00340 8 (S,S)-Tartrate hydro-lyase
R00341 8 ATP:oxaloacetate carboxy-lyase (transphosphorylating)
R00342 8 (S)-malate:NAD+ oxidoreductase
R00345 8 Orthophosphate:oxaloacetate carboxyl-lyase (phosphorylating)
R00346 8 Pyrophosphate:oxaloacetate carboxy-lyase (transphosphorylating)
R00350 8 4-Hydroxy-4-carboxymethyl-2-oxoglutarate pyruvate-lyase
R00351 8 Citrate oxaloacetate-lyase ((pro-3S)-CH2COO- -> acetyl-CoA)
R00352 8 ATP:citrate oxaloacetate-lyase ((pro-3S)-CH2COO-
->acetyl-CoA)(ATP-dephosphorylating)
R00354 8 (3S)-Citryl-CoA oxaloacetate-lyase
R00360 8 (S)-Malate:oxygen oxidoreductase
R00362 8 Citrate oxaloacetate-lyase ((pro-3S)-CH2COO- -->acetate)
R00363 8 Oxaloacetate keto-enol-isomerase
R00468 8 Glyoxylate:NADP+ oxidoreductase (CoA-oxalylating)
R00470 8 4-Hydroxy-2-oxoglutarate glyoxylate-lyase
R00471 8 D-4-Hydroxy-2-oxoglutarate glyoxylate-lyase
R00472 8 L-Malate glyoxylate-lyase (CoA-acetylating)
R00473 8 (3S)-3-Carboxy-3-hydroxypropanoyl-CoA glyoxylate-lyase
R00477 8 3-Oxalomalate glyoxylate-lyase
R00602 8 Hydorogen-peroxide:hydrogen-peroxide oxidoreductase
R00605 8 methanol:NAD+ oxidoreductase
R00608 8 Methanol:oxygen oxidereductase
R00614 8 Formaldehyde:formaldehyde oxidoreductase
R00658 8 2-Phospho-D-glucerate hydro-lyase
R01016 8 Glycerone-phosphate phospho-lyase
R01082 8 (S)-Malate hydro-lyase
R01121 8 ATP:(R)-5-diphosphomevalonate carboxy-lyase (dehydrating)
R01180 8 3-Ethylmalate glyoxylate-lyase (CoA-butanoylating)
R01210 8 3-Methyl-2-oxobutanoate:NAD+
oxidoreductase(CoA-mehtylpropanoylating)
R01256 8 (S)-Malate:CoA ligase (ADP-forming)
R01447 8 (S)-Lactate:oxaloacetate oxidoreductase
R01511 8 D-Glycerate-3-phosphate phosphohydrolase
R01514 8 ATP:(R)-glycerate 3-phosphotransferase
R01688 8 ATP:butyrate 1-phosphotransferase
R01689 8 butanoate:NAD+ delta2-oxidoreductase
R01735 8 (R)-Lactaldehyde:NAD+ 2-oxidoreductase
R01745 8 (R)-Glycerate:NAD+ oxidoreductase
R01748 8 D-Glycerate-2-phosphate phosphohydrolase
R01749 8 D-Glycerate:NAD+ oxidoreductase (carboxylating)
R01751 8 (R,R)-Tartrate carboxy-lyase
R01752 8 D-Glyceraldehyde:NAD+ oxidoreductase
R01908 8 Oxalyl-CoA carboxy-lyase
R02257 8 Propane-1,2-diol:NAD+ oxidoreductase
R02258 8 (S)-Propane-1,2-diol:NAD+ oxidoreductase
R02260 8 (S)-Lactaldehyde:NADP+ oxidoreductase
R02261 8
R02278 8 2-Dehydro-3-deoxy-L-arabinonate hydro-lyase
R02419 8 (R)-Malate hydro-lyase
R02429 8 D-Xylonate hydro-lyase
R02491 8 L-Citramalyl-CoA hydro-lyase
R02522 8 L-Arabinonate hydro-lyase
R02527 8 (R)-Lactaldehyde:NAD+ oxidoreductase
R02528 8
R02531 8 Lactaldehyde:NAD+ 1-oxidoreductase
R02544 8 meso-tartrate:NAD+ oxidoreductase
R02601 8
R02660 8 2-Methylpropanoyl-CoA:(acceptor) 2,3-oxidoreductase
R02754 8 5-Dehydro-4-deoxy-D-glucarate tartronate-semialdehyde-lyase
R02940 8 2-Propyn-1-al:NAD+ oxidoreductase
R02947 8 2-Acetolactate carboxy-lyase
R02948 8 (S)-2-Hydroxy-2-methyl-3-oxobutanoate carboxy-lyase
R02955 8 Acetyl-CoA:citramalate CoA-transferase
R02963 8 Lactoyl-CoA hydro-lyase
R03032 8 D-Arabinonate hydro-lyase
R03051 8 2,3-Dihydroxy-3-methylbutanoate:NADP+ oxidoreductase (isomerizing)
R03052 8 2-Acetolactate methylmutase
R03127 8 Dihydroxyfumarate carboxy-lyase
R03128 8
R03153 8 Acetyl-CoA:citramalate CoA-transferase
R03157 8
R03158 8
R03277 8
R03544 8
R03567 8 6-Methylsalicylate carboxy-lyase
R03693 8 (S)-2-Methylmalate hydro-lyase
R03702 8 Triacetolactone lactonohydrolase
R03896 8 (R)-2-Methylmalate hydro-lyase
R03995 8
R04000 8 (E)-Glutaconate CoA-transferase
R04177 8 2-Hydroxyethylenedicarboxylate hydro-lyase
R04223 8
R04375 8
R04417 8
R04439 8 (R)-2,3-Dihydroxy-3-methylbutanoate:NADP+
oxidoreductase(isomerizing)
R04748 8 (S)-Hydroxyhexanoyl-CoA:NAD+ oxidoreductase
R04919 8
R05071 8 (S)-2-Acetolactate methylmutase
R05078 8
R05336 8
R07183 8 acetylacetone:oxygen oxidoreductase
R07290 8 formyl-CoA:oxalate CoA-transferase
R00024 9 D-Ribulose 1,5-bisphosphate carboxy-lyase (dimerizing)
R00264 9 2,5-dioxopentanoate:NADP+ 5-oxidoreductase
R00402 9 succinate:NAD+ oxidoreductase
R00842 9 sn-Glycerol-3-phosphate:NAD+ 2-oxidoreductase
R00846 9 sn-Glycerol-3-phosphate:oxygen 2-oxidoreductase
R00919 9
R00932 9 2-Hydroxyglutarate glyoxylate-lyase (CoA-propanoylating)
R01010 9 Glycerone phosphate phosphohydrolase (alkaline optimum)
R01011 9 ATP:glycerone phosphotransferase
R01012 9 Phosphoenolpyruvate:glycerone phosphotransferase
R01014 9 Erythrulose-1-phosphate formaldehyde-lyase
R01015 9 D-Glyceraldehyde-3-phosphate ketol-isomerase
R01036 9 Glycerol:NAD+ oxidoreductase
R01048 9 Glycerol hydro-lyase
R01058 9 D-glyceraldehyde 3-phosphate:NADP+ oxidoreductase
R01059 9 ATP:D-glyceraldehyde 3-phosphotransferase
R01085 9 3-Fumarylpyruvate acylhydrolase
R01087 9 Maleate cis-trans-isomerase
R01123 9 Isopentenyl-diphosphate delta3-delta2-isomerase
R01142 9 Methane,NADH:oxygen oxidoreductase (hydroxylating)
R01144 9 Oxaloacetate-4-methyl-ester oxaloacetohydrolase
R01209 9 2,3-Dihydroxy-3-methylbutanoate hydro-lyase
R01211 9 (R)-3,3-Dimethylmalate:NAD+ oxidoreductase (decarboxylating)
R01213 9 3-Carboxy-3-hydroxy-4-methylpentanoate
3-methyl-2-oxobutanoate-lyase(CoA-acetylating)
R01216 9 2-Hydroxy-2-isopropylbutanedioate formaldehyde-lyase
R01322 9 Citrate:CoA ligase (ADP-forming)
R01323 9 Acetyl-CoA:citrate CoA-transferase
R01324 9 Citrate hydro-lyase
R01325 9 Citrate hydro-lyase
R01336 9 Carboxymethyloxysuccinate glycolate-lyase
R01364 9 4-Fumarylacetoacetate fumarylhydrola
R01512 9 ATP:3-phospho-D-glycerate 1-phosphotransferase
R01513 9 3-Phospho-D-glycerate:NAD+ 2-oxidoreductase
R01515 9 3-Phospho-D-glyceroyl phosphate phosphohydrolase
R01516 9 3-Phospho-D-glycerate 1,2-phosphomutase
R01518 9 2-Phospho-D-glycerate 2,3-phosphomutase
R01610 9
5-Dehydro-2-deoxy-D-glyconate-6-phosphatemalonate-semialdehyde-lyase
R01644 9 4-Hydroxybutanoate:NAD+ oxidoreductase
R01785 9 L-Xylulose 1-phosphate lactaldehyde-lyase
R02262 9 L-Fuculose-1-phosphate lactaldehyde-lyase
R02263 9 L-Rhamnulose-1-phosphate lactaldehyde-lyase
R02279 9 5-Dehydro-4-deoxy-D-glucarate hydro-lyase (decarboxylating)
R02376 9 Propane-1,2-diol hydro-lyase
R02404 9 Itaconate:CoA ligase (ADP-forming)
R02427 9 D-Xylonolactone lactonohydrolase
R02428 9 D-Xylono-1,4-lactone lactonohydrolase
R02490 9 Citramalyl-CoA hydro-lyase
R02525 9 L-Arabinono-1,5-lactone lactonohydrolase
R02526 9 L-Arabinono-1,4-lactone lactonohydrolase
R02545 9 meso-Tartaric acid:NAD+ oxidoreductase
R02546 9 (R,R)-Tartrate epimerase
R02547 9 trans-2,3-Epoxysuccinate hydrolase
R02568 9 D-Fructose 1-phosphate D-glyceraldehyde-3-phosphate-lyase
R02577 9 Propane-1,2-diol:NAD+ 1-oxidoreductase
R02602 9 4-Oxalocrotonate carboxy-lyase
R02604 9
R02664 9
R02714 9 D-Arabinono-1,4-lactone lactonohydrolase
R02752 9 D-Glucarate hydro-lyase
R02855 9 (R)-Acetoin:NAD+ oxidoreductase
R02946 9 (R,R)-Butane-2,3-diol:NAD+ oxidoreductase
R02949 9 (R)-Acetoin racemase
R03045 9 3-Hydroxypropionyl-CoA hydro-lyase
R03080 9 (R)-Propane-1,2-diol:NAD+ oxidoreductase
R03081 9 2-Dehydro-3-deoxy-D-fuconate glycolaldehyde
R03140 9 D-Ribulose 1,5-bisphosphate carboxy-lyase (dimerizing)
R03246 9 1,2,3-Trihydroxybenzene:oxygen 1,2-oxidoreductase (decyclizing)
R03562 9 Toluene,NADPH:oxogen oxidoreductase (2-hydroxylating)
R03566 9 3-Cresol,NADPH:oxogen oxidoreductase (2-hydroxylating)
R03694 9
R03695 9
R03774 9 L-Rhamnonate hydro-lyase
R03897 9
R03898 9
R03966 9
R04224 9 (S)-3-Hydroxyisobutyryl-CoA hydro-lyase
R04399 9
R04440 9 (R)-2,3-Dihydroxy-3-methylbutanoate:NADP+
oxidoreductase(isomerizing)
R04441 9 (R)-2,3-Dihydroxy-3-methylbutanoate hydro-lyase
R04488 9
R04749 9 (S)-Hydroxyhexanoyl-CoA hydro-lyase
R04781 9 4-Carboxy-4-hydroxy-2-oxoadipate hydro-lyase
R05138 9
R05378 9 2-Deoxy-5-keto-D-gluconic acid 6-phosphate
Dihydroxyacetonephosphate-lyase
R05509 9
R05608 9 D-galactarate hydro-lyase
R05679 9 sn-Glycerol-1-phosphate:NAD 2-oxidoreductase
R05884 9 isopentenyl-diphosphate:NAD(P)+ oxidoreductase
R06180 9
R06789 9
R00038 10 4-Hydroxy-3-hexanone propanal-lyase
R00265 10 2-Oxoglutarate:NADP+ 2-oxidoreductase (CoA-succinylating)
R00268 10 Oxalosuccinate:NADP+ oxidoreductase (decarboxylating)
R00271 10 2-Hydroxybutane-1,2,4-tricarboxylate
2-oxoglutarate-lyase(CoA-acetylating)
R00272 10 2-Oxoglutarate carboxy-lyase
R00405 10 Succinate:CoA ligase (ADP-forming)
R00406 10
R00407 10 Succinyl-CoA hydrolase
R00409 10 (2S,3R)-3-Hydroxybutane-1,2,3-tricarboxylate pyruvate-lyase
R00410 10 Succinyl-CoA:3-oxo-acid CoA-transferase
R00474 10 2-Hydroxy-3-oxoadipate glyoxylate-lyase (carboxylating)
R00479 10 Isocitrate glyoxylate-lyase
R00709 10 Isocitrate:NAD+ oxidoreductase (decarboxylating)
R00713 10 Succinate-semialdehyde:NAD+ oxidoreductase
R00816 10 Catechol:oxygen 2,3-oxidoreductase(decyclizing)
R00841 10 Glycerol-3-phosphate phosphohydrolase
R00845 10 sn-glycerol-3-phosphate:NADP+ 1-oxidoreductase
R00847 10 ATP:glycerol 3-phosphotransferase
R00866 10 ATP:D-fructose 1-phosphotransferase
R00920 10 Propanoate:CoA ligase (ADP-forming)
R00921 10 acetyl-CoA:phosphate acetyltransferase
R00922 10 2-Methyl-3-oxopropanoate:NAD+ oxidoreductase (CoA-propanoylating)
R00923 10 (S)-2-Methyl-3-oxopropanoyl-CoA carboxy-lyase
R00927 10 Propanoyl-CoA:acetyl-CoA C-acyltransferase
R00928 10 Acetyl-CoA:propanoate CoA-transferase
R00930 10 (S)-2-Methyl-3-oxopropanoyl-CoA:pyruvate carboxyltransferase
R00931 10 2-Methylcitrate oxaloacetate-lyase
R00934 10
R00935 10 (S)-Methylmalonate semialdehyde:NAD+
oxidoreductase(CoA-propanoylating)
R00994 10
R01030 10 sn-Glycero-3-phosphocholine glycerophosphohydrolase
R01034 10 Glycerol:NAD+ oxidoreductase
R01043 10 Glycerol-2-phosphate phosphohydrolase
R01044 10 Pyrophosphate:glycerol 1-phosphotransferase
R01047 10 Glycerol hydro-lyase
R01061 10 D-Glyceraldehyde-3-phosphate:NAD+ oxidoreductase(phosphorylating)
R01064 10
2-Dehydro-3-deoxy-D-galactonate-6-phosphateD-glyceraldehyde-3-phosphate-lyase
R01066 10 2-Deoxy-D-ribose-5-phosphate acetaldehyde-lyase
R01068 10 D-Fructose-1,6-bisphosphate D-glyceraldehyde-3-phosphate-lyase
R01069 10 D-Tagatose 1,6-bisphosphate triosephosphate lyase
R01070 10 beta-D-fructose 1,6-bisphosphate
D-glyceraldehyde-3-phosphate-lyase
R01429 10 D-xylose:NAD+ 1-oxidoreductase
R01440 10 D-Xylulose-5-phosphate:formaldehyde glycolaldehydetransferase
R01449 10 Acetyl-CoA:propanoate CoA-transferase
R01523 10 ATP:D-ribulose-5-phosphate 1-phosphotransferase
R01559 10 Succinyl-CoA:oxalate CoA-transferase
R01574 10 D-Arabinose:NAD+ 1-oxidoreductase
R01621 10 D-Xylulose 5-phosphate D-glyceraldehyde-3-phosphate-lyase
R01632 10 Protocatechuate:oxygen 4,5-oxidoreductase (decyclizing)
R01645 10 4-hydroxy-2-oxo-heptandioate succinate semialdehyde-lyase
R01647 10
R01658 10
Dimethylallyl-diphosphate:isopentenyl-diphosphatedimethylallyltranstransferase
R01659 10
Dimethylallyl-diphosphate:isopentenyl-diphosphatedimethylallylcistransferase
R01662 10 3-Phospho-D-glyceroyl phosphate 2,3-phosphomutase
R01756 10 D-threo-Aldose:NAD+ 1-oxidoreductase
R01757 10 L-Arabinose:NAD+ 1-oxidoreductase
R01859 10 Propanoyl-CoA:carbon-dioxide ligase (ADP-forming)
R01899 10 Isocitrate:NADP+ oxidoreductase (decarboxylating)
R01900 10 Isocitrate hydro-lyase
R01902 10 ATP:L-rhamnulose 1-phosphotransferase
R01981 10 uronate:NAD+ 1-oxidoreductase
R02069 10 D-Fructose 1,6-bisphosphate phosphohydrolase
R02071 10 ATP:D-fructose-1-phosphate 6-phosphotransferase
R02084 10 succinyl-CoA:3-hydroxy-3-methylglutarate CoA-transferase
R02243 10 cis-Aconitate carboxy-lyase
R02244 10 trans-Aconitate delta2-delta3-isomerase
R02343 10 Acetoin:NAD+ oxidoreductase
R02377 10 Propane-1,3-diol:NAD+ 1-oxidoreductase
R02407 10 Succinyl-CoA:citramalate CoA-transferase
R02472 10 (R)-Pantoate:NADP+ 2-oxidoreductase
R02550 10
R02591 10 sn-Glycero-3-phosphocholine cholinephosphohydrolase
R02603 10
R02607 10 3-Phosphoglycerate:NAD+ 2-oxidoreductase
R02648 10 Glycerol 1,2-cyclic phosphate 2-glycerophosphohydrolase
R02715 10 D-Arabinono-1,4-lactone:oxygen oxidoreductase
R02762 10 2-Hydroxymuconate semialdehyde:NAD+ 6-oxidoreductase
R02763 10
R02956 10 Succinyl-CoA:citramalate CoA-transferase
R02957 10 D-Glucuronolactone:NAD+ oxidoreductase
R03014 10 ATP:L-rhamnulose 1-phosphotransferase
R03154 10 Succinyl-CoA:citramalate CoA-transferase
R03181 10 4-Maleylacetoacetate cis-trans-isomerase
R03198 10 (R)-4-dehydropantoate:NAD+ 4-oxidoreductase
R03241 10 ATP:L-fuculose 1-phosphotransferase
R03247 10 Gallate carboxy-lyase
R03298 10
R03541 10 Prenyl-diphosphate pyrophosphohydrolase
R03559 10 toluene,NADH:oxygen oxidoreductase (1,2-hydroxylating)
R03560 10 Toluene,NADPH:oxogen oxidoreductase (2-hydroxylating)
R03568 10 4-Cresol,NADPH:oxogen oxidoreductase (2-hydroxylating)
R03608 10 o-Cresol,NADPH:oxogen oxidoreductase (2-hydroxylating)
R03671 10 D-Fuconate hydro-lyase
R03707 10 (S,S)-Butane-2,3-diol:NAD+ oxidoreductase
R03772 10 L-rhamno-1,4-lactone lactonohydrolase
R03868 10 3-Maleylpyruvate cis-trans-isomerase
R03968 10 2-Isopropylmalate hydro-lyase
R04088 10 Toluene-cis-1,2-dihydrodiol:NAD+ oxidoreductase
R04089 10 3-Methylcatechol:oxygen 2,3-oxidoreductase(decyclizing)
R04351 10 ATP:5-dehydro-2-deoxy-D-gluconate 6-phosphotransferase
R04453 10
4-Carboxy-2-hydroxy-cis,cis-muconate-6-semialdehyde:NADP+6-oxidoreductase
R04482 10 4-Carboxy-2-oxo-3-hexenedioate
delta2,delta4-2-oxo,delta3-isomerase
R04489 10 2-Hydroxy-2-hydropyrone-4,6-dicarboxylate lyase (decyclizing)
R05064 10 (S)-3-Hydroxyisobutyryl-CoA hydrolase
R05076 10
R05250 10
R05298 10
R05309 10
1,6-dihydroxy-5-methylcyclohexa-2,4-dienecarboxylate:NAD+oxidoreductase
(decarboxylating)
R05314 10
1,2-Dihydroxy-6-methylcyclohexa-3,5-dienecarboxylate:NAD+oxidoreductase
(decarboxylating)
R05362 10 2-Hydroxy-6-oxoocta-2,4,7-trienoate formylhydrolase
R05373 10 Methylmalonyl-CoA carboxy-lyase
R05598 10 Benzylsuccinate fumarate-lyase
R05605 10
2-dehydro-3-deoxy-D-gluconate-6-phosphateD-glyceraldehyde-3-phosphate-lyase
R05636 10 1-Deoxy-D-xylulose-5-phosphate pyruvate-lyase (carboxylating)
R05661 10
R06788 10
R06915 10 salicylate,NADH:oxygen
oxidoreductase(1-hydroxylating,decarboxylating)
R06985 10 trans-Hex-2-enoyl-CoA reductase
R06987 10 Acetyl-CoA:formate C-acetyltransferase
R07219 10 dimethyallyl diphosphate:NADP+ oxidoreductase
R07298 10 glycerol-1-phosphate phosphohydrolase
R00053 11 Tannin acylhydrolase
R00058 11 1,2-Benzenediol:oxygen oxidoreductase
R00080 11 Catechol:oxygen oxidoreductase (dimerizing)
R00307 11
R00756 11 ATP:D-fructose-6-phosphate 1-phosphotransferase
R00760 11 ATP:D-fructose 6-phosphotransferase
R00762 11 D-Fructose-1,6-bisphosphate 1-phosphohydrolase
R00764 11 Pyrophosphate:D-fructose-6-phosphate 1-phosphotransferase
R00812 11 cis-1,2-dihydrobenzene-1,2-diol:NAD+ oxidoreductase
R00813 11
cis-1,2-dihydroxycyclohexa-3,5-diene-1-carboxylate:NAD+oxidoreductase
R00814 11 trans-1,2-dihydrobenzene-1,2-diol:NADP+ oxidoreductase
R00815 11 phenol,NADPH:oxogen oxidoreductase (2-hydroxylating)
R00817 11 Catechol:oxygen 1,2-oxidoreductase(decyclizing)
R00818 11 salicylate,NADH:oxygen oxidoreductase
(1-hydroxylating,decarboxylating)
R00819 11 Benzoate,NADH:oxygen oxidoreductase
(1,2-hydroxylating,decarboxylating)
R00820 11 1,6-dihydroxycyclohexa-2,4-diene-1-carboxylate:NAD+
oxidoreductase(decarboxylating)
R00821 11 2,3-Dihydroxybenzoate carboxy-lyase
R00822 11 Protocatechuate carboxy-lyase
R00829 11 Succinyl-CoA:acetyl-CoA C-acyltransferase
R00833 11 (R)-2-Methyl-3-oxopropanoyl-CoA CoA-carbonylmutase
R00867 11 ATP:D-fructose 6-phosphotransferase
R00868 11 D-Mannitol:NAD+ 2-oxidoreductase
R00872 11 D-Fructose 2-phosphate phosphatase
R00875 11 D-Glucitol:NAD+ 2-oxidoreductase
R00877 11 D-Mannose ketol-isomerase
R00878 11 alpha-D-Glucose ketol-isomerase
R00995 11
R00998 11 (R)-2-Ethylmalate 2-oxobutanoyl-lyase (CoA-acylating)
R01000 11 2-Hydroxybutyrate:NAD+ oxidoreductase
R01056 11 D-Ribose-5-phosphate ketol-isomerase
R01296 11 4-hydroxybenzoate,NAD(P)H:oxygen oxidoreductase (3-hydroxylating)
R01353 11 ATP:acetate phosphotransferase
R01355 11 2,3-Dimethylmalate pyruvate-lyase
R01431 11 Xylitol:NADP+ oxidoreductase
R01432 11 D-Xylose ketol-isomerase
R01483 11 D-Glucuronolactone lactonohydrolase
R01507 11 2,3-Dihydroxybenzoate:oxygen 3,4-oxidoreductase (decyclizing)
R01524 11 D-Ribitol-5-phosphate:NAD+ 2-oxidoreductase
R01526 11 ATP:D-ribulose 5-phosphotransferase
R01528 11 6-Phospho-D-gluconate:NADP+ 2-oxidoreductase (decarboxylating)
R01529 11 D-Ribulose-5-phosphate 3-epimerase
R01530 11 D-Arabinose-5-phosphate ketol-isomerase
R01541 11 ATP:2-dehydro-3-deoxy-D-gluconate 6-phosphotransferase
R01573 11 ATP:D-arabinose 5-phosphotransferase
R01576 11 3-Deoxy-D-manno-octulosonate D-arabinose-lyase
R01577 11 D-Arabinose ketol-isomerase
R01627 11 3-Dehydroshikimate hydro-lyase
R01628 11 3-hydroxybenzoate,NADPH:oxygen oxidoreductase (4-hydroxylating)
R01629 11
R01631 11 Protocatechuate:oxygen 3,4-oxidoreductase (decyclizing)
R01633 11
(3S,4R)-3,4-dihydroxycyclohexa-1,5-diene-1,4-dicarboxylate:NAD+oxidoreductase
R01634 11 3,4-Dihydroxyphthalate carboxy-lyase
R01635 11 4,5-Dihydroxyphthalate carboxy-lyase
R01639 11 ATP:D-xylulose 5-phosphotransferase
R01754 11 ATP:L-arabinose 1-phosphotransferase
R01758 11 L-Arabitol:NAD+ 1-oxidoreductase
R01761 11 L-Arabinose ketol-isomerase
R01763 11 Benzyl alcohol:NAD+ oxidoreductase
R01901 11 ATP:L-xylulose 5-phosphotransferase
R01903 11 L-Arabitol:NAD+ 4-oxidoreductase (L-xylulose-forming)
R01905 11 3-Dehydro-L-gulonate carboxy-lyase
R01906 11
R01980 11 ATP:D-galacturonate 1-phosphotransferase
R01983 11 D-Galacturonate ketol-isomerase
R01984 11
R02003 11 Geranyl-diphosphate:isopentenyl-diphosphate
geranyltrans-transferase
R02004 11
R02006 11 Geranyl-diphosphate pyrophosphate-lyase
(cyclizing,sabinene-hydrate-forming)
R02007 11 (+)-Bornyl-diphosphate lyase (decyclizing)
R02009 11 geranyldiphosphate diphosphate lyase (myrcene forming)
R02010 11
R02011 11
R02012 11 geranyldiphosphate diphosphate lyase (pinene forming)
R02013 11 geranyldiphosphate diphosphate lyase (limonene forming)
R02036 11 6-Phospho-D-gluconate hydro-lyase
R02047 11 3-Hydroxy-2-methylpropanoate:NAD+ oxidoreductase
R02073 11 Pyrophosphate:D-fructose-6-phosphate 1-phosphotransferase
R02344 11 (S,S)-Butane-2,3-diol:NAD+ oxidoreductase
R02437 11 L-Rhamnose ketol-isomerase
R02471 11
R02519 11 Homogentisate:oxygen 1,2-oxidoreductase (decyclizing)
R02656 11 Gentisate:oxygen 1,2-oxidoreductase (decyclizing)
R02749 11 2-Deoxy-D-ribose 1-phosphate 1,5-phosphomutase
R02750 11
R02764 11 (S)-Methylmalonyl-CoA hydrolase
R02765 11 (R)-2-Methyl-3-oxopropanoyl-CoA 2-epimerase
R03119 11 propane-1,3-diol:NAD+ 1-oxidoreductase
R03163 11 L-Fucose ketol-isomerase
R03183 11 L-Gulono-1,4-lactone:NADP+ 1-oxidoreductase
R03236 11 ATP:D-tagatose-6-phosphate 1-phosphotransferase
R03381 11 3-Oxopropanoate:NAD+ oxidoreductase
(decarboxylating,CoA-acetylating)
R03387 11 ATP:2-dehydro-3-deoxy-galactonokinase
R03444 11 2-Hydroxybutane-1,2,4-tricarboxylate hydro-lyase
R03549 11 Gallate:oxygen 3,4-oxidoreductase (decyclizing)
R03550 11 Gallate:oxygen 4,5-oxidoreductase (decyclizing)
R03551 11
R03869 11 (S)-Methylmalonate semialdehyde:NAD+ oxidoreductase
R03871 11 (S)-Methylmalonate semialdehyde:oxygen oxidoreductase
R03942 11 L-Rhamnofuranose:NAD+ 1-oxidoreductase
R04001 11 3-Isopropylmalate hydro-lyase
R04131 11
R04132 11
R04203 11 (2S,3S)-3-hydroxy-2-methylbutanoyl-CoA:NAD+ oxidoreductase
R04277 11 2-Pyrone-4,6-dicarboxylate lactonohydrolase
R04278 11 2-Hydroxy-2-hydropyrone-4,6-dicarboxylate:NAD+ 6-oxidoreductase
R04376 11
R04424 11 2-Hydroxybutane-1,2,3-tricarboxylate hydro-lyase
R04425 11 (2S,3R)-3-Hydroxybutane-1,2,3-tricarboxylate hydro-lyase
R04747 11 Hexanoyl-CoA:acetyl-CoA C-acyltransferase
R04779 11 ATP:D-fructose-6-phosphate 1-phosphotransferase
R04780 11 beta-D-Fructose 1,6-bisphosphate 1-phosphohydrolase
R04895 11
R05066 11 3-Hydroxy-2-methylpropanoate:NAD+ oxidoreductase
R05249 11 Resorcinol,NADPH:oxogen oxidoreductase (2-hydroxylating)
R05274 11 vanillate:oxygen oxidoreductase (demethylating)
R05297 11
R05338 11 D-arabino-3-Hexulose 6-phosphate formaldehyde-lyase
R05361 11
2-Hydroxy-6-oxo-6-(2-hydroxyphenoxy)-hexa-2,4-dienoatebenzoylhydrolase
R05366 11 2-Hydroxy-6-oxo-octa-2,4-dienoate acylhydrolase
R05404 11
R05428 11
R05588 11
R05660 11
R05665 11
R05688 11 1-Deoxy-D-xylulose-5-phosphate isomeroreductase
R05765 11 geranyldiphosphate diphosphate lyase (pinene forming)
R05766 11 geranyldiphosphate diphosphate lyase (pinene forming)
R05831 11 xylitol:NAD oxidoreductase
R05850 11 L-ribulose-5-phosphate 4-epimerase
R05864 11 4-Hydroxy-2-oxohexanoate hydro-lyase
R06120 11 geranyldiphosphate diphosphate lyase [(+)-(R)-limonene-forming]
R06785 11
R06787 11
R06897 11 2,4-dihydroxyhept-2-enedioate hydro-lyase
R06914 11
R07281 11 3,4-Dihydroxy-2-butanone 4-phosphate synthase
R07312 11 4-hydroxyphenylacetate carboxy-lyase
R07413 11
R00010 12 alpha,alpha-Trehalose glucohydrolase
R00027 12 2-Hydroxy-1,2-diphenylethanone benzaldehyde-lyase
R00028 12 alpha-D-Glucoside glucohydrolase
R00042 12 4-Hydroxyphenylpyruvate:oxygen oxidoreductase (decarboxylating)
R00299 12 ATP:D-glucose 6-phosphotransferase
R00300 12 D-Glucose:NAD+ 1-oxidoreductase
R00301 12 D-Glucose:NADP+ 1-oxidoreductase
R00302 12 Pyranose:oxygen 2-oxidoreductase
R00303 12 D-Glucose-6-phosphate phosphohydrolase
R00304 12 D-Glucose-1-phosphate phosphohydrolase
R00306 12 1,4-beta-D-Glucan glucohydrolase
R00327 12 6-Acetyl-D-glucose acetylhydrolase
R00702 12 Farnesyl-diphosphate:farnesyl-diphosphate farnesyltransferase
R00758 12 D-Mannitol-1-phosphate:NAD+ 5-oxidoreductase
R00761 12 D-Fructose-6-phosphate D-erythrose-4-phosphate-lyase
R00763 12 D-Fructose-2,6-bisphosphate 2-phosphohydrolase
R00771 12 D-Glucose-6-phosphate ketol-isomerase
R00772 12 D-Mannose-6-phosphate ketol-isomerase
R00801 12 alpha-D-Glucoside glucohydrolase
R00850 12 sn-Glycerol-3-phosphate:D-glucose 6-phosphotransferase
R00874 12 D-Glucose:D-fructose oxidoreductase
R00947 12 D-Glucose-1-phosphate phosphohydrolase
R01050 12 ATP:D-ribose-5-phosphate 1-phosphotransferase
R01051 12 ATP:D-ribose 5-phosphotransferase
R01057 12 D-Ribose 1,5-phosphomutase
R01067 12 D-Fructose 6-phosphate:D-glyceraldehyde-3-phosphate
glycolaldehydetransferase
R01081 12 D-Ribose ketol-isomerase
R01184 12 myo-Inositol:oxygen oxidoreductase
R01238 12 4-Hydroxybenzoate carboxy-lyase
R01241 12
R01293 12 4-hydroxybenzaldehyde:NAD+ oxidoreductase
R01295 12 benzoate,NADPH:oxygen oxidoreductase(4-hydroxylating)
R01297 12 4-hydroxybenzoate,NADH:oxygen oxidoreductase
(1-hydroxylating,decarboxylating)
R01301 12 4-Hydroxybenzoyl-CoA hydrolase
R01302 12
R01305 12 2,4'-Dihydroxyacetophenone oxidoreductase (C-C-bond-cleaving)
R01308 12
R01326 12 ATP:D-glucose 6-phosphotransferase
R01419 12 Benzaldehyde:NAD+ oxidoreductase
R01421 12 Benzoyl phosphate phosphohydrolase
R01426 12
R01475 12 ATP:D-glucuronate 1-phosphotransferase
R01476 12 ATP:D-glucuronate 1-phosphotransferase
R01481 12 L-Gulonate:NADP+ 6-oxidoreductase
R01482 12 D-Glucuronate ketol-isomerase
R01484 12 D-Glucurono-6,2-lactone lactonohydrolase
R01505 12 2,3-dihydro-2,3-dihydroxybenzoate:NAD+ oxidoreductase
R01506 12 2,3-Dihydroxybenzoate:oxygen 2,3-oxidoreductase (decyclizing)
R01538 12 D-Gluconate hydro-lyase
R01540 12 D-Altronate hydro-lyase
R01542 12 2-Dehydro-3-deoxy-D-gluconate:NAD+ 5-oxidoreductase
R01543 12 2-Dehydro-3-deoxy-D-gluconate:NADP+ 6-oxidoreductase
R01602 12 alpha-D-Glucose 1-epimerase
R01641 12
Sedoheptulose-7-phosphate:D-glyceraldehyde-3-phosphateglycolaldehyde
transferase
R01718 12 Isomaltose 6-alpha-D-glucanohydrolase
R01737 12 ATP:D-Gluconate 6-phosphotransferase
R01764 12 Benzoylformate carboxy-lyase
R01786 12 ATP:D-glucose 6-phosphotransferase
R01787 12 alpha-D-Glucose:NADP+ 1-oxidoreductase
R01788 12 alpha-D-Glucose 6-phosphate phosphohydrolase
R01819 12 D-Mannose-6-phosphate ketol-isomerase
R01830 12 beta-D-Fructose
6-phosphate:D-glyceraldehyde-3-phosphateglycolaldehyde transferase
R01893 12 Ribitol:NAD+ 2-oxidoreductase
R01896 12 Xylitol:NAD+ 2-oxidoreductase (D-xylulose-forming)
R01898 12 D-Lyxose ketol-isomerase
R02032 12 6-Phospho-2-dehydro-D-gluconate:NAD+ 2-oxidoreductase
R02035 12 6-Phospho-D-glucono-1,5-lactone lactonohydrolase
R02061 12
trans,trans-Farnesyl-diphosphate:isopentenyl-diphosphatefarnesyltranstransferase
R02136 12 ATP:xylitol 5-phosphotransferase
R02167 12 D-Mannitol-1-phosphate phosphohydrolase
R02303 12 ATP:farnesyl-diphosphate phosphotransferase
R02305 12 2-trans,6-trans-farnesyldiphosphate diphosphate-lyase
(cyclizing,pentalenene-forming)
R02306 12 trans,trans-Farnesyl-diphosphate sesquiterpenoid-lyase
R02307 12 trans,trans-Farnesyl-diphosphate farnesyltransferase (bicyclizing)
R02310 12 trans,trans-Farnesyl-diphosphate sesquiterpenoid-lyase
R02311 12 2-trans,6-trans-Farnesyl-diphosphate diphosphate-lyase
(cyclizing,(+)-delta-cadinene-forming)
R02345 12 3-Hydroxybutan-2-one:D-ribose-5-phosphate aldehydetransferase
R02438 12
R02439 12 ATP:L-ribulose 5-phosphotransferase
R02441 12 L-Arabitol:NAD+ 2-oxidoreductase (L-ribulose-forming)
R02468 12 (-)-Limonene,NADPH:oxygen oxidoreductase (6-hydroxylating)
R02469 12 (-)-limonene,NADPH:oxygen oxidoreductase (3-hydroxylating)
R02470 12 (-)-Limonene,NADPH:oxygen oxidoreductase (7-hydroxylating)
R02489 12 Gentisate carboxy-lyase
R02514 12 4-hydroxyphenylacetate,NADH:oxygen oxidoreductase
(1-hydroxylating)
R02515 12 3-hydroxyphenylacetate,NADH:oxygen oxidoreductase
(6-hydroxylating)
R02518 12
R02520 12
R02521 12 4-Hydroxyphenylpyruvate:oxygen
oxidoreductase(hydroxylating,decarboxylating)
R02555 12 D-Altronate:NAD+ 3-oxidoreductase
R02589 12 3-hydroxybenzoate,NADH:oxygen oxidoreductase (6-hydroxylating)
R02606 12 2,6-Dioxo-6-phenylhexa-3-enoate benzoylhydrolase
R02637 12 3-Dehydro-L-gulonate:NAD+ 2-oxidoreductase
R02640 12 L-Gulonate:NAD+ 3-oxidoreductase
R02655 12 Gentisate aldehyde:NAD+ oxidoreductase
R02657 12
R02695 12 4-Hydroxyphenylacetaldehyde:NAD+ oxidoreductase
R02698 12 4-hydroxyphenylacetate,NADH:oxygen oxidoreductase
(3-hydroxylating)
R02703 12 D-Mannitol-1-phosphate:NAD+ 5-oxidoreductase
R02730 12 D-Fructose-2,6-bisphosphate 6-phosphohydrolase
R02731 12 D-Fructose-2,6-bisphosphate 2-phosphohydrolase
R02732 12 ATP:D-fructose-6-phosphate 2-phosphotransferase
R02740 12 alpha-D-Glucose 6-phosphate ketol-isomerase
R02865 12 ATP:D-hexose 6-phosphotransferase
R02866 12 Sorbitol-6-phosphate phosphohydrolase
R02927 12 ATP:D-tagatose 6-phosphotransferase
R02933 12 L-Gulono-1,4-lactone lactonohydrolase
R02941 12 salicylaldehyde:NAD+ oxidoreductase
R02942 12 Acetylsalicylate O-acetylhydrolase
R02990 12 Succinyl-CoA:3-oxoadipate CoA-transferase
R03033 12 D-Galactonate hydro-lyase
R03068 12 2,3-Dimethylmalate hydro-lyase
R03084 12 3-Dehydroquinate hydro-lyase
R03161 12 ATP:6-deoxy-L-galactose 1-phosphotransferase
R03184 12 L-gulono-1,4-lactone:oxygen 3-oxidoreductase
R03240 12 D-Galactose 6-phosphate ketol-isomerase
R03244 12 L-ribulose-5-phosphate 3-epimerase
R03254 12
2-Dehydro-3-deoxy-D-octonate-8-phosphateD-arabinose-5-phosphate-lyase
(pyruvate-phosphorylating)
R03307 12 2-Carboxy-2,5-dihydro-5-oxofuran-2-acetate lyase (decyclizing)
R03308 12 3-Carboxy-2,5-dihydro-5-oxofuran-2-acetate lyase (decyclizing)
R03321 12 beta-D-Glucose 6-phosphate ketol-isomerase
R03350 12 3-Deoxy-D-manno-octulosonate-8-phosphate 8-phosphohydrolase
R03352 12 3-Hydroxy-2-methylpropanoyl-CoA hydrolase
R03369 12
3-(2-hydroxyphenyl)propanoate,NADH2:oxygenoxidoreductase(3-hydroxylating)
R03383 12
R03543 12 benzene,NADH:oxygene 1,2-oxidoreductase
R03891 12 Benzene-1,2,4-triol:oxygen 1,2-oxidoreductase (decyclizing)
R03920 12 ATP:D-fructose 6-phosphotransferase
R03959 12 2,5-Dihydro-5-oxofuran-2-acetate lyase (decyclizing)
R04061 12 Benzene-1,2,4-triol:oxygen 1,2-oxidoreductase (decyclizing)
R04133 12 5-Oxopent-3-ene-1,2,5-tricarboxylate carboxy-lyase
R04134 12
R04204 12 (2S,3S)-3-Hydroxy-2-methylbutanoyl-CoA hydro-liase
R04280 12 3-O-Methylgallate:oxygen 4,5-oxidoreductase (decyclizing)
R04371 12 Homoisocitrate hydro-lyase
R04380 12 5-Oxopent-3-ene-1,2,5-tricarboxylate carboxy-lyase
R04426 12 3-Isopropylmalate:NAD+ oxidoreductase
R04745 12 (S)-Hydroxyoctanoyl-CoA:NAD+ oxidoreductase
R05148 12 benzene-1,4-dicarboxylate, NADH:oxygen
oxidoreductase(1,2-hydroxylating)
R05273 12 4-Hydroxy-3-methoxybenzoate:oxygen oxidoreductase
R05275 12
cis-4,5-dihydroxycyclohexa-1(6),2-diene-1,2-dicarboxylate:NAD+oxidoreductase
R05296 12 2-Hydroxy-5-methyl-cis,cis-muconic semialdehyde formylhydrolase
R05339 12
R05354 12
R05360 12
2-Hydroxy-6-oxo-6-(2-hydroxyphenyl)-hexa-2,4-dienoatebenzoylhydrolase
R05374 12 2-Oxo-5-methyl-cis-muconate carboxy-lyase
R05375 12 4-Hydroxyphthalate carboxy-lyase
R05399 12 1,2,4-trihydroxybenzene:NAD oxidoreductase
R05413 12
R05416 12
R05450 12
R05555 12 Farnesyl diphosphate:Isopentenyl diphosphate farnesyl transferase
R05571 12 Galactitol-1-phosphate:NAD oxidoreductase
R05603 12
R05604 12 D-arabinitol:NAD 4-oxidoreductase
R05606 12 D-mannonate hydro-lyase
R05607 12 D-sorbitol-6-phosphate:NAD 2-oxidoreductase
R05621 12
R05659 12
R05663 12
R05664 12
R05698 12 Mannitol:oxygen oxidoreductase (cyclizing)
R05699 12 Vanillin:NAD oxidoreductase
R05865 12 2-Hydroxy-5-methyl-cis,cis-muconic-semialdehyde formylhydrolase
R06119 12 (R)-limonene,NADPH: oxygen oxidoreductase (6-hydroxylating)
R06223 12
R06398 12 (+)-limonene,NADH:oxygen oxidoreductase
R06523 12 trans,trans-farnesyl-diphosphate diphosphate-lyase
(cyclizing,vetispiradiene-forming)
R06602 12
R06603 12
R06783 12 trans-Cinnamate,NADH:oxygen oxidoreductase (2,3-hydroxylating)
R06784 12
R06786 12
R06847 12 shikimate:NAD+ 3-oxidoreductase
R06851 12 phenol,NADPH:oxygen oxidoreductase (2-hydroxylating)
R06853 12
R06913 12
R06925 12
R06941 12 (S)-3-hydroxyacyl-CoA:NAD+ oxidoreductase
R06989 12 2,5-Dihydro-5-oxofuran-2-acetate lyase (decyclizing)
R07125 12 3-dehydro-L-gulonate-6-phosphate carboxy-lyase
R07127 12 ATP:3-dehydro-L-gulonate 6-phosphotransferase
R07133 12 D-sorbitol-6-phosphate:NAD+ 2-oxidoreductase
R07134 12 D-arabinitol:NAD+ 2-oxidoreductase (D-ribulose-forming)
R07135 12 mannitol:NAD+ 1-oxidoreductase
R07152 12 xylitol:oxygen oxidoreductase
R07188 12 benzoate,NADH:oxygen oxidoreductase (1,2-hydroxylating)
R07246 12
sedoheptulose-7-phosphate:D-glyceraldehyde-3-phosphateglycolaldehydetransferase
R07346 12 D-glucitol:NADP+ oxidoreductase
R00015 13 Sucrose:sucrose 1F-beta-D-fructosyltransferase
R00016 13 D-Glucose-1-phosphate:D-glucose-1-phosphate 6-phosphotransferase
R00026 13 beta-D-Glucoside glucohydrolase
R00043 13 1,2-Bis(4-hydroxy-3-methoxyphenyl)ethylene:oxygen
oxidoreductase(alpha-beta-bond-cleaving)
R00647 13
R00802 13 alpha-D-Glucoside glucohydrolase
R00803 13 Sucrose:orthophosphate alpha-D-glucosyltransferase
R00805 13 Sucrose-6-phosphate phosphohydrolase
R00810 13 Sucrose glucosylmutase
R00834 13 D-Sorbitol 6-phosphate:NADP+ 1-oxidoreductase
R00835 13 D-Glucose-6-phosphate:NADP+ 1-oxoreductase
R00837 13 alpha,alpha-Trehalose-6-phosphate phosphoglucohydrolase
R00838 13 Maltose-6'-phosphate 6-phosphoglucohydrolase
R00839 13 6-Phospho-beta-D-glucosyl-(1,4)-D-gluxose glucohydrolase
R00840 13 1L-myo-Inositol-1-phosphate lyase (isomerizing)
R00949 13 ATP:D-glucose-1-phosphate 6-phosphotransferase
R00952 13 Cellobiose:orthophosphate alpha-D-glucosyltransferase
R00953 13 3-beta-D-Glucosylglucose:orthophosphate
alpha-D-glucosyltransferase
R00957 13
alpha-D-Glucose-1-phosphate:alpha-D-glucose-1-phosphate4-alpha-D-glucosyltransferase
(dephosphorylating)
R00959 13 alpha-D-Glucose 1-phosphate 1,6-phosphomutase
R00960 13 D-Glucose-1-phosphate:D-glucose-1-phosphate 6-phosphotransferase
R01079 13 D-Ribose:NADP+ 1-oxidoreductase
R01098 13 D-Galactose:oxygen 6-oxidoreductase
R01182 13 ATP:myo-inositol 1-phosphotransferase
R01183 13 myo-Inositol:NAD+ 2-oxidoreductase
R01185 13 myo-Inositol 1-phosphate phosphahydrolase
R01186 13 myo-Inositol 4-phosphate phosphahydrolase
R01187 13 1D-myo-Inositol 3-phosphate phosphahydrolase
R01193 13 sn-Glycero-3-phospho-1-inositol glycerophosphohydrolase
R01372 13 Phenylpyruvate:oxygen oxidoreductase
(hydroxylating,decarboxylating)
R01441 13 ATP:cellobiose 6-phosphotransferase
R01442 13 Cellobiose:oxygen 1-oxidoreductase
R01444 13 1,4-beta-D-Glucan glucohydrolase
R01445 13 Cellobiose 2-epimerase
R01519 13 D-Glucono-1,5-lactone lactonohydrolase
R01520 13 beta-D-Glucose:NAD+ 1-oxoreductase
R01522 13 beta-D-Glucose:oxygen 1-oxidoreductase
R01555 13 Maltose:orthophosphate 1-beta-D-glucosyltransferase
R01556 13 Acetyl-CoA:maltose O-acetyltransferase
R01557 13 Maltose alpha-D-glucosylmutase
R01600 13 ATP:D-glucose 6-phosphotransferase
R01652 13
R01660 13
3-phospho-D-glyceroyl-phosphate:D-glucose-1-phosphate6-phosphotransferase
R01694 13 L-Sorbose:NADP+ 5-oxidoreductase
R01695 13 L-Sorbose:oxygen 5-oxidoreductase
R01714 13 5-O-(1-Carboxyvinyl)-3-phosphoshikimate phosphate-lyase
R01715 13 Chorismate pyruvatemutase
R01717 13 Chorismate hydroxymutase
R01719 13
R01728 13 Prephenate:NAD+ oxidoreductase(decarboxylating)
R01738 13 D-Gluconate:NAD+ 5-oxidoreductase
R01739 13 D-gluconate:NADP+ oxidoreductase
R01817 13 D-mannitol-1-phosphate:NADP+ 6-oxidoreductase
R01818 13 D-Mannose 6-phosphate 1,6-phosphomutase
R01825 13 D-erythrose 4-phosphate:NAD+ oxidoreductase
R01826 13
Phosphoenolpyruvate:D-erythrose-4-phosphateC-(1-carboxyvinyl)transferase
(phosphate hydrolysing,2-carboxy-2-oxoethyl-forming)
R01827 13
Sedoheptulose-7-phosphate:D-glyceraldehyde-3-phosphateglyceronetransferase
R01829 13 Sedoheptulose 1,7-bisphosphate D-glyceraldehyde-3-phosphate-lyase
R01843 13 ATP:Sedoheptulose 7-phosphate 1-phosphotransferase
R01844 13 ATP:sedoheptulose 7-phosphate
R01845 13 Sedoheptulose 1,7-bisphosphate 1-phosphohydrolase
R01872 13 Quinate:NAD+ 5-oxidoreductase
R01934 13 (1R,2S)-1-hydroxybutane-1,2,4-tricarboxylate:NAD+
oxidoreductase(decarboxylating)
R02063 13
R02064 13 Geranylgeranyl-diphosphate pyrophosphate-lyase (cyclizing)
R02065 13
Geranylgeranyl-diphosphate:geranylgeranyl-diphosphategeranylgeranyltransferase
R02068 13 ent-Copalyl-diphosphate lyase
R02252 13 Phenylpropanoate:NAD+ delta2-oxidoreductase
R02253 13 trans-cinnamate,NADPH:oxygen oxidoreductase (4-hydroxylating)
R02254 13 trans-Cinnamate,NADPH:oxygen oxidoreductase (2-hydroxylating)
R02299 13 alpha-D-Ribose 1-phosphate 1,6-phosphomutase
R02363 13 Hydroquinone:oxygen oxidoreductase
R02412 13 ATP:shikimate 3-phosphotransferase
R02414 13 Shikimate:NADP+ 5-oxidoreductase
R02454 13 D-Mannonate:NAD+ 5-oxidoreductase
R02455 13 D-Mannonate:NAD+ 6-oxidoreductase
R02658 13 ATP:2-dehydro-D-gluconate 6-phosphate
R02672 13 4-Hydroxybenzoylformate carboxy-lyase
R02673 13 (S)-2-Hydroxy-2-(4-hydroxyphenyl)acetate:oxygen 1-oxidoreductase
R02727 13 alpha,alpha-Trehalose:orthophosphate beta-D-glucosyltransferase
R02728 13 beta-D-Glucose 1-phosphate 1,6-phosphomutase
R02736 13 beta-D-Glucose-6-phosphate:NADP+ 1-oxoreductase
R02739 13 alpha-D-Glucose 6-phosphate ketol-isomerase
R02778 13 Trehalose-6-phosphate phosphohydrolase
R02782 13 2,4,6/3,5-Pentahydroxycyclohexanone hydro-lyase
R02872 13 Presqualene diphosphate:farnesyl-diphosphate farnesyltransferase
R02874 13 Squalene,hydrogen-donor:oxygen oxidoreductase (2,3-epoxidizing)
R02875 13
R02876 13
R02877 13 Vanillyl alcohol:oxygen oxidoreductase
R02928 13 Galactitol:NAD+ 2-oxidoreductase
R02950 13 4-Coumarate:oxygen oxidoreductase
R02952 13
R02988 13 3-oxoadipate:NAD+ oxidoreductase
R02991 13 4-Carboxymethylbut-3-en-4-olide enol-lactonohydrolase
R03034 13 D-Galactono-1,4-lactone hydroxyacylhydrolase
R03037 13 Isochorismate pyruvate-hydrolase
R03069 13 (2R,3S)-2,3-Dimethylmalate hydro-lyase
R03070 13 Methylitaconate delta2-delta3-isomerase
R03083 13 2-Dehydro-3-deoxy-D-arabino-heptonate 7-phosphate
phosphate-lyase(cyclyzing)
R03114 13 (-)-trans-Carveol:NADP+ oxidoreductase
R03169 13 2-methyl-branched-chain-acyl-CoA:NAD+ 2-oxidoreductase
R03170 13 2-Methylbutanoyl-CoA:(acceptor) 2,3-oxidoreductase
R03234 13
R03256 13 Lactose 6-phosphate 6-phosphogalactohydrolase
R03261 13 (-)-trans-isopiperitenol:NAD+ oxidoreductase
R03299 13 3-Hydroxyphenylacetate,NADH:oxygen oxidoreductase
(3-hydroxylating)
R03300 13 3,4-Dihydroxyphenylacetaldehyde:NAD+ oxidoreductase
R03303 13 3,4-Dihydroxyphenylacetate:oxygen 2,3-oxidoreductase (decyclizing)
R03336 13 4-hydroxyphenyllactate:NAD+ oxidoreductase
R03337 13 (R)-3-(4-hydroxyphenyl)lactate:NAD+ 2-oxidoreductase
R03341 13 4-hydroxyphenylpyruvate carboxy-lyase
R03342 13 3-(4-Hydroxyphenyl)pyruvate keto-enol-isomerase
R03462 13 Biphenyl-2,3-diol:oxygen 1,2-oxidoreductase (decyclizing)
R03463 13 2,6-dioxo-6-phenylhexanoate:NADP+ delta2-oxidoreductase
R03470 13 4-Carboxymuconolactone carboxy-lyase
R03630 13 Phthalate,NADH:oxygen oxidoreductase (4,5-hydroxylating)
R03692 13 Dihydrocoumarin lactonohydrolase
R03709 13 3-(2-Hydroxyphenyl)propanoate:NAD+ oxidoreductase
R03741 13
R03790 13
R03792 13
R03892 13
R03893 13 4-Carboxymethylenebut-2-en-4-olide lactonohydrolase
R03921 13 Sucrose 6-phosphate fructohydrolase
R03945 13 Perillyl-alcohol:NAD+ oxidoreductase
R04048 13
R04260 13 2-Oxo-2,5-dihydrofuran-5-acetate delta3-delat2-isomerase
R04304 13 4-Hydroxyphenylethanol:NAD+ oxidoreductase
R04379 13
5-Carboxymethyl-2-hydroxymuconatedelta2,delta4-2-oxo,delta3-isomerase
R04383 13 5-Dehydro-4-deoxy-D-glucuronate ketol-isomerase
R04515 13
R04746 13 (S)-Hydroxyoctanoyl-CoA hydro-lyase
R04784 13
R04785 13 L-Dehydroascorbate lactonohydrolase
R04862 13 (1R,2S)-1-hydroxybutane-1,2,4-tricarboxylate:NAD+
oxidoreductase(decarboxylating)
R05133 13 Arbutin 6-phosphate glucohydrolase
R05136 13
R05147 13 galactitol-1-phosphate:NAD+ oxidoreductase
R05236 13 4-Hydroxymuconic-semialdehyde:NAD+ oxidoreductase
R05244 13 NADPH:p-benzoquinone oxidoreductase
R05246 13
R05295 13 4-Methylcatechol:oxygen 2,3-oxidoreductase(decyclizing)
R05313 13 cis-1,2-Dihydro-3-ethylcatechol:NAD+ oxidoreductase
R05347 13
R05348 13
R05353 13
R05389 13 2-Hydroxy-5-methyl-cis,cis-muconate
2-Oxo-5-methyl-cis-muconateisomerase
R05411 13
R05417 13
R05439 13
R05487 13
R05645 13
R05773 13 3-hydroxy-3-(4-hydroxy-3-methoxyphenyl)propionyl-CoA:vanillin
lyase(acetyl-CoA-forming)
R05778 13 4-hydroxyphenylpyruvate:oxygen oxidoreductase (decarboxylating)
R05784 13 limonene-1,2-epoxide hydrolase
R06117 13 (+)-trans-carveol: NAD+ oxidoreductase
R06298 13 (+)-Copalyl-diphosphate lyase (decyclizing)
R06305 13 Geranylgeranyl-diphosphate diphosphate-lyase (cyclizing,
taxadieneforming)
R06312 13
R06321 13
R06447 13
di-trans,poly-cis-Decaprenyl-diphosphate:isopentenyl-diphosphateundecaprenylcistransferase
R06632 13
R06744 13
R06757 13
R06782 13 3-phenylpropanoate,NADH:oxygen oxidoreductase (2,3-hydroxylating)
R06836 13 Ribose 1,5-biphosphokinase
R06838 13 4-carboxymethylenebut-2-en-4-olide lactonohydrolase
R06854 13
R06860 13
isochorismate:2-oxoglutarate:cyclodienyltransferase(decarboxylating,pyruvate-forming)
R06889 13
R06893 13 aryl-ester hydrolase
R06912 13
R06924 13
R06942 13 (3S)-3-hydroxyacyl-CoA hydro-lyase
R06990 13 2-Oxo-2,5-dihydrofuran-5-acetate delta3-delat2-isomerase
R07145 13 L-iditol:NAD+ 2-oxidoreductase
R07148 13 D-threo-aldose:NAD+ 1-oxidoreductase
R07189 13 trans-cinnamate,NADPH:oxygen oxidoreductase (2-hydroxylating)
R07265 13 alpha,alpha-trehalose:phosphate alpha-D-glucosyltransferase
R07279 13 ATP:myo-inositol 1-phosphotransferase
R07294 13 phenylglyoxylyl-CoA hydrolase
R07322 13 squalene mutase (cyclizing)
R07323 13 squalene mutase (cyclizing)
R07324 13 1D-myo-inositol-3-phosphate lyase (isomerizing)
R07343 13 myo-inositol-phosphate phosphohydrolase
R07378 13
sedoheptulose-7-phosphate:D-glyceraldehyde-3-phosphateglyceronetransferase
R00035 14 L-Ascorbate:oxygen oxidoreductase
R00064 14 4-(4-Deoxy-beta-D-gluc-4-enuronosyl)-D-galacturonate lyase
R00068 14 L-Ascorbate:oxygen oxidoreductase
R00095 14 NADH:monodehydroascorbate oxidoreductase
R00642 14 L-Ascorbate:hydrogen-peroxide oxidoreductase
R00643 14 L-Galactono-1,4-lactone:oxygen 3-oxidoreductase
R00644 14 L-Ascorbate:hydrogen-peroxide oxidoreductase
R00645 14
R00646 14 Ascorbate:oxygen 2,3-oxidoreductase (bond-cleaving)
R00871 14 D-Fructose:NADP+ 5-oxidoreductase
R01092 14 ATP:D-galactose 1-phosphotransferase
R01093 14 D-Galactose:NAD+ 1-oxidoreductase
R01094 14 D-Galactose:NAD+ 1-oxidoreductase
R01096 14 D-Galactose:NADP+ 1-oxidoreductase
R01099 14 D-Galactose:oxygen 6-oxidoreductase
R01100 14 Lactose galactohydrolase
R01101 14 alpha-D-Glucoside glucohydrolase
R01103 14 Raffinose galactohydrolase
R01104 14 Galactosylglycerol galactohydrolase
R01194 14 1-alpha-D-Galactosyl-myo-inositol galactohydrolase
R01329 14 Epimelibiose galactohydrolase
R01370 14 Phenyllactate:NAD+ oxidoreductase
R01373 14 Prephenate hydro-lyase (decarboxylating)
R01377 14 Phenylpyruvate carboxy-lyase
R01378 14 Phenylpyruvate keto-enol-isomerase
R01651 14 4-Methyl-2-oxopentanoate:NAD+
oxidoreductase(CoA-mehtylpropanoylating)
R01678 14 Lactose galactohydrolase
R01679 14 Lactose 6-phosphate galactohydrolase
R01932 14
R01933 14 2-Oxoadipate:lipoamde 2-oxidoreductase(decarboxylating
andacceptor-succinylating)
R01936 14
R02365 14 Cellobiose:quinone 1-oxidoreductase
R02536 14 Phenylacetaldehyde:NAD+ oxidoreductase
R02659 14
R02926 14 Melibiitol galactohydrolase
R03171 14 3-Methyl-2-oxopentanoate:NAD+
oxidoreductase(CoA-mehtylpropanoylating)
R03186 14
R03199 14 (S)-2,3-Epoxysqualene mutase (cyclizing, lanosterol-forming)
R03200 14 (S)-2,3-Epoxysqualene mutase (cyclizing, cycloartenol-forming)
R03201 14
R03330 14 D-myo-Inositol-1,3-bisphosphate 3-phosphohydrolase
R03331 14 sn-Glycero-3-phospho-1-inositol inositolphosphohydrolase
R03333 14 1D-myo-Inositol-1,2-cyclic-phosphate 2-inositolphosphohydrolase
R03365 14 3,4-Dihydroxy-trans-cinnamate:oxygen
3,4-oxidoreductase(decyclizing)
R03367 14
R03393 14 D-myo-Inositol-1,4-bisphosphate 1-phosphohydrolase
R03460 14
Phosphoenolpyruvate:3-phosphoshikimate5-O-(1-carboxyvinyl)-transferase
R03776 14 trans-Oct-2-enoyl-CoA reductase
R03791 14 (S)-Mandelate racemase
R03801 14 1,4-beta-D-Glucan glucohydrolase
R03819 14 ATP:sedoheptulose 7-phosphate
R03908 14 2-Methyleneglutarate carboxy-methylenemethylmutase
R03964 14 2-hydroxybiphenyl,NADH:oxygen oxidoreductase (3-hydroxylating)
R04031 14
R04161 14 (S)-4-Hydroxymandelate racemase
R04210 14 4-phospho-D-erythronate:NAD+ 2-oxidoreductase
R04218 14 prephytoene
diphosphate:geranylgeranyl-diphosphategeranylgeranyltransferase
R04372 14 D-myo-Inositol-3,4-bisphosphate 4-phosphohydrolase
R04382 14 4-(4-Deoxy-alpha-D-gluc-4-enuronosyl)-D-galacturonate lyase
R04418 14 5-carboxymethyl-2-hydroxymuconic-semialdehyde:NAD+ oxidoreductase
R05083 14
R05092 14 ent-Copalyl-diphosphate diphosphate-lyase
R05137 14
R05239 14 cis-3-phenylcyclohexa-3,5-diene-1,2-diol:NAD+ oxidoreductase
R05292 14
cis-1,2-Dihydroxy-4-methylcyclohexa-3,5-diene-1-carboxylate:NAD+oxidoreductase
(decarboxylating)
R05299 14 4-Methylcatechol:oxygen 1,2-oxidoreductase(decyclizing)
R05424 14
R05430 14
R05434 14
R05440 14
R05442 14
R05443 14
R05539 14
R05643 14 2-carboxybenzaldehyde dehydrogenase
R05646 14
R05683 14 L-Idonate:NAD oxidoreductase
R05767 14 trehalose 6-phosphate:phosphate b-D-glucosyltransferase
R05772 14 trans-feruloyl-CoA hydro-lyase
R05823 14 2-dehydro-D-gluconate:NADP+ 2-oxidoreductase
R06299 14 Copalyl-diphosphate diphosphate-lyase (cyclizing)
R06300 14 Copalyl-diphosphate diphosphate-lyase (cyclizing)
R06301 14 Copalyl-diphosphate diphosphate-lyase (cyclizing)
R06302 14 Copalyl-diphosphate diphosphate-lyase (cyclizing)
R06303 14 Copalyl-diphosphate diphosphate-lyase (cyclizing)
R06304 14 Copalyl-diphosphate diphosphate-lyase (cyclizing)
R06314 14
R06315 14
R06366 14 Aldehyde:NAD+ oxidoreductase
R06372 14 Carvone reductase
R06374 14
R06375 14
R06399 14 limonene-1,2-diol:(acceptor) 2-oxidoreductase
R06466 14
R06469 14
R06471 14
R06758 14
R06762 14
R06888 14
R06892 14
R06911 14
R06923 14
R06939 14 salicylate,NADH:oxygen
oxidoreductase(1-hydroxylating,decarboxylating)
R07132 14 D-galactose:NADP+ 1-oxidoreductase
R07222 14 phenylacetyl-CoA:quinone oxidoreductase
R07264 14 2-alpha-D-glucosyl-D-glucose:phosphate beta-D-glucosyltransferase
R07269 14
di-trans,poly-cis-decaprenyl-diphosphate:isopentenyl-diphosphateundecaprenylcistransferase
R07270 14 prephytoene
diphosphate:geranylgeranyl-diphosphategeranylgeranyltransferase
R00039 15 Raffinose:raffinose alpha-D-galactosyltransferase
R02193 15 Coniferyl aldehyde:NADP+ oxidoreductase (CoA-cinnamoylating)
R02195 15 Feruloyl-CoA:quinate O-(hydroxycinnamoyl)transferase
R02402 15 Glutarate:CoA ligase (ADP-forming)
R02410 15 Raffinose fructohydrolase
R02411 15
1-alpha-D-Galactosyl-myo-inositol:sucrose6-alpha-D-galactosyltransferase
R02611 15 Phenylethylalcohol:NAD+ oxidoreductase
R02615 15 Styrene-oxide isomerase
R03394 15 D-myo-Inositol-1,4,5-trisphosphate 5-phosphohydrolase
R03418 15 1-alpha-D-Galactosyl-myo-inositol:raffinose galactosyltransferase
R03427 15 D-myo-Inositol 1,3,4-trisphosphate 1-phosphohydrolase
R03465 15
(3E)-4-(2-Carboxyphenyl)-2-oxobut-3-enoate2-carboxybenzaldehyde-lyase
R03582 15 Indan-1-ol:NAD+ 1-oxidoreductase
R03616 15 Galactosylglycerol galactohydrolase
R03634 15
R03689 15
R03690 15
R03733 15 L-Threonate:NAD+ 3-oxidoreductase
R03765 15
R03778 15 Octanoyl-CoA:acetyl-CoA C-acyltransferase
R03802 15 1,4-beta-D-Glucan glucohydrolase
R04117 15
R04786 15
R05263 15 biphenyl,NADH2:oxygen oxidoreductase (2,3-hydroxylating)
R05290 15
R05300 15 4-Methylmuconolactone lyase (decyclizing)
R05331 15 Isovaleryl-CoA:malonyl-CoA acyltransferase
R05425 15
R05431 15
R05437 15
R05454 15
R05495 15
R05540 15
R05549 15
R05586 15
R05640 15 Lanosterol,NADPH:oxygen oxidoreductase (14-methyl cleaving)
R05647 15
R06291 15 ent-kaur-16-ene,NADPH:oxygen oxidoreductase (hydroxylating)
R06367 15 perillic acid:CoA ligase (ADP-forming)
R06377 15
R06379 15
R06381 15
R06400 15 (1S,4R)-1-hydroxy-2-oxolimonene, NADPH:oxygen oxidoreductase
R06501 15
R06511 15
R06759 15
R06884 15
R06886 15
R06887 15
R06891 15
R06910 15 cis-1,2-dihydronaphthalene-1,2-diol:NAD+ 1,2-oxidoreductase
R06922 15
R02401 16 glutarate-semialdehyde:NAD+ oxidoreductase
R02593 16 coniferyl alcohol:NADP+ oxidoreductase
R03428 16 ATP:1D-myo-inositol-1,3,4-trisphosphate 5-phosphotransferase
R03429 16 ATP:1D-myo-inositol-1,3,4-trisphosphate 6-phosphotransferase
R03430 16 D-myo-Inositol 1,3,4,5-tetrakisphosphate 5-phosphohydrolase
R03433 16 ATP:1D-myo-inositol-1,4,5-trisphosphate 3-phosphotransferase
R03434 16 D-myo-Inositol 1,3,4,5-tetrakisphosphate 3-phosphohydrolase
R03466 16 1-Hydroxy-2-naphthoate:oxygen 1,2-oxidoreductase (decyclizing)
R03635 16 Stachyose fructohydrolase
R04115 16 cis-1,2-dihydronaphthalene-1,2-diol:NAD+ 1,2-oxidoreductase
R04510 16 4-Carboxymethyl-4-methylbut-2-en-1,4-olide methylmutase
R04668 16
R04669 16
R04743 16 (S)-Hydroxydecanoyl-CoA:NAD+ oxidoreductase
R04787 16
R04804 16 delta8,24-Cholestadien-3beta-ol delta7-delta8-isomerase
R05142 16 1,4-beta-D-Glucan glucohydrolase
R05289 16 p-Methylbenzaldehyde:NADP+ oxidoreductase
R05305 16 3-hydroxypimeloyl-CoA:NAD+ oxidoreductase
R05352 16
R05426 16
R05455 16
R05538 16
R05632 16
R05639 16 4,4-dimethyl-5a-cholesta-8,24-dien-3b-ol:NADP+ D14-oxidoreductase
R05700 16 Coniferyl aldehyde:NAD oxidoreductase
R05729 16 alkene,NADH:oxygen oxidoreductase
R05730 16 alkene,NADH:oxygen oxidoreductase
R05800 16 ATP:1D-myo-inositol-1,4,5-trisphosphate 6-phosphotransferase
R06292 16 ent-Kaur-16-ene,NADPH:oxygen oxidoreductase (hydroxylating)
R06369 16 2-hydroxy-4-isopropenylcyclohexane-1-carboxyl-CoA hydro-lyase
R06383 16
R06385 16
R06394 16
R06572 16
R06883 16
R06885 16
R06890 16
R06909 16 naphthalene,NADH:oxygen oxidoreductase (1,2-hydroxylating)
R06921 16
R07015 16 1,2-Dihydronaphthalene-1,2-diol dehydrogenase
R07017 16
R07020 16 beta-Naphthol, NADPH:oxygen oxidoreductase (RH-hydroxylating
or-epoxidizing)
R07194 16 alkene,NADH:oxygen oxidoreductase
R02595 17 Coniferin beta-D-glucosidase
R02596 17 Donor:hydrogen-peroxide oxidoreductase
R02968 17 naphthalene,NADH:oxygen oxidoreductase (1,2-hydroxylating)
R03478 17 ATP:1D-myo-inositol-1,3,4,6-tetrakisphosphate 5-phosphotransferase
R03578 17
R03580 17
R04150 17 O-Succinylbenzoyl-CoA 1,4-dihydroxy-2-naphthoate-lyase
R04329 17
R04671 17 4alpha-Methylcholesta-8-en-3beta-ol delta7-delta8-isomerase
R04744 17 (S)-Hydroxydecanoyl-CoA hydro-lyase
R04798 17
R05141 17 1,4-beta-D-Glucan glucohydrolase
R05282 17 4-Methylbenzyl alcohol:NAD+ oxidoreductase
R05410 17
R05427 17
R05453 17 Acetophenone: carbon-dioxide ligase
R05593 17
R05594 17
R05601 17
R05649 17
R05703 17 lanosterol D24-reductase
R05801 17 ATP:1D-myo-inositol-1,4,5-trisphosphate 6-phosphotransferase
R06293 17 ent-Kaur-16-ene,NADPH:oxygen oxidoreductase (hydroxylating)
R06390 17
R06569 17 cinnamaldehyde:NADP+ oxidoreductase (CoA-cinnamoylating)
R06570 17 cinnamyl-alcohol:NADP+ oxidoreductase
R06573 17
R06916 17
R06920 17
R07011 17
R07012 17
R07013 17 (1R,2S)-naphthalene 1,2-oxide hydrolase
R07014 17 (1S,2R)-naphthalene 1,2-oxide hydrolase
R07016 17 1,2-Dihydronaphthalene-1,2-diol, NADPH:oxygen
oxidoreductase(RH-hydroxylating or -epoxidizing)
R07263 17
R02967 18 naphthalene,NADH:oxygen oxidoreductase (1,2-hydroxylating)
R03310 18 5alpha-cholest-7-en-3beta-ol, NADH:oxygen 5-oxidoreductase
R03353 18 5alpha-Cholest-7-en-3beta-ol delta7-delta8-isomerase
R03479 18 ATP:1D-myo-inositol-3,4,5,6-tetrakisphosphate 1-phosphotransferase
R03919 18 Donor:hydrogen-peroxide oxidoreductase
R04007 18 Donor:hydrogen-peroxide oxidoreductase
R04328 18
R04753 18 trans-Dec-2-enoyl-CoA reductase
R05202 18
R05288 18
R05311 18 pimeloyl-CoA:NAD+ oxidoreductase
R05541 18
R05581 18
R05648 18
R06294 18 ent-Kaur-16-en-19-oate,NADPH:oxygen oxidoreductase (hydroxylating)
R06858 18
R06917 18 alcohol:NAD+ oxidoreductase
R06919 18
R06960 18
R07000 18 Naphthalene, NADPH:oxygen oxidoreductase (RH-hydroxylating
or-epoxidizing)
R07001 18 Naphthalene, NADPH:oxygen oxidoreductase (RH-hydroxylating
or-epoxidizing)
R07009 18
R07010 18
R07262 18
R01451 19 Cholesterol:NAD+ delta7-oxidoreductase
R03311 19
R03371 19 myo-Inositol-hexakisphosphate 3-phosphohydrolase
R03372 19 myo-Inositol-hexakisphosphate 6-phosphohydrolase
R03604 19 Syringin beta-D-glucosidase
R03918 19 Sinapyl alcohol:NADP+ oxidoreductase
R04004 19 4-Coumaryl alcohol:NADP+ oxidoreductase
R04006 19 4-Hydroxycinnamyl alcohol 4-D-glucoside beta-D-glucosidase
R04742 19 Decanoyl-CoA:acetyl-CoA C-acyltransferase
R05422 19
R05423 19
R05494 19
R05542 19
R05592 19
R05602 19
R05642 19
R05779 19 5-Diphosphoinositol pentakisphosphate diphosphohydrolase
R05799 19 ATP:1D-myo-inositol-hexakisphosphate phosphotransferase
R06295 19 ent-Kaur-16-en-19-oate,NADPH:oxygen oxidoreductase (hydroxylating)
R06296 19 ent-Kaur-16-en-19-oate,NADPH:oxygen oxidoreductase (hydroxylating)
R06918 19
R06961 19
R01452 20
R01453 20
R01454 20 Cholesterol:oxygen oxidoreductase (side-chain-cleaving)
R01457 20
R01459 20 Cholesterol:oxygen oxidoreductase
R01460 20 Cholesteryl-beta-D-glucoside glucohydrolase
R01463 20 Cholesterol,NADPH:oxygen oxidoreductase (7alpha-hydroxylating)
R01615 20 4-Hydroxycinnamyl aldehyde:NADP+ oxidoreductase
(CoA-cinnamoylating)
R02220 20 2-Aminomuconate aminohydrolase
R02723 20
R04741 20 (S)-3-Hydroxydodecanoyl-CoA:NAD+ oxidoreductase
R05349 20
R05412 20
R05582 20
R05650 20
R06297 20 ent-Kaur-16-en-19-oate,NADPH:oxygen oxidoreductase (hydroxylating)
R06962 20
R06963 20
R07207 20 cholesterol,NADPH:oxygen oxidoreductase (24-hydroxylating)
R01612 21
R01613 21 Malonyl-CoA:4-Coumaroyl-CoA malonyltransferase(cyclizing)
R01614 21 Malonyl-CoA:4-coumaroyl-CoA malonyltransferase (cyclizing)
R02416 21 4-Coumaroyl-CoA:shikimate O-(hydroxycinnamoyl)transferase
R02609 21 5beta-Cholestan-3-one:NADP+ 4,5-oxidoreductase
R02610 21 5alpha-cholestan-3-one:NADP+ delta7-oxidoreductase
R03723 21 (24R,24'R)-Fucosterol-epoxide acetaldehyde-lyase
R03861 21 Sinapoyl-CoA:glucarolactone O-(hydroxycinnamoyl)transferase
R04151 21 (+)-cis-3,4-dihydrophenanthrene-3,4-diol:NAD+ 3,4-oxidoreductase
R04170 21 (S)-3-Hydroxydodecanoyl-CoA hydro-lyase
R04263 21 cholest-5-ene-3beta,7alpha-diol:NAD+ 3-oxidoreductase
R04792 21
R04793 21
R04853 21 20alpha-Hydroxycholesterol,hydrogen-donor:oxygen
oxidoreductase(17-alpha-hydroxylating)
R04854 21 20alpha-Hydroxycholesterol:oxygen
oxidoreductase(side-chain-cleaving)
R04855 21 22beta-Hydroxycholesterol:oxygen
oxidoreductase(side-chain-cleaving)
R05341 21
R05435 21
R05544 21
R05600 21
R06322 21 (gibberellin-44),2-oxoglutarate:oxygen oxidoreductase
R06964 21
R06965 21
R07208 21
(24S)-cholest-5-ene-3beta,24-diol,NADPH:oxygenoxidoreductase(7alpha-hydroxylating)
R07254 21 malonyl-CoA:4-coumaroyl-CoA malonyltransferase (cyclizing,
reducing)
R02445 22 flavanone,2-oxoglutarate:oxygen oxidoreductase (dehydrating)
R02446 22 flavanone lyase (decyclizing)
R03856 22 trans-Dodec-2-enoyl-CoA reductase
R04100 22 3-cis-Dodecenoyl-CoA delta3-cis-delta2-trans-isomerase
R04676 22 17alpha,20alpha-Dihydroxycholesterol:oxygen
oxidoreductase(side-chain-cleaving)
R04817 22
7alpha-Hydroxy-5beta-cholestan-3-one:(acceptor)delta4-oxidoreductase
R04826 22
7alpha-hydroxycholest-4-en-3-one,NADPH:oxygenoxidoreductase(12alpha-hydroxylating)
R05543 22
R06323 22 (gibberellin-44),2-oxoglutarate:oxygen oxidoreductase
R06537 22 flavonoid,NADPH:oxygen oxidoreductase (3'-hydroxylating)
R06556 22 flavanone lyase (decyclizing)
R06559 22 flavanone,NADPH:oxygen oxidoreductase
R06792 22 apigenin,NADPH:oxygen oxidoreductase (isoflavanone-forming)
R06822 22
R06825 22
R07224 22 2',4,4',6'-tetrahydroxychalcone:oxygen oxidoreductase
R02442 23 Naringenin,NADPH:oxygen oxidoreductase (3'-hydroxylating)
R02443 23 flavanone,NADPH:oxygen oxidoreductase
R02444 23 Naringenin,2-oxoglutarate:oxygen oxidoreductase (3-hydroxylating)
R03327 23 17alpha-Hydroxypregnenolone:NAD+ 3-oxidoreductase
R03403 23 3beta-Hydroxyandrost-5-en-17-one acetaldehyde-lyase
R03590 23 flavanone,2-oxoglutarate:oxygen oxidoreductase (dehydrating)
R03735 23 (2S,3S)-2-Hydroxytridecane-1,2,3-tricarboxylate
oxaloacetate-lyase(CoA-acylating)
R03858 23 Lauroyl-CoA:acetyl-CoA C-acyltransferase
R03859 23 3-Hydroxytetradecane-1,3,4-tricarboxylate
2-oxoglutarate-lyase(CoA-acylating)
R04675 23 17alpha-Hydroxypregnenolone,hydrogen-donor:oxygen
oxidoreductase(21-hydroxylating)
R04818 23 3alpha,7alpha-Dihydroxy-5beta-cholestane:NAD+
oxidoreductase(B-specific)
R04823 23
7alpha,12alpha-Dihydroxy-5beta-cholestan-3-one:(acceptor)delta4-oxidoreductase
R06335 23
R06551 23 flavanone,2-oxoglutarate:oxygen oxidoreductase (dehydrating)
R06552 23
R06553 23
R06554 23
R06610 23 (2S)-flavan-4-ol:NADP+ 4-oxidoreductase
R06793 23 2,7,4'-trihydroxyisoflavanone hydro-lyase
R07198 23 liquiritigenin,NADPH:oxygen oxidoreductase (licodione-forming)
R07225 23 2',3,4,4',6'-pentahydroxychalcone:oxygen oxidoreductase
R01837 24 3beta-Hydroxyandrost-5-en-17-one:NAD+ 3-oxidoreductase
R01841 24 17alpha-Hydroxyprogesterone acetaldehyde-lyase
R03123 24 cis-3,4-leucopelargonidin:NADP+ 4-oxidoreductase
R03124 24 Dihydrokaempferol,NADPH:oxygen oxidoreductase (3'-hydroxylating)
R03125 24 flavanone,NADPH:oxygen oxidoreductase
R03126 24 dihydroflavonol,2-oxoglutarate:oxygen oxidoreductase
R03324 24 17alpha,20alpha-Dihydroxypregn-4-en-3-one:NAD+ 20-oxidoreductase
R03329 24 Steroid,reduced-adrenal-ferredoxin:oxygen
oxidoreductase(11-hydroxylating)
R03406 24 Androst-5-ene-3beta,17beta-diol:NAD+ oxidoreductase
R03408 24
R03640 24 Eriodictyol,2-oxoglutarate:oxygen oxidoreductase (3-hydroxylating)
R04739 24 (S)-3-Hydroxytetradecanoyl-CoA:NAD+ oxidoreductase
R04806 24 5beta-cholestane-3alpha,7alpha-diol,NADPH:oxygen
oxidoreductase(26-hydroxylating)
R04824 24
3alpha,7alpha,12alpha-Trihydroxy-5beta-cholestane:NAD+oxidoreductase
(B-specific)
R04849 24 11-Deoxycortisol delta5-delat4-isomerase
R04850 24 17alpha,21-Dihydroxypregnenolone:oxygen
oxidoreductase(11-hydroxylating)
R04901 24 (2S)-flavan-4-ol:NADP+ 4-oxidoreductase
R04902 24 flavanone,NADPH:oxygen oxidoreductase
R05039 24 Pentahydroxyflavanone,2-oxoglutarate:oxygen
oxidoreductase(3-hydroxylating)
R06325 24
R06512 24
R06540 24 leucocyanidin,2-oxoglutarate:oxygen oxidoreductase
R06606 24 formononetin,NADPH:oxygen oxidoreductase (2'-hydroxylating)
R06607 24 formononetin,NADPH:oxygen oxidoreductase (2'-hydroxylating)
R07204 24
5beta-cholestane-3alpha,7alpha-diol,NADPH:oxygenoxidoreductase(12alpha-hydroxylating)
R07317 24 2,7,4'-trihydroxyisoflavanone hydro-lyase
R01836 25 Testosterone:NAD+ oxidoreductase
R01840 25
R01941 25 3,4-Dihydroxyphenylacetaldehyde:NADP+
oxidoreductase(CoA-cinnamoylating)
R01945 25 Caffeoyl-CoA:quinate O-(hydroxycinnamoyl)transferase
R01946 25 Caffeoyl-CoA:isocitrate 3-O-(3,4-dihydroxycinnamoyl)transferase
R02160 25 dihydroflavonol,2-oxoglutarate:oxygen oxidoreductase
R02499 25 Testosterone delta5-delat4-isomerase
R02840 25 Cortisol delta5-delat4-isomerase
R03636 25 Leucocyanidin:NADP+ 4-oxidoreductase
R03637 25 taxifolin,NADH:oxygen oxidoreductase (8-hydroxylating)
R03639 25 flavanone,NADPH:oxygen oxidoreductase
R03962 25 2'-hydroxydihydrodaidzein:NADP+ 2-oxidoreductase
R04276 25 leucocyanidin,2-oxoglutarate:oxygen oxidoreductase
R04678 25 16alpha-Hydroxyandrost-4-ene-3,17-dione delta5-delat4-isomerase
R04740 25 (S)-3-Hydroxytetradecanoyl-CoA hydro-lyase
R04805 25
R04807 25
5beta-Cholestane-3alpha,7alpha,12alpha-triol,NADPH:oxygenoxidoreductase
(26-hydroxylating)
R05038 25 Leucodelphinidin:NADP+ 4-oxidoreductase
R05723 25 leucocyanidin,2-oxoglutarate:oxygen oxidoreductase
R06538 25 flavonoid,NADPH:oxygen oxidoreductase (3'-hydroxylating)
R06539 25 dihydroflavonol,2-oxoglutarate:oxygen oxidoreductase
R06557 25 flavanone,NADPH:oxygen oxidoreductase
R06615 25 (2R,3S)-catechin:NADP+ 4-oxidoreductase
R02156 26 quercetin:oxygen 2,3-oxidoreductase (decyclizing)
R02436 26 Quercitrin 3-L-rhamnohydrolase
R02501 26
R02834 26 Cortisol:NAD+ 11-oxidoreductase
R02837 26 Acetyl-CoA:cortisol O-acetyltransferase
R02841 26
11beta,17alpha,21-Trihydroxy-5beta-pregnane-3,20-dione:NADP+delta4-oxidoreductase
R02997 26 Chlorogenate hydroloase
R03507 26
5beta-Cholestane-3alpha,7alpha,12alpha,26-tetraol:NAD+26-oxidoreductase
R03989 26 trans-Tetradec-2-enoyl-CoA reductase
R04506 26 3alpha,7alpha-Dihydroxy-5beta-cholestan-26-al:NAD+ oxidoreductase
R04759 26
R05036 26 leucocyanidin,2-oxoglutarate:oxygen oxidoreductase
R05037 26 leucocyanidin,2-oxoglutarate:oxygen oxidoreductase
R06532 26 (2R,3S)-catechin:NADP+ 4-oxidoreductase
R06533 26 (2R,3S)-catechin:NADP+ 4-oxidoreductase
R06541 26 flavan-3-ol:NADP+ oxidoreductase
R06571 26 cinnamyl-alcohol:NADP+ oxidoreductase
R07366 26 leucocyanidin,2-oxoglutarate:oxygen oxidoreductase
R02351 27
R02892 27 4,5alpha-dihydrocortisone:NADP+ delta4-oxidoreductase
R02893 27
17alpha,21-dihydroxy-5beta-pregnane-3,11,20-trione:NADP+delta4-oxidoreductase
R03506 27
3alpha,7alpha,12alpha-Trihydroxy-5beta-cholestan-26-al:NAD+26-oxidoreductase
R03991 27 myristoyl-CoA:acetylCoA C-myristoyltransferase
R04761 27
R04832 27 Urocortisol:NAD+ oxidoreductase (B-specific)
R05321 27 n-tetradecanoyl-CoA, NADPH2:O2 oxidoreductase [11-(E)
desaturating]
R05322 27 n-tetradecanoyl-CoA, NADH:O2 oxidoreductase [11-(Z) desaturating]
R06542 27 flavan-3-ol:NADP+ oxidoreductase
R06543 27 flavan-3-ol:NADP+ oxidoreductase
R02347 28 Estradiol-17alpha:NAD+ 17-oxidoreductase
R02352 28 Estradiol-17beta:NAD+ 17-oxidoreductase
R02354 28
R02356 28
R03087 28
R04737 28 (S)-3-Hydroxyhexadecanoyl-CoA:NAD+ oxidoreductase
R04829 28 Urocortisone:NAD+ oxidoreductase (B-specific)
R04830 28 Urocortisone:NADP+ oxidoreductase (B-specific)
R04834 28 Cortol:NAD+ oxidoreductase
R03088 29
R03089 29
R04681 29 Estriol:NAD+ 17-oxidoreductase
R04738 29 (S)-3-Hydroxyhexadecanoyl-CoA hydro-lyase
R04831 29 Cortolone:NAD+ oxidoreductase
R01278 30 trans-Hexadec-2-enoyl-CoA reductase
R01274 31 Palmitoyl-CoA hydrolase
R01277 31 hexadecanal:NAD+ oxidoreductase (CoA-acylating)
R01703 32 Hexadecanoate:hydrogen-peroxide oxidoreductase
R01704 32 Palmitaldehyde:NAD+ oxidoreductase
R02462 32 Hexadecanol:NAD+ oxidoreductase
R02463 32 hexadecanal:NADP+ delta2-oxidoreductase
