# Supplementary material for: Local and global modes of drug action in biochemical networks
Source: BMC Chem Biol. 2009 Apr 7;9:4. doi: 10.1186/1472-6769-9-4 (PMC2670818; doi:10.1186/1472-6769-9-4)
Supplement: Additional File 3 — Full set of metabolic drug scopes. This archive contains the full set of metabolic drug scopes for 276 drugs from the DrugBank database and four metabolic networks. Individual files in the archive are named according to the following nomenclature: DrugBank accession number of the drug, followed by "_hsa" for human or "_ref" for reference network, followed by "_i" for irreversible or "_r" for reversible network. [file 1472-6769-9-4-S3.zip › aprd00040_hsa_i.txt]

  Expansion curve

seeds: Oxygen H2O Obtusifoliol NADPH H+
4alpha-Methyl-5alpha-ergosta-8,14,24(28)-trien-3beta-ol Formate NADP+
Lanosterol
not identified: 24,25dihydrolanosterol


      compounds:

ID generation name

C00001 1 H2O
C00005 1 NADPH
C00006 1 NADP+
C00007 1 Oxygen
C00058 1 Formate
C00080 1 H+
C01724 1 Lanosterol
C01943 1 Obtusifoliol
C11508 1 4alpha-Methyl-5alpha-ergosta-8,14,24(28)-trien-3beta-ol
C00009 2 Orthophosphate
C00027 2 H2O2
C00153 2 Nicotinamide
C03246 2 ADPribose 2'-phosphate
C05108 2 14-Demethyllanosterol
C11455 2 4,4-Dimethyl-5alpha-cholesta-8,14,24-trien-3beta-ol
C00011 3 CO2
C00013 3 Pyrophosphate
C00704 3 O2.-
C05437 3 Zymosterol
C01353 4 Carbonic acid
C05439 4 5alpha-Cholesta-7,24-dien-3beta-ol


      reactions:

ID generation name

R00009 2 hydrogen-peroxide:hydrogen-peroxide oxidoreductase
R00086 2 ATP phosphohydrolase (protein-secreting)
R00112 2 NADPH:NAD+ oxidoreductase (B-specific)
R00119 2 NADP+ glycohydrolase
R03690 2
R05640 2 Lanosterol,NADPH:oxygen oxidoreductase (14-methyl cleaving)
R05731 2 sterol,NADPH:oxygen oxidoreductase (14-methyl cleaving)
R00004 3 Pyrophosphate phosphohydrolase
R00275 3 Superoxide:superoxide oxidoreductase
R04669 3
R05639 3 4,4-dimethyl-5a-cholesta-8,24-dien-3b-ol:NADP+ D14-oxidoreductase
R00132 4 Carbonic acid hydro-lyase
R04804 4 delta8,24-Cholestadien-3beta-ol delta7-delta8-isomerase
