# Supplementary material for: Local and global modes of drug action in biochemical networks
Source: BMC Chem Biol. 2009 Apr 7;9:4. doi: 10.1186/1472-6769-9-4 (PMC2670818; doi:10.1186/1472-6769-9-4)
Supplement: Additional File 3 — Full set of metabolic drug scopes. This archive contains the full set of metabolic drug scopes for 276 drugs from the DrugBank database and four metabolic networks. Individual files in the archive are named according to the following nomenclature: DrugBank accession number of the drug, followed by "_hsa" for human or "_ref" for reference network, followed by "_i" for irreversible or "_r" for reversible network. [file 1472-6769-9-4-S3.zip › aprd00040_hsa_r.txt]

  Expansion curve

seeds: Oxygen H2O Obtusifoliol NADPH H+
4alpha-Methyl-5alpha-ergosta-8,14,24(28)-trien-3beta-ol Formate NADP+
Lanosterol
not identified: 24,25dihydrolanosterol


      compounds:

ID generation name

C00001 1 H2O
C00005 1 NADPH
C00006 1 NADP+
C00007 1 Oxygen
C00058 1 Formate
C00080 1 H+
C01724 1 Lanosterol
C01943 1 Obtusifoliol
C11508 1 4alpha-Methyl-5alpha-ergosta-8,14,24(28)-trien-3beta-ol
C00003 2 NAD+
C00009 2 Orthophosphate
C00027 2 H2O2
C00153 2 Nicotinamide
C01054 2 (S)-2,3-Epoxysqualene
C03246 2 ADPribose 2'-phosphate
C05108 2 14-Demethyllanosterol
C11455 2 4,4-Dimethyl-5alpha-cholesta-8,14,24-trien-3beta-ol
C00011 3 CO2
C00013 3 Pyrophosphate
C00020 3 AMP
C00301 3 ADP-ribose
C00455 3 Nicotinamide D-ribonucleotide
C00704 3 O2.-
C00751 3 Squalene
C05437 3 Zymosterol
C00002 4 ATP
C00008 4 ADP
C00014 4 NH3
C00054 4 Adenosine 3',5'-bisphosphate
C00117 4 D-Ribose 5-phosphate
C00119 4 5-Phospho-alpha-D-ribose 1-diphosphate
C00130 4 IMP
C00147 4 Adenine
C00212 4 Adenosine
C00448 4 trans,trans-Farnesyl diphosphate
C00575 4 3',5'-Cyclic AMP
C01353 4 Carbonic acid
C03150 4 N-Ribosylnicotinamide
C03428 4 Presqualene diphosphate
C05439 4 5alpha-Cholesta-7,24-dien-3beta-ol
C00081 5 ITP
C00104 5 IDP
C00121 5 D-Ribose
C00129 5 Isopentenyl diphosphate
C00144 5 GMP
C00169 5 Carbamoyl phosphate
C00199 5 D-Ribulose 5-phosphate
C00262 5 Hypoxanthine
C00294 5 Inosine
C00341 5 Geranyl diphosphate
C00620 5 alpha-D-Ribose 1-phosphate
C00655 5 Xanthosine 5'-phosphate
C01260 5 P1,P4-Bis(5'-adenosyl) tetraphosphate
C02739 5 Phosphoribosyl-ATP
C04307 5 P1,P2-Bis(5'-adenosyl) triphosphate
C04734 5 1-(5'-Phosphoribosyl)-5-formamido-4-imidazolecarboxamide
C06197 5 P1,P3-Bis(5'-adenosyl) triphosphate
C00035 6 GDP
C00044 6 GTP
C00231 6 D-Xylulose 5-phosphate
C00235 6 Dimethylallyl diphosphate
C00242 6 Guanine
C00345 6 6-Phospho-D-gluconate
C00353 6 Geranylgeranyl diphosphate
C00385 6 Xanthine
C00387 6 Guanosine
C00700 6 XTP
C00942 6 3',5'-Cyclic GMP
C01143 6 (R)-5-Diphosphomevalonate
C01762 6 Xanthosine
C03736 6 alpha-D-Ribose 5-phosphate
C00118 7 (2R)-2-Hydroxy-3-(phosphonooxy)-propanal
C00281 7 Sedoheptulose 7-phosphate
C00366 7 Urate
C01107 7 (R)-5-Phosphomevalonate
C01236 7 D-Glucono-1,5-lactone 6-phosphate
C01261 7 P1,P4-Bis(5'-guanosyl) tetraphosphate
C04392 7 P1,P4-Bis(5'-xanthosyl) tetraphosphate
C04895 7
2-Amino-4-hydroxy-6-(erythro-1,2,3-trihydroxypropyl)dihydropteridinetriphosphate
C05382 7 D-Sedoheptulose 7-phosphate
C05922 7 Formamidopyrimidine nucleoside triphosphate
C00085 8 D-Fructose 6-phosphate
C00092 8 D-Glucose 6-phosphate
C00111 8 Glycerone phosphate
C00236 8 3-Phospho-D-glyceroyl phosphate
C00279 8 D-Erythrose 4-phosphate
C00418 8 (R)-Mevalonate
C00447 8 Sedoheptulose 1,7-bisphosphate
C00536 8 Triphosphate
C01172 8 beta-D-Glucose 6-phosphate
C03684 8 6-Pyruvoyltetrahydropterin
C04874 8
2-Amino-4-hydroxy-6-(D-erythro-1,2,3-trihydroxypropyl)-7,8-dihydropteridine
C05923 8 2,5-Diaminopyrimidine nucleoside triphosphate
C06148 8
2,5-Diamino-6-(5'-triphosphoryl-3',4'-trihydroxy-2'-oxopentyl)-amino-4-oxopyrimidine
C00031 9 D-Glucose
C00093 9 sn-Glycerol 3-phosphate
C00095 9 D-Fructose
C00184 9 Glycerone
C00197 9 3-Phospho-D-glycerate
C00221 9 beta-D-Glucose
C00275 9 D-Mannose 6-phosphate
C00352 9 D-Glucosamine 6-phosphate
C00354 9 D-Fructose 1,6-bisphosphate
C00665 9 beta-D-Fructose 2,6-bisphosphate
C00668 9 alpha-D-Glucose 6-phosphate
C01159 9 2,3-Bisphospho-D-glycerate
C01177 9 Inositol 1-phosphate
C04006 9 1D-myo-Inositol 3-phosphate
C04244 9 6-Lactoyl-5,6,7,8-tetrahydropterin
C05345 9 beta-D-Fructose 6-phosphate
C05378 9 beta-D-Fructose 1,6-bisphosphate
C00089 10 Sucrose
C00103 10 D-Glucose 1-phosphate
C00116 10 Glycerol
C00137 10 myo-Inositol
C00159 10 D-Mannose
C00164 10 Acetoacetate
C00185 10 Cellobiose
C00198 10 D-Glucono-1,5-lactone
C00267 10 alpha-D-Glucose
C00272 10 Tetrahydrobiopterin
C00329 10 D-Glucosamine
C00631 10 2-Phospho-D-glycerate
C00636 10 D-Mannose 1-phosphate
C00794 10 D-Sorbitol
C01083 10 alpha,alpha-Trehalose
C01094 10 D-Fructose 1-phosphate
C02336 10 beta-D-Fructose
C03232 10 3-Phosphonooxypyruvate
C04063 10 D-myo-Inositol 3,4-bisphosphate
C04299 10 D-myo-Inositol 1,2-cyclic phosphate
C00022 11 Pyruvate
C00033 11 Acetate
C00074 11 Phosphoenolpyruvate
C00096 11 GDP-mannose
C00191 11 D-Glucuronate
C00208 11 Maltose
C00222 11 3-Oxopropanoate
C00252 11 Isomaltose
C00268 11 Dihydrobiopterin
C00288 11 HCO3-
C00357 11 N-Acetyl-D-glucosamine 6-phosphate
C00577 11 D-Glyceraldehyde
C00597 11 3-Phosphoglycerate
C01089 11 (R)-3-Hydroxybutanoate
C01096 11 Sorbitol 6-phosphate
C01225 11 sn-glycero-3-Phospho-1-inositol
C01243 11 1D-myo-Inositol 1,3,4-trisphosphate
C03546 11 myo-Inositol 4-phosphate
C05993 11 Acetyl adenylate
C15585 11 myo-Inositol phosphate
C00036 12 Oxaloacetate
C00065 12 L-Serine
C00084 12 Acetaldehyde
C00133 12 D-Alanine
C00140 12 N-Acetyl-D-glucosamine
C00149 12 (S)-Malate
C00186 12 (S)-Lactate
C00227 12 Acetyl phosphate
C00256 12 (R)-Lactate
C00258 12 D-Glycerate
C00900 12 2-Acetolactate
C01220 12 1D-myo-Inositol 1,4-bisphosphate
C01222 12 GDP-4-dehydro-6-deoxy-D-mannose
C01272 12 1D-myo-Inositol 1,3,4,5-tetrakisphosphate
C04256 12 N-Acetyl-D-glucosamine 1-phosphate
C04477 12 1D-myo-Inositol 1,3,4,6-tetrakisphosphate
C06010 12 (S)-2-Acetolactate
C06893 12 2-Deoxy-5-keto-D-gluconic acid 6-phosphate
C00041 13 L-Alanine
C00122 13 Fumarate
C00158 13 Citrate
C00168 13 Hydroxypyruvate
C00325 13 GDP-L-fucose
C00402 13 D-Aspartate
C00469 13 Ethanol
C00645 13 N-Acetyl-D-mannosamine
C00673 13 2-Deoxy-D-ribose 5-phosphate
C01005 13 O-Phospho-L-serine
C01245 13 D-myo-Inositol 1,4,5-trisphosphate
C01674 13 Chitobiose
C02218 13 2-Aminoacrylate
C14830 13 GDP-4-keto-6-L-deoxygalactose
C00246 14 Butanoic acid
C00270 14 N-Acetylneuraminate
C00311 14 Isocitrate
C00417 14 cis-Aconitate
C01061 14 4-Fumarylacetoacetate
C01146 14 2-Hydroxy-3-oxopropanoate
C01801 14 Deoxyribose
C02985 14 L-Fucose 1-phosphate
C03794 14 N6-(1,2-Dicarboxyethyl)-AMP
C04257 14 N-Acetyl-D-mannosamine 6-phosphate
C11555 14 1D-myo-Inositol 1,4,5,6-tetrakisphosphate
C00026 15 2-Oxoglutarate
C00049 15 L-Aspartate
C01019 15 6-Deoxy-L-galactose
C01036 15 4-Maleylacetoacetate
C01284 15 1D-myo-Inositol 1,3,4,5,6-pentakisphosphate
C05379 15 Oxalosuccinate
C06241 15 N-Acetylneuraminate 9-phosphate
C00025 16 L-Glutamate
C00099 16 beta-Alanine
C00438 16 N-Carbamoyl-L-aspartate
C00544 16 Homogentisate
C01042 16 N-Acetyl-L-aspartate
C01044 16 N-Formyl-L-aspartate
C04520 16 1D-myo-Inositol 3,4,5,6-tetrakisphosphate
C00064 17 L-Glutamine
C00334 17 4-Aminobutanoate
C00337 17 (S)-Dihydroorotate
C00624 17 N-Acetyl-L-glutamate
C00857 17 Deamino-NAD+
C01165 17 L-Glutamate 5-semialdehyde
C01179 17 3-(4-Hydroxyphenyl)pyruvate
C01879 17 5-Oxoproline
C02238 17 5-Oxo-L-proline
C02642 17 3-Ureidopropionate
C03287 17 L-Glutamyl 5-phosphate
C03912 17 (S)-1-Pyrroline-5-carboxylate
C05665 17 beta-Aminopropion aldehyde
C00077 18 L-Ornithine
C00082 18 L-Tyrosine
C00148 18 L-Proline
C00152 18 L-Asparagine
C00232 18 Succinate semialdehyde
C00295 18 Orotate
C00429 18 5,6-Dihydrouracil
C00555 18 4-Aminobutanal
C00986 18 1,3-Diaminopropane
C01185 18 Nicotinate D-ribonucleotide
C03090 18 5-Phosphoribosylamine
C05350 18 2-Hydroxy-3-(4-hydroxyphenyl)propenoate
C00042 19 Succinate
C00079 19 L-Phenylalanine
C00106 19 Uracil
C00134 19 Putrescine
C00327 19 L-Citrulline
C00355 19 3,4-Dihydroxy-L-phenylalanine
C00437 19 N-Acetylornithine
C00483 19 Tyramine
C01103 19 Orotidine 5'-phosphate
C01157 19 trans-4-Hydroxy-L-proline
C03722 19 Pyridine-2,3-dicarboxylate
C05841 19 Nicotinate D-ribonucleoside
C15522 19 4a-Hydroxytetrahydrobiopterin
C00067 20 Formaldehyde
C00105 20 UMP
C00166 20 Phenylpyruvate
C00253 20 Nicotinate
C00299 20 Uridine
C00822 20 Dopaquinone
C02505 20 2-Phenylacetamide
C02714 20 N-Acetylputrescine
C03406 20 N-(L-Arginino)succinate
C03758 20 4-(2-Aminoethyl)-1,2-benzenediol
C03765 20 4-Hydroxyphenylacetaldehyde
C04281 20 L-1-Pyrroline-3-hydroxy-5-carboxylate
C05332 20 Phenethylamine
C00015 21 UDP
C00029 21 UDP-glucose
C00062 21 L-Arginine
C00075 21 UTP
C00132 21 Methanol
C00218 21 Methylamine
C00475 21 Cytidine
C00601 21 Phenylacetaldehyde
C00642 21 4-Hydroxyphenylacetate
C00940 21 2-Oxoglutaramate
C02763 21 enol-Phenylpyruvate
C04043 21 3,4-Dihydroxyphenylacetaldehyde
C05852 21 2-Hydroxyphenylacetate
C05936 21 N4-Acetylaminobutanal
C05947 21 L-erythro-4-Hydroxyglutamate
C00043 22 UDP-N-acetyl-D-glucosamine
C00052 22 UDP-D-galactose
C00055 22 CMP
C00063 22 CTP
C00086 22 Urea
C00167 22 UDP-glucuronate
C00179 22 Agmatine
C00533 22 Nitric oxide
C01035 22 4-Guanidinobutanoate
C01161 22 3,4-Dihydroxyphenylacetate
C01201 22 N(omega)-(ADP-D-ribosyl)-L-arginine
C02946 22 4-Acetamidobutanoate
C05933 22 N-(omega)-Hydroxyarginine
C05938 22 L-4-Hydroxyglutamate semialdehyde
C05946 22 D-4-Hydroxy-2-oxoglutarate
C06198 22 P1,P4-Bis(5'-uridyl) tetraphosphate
C07086 22 Phenylacetic acid
C00112 23 CDP
C00128 23 CMP-N-acetylneuraminate
C00190 23 UDP-D-xylose
C00243 23 Lactose
C00446 23 alpha-D-Galactose 1-phosphate
C00611 23 N-Acetyllactosamine
C01170 23 UDP-N-acetyl-D-mannosamine
C04501 23 N-Acetyl-alpha-D-glucosamine 1-phosphate
C00124 24 D-Galactose
C00349 24 2-Methyl-3-oxopropanoate
C04886 24
alpha-N-Acetylneuraminyl-2,6-beta-D-galactosyl-1,4-N-acetyl-beta-D-glucosamine
C05396 24 Lactose 6-phosphate
C05983 24 Propinol adenylate
C06002 24 (S)-Methylmalonate semialdehyde
C00163 25 Propanoate
C00492 25 Raffinose
C01188 25 3-Hydroxy-2-methylpropanoate
C01205 25 (R)-3-Amino-2-methylpropanoate
C01235 25 1-alpha-D-Galactosyl-myo-inositol
C01697 25 Galactitol
C02170 25 Methylmalonate
C03284 25 L-3-Amino-isobutanoate
C05399 25 Melibiitol
C05400 25 Epimelibiose
C05401 25 3-beta-D-Galactosyl-sn-glycerol
C05402 25 Melibiose
C06001 25 (S)-3-Hydroxyisobutyrate
C01582 26 Galactose
C01613 26 Stachyose
C05404 26 D-Gal alpha 1->6D-Gal alpha 1->6D-Glucose
C00249 38 Hexadecanoic acid
C02934 38 3-Dehydrosphinganine
C00836 39 Sphinganine
C01120 40 Sphinganine 1-phosphate
C00346 41 Ethanolamine phosphate
C00517 41 Hexadecanal
C00189 42 Ethanolamine
C00570 42 CDP-ethanolamine
C06124 42 Sphingosine 1-phosphate
C00319 43 Sphingosine


      reactions:

ID generation name

R00009 2 hydrogen-peroxide:hydrogen-peroxide oxidoreductase
R00086 2 ATP phosphohydrolase (protein-secreting)
R00104 2 ATP:NAD+ 2'-phosphotransferase
R00112 2 NADPH:NAD+ oxidoreductase (B-specific)
R00119 2 NADP+ glycohydrolase
R03199 2 (S)-2,3-Epoxysqualene mutase (cyclizing, lanosterol-forming)
R03690 2
R05640 2 Lanosterol,NADPH:oxygen oxidoreductase (14-methyl cleaving)
R05731 2 sterol,NADPH:oxygen oxidoreductase (14-methyl cleaving)
R00004 3 Pyrophosphate phosphohydrolase
R00102 3 NAD+ glycohydrolase
R00103 3 NAD+ phosphohydrolase
R00275 3 Superoxide:superoxide oxidoreductase
R02874 3 Squalene,hydrogen-donor:oxygen oxidoreductase (2,3-epoxidizing)
R04669 3
R05639 3 4,4-dimethyl-5a-cholesta-8,24-dien-3b-ol:NADP+ D14-oxidoreductase
R00085 4 ATP diphosphohydrolase
R00122 4 ATP pyrophosphohydrolase
R00127 4 ATP:AMP phosphotransferase
R00132 4 Carbonic acid hydro-lyase
R00137 4 ATP:nicotinamide-nucleotide adenylyltransferase
R00181 4 AMP aminohydrolase
R00183 4 Adenosine 5'-monophosphate phosphohydrolase
R00185 4 ATP:adenosine 5'-phosphotransferase
R00188 4 Adenosine 3',5'-bisphosphate 3'(2')-phosphohydrolase
R00190 4 AMP:pyrophosphate phosphoribosyltransferase
R00191 4 Adenosine 3',5'-phosphate 5'-nucleotidohydrolase
R01054 4 ADPribose ribophosphohydrolase
R01271 4
Nicotinamide-nucleotide:pyrophosphatephospho-alpha-D-ribosyltransferase
R02323 4 Nicotinamide ribonucleotide phosphohydrolase
R02872 4 Presqualene diphosphate:farnesyl-diphosphate farnesyltransferase
R04804 4 delta8,24-Cholestadien-3beta-ol delta7-delta8-isomerase
R06223 4
R00089 5 ATP pyrophosphate-lyase (cyclizing)
R00149 5 Carbon-dioxide:ammonia
ligase(ADP-forming,carbamate-phosphorylating)
R00184 5 P1,P4-Bis(5'-adenosyl) tetraphosphate nucleotidohydrolase
R00186 5 (S)-Lactate adenylohydrolase
R00187 5 P1,P3-Bis(5'-adenosyl) triphosphate adenylohydrolase
R00702 5 Farnesyl-diphosphate:farnesyl-diphosphate farnesyltransferase
R00720 5 Inosine 5'-triphosphate pyrophosphohydrolase
R00961 5 IDP diphosphohydrolase
R01049 5 ATP:D-ribose-5-phosphate pyrophosphotransferase
R01051 5 ATP:D-ribose 5-phosphotransferase
R01056 5 D-Ribose-5-phosphate ketol-isomerase
R01057 5 D-Ribose 1,5-phosphomutase
R01071 5 1-(5-Phospho-D-ribosyl)-ATP:pyrophosphate
phosphoribosyl-transferase
R01126 5 Inosine 5'-monophosphate phosphohydrolase
R01127 5 IMP 1,2-hydrolase (decyclizing)
R01130 5 IMP:NAD+ oxidoreductase
R01132 5 IMP:pyrophosphate phosphoribosyltransferase
R01134 5 NADH:guanosine-5'-phosphate oxidoreductase(deaminating)
R01560 5 Adenosine aminohydrolase
R01561 5 Adenosine:orthophosphate ribosyltransferase
R02003 5 Geranyl-diphosphate:isopentenyl-diphosphate
geranyltrans-transferase
R02294 5 N-Ribosylnicotinamide:orthophosphate ribosyltransferase
R00328 6 GDP phosphohydrolase
R00332 6 ATP:(d)GMP phosphotransferase
R00426 6 Guanosine 5'-triphosphate pyrophosphohydrolase
R00719 6 ITP diphosphohydrolase
R00722 6 ATP:nucleoside-diphosphate phosphatransferase
R01121 6 ATP:(R)-5-diphosphomevalonate carboxy-lyase (dehydrating)
R01123 6 Isopentenyl-diphosphate delta3-delta2-isomerase
R01227 6 Guanosine 5'-monophosphate phosphohydrolase
R01229 6 GMP:pyrophosphate phosphoribosyltransferase
R01234 6 Guanosine 3',5'-cyclic phosphate 5'-nucleotidohydrolase
R01528 6 6-Phospho-D-gluconate:NADP+ 2-oxidoreductase (decarboxylating)
R01529 6 D-Ribulose-5-phosphate 3-epimerase
R01658 6
Dimethylallyl-diphosphate:isopentenyl-diphosphatedimethylallyltranstransferase
R01768 6 Xanthine:NAD+ oxidoreductase
R01769 6 Hypoxanthine:oxygen oxidoreductase
R01863 6 inosine:orthophosphate ribosyltransferase
R02061 6
trans,trans-Farnesyl-diphosphate:isopentenyl-diphosphatefarnesyltranstransferase
R02142 6 XMP:pyrophosphate phosphoribosyltransferase
R02299 6 alpha-D-Ribose 1-phosphate 1,6-phosphomutase
R02719 6 Xanthosine 5'-phosphate phosphohydrolase
R02720 6 XTP pyrophosphohydrolase
R00330 7 ATP:nucleoside-diphosphate phosphatransferase
R00335 7 GTP phosphohydrolase (vesicle-releasing)
R00424 7 GTP 7,8-8,9-dihydrolase
R00428 7 GTP 7,8-8,9-dihydrolase
R00434 7 GTP pyrophosphate-lyase (cyclizing)
R01232 7 P1,P4-Bis(5'-nucleosyl)-tetraphosphate nucleotidohydrolase
R01641 7
Sedoheptulose-7-phosphate:D-glyceraldehyde-3-phosphateglycolaldehyde
transferase
R01676 7 Guanine aminohydrolase
R02035 7 6-Phospho-D-glucono-1,5-lactone lactonohydrolase
R02103 7 xanthine:NAD+ oxidoreductase
R02107 7 Xanthine:oxygen oxidoreductase
R02147 7 guanosine:orthophosphate ribosyltransferase
R02297 7 Xanthosine:orthophosphate ribosyltransferase
R02805 7 P1,P4-Bis(5'-nucleosyl)-tetraphosphate nucleotidohydrolase
R03245 7 ATP:(R)-5-phosphomevalonate phosphotransferase
R07246 7
sedoheptulose-7-phosphate:D-glyceraldehyde-3-phosphateglycolaldehydetransferase
R00835 8 D-Glucose-6-phosphate:NADP+ 1-oxoreductase
R01015 8 D-Glyceraldehyde-3-phosphate ketol-isomerase
R01061 8 D-Glyceraldehyde-3-phosphate:NAD+ oxidoreductase(phosphorylating)
R01063 8 D-Glyceraldehyde-3-phosphate:NADP+ oxidoreductase(phosphorylating)
R01827 8
Sedoheptulose-7-phosphate:D-glyceraldehyde-3-phosphateglyceronetransferase
R01843 8 ATP:Sedoheptulose 7-phosphate 1-phosphotransferase
R01845 8 Sedoheptulose 1,7-bisphosphate 1-phosphohydrolase
R01848 8 ITP:Sedoheptulose 7-phosphate 1-phosphotransferase
R02245 8 ATP:(R)-mevalonate 5-phosphotransferase
R02736 8 beta-D-Glucose-6-phosphate:NADP+ 1-oxoreductase
R04286 8
2-Amino-4-hydroxy-6-(erythro-1,2,3-trihydroxypropyl)dihydropteridine
triphosphate lyase
R04620 8
2-Amino-4-hydroxy-6-(erythro-1,2,3-trihydroxypropyl)dihydropteridine
triphosphate phosphohydrolase (alkaline optimum)
R04639 8
2-Amino-4-hydroxy-6-(erythro-1,2,3-trihydroxypropyl)dihydropteridine
triphosphate 7,8-8,9-dihydrolase
R05046 8 Formamidopyrimidine nucleoside triphosphate 7,8-8,9-dihydrolase
R07378 8
sedoheptulose-7-phosphate:D-glyceraldehyde-3-phosphateglyceronetransferase
R00299 9 ATP:D-glucose 6-phosphotransferase
R00303 9 D-Glucose-6-phosphate phosphohydrolase
R00725 9 ITP:D-hexose 6-phosphotransferase
R00756 9 ATP:D-fructose-6-phosphate 1-phosphotransferase
R00760 9 ATP:D-fructose 6-phosphotransferase
R00762 9 D-Fructose-1,6-bisphosphate 1-phosphohydrolase
R00763 9 D-Fructose-2,6-bisphosphate 2-phosphohydrolase
R00765 9 D-Glucosamine-6-phosphate ketol-isomerase(deaminating)
R00770 9 ITP:D-fructose-6-phosphate 1-phosphotransferase
R00771 9 D-Glucose-6-phosphate ketol-isomerase
R00772 9 D-Mannose-6-phosphate ketol-isomerase
R00840 9 1L-myo-Inositol-1-phosphate lyase (isomerizing)
R00842 9 sn-Glycerol-3-phosphate:NAD+ 2-oxidoreductase
R00876 9 ITP:D-hexose 6-phosphotransferase
R01010 9 Glycerone phosphate phosphohydrolase (alkaline optimum)
R01011 9 ATP:glycerone phosphotransferase
R01067 9 D-Fructose 6-phosphate:D-glyceraldehyde-3-phosphate
glycolaldehydetransferase
R01068 9 D-Fructose-1,6-bisphosphate D-glyceraldehyde-3-phosphate-lyase
R01070 9 beta-D-fructose 1,6-bisphosphate D-glyceraldehyde-3-phosphate-lyase
R01512 9 ATP:3-phospho-D-glycerate 1-phosphotransferase
R01515 9 3-Phospho-D-glyceroyl phosphate phosphohydrolase
R01600 9 ATP:D-glucose 6-phosphotransferase
R01662 9 3-Phospho-D-glyceroyl phosphate 2,3-phosphomutase
R01829 9 Sedoheptulose 1,7-bisphosphate D-glyceraldehyde-3-phosphate-lyase
R01830 9 beta-D-Fructose
6-phosphate:D-glyceraldehyde-3-phosphateglycolaldehyde transferase
R02082 9 (R)-Mevalonate:NADP+ oxidoreductase (CoA acylating)
R02739 9 alpha-D-Glucose 6-phosphate ketol-isomerase
R03321 9 beta-D-Glucose 6-phosphate ketol-isomerase
R04285 9 6-Lactoyl-5,6,7,8-tetrahydropterin:NADP+ 2'-oxidoreductase
R05048 9 GTP 7,8-8,9-dihydrolase
R05804 9 ADP:D-glucose 6-phosphotransferase
R07324 9 1D-myo-inositol-3-phosphate lyase (isomerizing)
R00010 10 alpha,alpha-Trehalose glucohydrolase
R00026 10 beta-D-Glucoside glucohydrolase
R00801 10 alpha-D-Glucoside glucohydrolase
R00847 10 ATP:glycerol 3-phosphotransferase
R00866 10 ATP:D-fructose 1-phosphotransferase
R00867 10 ATP:D-fructose 6-phosphotransferase
R00875 10 D-Glucitol:NAD+ 2-oxidoreductase
R00959 10 alpha-D-Glucose 1-phosphate 1,6-phosphomutase
R01185 10 myo-Inositol 1-phosphate phosphahydrolase
R01187 10 1D-myo-Inositol 3-phosphate phosphahydrolase
R01326 10 ATP:D-glucose 6-phosphotransferase
R01327 10 ITP:D-hexose 6-phosphotransferase
R01360 10 (S)-3-Hydroxy-3-methylglutaryl-CoA acetoacetate-lyase
R01513 10 3-Phospho-D-glycerate:NAD+ 2-oxidoreductase
R01516 10 3-Phospho-D-glycerate 1,2-phosphomutase
R01518 10 2-Phospho-D-glycerate 2,3-phosphomutase
R01520 10 beta-D-Glucose:NAD+ 1-oxoreductase
R01521 10 beta-D-Glucose:NADP+ 1-oxoreductase
R01602 10 alpha-D-Glucose 1-epimerase
R01786 10 ATP:D-glucose 6-phosphotransferase
R01788 10 alpha-D-Glucose 6-phosphate phosphohydrolase
R01813 10 Tetrahydrobiopterin:NADP+ oxidoreductase
R01818 10 D-Mannose 6-phosphate 1,6-phosphomutase
R01819 10 D-Mannose-6-phosphate ketol-isomerase
R01961 10 ATP:D-glucosamine phosphotransferase
R01964 10 ITP:D-hexose 6-phosphotransferase
R01978 10 (S)-3-Hydroxy-3-methylglutaryl-CoA
acetoacetyl-CoA-lyase(CoA-acetylating)
R02085 10 (S)-3-Hydroxy-3-methylglutaryl-CoA hydro-lyase
R02731 10 D-Fructose-2,6-bisphosphate 2-phosphohydrolase
R02732 10 ATP:D-fructose-6-phosphate 2-phosphotransferase
R02740 10 alpha-D-Glucose 6-phosphate ketol-isomerase
R03333 10 1D-myo-Inositol-1,2-cyclic-phosphate 2-inositolphosphohydrolase
R03920 10 ATP:D-fructose 6-phosphotransferase
R04372 10 D-myo-Inositol-3,4-bisphosphate 4-phosphohydrolase
R04779 10 ATP:D-fructose-6-phosphate 1-phosphotransferase
R04780 10 beta-D-Fructose 1,6-bisphosphate 1-phosphohydrolase
R00028 11 alpha-D-Glucoside glucohydrolase
R00209 11 Pyruvate:NAD+ 2-oxidoreductase (CoA-acetylating)
R00210 11 Pyruvate:NADP+ 2-oxidoreductase (CoA-acetylating)
R00227 11 Acetyl-CoA hydrolase
R00233 11 Malonyl-CoA carboxy-lyase
R00235 11 Acetate:CoA ligase (AMP-forming)
R00236 11 Acetyl adenylate:CoA ligase (AMP-forming)
R00238 11 Acetyl-CoA:acetyl-CoA C-acetyltransferase
R00658 11 2-Phospho-D-glucerate hydro-lyase
R00705 11 3-Oxopropanoate:NAD+ oxidoreductase
(decarboxylating,CoA-acetylating)
R00802 11 alpha-D-Glucoside glucohydrolase
R00883 11 GDP:D-mannose-1-phosphate guanylyltransferase
R01036 11 Glycerol:NAD+ oxidoreductase
R01041 11 Glycerol:NADP+ oxidoreductase
R01184 11 myo-Inositol:oxygen oxidoreductase
R01186 11 myo-Inositol 4-phosphate phosphahydrolase
R01357 11 Acetoacetate:CoA ligase (AMP-forming)
R01361 11 (R)-3-Hydroxybutanoate:NAD+ oxidoreductase
R01718 11 Isomaltose 6-alpha-D-glucanohydrolase
R01787 11 alpha-D-Glucose:NADP+ 1-oxidoreductase
R01793 11 NADH:6,7-dihydropteridine oxidoreductase
R01794 11 NADPH:6,7-dihydropteridine oxidoreductase
R01975 11 (S)-3-Hydroxybutanoyl-CoA:NAD+ oxidoreductase
R02058 11 Acetyl-CoA:D-glucosamine-6-phosphate N-acetyltransferase
R02568 11 D-Fructose 1-phosphate D-glyceraldehyde-3-phosphate-lyase
R02607 11 3-Phosphoglycerate:NAD+ 2-oxidoreductase
R02865 11 ATP:D-hexose 6-phosphotransferase
R02867 11 ITP:D-hexose 6-phosphotransferase
R03331 11 sn-Glycero-3-phospho-1-inositol inositolphosphohydrolase
R03427 11 D-myo-Inositol 1,3,4-trisphosphate 1-phosphohydrolase
R04138 11 3-Methylcrotonoyl-CoA:carbon-dioxide ligase (ADP-forming)
R07343 11 myo-inositol-phosphate phosphohydrolase
R00006 12 2-Acetolactate pyruvate-lyase (carboxylating)
R00200 12 ATP:pyruvate O2-phosphotransferase
R00214 12 (S)-Malate:NADP+ oxidoreductase(oxaloacetate-decarboxylating)
R00216 12 (S)-Malate:NADP+ oxidoreductase(oxaloacetate-decarboxylating)
R00220 12 L-serine ammonia-lyase
R00226 12 (S)-2-Acetolactate pyruvate-lyase (carboxylating)
R00316 12 Acetate:CoA ligase (AMP-forming)
R00317 12 Acetyl phosphate phosphohydrolase
R00344 12 Pyruvate:carbon-dioxide ligase (ADP-forming)
R00430 12 GTP:pyruvate O2-phosphotransferase
R00431 12 GTP:oxaloacetate carboxy-lyase (transphosphorylating)
R00703 12 (S)-Lactate:NAD+ oxidoreductase
R00704 12 (R)-Lactate:NAD+ oxidoreductase
R00710 12 Acetaldehyde:NAD+ oxidoreductase
R00711 12 Acetaldehyde:NADP+ oxidoreductase
R00724 12 ITP:pyruvate O2-phosphotransferase
R00726 12 ITP:oxaloacetate carboxy-lyase (transphosphorylating)
R00742 12 Acetyl-CoA:carbon-dioxide ligase (ADP-forming)
R00888 12 GDPmannose 4,6-hydro-lyase
R01201 12 ATP:N-acetyl-D-glucosamine 6-phosphotransferase
R01752 12 D-Glyceraldehyde:NAD+ oxidoreductase
R02059 12 N-Acetyl-D-glucosamine-6-phosphate amidohydrolase
R02086 12 N-Acetyl-D-glucosamine 1-phosphate 1,6-phosphomutase
R03026 12 (S)-3-Hydroxybutanoyl-CoA hydro-lyase
R03393 12 D-myo-Inositol-1,4-bisphosphate 1-phosphohydrolase
R03428 12 ATP:1D-myo-inositol-1,3,4-trisphosphate 5-phosphotransferase
R03429 12 ATP:1D-myo-inositol-1,3,4-trisphosphate 6-phosphotransferase
R03430 12 D-myo-Inositol 1,3,4,5-tetrakisphosphate 5-phosphohydrolase
R04137 12 3-Hydroxyisopentyl-CoA hydro-lyase
R05378 12 2-Deoxy-5-keto-D-gluconic acid 6-phosphate
Dihydroxyacetonephosphate-lyase
R05861 12 D-alanine:oxygen oxidoreductase (deaminating)
R00022 13
R00342 13 (S)-malate:NAD+ oxidoreductase
R00351 13 Citrate oxaloacetate-lyase ((pro-3S)-CH2COO- -> acetyl-CoA)
R00352 13 ATP:citrate oxaloacetate-lyase ((pro-3S)-CH2COO-
->acetyl-CoA)(ATP-dephosphorylating)
R00359 13 D-Aspartate:oxygen oxidoreductase (deaminating)
R00362 13 Citrate oxaloacetate-lyase ((pro-3S)-CH2COO- -->acetate)
R00582 13 L-O-Phosphoserine phosphohydrolase
R00585 13 L-Serine:pyruvate aminotransferase
R00590 13 L-Serine hydro-lyase (deaminating)
R00746 13 Ethanol:NADP+ oxidoreductase
R00754 13 Ethanol:NAD+ oxidoreductase
R01066 13 2-Deoxy-D-ribose-5-phosphate acetaldehyde-lyase
R01082 13 (S)-Malate hydro-lyase
R01171 13 Butanoyl-CoA:(acceptor) 2,3-oxidoreductase
R01207 13 N-Acyl-D-glucosamine 2-epimerase
R01388 13 D-Glycerate:NADP+ 2-oxidoreductase
R01392 13 D-Glycerate:NADP+ 2-oxidoreductase
R03394 13 D-myo-Inositol-1,4,5-trisphosphate 5-phosphohydrolase
R03433 13 ATP:1D-myo-inositol-1,4,5-trisphosphate 3-phosphotransferase
R03434 13 D-myo-Inositol 1,3,4,5-tetrakisphosphate 3-phosphohydrolase
R05595 13
R05692 13 GDP-L-fucose:NADP+ 4-oxidoreductase (3,5-epimerizing)
R07059 13
R01083 14 N6-(1,2-Dicarboxyethyl)AMP AMP-lyase
R01176 14 Butanoate:CoA ligase (AMP-forming)
R01177 14 Acetyl-CoA:acetyl-CoA C-acetyltransferase
R01324 14 Citrate hydro-lyase
R01325 14 Citrate hydro-lyase
R01364 14 4-Fumarylacetoacetate fumarylhydrola
R01394 14 Hydroxypyruvate ketol-isomerase
R01804 14 N-Acetylneuraminate pyruvate-lyase (pyruvate-phosphorylating)
R01951 14 GTP:L-fucose-1-phosphate guanylyltransferase
R02705 14 ATP:N-acyl-D-mannosamine 6-phosphotransferase
R02750 14
R05800 14 ATP:1D-myo-inositol-1,4,5-trisphosphate 6-phosphotransferase
R07060 14
R00267 15 Isocitrate:NADP+ oxidoreductase (decarboxylating)
R00709 15 Isocitrate:NAD+ oxidoreductase (decarboxylating)
R01135 15 IMP:L-aspartate ligase (GDP-forming)
R01899 15 Isocitrate:NADP+ oxidoreductase (decarboxylating)
R01900 15 Isocitrate hydro-lyase
R03161 15 ATP:6-deoxy-L-galactose 1-phosphotransferase
R03181 15 4-Maleylacetoacetate cis-trans-isomerase
R04435 15 N-Acetylneuraminate 9-phosphate
pyruvate-lyase(pyruvate-phosphorylating)
R04748 15 (S)-Hydroxyhexanoyl-CoA:NAD+ oxidoreductase
R05801 15 ATP:1D-myo-inositol-1,4,5-trisphosphate 6-phosphotransferase
R00243 16 L-Glutamate:NAD+ oxidoreductase (deaminating)
R00248 16 L-Glutamate:NADP+ oxidoreductase (deaminating)
R00258 16 L-Alanine:2-oxoglutarate aminotransferase
R00268 16 Oxalosuccinate:NADP+ oxidoreductase (decarboxylating)
R00355 16 L-Aspartate:2-oxoglutarate aminotransferase
R00488 16 N-Acetyl-L-aspartate amidohydrolase
R00489 16 L-Aspartate 1-carboxy-lyase
R00526 16 N-Formyl-L-aspartate amidohydrolase
R01397 16 Carbamoyl-phosphate:L-aspartate carbamoyltransferase
R02519 16 Homogentisate:oxygen 1,2-oxidoreductase (decyclizing)
R03479 16 ATP:1D-myo-inositol-3,4,5,6-tetrakisphosphate 1-phosphotransferase
R04173 16 3-Phosphoserine:2-oxoglutarate aminotransferase
R04749 16 (S)-Hydroxyhexanoyl-CoA hydro-lyase
R00239 17 ATP:L-glutamate 5-phosphotransferase
R00245 17 L-Glutamate 5-semialdehyde:NAD+ oxidoreductase
R00251 17 5-Oxoproline amidohydrolase (ATP-hydrolysing)
R00253 17 L-Glutamate:ammonia ligase (ADP-forming)
R00256 17 L-Glutamine amidohydrolase
R00257 17 Deamido-NAD+:L-glutamine amido-ligase (AMP-forming)
R00259 17 Acetyl-CoA:L-glutamate N-acetyltransferase
R00261 17 L-Glutamate 1-carboxy-lyase
R00575 17 Carbon-dioxide:L-glutamine amido-ligase
(ADP-forming,carbamate-phosphorylating)
R00707 17 L-1-Pyrroline-5-carboxylate:NAD+ oxidoreductase
R00708 17 L-1-Pyrroline-5-carboxylate:NAD+ oxidoreductase
R00768 17 L-Glutamine:D-fructose-6-phosphate aminotransferase
(hexoseisomerizing)
R00904 17 beta-Aminopropion aldehyde:NAD+ oxidoreductase
R00905 17 N-Carbamoyl-beta-alanine amidohydrolase
R00908 17 3-Aminopropanoate:2-oxoglutarate aminotransferase
R01231 17 Xanthosine-5'-phosphate:L-glutamine amido-ligase (AMP-forming)
R01993 17 (S)-Dihydroorotate amidohydrolase
R02521 17 4-Hydroxyphenylpyruvate:oxygen
oxidoreductase(hydroxylating,decarboxylating)
R06985 17 trans-Hex-2-enoyl-CoA reductase
R07304 17 5-oxo-L-proline amidohydrolase (ATP-hydrolysing)
R00578 18 L-aspartate:L-glutamine amido-ligase (AMP-forming)
R00667 18 L-Ornithine:2-oxo-acid aminotransferase
R00734 18 L-Tyrosine:2-oxoglutarate aminotransferase
R01072 18 5-Phosphoribosylamine:pyrophosphate
phosphoribosyltransferase(glutamate-amidating)
R01248 18 L-Proline:NAD+ 5-oxidoreductase
R01251 18 L-Proline:NADP+ 5-oxidoreductase
R01648 18 4-Aminobutanoate:2-oxoglutarate aminotransferase
R01867 18 (S)-Dihydroorotate:oxygen oxidoreductase
R01986 18 4-Aminobutyraldehyde:NAD+ oxidoreductase
R02269 18 5,6-Dihydrouracil amidohydrolase
R02549 18 4-aminobutanal:NAD+ 1-oxidoreductase
R03004 18 Deamino-NAD+ nucleotidohydrolase
R03005 18 ATP:nicotinamide-nucleotide adenylyltransferase
R03139 18 1,3-Diaminopropane:oxygen oxidoreductase
(deaminating)(copper-containing)
R03313 18 L-Glutamate-5-semialdehyde:NADP+ 5-oxidoreductase
(phosphorylationg)
R03342 18 3-(4-Hydroxyphenyl)pyruvate keto-enol-isomerase
R04747 18 Hexanoyl-CoA:acetyl-CoA C-acyltransferase
R00669 19 N2-Acetyl-L-ornithine amidohydrolase
R00670 19 L-Ornithine carboxy-lyase
R00713 19 Succinate-semialdehyde:NAD+ oxidoreductase
R00731 19 L-Tyrosine:oxygen oxidoreductase
R00736 19 L-Tyrosine carboxy-lyase
R00978 19 5,6-Dihydrouracil:NADP+ oxidoreductase
R01151 19 Putrescine:oxygen oxidoreductase (deaminating)
R01252 19 L-Proline,2-oxoglutarate:oxygen oxidoreductase (4-hydroxylating)
R01398 19 Carbamoyl-phosphate:L-ornithine carbamoyltransferase
R01795 19 L-Phenylalanine,tetrahydrobiopterin:oxygen
oxidoreductase(4-hydroxylating)
R01815 19 L-Tyrosine,tetrahydrobiopterin:oxygen
oxidoreductase(3-hydroxylating)
R01870 19 Orotidine-5'-phosphate:pyrophosphate phosphoribosyltransferase
R03346 19 Nicotinate D-ribonucleotide phosphohydrolase
R03348 19 Nicotinate-nucleotide:pyrophosphate
phosphoribosyltransferase(carboxylating)
R04745 19 (S)-Hydroxyoctanoyl-CoA:NAD+ oxidoreductase
R07212 19
L-tyrosine,tetrahydrobiopterin:oxygenoxidoreductase(3-hydroxylating)
R00405 20 Succinate:CoA ligase (ADP-forming)
R00410 20 Succinyl-CoA:3-oxo-acid CoA-transferase
R00432 20 Succinate:CoA ligase (GDP-forming)
R00694 20 L-Phenylalanine:2-oxoglutarate aminotransferase
R00698 20 Donor:hydrogen-peroxide oxidoreductase
R00699 20 L-Phenylalanine carboxy-lyase
R00727 20 Succinate:CoA ligase (GDP-forming)
R00965 20 Orotidine-5'-phosphate carboxy-lyase
R01154 20 Acetyl-CoA:alkane-alpha,omega-diamine N-acetyltransferase
R01876 20 Uridine:orthophosphate ribosyltransferase
R01954 20 L-Citrulline:L-aspartate ligase (AMP-forming)
R02078 20 L-Tyrosine,L-dopa:oxygen oxidoreductase
R02080 20 3-Hydroxy-L-tyrosine carboxy-lyase
R02295 20 Nicotinate D-ribonucleoside:orthophosphate ribosyltransferase
R02382 20 Tyramine:oxygen oxidoreductase(deaminating)(flavin-containing)
R02383 20 Monophenol,L-dopa:oxygen oxidoreductase
R03291 20 trans-4-Hydroxy-L-proline:NAD+ 5-oxidoreductase
R03293 20 trans-4-Hydroxy-L-proline:NADP+ 5-oxidoreductase
R04746 20 (S)-Hydroxyoctanoyl-CoA hydro-lyase
R07211 20
L-phenylalanine,tetrahydrobiopterin:oxygenoxidoreductase(4-hydroxylating)
R00155 21 UDP diphosphohydrolase
R00158 21 ATP:nucleoside-phosphate phosphotransferase
R00287 21 UDPglucose pyrophosphohydrolase
R00602 21 Hydorogen-peroxide:hydrogen-peroxide oxidoreductase
R00662 21 Uridine triphosphate pyrophosphohydrolase
R00829 21 Succinyl-CoA:acetyl-CoA C-acyltransferase
R00833 21 (R)-2-Methyl-3-oxopropanoyl-CoA CoA-carbonylmutase
R00963 21 Uridine 5'-monophosphate phosphohydrolase
R00964 21 ATP:uridine 5'-phosphotransferase
R00968 21 GTP:uridine 5'-phosphotransferase
R00970 21 ITP:uridine 5'-phosphotransferase
R01086 21 N-(L-Argininosuccinate) arginie-lyase
R01372 21 Phenylpyruvate:oxygen oxidoreductase
(hydroxylating,decarboxylating)
R01375 21 L-Glutamine:phenylpyruvate aminotransferase
R01378 21 Phenylpyruvate keto-enol-isomerase
R01878 21 Cytidine aminohydrolase
R02613 21 Phenethylamine:oxygen oxidoreductase
(deaminating)(copper-containing)
R02695 21 4-Hydroxyphenylacetaldehyde:NAD+ oxidoreductase
R02697 21 4-Hydroxyphenylacetaldehyde:NADP+ oxidoreductase
R03776 21 trans-Oct-2-enoyl-CoA reductase
R04025 21
N-Acetylputrescine:oxygenoxidoreductase(deaminating)(flavin-containing)
R04300 21
4-(2-Aminoethyl)-1,2-benzenediol:oxygenoxidoreductase(deaminating)(flavin-containing)
R04444 21 L-1-Pyrroline-3-hydroxy-5-carboxylate:NAD+ oxidoreductase
R04445 21 L-1-Pyrroline-3-hydroxy-5-carboxylate:NADP+ oxidoreductase
R06154 21 methylamine:oxygen oxidoreductase (deaminating)
(copper-containing)
R00156 22 ATP:nucleoside-diphosphate phosphatransferase
R00157 22 Uridine triphosphate:AMP phosphotransferase
R00159 22 UTP diphosphohydrolase
R00286 22 UDPglucose:NAD+ oxidoreductase
R00289 22 UTP:alpha-D-glucose-1-phosphate uridylyltransferase
R00291 22 UDPglucose 4-epimerase
R00414 22 UDP-N-acetyl-D-glucosamine 2-epimerase
R00415 22 UTP:N-acetyl-alpha-D-glucosamine-1-phosphate uridylyltransferase
R00511 22 Cytidine-5'-monophosphate phosphohydrolase
R00513 22 ATP:cytidine 5'-phosphotransferase
R00516 22 UTP:cytidine 5'-phosphotransferase
R00517 22 GTP:cytidine 5'-phosphotransferase
R00551 22 L-Arginine amidinohydrolase
R00555 22 NAD+:L-arginine ADP-D-ribosyltransferase
R00557 22 L-Arginine,NADPH:oxygen oxidoreductase (nitric-oxide-forming)
R00558 22 L-Arginine,NADPH:oxygen oxidoreductase (nitric-oxide-forming)
R00566 22 L-Arginine carboxy-lyase
R00571 22 UTP:ammonia ligase(ADP-forming)
R00573 22 UTP:ammonia ligase(ADP-forming)
R00659 22 UTP:pyruvate O2-phosphotransferase
R00769 22 UTP:D-fructose-6-phosphate 1-phosphotransferase
R00962 22 ITP:cytidine 5'-phosphotransferase
R00967 22 UTP:uridine 5'-phosphotransferase
R00969 22 P1,P4-Bis(5'-nucleosyl)-tetraphosphate nucleotidohydrolase
R01847 22 UTP:Sedoheptulose 7-phosphate 1-phosphotransferase
R01886 22 N(omega)-(ADP-D-ribosyl)-L-arginine ADPribosylhydrolase
R01989 22 L-Arginine:glycine amidinotransferase
R02536 22 Phenylacetaldehyde:NAD+ oxidoreductase
R02537 22 Aldehyde:NADP+ oxidoreductase
R02765 22 (R)-2-Methyl-3-oxopropanoyl-CoA 2-epimerase
R03300 22 3,4-Dihydroxyphenylacetaldehyde:NAD+ oxidoreductase
R03302 22 3,4-Dihydroxyphenylacetaldehyde:NADP+ oxidoreductase
R03778 22 Octanoyl-CoA:acetyl-CoA C-acyltransferase
R05050 22 N4-Acetylaminobutanal:NAD+ oxidoreductase
R05051 22 L-erythro-4-Hydroxyglutamate:NAD+ oxidoreductase
R05052 22 L-erythro-4-Hydroxyglutamate:2-oxoglutarate aminotransferase
R06941 22 (S)-3-hydroxyacyl-CoA:NAD+ oxidoreductase
R00111 23 N-(omega)-Hydroxyarginine,NADPH:oxygen
oxidoreductase(nitric-oxide-forming)
R00416 23 UTP:N-acetyl-alpha-D-glucosamine-1-phosphate uridylyltransferase
R00420 23 UDP-N-acetyl-D-glucosamine 2-epimerase
R00503 23 UDPgalactose:D-glucose 4-beta-D-galactosyltransferase
R00512 23 ATP:CMP phosphotransferase
R00514 23 CDP diphosphohydrolase
R00569 23 CTP diphosphohydrolase
R00570 23 ATP:nucleoside-diphosphate phosphatransferase
R00572 23 CTP:pyruvate O2-phosphotransferase
R00767 23 CTP:D-fructose-6-phosphate 1-phosphotransferase
R00955 23 UDPglucose:alpha-D-galactose-1-phosphate uridylyltransferase
R01117 23 CTP:N-acylneuraminate cytidylyltransferase
R01157 23 Agmatine amidinohydrolase
R01205 23 UDPgalactose:N-acetyl-D-glucosamine 4-beta-D-galactosyltransferase
R01384 23 UDP-D-glucuronate carboxy-lyase
R01846 23 CTP:Sedoheptulose 7-phosphate 1-phosphotransferase
R01859 23 Propanoyl-CoA:carbon-dioxide ligase (ADP-forming)
R04743 23 (S)-Hydroxydecanoyl-CoA:NAD+ oxidoreductase
R06942 23 (3S)-3-hydroxyacyl-CoA hydro-lyase
R00922 24 2-Methyl-3-oxopropanoate:NAD+ oxidoreductase (CoA-propanoylating)
R00926 24 Propinol adenylate:CoA ligase (AMP-forming)
R00927 24 Propanoyl-CoA:acetyl-CoA C-acyltransferase
R00935 24 (S)-Methylmalonate semialdehyde:NAD+
oxidoreductase(CoA-propanoylating)
R01092 24 ATP:D-galactose 1-phosphotransferase
R01100 24 Lactose galactohydrolase
R01678 24 Lactose galactohydrolase
R01679 24 Lactose 6-phosphate galactohydrolase
R04532 24
CMP-N-acetylneuraminate:beta-D-galactosyl-1,4-N-acetyl-beta-D--glucosamine
alpha-2,6-N-acetylneuraminyltransferase
R04744 24 (S)-Hydroxydecanoyl-CoA hydro-lyase
R05373 24 Methylmalonyl-CoA carboxy-lyase
R01093 25 D-Galactose:NAD+ 1-oxidoreductase
R01095 25 D-Galactose:NADP+ 1-oxidoreductase
R01101 25 alpha-D-Glucoside glucohydrolase
R01103 25 Raffinose galactohydrolase
R01104 25 Galactosylglycerol galactohydrolase
R01194 25 1-alpha-D-Galactosyl-myo-inositol galactohydrolase
R01329 25 Epimelibiose galactohydrolase
R01354 25 Propanoate:CoA ligase (AMP-forming)
R02047 25 3-Hydroxy-2-methylpropanoate:NAD+ oxidoreductase
R02048 25 (R)-3-Amino-2-methylpropanoate:2-oxoglutarate aminotransferase
R02050 25 (R)-3-Amino-2-methylpropanoate:pyruvate aminotransferase
R02926 25 Melibiitol galactohydrolase
R03869 25 (S)-Methylmalonate semialdehyde:NAD+ oxidoreductase
R03871 25 (S)-Methylmalonate semialdehyde:oxygen oxidoreductase
R04188 25 L-3-Amino-isobutanoate:2-oxoglutarate aminotransferase
R04203 25 (2S,3S)-3-hydroxy-2-methylbutanoyl-CoA:NAD+ oxidoreductase
R04753 25 trans-Dec-2-enoyl-CoA reductase
R05066 25 3-Hydroxy-2-methylpropanoate:NAD+ oxidoreductase
R03616 26 Galactosylglycerol galactohydrolase
R03634 26
R04204 26 (2S,3S)-3-Hydroxy-2-methylbutanoyl-CoA hydro-liase
R04742 26 Decanoyl-CoA:acetyl-CoA C-acyltransferase
R05549 26
R03170 27 2-Methylbutanoyl-CoA:(acceptor) 2,3-oxidoreductase
R04741 27 (S)-3-Hydroxydodecanoyl-CoA:NAD+ oxidoreductase
R04170 28 (S)-3-Hydroxydodecanoyl-CoA hydro-lyase
R03856 29 trans-Dodec-2-enoyl-CoA reductase
R04100 29 3-cis-Dodecenoyl-CoA delta3-cis-delta2-trans-isomerase
R03858 30 Lauroyl-CoA:acetyl-CoA C-acyltransferase
R04739 31 (S)-3-Hydroxytetradecanoyl-CoA:NAD+ oxidoreductase
R04740 32 (S)-3-Hydroxytetradecanoyl-CoA hydro-lyase
R03989 33 trans-Tetradec-2-enoyl-CoA reductase
R03991 34 myristoyl-CoA:acetylCoA C-myristoyltransferase
R04737 35 (S)-3-Hydroxyhexadecanoyl-CoA:NAD+ oxidoreductase
R04738 36 (S)-3-Hydroxyhexadecanoyl-CoA hydro-lyase
R01278 37 trans-Hexadec-2-enoyl-CoA reductase
R01274 38 Palmitoyl-CoA hydrolase
R01280 38 Palmitate:CoA ligase (AMP-forming)
R01281 38 Palmitoyl-CoA:L-serine C-palmitoyltransferase (decarboxylating)
R02978 39 Sphinganine:NADP+ 3-oxidoreductase
R02976 40 ATP:sphinganine 1-phosphotransferase
R06520 40 3-sn-phosphatidate phosphohydrolase
R02464 41 Sphinganine-1-phosphate pamlmitaldehyde-lyase
R01468 42 ATP:ethanolamine O-phosphotransferase
R02038 42 CTP:ethanolamine-phosphate cytidylyltransferase
R06516 42 sphinganine-1-phosphate palmitaldehyde-lyase
R06870 42 Phosphoethanolamine phosphohydrolase
R01926 43
R06521 43 3-sn-phosphatidate phosphohydrolase
