# Supplementary material for: Local and global modes of drug action in biochemical networks
Source: BMC Chem Biol. 2009 Apr 7;9:4. doi: 10.1186/1472-6769-9-4 (PMC2670818; doi:10.1186/1472-6769-9-4)
Supplement: Additional File 3 — Full set of metabolic drug scopes. This archive contains the full set of metabolic drug scopes for 276 drugs from the DrugBank database and four metabolic networks. Individual files in the archive are named according to the following nomenclature: DrugBank accession number of the drug, followed by "_hsa" for human or "_ref" for reference network, followed by "_i" for irreversible or "_r" for reversible network. [file 1472-6769-9-4-S3.zip › aprd00040_ref_i.txt]

  Expansion curve

seeds: Oxygen H2O Obtusifoliol NADPH H+
4alpha-Methyl-5alpha-ergosta-8,14,24(28)-trien-3beta-ol Formate NADP+
Lanosterol 24,25-Dihydrolanosterol
not identified:


      compounds:

ID generation name

C00001 1 H2O
C00005 1 NADPH
C00006 1 NADP+
C00007 1 Oxygen
C00058 1 Formate
C00080 1 H+
C01724 1 Lanosterol
C01943 1 Obtusifoliol
C05109 1 24,25-Dihydrolanosterol
C11508 1 4alpha-Methyl-5alpha-ergosta-8,14,24(28)-trien-3beta-ol
C00003 2 NAD+
C00004 2 NADH
C00009 2 Orthophosphate
C00011 2 CO2
C00027 2 H2O2
C00153 2 Nicotinamide
C00282 2 Hydrogen
C02141 2 Cycloeucalenol
C02405 2 Formyl phosphate
C03246 2 ADPribose 2'-phosphate
C05108 2 14-Demethyllanosterol
C05359 2 e-
C11455 2 4,4-Dimethyl-5alpha-cholesta-8,14,24-trien-3beta-ol
C00013 3 Pyrophosphate
C00014 3 NH3
C00020 3 AMP
C00237 3 CO
C00253 3 Nicotinate
C00301 3 ADP-ribose
C00455 3 Nicotinamide D-ribonucleotide
C00704 3 O2.-
C01353 3 Carbonic acid
C04856 3
(6S)-6-beta-Hydroxy-1,4,5,6-tetrahydronicotinamide-adeninedinucleotide
C05110 3 4alpha-Methylcholesta-8-en-3beta-ol
C05437 3 Zymosterol
C06701 3 Phosphonate
C11205 3 Hexadimethrine bromide
C00002 4 ATP
C00008 4 ADP
C00054 4 Adenosine 3',5'-bisphosphate
C00117 4 D-Ribose 5-phosphate
C00119 4 5-Phospho-alpha-D-ribose 1-diphosphate
C00130 4 IMP
C00147 4 Adenine
C00169 4 Carbamoyl phosphate
C00192 4 Hydroxylamine
C00212 4 Adenosine
C00536 4 Triphosphate
C00620 4 alpha-D-Ribose 1-phosphate
C00697 4 Nitrogen
C01010 4 Urea-1-carboxylate
C01020 4 6-Hydroxynicotinate
C01185 4 Nicotinate D-ribonucleotide
C01563 4 Carbamate
C03150 4 N-Ribosylnicotinamide
C03722 4 Pyridine-2,3-dicarboxylate
C05111 4 Methostenol
C05361 4 Hydrazine
C05439 4 5alpha-Cholesta-7,24-dien-3beta-ol
C00081 5 ITP
C00086 5 Urea
C00088 5 Nitrite
C00104 5 IDP
C00121 5 D-Ribose
C00199 5 D-Ribulose 5-phosphate
C00262 5 Hypoxanthine
C00288 5 HCO3-
C00294 5 Inosine
C00575 5 3',5'-Cyclic AMP
C00655 5 Xanthosine 5'-phosphate
C00857 5 Deamino-NAD+
C01059 5 2,5-Dihydroxypyridine
C01151 5 D-Ribose 1,5-bisphosphate
C01189 5 5alpha-Cholest-7-en-3beta-ol
C01260 5 P1,P4-Bis(5'-adenosyl) tetraphosphate
C01417 5 Cyanate
C01818 5 Hyponitrite
C02739 5 Phosphoribosyl-ATP
C03090 5 5-Phosphoribosylamine
C03736 5 alpha-D-Ribose 5-phosphate
C03845 5 5alpha-Cholest-8-en-3beta-ol
C04307 5 P1,P2-Bis(5'-adenosyl) triphosphate
C04409 5 2-Amino-3-carboxymuconate semialdehyde
C04734 5 1-(5'-Phosphoribosyl)-5-formamido-4-imidazolecarboxamide
C05360 5 Diimine
C05841 5 Nicotinate D-ribonucleoside
C06059 5 Cyclic amidines
C06555 5 Biuret
C07024 5 3'-Keto-3'-deoxy-ATP
C11500 5 5'-Dehydroadenosine
C11501 5 9-Riburonosyladenine
C15523 5 2,6-Dihydroxynicotinate
C00144 6 GMP
C00231 6 D-Xylulose 5-phosphate
C00244 6 Nitrate
C00309 6 D-Ribulose
C00385 6 Xanthine
C01068 6 D-Ribitol 5-phosphate
C01112 6 D-Arabinose 5-phosphate
C01164 6 Cholesta-5,7-dien-3beta-ol
C01182 6 D-Ribulose 1,5-bisphosphate
C01358 6 NH4OH
C01566 6 Cyanamide
C01596 6 Maleamate
C01685 6 D-Ribonate
C01762 6 Xanthosine
C01993 6 5'-Oxoinosine
C02741 6 Phosphoribosyl-AMP
C03824 6 2-Aminomuconate semialdehyde
C04677 6 1-(5'-Phosphoribosyl)-5-amino-4-imidazolecarboxamide
C06554 6 Cyanuric acid
C07025 6 3'-Keto-3'-deoxy-AMP
C11824 6 Cyclic amide
C15556 6 3,4-Dihydroxy-2-butanone 4-phosphate
C00035 7 GDP
C00118 7 (2R)-2-Hydroxy-3-(phosphonooxy)-propanal
C00187 7 Cholesterol
C00197 7 3-Phospho-D-glycerate
C00216 7 D-Arabinose
C00227 7 Acetyl phosphate
C00242 7 Guanine
C00281 7 Sedoheptulose 7-phosphate
C00310 7 D-Xylulose
C00366 7 Urate
C00387 7 Guanosine
C00474 7 Ribitol
C00533 7 Nitric oxide
C00988 7 2-Phosphoglycolate
C01384 7 Maleic acid
C01904 7 D-Arabitol
C02220 7 2-Aminomuconate
C04051 7 5-Amino-4-imidazolecarboxyamide
C04896 7
5-(5-Phospho-D-ribosylaminoformimino)-1-(5-phosphoribosyl)-imidazole-4-carboxamide
C05382 7 D-Sedoheptulose 7-phosphate
C05443 7 Vitamin D3
C05515 7 5-Ureido-4-imidazole carboxylate
C07272 7 Maleimide
C11631 7 9-Riburonosylhypoxanthine
C00033 8 Acetate
C00044 8 GTP
C00085 8 D-Fructose 6-phosphate
C00093 8 sn-Glycerol 3-phosphate
C00111 8 Glycerone phosphate
C00122 8 Fumarate
C00160 8 Glycolate
C00181 8 D-Xylose
C00236 8 3-Phospho-D-glyceroyl phosphate
C00258 8 D-Glycerate
C00279 8 D-Erythrose 4-phosphate
C00322 8 2-Oxoadipate
C00379 8 Xylitol
C00447 8 Sedoheptulose 1,7-bisphosphate
C00476 8 D-Lyxose
C00497 8 (R)-Malate
C00599 8 Cholest-4-en-3-one
C00631 8 2-Phospho-D-glycerate
C00652 8 D-Arabinono-1,4-lactone
C00887 8 Nitrous oxide
C01159 8 2,3-Bisphospho-D-glycerate
C01228 8 Guanosine 3',5'-bis(diphosphate)
C02076 8 Sedoheptulose
C03232 8 3-Phosphonooxypyruvate
C03453 8 (Z)-5-Oxohex-2-enedioate
C03594 8 7alpha-Hydroxycholesterol
C04916 8
N-(5'-Phospho-D-1'-ribulosylformimino)-5-amino-1-(5''-phospho-D-ribosyl)-4-imidazolecarboxamide
C05418 8 Cholesterol-5beta,6beta-epoxide
C05419 8 Cholesterol-5alpha,6beta-epoxide
C05500 8 20alpha-Hydroxycholesterol
C05502 8 22beta-Hydroxycholesterol
C05513 8 Urate-3-ribonucleoside
C05516 8 5-Amino-4-imidazole carboxylate
C07836 8 D-glycero-D-manno-Heptose 7-phosphate
C11821 8 5-Hydroxyisourate
C13550 8 24-Hydroxycholesterol
C00022 9 Pyruvate
C00042 9 Succinate
C00048 9 Glyoxylate
C00049 9 L-Aspartate
C00074 9 Phosphoenolpyruvate
C00084 9 Acetaldehyde
C00092 9 D-Glucose 6-phosphate
C00095 9 D-Fructose
C00116 9 Glycerol
C00149 9 (S)-Malate
C00168 9 Hydroxypyruvate
C00184 9 Glycerone
C00266 9 Glycolaldehyde
C00275 9 D-Mannose 6-phosphate
C00312 9 L-Xylulose
C00352 9 D-Glucosamine 6-phosphate
C00354 9 D-Fructose 1,6-bisphosphate
C00546 9 Methylglyoxal
C00577 9 D-Glyceraldehyde
C00596 9 2-Hydroxy-2,4-pentadienoate
C00597 9 3-Phosphoglycerate
C00623 9 Glycerol 1-phosphate
C00644 9 D-Mannitol 1-phosphate
C00665 9 beta-D-Fructose 2,6-bisphosphate
C00878 9 D-Arabinonate
C00898 9 (R,R)-Tartaric acid
C00942 9 3',5'-Cyclic GMP
C01096 9 Sorbitol 6-phosphate
C01108 9 1,2,3-Trihydroxybenzene
C01146 9 2-Hydroxy-3-oxopropanoate
C01261 9 P1,P4-Bis(5'-guanosyl) tetraphosphate
C01304 9 2,5-Diamino-6-hydroxy-4-(5'-phosphoribosylamino)pyrimidine
C01394 9 Xylose
C02266 9 D-Xylonolactone
C02348 9 (R)(-)-Allantoin
C02350 9 (S)(+)-Allantoin
C02360 9 2-Hydroxyadipate
C02895 9 Xylitol 5-phosphate
C03091 9 5beta-Cholestan-3-one
C03238 9 5alpha-Cholestan-3-one
C03393 9 4-Phospho-D-erythronate
C03589 9 4-Hydroxy-2-oxopentanoate
C03600 9 Carboxymethyloxysuccinate
C03785 9 D-Tagatose 1,6-bisphosphate
C03794 9 N6-(1,2-Dicarboxyethyl)-AMP
C04494 9 Guanosine 3'-diphosphate 5'-triphosphate
C04823 9 1-(5'-Phosphoribosyl)-5-amino-4-(N-succinocarboxamide)-imidazole
C04895 9
2-Amino-4-hydroxy-6-(erythro-1,2,3-trihydroxypropyl)dihydropteridinetriphosphate
C05239 9 5-Aminoimidazole
C05345 9 beta-D-Fructose 6-phosphate
C05378 9 beta-D-Fructose 1,6-bisphosphate
C05425 9 3beta,5alpha,6beta-Cholestanetriol
C05455 9 7alpha-Hydroxycholest-4-en-3-one
C05499 9 17alpha,20alpha-Dihydroxycholesterol
C05501 9 20alpha,22beta-Dihydroxycholesterol
C05533 9 Oxaloglutarate
C05569 9 5'-Phospho-D-1-ribulosylformimine
C05662 9 Homoisocitrate
C05922 9 Formamidopyrimidine nucleoside triphosphate
C05993 9 Acetyl adenylate
C06019 9 D-arabino-3-Hexulose 6-phosphate
C06189 9 Cyclic 2,3-bisphospho-D-glycerate
C06222 9 Sedoheptulose 1-phosphate
C06244 9 Acetamide
C06316 9 D-erythro-Ascorbate
C11472 9 D-glycero-D-manno-Heptose 1,7-bisphosphate
C12248 9 5-Hydroxy-2-oxo-4-ureido-2,5-dihydro-1H-imidazole-5-carboxylate
C15518 9 (24S)-Cholest-5-ene-3beta,7alpha,24-triol
C15563 9 2-Amino-5-formylamino-6-(5-phosphoribosylamino)pyrimidin-4(3H)-one
C00031 10 D-Glucose
C00036 10 Oxaloacetate
C00037 10 Glycine
C00041 10 L-Alanine
C00065 10 L-Serine
C00067 10 Formaldehyde
C00099 10 beta-Alanine
C00133 10 D-Alanine
C00152 10 L-Asparagine
C00159 10 D-Mannose
C00164 10 Acetoacetate
C00186 10 (S)-Lactate
C00189 10 Ethanolamine
C00209 10 Oxalate
C00222 10 3-Oxopropanoate
C00232 10 Succinate semialdehyde
C00256 10 (R)-Lactate
C00267 10 alpha-D-Glucose
C00329 10 D-Glucosamine
C00346 10 Ethanolamine phosphate
C00357 10 N-Acetyl-D-glucosamine 6-phosphate
C00383 10 Malonate
C00392 10 Mannitol
C00402 10 D-Aspartate
C00424 10 (S)-Lactaldehyde
C00438 10 N-Carbamoyl-L-aspartate
C00469 10 Ethanol
C00499 10 Allantoate
C00502 10 D-Xylonate
C00532 10 L-Arabitol
C00552 10 meso-Tartaric acid
C00618 10 3-Dehydro-L-gulonate
C00636 10 D-Mannose 1-phosphate
C00668 10 alpha-D-Glucose 6-phosphate
C00673 10 2-Deoxy-D-ribose 5-phosphate
C00679 10 5-Dehydro-4-deoxy-D-glucarate
C00684 10 2-Dehydro-3-deoxy-L-arabinonate
C00716 10 Serine
C00740 10 D-Serine
C00794 10 D-Sorbitol
C00900 10 2-Acetolactate
C00937 10 (R)-Lactaldehyde
C00969 10 3-Hydroxypropanal
C00975 10 Dihydroxyfumarate
C01042 10 N-Acetyl-L-aspartate
C01094 10 D-Fructose 1-phosphate
C01097 10 D-Tagatose 6-phosphate
C01127 10 4-Hydroxy-2-oxoglutarate
C01172 10 beta-D-Glucose 6-phosphate
C01177 10 Inositol 1-phosphate
C01187 10 3-Deoxy-D-manno-octulosonate
C01236 10 D-Glucono-1,5-lactone 6-phosphate
C01268 10 5-Amino-6-(5'-phosphoribosylamino)uracil
C01380 10 Ethylene glycol
C01424 10 Gallate
C01508 10 L-Lyxose
C01751 10 Resorcinol
C02132 10 Acetylpyruvate
C02336 10 beta-D-Fructose
C02373 10 4-Methylpentanal
C02612 10 (R)-2-Methylmalate
C02657 10 6-Methylsalicylate
C02752 10 Triacetate lactone
C02798 10 3-Phosphonopyruvate
C02888 10 Sorbose 1-phosphate
C02979 10 Glycerol 2-phosphate
C03015 10 O-Carbamoyl-L-serine
C03082 10 4-Phospho-L-aspartate
C03139 10 N-Amidino-L-aspartate
C03267 10 beta-D-Fructose 2-phosphate
C03291 10 L-Xylulose 5-phosphate
C03459 10 2-Hydroxy-3-oxosuccinate
C03684 10 6-Pyruvoyltetrahydropterin
C03826 10 2-Dehydro-3-deoxy-D-xylonate
C03921 10 2-Dehydro-3-deoxy-D-glucarate
C03947 10 Glycerol 1,2-cyclic phosphate
C04002 10 But-1-ene-1,2,4-tricarboxylate
C04006 10 1D-myo-Inositol 3-phosphate
C04442 10 2-Dehydro-3-deoxy-6-phospho-D-gluconate
C04478 10 3-Deoxy-D-manno-octulosonate 8-phosphate
C04479 10 2-Hydroxy-6-oxonona-2,4-diene-1,9-dioate
C04593 10 (2S,3R)-3-Hydroxybutane-1,2,3-tricarboxylate
C04691 10 2-Dehydro-3-deoxy-D-arabino-heptonate 7-phosphate
C04751 10 1-(5-Phospho-D-ribosyl)-5-amino-4-imidazolecarboxylate
C04874 10
2-Amino-4-hydroxy-6-(D-erythro-1,2,3-trihydroxypropyl)-7,8-dihydropteridine
C05138 10 17alpha-Hydroxypregnenolone
C05235 10 Hydroxyacetone
C05406 10 (4S)-5-Hydroxy-2,4-dioxopentanoate
C05451 10 7alpha-Hydroxy-5beta-cholestan-3-one
C05457 10 7alpha,12alpha-Dihydroxycholest-4-en-3-one
C05840 10 Iminoaspartate
C05923 10 2,5-Diaminopyrimidine nucleoside triphosphate
C05925 10 Dihydroneopterin phosphate
C05946 10 D-4-Hydroxy-2-oxoglutarate
C05999 10 Lactaldehyde
C06010 10 (S)-2-Acetolactate
C06033 10 Parapyruvate
C06054 10 2-Oxo-3-hydroxy-4-phosphobutanoate
C06156 10 alpha-D-Glucosamine 1-phosphate
C06195 10 Imidazolone
C06393 10 2,3-Diaminopropanoate
C06441 10 L-Xylulose 1-phosphate
C07838 10 D-glycero-D-manno-Heptose 1-phosphate
C11437 10 1-Deoxy-D-xylulose 5-phosphate
C15499 10 Pentane-2,4-dione
C00026 11 2-Oxoglutarate
C00096 11 GDP-mannose
C00103 11 D-Glucose 1-phosphate
C00132 11 Methanol
C00137 11 myo-Inositol
C00140 11 N-Acetyl-D-glucosamine
C00158 11 Citrate
C00188 11 L-Threonine
C00198 11 D-Glucono-1,5-lactone
C00204 11 2-Dehydro-3-deoxy-D-gluconate
C00207 11 Acetone
C00218 11 Methylamine
C00221 11 beta-D-Glucose
C00247 11 L-Sorbose
C00259 11 L-Arabinose
C00337 11 (S)-Dihydroorotate
C00345 11 6-Phospho-D-gluconate
C00394 11 GDP-glucose
C00418 11 (R)-Mevalonate
C00430 11 5-Aminolevulinate
C00433 11 2,5-Dioxopentanoate
C00441 11 L-Aspartate 4-semialdehyde
C00508 11 L-Ribulose
C00545 11 L-Arabinonate
C00581 11 Guanidinoacetate
C00583 11 Propane-1,2-diol
C00603 11 (-)-Ureidoglycolate
C00663 11 beta-D-Glucose 1-phosphate
C00672 11 2-Deoxy-D-ribose 1-phosphate
C00689 11 alpha,alpha'-Trehalose 6-phosphate
C00711 11 Malate
C00795 11 D-Tagatose
C00800 11 L-Gulonate
C00804 11 Propynoate
C00810 11 (R)-Acetoin
C00815 11 Citramalate
C00818 11 D-Glucarate
C00879 11 D-Galactarate
C00944 11 3-Dehydroquinate
C00979 11 O-Acetyl-L-serine
C00989 11 4-Hydroxybutanoic acid
C00993 11 D-Alanyl-D-alanine
C01005 11 O-Phospho-L-serine
C01013 11 3-Hydroxypropanoate
C01089 11 (R)-3-Hydroxybutanoate
C01101 11 L-Ribulose 5-phosphate
C01113 11 D-Galactose 6-phosphate
C01131 11 L-Rhamnulose 1-phosphate
C01176 11 17alpha-Hydroxyprogesterone
C01225 11 sn-glycero-3-Phospho-1-inositol
C01227 11 3beta-Hydroxyandrost-5-en-17-one
C01251 11 2-Hydroxybutane-1,2,4-tricarboxylate
C01300 11 2-Amino-4-hydroxy-6-hydroxymethyl-7,8-dihydropteridine
C01467 11 3-Cresol
C01537 11 Urethane
C01551 11 Allantoin
C01572 11 Digallate
C01757 11 Triacetate
C01801 11 Deoxyribose
C01990 11 3-Oxalomalate
C02091 11 Ureidoglycine
C02107 11 (S,S)-Tartaric acid
C02207 11 beta-Alanopine
C02218 11 2-Aminoacrylate
C02226 11 2-Methylmaleate
C02362 11 2-Oxosuccinamate
C02457 11 Propane-1,3-diol
C02532 11 D-O-Phosphoserine
C02591 11 Sucrose 6-phosphate
C02614 11 (S)-2-Methylmalate
C02642 11 3-Ureidopropionate
C02655 11 6-Acetyl-D-glucose
C02718 11 N-Formiminoglycine
C02753 11 D-Xylono-1,4-lactone
C02779 11 2-Dehydro-D-glucose
C02814 11 Benzene-1,2,4-triol
C02912 11 (R)-Propane-1,2-diol
C02917 11 (S)-Propane-1,2-diol
C02995 11 Maltose 6'-phosphate
C03065 11 3-Guanidinopropanoate
C03071 11 3-aci-Nitropropanoate
C03107 11 D-Glucono-1,4-lactone
C03124 11 L-Aspartylhydroxamate
C03167 11 Phosphonoacetaldehyde
C03210 11 2,2'-Iminodipropanoate
C03214 11 2-Amino-3-oxobutanoate
C03341 11 2-Amino-4-oxopentanoic acid
C03373 11 Aminoimidazole ribotide
C03394 11 Erythrulose 1-phosphate
C03508 11 L-2-Amino-3-oxobutanoic acid
C03548 11 trans-2,3-Epoxysuccinate
C03671 11 2-Pyrone-4,6-dicarboxylate
C03703 11 L-5-Carboxymethylhydantoin
C03752 11 2-Amino-2-deoxy-D-gluconate
C03761 11 3-Hydroxy-3-methylglutarate
C03790 11 N-(Carboxymethyl)-D-alanine
C03838 11 5'-Phosphoribosylglycinamide
C03855 11 Cholesteryl-beta-D-glucoside
C03961 11 erythro-3-Hydroxy-L-aspartate
C03979 11 2-Dehydro-3-deoxy-L-rhamnonate
C03981 11 2-Hydroxyethylenedicarboxylate
C04039 11 2,3-Dihydroxy-3-methylbutanoate
C04181 11 3-Hydroxy-3-methyl-2-oxobutanoic acid
C04244 11 6-Lactoyl-5,6,7,8-tetrahydropterin
C04256 11 N-Acetyl-D-glucosamine 1-phosphate
C04257 11 N-Acetyl-D-mannosamine 6-phosphate
C04272 11 (R)-2,3-Dihydroxy-3-methylbutanoate
C04299 11 D-myo-Inositol 1,2-cyclic phosphate
C04451 11 4-Carboxy-2-hydroxyhexa-2,4-dienedioate
C04454 11 5-Amino-6-(5'-phosphoribitylamino)uracil
C04456 11 6-Phospho-5-dehydro-2-deoxy-D-gluconate
C04534 11 6-Phospho-beta-D-glucosyl-(1,4)-D-glucose
C04575 11 (4R,5S)-4,5,6-Trihydroxy-2,3-dioxohexanoate
C05380 11 Nicotinurate
C05452 11 3alpha,7alpha-Dihydroxy-5beta-cholestane
C05453 11 7alpha,12alpha-Dihydroxy-5beta-cholestan-3-one
C05487 11 17alpha,21-Dihydroxypregnenolone
C05519 11 L-Allothreonine
C05520 11 2-Amino-3-oxoadipate
C05820 11 (L-Seryl)adenylate
C06034 11 4-Hydroxy-4-methylglutamate
C06035 11 4-Methylene-2-oxoglutarate
C06148 11
2,5-Diamino-6-(5'-triphosphoryl-3',4'-trihydroxy-2'-oxopentyl)-amino-4-oxopyrimidine
C06159 11 2-Dehydro-3-deoxy-D-fuconate
C06311 11 Galactitol 1-phosphate
C06397 11 ADP-D-glycero-D-manno-heptose
C11434 11 2-C-Methyl-D-erythritol 4-phosphate
C11511 11 threo-3-Hydroxy-L-aspartate
C11822 11 2-Aminomalonate semialdehyde
C14899 11 3-Dehydro-L-gulonate 6-phosphate
C15667 11 5-carboxyamino-1-(5-phospho-D-ribosyl)imidazole
C00025 12 L-Glutamate
C00089 12 Sucrose
C00109 12 2-Oxobutanoate
C00141 12 3-Methyl-2-oxobutanoic acid
C00185 12 Cellobiose
C00191 12 D-Glucuronate
C00208 12 Maltose
C00213 12 Sarcosine
C00217 12 D-Glutamate
C00257 12 D-Gluconic acid
C00263 12 L-Homoserine
C00272 12 Tetrahydrobiopterin
C00273 12 5-Dehydro-D-fructose
C00280 12 Androst-4-ene-3,17-dione
C00295 12 Orotate
C00296 12 Quinate
C00311 12 Isocitrate
C00330 12 Deoxyguanosine
C00333 12 D-Galacturonate
C00417 12 cis-Aconitate
C00429 12 5,6-Dihydrouracil
C00479 12 Propanal
C00490 12 Itaconate
C00498 12 ADP-glucose
C00514 12 D-Mannonate
C00559 12 Deoxyadenosine
C00645 12 N-Acetyl-D-mannosamine
C00660 12 D-Glucose 1,6-bisphosphate
C00691 12 2,4,6/3,5-Pentahydroxycyclohexanone
C00741 12 Diacetyl
C00772 12 Mevaldate
C00802 12 Oxalureate
C00820 12 D-Threonine
C00931 12 Porphobilinogen
C00976 12 GDP-D-mannuronate
C01040 12 L-Gulono-1,4-lactone
C01083 12 alpha,alpha-Trehalose
C01107 12 (R)-5-Phosphomevalonate
C01114 12 L-Arabinono-1,4-lactone
C01133 12 N-Acetyl-D-glucosaminate
C01222 12 GDP-4-dehydro-6-deoxy-D-mannose
C01231 12 alpha-D-Glucose 1,6-bisphosphate
C01279 12 4-Amino-5-hydroxymethyl-2-methylpyrimidine
C01438 12 Methane
C01507 12 L-Iditol
C01680 12 D-Fuconate
C01697 12 Galactitol
C01732 12 Mesaconate
C01769 12 (S)-Acetoin
C01845 12 Propan-2-ol
C01888 12 Aminoacetone
C01934 12 L-Rhamnonate
C02048 12 Laminaribiose
C02143 12 D-threo-Aldose
C02170 12 Methylmalonate
C02222 12 2-Maleylacetate
C02280 12 GDP-L-galactose
C02294 12 Methylguanidine
C02637 12 3-Dehydroshikimate
C02670 12 D-Glucuronolactone
C02721 12 N-Methyl-L-alanine
C02800 12 4,5-Dioxopentanoate
C02923 12 2,3-Dihydroxytoluene
C03044 12 (R,R)-Butane-2,3-diol
C03166 12 Phosphoguanidinoacetate
C03217 12 2-Hydroxy-3-oxoadipate
C03248 12 Acetylenedicarboxylate
C03283 12 L-2,4-Diaminobutanoate
C03340 12 L-2,3-Dihydrodipicolinate
C03557 12 (2-Aminoethyl)phosphonate
C03623 12 N-Methyl-2-oxoglutaramate
C03676 12 3-Hydroxy-cis,cis-muconate
C03716 12 Oxaloacetate 4-methyl ester
C03906 12 beta-L-Arabinose 1-phosphate
C03932 12 5-Dehydro-2-deoxy-D-gluconate
C03943 12 (2R,4S)-2,4-Diaminopentanoate
C04295 12 Androst-5-ene-3beta,17beta-diol
C04349 12 (4S)-4,6-Dihydroxy-2,5-dioxohexanoate
C04376 12 5'-Phosphoribosyl-N-formylglycinamide
C04471 12 (4S,5S)-4,5-Dihydroxy-2,6-dioxohexanoate
C04518 12 17alpha,20alpha-Dihydroxypregn-4-en-3-one
C04540 12 N4-(Acetyl-beta-D-glucosaminyl)asparagine
C04546 12 (R)-3-((R)-3-Hydroxybutanoyloxy)butanoate
C04732 12 4-(1-D-Ribitylamino)-5-amino-2,6-dihydroxypyrimidine
C04807 12 2-Amino-7,8-dihydro-4-hydroxy-6-(diphosphooxymethyl)pteridine
C05139 12 16alpha-Hydroxydehydroepiandrosterone
C05364 12 4-Carboxy-2-oxo-3-hexenedioate
C05379 12 Oxalosuccinate
C05383 12 Aminosugars
C05396 12 Lactose 6-phosphate
C05405 12 L-Arabinono-1,5-lactone
C05411 12 L-Xylonate
C05412 12 L-Lyxonate
C05444 12 3alpha,7alpha,26-Trihydroxy-5beta-cholestane
C05454 12 3alpha,7alpha,12alpha-Trihydroxy-5beta-cholestane
C05488 12 11-Deoxycortisol
C05489 12 11beta,17alpha,21-Trihydroxypregnenolone
C05497 12 21-Deoxycortisol
C05572 12 4-Oxoglutaramate
C05616 12 3-O-Methylgallate
C06031 12 D-threo-3-Methylmalate
C06032 12 D-erythro-3-Methylmalate
C06234 12 4-Methyl-L-glutamate
C06241 12 N-Acetylneuraminate 9-phosphate
C06312 12 L-Tagatose 6-phosphate
C06398 12 ADP-L-glycero-D-manno-heptose
C06440 12 2-Dehydro-D-glucono-1,5-lactone
C06455 12 Hydroxymethylphosphonate
C06735 12 Aminoacetaldehyde
C07103 12 2-Hydroxy-1,4-benzoquinone
C11516 12 2-(alpha-D-Mannosyl)-3-phosphoglycerate
C15548 12 2-alpha-D-Glucosyl-D-glucose
C15585 12 myo-Inositol phosphate
C00064 13 L-Glutamine
C00106 13 Uracil
C00124 13 D-Galactose
C00183 13 L-Valine
C00230 13 3,4-Dihydroxybenzoate
C00246 13 Butanoic acid
C00268 13 Dihydrobiopterin
C00270 13 N-Acetylneuraminate
C00325 13 GDP-L-fucose
C00334 13 4-Aminobutanoate
C00360 13 dAMP
C00362 13 dGMP
C00466 13 Acetoin
C00472 13 p-Benzoquinone
C00493 13 Shikimate
C00515 13 D-Ornithine
C00535 13 Testosterone
C00558 13 D-Tagaturonate
C00624 13 N-Acetyl-L-glutamate
C00629 13 2-Dehydro-D-gluconate
C00735 13 Cortisol
C00846 13 3-Oxoadipate
C00905 13 D-Fructuronate
C00956 13 L-2-Aminoadipate
C00966 13 2-Dehydropantoate
C01024 13 Hydroxymethylbilane
C01026 13 N,N-Dimethylglycine
C01046 13 N-Methyl-L-glutamate
C01062 13 5-Dehydro-D-gluconate
C01077 13 O-Acetyl-L-homoserine
C01088 13 (R)-3,3-Dimethylmalate
C01093 13 Cellobiono-1,5-lactone
C01102 13 O-Phospho-L-homoserine
C01103 13 Orotidine 5'-phosphate
C01118 13 O-Succinyl-L-homoserine
C01143 13 (R)-5-Diphosphomevalonate
C01165 13 L-Glutamate 5-semialdehyde
C01195 13 1-Phospho-alpha-D-glucuronate
C01234 13 1-Aminocyclopropane-1-carboxylate
C01239 13 N-Acetyl-beta-D-glucosaminylamine
C01444 13 Oxamate
C01468 13 4-Cresol
C01742 13 Palatinose
C01989 13 3-Ethylmalate
C02024 13 D-Mannuronate
C02130 13 Acetyl-maltose
C02237 13 5-Oxo-D-proline
C02238 13 5-Oxo-L-proline
C02341 13 trans-Aconitate
C02488 13 (R)-2-Ethylmalate
C02504 13 (2S)-2-Isopropylmalate
C02512 13 3-Cyano-L-alanine
C02527 13 Butanoylphosphate
C02948 13 4-Hydroxyhexan-3-one
C02964 13 D-Glucosyl-D-mannose
C02977 13 GDP-6-deoxy-D-talose
C02991 13 L-Rhamnono-1,4-lactone
C03046 13 (S,S)-Butane-2,3-diol
C03079 13 4-Hydroxy-L-glutamate
C03117 13 GDP-6-deoxy-D-mannose
C03153 13 N5-Methyl-L-glutamine
C03194 13 (R)-1-Aminopropan-2-ol
C03287 13 L-Glutamyl 5-phosphate
C03289 13 L-xylo-Hexulonolactone
C03387 13 D-Glucurono-6,2-lactone
C03618 13 L-threo-3-Methylaspartate
C03661 13 1F-beta-D-Fructosylsucrose
C03734 13 alpha-D-Glutamyl phosphate
C03912 13 (S)-1-Pyrroline-5-carboxylate
C03972 13 2,3,4,5-Tetrahydrodipicolinate
C04053 13 5-Dehydro-4-deoxy-D-glucuronate
C04115 13 4-Carboxy-4-hydroxy-2-oxoadipate
C04287 13 3,5/4-Trihydroxycyclohexa-1,2-dione
C04332 13 6,7-Dimethyl-8-(1-D-ribityl)lumazine
C04556 13 4-Amino-2-methyl-5-phosphomethylpyrimidine
C05140 13 16alpha-Hydroxyandrost-4-ene-3,17-dione
C05281 13 5-Methylbarbiturate
C05290 13 19-Hydroxyandrost-4-ene-3,17-dione
C05385 13 D-Glucuronate 1-phosphate
C05445 13 3alpha,7alpha-Dihydroxy-5beta-cholestan-26-al
C05446 13 3alpha,7alpha,12alpha,26-Tetrahydroxy-5beta-cholestane
C05512 13 Deoxyinosine
C05672 13 2-Amino-3-phosphonopropanoate
C05765 13 L-Glutamyl 1-phosphate
C05829 13 N-Carbamyl-L-glutamate
C05979 13 Propane-1-ol
C06029 13 L-threo-3-Methylmalate
C06030 13 Methyloxaloacetate
C06055 13 O-Phospho-4-hydroxy-L-threonine
C06210 13 2-Hydroxy-6-keto-2,4-heptadienoate
C06313 13 Biopterin
C06430 13 D-Galacturonolactone
C06442 13 N-gamma-Acetyldiaminobutyrate
C06891 13 D-2,3-Diketo 4-deoxy-epi-inositol
C10517 13 2-(beta-D-Glucosyl)-sn-glycerol 3-phosphate
C10906 13 D-Fructose
C11544 13 2(alpha-D-Mannosyl)-D-glycerate
C14830 13 GDP-4-keto-6-L-deoxygalactose
C00072 14 Ascorbate
C00077 14 L-Ornithine
C00090 14 Catechol
C00105 14 UMP
C00129 14 Isopentenyl diphosphate
C00148 14 L-Proline
C00156 14 4-Hydroxybenzoate
C00163 14 Propanoate
C00206 14 dADP
C00243 14 Lactose
C00255 14 Riboflavin
C00299 14 Uridine
C00349 14 2-Methyl-3-oxopropanoate
C00361 14 dGDP
C00446 14 alpha-D-Galactose 1-phosphate
C00522 14 (R)-Pantoate
C00526 14 Deoxyuridine
C00530 14 p-Benzenediol
C00642 14 4-Hydroxyphenylacetate
C00762 14 Cortisone
C00770 14 L-Idonate
C00817 14 D-Altronate
C00819 14 D-Glutamine
C00880 14 D-Galactonate
C00940 14 2-Oxoglutaramate
C01035 14 4-Guanidinobutanoate
C01051 14 Uroporphyrinogen III
C01053 14 (R)-4-Dehydropantoate
C01110 14 5-Amino-2-oxopentanoic acid
C01163 14 3-Carboxy-cis,cis-muconate
C01168 14 Pseudouridine 5'-phosphate
C01214 14 1-Amino-1-deoxy-scyllo-inositol
C01218 14 6-Phospho-2-dehydro-D-gluconate
C01235 14 1-alpha-D-Galactosyl-myo-inositol
C01301 14 3alpha,7alpha,12alpha-Trihydroxy-5beta-cholestan-26-al
C01667 14 Bacitracin
C01771 14 2-Butenoate
C02225 14 2-Methylcitrate
C02431 14 L-Rhamnofuranose
C02630 14 2-Hydroxyglutarate
C02631 14 2-Isopropylmaleate
C02652 14 5-Dehydroshikimate
C02669 14 D-Galactono-1,5-lactone
C02780 14 2,5-Didehydro-D-gluconate
C02787 14 2-Methylpropanamine
C02821 14 Cortisol 21-acetate
C02985 14 L-Fucose 1-phosphate
C03030 14 Uracil 5-carboxylate
C03175 14 Shikimate 3-phosphate
C03223 14 3,4-Dihydroxyphthalate
C03269 14 D-galacto-Hexodialdose
C03383 14 D-Galactono-1,4-lactone
C03584 14 3-(Uracil-1-yl)-L-alanine
C03708 14 N-Acetyl-O-acetylneuraminate
C03738 14 gamma-L-Glutamyl-D-alanine
C03741 14 (S)-4-Amino-5-oxopentanoate
C03871 14 L-2-Amino-6-oxoheptanedioate
C04015 14 N-Acetyl-4-O-acetylneuraminate
C04016 14 N-Acetyl-7-O-acetylneuraminate
C04017 14 N-Acetyl-9-O-acetylneuraminate
C04133 14 N-Acetyl-L-glutamate 5-phosphate
C04359 14 1-Deoxy-D-altro-heptulose 7-phosphate
C04462 14 N-Succinyl-2-L-amino-6-oxoheptanedioate
C04484 14 4-Carboxy-2-hydroxymuconate semialdehyde
C04554 14 3alpha,7alpha-Dihydroxy-5beta-cholestanate
C04640 14 2-(Formamido)-N1-(5'-phosphoribosyl)acetamidine
C04666 14 D-erythro-1-(Imidazol-4-yl)glycerol 3-phosphate
C04733 14 4-(4-Deoxy-beta-D-gluc-4-enuronosyl)-D-galacturonate
C04752 14 2-Methyl-4-amino-5-hydroxymethylpyrimidine diphosphate
C05294 14 19-Hydroxytestosterone
C05297 14 19-Oxoandrost-4-ene-3,17-dione
C05399 14 Melibiitol
C05400 14 Epimelibiose
C05401 14 3-beta-D-Galactosyl-sn-glycerol
C05471 14 11beta,17alpha,21-Trihydroxy-5beta-pregnane-3,20-dione
C05539 14 N-Acetyl-L-2-amino-6-oxopimelate
C05560 14 L-2-Aminoadipate adenylate
C05565 14 Hydantoin-5-propionate
C05670 14 beta-Aminopropionitrile
C05711 14 gamma-Glutamyl-beta-cyanoalanine
C05766 14 Uroporphyrinogen I
C05983 14 Propinol adenylate
C06056 14 4-Hydroxy-L-threonine
C06231 14 Ectoine
C06892 14 2-Deoxy-5-keto-D-gluconic acid
C07335 14 2-Amino-3-oxo-4-phosphonooxybutyrate
C11546 14 2-(beta-D-Glucosyl)-sn-glycerol
C15483 14 D-Galactonolactone
C00015 15 UDP
C00061 15 FMN
C00062 15 L-Arginine
C00131 15 dATP
C00134 15 Putrescine
C00177 15 Cyanide
C00180 15 Benzoate
C00235 15 Dimethylallyl diphosphate
C00251 15 Chorismate
C00286 15 dGTP
C00327 15 L-Citrulline
C00365 15 dUMP
C00425 15 Dehydroascorbate
C00437 15 N-Acetylornithine
C00468 15 Estrone
C00492 15 Raffinose
C00507 15 L-Rhamnose
C00544 15 Homogentisate
C00633 15 4-Hydroxybenzaldehyde
C00680 15 meso-2,6-Diaminoheptanedioate
C00682 15 2-Hydroxymuconate semialdehyde
C00763 15 D-Proline
C00864 15 Pantothenate
C01007 15 Reduced riboflavin
C01041 15 Monodehydroascorbate
C01157 15 trans-4-Hydroxy-L-proline
C01161 15 3,4-Dihydroxyphenylacetate
C01188 15 3-Hydroxy-2-methylpropanoate
C01205 15 (R)-3-Amino-2-methylpropanoate
C01216 15 2-Dehydro-3-deoxy-D-galactonate
C01250 15 N-Acetyl-L-glutamate 5-semialdehyde
C01267 15 3-(Imidazol-4-yl)-2-oxopropyl phosphate
C01269 15 5-O-(1-Carboxyvinyl)-3-phosphoshikimate
C01278 15 2-Carboxy-2,5-dihydro-5-oxofuran-2-acetate
C01283 15 1-Amino-1-deoxy-scyllo-inositol 4-phosphate
C01582 15 Galactose
C01602 15 Ornithine
C01620 15 Threonate
C01727 15 Lumichrome
C01988 15 2-Nitrophenol
C02351 15 1,2-Benzoquinone
C02372 15 4-Hydroxyaniline
C02480 15 cis,cis-Muconate
C02647 15 4-Guanidinobutanal
C02674 15 Deoxyribonolactone
C02876 15 Propanoyl phosphate
C03263 15 Coproporphyrinogen III
C03564 15 1-Pyrroline-2-carboxylate
C03588 15 4,5alpha-Dihydrocortisone
C03765 15 4-Hydroxyphenylacetaldehyde
C03771 15 5-Guanidino-2-oxopentanoate
C03861 15 Dibenzo[1,4]dioxin-2,3-dione
C04210 15 N5-(L-1-Carboxyethyl)-L-ornithine
C04221 15 trans-1,2-Dihydrobenzene-1,2-diol
C04225 15 (Z)-But-2-ene-1,2,3-tricarboxylate
C04322 15 3,4-Dihydro-2H-Pyrrole-2-carboxylate
C04324 15 4-Carboxy-2-hydroxy-cis,cis-muconate
C04390 15 N6-Acetyl-LL-2,6-diaminoheptanedioate
C04411 15 (2R,3S)-3-Isopropylmalate
C04421 15 N-Succinyl-LL-2,6-diaminoheptanedioate
C04553 15 3-Carboxy-2,5-dihydro-5-oxofuran-2-acetate
C04634 15 1,6-Dihydroxycyclohexa-2,4-diene-1-carboxylate
C04722 15 3alpha,7alpha,12alpha-Trihydroxy-5beta-cholestanoate
C05295 15 19-Oxotestosterone
C05375 15 2-Hydroxy-2-hydropyrone-4,6-dicarboxylate
C05422 15 L-Dehydroascorbate
C05469 15 17alpha,21-Dihydroxy-5beta-pregnane-3,11,20-trione
C05472 15 Urocortisol
C05768 15 Coproporphyrinogen I
C05854 15 4-Carboxy-2-oxo-4-pentanoate
C06057 15 3-Aminopropane-1,2-diol
C06372 15 Lacto-N-biose
C06547 15 Ethylene
C06603 15 cis,trans-4-Hydroxymuconic semialdehyde
C06893 15 2-Deoxy-5-keto-D-gluconic acid 6-phosphate
C11638 15 3-Amino-2-oxopropyl phosphate
C13635 15 4-Hydroxyphenacyl alcohol
C00016 16 FAD
C00029 16 UDP-glucose
C00043 16 UDP-N-acetyl-D-glucosamine
C00047 16 L-Lysine
C00075 16 UTP
C00108 16 Anthranilate
C00179 16 Agmatine
C00254 16 Prephenate
C00341 16 Geranyl diphosphate
C00436 16 N-Carbamoylputrescine
C00458 16 dCTP
C00555 16 4-Aminobutanal
C00627 16 Pyridoxine phosphate
C00666 16 LL-2,6-Diaminoheptanedioate
C00792 16 D-Arginine
C00805 16 Salicylate
C00861 16 L-Rhamnulose
C00885 16 Isochorismate
C00951 16 Estradiol-17beta
C01036 16 4-Maleylacetoacetate
C01079 16 Protoporphyrinogen IX
C01100 16 L-Histidinol phosphate
C01170 16 UDP-N-acetyl-D-mannosamine
C01201 16 N(omega)-(ADP-D-ribosyl)-L-arginine
C01286 16 2-Dehydro-3-deoxy-D-galactonate 6-phosphate
C01294 16 1-Guanidino-1-deoxy-scyllo-inositol 4-phosphate
C01346 16 dUDP
C01390 16 Prenol
C01613 16 Stachyose
C01682 16 D-Nopaline
C01847 16 Reduced FMN
C02501 16 2-Hydroxymuconate
C02537 16 Estradiol-17alpha
C02569 16 Neryl diphosphate
C02714 16 N-Acetylputrescine
C03064 16 3-Dehydro-L-threonate
C03078 16 4-Guanidinobutanamide
C03198 16 (S)-4-Hydroxymandelate
C03296 16 N2-Succinyl-L-arginine
C03406 16 N-(L-Arginino)succinate
C03440 16 cis-4-Hydroxy-D-proline
C03492 16 D-4'-Phosphopantothenate
C03586 16 2-Oxo-2,3-dihydrofuran-5-acetate
C03590 16 4-Hydroxyphenylglyoxylate
C03742 16 (S)-4-Hydroxymandelonitrile
C03971 16 1F-alpha-D-Galactosylraffinose
C04043 16 3,4-Dihydroxyphenylacetaldehyde
C04105 16 2,5-Dihydro-5-oxofuran-2-acetate
C04137 16 N2-(D-1-Carboxyethyl)-L-arginine
C04184 16 4-Hydroxy-4-methyl-2-oxoglutarate
C04227 16 1-(4-Hydroxyphenyl)-2-aminoethanol
C04236 16 (2S)-2-Isopropyl-3-oxosuccinate
C04480 16 3-Carboxy-2-hydroxymuconate semialdehyde
C04548 16 1-(4-Hydroxyphenyl)-2-(methylamino)ethanol
C04642 16 2-Hydroxy-5-carboxymethylmuconate semialdehyde
C04713 16 N6-(delta2-Isopentenyl)-adenosine 5'-monophosphate
C05298 16 2-Hydroxyestrone
C05300 16 16alpha-Hydroxyestrone
C05340 16 beta-Alanyl-L-arginine
C05402 16 Melibiose
C05470 16 Urocortisone
C05482 16 Cortol
C05585 16 Gentisate aldehyde
C05593 16 3-Hydroxyphenylacetate
C05595 16 4-Hydroxyphenylacetylglutamine
C05596 16 4-Hydroxyphenylacetylglycine
C05714 16 alpha-Aminopropiononitrile
C05715 16 gamma-Amino-gamma-cyanobutanoate
C05933 16 N-(omega)-Hydroxyarginine
C05935 16 2-Oxoarginine
C05939 16 Linatine
C05945 16 L-Arginine phosphate
C06001 16 (S)-3-Hydroxyisobutyrate
C06044 16 4-Hydroxyphenylethanol
C06321 16 1,6-Dihydroxy-cis-2,4-cyclohexadiene-1-carboxylic acid
C06366 16 Homospermidine
C06548 16 Ethylene oxide
C06655 16 L-N2-(2-Carboxyethyl)arginine
C11355 16 4-Amino-4-deoxychorismate
C11811 16 1-Hydroxy-2-methyl-2-butenyl 4-diphosphate
C14610 16 (S)-5-Oxo-2,5-dihydrofuran-2-acetate
C15532 16 N-Acetyl-L-citrulline
C15699 16 gamma-L-Glutamylputrecine
C00018 17 Pyridoxal phosphate
C00052 17 UDP-D-galactose
C00063 17 CTP
C00166 17 Phenylpyruvate
C00167 17 UDP-glucuronate
C00196 17 2,3-Dihydroxybenzoate
C00203 17 UDP-N-acetyl-D-galactosamine
C00233 17 4-Methyl-2-oxopentanoate
C00239 17 dCMP
C00292 17 Aniline
C00302 17 Glutamate
C00314 17 Pyridoxine
C00408 17 L-Pipecolate
C00448 17 trans,trans-Farnesyl diphosphate
C00449 17 N6-(L-1,3-Dicarboxypropyl)-L-lysine
C00460 17 dUTP
C00521 17 (-)-Limonene
C00568 17 4-Aminobenzoate
C00628 17 2,5-Dihydroxybenzoate
C00632 17 3-Hydroxyanthranilate
C00705 17 dCDP
C00739 17 D-Lysine
C00826 17 L-Arogenate
C00860 17 L-Histidinol
C00990 17 5-Aminopentanamide
C01028 17 N6-Hydroxy-L-lysine
C01061 17 4-Fumarylacetoacetate
C01142 17 (3S)-3,6-Diaminohexanoate
C01158 17 1-O-Galloyl-beta-D-glucose
C01179 17 3-(4-Hydroxyphenyl)pyruvate
C01258 17 1,2-Didehydropiperidine-2-carboxylate
C01352 17 FADH2
C01401 17 Alanine
C01405 17 Aspirin
C01475 17 Allysine
C01672 17 Cadaverine
C01984 17 (S)-Mandelate
C02191 17 Protoporphyrin
C02214 17 (E)-Glutaconate
C02253 17 Benzoylagmatine
C02344 17 (-)-endo-Fenchol
C02385 17 Amino acid(Arg-)
C02427 17 L-Homocitrulline
C02462 17 Sabinene hydrate
C02726 17 N4-Phosphoagmatine
C02727 17 N6-Acetyl-L-lysine
C02728 17 N6-Methyl-L-lysine
C02837 17 L-Lysine 1,6-lactam
C03003 17 N-Glucosylnicotinate
C03047 17 1,4-Diguanidinobutane
C03147 17 N-Malonylanthranilate
C03190 17 (+)-Bornyl-diphosphate
C03239 17 6-Amino-2-oxohexanoate
C03293 17 N-Adenylylanthranilate
C03415 17 N2-Succinyl-L-ornithine
C03493 17 D-4-Hydroxyphenylglycine
C03993 17 4-(beta-D-Glucosyloxy)benzoate
C04020 17 N2-(D-1-Carboxyethyl)-L-lysine
C04076 17 L-2-Aminoadipate 6-semialdehyde
C04089 17 UDP-4-dehydro-6-deoxy-D-glucose
C04171 17 2,3-Dihydro-2,3-dihydroxybenzoate
C04186 17 5-Carboxymethyl-2-hydroxymuconate
C04280 17 1-Guanidino-1-deoxy-scyllo-inositol
C04281 17 L-1-Pyrroline-3-hydroxy-5-carboxylate
C04282 17 1-Pyrroline-4-hydroxy-2-carboxylate
C04302 17 N-(5-Phospho-D-ribosyl)anthranilate
C04501 17 N-Acetyl-alpha-D-glucosamine 1-phosphate
C04573 17 UDP-N-acetyl-2-amino-2-deoxy-D-glucuronate
C04631 17 UDP-N-acetyl-3-(1-carboxyvinyl)-D-glucosamine
C05005 17 Glycolipid
C05114 17 Mucopolysaccharide
C05141 17 Estriol
C05143 17 Dhurrin
C05301 17 2-Hydroxyestradiol-17beta
C05341 17 beta-Alanyl-L-lysine
C05343 17 (R)-4-Hydroxymandelate
C05403 17 3-Ketolactose
C05404 17 D-Gal alpha 1->6D-Gal alpha 1->6D-Glucose
C05481 17 Cortolone
C05731 17 3-Ketosucrose
C05817 17 2-Succinyl-6-hydroxy-2,4-cyclohexadiene-1-carboxylate
C05835 17 2-Formaminobenzoylacetate
C05936 17 N4-Acetylaminobutanal
C06002 17 (S)-Methylmalonate semialdehyde
C06046 17 Salidroside
C06074 17 Myrcene
C06075 17 Terpinolene
C06076 17 Comphene
C06077 17 Pinene
C06099 17 (+)-Limonene
C06186 17 Arbutin
C06240 17 UDP-N-acetyl-D-mannosaminouronate
C06307 17 (-)-beta-Pinene
C06308 17 (-)-alpha-Pinene
C06656 17 Deoxyguanidinoproclavaminic acid
C12210 17 UDP-3-ketoglucose
C15668 17 1-Pyrroline
C15700 17 gamma-Glutamyl-gamma-aminobutyraldehyde
C00055 18 CMP
C00079 18 L-Phenylalanine
C00082 18 L-Tyrosine
C00112 18 CDP
C00123 18 L-Leucine
C00128 18 CMP-N-acetylneuraminate
C00135 18 L-Histidine
C00190 18 UDP-D-xylose
C00250 18 Pyridoxal
C00353 18 Geranylgeranyl diphosphate
C00431 18 5-Aminopentanoate
C00450 18 2,3,4,5-Tetrahydropyridine-2-carboxylate
C00501 18 CDP-glucose
C00513 18 CDP-glycerol
C00570 18 CDP-ethanolamine
C00601 18 Phenylacetaldehyde
C00611 18 N-Acetyllactosamine
C00617 18 UDP-D-galacturonate
C00647 18 Pyridoxamine phosphate
C00751 18 Squalene
C00789 18 CDP-ribitol
C00881 18 Deoxycytidine
C00921 18 Dihydropteroate
C00941 18 3',5'-Cyclic CMP
C00954 18 Indole-3-acetate
C00964 18 (-)-trans-Carveol
C01050 18 UDP-N-acetylmuramate
C01123 18 (-)-trans-Isopiperitenol
C01186 18 (3S,5S)-3,5-Diaminohexanoate
C01302 18 1-(2-Carboxyphenylamino)-1'-deoxy-D-ribulose 5'-phosphate
C01328 18 HO-
C01623 18 UDP-apiose
C01841 18 Pentalenene
C01860 18 Trichodiene
C01929 18 L-Histidinal
C01983 18 (R)-Mandelate
C01987 18 2-Aminophenol
C02004 18 Aristolochene
C02137 18 alpha-Oxo-benzeneacetic acid
C02167 18 Maleylpyruvate
C02199 18 UDP-L-rhamnose
C02265 18 D-Phenylalanine
C02330 18 UDP-L-iduronate
C02452 18 Perillyl alcohol
C02558 18 N-Acetylarylamine
C02720 18 N-Hydroxyarylamine
C02730 18 2-Succinylbenzoate
C02763 18 enol-Phenylpyruvate
C02946 18 4-Acetamidobutanoate
C03115 18 Farnesyl triphosphate
C03142 18 N-D-Glucosylarylamine
C03284 18 L-3-Amino-isobutanoate
C03428 18 Presqualene diphosphate
C03666 18 2-Carboxy-cis,cis-muconate
C03672 18 3-(4-Hydroxyphenyl)lactate
C03691 18 CMP-N-glycoloylneuraminate
C03733 18 UDP-alpha-D-galacto-1,4-furanose
C03848 18 6F-alpha-D-Galactosylsucrose
C03955 18 N6-Acetyl-N6-hydroxy-L-lysine
C03964 18 (R)-3-(4-Hydroxyphenyl)lactate
C03996 18 5'-O-beta-D-Glucosylpyridoxine
C04030 18 (2,3-Dihydroxybenzoyl)adenylate
C04052 18 5-Carboxy-2-oxohept-3-enedioate
C04092 18 delta1-Piperideine-2-carboxylate
C04101 18 1-O,6-O-Digalloyl-beta-D-glucose
C04121 18 CMP-3-deoxy-D-manno-octulosonate
C04204 18 N-(2,3-Dihydroxybenzoyl)-L-serine
C04584 18 6-Imino-5-oxocyclohexa-1,3-dienecarboxylate
C04641 18 2-(alpha-D-Galactosyl)-sn-glycerol 3-phosphate
C04703 18 alpha-D-Galactosyl-(1,1')-sn-glycerol 3-phosphate
C04739 18 UDP-N-acetyl-6-(D-galactose-1-phospho)-D-glucosamine
C05161 18 2,5-Diaminohexanoate
C05328 18 D-2-Amino-hexano-6-lactam
C05350 18 2-Hydroxy-3-(4-hydroxyphenyl)propenoate
C05394 18 3-Keto-beta-D-galactose
C05503 18 Estradiol-17beta 3-glucuronide
C05504 18 16-Glucuronide-estriol
C05548 18 6-Acetamido-2-oxohexanoate
C05607 18 Phenyllactate
C05640 18 Cinnavalininate
C05673 18 CMP-2-aminoethylphosphonate
C05852 18 2-Hydroxyphenylacetate
C05932 18 N-Succinyl-L-glutamate 5-semialdehyde
C05938 18 L-4-Hydroxyglutamate semialdehyde
C05941 18 2-Oxo-4-hydroxy-5-aminovalerate
C05942 18 Pyrrole-2-carboxylate
C05947 18 L-erythro-4-Hydroxyglutamate
C06051 18 Isopyridoxal
C06111 18 Nerolidyl diphosphate
C06114 18 gamma-Glutamyl-beta-aminopropiononitrile
C06394 18 (+)-delta-Cadinene
C06657 18 Guanidinoproclavaminic acid
C07271 18 Limonene-1,2-epoxide
C11133 18 Estrone glucuronide
C11134 18 Testosterone glucuronide
C11356 18 trans,trans,cis-Geranylgeranyl diphosphate
C11409 18 (+)-trans-Carveol
C11435 18 4-(Cytidine 5'-diphospho)-2-C-methyl-D-erythritol
C11527 18 4-Hydroxymandelate
C12142 18 Vetispiradiene
C12455 18 5-Aminopentanal
C12456 18 3-Dimethylallyl-4-hydroxyphenylpyruvate
C13952 18 UDP-N-acetyl-D-galactosaminuronic acid
C15767 18 gamma-Glutamyl-gamma-aminobutyraye
C00146 19 Phenol
C00261 19 Benzaldehyde
C00355 19 3,4-Dihydroxy-L-phenylalanine
C00380 19 Cytosine
C00386 19 Carnosine
C00388 19 1H-Imidazole-4-ethanamine
C00415 19 Dihydrofolate
C00423 19 trans-Cinnamate
C00475 19 Cytidine
C00483 19 Tyramine
C00534 19 Pyridoxamine
C00785 19 Urocanate
C00811 19 4-Coumarate
C00847 19 4-Pyridoxate
C00884 19 Homocarnosine
C00935 19 UDP-L-arabinose
C00962 19 beta-D-Galactose
C00971 19 4-Pyridoxolactone
C01054 19 (S)-2,3-Epoxysqualene
C01212 19 UDP-N-acetylmuramoyl-L-alanine
C01219 19 CDP-4-dehydro-6-deoxy-D-glucose
C01414 19 Casbene
C01767 19 (-)-Carvone
C02161 19 Isophenoxazine
C02485 19 (-)-Isopiperitenone
C02486 19 (3R)-beta-Leucine
C02505 19 2-Phenylacetamide
C02514 19 3-Fumarylpyruvate
C02576 19 Perillyl aldehyde
C02709 19 N-Acetoxyarylamine
C02710 19 N-Acetyl-L-leucine
C02993 19 L-Tyrosyl-L-arginine
C02997 19 N-Acetyl-L-histidine
C03004 19 N-Hydroxy-L-tyrosine
C03063 19 2-Oxohept-3-enedioate
C03087 19 5-Acetamidopentanoate
C03273 19 5-Oxopentanoate
C03277 19 Imidazol-5-yl-pyruvate
C03410 19 N-Glycoloyl-neuraminate
C03427 19 Prephytoene diphosphate
C03506 19 Indoleglycerol phosphate
C03519 19 N-Acetyl-L-phenylalanine
C03656 19 (S)-5-Amino-3-oxohexanoic acid
C03709 19 N-Adenylyl-L-phenylalanine
C03737 19 alpha-D-Xylose 1-phosphate
C03872 19 L-Serine-phosphoethanolamine
C04037 19 1-Phospho-alpha-D-galacturonate
C04124 19 Indole-3-acetyl-beta-1-D-glucose
C04211 19 N6-[(Indole-3-yl)acetyl]-L-lysine
C04368 19 3-Amino-3-(4-hydroxyphenyl)propanoate
C04574 19 di-trans,poly-cis-Undecaprenyl diphosphate
C04847 19
alpha-D-Galactosyl-1,3-beta-D-galactosyl-1,4-N-acetyl-D-glucosamine
C04886 19
alpha-N-Acetylneuraminyl-2,6-beta-D-galactosyl-1,4-N-acetyl-beta-D-glucosamine
C05332 19 Phenethylamine
C05427 19 Phytyl diphosphate
C05554 19 Aerobactin
C05600 19 2-Hydroxyhepta-2,4-dienedioate
C05620 19 N-Acetyl-D-phenylalanine
C05825 19 2-Amino-5-oxohexanoate
C05834 19 3-Methyldioxyindole
C05853 19 Phenylethyl alcohol
C05931 19 N-Succinyl-L-glutamate
C06016 19 Pentosans
C06083 19 Tetrahymanol
C06084 19 Hopanoid
C06089 19 ent-Copalyl diphosphate
C06181 19 Piperideine
C06309 19 Diplopterol
C06310 19 Diploptene
C06658 19 Proclavaminic acid
C07086 19 Phenylacetic acid
C07276 19 Limonene-1,2-diol
C07301 19 (R)-Mandelamide
C07350 19 3-Methyl-1-(2,4,6-trihydroxyphenyl)butan-1-one
C08063 19 1,4-Cyclohexanedione
C11383 19 (+)-(S)-Carvone
C11436 19 2-Phospho-4-(cytidine 5'-diphospho)-2-C-methyl-D-erythritol
C11893 19 Cembrene
C11894 19 Taxa-4(5),11(12)-diene
C11901 19 Copalyl diphosphate
C11902 19 syn-Copalyl diphosphate
C12323 19 L-4-Hydroxyphenylglycine
C12457 19 3-Dimethylallyl-4-hydroxymandelic acid
C12459 19 3-Dimethylallyl-4-hydroxybenzaldehyde
C14448 19 Glyoxal
C15522 19 4a-Hydroxytetrahydrobiopterin
C00078 20 L-Tryptophan
C00101 20 Tetrahydrofolate
C00463 20 Indole
C00489 20 Glutarate
C00504 20 Folate
C00548 20 Phenyl acetate
C00561 20 Mandelonitrile
C00692 20 UDP-N-acetylmuramoyl-L-alanyl-D-glutamate
C00822 20 Dopaquinone
C01197 20 3,4-Dihydroxy-trans-cinnamate
C01408 20 Benzoin
C01456 20 Tropate
C01772 20 trans-2-Hydroxycinnamate
C01902 20 Cycloartenol
C02835 20 Imidazole-4-acetate
C03097 20 Aryl beta-D-glucoside
C03204 20 10-Formyldihydrofolate
C03290 20 L-threo-3-Phenylserine
C03467 20 3-Oxo-4-methylpentanoic acid
C03549 20 2-Hydroxycinnamate
C03657 20 1,4-Dihydroxy-2-naphthoate
C03680 20 4-Imidazolone-5-propanoate
C03758 20 4-(2-Aminoethyl)-1,2-benzenediol
C03817 20 (S)-3-(Imidazol-5-yl)lactate
C04045 20 3-(3,4-Dihydroxyphenyl)pyruvate
C04138 20 N(alpha)-gamma-L-Glutamylhistamine
C04164 20 trans-Cinnamoyl beta-D-glucoside
C04297 20 CDP-4-dehydro-3,6-dideoxy-D-glucose
C04415 20 4-O-beta-D-Glucosyl-4-hydroxycinnamate
C04509 20 di-trans,poly-cis-Decaprenyl diphosphate
C04796 20 4-(L-Alanin-3-yl)-2-hydroxy-cis,cis-muconate 6-semialdehyde
C04797 20 5-(L-Alanin-3-yl)-2-hydroxy-cis,cis-muconate 6-semialdehyde
C05130 20 Imidazole-4-acetaldehyde
C05135 20 4-(beta-Acetylaminoethyl)imidazole
C05413 20 Phytoene
C05421 20 cis-Phytoene
C05568 20 Imidazole lactate
C05601 20 4-Hydroxy-2-oxo-heptanedioate
C05627 20 4-Hydroxystyrene
C05629 20 Phenylpropanoate
C06050 20 2-Methyl-3-hydroxy-5-formylpyridine-4-carboxylate
C06085 20 Triterpenoid
C06086 20 Pimaradiene
C06090 20 ent-Kaurene
C06180 20 Anabasine
C06182 20 Pelletierine
C06201 20 2,4-Dihydroxyhept-2-enedioate
C06659 20 Dihydroclavaminic acid
C06746 20 N-Acetylphenylethylamine
C06986 20 Spirodilactone
C08615 20 alpha-Amyrin
C08616 20 beta-Amyrin
C08628 20 Lupeol
C11412 20 (1R,4S)-Iso-dihydrocarvone
C11453 20 2-C-Methyl-D-erythritol 2,4-cyclodiphosphate
C11877 20 (+)-Sandaracopimaradiene
C11878 20 (-)-Abietadiene
C11879 20 Levopimaradiene
C11880 20 Neoabietadiene
C11881 20 Palustradiene
C11891 20 Aphidicol-16-ene
C11892 20 Aphidicol-15-ene
C11924 20 Perillic acid
C11937 20 (1S,4R)-1-Hydroxy-2-oxolimonene
C12458 20 3-Dimethylallyl-4-hydroxybenzoate
C12622 20 cis-3-(3-Carboxyethenyl)-3,5-cyclohexadiene-1,2-diol
C15503 20 N,N-Dihydroxy-L-tyrosine
C00113 21 PQQ
C00143 21 5,10-Methylenetetrahydrofolate
C00234 21 10-Formyltetrahydrofolate
C00293 21 Glucose
C00331 21 Indolepyruvate
C00398 21 Tryptamine
C00439 21 N-Formimino-L-glutamate
C00547 21 L-Noradrenaline
C00643 21 5-Hydroxy-L-tryptophan
C00664 21 5-Formiminotetrahydrofolate
C00695 21 3alpha,7alpha,12alpha-Trihydroxy-5beta-cholanate
C00844 21 (R)-Prunasin
C00903 21 Cinnamaldehyde
C00977 21 L-Tryptophanamide
C01198 21 3-(2-Hydroxyphenyl)propanoate
C01207 21 3-(3,4-Dihydroxyphenyl)lactate
C01477 21 Apigenin
C01745 21 Pinosylvin
C01921 21 Glycocholate
C02693 21 Indole-3-acetamide
C02700 21 L-Formylkynurenine
C02916 21 (S)-Norlaudanosoline
C02947 21 4-Coumaroylshikimate
C03230 21 3-Indoleglycolaldehyde
C03574 21 2-Formylaminobenzaldehyde
C03582 21 3,4',5-Trihydroxystilbene
C03598 21 CDP-3,6-dideoxy-D-glucose
C04148 21 alpha-N-Phenylacetyl-L-glutamine
C04290 21 4-(3-Methylbut-2-enyl)-L-tryptophan
C04353 21 (Z)-4-Hydroxyphenylacetaldehyde-oxime
C04366 21 3-(2-Carboxyethenyl)-cis,cis-muconate
C04437 21 1-(5-Phosphoribosyl)imidazole-4-acetate
C04498 21 N-(4-Guanidinobutyl)-4-hydroxycinnamide
C04700 21 UDP-N-acetylmuramoyl-L-alanyl-D-glutamyl-L-lysine
C04877 21
UDP-N-acetylmuramoyl-L-alanyl-D-gamma-glutamyl-meso-2,6-diaminopimelate
C05133 21 4-Imidazolone-5-acetate
C05158 21 trans-beta-D-Glucosyl-2-hydroxycinnamate
C05414 21 Phytofluene
C05462 21 Chenodeoxyglycocholate
C05573 21 Formylisoglutamate
C05598 21 Phenylacetylglycine
C05608 21 4-Hydroxycinnamyl aldehyde
C05658 21 Indoxyl
C05892 21 UDP-N-acetylmuramoyl-L-alanyl-gamma-D-glutamyl-L-lysine
C06004 21 (R)-3-Methyl-2-oxobutanoate
C06047 21 Stizolobate
C06048 21 Stizolobinate
C06160 21 (S)-Norcoclaurine
C06183 21 Anapheline
C06224 21 3,4-Dihydroxystyrene
C06358 21 Methyl cinnamate
C06359 21 Ethyl cinnamate
C06360 21 Propyl cinnamate
C06561 21 Isosalipurpol
C06660 21 Clavaminic acid
C06732 21 alpha,beta-Didehydrotryptophan
C08650 21 Isoliquiritigenin
C08980 21 Soyasapogenol B
C09332 21 Tetrahydrofolyl-[Glu](2)
C11405 21 (3R)-3-Isopropenyl-6-oxoheptanoate
C11415 21 (1S,4S)-Dihydrocarvone
C11505 21 Propene
C11588 21 cis-3-(Carboxy-ethyl)-3,5-cyclo-hexadiene-1,2-diol
C11872 21 Kaur-16-en-18-ol
C12312 21 Indolin-2-one
C12623 21 trans-2,3-Dihydroxycinnamate
C13309 21 2-Phytyl-1,4-naphthoquinone
C00328 22 L-Kynurenine
C00364 22 dTMP
C00440 22 5-Methyltetrahydrofolate
C00445 22 5,10-Methenyltetrahydrofolate
C00488 22 Formamide
C00637 22 Indole-3-acetaldehyde
C00650 22 4-Hydroxymandelonitrile
C00780 22 3-(2-Aminoethyl)-1H-indol-5-ol
C00852 22 Chlorogenate
C01045 22 N-Formyl-L-glutamate
C01292 22 3alpha,7alpha-Dihydroxy-12-oxo-5beta-cholanate
C01359 22 PQQH2
C01514 22 Luteolin
C01850 22 Rosmarinate
C01982 22 (R)-Amygdalin
C02043 22 Indolelactate
C02115 22 2-Methylserine
C02394 22 Cinnamyl alcohol
C02646 22 4-Coumaryl alcohol
C02775 22 2,3-Dihydroxyindole
C02927 22 2-Caffeoylisocitrate
C03002 22 N-Caffeoylputrescine
C03409 22 N-Formimino-L-aspartate
C03479 22 5-Formyltetrahydrofolate
C03495 22 Deoxy-5-methylcytidylate
C03599 22 CDP-3,6-dideoxy-D-mannose
C03997 22 5-Hydroxymethyldeoxycytidylate
C04044 22 3-(2,3-Dihydroxyphenyl)propanoate
C04483 22 3alpha,12alpha-Dihydroxy-5beta-cholanate
C04608 22 Apigenin 7-O-beta-D-glucoside
C04643 22 3alpha,12alpha-Dihydroxy-7-oxo-5beta-cholanate
C04702 22 UDPMurAc(oyl-L-Ala-D-gamma-Glu-L-Lys-D-Ala-D-Ala)
C04846 22
UDP-N-acetylmuramoyl-L-alanyl-D-glutamyl-L-lysyl-D-alanyl-D-alanine
C04882 22
UDP-N-acetylmuramoyl-L-alanyl-D-glutamyl-6-carboxy-L-lysyl-D-alanyl-D-alanine
C05131 22 (1-Ribosylimidazole)-4-acetate
C05430 22 zeta-Carotene
C05574 22 Isoglutamate
C05577 22 3,4-Dihydroxymandelaldehyde
C05631 22 Eriodictyol
C05646 22 5-Hydroxyindolepyruvate
C05648 22 5-Hydroxy-N-formylkynurenine
C05653 22 Formylanthranilate
C05839 22 cis-beta-D-Glucosyl-2-hydroxycinnamate
C05928 22 10-Formyltetrahydrofolyl L-glutamate
C08481 22 Indican
C08576 22 Aureusidin
C09762 22 Liquiritigenin
C10192 22 Tricetin
C10945 22 Caffeic aldehyde
C11130 22 1,3-Dihydro-3-hydroxy-2H-indol-2-one
C11506 22 (R)-1,2-Epoxypropane
C11507 22 (S)-1,2-Epoxypropane
C11637 22 3alpha,12alpha-Dihydroxy-5beta-chol-6-enoate
C11873 22 Kaur-16-en-18-al
C12624 22 2-Hydroxy-6-ketononatrienedioate
C12631 22 2-Hydroxy-2,3-dihydrogenistein
C15508 22 1,2-Epoxypropane
C15599 22
6-(2-Amino-2-carboxyethyl)-7,8-dioxo-7,8-dihydroquinoline-2,4-dicarboxylate
C00214 23 Thymidine
C00363 23 dTDP
C00955 23 Indole-3-ethanol
C00978 23 N-Acetylserotonin
C01044 23 N-Formyl-L-aspartate
C01252 23 4-(2-Aminophenyl)-2,4-dioxobutanoate
C01481 23 Caffeate
C01592 23 Licodione
C01617 23 Taxifolin
C01855 23 Taxiphyllin
C03227 23 3-Hydroxy-L-kynurenine
C03515 23 Luteolin 7-O-glucuronide
C03766 23 4-Hydroxyphenylacetonitrile
C03951 23 Luteolin 7-O-beta-D-glucoside
C04187 23 5-Methyldeoxycytidine diphosphate
C04661 23 3alpha,7alpha,12beta-Trihydroxy-5beta-cholanate
C04858 23 Apigenin 7-O-[beta-D-apiosyl-(1->2)-beta-D-glucoside]
C05431 23 Neurosporene
C05576 23 3,4-Dihydroxyphenylethyleneglycol
C05580 23 3,4-Dihydroxymandelate
C05615 23 Lignin
C05634 23 5-Hydroxyindoleacetaldehyde
C05647 23 Formyl-5-hydroxykynurenamine
C05651 23 5-Hydroxykynurenine
C05657 23 6-Hydroxyindolelactate
C05683 23 2-Aminoethylphosphocholate
C05838 23 cis-2-Hydroxycinnamate
C05855 23 4-Hydroxycinnamyl alcohol 4-D-glucoside
C05907 23 Luteoforol
C05911 23 Pentahydroxyflavanone
C06330 23 Quinoline-3,4-diol
C06432 23 UDP-N-acetylmuramoyl-L-alanyl-D-glutamyl-L-lysyl-D-alanine
C06563 23 Genistein
C10020 23 Apigenin 7-(6''-malonylglucoside)
C10208 23 Daidzein
C11038 23 2'-Deoxy-5-hydroxymethylcytidine-5'-diphosphate
C11503 23 3-Hydroxy-1H-quinolin-4-one
C11874 23 Kaur-16-en-18-oic acid
C12206 23 Caffeyl alcohol
C12627 23 Apigenin 7-O-neohesperidoside
C15525 23 2',3,4,4',6'-Pentahydroxychalcone
C15769 23 HBOA
C00178 24 Thymine
C00389 24 Quercetin
C00459 24 dTTP
C01717 24 4-Hydroxy-2-quinolinecarboxylic acid
C02495 24 2'-Hydroxydaidzein
C02906 24 Dihydromyricetin
C03052 24 2,3-Dihydrogossypetin
C05622 24 Malonylapiin
C05635 24 5-Hydroxyindoleacetate
C05636 24 3-Hydroxykynurenamine
C05638 24 5-Hydroxykynurenamine
C05645 24 4-(2-Amino-3-hydroxyphenyl)-2,4-dioxobutanoate
C05851 24 Coumarin
C05906 24 Leucocyanidin
C06343 24 Quinolin-4-ol
C09126 24 Genistein 7-O-beta-D-glucoside
C11039 24 2'-Deoxy-5-hydroxymethylcytidine-5'-triphosphate
C11875 24 ent-7alpha-Hydroxykaur-16-en-19-oic acid
C12134 24 2'-Hydroxygenistein
C12630 24 Luteolin 7-O-neohesperidoside
C12632 24 Luteolin 7-O-[beta-D-glucuronosyl-(1->2)-beta-D-glucuronide]
C14146 24 alpha-Zeacarotene
C15567 24 2,7,4'-Trihydroxyisoflavanone
C15770 24 DIBOA
C00842 25 dTDP-glucose
C00906 25 5,6-Dihydrothymine
C01249 25 7,8-Dihydro-7,8-dihydroxykynurenate
C01750 25 Quercitrin
C02097 25 dTDP-galactose
C02376 25 5-Methylcytosine
C02470 25 Xanthurenic acid
C03088 25 5-Hydroxymethyluracil
C03567 25 2'-Hydroxydihydrodaidzein
C04524 25 2-Protocatechoylphloroglucinolcarboxylate
C04900 25
Luteolin7-O-[beta-D-glucuronosyl-(1->2)-beta-D-glucuronide]-4'-O-beta-D-glucuronide
C05623 25 Quercetin 3-O-glucoside
C05637 25 4,8-Dihydroxyquinoline
C05639 25 4,6-Dihydroxyquinoline
C05905 25 Cyanidin
C05909 25 Leucodelphinidin
C06093 25 Gibberellin A12 aldehyde
C06562 25 (+)-Catechin
C08586 25 delta-Carotene
C10107 25 Myricetin
C11876 25 6beta,7beta-Dihydroxykaurenoic acid
C12316 25 cis-Dihydroquercetin
C12639 25 Quercetin 7-O-beta-D-glucoside
C15772 25 DIBOA-glucoside
C00687 26 dTDP-4-dehydro-6-deoxy-alpha-D-glucose
C01111 26 7,8-Dihydroxykynurenate
C03034 26 dTDP-D-galacturonate
C05100 26 3-Ureidoisobutyrate
C05433 26 alpha-Carotene
C05625 26 Rutin
C05908 26 Delphinidin
C06017 26 dTDP-D-glucuronate
C08604 26 Cyanidin 3-O-glucoside
C09727 26 (-)-Epicatechin
C11857 26 Gibberellin A12
C11907 26 4,6-Dideoxy-4-oxo-dTDP-D-glucose
C12127 26 (+)-Gallocatechin
C12637 26 Quercetin 3-O-[beta-D-xylosyl-(1->2)-beta-D-glucoside]
C12638 26 Quercetin 3-O-(6-O-malonyl-beta-D-glucoside)
C12667 26 Quercetin 3-O-beta-D-glucosyl-(1->2)-beta-D-glucoside
C00688 27 dTDP-4-dehydro-6-deoxy-L-mannose
C04268 27 dTDP-4-amino-4,6-dideoxy-D-glucose
C04826 27 5-(3-Carboxy-3-oxopropenyl)-4,6-dihydroxypyridine-2-carboxylate
C05145 27 3-Aminoisobutanoate
C05641 27 5-(3'-Carboxy-3'-oxopropenyl)-4,6-dihydroxypicolinate
C06018 27 dTDP-4-acetamido-4,6-dideoxy-D-glucose
C06617 27 dTDP-3-oxo-6-deoxy-alpha-D-glucose
C06620 27 dTDP-3,4-dioxo-2,6-dideoxy-D-glucose
C07277 27 dTDP-D-fucose
C08601 27 Lutein
C08620 27 Cyanidin 3-O-rutinoside
C10175 27 Quercetin 3-(2G-xylosylrutinoside)
C11860 27 Gibberellin A15 open lactone
C11908 27 3,6-Dideoxy-3-oxo-dTDP-D-glucose
C11926 27 dTDP-4-oxo-6-deoxy-D-allose
C11930 27 dTDP 1-ester with
(6R)-5,6-dihydro-4-hydroxy-6-methyl-5-oxo-2H-pyran
C12095 27 Cyanidin 3-O-(6-O-p-coumaroyl)glucoside
C12136 27 (-)-Epigallocatechin
C12138 27 Delphinidin 3-O-glucoside
C12643 27 Cyanidin 3-O-(6-O-malonyl-beta-D-glucoside)
C12668 27
Quercetin3-O-beta-D-glucosyl-(1->2)-beta-D-glucosyl-(1->2)-beta-D-glucoside
C03187 28 dTDP-6-deoxy-L-talose
C03319 28 dTDP-6-deoxy-L-mannose
C05656 28 5-(3'-Carboxy-3'-oxopropyl)-4,6-dihydroxypicolinate
C06621 28 dTDP-4-oxo-2,6-dideoxy-alpha-D-glucose
C11861 28 Gibberellin A24
C11912 28 dTDP-6-deoxy-D-allose
C11918 28 Maltol
C11922 28 dTDP-4-oxo-2,6-dideoxy-D-glucose
C11925 28 dTDP-3-amino-3,6-dideoxy-D-glucose
C11928 28 dTDP-4-oxo-2,6-dideoxy-D-allose
C11931 28 dTDP 1-ester with
(6S)-5,6-dihydro-4-hydroxy-6-methyl-5-oxo-2H-pyran
C12140 28 Malvidin 3-O-glucoside
C12318 28 dTDP-3-amino-2,3,6-trideoxy-D-threo-hexopyranos-4-ulose
C12646 28 Cyanidin 3-O-rutinoside 5-O-beta-D-glucoside
C03442 29 dTDP-L-dihydrostreptose
C04529 29 (3S,4S)-3-Hydroxytetradecane-1,3,4-tricarboxylate
C04655 29 (2S,3S)-2-Hydroxytridecane-1,2,3-tricarboxylate
C05654 29 5-(2'-Formylethyl)-4,6-dihydroxypicolinate
C06622 29 dTDP-4-oxo-2,6-dideoxy-L-glucose
C11862 29 Gibberellin A36
C11920 29 dTDP-L-olivose
C11923 29 dTDP-D-olivose
C11927 29 dTDP-4-oxo-2,6-dideoxy-L-mannose
C11932 29 dTDP 1-ester with 2,6-dideoxy-L-erythro-hexopyranos-3-ulose
C05655 30 5-(2'-Carboxyethyl)-4,6-dihydroxypicolinate
C06121 36 3-Ketosphingosine
C00249 37 Hexadecanoic acid
C00319 37 Sphingosine
C00517 37 Hexadecanal
C02934 37 3-Dehydrosphinganine
C00823 38 1-Hexadecanol
C00836 38 Sphinganine
C01747 38 Psychosine
C01948 38 Pentadecanal
C02788 38 2-trans-Hexadecenal
C06124 38 Sphingosine 1-phosphate
C01120 39 Sphinganine 1-phosphate
C06123 39 Hexadecenal
C12144 39 Phytosphingosine


      reactions:

ID generation name

R00002 2 Reduced ferredoxin:dinitrogen oxidoreductase (ATP-hydrolysing)
R00009 2 hydrogen-peroxide:hydrogen-peroxide oxidoreductase
R00086 2 ATP phosphohydrolase (protein-secreting)
R00090 2 NADH:hydrogen-peroxide oxidoreductase
R00105 2 ATP:NADH 2'-phosphotransferase
R00112 2 NADPH:NAD+ oxidoreductase (B-specific)
R00113 2 NADPH:hydrogen-peroxide oxidoreductase
R00118 2
R00119 2 NADP+ glycohydrolase
R00518 2 ATP:formate phosphotransferase
R00519 2 Formate:NAD+ oxidoreductase
R00700 2 Hydrogen:NAD+ oxidoreductase
R03689 2
R03690 2
R03775 2 Cycloeucalenol lyase (cyclopropane-decyclizing)
R05640 2 Lanosterol,NADPH:oxygen oxidoreductase (14-methyl cleaving)
R05731 2 sterol,NADPH:oxygen oxidoreductase (14-methyl cleaving)
R07171 2 NADH:oxygen oxidoreductase
R07172 2 NADPH:oxygen oxidoreductase
R07181 2 hydrogen:NADP+ oxidoreductase
R00004 3 Pyrophosphate phosphohydrolase
R00067 3 Reduced ferredoxin:dinitrogen oxidoreductase (ATP-hydrolysing)
R00102 3 NAD+ glycohydrolase
R00103 3 NAD+ phosphohydrolase
R00104 3 ATP:NAD+ 2'-phosphotransferase
R00129 3
(6S)-beta-6-Hydroxy-1,4,5,6-tetrahydronicotinamide-adenine-dinucleotide
hydro-lyase (ATP-hydrolysing)
R00132 3 Carbonic acid hydro-lyase
R00134 3 Formate:NADP+ oxidoreductase
R00275 3 Superoxide:superoxide oxidoreductase
R00276 3 Carbon-monoxide:oxygen oxidoreductase
R01268 3 Nicotinamide amidohydrolase
R04668 3
R04669 3
R05639 3 4,4-dimethyl-5a-cholesta-8,24-dien-3b-ol:NADP+ D14-oxidoreductase
R05746 3 phosphonate:NAD+ oxidoreductase
R00005 4 Urea-1-carboxylate amidohydrolase
R00085 4 ATP diphosphohydrolase
R00127 4 ATP:AMP phosphotransferase
R00136 4 ATP:polyphosphate phosphotransferase
R00137 4 ATP:nicotinamide-nucleotide adenylyltransferase
R00138 4 Triphosphate phosphohydrolase
R00148 4
R00149 4 Carbon-dioxide:ammonia
ligase(ADP-forming,carbamate-phosphorylating)
R00150 4 ATP:carbamate phosphotransferase
R00153 4 Reduced ferredoxin:dinitrogen oxidoreductase (ATP-hydrolysing)
R00181 4 AMP aminohydrolase
R00182 4 AMP phosphoribohydrolase
R00183 4 Adenosine 5'-monophosphate phosphohydrolase
R00185 4 ATP:adenosine 5'-phosphotransferase
R00188 4 Adenosine 3',5'-bisphosphate 3'(2')-phosphohydrolase
R00190 4 AMP:pyrophosphate phosphoribosyltransferase
R01052 4 ADP:D-ribose-5-phosphate adenylyltransferase
R01054 4 ADPribose ribophosphohydrolase
R01270 4 Nicotinamide D-ribonucleotide phosphoribohydrolase
R01271 4
Nicotinamide-nucleotide:pyrophosphatephospho-alpha-D-ribosyltransferase
R01720 4 nicotinate:NADP+ 6-oxidoreductase (hydroxylating)
R01726 4
R01849 4 Reduced ferredoxin:dinitrogen oxidoreductase (ATP-hydrolysing)
R01885 4
R02322 4 Nicotinamide-D-ribonucleotide amidohydrolase
R02323 4 Nicotinamide ribonucleotide phosphohydrolase
R04671 4 4alpha-Methylcholesta-8-en-3beta-ol delta7-delta8-isomerase
R04804 4 delta8,24-Cholestadien-3beta-ol delta7-delta8-isomerase
R07316 4 carbamate hydro-lyase
R00023 5 NADH:hyponitrite oxidoreductase
R00047 5 6-Hydroxynicotinate, hydrogen-donor:oxygen
oxidoreductase(5-hydroxylating)
R00087 5 ATP pyrophosphohydrolase
R00088 5 ATP aminohydrolase
R00089 5 ATP pyrophosphate-lyase (cyclizing)
R00122 5 ATP pyrophosphohydrolase
R00123 5 ADP aminohydrolase
R00126 5 ADP:ATP adenylyltransferase
R00143 5 Ammonia:(acceptor) oxidoreductase
R00186 5 (S)-Lactate adenylohydrolase
R00774 5 Urea:carbon-dioxide ligase (ADP-forming)
R00793 5 Hydroxylamine:oxygen oxidoreductase
R01049 5 ATP:D-ribose-5-phosphate pyrophosphotransferase
R01050 5 ATP:D-ribose-5-phosphate 1-phosphotransferase
R01051 5 ATP:D-ribose 5-phosphotransferase
R01053 5 Ribose-5-phosphate:ammonia ligase (ADP-forming)
R01056 5 D-Ribose-5-phosphate ketol-isomerase
R01057 5 D-Ribose 1,5-phosphomutase
R01071 5 1-(5-Phospho-D-ribosyl)-ATP:pyrophosphate
phosphoribosyl-transferase
R01126 5 Inosine 5'-monophosphate phosphohydrolase
R01127 5 IMP 1,2-hydrolase (decyclizing)
R01128 5 5'-Inosinate phosphoribohydrolase
R01130 5 IMP:NAD+ oxidoreductase
R01131 5 ATP:inosine 5'-phosphotransferase
R01132 5 IMP:pyrophosphate phosphoribosyltransferase
R01244 5 Adenine aminohydrolase
R01245 5 Adenosine ribohydrolase
R01273 5 N-Ribosylnicotinamide ribohydrolase
R01395 5 ATP:carbamate phosphotransferase
R01400 5
R01560 5 Adenosine aminohydrolase
R01561 5 Adenosine:orthophosphate ribosyltransferase
R01724 5 Nicotinate D-ribonucleotide:pyrophosphate phosphoribosyltransferase
R02294 5 N-Ribosylnicotinamide:orthophosphate ribosyltransferase
R02295 5 Nicotinate D-ribonucleoside:orthophosphate ribosyltransferase
R02299 5 alpha-D-Ribose 1-phosphate 1,6-phosphomutase
R02324 5 ATP:N-ribosylnicotinamide 5'-phosphotransferase
R02802 5 Reduced ferredoxin:dinitrogen oxidoreductase (ATP-hydrolysing)
R03005 5 ATP:nicotinamide-nucleotide adenylyltransferase
R03346 5 Nicotinate D-ribonucleotide phosphohydrolase
R03348 5 Nicotinate-nucleotide:pyrophosphate
phosphoribosyltransferase(carboxylating)
R03546 5 Cyanate C-N-lyase
R04293 5
R04328 5
R04329 5
R04782 5 Reduced ferredoxin:dinitrogen oxidoreductase (ATP-hydrolysing)
R05563 5 Biuret amidohydrolase
R05668 5
R05695 5 Nucleoside:oxygen 5'-oxidoreductase (H2O2-forming)
R05696 5
R05703 5 lanosterol D24-reductase
R07173 5 hydroxylamine:acceptor oxidoreductase
R07221 5 6-hydroxynicotinate:O2 oxidoreductase
R07315 5 carbamate hydro-lyase
R00055 6 Nucleoside:oxygen 5'-oxidoreductase
R00125 6 P1,P4-Bis(5'-nucleosyl)-tetraphosphate
nucleotidebisphosphohydrolase
R00131 6 Urea amidohydrolase
R00184 6 P1,P4-Bis(5'-adenosyl) tetraphosphate nucleotidohydrolase
R00189 6 Deamino-NAD+:ammonia ligase (AMP-forming)
R00191 6 Adenosine 3',5'-phosphate 5'-nucleotidohydrolase
R00719 6 ITP diphosphohydrolase
R00720 6 Inosine 5'-triphosphate pyrophosphohydrolase
R00722 6 ATP:nucleoside-diphosphate phosphatransferase
R00778 6 Urea hydro-lyase
R00787 6 ammonium-hydroxide:NADP+ oxidoreductase
R00789 6 ammonium-hydroxide:NAD(P)+ oxidoreductase
R00800 6
R00961 6 IDP diphosphohydrolase
R01079 6 D-Ribose:NADP+ 1-oxidoreductase
R01081 6 D-Ribose ketol-isomerase
R01230 6 Xanthosine-5'-phosphate:ammonia ligase (AMP-forming)
R01523 6 ATP:D-ribulose-5-phosphate 1-phosphotransferase
R01524 6 D-Ribitol-5-phosphate:NAD+ 2-oxidoreductase
R01525 6 D-Ribitol-5-phosphate:NADP+ 2-oxidoreductase
R01526 6 ATP:D-ribulose 5-phosphotransferase
R01529 6 D-Ribulose-5-phosphate 3-epimerase
R01530 6 D-Arabinose-5-phosphate ketol-isomerase
R01769 6 Hypoxanthine:oxygen oxidoreductase
R01770 6 Inosine ribohydrolase
R01863 6 inosine:orthophosphate ribosyltransferase
R02142 6 XMP:pyrophosphate phosphoribosyltransferase
R02719 6 Xanthosine 5'-phosphate phosphohydrolase
R03004 6 Deamino-NAD+ nucleotidohydrolase
R03204 6 2,5-Dihydroxypyridine:oxygen 5,6-oxidoreductase
R03310 6 5alpha-cholest-7-en-3beta-ol, NADH:oxygen 5-oxidoreductase
R03347 6
R03353 6 5alpha-Cholest-7-en-3beta-ol delta7-delta8-isomerase
R04035 6 Phosphoribosyl-ATP pyrophosphohydrolase
R04323 6 2-Amino-3-carboxymuconate semialdehyde carboxy-lyase
R05561 6 Cyanuric acid amidohydrolase
R05562 6 Biuret amidohydrolase
R05669 6
R05697 6
R06137 6
R06836 6 Ribose 1,5-biphosphokinase
R06975 6
5-formaminoimidazole-4-carboxamide-1-beta-D-ribofuranosyl5'-monophosphate
synthetase
R07215 6 5alpha-cholest-7-en-3beta-ol, NADPH:oxygen 5-oxidoreductase
R07281 6 3,4-Dihydroxy-2-butanone 4-phosphate synthase
R07305 6 cyanuric acid amidohydrolase
R00024 7 D-Ribulose 1,5-bisphosphate carboxy-lyase (dimerizing)
R00332 7 ATP:(d)GMP phosphotransferase
R00794 7 NADH:nitrate oxidoreductase
R00796 7 NADPH:nitrate oxidoreductase
R01134 7 NADH:guanosine-5'-phosphate oxidoreductase(deaminating)
R01227 7 Guanosine 5'-monophosphate phosphohydrolase
R01228 7 ATP:inosine 5'-phosphotransferase
R01229 7 GMP:pyrophosphate phosphoribosyltransferase
R01451 7 Cholesterol:NAD+ delta7-oxidoreductase
R01456 7 Cholesterol:NADP+ delta7-oxidoreductase
R01573 7 ATP:D-arabinose 5-phosphotransferase
R01577 7 D-Arabinose ketol-isomerase
R01621 7 D-Xylulose 5-phosphate D-glyceraldehyde-3-phosphate-lyase
R01639 7 ATP:D-xylulose 5-phosphotransferase
R01641 7
Sedoheptulose-7-phosphate:D-glyceraldehyde-3-phosphateglycolaldehyde
transferase
R01768 7 Xanthine:NAD+ oxidoreductase
R01893 7 Ribitol:NAD+ 2-oxidoreductase
R02103 7 xanthine:NAD+ oxidoreductase
R02107 7 Xanthine:oxygen oxidoreductase
R02141 7
R02143 7 Xanthosine ribohydrolase
R02145 7 Guanosine aminohydrolase
R02297 7 Xanthosine:orthophosphate ribosyltransferase
R03140 7 D-Ribulose 1,5-bisphosphate carboxy-lyase (dimerizing)
R03311 7
R03540 7
R03889 7 2-Aminomuconate semialdehyde:NAD+ 6-oxidoreductase
R04037 7 1-(5-phospho-D-ribosyl)-AMP 1,6-hydrolase
R04378 7
1-(5'-Phosphoribosyl)-5-amino-4-imidazolecarboxamide:pyrophosphatephosphoribosyltransferase
R05724 7 nitric oxide, NAD(P)H2:oxygen oxidoreductase
R05725 7 nitric oxide, NADPH2:oxygen oxidoreductase
R05781 7 cyclic-imide amidohydrolase (decyclicizing)
R05822 7
R07134 7 D-arabinitol:NAD+ 2-oxidoreductase (D-ribulose-forming)
R07144 7 D-arabinitol:NADP+ oxidoreductase
R07246 7
sedoheptulose-7-phosphate:D-glyceraldehyde-3-phosphateglycolaldehydetransferase
R00230 8 Acetyl-CoA:orthophosphate acetyltransferase
R00315 8 ATP:acetate phosphotransferase
R00317 8 Acetyl phosphate phosphohydrolase
R00320 8 Pyrophosphate:acetate phosphotransferase
R00328 8 GDP phosphohydrolase
R00330 8 ATP:nucleoside-diphosphate phosphatransferase
R00336 8 Guanosine-3',5'-bis(diphosphate) 3'-pyrophosphohydrolase
R00845 8 sn-glycerol-3-phosphate:NADP+ 1-oxidoreductase
R01015 8 D-Glyceraldehyde-3-phosphate ketol-isomerase
R01058 8 D-glyceraldehyde 3-phosphate:NADP+ oxidoreductase
R01061 8 D-Glyceraldehyde-3-phosphate:NAD+ oxidoreductase(phosphorylating)
R01063 8 D-Glyceraldehyde-3-phosphate:NADP+ oxidoreductase(phosphorylating)
R01087 8 Maleate cis-trans-isomerase
R01334 8 2-Phosphoglycolate phosphohydrolase
R01432 8 D-Xylose ketol-isomerase
R01452 8
R01453 8
R01454 8 Cholesterol:oxygen oxidoreductase (side-chain-cleaving)
R01459 8 Cholesterol:oxygen oxidoreductase
R01463 8 Cholesterol,NADPH:oxygen oxidoreductase (7alpha-hydroxylating)
R01511 8 D-Glycerate-3-phosphate phosphohydrolase
R01512 8 ATP:3-phospho-D-glycerate 1-phosphotransferase
R01513 8 3-Phospho-D-glycerate:NAD+ 2-oxidoreductase
R01514 8 ATP:(R)-glycerate 3-phosphotransferase
R01516 8 3-Phospho-D-glycerate 1,2-phosphomutase
R01518 8 2-Phospho-D-glycerate 2,3-phosphomutase
R01574 8 D-Arabinose:NAD+ 1-oxidoreductase
R01575 8 D-Arabinose:NADP+ 1-oxidoreductase
R01676 8 Guanine aminohydrolase
R01677 8 Guanosine ribohydrolase
R01827 8
Sedoheptulose-7-phosphate:D-glyceraldehyde-3-phosphateglyceronetransferase
R01843 8 ATP:Sedoheptulose 7-phosphate 1-phosphotransferase
R01844 8 ATP:sedoheptulose 7-phosphate
R01848 8 ITP:Sedoheptulose 7-phosphate 1-phosphotransferase
R01896 8 Xylitol:NAD+ 2-oxidoreductase (D-xylulose-forming)
R01898 8 D-Lyxose ketol-isomerase
R01937 8
R01938 8
R02106 8 Urate:oxygen oxidoreductase
R02147 8 guanosine:orthophosphate ribosyltransferase
R02419 8 (R)-Malate hydro-lyase
R02492 8 Nitrous-oxide:(acceptor) oxidoreductase (NO-forming)
R02646 8 Urate-3-ribonucleoside:orthophosphate D-ribosyltransferase
R02723 8
R03887 8
R04640 8
N-(5'-Phospho-D-ribosylformimino)-5-amino-1-(5''-phospho-D-ribosyl)-4-imidazolecarboxamide
ketol-isomerase
R04857 8
R05604 8 D-arabinitol:NAD 4-oxidoreductase
R05645 8
R07143 8 D-arabinitol:NADP+ oxidoreductase
R07207 8 cholesterol,NADPH:oxygen oxidoreductase (24-hydroxylating)
R07378 8
sedoheptulose-7-phosphate:D-glyceraldehyde-3-phosphateglyceronetransferase
R00012 9 GTP:GTP guanylyltransferase
R00210 9 Pyruvate:NADP+ 2-oxidoreductase (CoA-acetylating)
R00211 9 Glyoxylate:oxygen oxidoreductase
R00212 9 Acetyl-CoA:formate C-acetyltransferase
R00215 9 (R)-Malate:NAD+ oxidoreductase (decarboxylating)
R00227 9 Acetyl-CoA hydrolase
R00228 9 acetaldehyde:NAD+ oxidoreductase (CoA-acetylating)
R00229 9 Acetate:CoA ligase (ADP-forming)
R00235 9 Acetate:CoA ligase (AMP-forming)
R00236 9 Acetyl adenylate:CoA ligase (AMP-forming)
R00238 9 Acetyl-CoA:acetyl-CoA C-acetyltransferase
R00316 9 Acetate:CoA ligase (AMP-forming)
R00321 9 Acetamide amidohydrolase
R00335 9 GTP phosphohydrolase (vesicle-releasing)
R00402 9 succinate:NAD+ oxidoreductase
R00424 9 GTP 7,8-8,9-dihydrolase
R00425 9 GTP 7,8-8,9-dihydrolase (pyrophosphate-forming)
R00426 9 Guanosine 5'-triphosphate pyrophosphohydrolase
R00428 9 GTP 7,8-8,9-dihydrolase
R00429 9 ATP:GTP 3'-pyrophosphotransferase
R00434 9 GTP pyrophosphate-lyase (cyclizing)
R00465 9 Glycolate:NADP+ oxidoreductase
R00475 9 (S)-2-Hydroxy-acid:oxygen 2-oxidoreductase
R00490 9 L-Aspartate ammonia-lyase
R00658 9 2-Phospho-D-glucerate hydro-lyase
R00710 9 Acetaldehyde:NAD+ oxidoreductase
R00711 9 Acetaldehyde:NADP+ oxidoreductase
R00717 9 Glycolate:NAD+ oxidoreductase
R00742 9 Acetyl-CoA:carbon-dioxide ligase (ADP-forming)
R00756 9 ATP:D-fructose-6-phosphate 1-phosphotransferase
R00758 9 D-Mannitol-1-phosphate:NAD+ 5-oxidoreductase
R00760 9 ATP:D-fructose 6-phosphotransferase
R00761 9 D-Fructose-6-phosphate D-erythrose-4-phosphate-lyase
R00763 9 D-Fructose-2,6-bisphosphate 2-phosphohydrolase
R00764 9 Pyrophosphate:D-fructose-6-phosphate 1-phosphotransferase
R00765 9 D-Glucosamine-6-phosphate ketol-isomerase(deaminating)
R00770 9 ITP:D-fructose-6-phosphate 1-phosphotransferase
R00771 9 D-Glucose-6-phosphate ketol-isomerase
R00772 9 D-Mannose-6-phosphate ketol-isomerase
R00841 9 Glycerol-3-phosphate phosphohydrolase
R00842 9 sn-Glycerol-3-phosphate:NAD+ 2-oxidoreductase
R00844 9 sn-Glycerol-3-phosphate:NADP+ 2-oxidoreductase
R00846 9 sn-Glycerol-3-phosphate:oxygen 2-oxidoreductase
R00876 9 ITP:D-hexose 6-phosphotransferase
R01010 9 Glycerone phosphate phosphohydrolase (alkaline optimum)
R01016 9 Glycerone-phosphate phospho-lyase
R01067 9 D-Fructose 6-phosphate:D-glyceraldehyde-3-phosphate
glycolaldehydetransferase
R01068 9 D-Fructose-1,6-bisphosphate D-glyceraldehyde-3-phosphate-lyase
R01069 9 D-Tagatose 1,6-bisphosphate triosephosphate lyase
R01070 9 beta-D-fructose 1,6-bisphosphate D-glyceraldehyde-3-phosphate-lyase
R01082 9 (S)-Malate hydro-lyase
R01083 9 N6-(1,2-Dicarboxyethyl)AMP AMP-lyase
R01333 9 glycolaldehyde:NAD+ oxidoreductase
R01336 9 Carboxymethyloxysuccinate glycolate-lyase
R01388 9 D-Glycerate:NADP+ 2-oxidoreductase
R01392 9 D-Glycerate:NADP+ 2-oxidoreductase
R01429 9 D-xylose:NAD+ 1-oxidoreductase
R01430 9 D-xylose:NADP+ 1-oxidoreductase
R01431 9 Xylitol:NADP+ oxidoreductase
R01515 9 3-Phospho-D-glyceroyl phosphate phosphohydrolase
R01517 9 GTP:3-phospho-D-glycerate 1-phosphotransferase
R01662 9 3-Phospho-D-glyceroyl phosphate 2,3-phosphomutase
R01745 9 (R)-Glycerate:NAD+ oxidoreductase
R01747 9 (R)-Glycerate:NADP+ oxidoreductase
R01748 9 D-Glycerate-2-phosphate phosphohydrolase
R01751 9 (R,R)-Tartrate carboxy-lyase
R01752 9 D-Glyceraldehyde:NAD+ oxidoreductase
R01825 9 D-erythrose 4-phosphate:NAD+ oxidoreductase
R01829 9 Sedoheptulose 1,7-bisphosphate D-glyceraldehyde-3-phosphate-lyase
R01830 9 beta-D-Fructose
6-phosphate:D-glyceraldehyde-3-phosphateglycolaldehyde transferase
R01845 9 Sedoheptulose 1,7-bisphosphate 1-phosphohydrolase
R01904 9 Xylitol:NADP+ 4-oxidoreductase (L-xylulose-forming)
R01932 9
R01933 9 2-Oxoadipate:lipoamde 2-oxidoreductase(decarboxylating
andacceptor-succinylating)
R01934 9 (1R,2S)-1-hydroxybutane-1,2,4-tricarboxylate:NAD+
oxidoreductase(decarboxylating)
R01936 9
R02136 9 ATP:xylitol 5-phosphotransferase
R02602 9 4-Oxalocrotonate carboxy-lyase
R02607 9 3-Phosphoglycerate:NAD+ 2-oxidoreductase
R02609 9 5beta-Cholestan-3-one:NADP+ 4,5-oxidoreductase
R02610 9 5alpha-cholestan-3-one:NADP+ delta7-oxidoreductase
R02664 9
R02714 9 D-Arabinono-1,4-lactone lactonohydrolase
R02715 9 D-Arabinono-1,4-lactone:oxygen oxidoreductase
R03246 9 1,2,3-Trihydroxybenzene:oxygen 1,2-oxidoreductase (decyclizing)
R03298 9
R03409 9 Guanosine 3'-diphosphate 5'-triphosphate 5'-phosphohydrolase
R03819 9 ATP:sedoheptulose 7-phosphate
R04223 9
R04263 9 cholest-5-ene-3beta,7alpha-diol:NAD+ 3-oxidoreductase
R04264 9 Cholest-5-ene-3beta,7alpha-diol:NAD+ 3-oxidoreductase
R04559 9
1-(5'-Phosphoribosyl)-5-amino-4-(N-succinocarboxamide)-imidazoleAMP-lyase
R04655 9
R04732 9
R04792 9
R04793 9
R04853 9 20alpha-Hydroxycholesterol,hydrogen-donor:oxygen
oxidoreductase(17-alpha-hydroxylating)
R04854 9 20alpha-Hydroxycholesterol:oxygen
oxidoreductase(side-chain-cleaving)
R04855 9 22beta-Hydroxycholesterol:oxygen
oxidoreductase(side-chain-cleaving)
R05339 9
R05646 9
R05679 9 sn-Glycerol-1-phosphate:NAD 2-oxidoreductase
R05680 9 sn-Glycerol-1-phosphate:NADP 2-oxidoreductase
R05805 9 ADP:D-fructose-6-phosphate 1-phosphotransferase
R05831 9 xylitol:NAD oxidoreductase
R06063 9
R06064 9
R06601 9 5-Hydroxyisourate amidohydrolase
R07133 9 D-sorbitol-6-phosphate:NAD+ 2-oxidoreductase
R07152 9 xylitol:oxygen oxidoreductase
R07208 9
(24S)-cholest-5-ene-3beta,24-diol,NADPH:oxygenoxidoreductase(7alpha-hydroxylating)
R07306 9 GTP 8,9-hydrolase (phosphate-forming)
R00006 10 2-Acetolactate pyruvate-lyase (carboxylating)
R00008 10 Parapyruvate pyruvate-lyase
R00013 10 Glyoxylate carboxy-lyase (dimerizing)
R00195 10 2,3-Diaminopropionate ammonia-lyase
R00199 10 ATP:pyruvate,water phosphotransferase
R00200 10 ATP:pyruvate O2-phosphotransferase
R00203 10 Pyruvaldehyde:NAD+ oxidoreductase
R00205 10 2-Oxopropanal:NADP+ oxidoreductase
R00206 10 ATP:pyruvate,orthophosphate phosphotransferase
R00207 10 Pyruvate:oxygen 2-oxidoreductase (phosphorylating)
R00208 10 Phosphoenolpyruvate phosphohydrolase
R00209 10 Pyruvate:NAD+ 2-oxidoreductase (CoA-acetylating)
R00213 10 O-Carbamoyl-L-serine ammonia-lyase (pyruvate-forming)
R00214 10 (S)-Malate:NADP+ oxidoreductase(oxaloacetate-decarboxylating)
R00216 10 (S)-Malate:NADP+ oxidoreductase(oxaloacetate-decarboxylating)
R00220 10 L-serine ammonia-lyase
R00221 10 D-serine ammonia-lyase
R00223 10 Serine ammonia-lyase
R00224 10 Pyruvate carboxy-lyase
R00226 10 (S)-2-Acetolactate pyruvate-lyase (carboxylating)
R00233 10 Malonyl-CoA carboxy-lyase
R00237 10 (3S)-Citramalyl-CoA pyruvate-lyase
R00299 10 ATP:D-glucose 6-phosphotransferase
R00303 10 D-Glucose-6-phosphate phosphohydrolase
R00307 10
R00324 10 Acetylpyruvate acetylhydrolase
R00339 10 (R,R)-Tartrate hydro-lyase
R00341 10 ATP:oxaloacetate carboxy-lyase (transphosphorylating)
R00342 10 (S)-malate:NAD+ oxidoreductase
R00343 10 (S)-Malate:NADP+ oxidoreductase
R00344 10 Pyruvate:carbon-dioxide ligase (ADP-forming)
R00345 10 Orthophosphate:oxaloacetate carboxyl-lyase (phosphorylating)
R00346 10 Pyrophosphate:oxaloacetate carboxy-lyase (transphosphorylating)
R00353 10 Malonyl-CoA:pyruvate carboxyltransferase
R00357 10 L-Aspartic acid:oxygen oxidoreductase (deaminating)
R00360 10 (S)-Malate:oxygen oxidoreductase
R00365 10 glycine:NAD+ oxidoreductase (deaminating)
R00373 10 Glycine:oxaloacetate aminotransferase
R00396 10 L-Alanine:NAD+ oxidoreductase (deaminating)
R00397 10 L-Aspartate 4-carboxy-lyase
R00400 10 L-Alanine:2-oxo-acid aminotransferase
R00405 10 Succinate:CoA ligase (ADP-forming)
R00409 10 (2S,3R)-3-Hydroxybutane-1,2,3-tricarboxylate pyruvate-lyase
R00410 10 Succinyl-CoA:3-oxo-acid CoA-transferase
R00430 10 GTP:pyruvate O2-phosphotransferase
R00431 10 GTP:oxaloacetate carboxy-lyase (transphosphorylating)
R00432 10 Succinate:CoA ligase (GDP-forming)
R00466 10 Glyoxylate:oxygen oxidoreductase
R00468 10 Glyoxylate:NADP+ oxidoreductase (CoA-oxalylating)
R00470 10 4-Hydroxy-2-oxoglutarate glyoxylate-lyase
R00471 10 D-4-Hydroxy-2-oxoglutarate glyoxylate-lyase
R00472 10 L-Malate glyoxylate-lyase (CoA-acetylating)
R00473 10 (3S)-3-Carboxy-3-hydroxypropanoyl-CoA glyoxylate-lyase
R00480 10 ATP:L-aspartate 4-phosphotransferase
R00481 10
R00482 10 L-Aspartate:ammonia ligase (ADP-forming)
R00483 10 L-Aspartate:ammonia ligase (AMP-forming)
R00487 10 Acetyl-CoA:L-aspartate N-acetyltransferase
R00489 10 L-Aspartate 1-carboxy-lyase
R00491 10 L-Aspartate racemase
R00581 10 L-serine:NAD+ oxidoreductase (deaminating)
R00661 10 Phosphoenolpyruvate 2,3-phosphonomutase
R00703 10 (S)-Lactate:NAD+ oxidoreductase
R00704 10 (R)-Lactate:NAD+ oxidoreductase
R00713 10 Succinate-semialdehyde:NAD+ oxidoreductase
R00714 10 Succinate-semialdehyde:NADP+ oxidoreductase
R00724 10 ITP:pyruvate O2-phosphotransferase
R00725 10 ITP:D-hexose 6-phosphotransferase
R00726 10 ITP:oxaloacetate carboxy-lyase (transphosphorylating)
R00727 10 Succinate:CoA ligase (GDP-forming)
R00740 10 3-Oxopropanoate:NADP+ oxidoreductase
(decarboxylating,CoA-acetylating)
R00743 10 Acetyl-CoA:malonate CoA-transferase
R00744 10
R00746 10 Ethanol:NADP+ oxidoreductase
R00748 10 Ethanolamine-phosphate phospho-lyase (deaminating)
R00750 10
R00753 10 (S)-Lactate acetaldehyde-lyase
R00754 10 Ethanol:NAD+ oxidoreductase
R00762 10 D-Fructose-1,6-bisphosphate 1-phosphohydrolase
R00777 10 N-Amidino-L-aspartate amidinohydrolase
R00834 10 D-Sorbitol 6-phosphate:NADP+ 1-oxidoreductase
R00835 10 D-Glucose-6-phosphate:NADP+ 1-oxoreductase
R00840 10 1L-myo-Inositol-1-phosphate lyase (isomerizing)
R00847 10 ATP:glycerol 3-phosphotransferase
R00850 10 sn-Glycerol-3-phosphate:D-glucose 6-phosphotransferase
R00866 10 ATP:D-fructose 1-phosphotransferase
R00867 10 ATP:D-fructose 6-phosphotransferase
R00868 10 D-Mannitol:NAD+ 2-oxidoreductase
R00870 10 D-Mannitol:NADP+ 2-oxidoreductase
R00875 10 D-Glucitol:NAD+ 2-oxidoreductase
R00877 10 D-Mannose ketol-isomerase
R00878 10 alpha-D-Glucose ketol-isomerase
R01011 10 ATP:glycerone phosphotransferase
R01012 10 Phosphoenolpyruvate:glycerone phosphotransferase
R01034 10 Glycerol:NAD+ oxidoreductase
R01036 10 Glycerol:NAD+ oxidoreductase
R01039 10 Glycerol:NADP+ 2-oxidoreductase
R01041 10 Glycerol:NADP+ oxidoreductase
R01043 10 Glycerol-2-phosphate phosphohydrolase
R01044 10 Pyrophosphate:glycerol 1-phosphotransferase
R01047 10 Glycerol hydro-lyase
R01048 10 Glycerol hydro-lyase
R01059 10 ATP:D-glyceraldehyde 3-phosphotransferase
R01066 10 2-Deoxy-D-ribose-5-phosphate acetaldehyde-lyase
R01135 10 IMP:L-aspartate ligase (GDP-forming)
R01232 10 P1,P4-Bis(5'-nucleosyl)-tetraphosphate nucleotidohydrolase
R01234 10 Guanosine 3',5'-cyclic phosphate 5'-nucleotidohydrolase
R01256 10 (S)-Malate:CoA ligase (ADP-forming)
R01327 10 ITP:D-hexose 6-phosphotransferase
R01335 10
R01358 10 Acetoacetyl-CoA hydrolase
R01359 10 Acetoacetyl-CoA:acetate CoA-transferase
R01390 10
R01393 10 Hydroxypyruvate carboxy-lyase
R01394 10 Hydroxypyruvate ketol-isomerase
R01397 10 Carbamoyl-phosphate:L-aspartate carbamoyltransferase
R01469 10 Ethanolamine:oxygen oxidoreductase (deaminating)
R01576 10 3-Deoxy-D-manno-octulosonate D-arabinose-lyase
R01781 10 Glycol:NAD+ oxidoreductase
R01782 10 2-Dehydro-3-deoxy-D-pentanoate glycoaldehyde-lyase
R01784 10 2-Dehydro-3-deoxy-L-pentanoate glycolaldehyde
R01785 10 L-Xylulose 1-phosphate lactaldehyde-lyase
R01817 10 D-mannitol-1-phosphate:NADP+ 6-oxidoreductase
R01818 10 D-Mannose 6-phosphate 1,6-phosphomutase
R01819 10 D-Mannose-6-phosphate ketol-isomerase
R01826 10
Phosphoenolpyruvate:D-erythrose-4-phosphateC-(1-carboxyvinyl)transferase
(phosphate hydrolysing,2-carboxy-2-oxoethyl-forming)
R01901 10 ATP:L-xylulose 5-phosphotransferase
R01902 10 ATP:L-rhamnulose 1-phosphotransferase
R01903 10 L-Arabitol:NAD+ 4-oxidoreductase (L-xylulose-forming)
R01905 10 3-Dehydro-L-gulonate carboxy-lyase
R01906 10
R01964 10 ITP:D-hexose 6-phosphotransferase
R01975 10 (S)-3-Hydroxybutanoyl-CoA:NAD+ oxidoreductase
R01976 10 (S)-3-Hydroxybutanoyl-CoA:NADP+ oxidoreductase
R01977 10 (R)-3-Hydroxybutanoyl-CoA:NADP+ oxidoreductase
R01978 10 (S)-3-Hydroxy-3-methylglutaryl-CoA
acetoacetyl-CoA-lyase(CoA-acetylating)
R02058 10 Acetyl-CoA:D-glucosamine-6-phosphate N-acetyltransferase
R02059 10 N-Acetyl-D-glucosamine-6-phosphate amidohydrolase
R02060 10 D-Glucosamine 1-phosphate 1,6-phosphomutase
R02069 10 D-Fructose 1,6-bisphosphate phosphohydrolase
R02071 10 ATP:D-fructose-1-phosphate 6-phosphotransferase
R02073 10 Pyrophosphate:D-fructose-6-phosphate 1-phosphotransferase
R02167 10 D-Mannitol-1-phosphate phosphohydrolase
R02260 10 (S)-Lactaldehyde:NADP+ oxidoreductase
R02425 10 (S)(+)-Allantoin amidohydrolase
R02427 10 D-Xylonolactone lactonohydrolase
R02527 10 (R)-Lactaldehyde:NAD+ oxidoreductase
R02528 10
R02531 10 Lactaldehyde:NAD+ 1-oxidoreductase
R02546 10 (R,R)-Tartrate epimerase
R02568 10 D-Fructose 1-phosphate D-glyceraldehyde-3-phosphate-lyase
R02601 10
R02603 10
R02648 10 Glycerol 1,2-cyclic phosphate 2-glycerophosphohydrolase
R02703 10 D-Mannitol-1-phosphate:NAD+ 5-oxidoreductase
R02730 10 D-Fructose-2,6-bisphosphate 6-phosphohydrolase
R02731 10 D-Fructose-2,6-bisphosphate 2-phosphohydrolase
R02732 10 ATP:D-fructose-6-phosphate 2-phosphotransferase
R02740 10 alpha-D-Glucose 6-phosphate ketol-isomerase
R02754 10 5-Dehydro-4-deoxy-D-glucarate tartronate-semialdehyde-lyase
R02865 10 ATP:D-hexose 6-phosphotransferase
R02866 10 Sorbitol-6-phosphate phosphohydrolase
R02867 10 ITP:D-hexose 6-phosphotransferase
R03032 10 D-Arabinonate hydro-lyase
R03234 10
R03236 10 ATP:D-tagatose-6-phosphate 1-phosphotransferase
R03239 10 ITP:D-Tagatose 6-phosphate 1-phosphotransferase
R03247 10 Gallate carboxy-lyase
R03254 10
2-Dehydro-3-deoxy-D-octonate-8-phosphateD-arabinose-5-phosphate-lyase
(pyruvate-phosphorylating)
R03277 10
R03321 10 beta-D-Glucose 6-phosphate ketol-isomerase
R03459 10
2,5-Diamino-6-hydroxy-4-(5-phosphoribosylamino)-pyrimidine2-aminohydrolase
R03920 10 ATP:D-fructose 6-phosphotransferase
R03925 10 (S)(+)-Allantoin racemase
R04210 10 4-phospho-D-erythronate:NAD+ 2-oxidoreductase
R04286 10
2-Amino-4-hydroxy-6-(erythro-1,2,3-trihydroxypropyl)dihydropteridine
triphosphate lyase
R04371 10 Homoisocitrate hydro-lyase
R04591 10 1-(5-Phosphoribosyl)-5-amino-4-carboxyimidazole:L-aspartate
ligase(ADP-forming)
R04620 10
2-Amino-4-hydroxy-6-(erythro-1,2,3-trihydroxypropyl)dihydropteridine
triphosphate phosphohydrolase (alkaline optimum)
R04638 10
R04676 10 17alpha,20alpha-Dihydroxycholesterol:oxygen
oxidoreductase(side-chain-cleaving)
R04731 10 4-aminoimidazole aminohydrolase
R04779 10 ATP:D-fructose-6-phosphate 1-phosphotransferase
R04780 10 beta-D-Fructose 1,6-bisphosphate 1-phosphohydrolase
R04817 10
7alpha-Hydroxy-5beta-cholestan-3-one:(acceptor)delta4-oxidoreductase
R04826 10
7alpha-hydroxycholest-4-en-3-one,NADPH:oxygenoxidoreductase(12alpha-hydroxylating)
R04862 10 (1R,2S)-1-hydroxybutane-1,2,4-tricarboxylate:NAD+
oxidoreductase(decarboxylating)
R05046 10 Formamidopyrimidine nucleoside triphosphate 7,8-8,9-dihydrolase
R05047 10
R05250 10
R05338 10 D-arabino-3-Hexulose 6-phosphate formaldehyde-lyase
R05605 10
2-dehydro-3-deoxy-D-gluconate-6-phosphateD-glyceraldehyde-3-phosphate-lyase
R05607 10 D-sorbitol-6-phosphate:NAD 2-oxidoreductase
R05636 10 1-Deoxy-D-xylulose-5-phosphate pyruvate-lyase (carboxylating)
R05647 10
R05804 10 ADP:D-glucose 6-phosphotransferase
R05861 10 D-alanine:oxygen oxidoreductase (deaminating)
R06180 10
R06510 10
R06604 10
R06605 10
R07139 10 lactaldehyde:NADP+ oxidoreductase
R07164 10 L-aspartate:NAD+ oxidoreductase (deaminating)
R07165 10 L-aspartate:NADP+ oxidoreductase (deaminating)
R07183 10 acetylacetone:oxygen oxidoreductase
R07253 10 acyl-CoA:malonyl-CoA C-acyltransferase
(decarboxylating,oxoacyl-reducing, thioester-hydrolysing and cyclizing)
R07298 10 glycerol-1-phosphate phosphohydrolase
R07324 10 1D-myo-inositol-3-phosphate lyase (isomerizing)
R07399 10
R07407 10 L-aspartate:NADP+ oxidoreductase (deaminating)
R07410 10 L-aspartate:NAD+ oxidoreductase (deaminating)
R00053 11 Tannin acylhydrolase
R00217 11 Oxaloacetate carboxy-lyase
R00265 11 2-Oxoglutarate:NADP+ 2-oxidoreductase (CoA-succinylating)
R00272 11 2-Oxoglutarate carboxy-lyase
R00273 11 oxalate:oxygen oxidoreductase
R00300 11 D-Glucose:NAD+ 1-oxidoreductase
R00301 11 D-Glucose:NADP+ 1-oxidoreductase
R00302 11 Pyranose:oxygen 2-oxidoreductase
R00304 11 D-Glucose-1-phosphate phosphohydrolase
R00319 11 (S)-Lactate:oxygen 2-oxidoreductase(decarboxylating)
R00327 11 6-Acetyl-D-glucose acetylhydrolase
R00337 11 GDPglucose glucohydrolase
R00338 11 Oxaloacetate acetylhydrolase
R00340 11 (S,S)-Tartrate hydro-lyase
R00347 11 erythro-3-hydroxy-Ls-aspartate ammonia-lyase
R00348 11 2-Oxosuccinamate amidohydrolase
R00351 11 Citrate oxaloacetate-lyase ((pro-3S)-CH2COO- -> acetyl-CoA)
R00352 11 ATP:citrate oxaloacetate-lyase ((pro-3S)-CH2COO-
->acetyl-CoA)(ATP-dephosphorylating)
R00354 11 (3S)-Citryl-CoA oxaloacetate-lyase
R00359 11 D-Aspartate:oxygen oxidoreductase (deaminating)
R00362 11 Citrate oxaloacetate-lyase ((pro-3S)-CH2COO- -->acetate)
R00363 11 Oxaloacetate keto-enol-isomerase
R00366 11 Aminoacetic acid:oxygen oxidoreductase (deaminating)
R00368 11 N-(carboxymethyl)-D-alanine:NAD+ oxidoreductase (glycine-forming)
R00369 11 L-Alanine:glyoxylate aminotransferase
R00370 11 Acetyl-CoA:glycine C-acetyltransferase
R00371 11 Succinyl-CoA:glycine C-succinyl-transferase(decarboxylating)
R00398 11 2,2'-iminodipropanoate:NAD+ oxidoreductase (L-alanine-forming)
R00399 11
R00401 11 L-Alanine racemase
R00406 11
R00407 11 Succinyl-CoA hydrolase
R00477 11 3-Oxalomalate glyoxylate-lyase
R00478 11 erythro-3-Hydroxy-L-aspartate glyoxylate-lyase
R00484 11 N-Carbamoyl-L-aspartate amidohydrolase
R00485 11 L-Asparagine amidohydrolase
R00488 11 N-Acetyl-L-aspartate amidohydrolase
R00522 11 Oxalate carboxy-lyase
R00580 11
R00584 11 Pyrophosphate:L-serine O-phosphotransferase
R00585 11 L-Serine:pyruvate aminotransferase
R00586 11
R00588 11 L-Serine:glyoxylate aminotransferase
R00589 11 L-2-Amino-3-hydroxypropionic acid racemase
R00590 11 L-Serine hydro-lyase (deaminating)
R00604 11 Formaldehyde:NAD+ oxidoreductase
R00605 11 methanol:NAD+ oxidoreductase
R00614 11 Formaldehyde:formaldehyde oxidoreductase
R00705 11 3-Oxopropanoate:NAD+ oxidoreductase
(decarboxylating,CoA-acetylating)
R00706 11 3-Oxopropanoate:NADP+ oxidoreductase
(decarboxylating,CoA-acetylating)
R00749 11 Ethanolamine ammonia-lyase
R00751 11 L-Threonine acetaldehyde-lyase
R00775 11 Guanidinoacetate amidohydrolase
R00830 11 Succinyl-CoA:glycine C-succinyl-transferase(decarboxylating)
R00831 11 Succinyl-CoA:glycine C-succinyl-transferase(decarboxylating)
R00833 11 (R)-2-Methyl-3-oxopropanoyl-CoA CoA-carbonylmutase
R00837 11 alpha,alpha-Trehalose-6-phosphate phosphoglucohydrolase
R00838 11 Maltose-6'-phosphate 6-phosphoglucohydrolase
R00839 11 6-Phospho-beta-D-glucosyl-(1,4)-D-gluxose glucohydrolase
R00872 11 D-Fructose 2-phosphate phosphatase
R00874 11 D-Glucose:D-fructose oxidoreductase
R00883 11 GDP:D-mannose-1-phosphate guanylyltransferase
R00885 11 GTP:alpha-D-mannose-1-phosphate guanylyltransferase
R00905 11 N-Carbamoyl-beta-alanine amidohydrolase
R00906 11 N-(D-1-carboxyethyl)-beta-alanine:NAD+
oxidoreductase(beta-alanine-forming)
R00907 11 L-Alanine:3-oxopropanoate aminotransferase
R00913 11 3-Guanidinopropanoate amidinopropionase
R00914 11
R00959 11 alpha-D-Glucose 1-phosphate 1,6-phosphomutase
R01014 11 Erythrulose-1-phosphate formaldehyde-lyase
R01150 11 D-AlanineD-Alanine ligase (ADP-forming)
R01185 11 myo-Inositol 1-phosphate phosphahydrolase
R01187 11 1D-myo-Inositol 3-phosphate phosphahydrolase
R01200 11 N-Acetyl-D-glucosamine amidohydrolase
R01201 11 ATP:N-acetyl-D-glucosamine 6-phosphotransferase
R01204 11 Acetyl-CoA:D-glucosamine N-acetyltransferase
R01326 11 ATP:D-glucose 6-phosphotransferase
R01357 11 Acetoacetate:CoA ligase (AMP-forming)
R01360 11 (S)-3-Hydroxy-3-methylglutaryl-CoA acetoacetate-lyase
R01361 11 (R)-3-Hydroxybutanoate:NAD+ oxidoreductase
R01366 11 Acetoacetate carboxy-lyase
R01440 11 D-Xylulose-5-phosphate:formaldehyde glycolaldehydetransferase
R01446 11 (S)-lactaldehyde:NAD+ oxidoreductase
R01447 11 (S)-Lactate:oxaloacetate oxidoreductase
R01450 11
R01460 11 Cholesteryl-beta-D-glucoside glucohydrolase
R01468 11 ATP:ethanolamine O-phosphotransferase
R01485 11 L-Asparagine:hydroxylamine gamma-aspartyltransferase
R01541 11 ATP:2-dehydro-3-deoxy-D-gluconate 6-phosphotransferase
R01558 11 Oxalate:CoA ligase (AMP-forming)
R01559 11 Succinyl-CoA:oxalate CoA-transferase
R01600 11 ATP:D-glucose 6-phosphotransferase
R01602 11 alpha-D-Glucose 1-epimerase
R01604 11 3-Oxopropanoate:NAD+ oxidoreductase
R01607 11 3-Oxopropanoate:NADP+ oxidoreductase
R01608 11 3-hydroxypropanoate:NAD+ oxidoreductase
R01609 11 3-aci-Nitropropanoate:oxygen oxidoreductase
R01610 11
5-Dehydro-2-deoxy-D-glyconate-6-phosphatemalonate-semialdehyde-lyase
R01611 11 3-Oxopropanoate hydro-lyase
R01644 11 4-Hydroxybutanoate:NAD+ oxidoreductase
R01723 11
R01735 11 (R)-Lactaldehyde:NAD+ 2-oxidoreductase
R01749 11 D-Glycerate:NAD+ oxidoreductase (carboxylating)
R01750 11 D-Glycerate:NADP+ oxidoreductase (carboxylating)
R01758 11 L-Arabitol:NAD+ 1-oxidoreductase
R01759 11 L-Arabitol:NADP+ 1-oxidoreductase
R01786 11 ATP:D-glucose 6-phosphotransferase
R01787 11 alpha-D-Glucose:NADP+ 1-oxidoreductase
R01788 11 alpha-D-Glucose 6-phosphate phosphohydrolase
R01908 11 Oxalyl-CoA carboxy-lyase
R01961 11 ATP:D-glucosamine phosphotransferase
R01962 11
R01993 11 (S)-Dihydroorotate amidohydrolase
R02035 11 6-Phospho-D-glucono-1,5-lactone lactonohydrolase
R02081 11 (R)-Mevalonate:NAD+ oxidoreductase (CoA-acetylating)
R02082 11 (R)-Mevalonate:NADP+ oxidoreductase (CoA acylating)
R02083 11 (S)-3-Hydroxy-3-methylglutaryl-CoA hydrolase
R02084 11 succinyl-CoA:3-hydroxy-3-methylglutarate CoA-transferase
R02085 11 (S)-3-Hydroxy-3-methylglutaryl-CoA hydro-lyase
R02086 11 N-Acetyl-D-glucosamine 1-phosphate 1,6-phosphomutase
R02087 11 N-Acetyl-D-glucosamine 6-phosphate 2-epimerase
R02258 11 (S)-Propane-1,2-diol:NAD+ oxidoreductase
R02259 11 Propane-1,2-diol:NADP+ oxidoreductase
R02261 11
R02263 11 L-Rhamnulose-1-phosphate lactaldehyde-lyase
R02278 11 2-Dehydro-3-deoxy-L-arabinonate hydro-lyase
R02279 11 5-Dehydro-4-deoxy-D-glucarate hydro-lyase (decarboxylating)
R02284 11 L-5-Carboxymethylhydantoin amidohydrolase
R02291 11 L-Aspartate-4-semialdehyde:NADP+ oxidoreductase (phosphorylating)
R02359 11 Urethane amidohydrolase (decarboxylating)
R02422 11 Allantoate amidinohydrolase
R02423 11 Allantoate amidinohydrolase (decarboxylating)
R02424 11 Allantoin amidohydrolase
R02428 11 D-Xylono-1,4-lactone lactonohydrolase
R02429 11 D-Xylonate hydro-lyase
R02441 11 L-Arabitol:NAD+ 2-oxidoreductase (L-ribulose-forming)
R02491 11 L-Citramalyl-CoA hydro-lyase
R02522 11 L-Arabinonate hydro-lyase
R02544 11 meso-tartrate:NAD+ oxidoreductase
R02545 11 meso-Tartaric acid:NAD+ oxidoreductase
R02547 11 trans-2,3-Epoxysuccinate hydrolase
R02577 11 Propane-1,2-diol:NAD+ 1-oxidoreductase
R02637 11 3-Dehydro-L-gulonate:NAD+ 2-oxidoreductase
R02639 11 3-Dehydro-L-gulonate:NADP+ 2-oxidoreductase
R02640 11 L-Gulonate:NAD+ 3-oxidoreductase
R02728 11 beta-D-Glucose 1-phosphate 1,6-phosphomutase
R02736 11 beta-D-Glucose-6-phosphate:NADP+ 1-oxoreductase
R02739 11 alpha-D-Glucose 6-phosphate ketol-isomerase
R02749 11 2-Deoxy-D-ribose 1-phosphate 1,5-phosphomutase
R02750 11
R02752 11 D-Glucarate hydro-lyase
R02853 11 D-O-Phosphoserine phosphohydrolase
R02927 11 ATP:D-tagatose 6-phosphotransferase
R02947 11 2-Acetolactate carboxy-lyase
R02948 11 (S)-2-Hydroxy-2-methyl-3-oxobutanoate carboxy-lyase
R02955 11 Acetyl-CoA:citramalate CoA-transferase
R03026 11 (S)-3-Hydroxybutanoyl-CoA hydro-lyase
R03027 11 (3R)-3-Hydroxybutanoyl-CoA hydro-lyase
R03051 11 2,3-Dihydroxy-3-methylbutanoate:NADP+ oxidoreductase (isomerizing)
R03052 11 2-Acetolactate methylmutase
R03080 11 (R)-Propane-1,2-diol:NAD+ oxidoreductase
R03081 11 2-Dehydro-3-deoxy-D-fuconate glycolaldehyde
R03083 11 2-Dehydro-3-deoxy-D-arabino-heptonate 7-phosphate
phosphate-lyase(cyclyzing)
R03119 11 propane-1,3-diol:NAD+ 1-oxidoreductase
R03127 11 Dihydroxyfumarate carboxy-lyase
R03128 11
R03153 11 Acetyl-CoA:citramalate CoA-transferase
R03154 11 Succinyl-CoA:citramalate CoA-transferase
R03240 11 D-Galactose 6-phosphate ketol-isomerase
R03244 11 L-ribulose-5-phosphate 3-epimerase
R03276 11 (S)-3-Hydroxybutanoyl-CoA 3-epimerase
R03327 11 17alpha-Hydroxypregnenolone:NAD+ 3-oxidoreductase
R03328 11 17alpha-Hydroxypregnenolone:NADP+ 3-oxidoreductase
R03331 11 sn-Glycero-3-phospho-1-inositol inositolphosphohydrolase
R03333 11 1D-myo-Inositol-1,2-cyclic-phosphate 2-inositolphosphohydrolase
R03350 11 3-Deoxy-D-manno-octulosonate-8-phosphate 8-phosphohydrolase
R03403 11 3beta-Hydroxyandrost-5-en-17-one acetaldehyde-lyase
R03444 11 2-Hydroxybutane-1,2,4-tricarboxylate hydro-lyase
R03458 11 5-amino-6-(5-phosphoribitylamino)uracil:NADP+ 1'-oxidoreductase
R03504 11
2-Amino-4-hydroxy-6-(D-erythro-1,2,3-trihydroxypropyl)-7,8-dihydropteridine
glycolaldehyde-lyase
R03549 11 Gallate:oxygen 3,4-oxidoreductase (decyclizing)
R03550 11 Gallate:oxygen 4,5-oxidoreductase (decyclizing)
R03567 11 6-Methylsalicylate carboxy-lyase
R03702 11 Triacetolactone lactonohydrolase
R03896 11 (R)-2-Methylmalate hydro-lyase
R03921 11 Sucrose 6-phosphate fructohydrolase
R03995 11
R04026 11
R04053 11 3-phosphonopyruvate carboxy-lyase
R04144 11 5-Phospho-D-ribosylamine:glycine ligase (ADP-forming)
R04209 11 1-(5-Phospho-D-ribosyl)-5-amino-4-imidazolecarboxylate
carboxy-lyase
R04285 11 6-Lactoyl-5,6,7,8-tetrahydropterin:NADP+ 2'-oxidoreductase
R04292 11
R04375 11
R04439 11 (R)-2,3-Dihydroxy-3-methylbutanoate:NADP+
oxidoreductase(isomerizing)
R04621 11
R04675 11 17alpha-Hydroxypregnenolone,hydrogen-donor:oxygen
oxidoreductase(21-hydroxylating)
R04818 11 3alpha,7alpha-Dihydroxy-5beta-cholestane:NAD+
oxidoreductase(B-specific)
R04819 11 3alpha,7alpha-Dihydroxy-5beta-cholestane:NADP+
oxidoreductase(B-specific)
R04823 11
7alpha,12alpha-Dihydroxy-5beta-cholestan-3-one:(acceptor)delta4-oxidoreductase
R04919 11
R05048 11 GTP 7,8-8,9-dihydrolase
R05071 11 (S)-2-Acetolactate methylmutase
R05077 11
R05078 11
R05249 11 Resorcinol,NADPH:oxogen oxidoreductase (2-hydroxylating)
R05332 11 Acetyl-CoA:D-glucosamine-1-phosphate N-acetyltransferase
R05571 11 Galactitol-1-phosphate:NAD oxidoreductase
R05608 11 D-galactarate hydro-lyase
R05644 11
R05688 11 1-Deoxy-D-xylulose-5-phosphate isomeroreductase
R05698 11 Mannitol:oxygen oxidoreductase (cyclizing)
R05735 11 acetone:carbon-dioxide ligase (AMP-forming)
R05758 11 threo-3-hydroxy-L-aspartate ammonia-lyase
R06126 11 L-serine:NADP+ 3-oxidoreductase
R06154 11 methylamine:oxygen oxidoreductase (deaminating)
(copper-containing)
R06171 11 L-Allothreonine acetaldehyde-lyase
R06870 11 Phosphoethanolamine phosphohydrolase
R06973 11
R07127 11 ATP:3-dehydro-L-gulonate 6-phosphotransferase
R07135 11 mannitol:NAD+ 1-oxidoreductase
R07147 11 D-glucose:NADP+ 1-oxidoreductase
R07279 11 ATP:myo-inositol 1-phosphotransferase
R07290 11 formyl-CoA:oxalate CoA-transferase
R07346 11 D-glucitol:NADP+ oxidoreductase
R07405 11 5-carboxyamino-1-(5-phospho-D-ribosyl)imidazole carboxymutase
R00016 12 D-Glucose-1-phosphate:D-glucose-1-phosphate 6-phosphotransferase
R00036 12 5-Aminolevulinate hydro-lyase(adding 5-aminolevulinate
andcyclizing)
R00048 12 (R)-3-((R)-3-Hydroxybutanoyloxy)-butanoate
hydroxybutanoylhydrolase
R00219 12
R00243 12 L-Glutamate:NAD+ oxidoreductase (deaminating)
R00248 12 L-Glutamate:NADP+ oxidoreductase (deaminating)
R00250 12 L-Glutamate:oxygen oxidoreductase (deaminating)
R00258 12 L-Alanine:2-oxoglutarate aminotransferase
R00264 12 2,5-dioxopentanoate:NADP+ 5-oxidoreductase
R00267 12 Isocitrate:NADP+ oxidoreductase (decarboxylating)
R00268 12 Oxalosuccinate:NADP+ oxidoreductase (decarboxylating)
R00270 12
R00271 12 2-Hydroxybutane-1,2,4-tricarboxylate
2-oxoglutarate-lyase(CoA-acetylating)
R00325 12 (3S)-citramalate pyruvate-lyase
R00355 12 L-Aspartate:2-oxoglutarate aminotransferase
R00372 12 Glycine:2-oxoglutarate aminotransferase
R00469 12 Ureidoglycolate amidohydrolase (decarboxylating)
R00474 12 2-Hydroxy-3-oxoadipate glyoxylate-lyase (carboxylating)
R00521 12 Formyl-CoA hydrolase
R00582 12 L-O-Phosphoserine phosphohydrolase
R00602 12 Hydorogen-peroxide:hydrogen-peroxide oxidoreductase
R00606 12 Methylamine:(acceptor) oxidoreductase (deaminating)
R00608 12 Methanol:oxygen oxidereductase
R00709 12 Isocitrate:NAD+ oxidoreductase (decarboxylating)
R00747 12 2-Phosphonoacetaldehyde phosphonohydrolase
R00776 12 (-)-Ureidoglycolate urea-lyase
R00803 12 Sucrose:orthophosphate alpha-D-glucosyltransferase
R00805 12 Sucrose-6-phosphate phosphohydrolase
R00880 12 GDP-D-mannose:NAD+ 6-oxidoreductase
R00881 12 GDPmannose sugarphosphohydrolase
R00888 12 GDPmannose 4,6-hydro-lyase
R00889 12 GDPmannose 3,5-epimerase
R00908 12 3-Aminopropanoate:2-oxoglutarate aminotransferase
R00947 12 D-Glucose-1-phosphate phosphohydrolase
R00948 12 ATP:alpha-D-glucose-1-phosphate adenyltransferase
R00949 12 ATP:D-glucose-1-phosphate 6-phosphotransferase
R00952 12 Cellobiose:orthophosphate alpha-D-glucosyltransferase
R00953 12 3-beta-D-Glucosylglucose:orthophosphate
alpha-D-glucosyltransferase
R00954 12 GTP:alpha-D-glucose-1-phosphate guanylyltransferase
R00957 12
alpha-D-Glucose-1-phosphate:alpha-D-glucose-1-phosphate4-alpha-D-glucosyltransferase
(dephosphorylating)
R00960 12 D-Glucose-1-phosphate:D-glucose-1-phosphate 6-phosphotransferase
R00996 12 L-threonine ammonia-lyase
R01143 12 methane,NADPH:oxygen oxidoreductase (hydroxylating)
R01144 12 Oxaloacetate-4-methyl-ester oxaloacetohydrolase
R01148 12 D-Alanine:2-oxoglutarate aminotransferase
R01171 12 Butanoyl-CoA:(acceptor) 2,3-oxidoreductase
R01182 12 ATP:myo-inositol 1-phosphotransferase
R01183 12 myo-Inositol:NAD+ 2-oxidoreductase
R01184 12 myo-Inositol:oxygen oxidoreductase
R01193 12 sn-Glycero-3-phospho-1-inositol glycerophosphohydrolase
R01202 12 N-Acetyl-D-glucosamine:NAD+ 1-oxidoreductase
R01203 12 N-Acyl-D-hexosamine:oxygen 1-oxidoreductase
R01207 12 N-Acyl-D-glucosamine 2-epimerase
R01209 12 2,3-Dihydroxy-3-methylbutanoate hydro-lyase
R01233 12 GDPglucose sugarphosphohydrolase
R01266 12 1-beta-Aspartyl-N-acetyl-D-glucosaminylamine L-asparaginohydrolase
R01322 12 Citrate:CoA ligase (ADP-forming)
R01323 12 Acetyl-CoA:citrate CoA-transferase
R01324 12 Citrate hydro-lyase
R01325 12 Citrate hydro-lyase
R01441 12 ATP:cellobiose 6-phosphotransferase
R01465 12 L-Threonine:NAD+ oxidoreductase
R01467 12 L-Threonine racemase
R01481 12 L-Gulonate:NADP+ 6-oxidoreductase
R01519 12 D-Glucono-1,5-lactone lactonohydrolase
R01520 12 beta-D-Glucose:NAD+ 1-oxoreductase
R01521 12 beta-D-Glucose:NADP+ 1-oxoreductase
R01522 12 beta-D-Glucose:oxygen 1-oxidoreductase
R01528 12 6-Phospho-D-gluconate:NADP+ 2-oxidoreductase (decarboxylating)
R01538 12 D-Gluconate hydro-lyase
R01542 12 2-Dehydro-3-deoxy-D-gluconate:NAD+ 5-oxidoreductase
R01543 12 2-Dehydro-3-deoxy-D-gluconate:NADP+ 6-oxidoreductase
R01544 12 2-amino-2-deoxy-D-gluconate ammonia-lyase
R01550 12 Propan-2-ol:NADP+ oxidoreductase
R01584 12 N-methyl-L-alanine:NADP+ oxidoreductase (demethylating,
deaminating)
R01587 12 N-Methyl-2-oxoglutaramate methylamidohydrolase
R01589 12 Methylguanidine amidinohydrolase
R01660 12
3-phospho-D-glyceroyl-phosphate:D-glucose-1-phosphate6-phosphotransferase
R01694 12 L-Sorbose:NADP+ 5-oxidoreductase
R01695 12 L-Sorbose:oxygen 5-oxidoreductase
R01754 12 ATP:L-arabinose 1-phosphotransferase
R01756 12 D-threo-Aldose:NAD+ 1-oxidoreductase
R01757 12 L-Arabinose:NAD+ 1-oxidoreductase
R01761 12 L-Arabinose ketol-isomerase
R01773 12 L-Homoserine:NAD+ oxidoreductase
R01775 12 L-Homoserine:NADP+ oxidoreductase
R01813 12 Tetrahydrobiopterin:NADP+ oxidoreductase
R01837 12 3beta-Hydroxyandrost-5-en-17-one:NAD+ 3-oxidoreductase
R01839 12 3beta-Hydroxyandrost-5-en-17-one:NADP+ 3-oxidoreductase
R01841 12 17alpha-Hydroxyprogesterone acetaldehyde-lyase
R01866 12 (S)-dihydroorotate:NADP+ oxidoreductase
R01867 12 (S)-Dihydroorotate:oxygen oxidoreductase
R01869 12 (S)-Dihydroorotate:(acceptor) oxidoreductase
R01872 12 Quinate:NAD+ 5-oxidoreductase
R01969 12 Deoxyguanosine:orthophosphate ribosyltransferase
R01981 12 uronate:NAD+ 1-oxidoreductase
R02036 12 6-Phospho-D-gluconate hydro-lyase
R02168 12 GDPglucose:D-glucose-6-phosphate 1-alpha-D-glucosyltransferase
R02245 12 ATP:(R)-mevalonate 5-phosphotransferase
R02246 12 (R)-Mevalonate:NAD+ oxidoreductase
R02247 12 (R)-Mevalonate:NADP+ oxidoreductase
R02257 12 Propane-1,2-diol:NAD+ oxidoreductase
R02269 12 5,6-Dihydrouracil amidohydrolase
R02270 12 Succinyl-CoA:glycine C-succinyl-transferase(decarboxylating)
R02271 12 5-Aminolevulinate:pyruvate aminotransferase
R02292 12 L-Aspartate-4-semialdehyde hydro-lyase (adding pyruvate
andcyclizing)
R02293 12 L-2,4-Diaminobutanoate:pyruvate aminotransferase
R02376 12 Propane-1,2-diol hydro-lyase
R02404 12 Itaconate:CoA ligase (ADP-forming)
R02405 12 Itaconate:CoA ligase (IDP-forming)
R02406 12 Itaconate:CoA ligase (IDP-forming)
R02407 12 Succinyl-CoA:citramalate CoA-transferase
R02439 12 ATP:L-ribulose 5-phosphotransferase
R02490 12 Citramalyl-CoA hydro-lyase
R02525 12 L-Arabinono-1,5-lactone lactonohydrolase
R02526 12 L-Arabinono-1,4-lactone lactonohydrolase
R02557 12 Deoxyadenosine:orthophosphate ribosyltransferase
R02575 12 ATP:guanidoacetate N-phosphotransferase
R02706 12
R02765 12 (R)-2-Methyl-3-oxopropanoyl-CoA 2-epimerase
R02778 12 Trehalose-6-phosphate phosphohydrolase
R02855 12 (R)-Acetoin:NAD+ oxidoreductase
R02856 12 (R)-Acetoin:NAD+ oxidoreductase
R02928 12 Galactitol:NAD+ 2-oxidoreductase
R02933 12 L-Gulono-1,4-lactone lactonohydrolase
R02935 12 (S)-Ureidoglycolate:NAD+ oxidoreductase
R02936 12 (S)-Ureidoglycolate:NADP+ oxidoreductase
R02946 12 (R,R)-Butane-2,3-diol:NAD+ oxidoreductase
R02949 12 (R)-Acetoin racemase
R02956 12 Succinyl-CoA:citramalate CoA-transferase
R02957 12 D-Glucuronolactone:NAD+ oxidoreductase
R03030 12 L-3-Aminobutyryl-CoA ammonia-lyase
R03045 12 3-Hydroxypropionyl-CoA hydro-lyase
R03046 12 beta-Alanyl-CoA cmmonia-lyase
R03084 12 3-Dehydroquinate hydro-lyase
R03157 12
R03158 12
R03256 12 Lactose 6-phosphate 6-phosphogalactohydrolase
R03324 12 17alpha,20alpha-Dihydroxypregn-4-en-3-one:NAD+ 20-oxidoreductase
R03325 12 17alpha,20alpha-Dihydroxypregn-4-en-3-one:NADP+ 20-oxidoreductase
R03329 12 Steroid,reduced-adrenal-ferredoxin:oxygen
oxidoreductase(11-hydroxylating)
R03383 12
R03406 12 Androst-5-ene-3beta,17beta-diol:NAD+ oxidoreductase
R03407 12 Androst-5-ene-3beta,17beta-diol:NADP+ oxidoreductase
R03408 12
R03472 12
R03503 12
ATP:2-amino-4-hydroxy-6-hydroxymethyl-7,8-dihydropteridine6'-pyrophosphotransferase
R03551 12
R03566 12 3-Cresol,NADPH:oxogen oxidoreductase (2-hydroxylating)
R03671 12 D-Fuconate hydro-lyase
R03693 12 (S)-2-Methylmalate hydro-lyase
R03758 12
R03774 12 L-Rhamnonate hydro-lyase
R03891 12 Benzene-1,2,4-triol:oxygen 1,2-oxidoreductase (decyclizing)
R03897 12
R03898 12
R04048 12
R04061 12 Benzene-1,2,4-triol:oxygen 1,2-oxidoreductase (decyclizing)
R04152 12 (2-Aminoethyl)phosphonate:pyruvate aminotransferase
R04173 12 3-Phosphoserine:2-oxoglutarate aminotransferase
R04177 12 2-Hydroxyethylenedicarboxylate hydro-lyase
R04200 12 D-threo-2,4-diaminopentanoate:NAD+ oxidoreductase (deaminating)
R04201 12 D-threo-2,4-diaminopentanoate:NADP+
oxidoreductase(phosphorylating)
R04277 12 2-Pyrone-4,6-dicarboxylate lactonohydrolase
R04299 12
R04351 12 ATP:5-dehydro-2-deoxy-D-gluconate 6-phosphotransferase
R04435 12 N-Acetylneuraminate 9-phosphate
pyruvate-lyase(pyruvate-phosphorylating)
R04440 12 (R)-2,3-Dihydroxy-3-methylbutanoate:NADP+
oxidoreductase(isomerizing)
R04441 12 (R)-2,3-Dihydroxy-3-methylbutanoate hydro-lyase
R04482 12 4-Carboxy-2-oxo-3-hexenedioate
delta2,delta4-2-oxo,delta3-isomerase
R04515 12
R04639 12
2-Amino-4-hydroxy-6-(erythro-1,2,3-trihydroxypropyl)dihydropteridine
triphosphate 7,8-8,9-dihydrolase
R04784 12
R04806 12 5beta-cholestane-3alpha,7alpha-diol,NADPH:oxygen
oxidoreductase(26-hydroxylating)
R04824 12
3alpha,7alpha,12alpha-Trihydroxy-5beta-cholestane:NAD+oxidoreductase
(B-specific)
R04825 12
3alpha,7alpha,12alpha-Trihydroxy-5beta-cholestane:NADP+oxidoreductase
(B-specific)
R04849 12 11-Deoxycortisol delta5-delat4-isomerase
R04850 12 17alpha,21-Dihydroxypregnenolone:oxygen
oxidoreductase(11-hydroxylating)
R04851 12 11-Deoxycortisol delta5-delat4-isomerase
R05079 12
R05147 12 galactitol-1-phosphate:NAD+ oxidoreductase
R05176 12 ADP-D-glycero-D-manno-heptose 6-epimerase
R05204 12
R05336 12
R05457 12
R05554 12 Ureidoglycine aminohydrolase
R05595 12
R05606 12 D-mannonate hydro-lyase
R05767 12 trehalose 6-phosphate:phosphate b-D-glucosyltransferase
R05768 12 GDP-mannose:3-phosphoglycerate 3-a-D-mannosyltransferase
R05850 12 L-ribulose-5-phosphate 4-epimerase
R05862 12 sarcosine:oxygen oxidoreductase (deaminating)
R06830 12
R06846 12 L-quinate:NADP+ 3-oxidoreductase
R06853 12
R06974 12 glycinamide ribonucleotide transformylase
R07125 12 3-dehydro-L-gulonate-6-phosphate carboxy-lyase
R07145 12 L-iditol:NAD+ 2-oxidoreductase
R07148 12 D-threo-aldose:NAD+ 1-oxidoreductase
R07204 12
5beta-cholestane-3alpha,7alpha-diol,NADPH:oxygenoxidoreductase(12alpha-hydroxylating)
R07264 12 2-alpha-D-glucosyl-D-glucose:phosphate beta-D-glucosyltransferase
R07265 12 alpha,alpha-trehalose:phosphate alpha-D-glucosyltransferase
R07280 12
R07343 12 myo-inositol-phosphate phosphohydrolase
R07404 12 5-amino-1-(5-phospho-D-ribosyl)imidazole:carbon-dioxide
ligase(ADP-forming)
R00010 13 alpha,alpha-Trehalose glucohydrolase
R00015 13 Sucrose:sucrose 1F-beta-D-fructosyltransferase
R00026 13 beta-D-Glucoside glucohydrolase
R00028 13 alpha-D-Glucoside glucohydrolase
R00038 13 4-Hydroxy-3-hexanone propanal-lyase
R00084 13 Porphobilinogen ammonia-lyase (polymerizing)
R00218 13 acetylenedicarboxylate carboxy-lyase
R00239 13 ATP:L-glutamate 5-phosphotransferase
R00240 13 ATP:L-glutamate 1-phosphotransferase
R00241 13 ATP:L-glutamate 1-phosphotransferase
R00245 13 L-Glutamate 5-semialdehyde:NAD+ oxidoreductase
R00253 13 L-Glutamate:ammonia ligase (ADP-forming)
R00254 13
R00256 13 L-Glutamine amidohydrolase
R00259 13 Acetyl-CoA:L-glutamate N-acetyltransferase
R00260 13 L-Glutamate racemase
R00261 13 L-Glutamate 1-carboxy-lyase
R00262 13 L-threo-3-Methylaspartate carboxy-aminomethylmutase
R00279 13 D-Glutamate(D-aspartate):oxygen oxidoreductase (deaminating)
R00306 13 1,4-beta-D-Glucan glucohydrolase
R00479 13 Isocitrate glyoxylate-lyase
R00578 13 L-aspartate:L-glutamine amido-ligase (AMP-forming)
R00610 13 Sarcosine:oxygen oxidoreductase (demethylating)
R00707 13 L-1-Pyrroline-5-carboxylate:NAD+ oxidoreductase
R00708 13 L-1-Pyrroline-5-carboxylate:NAD+ oxidoreductase
R00768 13 L-Glutamine:D-fructose-6-phosphate aminotransferase
(hexoseisomerizing)
R00801 13 alpha-D-Glucoside glucohydrolase
R00802 13 alpha-D-Glucoside glucohydrolase
R00810 13 Sucrose glucosylmutase
R00871 13 D-Fructose:NADP+ 5-oxidoreductase
R00919 13
R00923 13 (S)-2-Methyl-3-oxopropanoyl-CoA carboxy-lyase
R00930 13 (S)-2-Methyl-3-oxopropanoyl-CoA:pyruvate carboxyltransferase
R00951 13 ADPglucose sugarphosphohydrolase
R00975 13 5,6-Dihydrouracil:oxygen oxidoreductase
R00977 13 5,6-Dihydrouracil:NAD+ oxidoreductase
R00978 13 5,6-Dihydrouracil:NADP+ oxidoreductase
R00994 13
R00995 13
R00997 13 1-Aminocyclopropane-1-carboxylate endolyase (deaminating)
R00998 13 (R)-2-Ethylmalate 2-oxobutanoyl-lyase (CoA-acylating)
R00999 13 O-Succinyl-L-homoserine succinate-lyase (adding cysteine)
R01093 13 D-Galactose:NAD+ 1-oxidoreductase
R01095 13 D-Galactose:NADP+ 1-oxidoreductase
R01142 13 Methane,NADH:oxygen oxidoreductase (hydroxylating)
R01174 13 Butanoyl-CoA:orthophosphate butanoyltransferase
R01177 13 Acetyl-CoA:acetyl-CoA C-acetyltransferase
R01179 13 Butanoyl-CoA:acetate CoA-transferase
R01180 13 3-Ethylmalate glyoxylate-lyase (CoA-butanoylating)
R01181 13 2-Methylpropanoyl-CoA CoA-carbonylmutase
R01210 13 3-Methyl-2-oxobutanoate:NAD+
oxidoreductase(CoA-mehtylpropanoylating)
R01211 13 (R)-3,3-Dimethylmalate:NAD+ oxidoreductase (decarboxylating)
R01212 13 L-valine:NADP+ oxidoreductase (deaminating)
R01213 13 3-Carboxy-3-hydroxy-4-methylpentanoate
3-methyl-2-oxobutanoate-lyase(CoA-acetylating)
R01214 13 L-Valine:2-oxoglutarate aminotransferase
R01215 13 L-Valine:pyruvate aminotransferase
R01216 13 2-Hydroxy-2-isopropylbutanedioate formaldehyde-lyase
R01365 13 Butanoyl-CoA:acetoacetate CoA-transferase
R01434 13 L-Valine:NAD+ oxidoreductase(deaminating)
R01442 13 Cellobiose:oxygen 1-oxidoreductase
R01445 13 Cellobiose 2-epimerase
R01475 13 ATP:D-glucuronate 1-phosphotransferase
R01476 13 ATP:D-glucuronate 1-phosphotransferase
R01482 13 D-Glucuronate ketol-isomerase
R01483 13 D-Glucuronolactone lactonohydrolase
R01484 13 D-Glucurono-6,2-lactone lactonohydrolase
R01555 13 Maltose:orthophosphate 1-beta-D-glucosyltransferase
R01556 13 Acetyl-CoA:maltose O-acetyltransferase
R01557 13 Maltose alpha-D-glucosylmutase
R01564 13 N,N-Dimethylglycine:oxygen oxidoreductase (demethylating)
R01583 13 D-Glutamate hydro-lyase (cyclizing)
R01585 13 L-Glutamate:methylamine ligase (ADP-forming)
R01586 13 Methylamine:L-glutamate N-methyltransferase
R01627 13 3-Dehydroshikimate hydro-lyase
R01648 13 4-Aminobutanoate:2-oxoglutarate aminotransferase
R01737 13 ATP:D-Gluconate 6-phosphotransferase
R01738 13 D-Gluconate:NAD+ 5-oxidoreductase
R01739 13 D-gluconate:NADP+ oxidoreductase
R01740 13 D-Gluconate:NADP+ 5-oxidoreductase
R01771 13 ATP:L-homoserine O-phosphotransferase
R01776 13 Acetyl-CoA:L-homoserine O-acetyltransferase
R01777 13 Succinyl-CoA:L-homoserine O-succinyltransferase
R01793 13 NADH:6,7-dihydropteridine oxidoreductase
R01794 13 NADPH:6,7-dihydropteridine oxidoreductase
R01804 13 N-Acetylneuraminate pyruvate-lyase (pyruvate-phosphorylating)
R01805 13 N-Acetylneuraminate 9-phosphate phosphohydrolase
R01811 13 N-Acetylneuraminate pyruvate-lyase
R01812 13 5,6,7,8-Tetrahydrobiopterin:NADP+ oxidoreductase
R01836 13 Testosterone:NAD+ oxidoreductase
R01838 13 Testosterone:NADP+ 17-oxidoreductase
R01840 13
R01870 13 Orotidine-5'-phosphate:pyrophosphate phosphoribosyltransferase
R01899 13 Isocitrate:NADP+ oxidoreductase (decarboxylating)
R01900 13 Isocitrate hydro-lyase
R01939 13 L-2-Aminoadipate:2-oxoglutarate aminotransferase
R01967 13 ATP:deoxyguanosine 5'-phosphotransferase
R01968 13 2'-Deoxyguanosine 5'-monophosphate phosphohydrolase
R01983 13 D-Galacturonate ketol-isomerase
R01984 13
R02088 13 2'-Deoxyadenosine 5'-monophosphate phosphohydrolase
R02089 13 ATP:deoxyadenosine 5'-phosphotransferase
R02243 13 cis-Aconitate carboxy-lyase
R02244 13 trans-Aconitate delta2-delta3-isomerase
R02343 13 Acetoin:NAD+ oxidoreductase
R02377 13 Propane-1,3-diol:NAD+ 1-oxidoreductase
R02413 13 Shikimate:NADP+ 5-oxidoreductase
R02454 13 D-Mannonate:NAD+ 5-oxidoreductase
R02455 13 D-Mannonate:NAD+ 6-oxidoreductase
R02456 13 D-Mannonate:NADP+ 6-oxidoreductase
R02461 13 D-Ornithine 4,5-aminomutase
R02499 13 Testosterone delta5-delat4-isomerase
R02500 13 Testosterone delta5-delat4-isomerase
R02529 13 Aminoacetone:oxygen oxidoreductase(deaminating)(flavin-containing)
R02556 13 Deoxyadenosine aminohydrolase
R02659 13
R02705 13 ATP:N-acyl-D-mannosamine 6-phosphotransferase
R02727 13 alpha,alpha-Trehalose:orthophosphate beta-D-glucosyltransferase
R02764 13 (S)-Methylmalonyl-CoA hydrolase
R02782 13 2,4,6/3,5-Pentahydroxycyclohexanone hydro-lyase
R02840 13 Cortisol delta5-delat4-isomerase
R02842 13 Cortisol delta5-delat4-isomerase
R02937 13 Carbamoyl-phosphate:oxamate carbamoyltransferase
R02963 13 Lactoyl-CoA hydro-lyase
R02988 13 3-oxoadipate:NAD+ oxidoreductase
R02989 13 3-oxoadipate:NADP+ oxidoreductase
R03183 13 L-Gulono-1,4-lactone:NADP+ 1-oxidoreductase
R03184 13 L-gulono-1,4-lactone:oxygen 3-oxidoreductase
R03245 13 ATP:(R)-5-phosphomevalonate phosphotransferase
R03266 13 4-Hydroxy-L-glutamate:2-oxoglutarate aminotransferase
R03396 13 GDP-6-deoxy-D-talose:NAD+ 4-oxidoreductase
R03397 13 GDP-6-deoxy-D-mannose:NAD+ 4-oxidoreductase
R03398 13 GDP-6-deoxy-D-talose:NADP+ 4-oxidoreductase
R03399 13 GDP-6-deoxy-D-mannose:NADP+ 4-oxidoreductase
R03421 13 N4-(beta-N-Acetyl-D-glucosaminyl)-L-asparagine amidohydrolase
R03471 13 ATP:4-amino-5-hydroxymethyl-2-methylpyrimidine
5-phosphotransferase
R03568 13 4-Cresol,NADPH:oxogen oxidoreductase (2-hydroxylating)
R03694 13
R03695 13
R03696 13 L-threo-3-Methylaspartate ammonia-lyase
R03707 13 (S,S)-Butane-2,3-diol:NAD+ oxidoreductase
R03759 13 (R)-1-Aminopropan-2-ol:NAD+ oxidoreductase
R03772 13 L-rhamno-1,4-lactone lactonohydrolase
R03870 13 5-Methylbarbiturate amidohydrolase
R03892 13
R03972 13
R04051 13
R04089 13 3-Methylcatechol:oxygen 2,3-oxidoreductase(decyclizing)
R04198 13 2,3,4,5-Tetrahydrodipicolinate:NAD+ oxidoreductase
R04199 13 2,3,4,5-Tetrahydrodipicolinate:NADP+ oxidoreductase
R04246 13
R04248 13
R04280 13 3-O-Methylgallate:oxygen 4,5-oxidoreductase (decyclizing)
R04383 13 5-Dehydro-4-deoxy-D-glucuronate ketol-isomerase
R04457 13
6,7-Dimethyl-8-(1-D-ribityl)lumazine:6,7-dimethyl-8-(1-D-ribityl)lumazine
2,3-butanediyltransferase
R04678 13 16alpha-Hydroxyandrost-4-ene-3,17-dione delta5-delat4-isomerase
R04680 13 16alpha-Hydroxyandrost-4-ene-3,17-dione delta5-delat4-isomerase
R04781 13 4-Carboxy-4-hydroxy-2-oxoadipate hydro-lyase
R04805 13
R04807 13
5beta-Cholestane-3alpha,7alpha,12alpha-triol,NADPH:oxygenoxidoreductase
(26-hydroxylating)
R05085 13 O-Phospho-4-hydroxy-L-threonine:2-oxoglutarate aminotransferase
R05328 13 ADP-glucose:sn-glycerol-3-phosphate 2-b-D-glucosyltransferase
R05337 13
R05399 13 1,2,4-trihydroxybenzene:NAD oxidoreductase
R05576 13 (S)-3-Hydroxybutanoyl-CoA:NADP+ oxidoreductase
R05659 13
R05692 13 GDP-L-fucose:NADP+ 4-oxidoreductase (3,5-epimerizing)
R05790 13 alpha-D-mannosyl-3-phosphoglycerate phosphohydrolase
R06847 13 shikimate:NAD+ 3-oxidoreductase
R06854 13
R06977 13 L-2,4-diaminobutyrate:2-oxoglutarate 4-aminotransferase
R06978 13 L-2,4-diaminobutyrate acetyltransferase
R06987 13 Acetyl-CoA:formate C-acetyltransferase
R07059 13
R07304 13 5-oxo-L-proline amidohydrolase (ATP-hydrolysing)
R00064 14 4-(4-Deoxy-beta-D-gluc-4-enuronosyl)-D-galacturonate lyase
R00066 14
6,7-Dimethyl-8-(1-D-ribityl)lumazine:6,7-dimethyl-8-(1-D-ribityl)lumazine
2,3-butanediyltransferase
R00093 14 L-glutamate:NAD+ oxidoreductase (transaminating)
R00114 14 L-Glutamate:NADP+ oxidoreductase (transaminating)
R00257 14 Deamido-NAD+:L-glutamine amido-ligase (AMP-forming)
R00350 14 4-Hydroxy-4-carboxymethyl-2-oxoglutarate pyruvate-lyase
R00486 14 3-Cyano-L-alanine aminohydrolase
R00575 14 Carbon-dioxide:L-glutamine amido-ligase
(ADP-forming,carbamate-phosphorylating)
R00576 14 L-Glutamine:pyruvate aminotransferase
R00579 14 L-Glutamine racemase
R00647 14
R00667 14 L-Ornithine:2-oxo-acid aminotransferase
R00672 14 L-Ornithine racemase
R00822 14 Protocatechuate carboxy-lyase
R00920 14 Propanoate:CoA ligase (ADP-forming)
R00922 14 2-Methyl-3-oxopropanoate:NAD+ oxidoreductase (CoA-propanoylating)
R00925 14 Propanoate:CoA ligase (AMP-forming)
R00926 14 Propinol adenylate:CoA ligase (AMP-forming)
R00928 14 Acetyl-CoA:propanoate CoA-transferase
R00931 14 2-Methylcitrate oxaloacetate-lyase
R00932 14 2-Hydroxyglutarate glyoxylate-lyase (CoA-propanoylating)
R00934 14
R00965 14 Orotidine-5'-phosphate carboxy-lyase
R00966 14 UMP:pyrophosphate phosphoribosyltransferase
R00973 14 Uracil-5-carboxylate carboxy-lyase
R01055 14 Uracil hydro-lyase (adding D-ribose 5-phosphate)
R01072 14 5-Phosphoribosylamine:pyrophosphate
phosphoribosyltransferase(glutamate-amidating)
R01092 14 ATP:D-galactose 1-phosphotransferase
R01094 14 D-Galactose:NAD+ 1-oxidoreductase
R01096 14 D-Galactose:NADP+ 1-oxidoreductase
R01097 14 D-Galactose:NADP+ 1-oxidoreductase
R01098 14 D-Galactose:oxygen 6-oxidoreductase
R01099 14 D-Galactose:oxygen 6-oxidoreductase
R01100 14 Lactose galactohydrolase
R01104 14 Galactosylglycerol galactohydrolase
R01121 14 ATP:(R)-5-diphosphomevalonate carboxy-lyase (dehydrating)
R01149 14 L-Glutamine:D-alanine gamma-glutamyltransferase
R01176 14 Butanoate:CoA ligase (AMP-forming)
R01194 14 1-alpha-D-Galactosyl-myo-inositol galactohydrolase
R01231 14 Xanthosine-5'-phosphate:L-glutamine amido-ligase (AMP-forming)
R01248 14 L-Proline:NAD+ 5-oxidoreductase
R01251 14 L-Proline:NADP+ 5-oxidoreductase
R01267 14 L-Asparagine hydro-lyase
R01296 14 4-hydroxybenzoate,NAD(P)H:oxygen oxidoreductase (3-hydroxylating)
R01298 14 4-hydroxybenzoate,NADH:oxygen oxidoreductase (3-hydroxylating)
R01329 14 Epimelibiose galactohydrolase
R01437 14 L-Valine carboxy-lyase
R01449 14 Acetyl-CoA:propanoate CoA-transferase
R01466 14 O-Phospho-L-homoserine phospho-lyase (adding water)
R01547 14 ATP:AMP phosphotransferase
R01629 14
R01630 14
R01631 14 Protocatechuate:oxygen 3,4-oxidoreductase (decyclizing)
R01632 14 Protocatechuate:oxygen 4,5-oxidoreductase (decyclizing)
R01634 14 3,4-Dihydroxyphthalate carboxy-lyase
R01688 14 ATP:butyrate 1-phosphotransferase
R01689 14 butanoate:NAD+ delta2-oxidoreductase
R01806 14 Acetyl-CoA:N-acetylneuraminate 4-O-acetyltransferase
R01807 14 Acetyl-CoA:N-acetylneuraminate 7-O-acetyltransferase
R01808 14 Acetyl-CoA:N-acetylneuraminate 9-O-acetyltransferase
R01810 14 N-Acyl-O-acetylneuraminate O-acetylesterase
R01859 14 Propanoyl-CoA:carbon-dioxide ligase (ADP-forming)
R01876 14 Uridine:orthophosphate ribosyltransferase
R01951 14 GTP:L-fucose-1-phosphate guanylyltransferase
R01990 14 4-Guanidinobutanoate amidinohydrolase
R02090 14 ATP:(d)GMP phosphotransferase
R02344 14 (S,S)-Butane-2,3-diol:NAD+ oxidoreductase
R02345 14 3-Hydroxybutan-2-one:D-ribose-5-phosphate aldehydetransferase
R02365 14 Cellobiose:quinone 1-oxidoreductase
R02412 14 ATP:shikimate 3-phosphotransferase
R02414 14 Shikimate:NADP+ 5-oxidoreductase
R02457 14 D-Ornithine:oxygen oxidoreductase (deaminating)
R02460 14
R02472 14 (R)-Pantoate:NADP+ 2-oxidoreductase
R02484 14 deoxyuridine:orthophosphate 2-deoxy-D-ribosyltransferase
R02501 14
R02555 14 D-Altronate:NAD+ 3-oxidoreductase
R02649 14 ATP:N-acetyl-L-glutamate 5-phosphotransferase
R02658 14 ATP:2-dehydro-D-gluconate 6-phosphate
R02660 14 2-Methylpropanoyl-CoA:(acceptor) 2,3-oxidoreductase
R02748 14 Deoxyinosine:orthophosphate ribosyltransferase
R02781 14 L-Glutamine:2,4,6/3,5-pentahydroxycyclohexanone aminotransferase
R02834 14 Cortisol:NAD+ 11-oxidoreductase
R02836 14 Cortisol:NADP+ 11-oxidoreductase
R02837 14 Acetyl-CoA:cortisol O-acetyltransferase
R02841 14
11beta,17alpha,21-Trihydroxy-5beta-pregnane-3,20-dione:NADP+delta4-oxidoreductase
R02926 14 Melibiitol galactohydrolase
R02990 14 Succinyl-CoA:3-oxoadipate CoA-transferase
R03031 14 Vinylacetyl-CoA delta3-delta2-isomerase
R03098 14 L-2-Aminoadipate-6-semialdehyde:NAD(P)+ 6-oxidoreductase
R03099 14
R03131 14 O3-acetyl-L-serine:uracil 1-(2-amino-2-carboxyethyl)transferase
R03165 14 Hydroxymethylbilane hydro-lyase(cyclizing)
R03166 14
R03198 14 (R)-4-dehydropantoate:NAD+ 4-oxidoreductase
R03313 14 L-Glutamate-5-semialdehyde:NADP+ 5-oxidoreductase
(phosphorylationg)
R03314 14
R03507 14
5beta-Cholestane-3alpha,7alpha,12alpha,26-tetraol:NAD+26-oxidoreductase
R03942 14 L-Rhamnofuranose:NAD+ 1-oxidoreductase
R03968 14 2-Isopropylmalate hydro-lyase
R03970 14 (5-Glutamyl)-peptide:amino-acid 5-glutamyltransferase
R04269 14
R04295 14 (S)-4-Amino-5-oxopentanoate:NADP+
5-oxidoreductase(phosphorylationg)
R04336 14
R04364 14 Acetyl-CoA:L-2,3,4,5-tetrahydrodipicolinate N2-acetyltransferase
R04365 14
Succinyl-CoA:2,3,4,5-tetrahydropyridine-2,6-dicarboxylateN-succinyltransferase
R04463 14 5'-Phosphoribosylformylglycinamide:L-glutamine
amido-ligase(ADP-forming)
R04506 14 3alpha,7alpha-Dihydroxy-5beta-cholestan-26-al:NAD+ oxidoreductase
R04509 14 ATP:4-amino-2-methyl-5-phosphomethylpyrimidine phosphotransferase
R04554 14
R04558 14
R04748 14 (S)-Hydroxyhexanoyl-CoA:NAD+ oxidoreductase
R04759 14
R04875 14
R05076 14
R05086 14 O-Phospho-4-hydroxy-L-threonine phospho-lyase (adding water)
R05138 14
R05244 14 NADPH:p-benzoquinone oxidoreductase
R05373 14 Methylmalonyl-CoA carboxy-lyase
R05508 14
R05513 14
R05660 14
R05681 14 NAD-dependent threonine 4-phosphate dehydrogenase
R05683 14 L-Idonate:NAD oxidoreductase
R05684 14 L-Idonate:NADP oxidoreductase
R05791 14 2-(beta-D-glucosyl)-sn-glycerol-3-phosphate phosphohydrolase
R05823 14 2-dehydro-D-gluconate:NADP+ 2-oxidoreductase
R06614 14
R06979 14 Ectoine hydro-lyase
R07060 14
R07132 14 D-galactose:NADP+ 1-oxidoreductase
R07312 14 4-hydroxyphenylacetate carboxy-lyase
R00035 15 L-Ascorbate:oxygen oxidoreductase
R00058 15 1,2-Benzenediol:oxygen oxidoreductase
R00068 15 L-Ascorbate:oxygen oxidoreductase
R00080 15 Catechol:oxygen oxidoreductase (dimerizing)
R00095 15 NADH:monodehydroascorbate oxidoreductase
R00158 15 ATP:nucleoside-phosphate phosphotransferase
R00269 15 2-Oxoglutaramate amidohydrolase
R00549 15 ATP:riboflavin 5'-phosphotransferase
R00550 15 D-Glucose-1-phosphate:riboflavin 5'-phosphotransferase
R00565 15 L-Arginine:glycine amidinotransferase
R00642 15 L-Ascorbate:hydrogen-peroxide oxidoreductase
R00645 15
R00646 15 Ascorbate:oxygen 2,3-oxidoreductase (bond-cleaving)
R00665 15 L-Citrulline N5-carbamoyldihydrolase
R00666 15 N5-(L-1-carboxyethyl)-L-ornithine:NADP+
oxidoreductase(L-ornithine-dorming)
R00668 15 L-Ornithine(L-lysine):2-oxoglutarate omega-aminotransferase
R00670 15 L-Ornithine carboxy-lyase
R00671 15 L-Ornithine ammonia-lyase(cyclizing)
R00814 15 trans-1,2-dihydrobenzene-1,2-diol:NADP+ oxidoreductase
R00816 15 Catechol:oxygen 2,3-oxidoreductase(decyclizing)
R00817 15 Catechol:oxygen 1,2-oxidoreductase(decyclizing)
R00819 15 Benzoate,NADH:oxygen oxidoreductase
(1,2-hydroxylating,decarboxylating)
R00820 15 1,6-dihydroxycyclohexa-2,4-diene-1-carboxylate:NAD+
oxidoreductase(decarboxylating)
R00828 15 2-nitrophenol,NADPH:oxygen 2-oxidoreductase
(2-hydroxylating,nitrite-forming)
R00829 15 Succinyl-CoA:acetyl-CoA C-acyltransferase
R00963 15 Uridine 5'-monophosphate phosphohydrolase
R00964 15 ATP:uridine 5'-phosphotransferase
R00968 15 GTP:uridine 5'-phosphotransferase
R00970 15 ITP:uridine 5'-phosphotransferase
R01080 15 Uridine ribohydrolase
R01123 15 Isopentenyl-diphosphate delta3-delta2-isomerase
R01137 15 ATP:nucleoside-diphosphate phosphatransferase
R01138 15 dATP:pyruvate O2-phosphotransferase
R01139 15 dATP:D-hexose 6-phosphotransferase
R01140 15 dATP:D-hexose 6-phosphotransferase
R01252 15 L-Proline,2-oxoglutarate:oxygen oxidoreductase (4-hydroxylating)
R01255 15 L-Proline racemase
R01293 15 4-hydroxybenzaldehyde:NAD+ oxidoreductase
R01294 15 4-Hydroxybenzaldehyde:NADP+ oxidoreductase
R01297 15 4-hydroxybenzoate,NADH:oxygen oxidoreductase
(1-hydroxylating,decarboxylating)
R01299 15 4-hydroxybenzoate,NADPH:oxygen oxidoreductase
(1-hydroxylating,decarboxylating)
R01300 15 4-Hydroxybenzoate:CoA ligase (AMP-forming)
R01302 15
R01305 15 2,4'-Dihydroxyacetophenone oxidoreductase (C-C-bond-cleaving)
R01330 15 dATP:D-hexose 6-phosphotransferase
R01353 15 ATP:acetate phosphotransferase
R01354 15 Propanoate:CoA ligase (AMP-forming)
R01398 15 Carbamoyl-phosphate:L-ornithine carbamoyltransferase
R01540 15 D-Altronate hydro-lyase
R01579 15 D-Glutamine amidohydrolase
R01678 15 Lactose galactohydrolase
R01679 15 Lactose 6-phosphate galactohydrolase
R01732 15 Riboflavin hydrolase
R01857 15 ATP:nucleoside-diphosphate phosphatransferase
R01858 15 dATP:pyruvate O2-phosphotransferase
R01879 15 2-Deoxyuridine,2-oxoglutarate:oxygen
oxidoreductase(2'-hydroxylating)
R01965 15 dATP:D-hexose 6-phosphotransferase
R02032 15 6-Phospho-2-dehydro-D-gluconate:NAD+ 2-oxidoreductase
R02034 15 6-Phospho-D-gluconate:NADP+ 2-oxidoreductase
R02047 15 3-Hydroxy-2-methylpropanoate:NAD+ oxidoreductase
R02048 15 (R)-3-Amino-2-methylpropanoate:2-oxoglutarate aminotransferase
R02050 15 (R)-3-Amino-2-methylpropanoate:pyruvate aminotransferase
R02099 15 ATP:deoxyuridine 5'-phosphotransferase
R02102 15
R02272 15 (S)-4-Amino-5-oxopentanoate 4,5-aminomutase
R02282 15 N2-Acetyl-L-ornithine:L-glutamate N-acetyltransferase
R02351 15
R02363 15 Hydroquinone:oxygen oxidoreductase
R02411 15
1-alpha-D-Galactosyl-myo-inositol:sucrose6-alpha-D-galactosyltransferase
R02438 15
R02471 15
R02473 15 (R)-Pantoate:beta-alanine ligase (AMP-forming)
R02486 15 2-Deoxyuridine,2-Oxoglutarate:oxygen
oxidoreductase(1'-hydroxylating)
R02514 15 4-hydroxyphenylacetate,NADH:oxygen oxidoreductase
(1-hydroxylating)
R02516 15 4-hydroxyphenylacetate,NADPH:oxygen oxidoreductase
(1-hydroxylating)
R02697 15 4-Hydroxyphenylacetaldehyde:NADP+ oxidoreductase
R02698 15 4-hydroxyphenylacetate,NADH:oxygen oxidoreductase
(3-hydroxylating)
R02699 15 4-Hydroxyphenylacetate:CoA ligase (AMP-forming)
R02755 15 meso-2,6-diaminoheptanedioate:NADP+ oxidoreductase (deaminating)
R02868 15 dATP:D-hexose 6-phosphotransferase
R02892 15 4,5alpha-dihydrocortisone:NADP+ delta4-oxidoreductase
R02893 15
17alpha,21-dihydroxy-5beta-pregnane-3,11,20-trione:NADP+delta4-oxidoreductase
R03033 15 D-Galactonate hydro-lyase
R03034 15 D-Galactono-1,4-lactone hydroxyacylhydrolase
R03177 15 4-Guanidinobutanal:NAD+ 1-oxidoreductase
R03197 15 Uroporphyrinogen-III carboxy-lyase
R03248 15 2,5-Diaminopentanoate:2-oxoglutarate aminotransferase
R03249 15
R03250 15
R03307 15 2-Carboxy-2,5-dihydro-5-oxofuran-2-acetate lyase (decyclizing)
R03308 15 3-Carboxy-2,5-dihydro-5-oxofuran-2-acetate lyase (decyclizing)
R03384 15 ATP:1-amino-1-deoxy-scyllo-inositol 4-phosphotransferase
R03443 15 N-Acetyl-L-glutamate-5-semialdehyde:NADP+
5-oxidoreductase(phosphrylating)
R03457 15 D-erythro-1-(Imidazol-4-yl)glycerol 3-phosphate hydro-lyase
R03460 15
Phosphoenolpyruvate:3-phosphoshikimate5-O-(1-carboxyvinyl)-transferase
R03506 15
3alpha,7alpha,12alpha-Trihydroxy-5beta-cholestan-26-al:NAD+26-oxidoreductase
R03616 15 Galactosylglycerol galactohydrolase
R04000 15 (E)-Glutaconate CoA-transferase
R04001 15 3-Isopropylmalate hydro-lyase
R04208 15 2-(Formamido)-N1-(5-phosphoribosyl)acetamidine
cyclo-ligase(ADP-forming)
R04224 15 (S)-3-Hydroxyisobutyryl-CoA hydro-lyase
R04424 15 2-Hydroxybutane-1,2,3-tricarboxylate hydro-lyase
R04453 15
4-Carboxy-2-hydroxy-cis,cis-muconate-6-semialdehyde:NADP+6-oxidoreductase
R04467 15
R04475 15
N-Succinyl-L-2,6-diaminoheptanedioate:2-ocoglytarateamino-transferase
R04488 15
R04489 15 2-Hydroxy-2-hydropyrone-4,6-dicarboxylate lyase (decyclizing)
R04507 15 3alpha,7alpha-Dihydroxy-5beta-cholestanate:CoA ligase
(AMP-forming)
R04749 15 (S)-Hydroxyhexanoyl-CoA hydro-lyase
R04761 15
R04832 15 Urocortisol:NAD+ oxidoreductase (B-specific)
R04833 15 Urocortisol:NADP+ oxidoreductase (B-specific)
R04972 15 Uroporphyrinogen I carboxy-lyase
R05087 15
R05246 15
R05326 15
beta-D-Galactopyranosyl-(13)-N-acetyl-D-hexosamine:phosphategalactosyltransferase
R05482 15
R05661 15
R05707 15 reduced-riboflavin:NADP+ oxidoreductase
R06851 15 phenol,NADPH:oxygen oxidoreductase (2-hydroxylating)
R07214 15 1-aminocyclopropane-1-carboxylate oxygenase (ethylene-forming)
R07406 15
R00018 16 Putrescine:putrescine 4-aminobutyltransferase (ammonia-forming)
R00039 16 Raffinose:raffinose alpha-D-galactosyltransferase
R00155 16 UDP diphosphohydrolase
R00156 16 ATP:nucleoside-diphosphate phosphatransferase
R00157 16 Uridine triphosphate:AMP phosphotransferase
R00161 16 ATP:FMN adenylyltransferase
R00414 16 UDP-N-acetyl-D-glucosamine 2-epimerase
R00451 16 meso-2,6-Diaminoheptanedioate carboxy-lyase
R00548 16 Riboflavin-5-phosphate phosphohydrolase (acid optimum)
R00551 16 L-Arginine amidinohydrolase
R00552 16 L-Arginine iminohydrolase
R00554 16 ATP:L-arginine N-phosphotransferase
R00555 16 NAD+:L-arginine ADP-D-ribosyltransferase
R00556 16
R00557 16 L-Arginine,NADPH:oxygen oxidoreductase (nitric-oxide-forming)
R00558 16 L-Arginine,NADPH:oxygen oxidoreductase (nitric-oxide-forming)
R00559 16 L-Arginine:oxygen 2-oxidoreductase (decarboxylating)
R00562 16 N2-(D-1-carboxyethyl)-L-arginine:NADP+ oxidoreductase
R00563 16 D-nopaline:NADP+ oxidoreductase (L-arginine-forming)
R00566 16 L-Arginine carboxy-lyase
R00567 16 L-Arginine racemase
R00644 16 L-Ascorbate:hydrogen-peroxide oxidoreductase
R00659 16 UTP:pyruvate O2-phosphotransferase
R00669 16 N2-Acetyl-L-ornithine amidohydrolase
R00769 16 UTP:D-fructose-6-phosphate 1-phosphotransferase
R00832 16 succinyl-CoA:L-arginine N2-succinyltransferase
R00836 16 UDPglucose:D-glucose-6-phosphate 1-alpha-D-glucosyltransferase
R00912 16 L-Arginine:beta-alanine ligase (AMP-forming)
R00921 16 acetyl-CoA:phosphate acetyltransferase
R00985 16 Chorismate pyruvate-lyase (amino-accepting)
R00986 16 Chorismate pyruvate-lyase (amino-accepting)
R01086 16 N-(L-Argininosuccinate) arginie-lyase
R01103 16 Raffinose galactohydrolase
R01151 16 Putrescine:oxygen oxidoreductase (deaminating)
R01154 16 Acetyl-CoA:alkane-alpha,omega-diamine N-acetyltransferase
R01155 16 putrescine:2-oxoglutarate aminotransferase
R01156 16 N-Acetylputrescine acetylhydrolase
R01246 16 L-proline:NAD+ 2-oxidoreductase
R01249 16 L-proline:NADP+ 2-oxidoreductase
R01295 16 benzoate,NADPH:oxygen oxidoreductase(4-hydroxylating)
R01301 16 4-Hydroxybenzoyl-CoA hydrolase
R01399 16 Carbamoyl-phosphate:putrescine carbamoyltransferase
R01410 16
R01549 16 dATP:uridine 5'-phosphotransferase
R01650 16
R01658 16
Dimethylallyl-diphosphate:isopentenyl-diphosphatedimethylallyltranstransferase
R01659 16
Dimethylallyl-diphosphate:isopentenyl-diphosphatedimethylallylcistransferase
R01714 16 5-O-(1-Carboxyvinyl)-3-phosphoshikimate phosphate-lyase
R01715 16 Chorismate pyruvatemutase
R01716 16 Chorismate:L-glutamine amido-ligase
R01717 16 Chorismate hydroxymutase
R01847 16 UTP:Sedoheptulose 7-phosphate 1-phosphotransferase
R01855 16 2'-Deoxyguanosine 5'-triphosphate pyrophosphohydrolase
R01856 16 dGTP triphosphohydrolase
R01880 16 dGTP:uridine 5'-phosphotransferase
R01886 16 N(omega)-(ADP-D-ribosyl)-L-arginine ADPribosylhydrolase
R01954 16 L-Citrulline:L-aspartate ligase (AMP-forming)
R01989 16 L-Arginine:glycine amidinotransferase
R02098 16 ATP:dTMP phosphotransferase
R02283 16 N2-Acetyl-L-ornithine:2-oxoglutarate aminotransferase
R02347 16 Estradiol-17alpha:NAD+ 17-oxidoreductase
R02349 16 Estradiol-17alpha:NADP+ 16-oxidoreductase
R02352 16 Estradiol-17beta:NAD+ 17-oxidoreductase
R02353 16 Estradiol-17beta:NADP+ 17-oxidoreductase
R02354 16
R02355 16
R02356 16
R02410 16 Raffinose fructohydrolase
R02437 16 L-Rhamnose ketol-isomerase
R02474 16 Pantothenate amidohydrolase
R02515 16 3-hydroxyphenylacetate,NADH:oxygen oxidoreductase
(6-hydroxylating)
R02517 16 3-hydroxyphenylacetate,NADPH:oxygen oxidoreductase
(6-hydroxylating)
R02518 16
R02519 16 Homogentisate:oxygen 1,2-oxidoreductase (decyclizing)
R02520 16
R02604 16
R02672 16 4-Hydroxybenzoylformate carboxy-lyase
R02673 16 (S)-2-Hydroxy-2-(4-hydroxyphenyl)acetate:oxygen 1-oxidoreductase
R02676 16 4-Hydroxymandelonitrile hydroxybenzaldehyde-lyase
R02695 16 4-Hydroxyphenylacetaldehyde:NAD+ oxidoreductase
R02707 16
R02733 16 N6-Acetyl-LL-2,6-diaminoheptanedioate amidohydrolase
R02734 16 N-Succinyl-LL-2,6-diaminoheptanedioate amidohydrolase
R02735 16 LL-2,6-Diaminoheptanedioate 2-epimerase
R02762 16 2-Hydroxymuconate semialdehyde:NAD+ 6-oxidoreductase
R02763 16
R02894 16 D-Proline:oxygen oxidoreductase (deaminating)
R02895 16
R03018 16 ATP:pantothenate 4'-phosphotransferase
R03087 16
R03178 16 2-oxo-5-Guanidinopentanoate carboxy-lyase
R03186 16
R03220 16 Coproporphyrinogen:oxygen oxidoreductase(decarboxylating)
R03238 16 UTP:D-Tagatose 6-phosphate 1-phosphotransferase
R03243 16 5-Amino-2-oxopentanoate:2-oxoglutarate aminotransferase
R03296 16 trans-4-Hydroxy-L-proline 2-epimerase
R03300 16 3,4-Dihydroxyphenylacetaldehyde:NAD+ oxidoreductase
R03302 16 3,4-Dihydroxyphenylacetaldehyde:NADP+ oxidoreductase
R03303 16 3,4-Dihydroxyphenylacetate:oxygen 2,3-oxidoreductase (decyclizing)
R03352 16 3-Hydroxy-2-methylpropanoyl-CoA hydrolase
R03358 16 Octopamine hydro-lyase (deaminating)
R03359 16 1-(4-Hydroxyphenyl)-2-(methylamino)ethanol hydro-lyase
R03387 16 ATP:2-dehydro-3-deoxy-galactonokinase
R03418 16 1-alpha-D-Galactosyl-myo-inositol:raffinose galactosyltransferase
R03470 16 4-Carboxymuconolactone carboxy-lyase
R03477 16
L-Arginine:1-amino-1-deoxy-scyllo-inositol-4-phosphateamindinotransferase
R03541 16 Prenyl-diphosphate pyrophosphohydrolase
R03733 16 L-Threonate:NAD+ 3-oxidoreductase
R03937 16
R03959 16 2,5-Dihydro-5-oxofuran-2-acetate lyase (decyclizing)
R04008 16
R04038 16 2-Isopentenyl-diphosphate:AMP delta2-isopentenyltransferase
R04278 16 2-Hydroxy-2-hydropyrone-4,6-dicarboxylate:NAD+ 6-oxidoreductase
R04279 16 2-Hydroxy-2-hydropyrone-4,6-dicarboxylate:NADP+ 6-oxidoreductase
R04304 16 4-Hydroxyphenylethanol:NAD+ oxidoreductase
R04399 16
R04417 16
R04425 16 (2S,3R)-3-Hydroxybutane-1,2,3-tricarboxylate hydro-lyase
R04426 16 3-Isopropylmalate:NAD+ oxidoreductase
R04580 16 3alpha,7alpha,12alpha-Trihydroxy-5beta-cholestanate:CoA
ligase(AMP-forming)
R04776 16 Phenylacetyl-CoA:L-glutamine alpha-N-phenylacetyltransferase
R04777 16
R04785 16 L-Dehydroascorbate lactonohydrolase
R04829 16 Urocortisone:NAD+ oxidoreductase (B-specific)
R04830 16 Urocortisone:NADP+ oxidoreductase (B-specific)
R04834 16 Cortol:NAD+ oxidoreductase
R05064 16 (S)-3-Hydroxyisobutyryl-CoA hydrolase
R05236 16 4-Hydroxymuconic-semialdehyde:NAD+ oxidoreductase
R05378 16 2-Deoxy-5-keto-D-gluconic acid 6-phosphate
Dihydroxyacetonephosphate-lyase
R05444 16
R05465 16
R05552 16
R05621 16
R05622 16
R05705 16 FMNH2:NAD+ oxidoreductase
R05706 16 FMNH2:NADP+ oxidoreductase
R05838 16 pyridoxine 5'-phosphate synthase
R06603 16
R06852 16
R06985 16 trans-Hex-2-enoyl-CoA reductase
R06989 16 2,5-Dihydro-5-oxofuran-2-acetate lyase (decyclizing)
R07188 16 benzoate,NADH:oxygen oxidoreductase (1,2-hydroxylating)
R07219 16 dimethyallyl diphosphate:NADP+ oxidoreductase
R07245 16 carbamoyl-phosphate:N2-acetyl-L-ornithine carbamoyltransferase
R07307 16 dCTP aminohydrolase (dUMP-forming)
R07414 16 glutamate putrescine ligase
R00007 17 4-Hydroxy-4-methyl-2-oxoglutarate pyruvate-lyase
R00111 17 N-(omega)-Hydroxyarginine,NADPH:oxygen
oxidoreductase(nitric-oxide-forming)
R00159 17 UTP diphosphohydrolase
R00160 17 FAD nucleotidohydrolase
R00278 17 Pyridoxine 5-phosphate:oxygen oxidoreductase (deaminating)
R00286 17 UDPglucose:NAD+ oxidoreductase
R00287 17 UDPglucose pyrophosphohydrolase
R00289 17 UTP:alpha-D-glucose-1-phosphate uridylyltransferase
R00291 17 UDPglucose 4-epimerase
R00293 17 UDPglucose 4,6-hydro-lyase
R00408 17 Succinate:(acceptor) oxidoreductase
R00415 17 UTP:N-acetyl-alpha-D-glucosamine-1-phosphate uridylyltransferase
R00416 17 UTP:N-acetyl-alpha-D-glucosamine-1-phosphate uridylyltransferase
R00418 17 UDP-N-acetyl-D-glucosamine 4-epimerase
R00420 17 UDP-N-acetyl-D-glucosamine 2-epimerase
R00421 17 UDP-N-acetyl-D-glucosamine:NAD+ 6-oxidoreductase
R00422 17
R00423 17
R00445 17 L-lysine:NAD+ oxidoreductase (deaminating, cyclizing)
R00446 17 L-Lysine:NAD+ 6-oxidoreductase (deaminating)
R00447 17 L-Lysine:oxygen oxidoreductase(deaminating)
R00448 17 L-lysine,NADPH:oxygen oxidoreductase (6-hydroxylating)
R00449 17 L-Lysine:oxygen 2-oxidoreductase (decarboxylating)
R00452 17 N2-(D-1-carboxylethyl)-L-lysine:NADP+
oxidoreductase(L-lysine-forming)
R00453 17 L-Lysine:pyruvate aminotransferase
R00454 17
R00457 17 L-Lysine:2-oxoglutarate 6-aminotransferase
R00459 17
R00460 17 L-Lysine racemase
R00461 17 L-Lysine 2,3-aminomutase
R00462 17 L-Lysine carboxy-lyase
R00463 17 L-Lysine-1,6-lactam lactamhydrolase
R00502 17 UTP:alpha-D-hexose-1-phosphate uridylyltransferase
R00571 17 UTP:ammonia ligase(ADP-forming)
R00573 17 UTP:ammonia ligase(ADP-forming)
R00612 17 N6-Methyl-L-lysine:oxygen oxidoreductase (demethylating)
R00660 17
Phosphoenolpyruvate:UDP-N-acetyl-D-glucosamine1-carboxyvinyl-transferase
R00662 17 Uridine triphosphate pyrophosphohydrolase
R00715 17 N6-(L-1,3-Dicarboxypropyl)-L-lysine:NAD+
oxidoreductase(L-lysine-forming)
R00716 17 N6-(L-1,3-Dicarboxypropyl)-L-lysine:NADP+
oxidoreductase(L-lysine-forming)
R00766 17 UDPglucose:D-fructose-6-phosphate 2-alpha-D-glucosyltransferase
R00806 17 UDPglucose:D-fructose 2-alpha-D-glucosyltransferase
R00807 17 Sucrose:(acceptor) 3-oxidoreductase
R00813 17
cis-1,2-dihydroxycyclohexa-3,5-diene-1-carboxylate:NAD+oxidoreductase
R00818 17 salicylate,NADH:oxygen oxidoreductase
(1-hydroxylating,decarboxylating)
R00823 17 Anthranilate,NADH:oxygen oxidoreductase
(1,2-hydroxylating,deaminating, decarboxylating)
R00825 17 Anthranilate,NADPH:oxygen oxidoreductase
(1,2-hydroxylating,deaminating, decarboxylating)
R00848 17 sn-Glycerol-3-phosphate:(acceptor) 2-oxidoreductase
R00910 17 L-Lysine:beta-alanine ligase (AMP-forming)
R00924 17 Propanoyl-CoA:(acceptor) 2,3-oxidoreductase
R00955 17 UDPglucose:alpha-D-galactose-1-phosphate uridylyltransferase
R00967 17 UTP:uridine 5'-phosphotransferase
R00979 17 ATP:anthranilate N-adenylyltransferase
R00980 17 Anthranilate,NADPH:oxygen oxidoreductase
(3-hydroxylating,deaminating)
R00982 17 Anthranilate:CoA ligase (AMP-forming)
R00989 17 Malonyl-CoA:anthranilate N-malonyltransferase
R00990 17 2-Aminobenzoate carboxy-lyase
R00991 17
R01064 17
2-Dehydro-3-deoxy-D-galactonate-6-phosphateD-glyceraldehyde-3-phosphate-lyase
R01073 17
N-(5-Phospho-D-ribosyl)anthranilate:pyrophosphatephosphoribosyl-transferase
R01101 17 alpha-D-Glucoside glucohydrolase
R01152 17 N-Carbamoylputrescine amidohydrolase
R01157 17 Agmatine amidinohydrolase
R01175 17 Butanoyl-CoA:oxygen 2-oxidoreductase
R01257 17 (S)-Malate:(acceptor) oxidoreductase
R01304 17 UDPglucose:4-hydroxybenzoate 4-O-beta-D-glucosyltransferase
R01373 17 Prephenate hydro-lyase (decarboxylating)
R01380 17 UTP:1-phospho-alpha-D-glucuronate uridylyltransferase
R01381 17 UTP:1-phospho-alpha-D-glucuronate uridylyltransferase
R01396 17 Carbamoyl-phosphate:L-lysine carbamoyltransferase
R01416 17 Agmatine iminohydrolase
R01417 17 ATP:agmatine N4-phosphotransferase
R01418 17
R01425 17 Benzoylagmatine amidohydrolase
R01620 17 Acetyl-phosphate:L-lysine N6-acetyltransferase
R01652 17
R01668 17 dCTP nucleotidohydrolase
R01680 17 Lactose:(acceptor) 3-oxidoreductase
R01722 17 UDPglucose:nicotinate N-glucosyltransferase
R01728 17 Prephenate:NAD+ oxidoreductase(decarboxylating)
R01730 17 Prephenate:NADP+ oxidoreductase(decarboxylating)
R01731 17 L-Aspartate:2-oxoglutarate aminotransferase
R01741 17 D-Gluconate:(acceptor) 2-oxidoreductase
R01816 17 Anthranilate,tetrahydrobiopterin:oxygen
oxidoreductase(3-hydroxylating)
R01887 17 gamma-Amino-gamma-cyanobutanoate aminohydrolase
R01911 17 pyridoxine-5'-phosphate phosphohydrolase
R01986 17 4-Aminobutyraldehyde:NAD+ oxidoreductase
R02003 17 Geranyl-diphosphate:isopentenyl-diphosphate
geranyltrans-transferase
R02004 17
R02006 17 Geranyl-diphosphate pyrophosphate-lyase
(cyclizing,sabinene-hydrate-forming)
R02007 17 (+)-Bornyl-diphosphate lyase (decyclizing)
R02009 17 geranyldiphosphate diphosphate lyase (myrcene forming)
R02010 17
R02011 17
R02012 17 geranyldiphosphate diphosphate lyase (pinene forming)
R02013 17 geranyldiphosphate diphosphate lyase (limonene forming)
R02325 17 dCTP aminohydrolase
R02326 17 ATP:nucleoside-diphosphate phosphatransferase
R02327 17 dCTP:uridine 5'-phosphotransferase
R02331 17 ATP:nucleoside-diphosphate phosphatransferase
R02458 17 D-Arginine amidinohydrolase
R02487 17 Glutaryl-CoA:(acceptor) 2,3-oxidoreductase (decarboxylating)
R02549 17 4-aminobutanal:NAD+ 1-oxidoreductase
R02655 17 Gentisate aldehyde:NAD+ oxidoreductase
R02657 17
R02661 17 2-Methylpropanoyl-CoA:(acceptor) 2,3-oxidoreductase
R02737 17 UDPglucose:D-glucose-6-phosphate 1-alpha-D-glucosyltransferase
R02923 17 D-Arginine:oxygen oxidoreductase (deaminating)
R02942 17 Acetylsalicylate O-acetylhydrolase
R02991 17 4-Carboxymethylbut-3-en-4-olide enol-lactonohydrolase
R03013 17 L-Histidinol-phosphate phosphohydrolase
R03014 17 ATP:L-rhamnulose 1-phosphotransferase
R03028 17 Glutaconyl-1-CoA carboxy-lyase
R03037 17 Isochorismate pyruvate-hydrolase
R03088 17
R03089 17
R03090 17
R03180 17 4-Guanidinobutanamide amidohydrolase
R03181 17 4-Maleylacetoacetate cis-trans-isomerase
R03222 17 Protoporphyrinogen-IX:oxygen oxidoreductase
R03294 17 trans-4-Hydroxy-L-proline:NAD+ oxidoreductase
R03297 17 UDPglucose:gallate beta-D-glucosyltransferase
R03299 17 3-Hydroxyphenylacetate,NADH:oxygen oxidoreductase
(3-hydroxylating)
R03317 17 UDP-N-acetyl-D-mannosamine:NAD+ 1-oxidoreductase
R03496 17 1-Guanidino-1-deoxy-scyllo-inositol-4-phosphate 4-phosphohydrolase
R03542 17 alpha-Aminopropiononitrile aminohydrolase
R03634 17
R03635 17 Stachyose fructohydrolase
R03794 17
(S)-2-Hydroxy-2-phenylacetate,tetrahydrobiopterin:oxygenoxidoreductase
(4-hydroxylating)
R03884 17 (E)-Glutaconate CoA-transferase
R03935 17 beta-Alanyl-L-arginine hydrolase
R03966 17
R04025 17
N-Acetylputrescine:oxygenoxidoreductase(deaminating)(flavin-containing)
R04161 17 (S)-4-Hydroxymandelate racemase
R04189 17 N2-succinyl-L-arginine iminohydrolase (decarboxylating)
R04221 17 cis-4-Hydroxy-D-proline:oxygen oxidoreductase (deaminating)
R04234 17 D-4-Hydroxyphenylglycine:2-oxoglutarate aminotransferase
R04260 17 2-Oxo-2,5-dihydrofuran-5-acetate delta3-delat2-isomerase
R04296 17 UDPglucose:(S)-4-hydroxymandelonitrile beta-D-glucosyltransferase
R04418 17 5-carboxymethyl-2-hydroxymuconic-semialdehyde:NAD+ oxidoreductase
R04419 17 5-Carboxymethyl-2-hydroxymuconic-semialdehyde:NADP+ oxidoreductase
R04547 17
R04592 17
R04681 17 Estriol:NAD+ 17-oxidoreductase
R04682 17 Estriol:NADP+ 17-oxidoreductase
R04747 17 Hexanoyl-CoA:acetyl-CoA C-acyltransferase
R04751 17 Hexanoyl-CoA:(acceptor) 2,3-oxidoreductase
R04831 17 Cortolone:NAD+ oxidoreductase
R05066 17 3-Hydroxy-2-methylpropanoate:NAD+ oxidoreductase
R05083 17
R05351 17
R05467 17 L-N2-(2-carboxyethyl)arginine cyclo-ligase (AMP-forming)
R05553 17 4-amino-4-deoxychorismate pyruvate-lyase
R05765 17 geranyldiphosphate diphosphate lyase (pinene forming)
R05766 17 geranyldiphosphate diphosphate lyase (pinene forming)
R05769 17 UDP-glucose:hydroquinone-O-b-D-glucosyltransferase
R05842 17 ethylene oxide hydrolase
R05884 17 isopentenyl-diphosphate:NAD(P)+ oxidoreductase
R06120 17 geranyldiphosphate diphosphate lyase [(+)-(R)-limonene-forming]
R06594 17
R06602 17
R06633 17
R06860 17
isochorismate:2-oxoglutarate:cyclodienyltransferase(decarboxylating,pyruvate-forming)
R06990 17 2-Oxo-2,5-dihydrofuran-5-acetate delta3-delat2-isomerase
R07276 17 L-arogenate:2-oxoglutarate aminotransferase
R07408 17
R07415 17
R00042 18 4-Hydroxyphenylpyruvate:oxygen oxidoreductase (decarboxylating)
R00049 18
1-O-Galloyl-beta-D-glucose:1-O-galloyl-beta-D-glucoseO-galloyltransferase
R00173 18 pyridoxal-5'-phosphate phosphohydrolase
R00458 18 N6-Acyl-L-lysine amidohydrolase
R00501 18
R00503 18 UDPgalactose:D-glucose 4-beta-D-galactosyltransferase
R00504 18 UDPgalactose:UDP-N-acetyl-D-glucosamine
galactosephosphotransferase
R00505 18 UDP-D-galactopyranose furanomutase
R00515 18 CTP pyrophosphohydrolase
R00568 18 CTP aminohydrolase
R00569 18 CTP diphosphohydrolase
R00570 18 ATP:nucleoside-diphosphate phosphatransferase
R00572 18 CTP:pyruvate O2-phosphotransferase
R00574 18 CTP pyriphosphate-lyase (cyclizing)
R00688 18 L-phenylalanine:NAD+ oxidoreductase (deaminating)
R00691 18 L-Arogenate hydro-lyase (decarboxylating)
R00692 18 L-Phenylalanine(L-histidine):pyruvate aminotransferase
R00694 18 L-Phenylalanine:2-oxoglutarate aminotransferase
R00695 18 L-Aspartate:phenylpyruvate aminotransferase
R00702 18 Farnesyl-diphosphate:farnesyl-diphosphate farnesyltransferase
R00732 18 L-arogenate:NAD+ oxidoreductase
R00733 18 L-arogenate:NAD+ oxidoreductase
R00734 18 L-Tyrosine:2-oxoglutarate aminotransferase
R00767 18 CTP:D-fructose-6-phosphate 1-phosphotransferase
R00809 18 UDPgalactose:sucrose 6F-alpha-D-galactosyltransferase
R00821 18 2,3-Dihydroxybenzoate carboxy-lyase
R00853 18 UDPgalactose:sn-glycerol-3-phosphate
2-alpha-D-galactosyltransferase
R00854 18 UDPgalactose:sn-glycerol-3-phosphate
1-alpha-D-galactosyltransferase
R00856 18 CTP:sn-glycerol-3-phosphate cytidylyltransferase
R00911 18 beta-Alanyl-L-lysine hydrolase
R00935 18 (S)-Methylmalonate semialdehyde:NAD+
oxidoreductase(CoA-propanoylating)
R00956 18 CTP:D-glucose-1-phosphate cytidylyltransferase
R01088 18 L-leucine:NAD+ oxidoreductase(deaminating)
R01090 18 L-Leucine:2-oxoglutarate aminotransferase
R01117 18 CTP:N-acylneuraminate cytidylyltransferase
R01120 18
R01147 18 Pyridoxamine-5'-phosphate:2-oxoglutarate aminotransferase
R01158 18 L-Histidinol:NAD+ oxidoreductase
R01192 18 UDPgalactose:myo-inositol 1-alpha-D-galactosyltransferase
R01205 18 UDPgalactose:N-acetyl-D-glucosamine 4-beta-D-galactosyltransferase
R01364 18 4-Fumarylacetoacetate fumarylhydrola
R01370 18 Phenyllactate:NAD+ oxidoreductase
R01371 18 Phenyllactate:NADP+ oxidoreductase
R01372 18 Phenylpyruvate:oxygen oxidoreductase
(hydroxylating,decarboxylating)
R01375 18 L-Glutamine:phenylpyruvate aminotransferase
R01377 18 Phenylpyruvate carboxy-lyase
R01378 18 Phenylpyruvate keto-enol-isomerase
R01384 18 UDP-D-glucuronate carboxy-lyase
R01385 18 UDPglucuronate 4-epimerase
R01386 18
R01387 18 UDPglucuronate 5'-epimerase
R01504 18 ATP:2,3-dihydroxybenzoate adenylyltransferase
R01505 18 2,3-dihydro-2,3-dihydroxybenzoate:NAD+ oxidoreductase
R01506 18 2,3-Dihydroxybenzoate:oxygen 2,3-oxidoreductase (decyclizing)
R01507 18 2,3-Dihydroxybenzoate:oxygen 3,4-oxidoreductase (decyclizing)
R01509 18 2,3-Dihydroxybenzoate:L-serine ligase
R01510 18 2,3-Dihydroxybenzoate:L-serine ligase
R01537 18
R01580 18 Pyridoxamine-5'-phosphate:2-oxoglutarate aminotransferase
R01582 18 D-Phenylalanine:2-oxoglutarate aminotransferase
R01651 18 4-Methyl-2-oxopentanoate:NAD+
oxidoreductase(CoA-mehtylpropanoylating)
R01663 18 dCMP aminohydrolase
R01664 18 2'-Deoxycytidine 5'-monophosphate phosphohydrolase
R01665 18 ATP:CMP phosphotransferase
R01667 18 dCDP nucleotidohydrolase
R01708 18 Pyridoxine:NADP+ 4-oxidoreductase
R01711 18 Pyridoxine:oxygen oxidoreductase (deaminating)
R01846 18 CTP:Sedoheptulose 7-phosphate 1-phosphotransferase
R01860 18 4-Aminobenzoate carboxy-lyase
R01909 18 ATP:pyridoxal 5'-phosphotransferase
R01910 18 Primary alcohol:(acceptor) oxidoreductase
R01912 18 UDPglucose:pyridoxine 5'-O-beta-D-glucosyltransferase
R02038 18 CTP:ethanolamine-phosphate cytidylyltransferase
R02061 18
trans,trans-Farnesyl-diphosphate:isopentenyl-diphosphatefarnesyltranstransferase
R02100 18 dUTP nucleotidohydrolase
R02204 18 L-Pipecolate:oxygen 1,6-oxidoreductase
R02205 18 L-Pipecolate:(acceptor) 1,6-oxidoreductase
R02273 18 5-Aminopentanamide amidohydrolase
R02280 18 1-Pyrroline-4-hydroxy-2-carboxylate aminohydrolase (decyclizing)
R02303 18 ATP:farnesyl-diphosphate phosphotransferase
R02305 18 2-trans,6-trans-farnesyldiphosphate diphosphate-lyase
(cyclizing,pentalenene-forming)
R02306 18 trans,trans-Farnesyl-diphosphate sesquiterpenoid-lyase
R02307 18 trans,trans-Farnesyl-diphosphate farnesyltransferase (bicyclizing)
R02310 18 trans,trans-Farnesyl-diphosphate sesquiterpenoid-lyase
R02311 18 2-trans,6-trans-Farnesyl-diphosphate diphosphate-lyase
(cyclizing,(+)-delta-cadinene-forming)
R02313 18 N6-(L-1,3-Dicarboxypropyl)-L-lysine:NAD+ oxidoreductase
R02315 18 N6-(L-1,3-Dicarboxypropyl)-L-lysine:NADP+ oxidoreductase
R02317 18
R02330 18 dUTP nucleotidohydrolase
R02332 18 dUTP:uridine 5'-phosphotransferase
R02358 18 UDPglucuronate beta-D-glucuronosyltransferase(acceptor-unspecific)
R02387 18 Acetyl-CoA:arylamine N-acetyltransferase
R02388 18 UDPglucose:arylamine N-D-glucosyltransferase
R02468 18 (-)-Limonene,NADPH:oxygen oxidoreductase (6-hydroxylating)
R02469 18 (-)-limonene,NADPH:oxygen oxidoreductase (3-hydroxylating)
R02470 18 (-)-Limonene,NADPH:oxygen oxidoreductase (7-hydroxylating)
R02489 18 Gentisate carboxy-lyase
R02502 18 UDPglucuronate beta-D-glucuronosyltransferase(acceptor-unspecific)
R02521 18 4-Hydroxyphenylpyruvate:oxygen
oxidoreductase(hydroxylating,decarboxylating)
R02561 18 4-aminobenzoate,NADH:oxygen oxidoreductase
(1-hydroxylating,decarboxylating)
R02562 18 4-aminobenzoate,NADPH:oxygen oxidoreductase
(1-hydroxylating,decarboxylating)
R02656 18 Gentisate:oxygen 1,2-oxidoreductase (decyclizing)
R02665 18 3-Hydroxyanthranilate:oxygen 3,4-oxidoreductase (decyclizing)
R02666 18 3-Hydroxyanthranilate:oxygen oxidoreductase
R02669 18
R02670 18 Hydorogen-peroxide:hydrogen-peroxide oxidoreductase
R02852 18 D-2,6-Diaminohexanoic acid 5,6-aminomutase
R02921 18 CTP:D-ribitol-5-phosphate cytidylyltransferase
R02925 18 D-Sorbitol:(acceptor) 1-oxidoreductase
R03012 18 L-Histidinol:NAD+ oxidoreductase
R03066 18
2-Amino-4-hydroxy-6-hydroxymethyl-7,8-dihydropteridine:4-aminobenzoate2-amino-4-hydroxydihydropteridine-6-methenyltransferase
R03067 18
2-Amino-4-hydroxy-6-hydroxymethyl-7,8-dihydropteridine-diphosphate:4-aminobenzoate2-amino-4-hydroxydihydropteridine-6-methenyltransferase
R03091 18 UDPglucuronate beta-D-glucuronosyltransferase(acceptor-unspecific)
R03097 18
R03102 18 L-2-Aminoadipate-6-semialdehyde:NAD+ 6-oxidoreductase
R03103 18 L-2-Aminoadipate-6-semialdehyde:NADP+ 6-oxidoreductase
R03168 18 Acetyl-CoA:N6-hydroxy-L-lysine 6-acetyltransferase
R03191 18 UDP-N-acetylmuramate:NADP+ oxidoreductase
R03192 18 UDP-N-acetylmuramate:NADP+ oxidoreductase
R03237 18 CTP:D-Tagatose 6-phosphate 1-phosphotransferase
R03275 18 (3S)-3,6-Diaminohexanoate 5,6-aminomutase
R03291 18 trans-4-Hydroxy-L-proline:NAD+ 5-oxidoreductase
R03293 18 trans-4-Hydroxy-L-proline:NADP+ 5-oxidoreductase
R03336 18 4-hydroxyphenyllactate:NAD+ oxidoreductase
R03337 18 (R)-3-(4-hydroxyphenyl)lactate:NAD+ 2-oxidoreductase
R03338 18 4-Hydroxyphenyllactate:NADP+ oxidoreductase
R03339 18 (R)-3-(4-hydroxyphenyl)lactate:NADP+ 2-oxidoreductase
R03341 18 4-hydroxyphenylpyruvate carboxy-lyase
R03342 18 3-(4-Hydroxyphenyl)pyruvate keto-enol-isomerase
R03351 18 CTP:3-deoxy-D-manno-octulosonate cytidylyltransferase
R03381 18 3-Oxopropanoate:NAD+ oxidoreductase
(decarboxylating,CoA-acetylating)
R03509 18 N-(5-Phospho-beta-D-ribosyl)anthranilate ketol-isomerase
R03534 18 2-Hydroxyglutarate:(acceptor) 2-oxidoreductase
R03791 18 (S)-Mandelate racemase
R03792 18
R03869 18 (S)-Methylmalonate semialdehyde:NAD+ oxidoreductase
R03871 18 (S)-Methylmalonate semialdehyde:oxygen oxidoreductase
R03879 18
R03971 18 (5-Glutamyl)-peptide:amino-acid 5-glutamyltransferase
R03998 18 anthranilyl-CoA,NADH:oxygen oxidoreductase (de-aromatizing)
R03999 18 anthranilyl-CoA,NADH:oxygen oxidoreductase (de-aromatizing)
R04029 18 N6-Acetyl-L-lysine:2-oxoglutarate aminotransferase
R04031 18
R04175 18
R04187 18 L-Alanine:3-oxopropanoate aminotransferase
R04188 18 L-3-Amino-isobutanoate:2-oxoglutarate aminotransferase
R04217 18 N2-succinyl-L-ornithine:2-oxoglutarate 5-aminotransferase
R04247 18 CTP:ethanolamine-phosphate cytidylyltransferase
R04289 18
R04379 18
5-Carboxymethyl-2-hydroxymuconatedelta2,delta4-2-oxo,delta3-isomerase
R04443 18
R04444 18 L-1-Pyrroline-3-hydroxy-5-carboxylate:NAD+ oxidoreductase
R04445 18 L-1-Pyrroline-3-hydroxy-5-carboxylate:NADP+ oxidoreductase
R04446 18
R04447 18
R04683 18 UDPglucuronate beta-D-glucuronosyltransferase(acceptor-unspecific)
R04736 18 L-2-Amino-hexano-6-lactam racemase
R04745 18 (S)-Hydroxyoctanoyl-CoA:NAD+ oxidoreductase
R04783 18 3-Ketolactose galactohydrolase
R04809 18
R04813 18
(24R,25R)-3alpha,7alpha,12alpha,24-tetrahydroxy-5beta-cholestanoyl-CoA
hydro-lyase
R05050 18 N4-Acetylaminobutanal:NAD+ oxidoreductase
R05280 18
R05466 18 Deoxyamidinoproclavaminate,2-oxoglutarate:oxygen
oxidoreductase(3-hydroxylating)
R05549 18
R05555 18 Farnesyl diphosphate:Isopentenyl diphosphate farnesyl transferase
R05633 18 CTP: 2-C-Methyl-D-erythritol 4-phosphate cytidylyltransferase
R05778 18 4-hydroxyphenylpyruvate:oxygen oxidoreductase (decarboxylating)
R05840 18
R06119 18 (R)-limonene,NADPH: oxygen oxidoreductase (6-hydroxylating)
R06223 18
R06398 18 (+)-limonene,NADH:oxygen oxidoreductase
R06523 18 trans,trans-farnesyl-diphosphate diphosphate-lyase
(cyclizing,vetispiradiene-forming)
R06632 18
R06740 18 diamine oxidase
R06757 18
R06894 18
R07417 18
R07418 18
R00031 19 1,2-Benzenediol:oxygen oxidoreductase
R00074 19 2-Aminophenol:oxygen oxidoreductase
R00174 19 ATP:pyridoxal 5'-phosphotransferase
R00277 19 Pyridoxamine-5'-phosphate:oxygen oxidoreductase (deaminating)
R00510 19 Cytidine-5'-monophosphate phosphoribo(deoxyribo)hydrolase
R00511 19 Cytidine-5'-monophosphate phosphohydrolase
R00512 19 ATP:CMP phosphotransferase
R00514 19 CDP diphosphohydrolase
R00686 19 L-Phenylalanine racemase (ATP-hydrolysing)
R00687 19 ATP:L-phenylalanine adenylyltransferase
R00689 19 L-Phenylalanine:oxygen oxidoreductase (deaminating)
R00690 19 L-Phenylalanine:oxygen 2-oxidoreductase (decarboxylating)
R00693 19 Acetyl-CoA:L-phenylalanine N-acetyltransferase
R00697 19 L-Phenylalanine ammonia-lyase
R00698 19 Donor:hydrogen-peroxide oxidoreductase
R00699 19 L-Phenylalanine carboxy-lyase
R00728 19 L-Tyrosine phenol-lyase (deaminating)
R00729 19 L-Tyrosine:oxygen oxidoreductase (deaminating)
R00730 19 L-Tyrosine,NADPH:oxygen oxidoreductase (N-hydroxylating)
R00731 19 L-Tyrosine:oxygen oxidoreductase
R00735 19 L-Tyrosine:L-arginine ligase (AMP-forming)
R00736 19 L-Tyrosine carboxy-lyase
R00737 19 L-Tyrosine ammonia-lyase
R00739 19 L-Tyrosine 2,3-aminomutase
R00855 19 CDPglycerol phosphoglycerohydrolase
R01089 19 Acetyl-CoA:L-leucine N-acetyltransferase
R01091 19 (2S)-alpha-Leucine 2,3-aminomutase
R01160 19 Acetyl-CoA:L-histidine N-acetyltransferase
R01161 19
R01163 19 L-Histidinal:NAD+ oxidoreductase
R01164 19 L-Histidine:beta-alanine ligase (AMP-forming)
R01167 19 L-Histidine carboxy-lyase
R01168 19 L-Histidine ammonia-lyase
R01471 19 UTP:alpha-D-xylose-1-phosphate uridylyltransferase
R01473 19 UDP-L-arabinose 4-epimerase
R01474 19
R01666 19 ATP:deoxycitidine 5'-phosphotransferase
R01707 19 Pyridoxal:NAD+ 4-oxidoreductase
R01709 19 Pyridoxal:oxygen 4-oxidoreductase
R01710 19 Pyridoxamine:oxygen oxidoreductase (deaminating)
R01712 19 Pyridoxamine:pyruvate aminotransferase
R01713 19 Pyridoxamine:oxaloacetate aminotransferase
R01764 19 Benzoylformate carboxy-lyase
R01795 19 L-Phenylalanine,tetrahydrobiopterin:oxygen
oxidoreductase(4-hydroxylating)
R01815 19 L-Tyrosine,tetrahydrobiopterin:oxygen
oxidoreductase(3-hydroxylating)
R01987 19
R01991 19 L-Histidine:4-aminobutanoate ligase (AMP-forming)
R02063 19
R02064 19 Geranylgeranyl-diphosphate pyrophosphate-lyase (cyclizing)
R02065 19
Geranylgeranyl-diphosphate:geranylgeranyl-diphosphategeranylgeranyltransferase
R02068 19 ent-Copalyl-diphosphate lyase
R02201 19 L-Pipecolate:NAD+ 2-oxidoreductase
R02203 19 L-Pipecolate:NADP+ 2-oxidoreductase
R02237 19 Tetrahydrofolate:L-glutamate gamma-ligase (ADP-forming)
R02274 19 5-Aminopentanoate:2-oxoglutarate aminotransferase
R02276 19 5-Acetamidopentanoate amidohydrolase
R02426 19 CDPglucose 4,6-hydro-lyase
R02485 19 Deoxycytidine aminohydrolase
R02494 19 pyridoxamine-5'-phosphate phosphohydrolase
R02536 19 Phenylacetaldehyde:NAD+ oxidoreductase
R02537 19 Aldehyde:NADP+ oxidoreductase
R02563 19 CDPethanolamine:L-serine ethanolaminephosphotransferase
R02611 19 Phenylethylalcohol:NAD+ oxidoreductase
R02634 19
R02636 19 UDP-D-galacturonate carboxy-lyase
R02872 19 Presqualene diphosphate:farnesyl-diphosphate farnesyltransferase
R02874 19 Squalene,hydrogen-donor:oxygen oxidoreductase (2,3-epoxidizing)
R02875 19
R02876 19
R03092 19
R03094 19 UDPglucose:indole-3-acetate beta-D-glucosyltransferase
R03095 19 Indoleacetate:L-lysine ligase (ADP-forming)
R03113 19
R03114 19 (-)-trans-Carveol:NADP+ oxidoreductase
R03193 19 UDP-N-acetylmuramate:L-alanine ligase (ADP-forming)
R03261 19 (-)-trans-isopiperitenol:NAD+ oxidoreductase
R03349 19 L-erythro-3,5-diaminohexanoate:NAD+ oxidoreductase (deaminating)
R03508 19
1-(2-Carboxyphenylamino)-1-deoxy-D-ribulose-5-phosphatecarboxy-lyase(cyclizing)
R03741 19
R03790 19
R03868 19 3-Maleylpyruvate cis-trans-isomerase
R03903 19 Acetyl-CoA:D-amino-acid N-acetyltransferase
R03945 19 Perillyl-alcohol:NAD+ oxidoreductase
R04024 19 Acetyl-CoA:N-hydroxyarylamine O-acetyltransferase
R04030 19 O-Succinylbenzoate:CoA ligase (AMP-forming)
R04095 19 3-Methylbutanoyl-CoA:(acceptor) 2,3-oxidoreductase
R04133 19 5-Oxopent-3-ene-1,2,5-tricarboxylate carboxy-lyase
R04142 19
R04174 19 6-Acetamido-2-oxohexanoate amidohydrolase
R04215 19 CTP:N-acylneuraminate cytidylyltransferase
R04357 19 citrate:N6-acetyl-N6-hydroxy-L-lysine ligase (ADP-forming)
R04380 19 5-Oxopent-3-ene-1,2,5-tricarboxylate carboxy-lyase
R04531 19
UDPgalactose:beta-D-galactosyl-1,4-N-acetyl-D-glucosamine3-alpha-D-galactosyltransferase
R04532 19
CMP-N-acetylneuraminate:beta-D-galactosyl-1,4-N-acetyl-beta-D--glucosamine
alpha-2,6-N-acetylneuraminyltransferase
R04687 19 2,5-Diaminohexanoate:NAD+ oxidoreductase (deaminating)
R04688 19 2,5-Diaminohexanoate:NADP+ oxidoreductase (deaminating)
R04746 19 (S)-Hydroxyoctanoyl-CoA hydro-lyase
R04810 19
R04812 19
R05049 19 N-succinyl-L-glutamate 5-semialdehyde:NAD+ oxidoreductase
R05051 19 L-erythro-4-Hydroxyglutamate:NAD+ oxidoreductase
R05052 19 L-erythro-4-Hydroxyglutamate:2-oxoglutarate aminotransferase
R05053 19 D-Aspartate:2-oxoglutarate aminotransferase
R05331 19 Isovaleryl-CoA:malonyl-CoA acyltransferase
R05357 19 Amidinoproclavaminate amidinohydrolase
R05383 19 (hydroxyamino)benzene hydroxymutase
R05405 19
R05450 19
R05546 19
R05634 19 ATP: 4-(Cytidine
5'-diphospho)-2-C-methyl-D-erythritol2-phosphotransferase
R05783 19 mandelamide hydrolase
R05784 19 limonene-1,2-epoxide hydrolase
R05839 19 pyridoxamine:2-oxoglutarate aminotransferase
R06117 19 (+)-trans-carveol: NAD+ oxidoreductase
R06298 19 (+)-Copalyl-diphosphate lyase (decyclizing)
R06305 19 Geranylgeranyl-diphosphate diphosphate-lyase (cyclizing,
taxadieneforming)
R06312 19
R06321 19
R06447 19
di-trans,poly-cis-Decaprenyl-diphosphate:isopentenyl-diphosphateundecaprenylcistransferase
R06626 19
R06741 19
R06758 19
R06762 19
R07211 19
L-phenylalanine,tetrahydrobiopterin:oxygenoxidoreductase(4-hydroxylating)
R07212 19
L-tyrosine,tetrahydrobiopterin:oxygenoxidoreductase(3-hydroxylating)
R07294 19 phenylglyoxylyl-CoA hydrolase
R07322 19 squalene mutase (cyclizing)
R07323 19 squalene mutase (cyclizing)
R07419 19 4-(Glutamylamino)butanoate amidohydrolase
R00027 20 2-Hydroxy-1,2-diphenylethanone benzaldehyde-lyase
R00045 20 1,2-Benzenediol:oxygen oxidoreductase
R00411 20 N-succinyl-L-glutamate amidohydrolase
R00513 20 ATP:cytidine 5'-phosphotransferase
R00516 20 UTP:cytidine 5'-phosphotransferase
R00517 20 GTP:cytidine 5'-phosphotransferase
R00815 20 phenol,NADPH:oxogen oxidoreductase (2-hydroxylating)
R00936 20 5,6,7,8-Tetrahydrofolate:NAD+ oxidoreductase
R00939 20 5,6,7,8-Tetrahydrofolate:NADP+ oxidoreductase
R00962 20 ITP:cytidine 5'-phosphotransferase
R00974 20 Cytosine aminohydrolase
R01085 20 3-Fumarylpyruvate acylhydrolase
R01166 20 Nalpha-(beta-alanyl)-L-histidine hydrolase
R01238 20 4-Hydroxybenzoate carboxy-lyase
R01240 20 UDPglucose:phenol beta-D-glucosyltransferase
R01241 20
R01308 20
R01419 20 Benzaldehyde:NAD+ oxidoreductase
R01420 20 benzaldehyde:NADP+ oxidoreductase
R01426 20
R01548 20 dATP:cytidine 5'-phosphotransferase
R01616 20 4-Coumarate:CoA ligase (AMP-forming)
R01766 20 L-threo-3-Phenylserine benzaldehyde-lyase
R01767 20 Mandelonitrile benzaldehyde-lyase
R01878 20 Cytidine aminohydrolase
R01980 20 ATP:D-galacturonate 1-phosphotransferase
R01992 20 alpha-Aminobutyryl histidine hydrolase
R02075 20 3,4-Dihydroxy-L-phenylalanine:oxygen
4,5-oxidoreductase(recyclizing)
R02076 20 3,4-Dihydroxy-L-phenylalanine:oxygen
2,3-oxidoreductase(recyclizing)
R02077 20 3,4-Dihydroxy-L-phenylalanine:2-oxoglutarate aminotransferase
R02078 20 L-Tyrosine,L-dopa:oxygen oxidoreductase
R02079 20 3,4-Dihydroxy-L-phenylalanine ammonia-lyase
R02080 20 3-Hydroxy-L-tyrosine carboxy-lyase
R02091 20 dGTP:cytidine 5'-phosphotransferase
R02137 20 Cytidine ribohydrolase
R02150 20 1H-Imidazole-4-ethanamine:oxygen oxidoreductase
(deaminating)(copper-containing)
R02152 20
R02153 20 L-Glutamate:histamine ligase
R02154 20 L-Glutamate:histamine ligase
R02235 20 Dihydrofolate:NAD+ oxidoreductase
R02236 20 Dihydrofolate:NADP+ oxidoreductase
R02238 20 Formate:dihydrofolate ligase (ADP-forming)
R02252 20 Phenylpropanoate:NAD+ delta2-oxidoreductase
R02253 20 trans-cinnamate,NADPH:oxygen oxidoreductase (4-hydroxylating)
R02254 20 trans-Cinnamate,NADPH:oxygen oxidoreductase (2-hydroxylating)
R02255 20 trans-Cinnamate:CoA ligase (AMP-forming)
R02256 20 UDPglucose:trans-cinnamate beta-D-glucosyltransferase
R02296 20 Cytidine:orthophosphate alpha-D-ribosyltransferase
R02340 20 (1S,2R)-1-C-(indol-3-yl)glycerol
3-phosphateD-glyceraldehyde-3-phosphate-lyase
R02371 20 dCTP:cytidine 5'-phosphotransferase
R02372 20 dUTP:cytidine 5'-phosphotransferase
R02382 20 Tyramine:oxygen oxidoreductase(deaminating)(flavin-containing)
R02383 20 Monophenol,L-dopa:oxygen oxidoreductase
R02401 20 glutarate-semialdehyde:NAD+ oxidoreductase
R02493 20 ATP:pyridoxal 5'-phosphotransferase
R02539 20 Phenylacetate:CoA ligase
R02540 20 2-Phenylacetamide amidohydrolase
R02613 20 Phenethylamine:oxygen oxidoreductase
(deaminating)(copper-containing)
R02722 20 L-Serine hydro-lyase (adding indoleglycerol-phosphate)
R02783 20 UDP-N-acetylmuramoyl-L-alanine:D-glutamate ligase(ADP-forming)
R02817 20 Serine-phosphoethanolamine ethanolaminephosphohydrolase
R02914 20 4,5-Dihydro-4-oxo-5-imidazolepropanoate hydro-lyase
R02950 20 4-Coumarate:oxygen oxidoreductase
R02951 20 UDPglucose:trans-4-hydroxycinnamate 4-O-beta-D-glucosyltransferase
R02952 20
R02992 20 4-Pyridoxolactone lactonohydrolase
R02993 20
R03079 20
R03199 20 (S)-2,3-Epoxysqualene mutase (cyclizing, lanosterol-forming)
R03200 20 (S)-2,3-Epoxysqualene mutase (cyclizing, cycloartenol-forming)
R03201 20
R03391 20 CDP-4-dehydro-3,6-dideoxy-D-glucose:NAD+ 3-oxydoreductase
R03392 20 CDP-4-dehydro-3,6-dideoxy-D-glucose:NADP+ 3-oxydoreductase
R03719 20 Propanoyl-CoA:acetyl-CoA C-acyltransferase
R03776 20 trans-Oct-2-enoyl-CoA reductase
R03960 20 (3R)-beta-Leucine:NAD+ oxidoreductase(deaminating)
R04069 20
R04131 20
R04132 20
R04134 20
R04137 20 3-Hydroxyisopentyl-CoA hydro-lyase
R04138 20 3-Methylcrotonoyl-CoA:carbon-dioxide ligase (ADP-forming)
R04150 20 O-Succinylbenzoyl-CoA 1,4-dihydroxy-2-naphthoate-lyase
R04185 20 (S)-3-(Imidazol-5-yl)lactate:NAD+ oxidoreductase
R04186 20 (S)-3-(Imidazol-5-yl)lactate:NADP+ oxidoreductase
R04218 20 prephytoene
diphosphate:geranylgeranyl-diphosphategeranylgeranyltransferase
R04460 20 L-tyrosine,NADPH:oxygen oxidoreductase (N-hydroxylating)
R04811 20 Propanoyl-CoA:acetyl-CoA C-acyltransferase
R04874 20
R04876 20
R04895 20
R05092 20 ent-Copalyl-diphosphate diphosphate-lyase
R05128 20
R05129 20
R05455 20
R05468 20
R05487 20
R05637 20 2-Phospho-4-(cytidine
5'-diphospho)-2-C-methyl-D-erythritolCMP-lyase (cyclizing)
R06299 20 Copalyl-diphosphate diphosphate-lyase (cyclizing)
R06300 20 Copalyl-diphosphate diphosphate-lyase (cyclizing)
R06301 20 Copalyl-diphosphate diphosphate-lyase (cyclizing)
R06302 20 Copalyl-diphosphate diphosphate-lyase (cyclizing)
R06303 20 Copalyl-diphosphate diphosphate-lyase (cyclizing)
R06304 20 Copalyl-diphosphate diphosphate-lyase (cyclizing)
R06314 20
R06315 20
R06366 20 Aldehyde:NAD+ oxidoreductase
R06372 20 Carvone reductase
R06399 20 limonene-1,2-diol:(acceptor) 2-oxidoreductase
R06466 20
R06469 20
R06471 20
R06744 20
R06759 20
R06783 20 trans-Cinnamate,NADH:oxygen oxidoreductase (2,3-hydroxylating)
R06897 20 2,4-dihydroxyhept-2-enedioate hydro-lyase
R07189 20 trans-cinnamate,NADPH:oxygen oxidoreductase (2-hydroxylating)
R07222 20 phenylacetyl-CoA:quinone oxidoreductase
R07263 20
R07269 20
di-trans,poly-cis-decaprenyl-diphosphate:isopentenyl-diphosphateundecaprenylcistransferase
R07270 20 prephytoene
diphosphate:geranylgeranyl-diphosphategeranylgeranyltransferase
R07301 20 (S)-N-acetylphenylethylamine:H2O hydrolase
R00069 21
R00673 21 L-Tryotophan indole-lyase (deaminating)
R00674 21 L-Serine hydro-lyase (adding indoleglycerol-phosphate)
R00675 21 L-Tryptophan:NAD+ oxidoreductase (deaminating)
R00676 21 L-Tryptophan:NADP+ oxidoreductase (deaminating)
R00677 21 L-Tryptophan:oxygen oxidoreductase (deaminating)
R00678 21 L-tryptophan:oxygen 2,3-oxidoreductase (decyclizing)
R00679 21 L-Tryptophan:oxygen 2-oxidoreductase(decarboxylating)
R00681 21 L-Tryptophan:oxygen 2'-oxidoreductase (side-chain-cleaving)
R00682 21 L-Tryptophanamide amidohydrolase
R00684 21 L-Tryptophan:2-oxoglutarate aminotransferase
R00685 21 L-Tryptophan decarboxy-lyase
R00937 21 5,6,7,8-Tetrahydrofolate:NAD+ oxidoreductase
R00940 21 5,6,7,8-Tetrahydrofolate:NADP+ oxidoreductase
R00942 21 Tetrahydrofolate:L-glutamate gamma-ligase (ADP-forming)
R00943 21 Formate:tetrahydrofolate ligase (ADP-forming)
R00945 21 5,10-Methylenetetrahydrofolate:glycine hydroxymethyltransferase
R01020 21
R01376 21 L-Tryptophan:phenylpyruvate aminotransferase
R01612 21
R01613 21 Malonyl-CoA:4-Coumaroyl-CoA malonyltransferase(cyclizing)
R01614 21 Malonyl-CoA:4-coumaroyl-CoA malonyltransferase (cyclizing)
R01615 21 4-Hydroxycinnamyl aldehyde:NADP+ oxidoreductase
(CoA-cinnamoylating)
R01617 21 4-Coumaroyl-CoA:agmatine N4-coumaroyltransferase
R01645 21 4-hydroxy-2-oxo-heptandioate succinate semialdehyde-lyase
R01647 21
R01657 21 Dimethylallyl-diphosphate:L-tryptophan dimethylallyltransferase
R01814 21 L-Tryptophan,tetrahydrobiopterin:oxygen
oxidoreductase(5-hydroxylating)
R01943 21 3,4-Dihydroxy-trans-cinnamate:CoA ligase (AMP-forming)
R02288 21 4-imidazolone-5-propanoate amidohydrolase
R02338 21 Indole:oxygen 2,3-oxidoreductase (decyclizing)
R02339 21
R02402 21 Glutarate:CoA ligase (ADP-forming)
R02416 21 4-Coumaroyl-CoA:shikimate O-(hydroxycinnamoyl)transferase
R02505 21 Malonyl-CoA:cinnamoyl-CoA malonyltransferase (cyclizing)
R02506 21 cinnamaldehyde:NADP+ oxidoreductase (CoA-cinnamoylating)
R02535 21 3,4-Dihydroxyphenetylamine,ascorbate:oxygen
oxidoreductase(beta-hydroxylating)
R02558 21 (R)-Prunasin beta-D-glucohydrolase
R02576 21 Phenylacetyl-CoA:L-glutamine alpha-N-phenylacetyltransferase
R02729 21 5-Formiminotetrahydrofolate:glycine N-formiminotransferase
R02785 21 UDP-N-acetylmuramoyl-L-alanyl-D-glutamate:L-lysine
ligase(ADP-forming)
R02786 21 UDP-N-acetylmuramoyl-L-alanyl-D-glutamate:L-lysine
ligase(ADP-forming)
R02788 21
UDP-N-acetylmuramoyl-L-alanyl-D-glutamate:meso-2,6-diaminoheptanedioate
ligase (ADP-forming)
R02794 21 Cholate:CoA ligase (AMP-forming)
R03365 21 3,4-Dihydroxy-trans-cinnamate:oxygen
3,4-oxidoreductase(decyclizing)
R03367 21
R03373 21 4-Hydroxyphenyllactate:NAD+ oxidoreductase
R03709 21 3-(2-Hydroxyphenyl)propanoate:NAD+ oxidoreductase
R03710 21 UDPglucose:trans-2-hydroxycinnamate O-beta-D-glucosyltransferase
R03718 21 Choloyl-CoA:glycine N-choloyltransferase
R03765 21
R03777 21 Octanoyl-CoA:oxygen 2-oxidoreductase
R03778 21 Octanoyl-CoA:acetyl-CoA C-acyltransferase
R04065 21 Imidazole acetaldehyde:NAD+ oxidoreductase
R04066 21 imidazole-4-acetate,NADH:oxygen oxidoreductase (5-hydroxylating)
R04068 21 Imidazole-4-acetate:5-phosphoribosyl-diphosphate ligase (ADP-
andpyrophosphate- forming)
R04084 21 3,4-Dihydroxyphenylacetaldehyde hydro-lyase (adding dopamine)
R04265 21
R04282 21
R04300 21
4-(2-Aminoethyl)-1,2-benzenediol:oxygenoxidoreductase(deaminating)(flavin-containing)
R04305 21 4-Hydroxyphenylacetaldehyde hydro-lyase (adding dopamine)
R04325 21
10-Formyltetrahydrofolate:5'-phosphoribosylglycinamideformyltransferase
R04409 21
1-O-trans-Cinnamoyl-beta-D-glucopyranose:alcoholO-cinnamoyltransferase
R04410 21
1-O-trans-Cinnamoyl-beta-D-glucopyranose:alcoholO-cinnamoyltransferase
R04560 21
10-Formyltetrahydrofolate:5'-phosphoribosyl-5-amino-4-imidazolecarboxamide
formyltransferase
R04598 21 3,4-Dihydroxy-L-phenylalanine:oxygen
4,5-oxidoreductase(recyclizing)
R04599 21 3,4-Dihydroxy-L-phenylalanine:oxygen
4,5-oxidoreductase(recyclizing)
R04600 21 3,4-Dihydroxy-L-phenylalanine:oxygen
2,3-oxidoreductase(recyclizing)
R04601 21 3,4-Dihydroxy-L-phenylalanine:oxygen
2,3-oxidoreductase(recyclizing)
R04786 21
R04828 21 Chenodeoxyglycocholoyl-CoA:glycine N-choloyltransferase
R05061 21
1-O-trans-Cinnamoyl-beta-D-glucopyranose:alcoholO-cinnamoyltransferase
R05067 21
R05130 21
R05317 21 L-Tryptophan:oxygen alpha,beta-oxidoreductase
R05454 21
R05469 21
R05841 21
R06291 21 ent-kaur-16-ene,NADPH:oxygen oxidoreductase (hydroxylating)
R06367 21 perillic acid:CoA ligase (ADP-forming)
R06368 21 perillic acid:CoA ligase (AMP-forming)
R06381 21
R06400 21 (1S,4R)-1-hydroxy-2-oxolimonene, NADPH:oxygen oxidoreductase
R06501 21
R06782 21 3-phenylpropanoate,NADH:oxygen oxidoreductase (2,3-hydroxylating)
R06785 21
R06858 21
R07190 21 L-tyrosine,NADPH:oxygen oxidoreductase (N-hydroxylating)
R07213 21
L-tryptophan,tetrahydrobiopterin:oxygenoxidoreductase(5-hydroxylating)
R07254 21 malonyl-CoA:4-coumaroyl-CoA malonyltransferase (cyclizing,
reducing)
R07262 21
R07296 21 choloyl-CoA hydrolase
R07403 21
R00941 22 10-formyltetrahydrofolate:NADP+ oxidoreductase
R00944 22 10-Formyltetrahydrofolate amidohydrolase
R01019 22
R01146 22
R01218 22 5,10-methylenetetrahydrofolate:NAD+ oxidoreductase
R01220 22 5,10-methylenetetrahydrofolate:NADP+ oxidoreductase
R01221 22 glycine synthase
R01222 22 5-Methyltetrahyfrofolate:(acceptor) oxidoreductase
R01224 22 5-Methyltetrahyfrofolate:(acceptor) oxidoreductase
R01225 22 5,10-Methylenetetrahydrofolate:D-alanine
2-hydroxymethyltransferase
R01226 22
5,10-Methylenetetrahydrofolate:3-methyl-2-oxobutanoatehydroxymethyltransferase
R01653 22
R01654 22 10-Formyltetrahydrofolate:L-glutamate ligase (ADP-forming)
R01655 22 5,10-Methenyltetrahydrofolate 5-hydrolase(decyclizing)
R01669 22
5,10-Methylenetetrahydrofolate:deoxycytidylate5'-hydroxymethyltransferase
R01670 22 5,10-Methylenetetrahydrofolate:dCMP C-methyltransferase
R01873 22 Quinate:pyrroloquinoline-quinone 5-oxidoreductase
R01941 22 3,4-Dihydroxyphenylacetaldehyde:NADP+
oxidoreductase(CoA-cinnamoylating)
R01944 22 Caffeoyl-CoA:putrescine N-(3,4-dihydroxycinnamoyl)transferase
R01945 22 Caffeoyl-CoA:quinate O-(hydroxycinnamoyl)transferase
R01946 22 Caffeoyl-CoA:isocitrate 3-O-(3,4-dihydroxycinnamoyl)transferase
R01959 22 N-Formyl-L-kynurenine amidohydrolase
R01971 22 Indolelactate:NAD+ oxidoreductase
R01974 22 Indol-3-yl-pyruvate carboxy-lyase
R02101 22 5,10-Methylenetetrahydrofolate:dUMP C-methyltransferase
R02173 22 Tryptamine:oxygen oxidoreductase(deaminating)(flavin-containing)
R02285 22 N-Formimino-L-glutamate formiminohydrolase
R02286 22 N-Formimino-L-glutamate iminohydrolase
R02287 22 5-Formiminotetrahydrofolate:L-glutamate N-formiminotransferase
R02415 22 Shikimate:pyrroloquinoline-quinone 5-oxidoreductase
R02532 22
4-[(1R)-2-Amino-1-hydroxyethyl]-1,2-benzenediol:oxygenoxidoreductase(deaminating)(flavin-containing)
R02700 22 5-Hydroxy-L-tryptophan:2-oxoglutarate aminotransferase
R02701 22 5-Hydroxy-L-tryptophan decarboxy-lyase
R02702 22 5-hydroxy-L-tryptophan:oxygen 2,3-dioxygenase (indole-decyclizing)
R02792 22
3alpha,7alpha,12alpha-Trihydroxy-5beta-cholanate:NAD+7-oxidoreductase
R02793 22
3alpha,7alpha,12alpha-trihydroxy-5beta-cholanate:NADP+12-oxidoreductase
R02798 22
R02985 22
R03054 22 cinnamyl-alcohol:NADP+ oxidoreductase
R03096 22 Indole-3-acetamide amidohydrolase
R03369 22
3-(2-hydroxyphenyl)propanoate,NADH2:oxygenoxidoreductase(3-hydroxylating)
R03374 22 Caffeoyl-CoA:3-(3,4-dihydroxyphenyl)lactate
2'-O-caffeoyltransferase
R03574 22
UDPglucose:5,7,3',4'-tetrahydroxyflavone7-O-beta-D-glucosyltransferase
R03936 22 Formylkynurenine hydrolase
R04004 22 4-Coumaryl alcohol:NADP+ oxidoreductase
R04045 22
R04214 22
R04266 22 CDP-3,6-dideoxy-D-glucose 2-epimerase
R04306 22
R04479 22
R04572 22
UDP-N-acetylmuramoyl-L-alanyl-D-glutamyl-L-lysine:alanyl-D-alanineligase
(ADP-forming)
R04573 22
UDP-N-acetylmuramoyl-L-alanyl-D-glutamyl-L-lysine:alanyl-D-alanineligase
(ADP-forming)
R04617 22
UDP-N-acetylmuramoyl-L-alanyl-D-glutamyl-meso-2,6-diaminoheptanedioate:D-alanyl-D-alanine
ligase(ADP-forming)
R04686 22
R04743 22 (S)-Hydroxydecanoyl-CoA:NAD+ oxidoreductase
R04787 22
R04879 22
R05198 22
R05728 22 4-hydroxyphenylacetaldehyde oxime, NADPH2:oxygen oxidoreductase
R05729 22 alkene,NADH:oxygen oxidoreductase
R05730 22 alkene,NADH:oxygen oxidoreductase
R05835 22 Glycocholate amidohydrolase
R06048 22
R06292 22 ent-Kaur-16-ene,NADPH:oxygen oxidoreductase (hydroxylating)
R06369 22 2-hydroxy-4-isopropenylcyclohexane-1-carboxyl-CoA hydro-lyase
R06512 22
R06537 22 flavonoid,NADPH:oxygen oxidoreductase (3'-hydroxylating)
R06556 22 flavanone lyase (decyclizing)
R06559 22 flavanone,NADPH:oxygen oxidoreductase
R06613 22 5,10-methylenetetrahydrofolate,FADH2:dUMP C-methyltransferase
R06784 22
R06788 22
R06792 22 apigenin,NADPH:oxygen oxidoreductase (isoflavanone-forming)
R07168 22 5-methyltetrahydrofolate:NAD+ oxidoreductase
R07194 22 alkene,NADH:oxygen oxidoreductase
R07220 22 deoxycholate:FAD oxidoreductase (7alpha-dehydroxylating)
R07224 22 2',4,4',6'-tetrahydroxychalcone:oxygen oxidoreductase
R07353 22
6-(2-Amino-2-carboxyethyl)-7,8-dioxo-7,8-dihydroquinoline-2,4-dicarboxylate:oxygen
oxidoreductase (cyclizing)
R07421 22
R00140 23
R00524 23 Formamide amidohydrolase
R00525 23 N-Formyl-L-glutamate amidohydrolase
R00983 23 2,3-Dihydroxyindole:oxygen 2,3-oxidoreductase (decyclizing)
R00987 23 L-Kynurenine hydrolase
R00988 23 N-Formylanthranilate amidohydrolase
R01568 23 ADP:thymidine 5'-phosphotransferase
R01569 23 Thymidylate 5'-phosphohydrolase
R01571 23 ATP:thymidine 5'-phosphotransferase
R01956 23 L-Kynurenine:2-oxoglutarate aminotransferase
R01957 23 L-Kynurenine:glyoxylote aminotransferase (cyclizing)
R01960 23 L-Kynurenine,NADPH:oxygen oxidoreductase (3-hydroxylating)
R02094 23 ATP:dTMP phosphotransferase
R02300 23
S-Aminomethyldihydrolipoylprotein:(6S)-tetrahydrofolateaminomethyltransferase
(ammonia-forming)
R02301 23 5-Formyltetrahydrofolate cyclo-ligase (ADP-forming)
R02302 23 5-Formiminotetrahydrofolate ammonia-lyase (cyclizing)
R02678 23 Indole-3-acetaldehyde:NAD+ oxidoreductase
R02679 23 indole-3-ethanol:NAD+ oxidoreductase
R02680 23 indole-3-ethanol:NADP+ oxidoreductase
R02681 23 indole-3-acetaldehyde:oxygen oxidoreductase
R02708 23 4-hydroxyphenylacetonitrile,NADPH:oxygen
oxidoreductase(2-hydroxylating)
R02709 23 UDPglucose:4-hydroxymandelonitrile glucosyltransferase
R02908 23
5-Hydroxytryptamine:oxygenoxidoreductase(deaminating)(flavin-containing)
R02909 23 5-hydroxytryptamine:oxygen 2,3-dioxygenase (indole-decyclizing)
R02911 23 Acetyl-CoA:aralkylamine N-acetyltransferase
R02997 23 Chlorogenate hydroloase
R03188 23 N-Formimino-L-aspartate iminohydrolase
R03189 23 5-Formyltetrahydrofolate:L-glutamate N-formiminotransferase
R03495 23 12beta-hydroxysteroid:NADP+ 12-oxidoreductase
R03588 23
UDPglucose:5,7,3',4'-tetrahydroxyflavone7-O-beta-D-glucosyltransferase
R03589 23 UDPglucuronate:luteolin 7-O-glucuronosyltransferase
R03590 23 flavanone,2-oxoglutarate:oxygen oxidoreductase (dehydrating)
R03640 23 Eriodictyol,2-oxoglutarate:oxygen oxidoreductase (3-hydroxylating)
R03811 23
R04005 23 UDPglucose:coniferyl-alcohol 4'-beta-D-glucosyltransferase
R04007 23 Donor:hydrogen-peroxide oxidoreductase
R04235 23 ATP:5-methyldeoxycytidine-5'-phosphate phosphotransferase
R04252 23
R04326 23
R04376 23
R04526 23 UDP-apiose:apigenin
7-O-beta-D-glucoside2''-O-beta-D-apiofuranosyltransferase
R04611 23
R04744 23 (S)-Hydroxydecanoyl-CoA hydro-lyase
R04798 23
R04880 23 3,4-Dihydroxyphenylethyleneglycol:NAD+ oxidoreductase
R04882 23 3,4-Dihydroxymandelaldehyde:NAD+ oxidoreductase
R04883 23 3,4-Dihydroxymandelaldehyde:NADP+ oxidoreductase
R04901 23 (2S)-flavan-4-ol:NADP+ 4-oxidoreductase
R04902 23 flavanone,NADPH:oxygen oxidoreductase
R04911 23 Aryl-formylamine amidohydrolase
R04915 23 Quinoline-3,4-diol 2,4-dioxygenase (carbon monoxide-forming)
R04998 23 beta-D-Glucosyl-2-coumarinate glucohydrolase
R05719 23 3-hydroxy-1H-quinolin-4-one 2,4-dioxygenase (CO-forming)
R05836 23
R06293 23 ent-Kaur-16-ene,NADPH:oxygen oxidoreductase (hydroxylating)
R06554 23
R06571 23 cinnamyl-alcohol:NADP+ oxidoreductase
R06789 23
R06793 23 2,7,4'-trihydroxyisoflavanone hydro-lyase
R06821 23 malonyl-CoA:isoflavone-7-O-beta-D-glucoside
6''-O-malonyltransferase
R06826 23 UDP-L-rhamnose:apigenin
7-O-beta-D-glucoside2''-O-beta-L-rhamnosyltransferase
R07198 23 liquiritigenin,NADPH:oxygen oxidoreductase (licodione-forming)
R07225 23 2',3,4,4',6'-pentahydroxychalcone:oxygen oxidoreductase
R07295 23 deoxycholoyl-CoA hydrolase
R07422 23
R00139 24
R00526 24 N-Formyl-L-aspartate amidohydrolase
R01567 24 ATP:thymidine 5'-phosphotransferase
R01570 24 Thymidine:orthophosphate deoxyribosyltransferase
R02092 24 dTDP diphosphohydrolase
R02093 24 ATP:nucleoside-diphosphate phosphatransferase
R02160 24 dihydroflavonol,2-oxoglutarate:oxygen oxidoreductase
R02668 24 3-Hydroxy-L-kynurenine hydrolase
R02932 24 UDPglucose:isoflavone 7-O-beta-D-glucosyltransferase
R03445 24
R03636 24 Leucocyanidin:NADP+ 4-oxidoreductase
R03637 24 taxifolin,NADH:oxygen oxidoreductase (8-hydroxylating)
R03638 24 taxifolin,NADPH:oxygen oxidoreductase (8-hydroxylating)
R03639 24 flavanone,NADPH:oxygen oxidoreductase
R04006 24 4-Hydroxycinnamyl alcohol 4-D-glucoside beta-D-glucosidase
R04171 24 3-Hydroxy-L-kynurenine:2-oxoglutarate aminotransferase
R04172 24
R04618 24 Malonyl-CoA:isoflavone-7-O-beta-D-glucoside
6''-O-malonyltransferase
R04753 24 trans-Dec-2-enoyl-CoA reductase
R04903 24 5-Hydroxyindoleacetaldehyde:NAD+ oxidoreductase
R04904 24 5-Hydroxyindoleacetaldehyde:oxygen oxidoreductase
R04909 24 5-Hydroxykynurenamine decarboxy-lyase
R04999 24
R05039 24 Pentahydroxyflavanone,2-oxoglutarate:oxygen
oxidoreductase(3-hydroxylating)
R05154 24 quinolin-4(1H)-one,NADH:oxygen oxidoreductase (3-oxygenating)
R06294 24 ent-Kaur-16-en-19-oate,NADPH:oxygen oxidoreductase (hydroxylating)
R06551 24 flavanone,2-oxoglutarate:oxygen oxidoreductase (dehydrating)
R06606 24 formononetin,NADPH:oxygen oxidoreductase (2'-hydroxylating)
R06607 24 formononetin,NADPH:oxygen oxidoreductase (2'-hydroxylating)
R06827 24
UDP-glucuronate:luteolin-7-O-beta-D-glucuronide2''-O-glucuronosyltransferase
R06829 24
UDP-L-rhamnose:flavanone-7-O-glucoside2''-O-beta-L-rhamnosyltransferase
R06960 24
R07317 24 2,7,4'-trihydroxyisoflavanone hydro-lyase
R07423 24
R01411 25 5-Methylcytosine aminohydrolase
R01412 25 Thymine,2-oxoglutarate:oxygen oxidoreductase (7-hydroxylating)
R01414 25 5,6-Dihydrothymine:NAD+ oxidoreductase
R01415 25 5,6-Dihydrothymine:NADP+ oxidoreductase
R02095 25 dTTP nucleotidohydrolase
R02096 25 dTTP:cytidine 5'-phosphotransferase
R02097 25 dTTP:uridine 5'-phosphotransferase
R02156 25 quercetin:oxygen 2,3-oxidoreductase (decyclizing)
R02158 25 UDPglucose:flavonol 3-O-D-glucosyltransferase
R02328 25 dTTP:alpha-D-glucose-1-phosphate thymidylyltransferase
R02329 25 dTTP:alpha-D-galactose-1-phosphate thymidylyltransferase
R02436 25 Quercitrin 3-L-rhamnohydrolase
R03439 25 kynurenate:oxygen oxidoreductase (hydroxylating)
R03440 25 kynurenate:oxygen oxidoreductase (hydroxylating)
R03954 25
R03962 25 2'-hydroxydihydrodaidzein:NADP+ 2-oxidoreductase
R04742 25 Decanoyl-CoA:acetyl-CoA C-acyltransferase
R04754 25 Decanoyl-CoA:(acceptor) 2,3-oxidoreductase
R04907 25
3-Hydroxykynurenamine:oxygenoxidoreductase(deaminating)(flavin-containing)
R04908 25
5-Hydroxykynurenamine:oxygenoxidoreductase(deaminating)(flavin-containing)
R05036 25 leucocyanidin,2-oxoglutarate:oxygen oxidoreductase
R05038 25 Leucodelphinidin:NADP+ 4-oxidoreductase
R05723 25 leucocyanidin,2-oxoglutarate:oxygen oxidoreductase
R06295 25 ent-Kaur-16-en-19-oate,NADPH:oxygen oxidoreductase (hydroxylating)
R06296 25 ent-Kaur-16-en-19-oate,NADPH:oxygen oxidoreductase (hydroxylating)
R06532 25 (2R,3S)-catechin:NADP+ 4-oxidoreductase
R06539 25 dihydroflavonol,2-oxoglutarate:oxygen oxidoreductase
R06810 25 UDP-glucose:flavonol 7-O-beta-D-glucosyltransferase
R06828 25
UDP-glucuronate:luteolin-7-O-beta-D-diglucuronide4'-O-glucuronosyltransferase
R06961 25
R07366 25 leucocyanidin,2-oxoglutarate:oxygen oxidoreductase
R07426 25
R02771 26 dTDPglucose 4,6-hydro-lyase
R02983 26
R02984 26 dTDPglucose 4-epimerase
R03055 26 5,6-Dihydrothymine amidohydrolase
R03251 26 7,8-dihydro-7,8-dihydroxykynurenate:NAD+ oxidoreductase
R03826 26 dTDP-D-galactose:NAD+ 6-oxidoreductase
R04741 26 (S)-3-Hydroxydodecanoyl-CoA:NAD+ oxidoreductase
R04900 26 UDP-L-rhamnose:flavonol-3-O-D-glucoside L-rhamnosyltransferase
R05037 26 leucocyanidin,2-oxoglutarate:oxygen oxidoreductase
R06297 26 ent-Kaur-16-en-19-oate,NADPH:oxygen oxidoreductase (hydroxylating)
R06513 26
R06533 26 (2R,3S)-catechin:NADP+ 4-oxidoreductase
R06535 26 UDP-glucose:flavonol 3-O-D-glucosyltransferase
R06542 26 flavan-3-ol:NADP+ oxidoreductase
R06797 26 malonyl-CoA:flavonol-3-O-beta-D-glucoside 6''-O-malonyltransferase
R06812 26 UDP-glucose:flavonol-3-O-glucoside
2''-O-beta-D-glucosyltransferase
R06814 26 UDP-D-xylose:flavonol-3-O-glycoside
2''-O-beta-D-xylosyltransferase
R06962 26
R07150 26 dTDP-D-galactose:NADP+ 6-oxidoreductase
R02772 27
dTDP-4-acetamido-4,6-dideoxy-D-glucose:2-oxoglutarateaminotransferase
R02773 27 dTDP-4-amino-4,6-dideoxy-D-glucose:2-oxoglutarate aminotransferase
R02774 27 dTDP-4-dehydro-6-deoxy-D-glucose 3,5-epimerase
R03252 27 7,8-Dihydroxykynurenate:oxygen 8,8a-oxidoreductase (decyclizing)
R03253 27 7,8-Dihydroxykynurenate:oxygen 8,8a-oxidoreductase (decyclizing)
R04170 27 (S)-3-Hydroxydodecanoyl-CoA hydro-lyase
R04666 27 3-Ureidoisobutyrate amidohydrolase
R05517 27
R05518 27
R05687 27 dTDP-4-keto-6-Deoxyglucose reductase
R06322 27 (gibberellin-44),2-oxoglutarate:oxygen oxidoreductase
R06424 27
R06428 27
R06437 27
R06514 27
R06536 27 UDP-glucose:flavonol 3-O-D-glucosyltransferase
R06543 27 flavan-3-ol:NADP+ oxidoreductase
R06544 27
R06811 27 UDP-D-xylose:flavonol-3-O-glycoside
2''-O-beta-D-xylosyltransferase
R06813 27
UDP-glucose:flavonol-3-O-beta-D-glucosyl-(1->2)-beta-D-glucoside2'''-O-beta-D-glucosyltransferase
R06817 27
malonyl-CoA:anthocyanidin-3-O-beta-D-glucoside6''-O-malonyltransferase
R06818 27
R06964 27
R02776 28 dTDP-6-deoxy-L-talose:NADP+ 4-oxidoreductase
R02777 28 dTDP-6-deoxy-L-mannose:NADP+ 4-oxidoreductase
R03856 28 trans-Dodec-2-enoyl-CoA reductase
R04100 28 3-cis-Dodecenoyl-CoA delta3-cis-delta2-trans-isomerase
R04910 28
R05526 28
R06323 28 (gibberellin-44),2-oxoglutarate:oxygen oxidoreductase
R06423 28
R06429 28
R06430 28
R06438 28
R06440 28
R06443 28
R06550 28
R06631 28
R06819 28 UDP-glucose:cyanidin 3-O-rutinoside 5-O-beta-D-glucosyltransferase
R03735 29 (2S,3S)-2-Hydroxytridecane-1,2,3-tricarboxylate
oxaloacetate-lyase(CoA-acylating)
R03857 29 Lauroyl-CoA:(acceptor) 2,3-oxidoreductase
R03858 29 Lauroyl-CoA:acetyl-CoA C-acyltransferase
R03859 29 3-Hydroxytetradecane-1,3,4-tricarboxylate
2-oxoglutarate-lyase(CoA-acylating)
R04918 29
R05516 29
R05527 29
R06335 29
R06431 29
R06433 29
R06441 29
R06446 29
R04739 30 (S)-3-Hydroxytetradecanoyl-CoA:NAD+ oxidoreductase
R04916 30
R04917 30
R06434 30
R00356 31
R04740 31 (S)-3-Hydroxytetradecanoyl-CoA hydro-lyase
R03989 32 trans-Tetradec-2-enoyl-CoA reductase
R03990 33 Tetradecanoyl-CoA:(acceptor) 2,3-oxidoreductase
R03991 33 myristoyl-CoA:acetylCoA C-myristoyltransferase
R05321 33 n-tetradecanoyl-CoA, NADPH2:O2 oxidoreductase [11-(E)
desaturating]
R05322 33 n-tetradecanoyl-CoA, NADH:O2 oxidoreductase [11-(Z) desaturating]
R07216 33 n-tetradecanoyl-CoA,NADPH:O2 oxidoreductase [11-(E) desaturating]
R07217 33 n-tetradecanoyl-CoA,NADPH:O2 oxidoreductase [11-(Z) desaturating]
R04737 34 (S)-3-Hydroxyhexadecanoyl-CoA:NAD+ oxidoreductase
R04738 35 (S)-3-Hydroxyhexadecanoyl-CoA hydro-lyase
R01278 36 trans-Hexadec-2-enoyl-CoA reductase
R05103 36
R01274 37 Palmitoyl-CoA hydrolase
R01277 37 hexadecanal:NAD+ oxidoreductase (CoA-acylating)
R01279 37 Palmitoyl-CoA:oxygen 2-oxidoreductase
R01280 37 Palmitate:CoA ligase (AMP-forming)
R01281 37 Palmitoyl-CoA:L-serine C-palmitoyltransferase (decarboxylating)
R01927 37
R04092 37
R01703 38 Hexadecanoate:hydrogen-peroxide oxidoreductase
R01704 38 Palmitaldehyde:NAD+ oxidoreductase
R01926 38
R01928 38 UDPgalactose:sphingosine 1-beta-galactosyltransferase
R02462 38 Hexadecanol:NAD+ oxidoreductase
R02463 38 hexadecanal:NADP+ delta2-oxidoreductase
R02978 38 Sphinganine:NADP+ 3-oxidoreductase
R02979 38
R02976 39 ATP:sphinganine 1-phosphotransferase
R05104 39
R06516 39 sphinganine-1-phosphate palmitaldehyde-lyase
R06521 39 3-sn-phosphatidate phosphohydrolase
R06525 39 Sphinganine, NADPH: oxygen oxidoreductase (4-hydroxylating)
R02464 40 Sphinganine-1-phosphate pamlmitaldehyde-lyase
R06520 40 3-sn-phosphatidate phosphohydrolase
