# Supplementary material for: Local and global modes of drug action in biochemical networks
Source: BMC Chem Biol. 2009 Apr 7;9:4. doi: 10.1186/1472-6769-9-4 (PMC2670818; doi:10.1186/1472-6769-9-4)
Supplement: Additional File 3 — Full set of metabolic drug scopes. This archive contains the full set of metabolic drug scopes for 276 drugs from the DrugBank database and four metabolic networks. Individual files in the archive are named according to the following nomenclature: DrugBank accession number of the drug, followed by "_hsa" for human or "_ref" for reference network, followed by "_i" for irreversible or "_r" for reversible network. [file 1472-6769-9-4-S3.zip › aprd00040_ref_r.txt]

  Expansion curve

seeds: Oxygen H2O Obtusifoliol NADPH H+
4alpha-Methyl-5alpha-ergosta-8,14,24(28)-trien-3beta-ol Formate NADP+
Lanosterol 24,25-Dihydrolanosterol
not identified:


      compounds:

ID generation name

C00001 1 H2O
C00005 1 NADPH
C00006 1 NADP+
C00007 1 Oxygen
C00058 1 Formate
C00080 1 H+
C01724 1 Lanosterol
C01943 1 Obtusifoliol
C05109 1 24,25-Dihydrolanosterol
C11508 1 4alpha-Methyl-5alpha-ergosta-8,14,24(28)-trien-3beta-ol
C00003 2 NAD+
C00004 2 NADH
C00009 2 Orthophosphate
C00011 2 CO2
C00027 2 H2O2
C00067 2 Formaldehyde
C00153 2 Nicotinamide
C00282 2 Hydrogen
C01054 2 (S)-2,3-Epoxysqualene
C02141 2 Cycloeucalenol
C02405 2 Formyl phosphate
C03246 2 ADPribose 2'-phosphate
C05108 2 14-Demethyllanosterol
C05359 2 e-
C11455 2 4,4-Dimethyl-5alpha-cholesta-8,14,24-trien-3beta-ol
C00013 3 Pyrophosphate
C00014 3 NH3
C00020 3 AMP
C00132 3 Methanol
C00209 3 Oxalate
C00237 3 CO
C00253 3 Nicotinate
C00301 3 ADP-ribose
C00455 3 Nicotinamide D-ribonucleotide
C00704 3 O2.-
C00751 3 Squalene
C01353 3 Carbonic acid
C01902 3 Cycloartenol
C04856 3
(6S)-6-beta-Hydroxy-1,4,5,6-tetrahydronicotinamide-adeninedinucleotide
C05110 3 4alpha-Methylcholesta-8-en-3beta-ol
C05437 3 Zymosterol
C06085 3 Triterpenoid
C06701 3 Phosphonate
C08615 3 alpha-Amyrin
C08616 3 beta-Amyrin
C08628 3 Lupeol
C11205 3 Hexadimethrine bromide
C00002 4 ATP
C00008 4 ADP
C00048 4 Glyoxylate
C00054 4 Adenosine 3',5'-bisphosphate
C00086 4 Urea
C00117 4 D-Ribose 5-phosphate
C00119 4 5-Phospho-alpha-D-ribose 1-diphosphate
C00130 4 IMP
C00147 4 Adenine
C00169 4 Carbamoyl phosphate
C00192 4 Hydroxylamine
C00212 4 Adenosine
C00218 4 Methylamine
C00448 4 trans,trans-Farnesyl diphosphate
C00488 4 Formamide
C00536 4 Triphosphate
C00575 4 3',5'-Cyclic AMP
C00620 4 alpha-D-Ribose 1-phosphate
C00697 4 Nitrogen
C00857 4 Deamino-NAD+
C01010 4 Urea-1-carboxylate
C01020 4 6-Hydroxynicotinate
C01185 4 Nicotinate D-ribonucleotide
C01438 4 Methane
C01563 4 Carbamate
C03150 4 N-Ribosylnicotinamide
C03428 4 Presqualene diphosphate
C03722 4 Pyridine-2,3-dicarboxylate
C05111 4 Methostenol
C05361 4 Hydrazine
C05439 4 5alpha-Cholesta-7,24-dien-3beta-ol
C06083 4 Tetrahymanol
C06084 4 Hopanoid
C06309 4 Diplopterol
C06310 4 Diploptene
C08980 4 Soyasapogenol B
C11505 4 Propene
C00037 5 Glycine
C00081 5 ITP
C00088 5 Nitrite
C00104 5 IDP
C00111 5 Glycerone phosphate
C00121 5 D-Ribose
C00129 5 Isopentenyl diphosphate
C00144 5 GMP
C00160 5 Glycolate
C00199 5 D-Ribulose 5-phosphate
C00213 5 Sarcosine
C00262 5 Hypoxanthine
C00288 5 HCO3-
C00294 5 Inosine
C00341 5 Geranyl diphosphate
C00603 5 (-)-Ureidoglycolate
C00655 5 Xanthosine 5'-phosphate
C01059 5 2,5-Dihydroxypyridine
C01146 5 2-Hydroxy-3-oxopropanoate
C01151 5 D-Ribose 1,5-bisphosphate
C01189 5 5alpha-Cholest-7-en-3beta-ol
C01260 5 P1,P4-Bis(5'-adenosyl) tetraphosphate
C01326 5 Hydrogen cyanide
C01367 5 3'-AMP
C01417 5 Cyanate
C01566 5 Cyanamide
C01818 5 Hyponitrite
C01841 5 Pentalenene
C01860 5 Trichodiene
C02004 5 Aristolochene
C02294 5 Methylguanidine
C02466 5 Trimetaphosphate
C02739 5 Phosphoribosyl-ATP
C03090 5 5-Phosphoribosylamine
C03115 5 Farnesyl triphosphate
C03483 5 Adenosine tetraphosphate
C03736 5 alpha-D-Ribose 5-phosphate
C03845 5 5alpha-Cholest-8-en-3beta-ol
C04307 5 P1,P2-Bis(5'-adenosyl) triphosphate
C04409 5 2-Amino-3-carboxymuconate semialdehyde
C04734 5 1-(5'-Phosphoribosyl)-5-formamido-4-imidazolecarboxamide
C05360 5 Diimine
C05840 5 Iminoaspartate
C05841 5 Nicotinate D-ribonucleoside
C06059 5 Cyclic amidines
C06111 5 Nerolidyl diphosphate
C06197 5 P1,P3-Bis(5'-adenosyl) triphosphate
C06394 5 (+)-delta-Cadinene
C06555 5 Biuret
C07024 5 3'-Keto-3'-deoxy-ATP
C11500 5 5'-Dehydroadenosine
C11501 5 9-Riburonosyladenine
C11506 5 (R)-1,2-Epoxypropane
C11507 5 (S)-1,2-Epoxypropane
C12142 5 Vetispiradiene
C15508 5 1,2-Epoxypropane
C15523 5 2,6-Dihydroxynicotinate
C00035 6 GDP
C00044 6 GTP
C00049 6 L-Aspartate
C00093 6 sn-Glycerol 3-phosphate
C00118 6 (2R)-2-Hydroxy-3-(phosphonooxy)-propanal
C00168 6 Hydroxypyruvate
C00184 6 Glycerone
C00231 6 D-Xylulose 5-phosphate
C00235 6 Dimethylallyl diphosphate
C00242 6 Guanine
C00244 6 Nitrate
C00258 6 D-Glycerate
C00266 6 Glycolaldehyde
C00300 6 Creatine
C00309 6 D-Ribulose
C00345 6 6-Phospho-D-gluconate
C00353 6 Geranylgeranyl diphosphate
C00385 6 Xanthine
C00387 6 Guanosine
C00499 6 Allantoate
C00521 6 (-)-Limonene
C00546 6 Methylglyoxal
C00581 6 Guanidinoacetate
C00623 6 Glycerol 1-phosphate
C00632 6 3-Hydroxyanthranilate
C00700 6 XTP
C00802 6 Oxalureate
C00942 6 3',5'-Cyclic GMP
C00975 6 Dihydroxyfumarate
C00988 6 2-Phosphoglycolate
C01026 6 N,N-Dimethylglycine
C01043 6 N-Carbamoylsarcosine
C01068 6 D-Ribitol 5-phosphate
C01112 6 D-Arabinose 5-phosphate
C01143 6 (R)-5-Diphosphomevalonate
C01164 6 Cholesta-5,7-dien-3beta-ol
C01182 6 D-Ribulose 1,5-bisphosphate
C01358 6 NH4OH
C01596 6 Maleamate
C01685 6 D-Ribonate
C01762 6 Xanthosine
C01993 6 5'-Oxoinosine
C02091 6 Ureidoglycine
C02344 6 (-)-endo-Fenchol
C02353 6 2',3'-Cyclic AMP
C02462 6 Sabinene hydrate
C02741 6 Phosphoribosyl-AMP
C03190 6 (+)-Bornyl-diphosphate
C03394 6 Erythrulose 1-phosphate
C03614 6 Inosine 5'-tetraphosphate
C03824 6 2-Aminomuconate semialdehyde
C03838 6 5'-Phosphoribosylglycinamide
C03961 6 erythro-3-Hydroxy-L-aspartate
C04677 6 1-(5'-Phosphoribosyl)-5-amino-4-imidazolecarboxamide
C05380 6 Nicotinurate
C06019 6 D-arabino-3-Hexulose 6-phosphate
C06074 6 Myrcene
C06075 6 Terpinolene
C06076 6 Comphene
C06077 6 Pinene
C06099 6 (+)-Limonene
C06307 6 (-)-beta-Pinene
C06308 6 (-)-alpha-Pinene
C06554 6 Cyanuric acid
C07025 6 3'-Keto-3'-deoxy-AMP
C11356 6 trans,trans,cis-Geranylgeranyl diphosphate
C11811 6 1-Hydroxy-2-methyl-2-butenyl 4-diphosphate
C11824 6 Cyclic amide
C15556 6 3,4-Dihydroxy-2-butanone 4-phosphate
C00022 7 Pyruvate
C00036 7 Oxaloacetate
C00041 7 L-Alanine
C00065 7 L-Serine
C00085 7 D-Fructose 6-phosphate
C00099 7 beta-Alanine
C00116 7 Glycerol
C00122 7 Fumarate
C00152 7 L-Asparagine
C00187 7 Cholesterol
C00189 7 Ethanolamine
C00197 7 3-Phospho-D-glycerate
C00216 7 D-Arabinose
C00227 7 Acetyl phosphate
C00236 7 3-Phospho-D-glyceroyl phosphate
C00257 7 D-Gluconic acid
C00281 7 Sedoheptulose 7-phosphate
C00310 7 D-Xylulose
C00354 7 D-Fructose 1,6-bisphosphate
C00366 7 Urate
C00402 7 D-Aspartate
C00424 7 (S)-Lactaldehyde
C00438 7 N-Carbamoyl-L-aspartate
C00474 7 Ribitol
C00533 7 Nitric oxide
C00552 7 meso-Tartaric acid
C00577 7 D-Glyceraldehyde
C00631 7 2-Phospho-D-glycerate
C00791 7 Creatinine
C00898 7 (R,R)-Tartaric acid
C00937 7 (R)-Lactaldehyde
C00964 7 (-)-trans-Carveol
C01044 7 N-Formyl-L-aspartate
C01101 7 L-Ribulose 5-phosphate
C01107 7 (R)-5-Phosphomevalonate
C01123 7 (-)-trans-Isopiperitenol
C01218 7 6-Phospho-2-dehydro-D-gluconate
C01228 7 Guanosine 3',5'-bis(diphosphate)
C01236 7 D-Glucono-1,5-lactone 6-phosphate
C01261 7 P1,P4-Bis(5'-guanosyl) tetraphosphate
C01304 7 2,5-Diamino-6-hydroxy-4-(5'-phosphoribosylamino)pyrimidine
C01328 7 HO-
C01380 7 Ethylene glycol
C01384 7 Maleic acid
C01390 7 Prenol
C01414 7 Casbene
C01444 7 Oxamate
C01551 7 Allantoin
C01888 7 Aminoacetone
C01904 7 D-Arabitol
C01987 7 2-Aminophenol
C02220 7 2-Aminomuconate
C02305 7 Phosphocreatine
C02350 7 (S)(+)-Allantoin
C02452 7 Perillyl alcohol
C02512 7 3-Cyano-L-alanine
C02565 7 N-Methylhydantoin
C02569 7 Neryl diphosphate
C03082 7 4-Phospho-L-aspartate
C03139 7 N-Amidino-L-aspartate
C03166 7 Phosphoguanidinoacetate
C03427 7 Prephytoene diphosphate
C03459 7 2-Hydroxy-3-oxosuccinate
C03785 7 D-Tagatose 1,6-bisphosphate
C03794 7 N6-(1,2-Dicarboxyethyl)-AMP
C03947 7 Glycerol 1,2-cyclic phosphate
C04051 7 5-Amino-4-imidazolecarboxyamide
C04376 7 5'-Phosphoribosyl-N-formylglycinamide
C04392 7 P1,P4-Bis(5'-xanthosyl) tetraphosphate
C04442 7 2-Dehydro-3-deoxy-6-phospho-D-gluconate
C04494 7 Guanosine 3'-diphosphate 5'-triphosphate
C04574 7 di-trans,poly-cis-Undecaprenyl diphosphate
C04584 7 6-Imino-5-oxocyclohexa-1,3-dienecarboxylate
C04713 7 N6-(delta2-Isopentenyl)-adenosine 5'-monophosphate
C04895 7
2-Amino-4-hydroxy-6-(erythro-1,2,3-trihydroxypropyl)dihydropteridinetriphosphate
C04896 7
5-(5-Phospho-D-ribosylaminoformimino)-1-(5-phosphoribosyl)-imidazole-4-carboxamide
C05235 7 Hydroxyacetone
C05378 7 beta-D-Fructose 1,6-bisphosphate
C05382 7 D-Sedoheptulose 7-phosphate
C05427 7 Phytyl diphosphate
C05443 7 Vitamin D3
C05515 7 5-Ureido-4-imidazole carboxylate
C05640 7 Cinnavalininate
C05922 7 Formamidopyrimidine nucleoside triphosphate
C05999 7 Lactaldehyde
C06089 7 ent-Copalyl diphosphate
C06193 7 Guanosine 3'-phosphate
C06441 7 L-Xylulose 1-phosphate
C07271 7 Limonene-1,2-epoxide
C07272 7 Maleimide
C08734 7 2,4-Dihydroxy-6-amino-1,3,5-triazine
C11409 7 (+)-trans-Carveol
C11631 7 9-Riburonosylhypoxanthine
C11893 7 Cembrene
C11894 7 Taxa-4(5),11(12)-diene
C11901 7 Copalyl diphosphate
C11902 7 syn-Copalyl diphosphate
C15563 7 2-Amino-5-formylamino-6-(5-phosphoribosylamino)pyrimidin-4(3H)-one
C00033 8 Acetate
C00042 8 Succinate
C00074 8 Phosphoenolpyruvate
C00084 8 Acetaldehyde
C00092 8 D-Glucose 6-phosphate
C00095 8 D-Fructose
C00133 8 D-Alanine
C00149 8 (S)-Malate
C00181 8 D-Xylose
C00186 8 (S)-Lactate
C00198 8 D-Glucono-1,5-lactone
C00204 8 2-Dehydro-3-deoxy-D-gluconate
C00222 8 3-Oxopropanoate
C00256 8 (R)-Lactate
C00275 8 D-Mannose 6-phosphate
C00279 8 D-Erythrose 4-phosphate
C00312 8 L-Xylulose
C00322 8 2-Oxoadipate
C00337 8 (S)-Dihydroorotate
C00346 8 Ethanolamine phosphate
C00352 8 D-Glucosamine 6-phosphate
C00379 8 Xylitol
C00418 8 (R)-Mevalonate
C00441 8 L-Aspartate 4-semialdehyde
C00447 8 Sedoheptulose 1,7-bisphosphate
C00476 8 D-Lyxose
C00497 8 (R)-Malate
C00508 8 L-Ribulose
C00583 8 Propane-1,2-diol
C00599 8 Cholest-4-en-3-one
C00629 8 2-Dehydro-D-gluconate
C00644 8 D-Mannitol 1-phosphate
C00652 8 D-Arabinono-1,4-lactone
C00665 8 beta-D-Fructose 2,6-bisphosphate
C00679 8 5-Dehydro-4-deoxy-D-glucarate
C00684 8 2-Dehydro-3-deoxy-L-arabinonate
C00716 8 Serine
C00740 8 D-Serine
C00887 8 Nitrous oxide
C00900 8 2-Acetolactate
C00969 8 3-Hydroxypropanal
C01005 8 O-Phospho-L-serine
C01062 8 5-Dehydro-D-gluconate
C01094 8 D-Fructose 1-phosphate
C01096 8 Sorbitol 6-phosphate
C01097 8 D-Tagatose 6-phosphate
C01099 8 L-Fuculose 1-phosphate
C01127 8 4-Hydroxy-2-oxoglutarate
C01131 8 L-Rhamnulose 1-phosphate
C01159 8 2,3-Bisphospho-D-glycerate
C01172 8 beta-D-Glucose 6-phosphate
C01187 8 3-Deoxy-D-manno-octulosonate
C01233 8 sn-glycero-3-Phosphoethanolamine
C01268 8 5-Amino-6-(5'-phosphoribosylamino)uracil
C01286 8 2-Dehydro-3-deoxy-D-galactonate 6-phosphate
C01767 8 (-)-Carvone
C01802 8 Desmosterol
C01990 8 3-Oxalomalate
C02076 8 Sedoheptulose
C02107 8 (S,S)-Tartaric acid
C02161 8 Isophenoxazine
C02207 8 beta-Alanopine
C02218 8 2-Aminoacrylate
C02348 8 (R)(-)-Allantoin
C02362 8 2-Oxosuccinamate
C02485 8 (-)-Isopiperitenone
C02514 8 3-Fumarylpyruvate
C02576 8 Perillyl aldehyde
C02642 8 3-Ureidopropionate
C02720 8 N-Hydroxyarylamine
C02721 8 N-Methyl-L-alanine
C02912 8 (R)-Propane-1,2-diol
C02917 8 (S)-Propane-1,2-diol
C02979 8 Glycerol 2-phosphate
C03015 8 O-Carbamoyl-L-serine
C03065 8 3-Guanidinopropanoate
C03124 8 L-Aspartylhydroxamate
C03194 8 (R)-1-Aminopropan-2-ol
C03210 8 2,2'-Iminodipropanoate
C03227 8 3-Hydroxy-L-kynurenine
C03232 8 3-Phosphonooxypyruvate
C03248 8 Acetylenedicarboxylate
C03283 8 L-2,4-Diaminobutanoate
C03291 8 L-Xylulose 5-phosphate
C03409 8 N-Formimino-L-aspartate
C03453 8 (Z)-5-Oxohex-2-enedioate
C03508 8 L-2-Amino-3-oxobutanoic acid
C03548 8 trans-2,3-Epoxysuccinate
C03557 8 (2-Aminoethyl)phosphonate
C03594 8 7alpha-Hydroxycholesterol
C03600 8 Carboxymethyloxysuccinate
C03684 8 6-Pyruvoyltetrahydropterin
C03703 8 L-5-Carboxymethylhydantoin
C03716 8 Oxaloacetate 4-methyl ester
C03790 8 N-(Carboxymethyl)-D-alanine
C03826 8 2-Dehydro-3-deoxy-D-xylonate
C03921 8 2-Dehydro-3-deoxy-D-glucarate
C03979 8 2-Dehydro-3-deoxy-L-rhamnonate
C03981 8 2-Hydroxyethylenedicarboxylate
C04115 8 4-Carboxy-4-hydroxy-2-oxoadipate
C04184 8 4-Hydroxy-4-methyl-2-oxoglutarate
C04509 8 di-trans,poly-cis-Decaprenyl diphosphate
C04823 8 1-(5'-Phosphoribosyl)-5-amino-4-(N-succinocarboxamide)-imidazole
C04874 8
2-Amino-4-hydroxy-6-(D-erythro-1,2,3-trihydroxypropyl)-7,8-dihydropteridine
C04916 8
N-(5'-Phospho-D-1'-ribulosylformimino)-5-amino-1-(5''-phospho-D-ribosyl)-4-imidazolecarboxamide
C05345 8 beta-D-Fructose 6-phosphate
C05406 8 (4S)-5-Hydroxy-2,4-dioxopentanoate
C05413 8 Phytoene
C05418 8 Cholesterol-5beta,6beta-epoxide
C05419 8 Cholesterol-5alpha,6beta-epoxide
C05421 8 cis-Phytoene
C05500 8 20alpha-Hydroxycholesterol
C05502 8 22beta-Hydroxycholesterol
C05513 8 Urate-3-ribonucleoside
C05516 8 5-Amino-4-imidazole carboxylate
C05665 8 beta-Aminopropion aldehyde
C05670 8 beta-Aminopropionitrile
C05820 8 (L-Seryl)adenylate
C05923 8 2,5-Diaminopyrimidine nucleoside triphosphate
C05925 8 Dihydroneopterin phosphate
C05946 8 D-4-Hydroxy-2-oxoglutarate
C06010 8 (S)-2-Acetolactate
C06033 8 Parapyruvate
C06086 8 Pimaradiene
C06090 8 ent-Kaurene
C06148 8
2,5-Diamino-6-(5'-triphosphoryl-3',4'-trihydroxy-2'-oxopentyl)-amino-4-oxopyrimidine
C06159 8 2-Dehydro-3-deoxy-D-fuconate
C06194 8 2',3'-Cyclic GMP
C06393 8 2,3-Diaminopropanoate
C06548 8 Ethylene oxide
C07276 8 Limonene-1,2-diol
C07836 8 D-glycero-D-manno-Heptose 7-phosphate
C08733 8 2-Hydroxy-4,6-diamino-1,3,5-triazine
C11383 8 (+)-(S)-Carvone
C11437 8 1-Deoxy-D-xylulose 5-phosphate
C11511 8 threo-3-Hydroxy-L-aspartate
C11821 8 5-Hydroxyisourate
C11822 8 2-Aminomalonate semialdehyde
C11877 8 (+)-Sandaracopimaradiene
C11878 8 (-)-Abietadiene
C11879 8 Levopimaradiene
C11880 8 Neoabietadiene
C11881 8 Palustradiene
C11891 8 Aphidicol-16-ene
C11892 8 Aphidicol-15-ene
C12248 8 5-Hydroxy-2-oxo-4-ureido-2,5-dihydro-1H-imidazole-5-carboxylate
C13550 8 24-Hydroxycholesterol
C00031 9 D-Glucose
C00158 9 Citrate
C00159 9 D-Mannose
C00188 9 L-Threonine
C00221 9 beta-D-Glucose
C00232 9 Succinate semialdehyde
C00259 9 L-Arabinose
C00263 9 L-Homoserine
C00267 9 alpha-D-Glucose
C00295 9 Orotate
C00311 9 Isocitrate
C00314 9 Pyridoxine
C00328 9 L-Kynurenine
C00329 9 D-Glucosamine
C00357 9 N-Acetyl-D-glucosamine 6-phosphate
C00383 9 Malonate
C00392 9 Mannitol
C00429 9 5,6-Dihydrouracil
C00433 9 2,5-Dioxopentanoate
C00469 9 Ethanol
C00479 9 Propanal
C00502 9 D-Xylonate
C00514 9 D-Mannonate
C00532 9 L-Arabitol
C00545 9 L-Arabinonate
C00596 9 2-Hydroxy-2,4-pentadienoate
C00597 9 3-Phosphoglycerate
C00618 9 3-Dehydro-L-gulonate
C00636 9 D-Mannose 1-phosphate
C00663 9 beta-D-Glucose 1-phosphate
C00668 9 alpha-D-Glucose 6-phosphate
C00673 9 2-Deoxy-D-ribose 5-phosphate
C00711 9 Malate
C00770 9 L-Idonate
C00772 9 Mevaldate
C00794 9 D-Sorbitol
C00795 9 D-Tagatose
C00804 9 Propynoate
C00810 9 (R)-Acetoin
C00817 9 D-Altronate
C00818 9 D-Glucarate
C00861 9 L-Rhamnulose
C00878 9 D-Arabinonate
C00879 9 D-Galactarate
C00979 9 O-Acetyl-L-serine
C00986 9 1,3-Diaminopropane
C00993 9 D-Alanyl-D-alanine
C01013 9 3-Hydroxypropanoate
C01042 9 N-Acetyl-L-aspartate
C01073 9 N-Acetyl-beta-alanine
C01108 9 1,2,3-Trihydroxybenzene
C01113 9 D-Galactose 6-phosphate
C01177 9 Inositol 1-phosphate
C01216 9 2-Dehydro-3-deoxy-D-galactonate
C01300 9 2-Amino-4-hydroxy-6-hydroxymethyl-7,8-dihydropteridine
C01394 9 Xylose
C01508 9 L-Lyxose
C01548 9 Acetylene
C01680 9 D-Fuconate
C01721 9 L-Fuculose
C01837 9 Nitroethane
C01934 9 L-Rhamnonate
C02132 9 Acetylpyruvate
C02143 9 D-threo-Aldose
C02167 9 Maleylpyruvate
C02266 9 D-Xylonolactone
C02336 9 beta-D-Fructose
C02360 9 2-Hydroxyadipate
C02457 9 Propane-1,3-diol
C02501 9 2-Hydroxymuconate
C02532 9 D-O-Phosphoserine
C02612 9 (R)-2-Methylmalate
C02614 9 (S)-2-Methylmalate
C02709 9 N-Acetoxyarylamine
C02780 9 2,5-Didehydro-D-gluconate
C02798 9 3-Phosphonopyruvate
C02888 9 Sorbose 1-phosphate
C02895 9 Xylitol 5-phosphate
C03071 9 3-aci-Nitropropanoate
C03091 9 5beta-Cholestan-3-one
C03167 9 Phosphonoacetaldehyde
C03214 9 2-Amino-3-oxobutanoate
C03238 9 5alpha-Cholestan-3-one
C03267 9 beta-D-Fructose 2-phosphate
C03340 9 L-2,3-Dihydrodipicolinate
C03341 9 2-Amino-4-oxopentanoic acid
C03393 9 4-Phospho-D-erythronate
C03589 9 4-Hydroxy-2-oxopentanoate
C03752 9 2-Amino-2-deoxy-D-gluconate
C03872 9 L-Serine-phosphoethanolamine
C03910 9 (24R,24'R)-Fucosterol epoxide
C04006 9 1D-myo-Inositol 3-phosphate
C04039 9 2,3-Dihydroxy-3-methylbutanoate
C04181 9 3-Hydroxy-3-methyl-2-oxobutanoic acid
C04244 9 6-Lactoyl-5,6,7,8-tetrahydropterin
C04272 9 (R)-2,3-Dihydroxy-3-methylbutanoate
C04324 9 4-Carboxy-2-hydroxy-cis,cis-muconate
C04349 9 (4S)-4,6-Dihydroxy-2,5-dioxohexanoate
C04454 9 5-Amino-6-(5'-phosphoribitylamino)uracil
C04456 9 6-Phospho-5-dehydro-2-deoxy-D-gluconate
C04471 9 (4S,5S)-4,5-Dihydroxy-2,6-dioxohexanoate
C04478 9 3-Deoxy-D-manno-octulosonate 8-phosphate
C04593 9 (2S,3R)-3-Hydroxybutane-1,2,3-tricarboxylate
C04691 9 2-Dehydro-3-deoxy-D-arabino-heptonate 7-phosphate
C04751 9 1-(5-Phospho-D-ribosyl)-5-amino-4-imidazolecarboxylate
C05133 9 4-Imidazolone-5-acetate
C05239 9 5-Aminoimidazole
C05364 9 4-Carboxy-2-oxo-3-hexenedioate
C05414 9 Phytofluene
C05425 9 3beta,5alpha,6beta-Cholestanetriol
C05455 9 7alpha-Hydroxycholest-4-en-3-one
C05499 9 17alpha,20alpha-Dihydroxycholesterol
C05501 9 20alpha,22beta-Dihydroxycholesterol
C05519 9 L-Allothreonine
C05533 9 Oxaloglutarate
C05569 9 5'-Phospho-D-1-ribulosylformimine
C05636 9 3-Hydroxykynurenamine
C05662 9 Homoisocitrate
C05672 9 2-Amino-3-phosphonopropanoate
C05682 9 Phosphonoacetate
C05854 9 4-Carboxy-2-oxo-4-pentanoate
C05947 9 L-erythro-4-Hydroxyglutamate
C05993 9 Acetyl adenylate
C06034 9 4-Hydroxy-4-methylglutamate
C06035 9 4-Methylene-2-oxoglutarate
C06156 9 alpha-D-Glucosamine 1-phosphate
C06189 9 Cyclic 2,3-bisphospho-D-glycerate
C06222 9 Sedoheptulose 1-phosphate
C06244 9 Acetamide
C06311 9 Galactitol 1-phosphate
C06316 9 D-erythro-Ascorbate
C06434 9 5'-Acetylphosphoadenosine
C06440 9 2-Dehydro-D-glucono-1,5-lactone
C06442 9 N-gamma-Acetyldiaminobutyrate
C06547 9 Ethylene
C06735 9 Aminoacetaldehyde
C06772 9 Diethanolamine
C06876 9 Nitrosobenzene
C06893 9 2-Deoxy-5-keto-D-gluconic acid 6-phosphate
C08737 9 Melamine
C11395 9 (4R,6R)-cis-Carveol
C11408 9 (4S,6S)-cis-Carveol
C11412 9 (1R,4S)-Iso-dihydrocarvone
C11434 9 2-C-Methyl-D-erythritol 4-phosphate
C11472 9 D-glycero-D-manno-Heptose 1,7-bisphosphate
C11872 9 Kaur-16-en-18-ol
C11924 9 Perillic acid
C11937 9 (1S,4R)-1-Hydroxy-2-oxolimonene
C14899 9 3-Dehydro-L-gulonate 6-phosphate
C15499 9 Pentane-2,4-dione
C15518 9 (24S)-Cholest-5-ene-3beta,7alpha,24-triol
C00026 10 2-Oxoglutarate
C00089 10 Sucrose
C00096 10 GDP-mannose
C00103 10 D-Glucose 1-phosphate
C00106 10 Uracil
C00108 10 Anthranilate
C00109 10 2-Oxobutanoate
C00137 10 myo-Inositol
C00140 10 N-Acetyl-D-glucosamine
C00141 10 3-Methyl-2-oxobutanoic acid
C00164 10 Acetoacetate
C00185 10 Cellobiose
C00208 10 Maltose
C00247 10 L-Sorbose
C00250 10 Pyridoxal
C00252 10 Isomaltose
C00272 10 Tetrahydrobiopterin
C00333 10 D-Galacturonate
C00394 10 GDP-glucose
C00417 10 cis-Aconitate
C00430 10 5-Aminolevulinate
C00489 10 Glutarate
C00507 10 L-Rhamnose
C00511 10 Propenoate
C00558 10 D-Tagaturonate
C00627 10 Pyridoxine phosphate
C00628 10 2,5-Dihydroxybenzoate
C00672 10 2-Deoxy-D-ribose 1-phosphate
C00682 10 2-Hydroxymuconate semialdehyde
C00689 10 alpha,alpha'-Trehalose 6-phosphate
C00741 10 Diacetyl
C00800 10 L-Gulonate
C00813 10 Barbiturate
C00815 10 Citramalate
C00820 10 D-Threonine
C00880 10 D-Galactonate
C00905 10 D-Fructuronate
C00944 10 3-Dehydroquinate
C00989 10 4-Hydroxybutanoic acid
C01019 10 6-Deoxy-L-galactose
C01077 10 O-Acetyl-L-homoserine
C01083 10 alpha,alpha-Trehalose
C01102 10 O-Phospho-L-homoserine
C01103 10 Orotidine 5'-phosphate
C01114 10 L-Arabinono-1,4-lactone
C01118 10 O-Succinyl-L-homoserine
C01215 10 2-(Acetamidomethylene)succinate
C01225 10 sn-glycero-3-Phospho-1-inositol
C01252 10 4-(2-Aminophenyl)-2,4-dioxobutanoate
C01424 10 Gallate
C01537 10 Urethane
C01697 10 Galactitol
C01732 10 Mesaconate
C01751 10 Resorcinol
C01769 10 (S)-Acetoin
C01801 10 Deoxyribose
C02024 10 D-Mannuronate
C02226 10 2-Methylmaleate
C02373 10 4-Methylpentanal
C02591 10 Sucrose 6-phosphate
C02655 10 6-Acetyl-D-glucose
C02657 10 6-Methylsalicylate
C02670 10 D-Glucuronolactone
C02700 10 L-Formylkynurenine
C02752 10 Triacetate lactone
C02753 10 D-Xylono-1,4-lactone
C02779 10 2-Dehydro-D-glucose
C02835 10 Imidazole-4-acetate
C02948 10 4-Hydroxyhexan-3-one
C02991 10 L-Rhamnono-1,4-lactone
C02995 10 Maltose 6'-phosphate
C03044 10 (R,R)-Butane-2,3-diol
C03107 10 D-Glucono-1,4-lactone
C03373 10 Aminoimidazole ribotide
C03761 10 3-Hydroxy-3-methylglutarate
C03855 10 Cholesteryl-beta-D-glucoside
C03906 10 beta-L-Arabinose 1-phosphate
C03932 10 5-Dehydro-2-deoxy-D-gluconate
C03943 10 (2R,4S)-2,4-Diaminopentanoate
C03972 10 2,3,4,5-Tetrahydrodipicolinate
C04002 10 But-1-ene-1,2,4-tricarboxylate
C04053 10 5-Dehydro-4-deoxy-D-glucuronate
C04062 10 D-myo-Inositol 1,3-bisphosphate
C04063 10 D-myo-Inositol 3,4-bisphosphate
C04225 10 (Z)-But-2-ene-1,2,3-tricarboxylate
C04256 10 N-Acetyl-D-glucosamine 1-phosphate
C04257 10 N-Acetyl-D-mannosamine 6-phosphate
C04281 10 L-1-Pyrroline-3-hydroxy-5-carboxylate
C04282 10 1-Pyrroline-4-hydroxy-2-carboxylate
C04299 10 D-myo-Inositol 1,2-cyclic phosphate
C04451 10 4-Carboxy-2-hydroxyhexa-2,4-dienedioate
C04479 10 2-Hydroxy-6-oxonona-2,4-diene-1,9-dioate
C04484 10 4-Carboxy-2-hydroxymuconate semialdehyde
C04534 10 6-Phospho-beta-D-glucosyl-(1,4)-D-glucose
C04575 10 (4R,5S)-4,5,6-Trihydroxy-2,3-dioxohexanoate
C04732 10 4-(1-D-Ribitylamino)-5-amino-2,6-dihydroxypyrimidine
C04807 10 2-Amino-7,8-dihydro-4-hydroxy-6-(diphosphooxymethyl)pteridine
C05138 10 17alpha-Hydroxypregnenolone
C05379 10 Oxalosuccinate
C05383 10 Aminosugars
C05396 10 Lactose 6-phosphate
C05405 10 L-Arabinono-1,5-lactone
C05430 10 zeta-Carotene
C05451 10 7alpha-Hydroxy-5beta-cholestan-3-one
C05457 10 7alpha,12alpha-Dihydroxycholest-4-en-3-one
C05520 10 2-Amino-3-oxoadipate
C05601 10 4-Hydroxy-2-oxo-heptanedioate
C05637 10 4,8-Dihydroxyquinoline
C05938 10 L-4-Hydroxyglutamate semialdehyde
C05979 10 Propane-1-ol
C05985 10 2-Propyn-1-al
C06051 10 Isopyridoxal
C06054 10 2-Oxo-3-hydroxy-4-phosphobutanoate
C06192 10 ADP-mannose
C06195 10 Imidazolone
C06201 10 2,4-Dihydroxyhept-2-enedioate
C06210 10 2-Hydroxy-6-keto-2,4-heptadienoate
C06231 10 Ectoine
C06234 10 4-Methyl-L-glutamate
C06312 10 L-Tagatose 6-phosphate
C06455 10 Hydroxymethylphosphonate
C06762 10 4-Hydroxy-2-oxohexanoic acid
C06771 10 Triethanolamine
C06813 10 Nitrobenzene
C06892 10 2-Deoxy-5-keto-D-gluconic acid
C07838 10 D-glycero-D-manno-Heptose 1-phosphate
C11405 10 (3R)-3-Isopropenyl-6-oxoheptanoate
C11410 10 (1R,2S,4S)- Neoiso-dihydrocarveol
C11411 10 (1R,2R,4S)-Iso-dihydrocarveol
C11415 10 (1S,4S)-Dihydrocarvone
C11873 10 Kaur-16-en-18-al
C12624 10 2-Hydroxy-6-ketononatrienedioate
C15548 10 2-alpha-D-Glucosyl-D-glucose
C15667 10 5-carboxyamino-1-(5-phospho-D-ribosyl)imidazole
C00018 11 Pyridoxal phosphate
C00025 11 L-Glutamate
C00078 11 L-Tryptophan
C00090 11 Catechol
C00105 11 UMP
C00124 11 D-Galactose
C00163 11 Propanoate
C00183 11 L-Valine
C00191 11 D-Glucuronate
C00196 11 2,3-Dihydroxybenzoate
C00207 11 Acetone
C00217 11 D-Glutamate
C00230 11 3,4-Dihydroxybenzoate
C00243 11 Lactose
C00251 11 Chorismate
C00268 11 Dihydrobiopterin
C00273 11 5-Dehydro-D-fructose
C00292 11 Aniline
C00296 11 Quinate
C00299 11 Uridine
C00330 11 Deoxyguanosine
C00349 11 2-Methyl-3-oxopropanoate
C00380 11 Cytosine
C00466 11 Acetoin
C00490 11 Itaconate
C00498 11 ADP-glucose
C00515 11 D-Ornithine
C00526 11 Deoxyuridine
C00530 11 p-Benzenediol
C00534 11 Pyridoxamine
C00559 11 Deoxyadenosine
C00587 11 3-Hydroxybenzoate
C00645 11 N-Acetyl-D-mannosamine
C00660 11 D-Glucose 1,6-bisphosphate
C00691 11 2,4,6/3,5-Pentahydroxycyclohexanone
C00846 11 3-Oxoadipate
C00847 11 4-Pyridoxate
C00931 11 Porphobilinogen
C00940 11 2-Oxoglutaramate
C00966 11 2-Dehydropantoate
C00971 11 4-Pyridoxolactone
C00976 11 GDP-D-mannuronate
C01040 11 L-Gulono-1,4-lactone
C01061 11 4-Fumarylacetoacetate
C01088 11 (R)-3,3-Dimethylmalate
C01089 11 (R)-3-Hydroxybutanoate
C01093 11 Cellobiono-1,5-lactone
C01133 11 N-Acetyl-D-glucosaminate
C01157 11 trans-4-Hydroxy-L-proline
C01168 11 Pseudouridine 5'-phosphate
C01176 11 17alpha-Hydroxyprogesterone
C01222 11 GDP-4-dehydro-6-deoxy-D-mannose
C01227 11 3beta-Hydroxyandrost-5-en-17-one
C01231 11 alpha-D-Glucose 1,6-bisphosphate
C01234 11 1-Aminocyclopropane-1-carboxylate
C01243 11 1D-myo-Inositol 1,3,4-trisphosphate
C01251 11 2-Hydroxybutane-1,2,4-tricarboxylate
C01270 11 3-Hydroxy-2-methylpyridine-5-carboxylate
C01279 11 4-Amino-5-hydroxymethyl-2-methylpyrimidine
C01467 11 3-Cresol
C01507 11 L-Iditol
C01572 11 Digallate
C01659 11 Acrylamide
C01674 11 Chitobiose
C01717 11 4-Hydroxy-2-quinolinecarboxylic acid
C01742 11 Palatinose
C01757 11 Triacetate
C01998 11 Acrylonitrile
C02048 11 Laminaribiose
C02130 11 Acetyl-maltose
C02170 11 Methylmalonate
C02225 11 2-Methylcitrate
C02273 11 Digalacturonate
C02280 11 GDP-L-galactose
C02341 11 trans-Aconitate
C02431 11 L-Rhamnofuranose
C02488 11 (R)-2-Ethylmalate
C02504 11 (2S)-2-Isopropylmalate
C02630 11 2-Hydroxyglutarate
C02637 11 3-Dehydroshikimate
C02718 11 N-Formiminoglycine
C02775 11 2,3-Dihydroxyindole
C02800 11 4,5-Dioxopentanoate
C02814 11 Benzene-1,2,4-triol
C02876 11 Propanoyl phosphate
C02923 11 2,3-Dihydroxytoluene
C02964 11 D-Glucosyl-D-mannose
C02985 11 L-Fucose 1-phosphate
C03030 11 Uracil 5-carboxylate
C03046 11 (S,S)-Butane-2,3-diol
C03063 11 2-Oxohept-3-enedioate
C03147 11 N-Malonylanthranilate
C03217 11 2-Hydroxy-3-oxoadipate
C03273 11 5-Oxopentanoate
C03277 11 Imidazol-5-yl-pyruvate
C03293 11 N-Adenylylanthranilate
C03383 11 D-Galactono-1,4-lactone
C03440 11 cis-4-Hydroxy-D-proline
C03546 11 myo-Inositol 4-phosphate
C03584 11 3-(Uracil-1-yl)-L-alanine
C03618 11 L-threo-3-Methylaspartate
C03623 11 N-Methyl-2-oxoglutaramate
C03661 11 1F-beta-D-Fructosylsucrose
C03671 11 2-Pyrone-4,6-dicarboxylate
C03741 11 (S)-4-Amino-5-oxopentanoate
C03871 11 L-2-Amino-6-oxoheptanedioate
C04037 11 1-Phospho-alpha-D-galacturonate
C04044 11 3-(2,3-Dihydroxyphenyl)propanoate
C04302 11 N-(5-Phospho-D-ribosyl)anthranilate
C04332 11 6,7-Dimethyl-8-(1-D-ribityl)lumazine
C04437 11 1-(5-Phosphoribosyl)imidazole-4-acetate
C04462 11 N-Succinyl-2-L-amino-6-oxoheptanedioate
C04480 11 3-Carboxy-2-hydroxymuconate semialdehyde
C04540 11 N4-(Acetyl-beta-D-glucosaminyl)asparagine
C04640 11 2-(Formamido)-N1-(5'-phosphoribosyl)acetamidine
C04733 11 4-(4-Deoxy-beta-D-gluc-4-enuronosyl)-D-galacturonate
C05130 11 Imidazole-4-acetaldehyde
C05375 11 2-Hydroxy-2-hydropyrone-4,6-dicarboxylate
C05411 11 L-Xylonate
C05412 11 L-Lyxonate
C05422 11 L-Dehydroascorbate
C05431 11 Neurosporene
C05452 11 3alpha,7alpha-Dihydroxy-5beta-cholestane
C05453 11 7alpha,12alpha-Dihydroxy-5beta-cholestan-3-one
C05487 11 17alpha,21-Dihydroxypregnenolone
C05512 11 Deoxyinosine
C05539 11 N-Acetyl-L-2-amino-6-oxopimelate
C05572 11 4-Oxoglutaramate
C05585 11 Gentisate aldehyde
C05600 11 2-Hydroxyhepta-2,4-dienedioate
C05616 11 3-O-Methylgallate
C05645 11 4-(2-Amino-3-hydroxyphenyl)-2,4-dioxobutanoate
C05653 11 Formylanthranilate
C05655 11 5-(2'-Carboxyethyl)-4,6-dihydroxypicolinate
C05835 11 2-Formaminobenzoylacetate
C05941 11 2-Oxo-4-hydroxy-5-aminovalerate
C05942 11 Pyrrole-2-carboxylate
C05983 11 Propinol adenylate
C05984 11 2-Hydroxybutanoic acid
C06002 11 (S)-Methylmalonate semialdehyde
C06029 11 L-threo-3-Methylmalate
C06030 11 Methyloxaloacetate
C06031 11 D-threo-3-Methylmalate
C06032 11 D-erythro-3-Methylmalate
C06118 11 4-(4-Deoxy-alpha-D-gluc-4-enuronosyl)-D-galacturonate
C06144 11 3-Butynoate
C06219 11 Cellotriose
C06241 11 N-Acetylneuraminate 9-phosphate
C06313 11 Biopterin
C06397 11 ADP-D-glycero-D-manno-heptose
C06430 11 D-Galacturonolactone
C06761 11 (4E)-2-Oxohexenoic acid
C06891 11 D-2,3-Diketo 4-deoxy-epi-inositol
C07087 11 2-Hydroxy-6-oxoocta-2,4,7-trienoate
C08062 11 2-Hydroxy-6-oxo-(2'-aminophenyl)-hexa-2,4-dienoate
C11354 11 2-Hydroxy-cis-hex-2,4-dienoate
C11404 11 (3R)-6-Hydroxy-3-isopropenyl-heptanoate
C11413 11 (1S,2S,4S)-Dihydrocarveol
C11416 11 (1S,2R,4S)-Neo-dihydrocarveol
C11516 11 2-(alpha-D-Mannosyl)-3-phosphoglycerate
C11638 11 3-Amino-2-oxopropyl phosphate
C11874 11 Kaur-16-en-18-oic acid
C12623 11 trans-2,3-Dihydroxycinnamate
C15585 11 myo-Inositol phosphate
C00015 12 UDP
C00029 12 UDP-glucose
C00055 12 CMP
C00064 12 L-Glutamine
C00072 12 Ascorbate
C00075 12 UTP
C00077 12 L-Ornithine
C00135 12 L-Histidine
C00146 12 Phenol
C00148 12 L-Proline
C00156 12 4-Hydroxybenzoate
C00180 12 Benzoate
C00254 12 Prephenate
C00255 12 Riboflavin
C00270 12 N-Acetylneuraminate
C00280 12 Androst-4-ene-3,17-dione
C00286 12 dGTP
C00325 12 GDP-L-fucose
C00331 12 Indolepyruvate
C00334 12 4-Aminobutanoate
C00360 12 dAMP
C00362 12 dGMP
C00365 12 dUMP
C00388 12 1H-Imidazole-4-ethanamine
C00398 12 Tryptamine
C00431 12 5-Aminopentanoate
C00439 12 N-Formimino-L-glutamate
C00446 12 alpha-D-Galactose 1-phosphate
C00463 12 Indole
C00472 12 p-Benzoquinone
C00475 12 Cytidine
C00492 12 Raffinose
C00493 12 Shikimate
C00522 12 (R)-Pantoate
C00544 12 Homogentisate
C00568 12 4-Aminobenzoate
C00624 12 N-Acetyl-L-glutamate
C00643 12 5-Hydroxy-L-tryptophan
C00647 12 Pyridoxamine phosphate
C00680 12 meso-2,6-Diaminoheptanedioate
C00792 12 D-Arginine
C00805 12 Salicylate
C00819 12 D-Glutamine
C00881 12 Deoxycytidine
C00885 12 Isochorismate
C00954 12 Indole-3-acetate
C00956 12 L-2-Aminoadipate
C00977 12 L-Tryptophanamide
C01024 12 Hydroxymethylbilane
C01036 12 4-Maleylacetoacetate
C01045 12 N-Formyl-L-glutamate
C01046 12 N-Methyl-L-glutamate
C01053 12 (R)-4-Dehydropantoate
C01110 12 5-Amino-2-oxopentanoic acid
C01163 12 3-Carboxy-cis,cis-muconate
C01165 12 L-Glutamate 5-semialdehyde
C01188 12 3-Hydroxy-2-methylpropanoate
C01195 12 1-Phospho-alpha-D-glucuronate
C01198 12 3-(2-Hydroxyphenyl)propanoate
C01205 12 (R)-3-Amino-2-methylpropanoate
C01220 12 1D-myo-Inositol 1,4-bisphosphate
C01235 12 1-alpha-D-Galactosyl-myo-inositol
C01239 12 N-Acetyl-beta-D-glucosaminylamine
C01249 12 7,8-Dihydro-7,8-dihydroxykynurenate
C01269 12 5-O-(1-Carboxyvinyl)-3-phosphoshikimate
C01272 12 1D-myo-Inositol 1,3,4,5-tetrakisphosphate
C01302 12 1-(2-Carboxyphenylamino)-1'-deoxy-D-ribulose 5'-phosphate
C01368 12 3'-UMP
C01455 12 Toluene
C01468 12 4-Cresol
C01542 12 o-Cresol
C01667 12 Bacitracin
C01845 12 Propan-2-ol
C01877 12 4-Oxoproline
C01879 12 5-Oxoproline
C01988 12 2-Nitrophenol
C02013 12 Cellotetraose
C02067 12 Pseudouridine
C02116 12 2-Nitropropane
C02222 12 2-Maleylacetate
C02235 12 4-Nitrocatechol
C02237 12 5-Oxo-D-proline
C02238 12 5-Oxo-L-proline
C02351 12 1,2-Benzoquinone
C02372 12 4-Hydroxyaniline
C02470 12 Xanthurenic acid
C02480 12 cis,cis-Muconate
C02558 12 N-Acetylarylamine
C02624 12 2,3-Dimethylmalate
C02631 12 2-Isopropylmaleate
C02659 12 Acetone cyanohydrin
C02669 12 D-Galactono-1,5-lactone
C02674 12 Deoxyribonolactone
C02693 12 Indole-3-acetamide
C02787 12 2-Methylpropanamine
C02977 12 GDP-6-deoxy-D-talose
C03079 12 4-Hydroxy-L-glutamate
C03117 12 GDP-6-deoxy-D-mannose
C03153 12 N5-Methyl-L-glutamine
C03223 12 3,4-Dihydroxyphthalate
C03230 12 3-Indoleglycolaldehyde
C03233 12 4,5-Dihydroxyphthalate
C03269 12 D-galacto-Hexodialdose
C03284 12 L-3-Amino-isobutanoate
C03287 12 L-Glutamyl 5-phosphate
C03289 12 L-xylo-Hexulonolactone
C03387 12 D-Glucurono-6,2-lactone
C03506 12 Indoleglycerol phosphate
C03586 12 2-Oxo-2,3-dihydrofuran-5-acetate
C03666 12 2-Carboxy-cis,cis-muconate
C03676 12 3-Hydroxy-cis,cis-muconate
C03734 12 alpha-D-Glutamyl phosphate
C03817 12 (S)-3-(Imidazol-5-yl)lactate
C03861 12 Dibenzo[1,4]dioxin-2,3-dione
C03912 12 (S)-1-Pyrroline-5-carboxylate
C04030 12 (2,3-Dihydroxybenzoyl)adenylate
C04052 12 5-Carboxy-2-oxohept-3-enedioate
C04091 12 cis-1,2-Dihydrobenzene-1,2-diol
C04171 12 2,3-Dihydro-2,3-dihydroxybenzoate
C04204 12 N-(2,3-Dihydroxybenzoyl)-L-serine
C04221 12 trans-1,2-Dihydrobenzene-1,2-diol
C04287 12 3,5/4-Trihydroxycyclohexa-1,2-dione
C04290 12 4-(3-Methylbut-2-enyl)-L-tryptophan
C04295 12 Androst-5-ene-3beta,17beta-diol
C04359 12 1-Deoxy-D-altro-heptulose 7-phosphate
C04390 12 N6-Acetyl-LL-2,6-diaminoheptanedioate
C04421 12 N-Succinyl-LL-2,6-diaminoheptanedioate
C04477 12 1D-myo-Inositol 1,3,4,6-tetrakisphosphate
C04518 12 17alpha,20alpha-Dihydroxypregn-4-en-3-one
C04546 12 (R)-3-((R)-3-Hydroxybutanoyloxy)butanoate
C04556 12 4-Amino-2-methyl-5-phosphomethylpyrimidine
C04592 12 Toluene-cis-dihydrodiol
C04604 12 3-Hydroxy-2-methylpyridine-4,5-dicarboxylate
C04634 12 1,6-Dihydroxycyclohexa-2,4-diene-1-carboxylate
C05131 12 (1-Ribosylimidazole)-4-acetate
C05139 12 16alpha-Hydroxydehydroepiandrosterone
C05281 12 5-Methylbarbiturate
C05385 12 D-Glucuronate 1-phosphate
C05399 12 Melibiitol
C05400 12 Epimelibiose
C05401 12 3-beta-D-Galactosyl-sn-glycerol
C05402 12 Melibiose
C05444 12 3alpha,7alpha,26-Trihydroxy-5beta-cholestane
C05454 12 3alpha,7alpha,12alpha-Trihydroxy-5beta-cholestane
C05488 12 11-Deoxycortisol
C05489 12 11beta,17alpha,21-Trihydroxypregnenolone
C05497 12 21-Deoxycortisol
C05568 12 Imidazole lactate
C05654 12 5-(2'-Formylethyl)-4,6-dihydroxypicolinate
C05658 12 Indoxyl
C05711 12 gamma-Glutamyl-beta-cyanoalanine
C05765 12 L-Glutamyl 1-phosphate
C05829 12 N-Carbamyl-L-glutamate
C05931 12 N-Succinyl-L-glutamate
C06001 12 (S)-3-Hydroxyisobutyrate
C06050 12 2-Methyl-3-hydroxy-5-formylpyridine-4-carboxylate
C06055 12 O-Phospho-4-hydroxy-L-threonine
C06145 12 3-Butyn-1-al
C06187 12 Arbutin 6-phosphate
C06318 12 (3S,4R)-3,4-Dihydroxycyclohexa-1,5-diene-1,4-dicarboxylate
C06321 12 1,6-Dihydroxy-cis-2,4-cyclohexadiene-1-carboxylic acid
C06330 12 Quinoline-3,4-diol
C06398 12 ADP-L-glycero-D-manno-heptose
C06603 12 cis,trans-4-Hydroxymuconic semialdehyde
C06672 12 Vanillate
C06680 12 4-Hydroxyphthalate
C06720 12 1,6-Dihydroxy-5-methylcyclohexa-2,4-dienecarboxylate
C06731 12 1,2-Dihydroxy-6-methylcyclohexa-3,5-dienecarboxylate
C06732 12 alpha,beta-Didehydrotryptophan
C06760 12 2-Hydroxy-5-methyl-cis,cis-muconic semialdehyde
C07085 12 3-Vinylcatechol
C07103 12 2-Hydroxy-1,4-benzoquinone
C07123 12 2-Hydroxy-6-oxo-octa-2,4-dienoate
C07335 12 2-Amino-3-oxo-4-phosphonooxybutyrate
C07479 12 2-Oxo-5-methyl-cis-muconate
C07734 12 2-Hydroxy-6-oxo-6-(2-hydroxyphenoxy)-hexa-2,4-dienoate
C08061 12 2'-Aminobiphenyl-2,3-diol
C10517 12 2-(beta-D-Glucosyl)-sn-glycerol 3-phosphate
C10906 12 D-Fructose
C11355 12 4-Amino-4-deoxychorismate
C11402 12 (4R,7R)-4-Isopropenyl-7-methyl-2-oxo-oxepanone
C11457 12 3-(3-Hydroxy-phenyl)-propanoic acid
C11503 12 3-Hydroxy-1H-quinolin-4-one
C11544 12 2(alpha-D-Mannosyl)-D-glycerate
C11588 12 cis-3-(Carboxy-ethyl)-3,5-cyclo-hexadiene-1,2-diol
C11875 12 ent-7alpha-Hydroxykaur-16-en-19-oic acid
C12621 12 trans-3-Hydroxycinnamate
C12622 12 cis-3-(3-Carboxyethenyl)-3,5-cyclohexadiene-1,2-diol
C13636 12 4-Hydroxyphenyl acetate
C14088 12 3-Methylsalicylate
C14146 12 alpha-Zeacarotene
C14830 12 GDP-4-keto-6-L-deoxygalactose
C15483 12 D-Galactonolactone
C15522 12 4a-Hydroxytetrahydrobiopterin
C00043 13 UDP-N-acetyl-D-glucosamine
C00047 13 L-Lysine
C00052 13 UDP-D-galactose
C00061 13 FMN
C00062 13 L-Arginine
C00063 13 CTP
C00082 13 L-Tyrosine
C00112 13 CDP
C00134 13 Putrescine
C00166 13 Phenylpyruvate
C00167 13 UDP-glucuronate
C00177 13 Cyanide
C00206 13 dADP
C00239 13 dCMP
C00246 13 Butanoic acid
C00261 13 Benzaldehyde
C00327 13 L-Citrulline
C00361 13 dGDP
C00386 13 Carnosine
C00423 13 trans-Cinnamate
C00425 13 Dehydroascorbate
C00437 13 N-Acetylornithine
C00458 13 dCTP
C00460 13 dUTP
C00513 13 CDP-glycerol
C00535 13 Testosterone
C00548 13 Phenyl acetate
C00555 13 4-Aminobutanal
C00556 13 Benzyl alcohol
C00570 13 CDP-ethanolamine
C00617 13 UDP-D-galacturonate
C00633 13 4-Hydroxybenzaldehyde
C00637 13 Indole-3-acetaldehyde
C00642 13 4-Hydroxyphenylacetate
C00666 13 LL-2,6-Diaminoheptanedioate
C00735 13 Cortisol
C00755 13 4-Hydroxy-3-methoxy-benzaldehyde
C00763 13 D-Proline
C00780 13 3-(2-Aminoethyl)-1H-indol-5-ol
C00785 13 Urocanate
C00811 13 4-Coumarate
C00826 13 L-Arogenate
C00860 13 L-Histidinol
C00864 13 Pantothenate
C00870 13 4-Nitrophenol
C00884 13 Homocarnosine
C00921 13 Dihydropteroate
C00922 13 Dimethylmaleate
C00990 13 5-Aminopentanamide
C01007 13 Reduced riboflavin
C01015 13 4-Hydroxy-L-proline
C01035 13 4-Guanidinobutanoate
C01041 13 Monodehydroascorbate
C01051 13 Uroporphyrinogen III
C01111 13 7,8-Dihydroxykynurenate
C01115 13 L-Galactono-1,4-lactone
C01158 13 1-O-Galloyl-beta-D-glucose
C01170 13 UDP-N-acetyl-D-mannosamine
C01179 13 3-(4-Hydroxyphenyl)pyruvate
C01214 13 1-Amino-1-deoxy-scyllo-inositol
C01245 13 D-myo-Inositol 1,4,5-trisphosphate
C01273 13 2-Hydroxy-6-oxo-6-phenylhexa-2,4-dienoate
C01278 13 2-Carboxy-2,5-dihydro-5-oxofuran-2-acetate
C01284 13 1D-myo-Inositol 1,3,4,5,6-pentakisphosphate
C01346 13 dUDP
C01405 13 Aspirin
C01407 13 Benzene
C01412 13 Butanal
C01582 13 Galactose
C01586 13 Hippurate
C01594 13 Linamarin
C01602 13 Ornithine
C01613 13 Stachyose
C01620 13 Threonate
C01727 13 Lumichrome
C01772 13 trans-2-Hydroxycinnamate
C01929 13 L-Histidinal
C01989 13 3-Ethylmalate
C02043 13 Indolelactate
C02214 13 (E)-Glutaconate
C02274 13 Dihydrocoumarin
C02355 13 2',3'-Cyclic UMP
C02527 13 Butanoylphosphate
C02652 13 5-Dehydroshikimate
C02734 13 Phenolic phosphate
C02938 13 3-Indoleacetonitrile
C02946 13 4-Acetamidobutanoate
C02997 13 N-Acetyl-L-histidine
C03003 13 N-Glucosylnicotinate
C03087 13 5-Acetamidopentanoate
C03097 13 Aryl beta-D-glucoside
C03142 13 N-D-Glucosylarylamine
C03175 13 Shikimate 3-phosphate
C03564 13 1-Pyrroline-2-carboxylate
C03574 13 2-Formylaminobenzaldehyde
C03680 13 4-Imidazolone-5-propanoate
C03708 13 N-Acetyl-O-acetylneuraminate
C03738 13 gamma-L-Glutamyl-D-alanine
C03771 13 5-Guanidino-2-oxopentanoate
C03971 13 1F-alpha-D-Galactosylraffinose
C03993 13 4-(beta-D-Glucosyloxy)benzoate
C03996 13 5'-O-beta-D-Glucosylpyridoxine
C04015 13 N-Acetyl-4-O-acetylneuraminate
C04016 13 N-Acetyl-7-O-acetylneuraminate
C04017 13 N-Acetyl-9-O-acetylneuraminate
C04076 13 L-2-Aminoadipate 6-semialdehyde
C04089 13 UDP-4-dehydro-6-deoxy-D-glucose
C04105 13 2,5-Dihydro-5-oxofuran-2-acetate
C04124 13 Indole-3-acetyl-beta-1-D-glucose
C04133 13 N-Acetyl-L-glutamate 5-phosphate
C04138 13 N(alpha)-gamma-L-Glutamylhistamine
C04186 13 5-Carboxymethyl-2-hydroxymuconate
C04210 13 N5-(L-1-Carboxyethyl)-L-ornithine
C04322 13 3,4-Dihydro-2H-Pyrrole-2-carboxylate
C04411 13 (2R,3S)-3-Isopropylmalate
C04431 13 cis-4-Carboxymethylenebut-2-en-4-olide
C04553 13 3-Carboxy-2,5-dihydro-5-oxofuran-2-acetate
C04666 13 D-erythro-1-(Imidazol-4-yl)glycerol 3-phosphate
C04752 13 2-Methyl-4-amino-5-hydroxymethylpyrimidine diphosphate
C04783 13 cis-4,5-Dihydroxycyclohexa-1(6),2-diene-1,2-dicarboxylate
C05135 13 4-(beta-Acetylaminoethyl)imidazole
C05140 13 16alpha-Hydroxyandrost-4-ene-3,17-dione
C05290 13 19-Hydroxyandrost-4-ene-3,17-dione
C05404 13 D-Gal alpha 1->6D-Gal alpha 1->6D-Glucose
C05445 13 3alpha,7alpha-Dihydroxy-5beta-cholestan-26-al
C05446 13 3alpha,7alpha,12alpha,26-Tetrahydroxy-5beta-cholestane
C05560 13 L-2-Aminoadipate adenylate
C05565 13 Hydantoin-5-propionate
C05593 13 3-Hydroxyphenylacetate
C05629 13 Phenylpropanoate
C05646 13 5-Hydroxyindolepyruvate
C05648 13 5-Hydroxy-N-formylkynurenine
C05656 13 5-(3'-Carboxy-3'-oxopropyl)-4,6-dihydroxypicolinate
C05766 13 Uroporphyrinogen I
C05817 13 2-Succinyl-6-hydroxy-2,4-cyclohexadiene-1-carboxylate
C05822 13 3'-CMP
C05834 13 3-Methyldioxyindole
C05852 13 2-Hydroxyphenylacetate
C05932 13 N-Succinyl-L-glutamate 5-semialdehyde
C06056 13 4-Hydroxy-L-threonine
C06093 13 Gibberellin A12 aldehyde
C06186 13 Arbutin
C06198 13 P1,P4-Bis(5'-uridyl) tetraphosphate
C06202 13 Salicylaldehyde
C06206 13 Benzoyl phosphate
C06218 13 Cellopentaose
C06337 13 Terephthalate
C06343 13 Quinolin-4-ol
C06372 13 Lacto-N-biose
C06433 13 5'-Benzoylphosphoadenosine
C06728 13 3-Ethylcatechol
C06730 13 4-Methylcatechol
C07084 13 Styrene cis-glycol
C07211 13 m-Methylbenzoate
C07215 13 o-Toluate
C07478 13 2-Hydroxy-5-methyl-cis,cis-muconate
C07731 13 2-Hydroxy-6-oxo-6-(2-hydroxyphenyl)-hexa-2,4-dienoate
C07733 13 2,2',3-Trihydroxydiphenylether
C08060 13 Carbazole
C08063 13 1,4-Cyclohexanedione
C08481 13 Indican
C08586 13 delta-Carotene
C09814 13 Benzonitrile
C09815 13 Benzamide
C09816 13 Benzylsuccinate
C10700 13 4'-Hydroxyacetophenone
C11546 13 2-(beta-D-Glucosyl)-sn-glycerol
C11876 13 6beta,7beta-Dihydroxykaurenoic acid
C12210 13 UDP-3-ketoglucose
C12312 13 Indolin-2-one
C12838 13 trans-4-Carboxymethylenebut-2-en-4-olide
C13635 13 4-Hydroxyphenacyl alcohol
C14087 13 3-Methylsalicylaldehyde
C14097 13 2-Hydroxyisophthalic acid
C14610 13 (S)-5-Oxo-2,5-dihydrofuran-2-acetate
C15767 13 gamma-Glutamyl-gamma-aminobutyraye
C00016 14 FAD
C00079 14 L-Phenylalanine
C00128 14 CMP-N-acetylneuraminate
C00131 14 dATP
C00179 14 Agmatine
C00190 14 UDP-D-xylose
C00203 14 UDP-N-acetyl-D-galactosamine
C00315 14 Spermidine
C00355 14 3,4-Dihydroxy-L-phenylalanine
C00408 14 L-Pipecolate
C00415 14 Dihydrofolate
C00436 14 N-Carbamoylputrescine
C00449 14 N6-(L-1,3-Dicarboxypropyl)-L-lysine
C00450 14 2,3,4,5-Tetrahydropyridine-2-carboxylate
C00483 14 Tyramine
C00501 14 CDP-glucose
C00561 14 Mandelonitrile
C00601 14 Phenylacetaldehyde
C00611 14 N-Acetyllactosamine
C00705 14 dCDP
C00739 14 D-Lysine
C00762 14 Cortisone
C00789 14 CDP-ribitol
C00935 14 UDP-L-arabinose
C00941 14 3',5'-Cyclic CMP
C00955 14 Indole-3-ethanol
C00978 14 N-Acetylserotonin
C01028 14 N6-Hydroxy-L-lysine
C01092 14 8-Amino-7-oxononanoate
C01100 14 L-Histidinol phosphate
C01142 14 (3S)-3,6-Diaminohexanoate
C01161 14 3,4-Dihydroxyphenylacetate
C01197 14 3,4-Dihydroxy-trans-cinnamate
C01201 14 N(omega)-(ADP-D-ribosyl)-L-arginine
C01204 14 myo-Inositol hexakisphosphate
C01250 14 N-Acetyl-L-glutamate 5-semialdehyde
C01258 14 1,2-Didehydropiperidine-2-carboxylate
C01267 14 3-(Imidazol-4-yl)-2-oxopropyl phosphate
C01283 14 1-Amino-1-deoxy-scyllo-inositol 4-phosphate
C01301 14 3alpha,7alpha,12alpha-Trihydroxy-5beta-cholestan-26-al
C01408 14 Benzoin
C01456 14 Tropate
C01475 14 Allysine
C01504 14 Indanone
C01606 14 Phthalate
C01623 14 UDP-apiose
C01672 14 Cadaverine
C01682 14 D-Nopaline
C01771 14 2-Butenoate
C01847 14 Reduced FMN
C02137 14 alpha-Oxo-benzeneacetic acid
C02199 14 UDP-L-rhamnose
C02265 14 D-Phenylalanine
C02295 14 Methylitaconate
C02330 14 UDP-L-iduronate
C02354 14 2',3'-Cyclic CMP
C02427 14 L-Homocitrulline
C02526 14 Biphenyl-2,3-diol
C02647 14 4-Guanidinobutanal
C02656 14 6-Carboxyhexanoate
C02714 14 N-Acetylputrescine
C02727 14 N6-Acetyl-L-lysine
C02728 14 N6-Methyl-L-lysine
C02730 14 2-Succinylbenzoate
C02763 14 enol-Phenylpyruvate
C02821 14 Cortisol 21-acetate
C02837 14 L-Lysine 1,6-lactam
C02937 14 3-Indoleacetaldoxime
C02993 14 L-Tyrosyl-L-arginine
C03004 14 N-Hydroxy-L-tyrosine
C03064 14 3-Dehydro-L-threonate
C03078 14 4-Guanidinobutanamide
C03198 14 (S)-4-Hydroxymandelate
C03239 14 6-Amino-2-oxohexanoate
C03263 14 Coproporphyrinogen III
C03290 14 L-threo-3-Phenylserine
C03296 14 N2-Succinyl-L-arginine
C03360 14 4-Nitrophenyl phosphate
C03406 14 N-(L-Arginino)succinate
C03415 14 N2-Succinyl-L-ornithine
C03492 14 D-4'-Phosphopantothenate
C03549 14 2-Hydroxycinnamate
C03569 14 2,2',3-Trihydroxybiphenyl
C03590 14 4-Hydroxyphenylglyoxylate
C03652 14 (2R,3S)-2,3-Dimethylmalate
C03672 14 3-(4-Hydroxyphenyl)lactate
C03710 14 N-Benzyloxycarbonylglycine
C03733 14 UDP-alpha-D-galacto-1,4-furanose
C03742 14 (S)-4-Hydroxymandelonitrile
C03750 14 2,6-Dioxo-6-phenylhexanoate
C03765 14 4-Hydroxyphenylacetaldehyde
C03848 14 6F-alpha-D-Galactosylsucrose
C03964 14 (R)-3-(4-Hydroxyphenyl)lactate
C04020 14 N2-(D-1-Carboxyethyl)-L-lysine
C04101 14 1-O,6-O-Digalloyl-beta-D-glucose
C04112 14 3-Methyl-cis,cis-hexadienedioate
C04121 14 CMP-3-deoxy-D-manno-octulosonate
C04137 14 N2-(D-1-Carboxyethyl)-L-arginine
C04164 14 trans-Cinnamoyl beta-D-glucoside
C04211 14 N6-[(Indole-3-yl)acetyl]-L-lysine
C04236 14 (2S)-2-Isopropyl-3-oxosuccinate
C04368 14 3-Amino-3-(4-hydroxyphenyl)propanoate
C04415 14 4-O-beta-D-Glucosyl-4-hydroxycinnamate
C04501 14 N-Acetyl-alpha-D-glucosamine 1-phosphate
C04520 14 1D-myo-Inositol 3,4,5,6-tetrakisphosphate
C04547 14 1,2-Bis(4-hydroxy-3-methoxyphenyl)ethylene
C04554 14 3alpha,7alpha-Dihydroxy-5beta-cholestanate
C04573 14 UDP-N-acetyl-2-amino-2-deoxy-D-glucuronate
C04631 14 UDP-N-acetyl-3-(1-carboxyvinyl)-D-glucosamine
C04641 14 2-(alpha-D-Galactosyl)-sn-glycerol 3-phosphate
C04642 14 2-Hydroxy-5-carboxymethylmuconate semialdehyde
C04703 14 alpha-D-Galactosyl-(1,1')-sn-glycerol 3-phosphate
C04739 14 UDP-N-acetyl-6-(D-galactose-1-phospho)-D-glucosamine
C04826 14 5-(3-Carboxy-3-oxopropenyl)-4,6-dihydroxypyridine-2-carboxylate
C05005 14 Glycolipid
C05114 14 Mucopolysaccharide
C05158 14 trans-beta-D-Glucosyl-2-hydroxycinnamate
C05294 14 19-Hydroxytestosterone
C05297 14 19-Oxoandrost-4-ene-3,17-dione
C05340 14 beta-Alanyl-L-arginine
C05341 14 beta-Alanyl-L-lysine
C05350 14 2-Hydroxy-3-(4-hydroxyphenyl)propenoate
C05432 14 Lycopene
C05433 14 alpha-Carotene
C05471 14 11beta,17alpha,21-Trihydroxy-5beta-pregnane-3,20-dione
C05548 14 6-Acetamido-2-oxohexanoate
C05573 14 Formylisoglutamate
C05607 14 Phenyllactate
C05627 14 4-Hydroxystyrene
C05634 14 5-Hydroxyindoleacetaldehyde
C05641 14 5-(3'-Carboxy-3'-oxopropenyl)-4,6-dihydroxypicolinate
C05647 14 Formyl-5-hydroxykynurenamine
C05651 14 5-Hydroxykynurenine
C05657 14 6-Hydroxyindolelactate
C05673 14 CMP-2-aminoethylphosphonate
C05714 14 alpha-Aminopropiononitrile
C05715 14 gamma-Amino-gamma-cyanobutanoate
C05768 14 Coproporphyrinogen I
C05933 14 N-(omega)-Hydroxyarginine
C05935 14 2-Oxoarginine
C05936 14 N4-Acetylaminobutanal
C05939 14 Linatine
C05945 14 L-Arginine phosphate
C06057 14 3-Aminopropane-1,2-diol
C06142 14 1-Butanol
C06203 14 trans-O-Hydroxybenzylidenepyruvate
C06217 14 Cellohexaose
C06240 14 UDP-N-acetyl-D-mannosaminouronate
C06317 14 4-Hydroxy-3-methoxy-benzenemethanol
C06366 14 Homospermidine
C06435 14 5'-Butyrylphosphoinosine
C06655 14 L-N2-(2-Carboxyethyl)arginine
C06727 14 cis-1,2-Dihydro-3-ethylcatechol
C06729 14 cis-1,2-Dihydroxy-4-methylcyclohexa-3,5-diene-1-carboxylate
C07083 14 Styrene
C07086 14 Phenylacetic acid
C07209 14 3-Methylbenzaldehyde
C07214 14 2-Methylbenzaldehyde
C07732 14 Dibenzo-p-dioxin
C11130 14 1,3-Dihydro-3-hydroxy-2H-indol-2-one
C11134 14 Testosterone glucuronide
C11435 14 4-(Cytidine 5'-diphospho)-2-C-methyl-D-erythritol
C11527 14 4-Hydroxymandelate
C11555 14 1D-myo-Inositol 1,4,5,6-tetrakisphosphate
C11857 14 Gibberellin A12
C12456 14 3-Dimethylallyl-4-hydroxyphenylpyruvate
C12989 14 N2-Acetyl-L-lysine
C13632 14 4,4'-Dihydroxy-alpha-methylstilbene
C13634 14 2,3-Bis(4-hydroxyphenyl)-1,2-propanediol
C13638 14 1-(4'-Hydroxyphenyl)ethanol
C14086 14 2-Hydroxy-3-methylbenzalpyruvate
C14096 14 3-Formylsalicylic acid
C14103 14 4-Methylsalicylate
C15532 14 N-Acetyl-L-citrulline
C15668 14 1-Pyrroline
C15699 14 gamma-L-Glutamylputrecine
C15700 14 gamma-Glutamyl-gamma-aminobutyraldehyde
C00101 15 Tetrahydrofolate
C00233 15 4-Methyl-2-oxopentanoate
C00293 15 Glucose
C00302 15 Glutamate
C00468 15 Estrone
C00504 15 Folate
C00612 15 N1-Acetylspermidine
C00822 15 Dopaquinone
C00844 15 (R)-Prunasin
C00903 15 Cinnamaldehyde
C01029 15 N8-Acetylspermidine
C01050 15 UDP-N-acetylmuramate
C01079 15 Protoporphyrinogen IX
C01186 15 (3S,5S)-3,5-Diaminohexanoate
C01219 15 CDP-4-dehydro-6-deoxy-D-glucose
C01294 15 1-Guanidino-1-deoxy-scyllo-inositol 4-phosphate
C01352 15 FADH2
C01401 15 Alanine
C01454 15 Toluate
C01477 15 Apigenin
C01710 15 Indan-1-ol
C01745 15 Pinosylvin
C01983 15 (R)-Mandelate
C01984 15 (S)-Mandelate
C02083 15 Styrene oxide
C02253 15 Benzoylagmatine
C02385 15 Amino acid(Arg-)
C02499 15 2-Hydroxybiphenyl
C02505 15 2-Phenylacetamide
C02726 15 N4-Phosphoagmatine
C02930 15 2-Methyleneglutarate
C02947 15 4-Coumaroylshikimate
C03047 15 1,4-Diguanidinobutane
C03057 15 2-Carboxybenzaldehyde
C03204 15 10-Formyldihydrofolate
C03465 15 3-Methyl-2-oxopentanoate
C03493 15 D-4-Hydroxyphenylglycine
C03519 15 N-Acetyl-L-phenylalanine
C03582 15 3,4',5-Trihydroxystilbene
C03588 15 4,5alpha-Dihydrocortisone
C03691 15 CMP-N-glycoloylneuraminate
C03709 15 N-Adenylyl-L-phenylalanine
C03737 15 alpha-D-Xylose 1-phosphate
C03758 15 4-(2-Aminoethyl)-1,2-benzenediol
C03955 15 N6-Acetyl-N6-hydroxy-L-lysine
C04043 15 3,4-Dihydroxyphenylacetaldehyde
C04045 15 3-(3,4-Dihydroxyphenyl)pyruvate
C04092 15 delta1-Piperideine-2-carboxylate
C04227 15 1-(4-Hydroxyphenyl)-2-aminoethanol
C04353 15 (Z)-4-Hydroxyphenylacetaldehyde-oxime
C04366 15 3-(2-Carboxyethenyl)-cis,cis-muconate
C04498 15 N-(4-Guanidinobutyl)-4-hydroxycinnamide
C04548 15 1-(4-Hydroxyphenyl)-2-(methylamino)ethanol
C04559 15 4-Carboxymethyl-4-methylbut-2-en-1,4-olide
C04563 15 D-myo-Inositol 1,2,4,5,6-pentakisphosphate
C04579 15 Inositol 1,2,3,4,5-pentakisphosphate
C04722 15 3alpha,7alpha,12alpha-Trihydroxy-5beta-cholestanoate
C04796 15 4-(L-Alanin-3-yl)-2-hydroxy-cis,cis-muconate 6-semialdehyde
C04797 15 5-(L-Alanin-3-yl)-2-hydroxy-cis,cis-muconate 6-semialdehyde
C04847 15
alpha-D-Galactosyl-1,3-beta-D-galactosyl-1,4-N-acetyl-D-glucosamine
C04886 15
alpha-N-Acetylneuraminyl-2,6-beta-D-galactosyl-1,4-N-acetyl-beta-D-glucosamine
C05143 15 Dhurrin
C05161 15 2,5-Diaminohexanoate
C05295 15 19-Oxotestosterone
C05328 15 D-2-Amino-hexano-6-lactam
C05332 15 Phenethylamine
C05343 15 (R)-4-Hydroxymandelate
C05403 15 3-Ketolactose
C05435 15 gamma-Carotene
C05469 15 17alpha,21-Dihydroxy-5beta-pregnane-3,11,20-trione
C05472 15 Urocortisol
C05574 15 Isoglutamate
C05595 15 4-Hydroxyphenylacetylglutamine
C05596 15 4-Hydroxyphenylacetylglycine
C05608 15 4-Hydroxycinnamyl aldehyde
C05620 15 N-Acetyl-D-phenylalanine
C05635 15 5-Hydroxyindoleacetate
C05638 15 5-Hydroxykynurenamine
C05731 15 3-Ketosucrose
C05839 15 cis-beta-D-Glucosyl-2-hydroxycinnamate
C05853 15 Phenylethyl alcohol
C06016 15 Pentosans
C06044 15 4-Hydroxyphenylethanol
C06204 15 2-Hydroxychromene-2-carboxylate
C06216 15 Celloheptaose
C06224 15 3,4-Dihydroxystyrene
C06238 15 L-Arabinose 1-phosphate
C06358 15 Methyl cinnamate
C06359 15 Ethyl cinnamate
C06360 15 Propyl cinnamate
C06561 15 Isosalipurpol
C06589 15 cis-2,3-Dihydro-2,3-dihydroxybiphenyl
C06656 15 Deoxyguanidinoproclavaminic acid
C06986 15 Spirodilactone
C07111 15 Ethylbenzene
C07213 15 2-Methylbenzyl alcohol
C07216 15 3-Methylbenzyl alcohol
C07719 15 2-Formyl-1-indanone
C07720 15 3-Hydroxy-1-indanone
C07728 15 3-Isochromanone
C07729 15 Dibenzofuran
C08601 15 Lutein
C08650 15 Isoliquiritigenin
C11174 15 1-Diphosinositol pentakisphosphate
C11436 15 2-Phospho-4-(cytidine 5'-diphospho)-2-C-methyl-D-erythritol
C11526 15 5-PP-InsP5
C11860 15 Gibberellin A15 open lactone
C12323 15 L-4-Hydroxyphenylglycine
C12455 15 5-Aminopentanal
C12457 15 3-Dimethylallyl-4-hydroxymandelic acid
C12459 15 3-Dimethylallyl-4-hydroxybenzaldehyde
C12988 15 N2-Acetyl-L-aminoadipate semialdehyde
C13629 15 1,2-Bis(4-hydroxyphenyl)-2-propanol
C13631 15 2,2-Bis(4-hydroxyphenyl)-1-propanol
C13637 15 4-Ethylphenol
C13952 15 UDP-N-acetyl-D-galactosaminuronic acid
C14085 15 2-Hydroxy-8-methylchromene-2-carboxylate
C14095 15 2-Hydroxy-3-carboxybenzalpyruvate
C14448 15 Glyoxal
C15503 15 N,N-Dihydroxy-L-tyrosine
C15769 15 HBOA
C00113 16 PQQ
C00123 16 L-Leucine
C00143 16 5,10-Methylenetetrahydrofolate
C00234 16 10-Formyltetrahydrofolate
C00407 16 L-Isoleucine
C00445 16 5,10-Methenyltetrahydrofolate
C00509 16 Naringenin
C00547 16 L-Noradrenaline
C00650 16 4-Hydroxymandelonitrile
C00664 16 5-Formiminotetrahydrofolate
C00852 16 Chlorogenate
C00951 16 Estradiol-17beta
C01207 16 3-(3,4-Dihydroxyphenyl)lactate
C01212 16 UDP-N-acetylmuramoyl-L-alanine
C01275 16 (3E)-4-(2-Carboxyphenyl)-2-oxobut-3-enoate
C01460 16 Vitexin
C01494 16 Ferulate
C01514 16 Luteolin
C01714 16 Apigenin-6-C-glucoside
C01982 16 (R)-Amygdalin
C02191 16 Protoporphyrin
C02394 16 Cinnamyl alcohol
C02537 16 Estradiol-17alpha
C02572 16 O-Feruloylquinate
C02646 16 4-Coumaryl alcohol
C02666 16 Coniferyl aldehyde
C02717 16 N-Feruloyltyramine
C02916 16 (S)-Norlaudanosoline
C02927 16 2-Caffeoylisocitrate
C03002 16 N-Caffeoylputrescine
C03012 16 Naphthalene-1,2-diol
C03410 16 N-Glycoloyl-neuraminate
C03479 16 5-Formyltetrahydrofolate
C03656 16 (S)-5-Amino-3-oxohexanoic acid
C03657 16 1,4-Dihydroxy-2-naphthoate
C04148 16 alpha-N-Phenylacetyl-L-glutamine
C04280 16 1-Guanidino-1-deoxy-scyllo-inositol
C04297 16 CDP-4-dehydro-3,6-dideoxy-D-glucose
C04558 16 4-Carboxymethyl-3-methylbut-2-en-1,4-olide
C04608 16 Apigenin 7-O-beta-D-glucoside
C05298 16 2-Hydroxyestrone
C05300 16 16alpha-Hydroxyestrone
C05394 16 3-Keto-beta-D-galactose
C05470 16 Urocortisone
C05482 16 Cortol
C05554 16 Aerobactin
C05598 16 Phenylacetylglycine
C05631 16 Eriodictyol
C05639 16 4,6-Dihydroxyquinoline
C05825 16 2-Amino-5-oxohexanoate
C05838 16 cis-2-Hydroxycinnamate
C06046 16 Salidroside
C06047 16 Stizolobate
C06048 16 Stizolobinate
C06114 16 gamma-Glutamyl-beta-aminopropiononitrile
C06160 16 (S)-Norcoclaurine
C06181 16 Piperideine
C06588 16 Biphenyl
C06657 16 Guanidinoproclavaminic acid
C06746 16 N-Acetylphenylethylamine
C06758 16 p-Tolualdehyde
C07112 16 1-Phenylethanol
C07208 16 m-Xylene
C07212 16 o-Xylene
C07301 16 (R)-Mandelamide
C07718 16 2-Hydroxy-4-(1-oxo-1,3-dihydro-2H-inden-2-ylidene)-but-2-enoic
acid
C07727 16 2-Indanone
C08576 16 Aureusidin
C09332 16 Tetrahydrofolyl-[Glu](2)
C09756 16 Homoeriodictyol
C09762 16 Liquiritigenin
C10192 16 Tricetin
C10945 16 Caffeic aldehyde
C11133 16 Estrone glucuronide
C11453 16 2-C-Methyl-D-erythritol 2,4-cyclodiphosphate
C11861 16 Gibberellin A24
C12458 16 3-Dimethylallyl-4-hydroxybenzoate
C12631 16 2-Hydroxy-2,3-dihydrogenistein
C12987 16 N2-Acetyl-L-aminoadipyl-delta-phosphate
C13624 16 Bisphenol A
C13633 16 2,2-Bis(4-hydroxyphenyl)-propanoic acid
C14084 16 1,2-Dihydroxy-8-methylnaphthalene
C14094 16 2-Carboxy-2-hydroxy-8-carboxychromene
C15770 16 DIBOA
C00364 17 dTMP
C00440 17 5-Methyltetrahydrofolate
C00590 17 Coniferyl alcohol
C00671 17 (S)-3-Methyl-2-oxopentanoic acid
C00692 17 UDP-N-acetylmuramoyl-L-alanyl-D-glutamate
C00962 17 beta-D-Galactose
C00974 17 Dihydrokaempferol
C01359 17 PQQH2
C01481 17 Caffeate
C01592 17 Licodione
C01617 17 Taxifolin
C01752 17 Scopoletin
C01850 17 Rosmarinate
C01855 17 Taxiphyllin
C02115 17 2-Methylserine
C02486 17 (3R)-beta-Leucine
C02564 17 N-Feruloylglycine
C02710 17 N-Acetyl-L-leucine
C03203 17 1-Hydroxy-2-naphthoate
C03495 17 Deoxy-5-methylcytidylate
C03515 17 Luteolin 7-O-glucuronide
C03598 17 CDP-3,6-dideoxy-D-glucose
C03766 17 4-Hydroxyphenylacetonitrile
C03951 17 Luteolin 7-O-beta-D-glucoside
C03997 17 5-Hydroxymethyldeoxycytidylate
C04024 17 Vitexin 2''-O-beta-D-glucoside
C04199 17 Isovitexin 2''-O-beta-D-glucoside
C04314 17 cis-1,2-Dihydronaphthalene-1,2-diol
C04335 17 N(alpha)-Benzyloxycarbonyl-L-leucine
C04858 17 Apigenin 7-O-[beta-D-apiosyl-(1->2)-beta-D-glucoside]
C05141 17 Estriol
C05301 17 2-Hydroxyestradiol-17beta
C05481 17 Cortolone
C05503 17 Estradiol-17beta 3-glucuronide
C05577 17 3,4-Dihydroxymandelaldehyde
C05615 17 Lignin
C05619 17 5-Hydroxyferulate
C05851 17 Coumarin
C05855 17 4-Hydroxycinnamyl alcohol 4-D-glucoside
C05907 17 Luteoforol
C05911 17 Pentahydroxyflavanone
C05928 17 10-Formyltetrahydrofolyl L-glutamate
C06104 17 Adipate
C06180 17 Anabasine
C06182 17 Pelletierine
C06205 17 1,2-Dihydronaphthalene-1,2-diol
C06563 17 Genistein
C06658 17 Proclavaminic acid
C06757 17 4-Methylbenzyl alcohol
C07113 17 Acetophenone
C07305 17 Products of ATP breakdown
C07350 17 3-Methyl-1-(2,4,6-trihydroxyphenyl)butan-1-one
C07717 17 3,4-Dihydroxyfluorene
C09099 17 Naringenin 7-O-beta-D-glucoside
C10020 17 Apigenin 7-(6''-malonylglucoside)
C10208 17 Daidzein
C11713 17 beta-Naphthol
C11862 17 Gibberellin A36
C12124 17 Apiforol
C12204 17 5-Hydroxyconiferaldehyde
C12206 17 Caffeyl alcohol
C12627 17 Apigenin 7-O-neohesperidoside
C12986 17 N2-Acetyl-L-aminoadipate
C13309 17 2-Phytyl-1,4-naphthoquinone
C14083 17 cis-1,2-Dihydroxy-1,2-dihydro-8-methylnaphthalene
C14093 17 1,2-Dihydroxy-8-carboxynaphthalene
C14783 17 1,2-Naphthoquinone
C15525 17 2',3,4,4',6'-Pentahydroxychalcone
C15599 17
6-(2-Amino-2-carboxyethyl)-7,8-dioxo-7,8-dihydroquinoline-2,4-dicarboxylate
C15772 17 DIBOA-glucoside
C00214 18 Thymidine
C00363 18 dTDP
C00389 18 Quercetin
C00761 18 Coniferin
C00788 18 L-Adrenaline
C00829 18 Naphthalene
C01527 18 Scopolin
C02223 18 2-Methylbutanal
C02325 18 Sinapyl alcohol
C02495 18 2'-Hydroxydaidzein
C02906 18 Dihydromyricetin
C03052 18 2,3-Dihydrogossypetin
C03467 18 3-Oxo-4-methylpentanoic acid
C03599 18 CDP-3,6-dideoxy-D-mannose
C03648 18 cis-3,4-Leucopelargonidin
C04187 18 5-Methyldeoxycytidine diphosphate
C04700 18 UDP-N-acetylmuramoyl-L-alanyl-D-glutamyl-L-lysine
C04877 18
UDP-N-acetylmuramoyl-L-alanyl-D-gamma-glutamyl-meso-2,6-diaminopimelate
C05504 18 16-Glucuronide-estriol
C05576 18 3,4-Dihydroxyphenylethyleneglycol
C05580 18 3,4-Dihydroxymandelate
C05622 18 Malonylapiin
C05892 18 UDP-N-acetylmuramoyl-L-alanyl-gamma-D-glutamyl-L-lysine
C05903 18 Kaempferol
C05906 18 Leucocyanidin
C05986 18 2-Propyn-1-ol
C06007 18 (R)-2,3-Dihydroxy-3-methylpentanoate
C06102 18 Adipate semialdehyde
C06146 18 3-Butyn-1-ol
C06183 18 Anapheline
C06659 18 Dihydroclavaminic acid
C06756 18 p-Xylene
C07114 18 Benzoyl acetate
C07189 18 2-Hydroxyacetophenone
C07715 18 Fluorene
C09126 18 Genistein 7-O-beta-D-glucoside
C09789 18 Naringin
C11038 18 2'-Deoxy-5-hydroxymethylcytidine-5'-diphosphate
C11427 18 1-Hydroxy-2-naphthaldehyde
C11859 18 Gibberellin A37 open lactone
C12134 18 2'-Hydroxygenistein
C12205 18 5-Hydroxyconiferyl alcohol
C12630 18 Luteolin 7-O-neohesperidoside
C12632 18 Luteolin 7-O-[beta-D-glucuronosyl-(1->2)-beta-D-glucuronide]
C14082 18 1-Methylnaphthalene
C14092 18 cis-1,2-Dihydroxy-1,2-dihydro-8-carboxynaphthalene
C14784 18 1,2-Dihydroxy-3,4-epoxy-1,2,3,4-tetrahydronaphthalene
C14786 18 (1R,2S)-Naphthalene 1,2-oxide
C14787 18 (1S,2R)-Naphthalene 1,2-oxide
C15567 18 2,7,4'-Trihydroxyisoflavanone
C00178 19 Thymine
C00459 19 dTTP
C01533 19 Syringin
C01750 19 Quercitrin
C02378 19 6-Aminohexanoate
C03567 19 2'-Hydroxydihydrodaidzein
C04514 19 (1S,2S)-1,2-Dihydronaphthalene-1,2-diol
C04524 19 2-Protocatechoylphloroglucinolcarboxylate
C04702 19 UDPMurAc(oyl-L-Ala-D-gamma-Glu-L-Lys-D-Ala-D-Ala)
C04846 19
UDP-N-acetylmuramoyl-L-alanyl-D-glutamyl-L-lysyl-D-alanyl-D-alanine
C04882 19
UDP-N-acetylmuramoyl-L-alanyl-D-glutamyl-6-carboxy-L-lysyl-D-alanyl-D-alanine
C04900 19
Luteolin7-O-[beta-D-glucuronosyl-(1->2)-beta-D-glucuronide]-4'-O-beta-D-glucuronide
C05610 19 Sinapoyl aldehyde
C05623 19 Quercetin 3-O-glucoside
C05904 19 Pelargonidin
C05905 19 Cyanidin
C05909 19 Leucodelphinidin
C06004 19 (R)-3-Methyl-2-oxobutanoate
C06101 19 Hexan-1-ol-6-oate
C06103 19 6-Hydroxyhexanoic acid
C06105 19 Cyclohexan-1,2-dione
C06562 19 (+)-Catechin
C06660 19 Clavaminic acid
C06711 19 Fluoren-9-ol
C07721 19 (+)-(3S,4R)-cis-3,4-Dihydroxy-3,4-dihydrofluorene
C07724 19 1,2-Dihydroxyfluorene
C09320 19 Afzelechin
C10107 19 Myricetin
C11039 19 2'-Deoxy-5-hydroxymethylcytidine-5'-triphosphate
C11426 19 cis-4-(1'-Hydroxynaphth-2'-yl)-2-oxobut-3-enoate
C11714 19 alpha-Naphthol
C12249 19 Kaempferol 3-O-glucoside
C12316 19 cis-Dihydroquercetin
C12626 19 Kaempferol 3-O-beta-D-galactoside
C12639 19 Quercetin 7-O-beta-D-glucoside
C14089 19 1-Hydroxymethylnaphthalene
C14091 19 1-Naphthoic acid
C14463 19 (R)-3-Hydroxy-3-methyl-2-oxopentanoate
C00842 20 dTDP-glucose
C00906 20 5,6-Dihydrothymine
C01147 20 2-Hydroxycyclohexan-1-one
C01255 20 N-(6-Aminohexanoyl)-6-aminohexanoate
C01880 20 6-Hexanolide
C02097 20 dTDP-galactose
C02376 20 5-Methylcytosine
C03088 20 5-Hydroxymethyluracil
C05462 20 Chenodeoxyglycocholate
C05625 20 Rutin
C05908 20 Delphinidin
C06006 20 (S)-2-Aceto-2-hydroxybutanoate
C06432 20 UDP-N-acetylmuramoyl-L-alanyl-D-glutamyl-L-lysyl-D-alanine
C06593 20 epsilon-Caprolactam
C06712 20 Fluoren-9-one
C07725 20 2-Hydroxy-4-(2-oxo-1,3-dihydro-2H-inden-1-ylidene)but-2-enoic acid
C08604 20 Cyanidin 3-O-glucoside
C09727 20 (-)-Epicatechin
C11425 20 2-Hydroxy-2H-benzo[h]chromene-2-carboxylate
C12127 20 (+)-Gallocatechin
C12128 20 (-)-Epiafzelechin
C12137 20 Pelargonidin 3-O-glucoside
C12634 20 Kaempferol 3-O-beta-D-glucosyl-(1->2)-beta-D-glucoside
C12637 20 Quercetin 3-O-[beta-D-xylosyl-(1->2)-beta-D-glucoside]
C12638 20 Quercetin 3-O-(6-O-malonyl-beta-D-glucoside)
C12667 20 Quercetin 3-O-beta-D-glucosyl-(1->2)-beta-D-glucoside
C14090 20 1-Naphthaldehyde
C00414 21 Cyclohexanone
C00482 21 Sinapate
C00687 21 dTDP-4-dehydro-6-deoxy-alpha-D-glucose
C00695 21 3alpha,7alpha,12alpha-Trihydroxy-5beta-cholanate
C01921 21 Glycocholate
C03034 21 dTDP-D-galacturonate
C03164 21 Phenanthrene-3,4-diol
C03241 21 6-Hydroxyhexan-6-olide
C03526 21 O-Sinapoylglucarolactone
C03739 21 trans-Cyclohexane-1,2-diol
C04277 21 1,8-Diazacyclotetradecane-2,9-dione
C05100 21 3-Ureidoisobutyrate
C06017 21 dTDP-D-glucuronate
C07722 21 3,4-Dihydroxy-3,4-dihydro-9-fluorenone
C07726 21 1-Formyl-2-indanone
C08620 21 Cyanidin 3-O-rutinoside
C08639 21 Cyanin
C10175 21 Quercetin 3-(2G-xylosylrutinoside)
C11907 21 4,6-Dideoxy-4-oxo-dTDP-D-glucose
C12095 21 Cyanidin 3-O-(6-O-p-coumaroyl)glucoside
C12136 21 (-)-Epigallocatechin
C12138 21 Delphinidin 3-O-glucoside
C12313 21 cis-Cyclohexane-1,2-diol
C12314 21 1-Oxa-2-oxo-3-hydroxycycloheptane
C12635 21
Kaempferol3-O-beta-D-glucosyl-(1->2)-beta-D-glucosyl-(1->2)-beta-D-glucoside
C12642 21 Pelargonidin 3-O-(6-O-malonyl-beta-D-glucoside)
C12643 21 Cyanidin 3-O-(6-O-malonyl-beta-D-glucoside)
C12644 21 Pelargonidin 3-O-rutinoside
C12668 21
Quercetin3-O-beta-D-glucosyl-(1->2)-beta-D-glucosyl-(1->2)-beta-D-glucoside
C00571 22 Cyclohexylamine
C00688 22 dTDP-4-dehydro-6-deoxy-L-mannose
C00854 22 Cyclohexanol
C01292 22 3alpha,7alpha-Dihydroxy-12-oxo-5beta-cholanate
C02919 22 1-Sinapoyl-D-glucose
C04268 22 dTDP-4-amino-4,6-dideoxy-D-glucose
C04468 22 (+)-cis-3,4-Dihydrophenanthrene-3,4-diol
C04483 22 3alpha,12alpha-Dihydroxy-5beta-cholanate
C04643 22 3alpha,12alpha-Dihydroxy-7-oxo-5beta-cholanate
C05145 22 3-Aminoisobutanoate
C06018 22 dTDP-4-acetamido-4,6-dideoxy-D-glucose
C06617 22 dTDP-3-oxo-6-deoxy-alpha-D-glucose
C06620 22 dTDP-3,4-dioxo-2,6-dideoxy-D-glucose
C07277 22 dTDP-D-fucose
C07723 22 4-Hydroxy-9-fluorenone
C11637 22 3alpha,12alpha-Dihydroxy-5beta-chol-6-enoate
C11908 22 3,6-Dideoxy-3-oxo-dTDP-D-glucose
C11926 22 dTDP-4-oxo-6-deoxy-D-allose
C11930 22 dTDP 1-ester with
(6R)-5,6-dihydro-4-hydroxy-6-methyl-5-oxo-2H-pyran
C12096 22 Cyanidin 3-O-(6-O-p-coumaroyl)glucoside-5-O-glucoside
C12140 22 Malvidin 3-O-glucoside
C12636 22
Kaempferol3-O-[6-(4-coumaroyl)-beta-D-glucosyl-(1->2)-beta-D-glucosyl-(1->2)-beta-D-glucoside]
C12645 22 Pelargonidin 3-O-rutinoside 5-O-beta-D-glucoside
C12646 22 Cyanidin 3-O-rutinoside 5-O-beta-D-glucoside
C03187 23 dTDP-6-deoxy-L-talose
C03319 23 dTDP-6-deoxy-L-mannose
C04661 23 3alpha,7alpha,12beta-Trihydroxy-5beta-cholanate
C05464 23 Glycodeoxycholate
C05683 23 2-Aminoethylphosphocholate
C06621 23 dTDP-4-oxo-2,6-dideoxy-alpha-D-glucose
C11249 23 Cyclohexane
C11519 23 N-Cyclohexylformamide
C11912 23 dTDP-6-deoxy-D-allose
C11918 23 Maltol
C11922 23 dTDP-4-oxo-2,6-dideoxy-D-glucose
C11925 23 dTDP-3-amino-3,6-dideoxy-D-glucose
C11928 23 dTDP-4-oxo-2,6-dideoxy-D-allose
C11931 23 dTDP 1-ester with
(6S)-5,6-dihydro-4-hydroxy-6-methyl-5-oxo-2H-pyran
C12318 23 dTDP-3-amino-2,3,6-trideoxy-D-threo-hexopyranos-4-ulose
C03442 24 dTDP-L-dihydrostreptose
C06622 24 dTDP-4-oxo-2,6-dideoxy-L-glucose
C11520 24 Cyclohexyl isocyanide
C11920 24 dTDP-L-olivose
C11923 24 dTDP-D-olivose
C11927 24 dTDP-4-oxo-2,6-dideoxy-L-mannose
C11932 24 dTDP 1-ester with 2,6-dideoxy-L-erythro-hexopyranos-3-ulose
C04529 29 (3S,4S)-3-Hydroxytetradecane-1,3,4-tricarboxylate
C04655 29 (2S,3S)-2-Hydroxytridecane-1,2,3-tricarboxylate
C06121 36 3-Ketosphingosine
C00249 37 Hexadecanoic acid
C00319 37 Sphingosine
C00517 37 Hexadecanal
C02934 37 3-Dehydrosphinganine
C00823 38 1-Hexadecanol
C00836 38 Sphinganine
C01120 38 Sphinganine 1-phosphate
C01747 38 Psychosine
C01948 38 Pentadecanal
C02788 38 2-trans-Hexadecenal
C06124 38 Sphingosine 1-phosphate
C06123 39 Hexadecenal
C12144 39 Phytosphingosine


      reactions:

ID generation name

R00002 2 Reduced ferredoxin:dinitrogen oxidoreductase (ATP-hydrolysing)
R00009 2 hydrogen-peroxide:hydrogen-peroxide oxidoreductase
R00086 2 ATP phosphohydrolase (protein-secreting)
R00090 2 NADH:hydrogen-peroxide oxidoreductase
R00104 2 ATP:NAD+ 2'-phosphotransferase
R00105 2 ATP:NADH 2'-phosphotransferase
R00112 2 NADPH:NAD+ oxidoreductase (B-specific)
R00113 2 NADPH:hydrogen-peroxide oxidoreductase
R00118 2
R00119 2 NADP+ glycohydrolase
R00134 2 Formate:NADP+ oxidoreductase
R00518 2 ATP:formate phosphotransferase
R00519 2 Formate:NAD+ oxidoreductase
R00521 2 Formyl-CoA hydrolase
R00604 2 Formaldehyde:NAD+ oxidoreductase
R00700 2 Hydrogen:NAD+ oxidoreductase
R03199 2 (S)-2,3-Epoxysqualene mutase (cyclizing, lanosterol-forming)
R03689 2
R03690 2
R03775 2 Cycloeucalenol lyase (cyclopropane-decyclizing)
R05640 2 Lanosterol,NADPH:oxygen oxidoreductase (14-methyl cleaving)
R05731 2 sterol,NADPH:oxygen oxidoreductase (14-methyl cleaving)
R07171 2 NADH:oxygen oxidoreductase
R07172 2 NADPH:oxygen oxidoreductase
R07181 2 hydrogen:NADP+ oxidoreductase
R00004 3 Pyrophosphate phosphohydrolase
R00067 3 Reduced ferredoxin:dinitrogen oxidoreductase (ATP-hydrolysing)
R00102 3 NAD+ glycohydrolase
R00103 3 NAD+ phosphohydrolase
R00129 3
(6S)-beta-6-Hydroxy-1,4,5,6-tetrahydronicotinamide-adenine-dinucleotide
hydro-lyase (ATP-hydrolysing)
R00132 3 Carbonic acid hydro-lyase
R00273 3 oxalate:oxygen oxidoreductase
R00275 3 Superoxide:superoxide oxidoreductase
R00276 3 Carbon-monoxide:oxygen oxidoreductase
R00522 3 Oxalate carboxy-lyase
R00602 3 Hydorogen-peroxide:hydrogen-peroxide oxidoreductase
R00605 3 methanol:NAD+ oxidoreductase
R00608 3 Methanol:oxygen oxidereductase
R00614 3 Formaldehyde:formaldehyde oxidoreductase
R01268 3 Nicotinamide amidohydrolase
R01908 3 Oxalyl-CoA carboxy-lyase
R02874 3 Squalene,hydrogen-donor:oxygen oxidoreductase (2,3-epoxidizing)
R03200 3 (S)-2,3-Epoxysqualene mutase (cyclizing, cycloartenol-forming)
R03201 3
R04668 3
R04669 3
R05639 3 4,4-dimethyl-5a-cholesta-8,24-dien-3b-ol:NADP+ D14-oxidoreductase
R05746 3 phosphonate:NAD+ oxidoreductase
R06466 3
R06469 3
R06471 3
R00005 4 Urea-1-carboxylate amidohydrolase
R00085 4 ATP diphosphohydrolase
R00087 4 ATP pyrophosphohydrolase
R00122 4 ATP pyrophosphohydrolase
R00127 4 ATP:AMP phosphotransferase
R00131 4 Urea amidohydrolase
R00136 4 ATP:polyphosphate phosphotransferase
R00137 4 ATP:nicotinamide-nucleotide adenylyltransferase
R00138 4 Triphosphate phosphohydrolase
R00143 4 Ammonia:(acceptor) oxidoreductase
R00148 4
R00149 4 Carbon-dioxide:ammonia
ligase(ADP-forming,carbamate-phosphorylating)
R00150 4 ATP:carbamate phosphotransferase
R00153 4 Reduced ferredoxin:dinitrogen oxidoreductase (ATP-hydrolysing)
R00181 4 AMP aminohydrolase
R00182 4 AMP phosphoribohydrolase
R00183 4 Adenosine 5'-monophosphate phosphohydrolase
R00185 4 ATP:adenosine 5'-phosphotransferase
R00188 4 Adenosine 3',5'-bisphosphate 3'(2')-phosphohydrolase
R00189 4 Deamino-NAD+:ammonia ligase (AMP-forming)
R00190 4 AMP:pyrophosphate phosphoribosyltransferase
R00191 4 Adenosine 3',5'-phosphate 5'-nucleotidohydrolase
R00466 4 Glyoxylate:oxygen oxidoreductase
R00468 4 Glyoxylate:NADP+ oxidoreductase (CoA-oxalylating)
R00524 4 Formamide amidohydrolase
R00606 4 Methylamine:(acceptor) oxidoreductase (deaminating)
R01052 4 ADP:D-ribose-5-phosphate adenylyltransferase
R01054 4 ADPribose ribophosphohydrolase
R01142 4 Methane,NADH:oxygen oxidoreductase (hydroxylating)
R01143 4 methane,NADPH:oxygen oxidoreductase (hydroxylating)
R01270 4 Nicotinamide D-ribonucleotide phosphoribohydrolase
R01271 4
Nicotinamide-nucleotide:pyrophosphatephospho-alpha-D-ribosyltransferase
R01558 4 Oxalate:CoA ligase (AMP-forming)
R01720 4 nicotinate:NADP+ 6-oxidoreductase (hydroxylating)
R01726 4
R01849 4 Reduced ferredoxin:dinitrogen oxidoreductase (ATP-hydrolysing)
R01885 4
R02322 4 Nicotinamide-D-ribonucleotide amidohydrolase
R02323 4 Nicotinamide ribonucleotide phosphohydrolase
R02324 4 ATP:N-ribosylnicotinamide 5'-phosphotransferase
R02872 4 Presqualene diphosphate:farnesyl-diphosphate farnesyltransferase
R02875 4
R02876 4
R03765 4
R04671 4 4alpha-Methylcholesta-8-en-3beta-ol delta7-delta8-isomerase
R04804 4 delta8,24-Cholestadien-3beta-ol delta7-delta8-isomerase
R06154 4 methylamine:oxygen oxidoreductase (deaminating) (copper-containing)
R06223 4
R06501 4
R07290 4 formyl-CoA:oxalate CoA-transferase
R07316 4 carbamate hydro-lyase
R07322 4 squalene mutase (cyclizing)
R07323 4 squalene mutase (cyclizing)
R00013 5 Glyoxylate carboxy-lyase (dimerizing)
R00023 5 NADH:hyponitrite oxidoreductase
R00047 5 6-Hydroxynicotinate, hydrogen-donor:oxygen
oxidoreductase(5-hydroxylating)
R00088 5 ATP aminohydrolase
R00089 5 ATP pyrophosphate-lyase (cyclizing)
R00123 5 ADP aminohydrolase
R00125 5 P1,P4-Bis(5'-nucleosyl)-tetraphosphate
nucleotidebisphosphohydrolase
R00126 5 ADP:ATP adenylyltransferase
R00128 5 Adenosine-tetraphosphate phosphohydrolase
R00184 5 P1,P4-Bis(5'-adenosyl) tetraphosphate nucleotidohydrolase
R00186 5 (S)-Lactate adenylohydrolase
R00187 5 P1,P3-Bis(5'-adenosyl) triphosphate adenylohydrolase
R00365 5 glycine:NAD+ oxidoreductase (deaminating)
R00366 5 Aminoacetic acid:oxygen oxidoreductase (deaminating)
R00465 5 Glycolate:NADP+ oxidoreductase
R00469 5 Ureidoglycolate amidohydrolase (decarboxylating)
R00475 5 (S)-2-Hydroxy-acid:oxygen 2-oxidoreductase
R00702 5 Farnesyl-diphosphate:farnesyl-diphosphate farnesyltransferase
R00717 5 Glycolate:NAD+ oxidoreductase
R00720 5 Inosine 5'-triphosphate pyrophosphohydrolase
R00774 5 Urea:carbon-dioxide ligase (ADP-forming)
R00776 5 (-)-Ureidoglycolate urea-lyase
R00778 5 Urea hydro-lyase
R00793 5 Hydroxylamine:oxygen oxidoreductase
R00961 5 IDP diphosphohydrolase
R01049 5 ATP:D-ribose-5-phosphate pyrophosphotransferase
R01050 5 ATP:D-ribose-5-phosphate 1-phosphotransferase
R01051 5 ATP:D-ribose 5-phosphotransferase
R01053 5 Ribose-5-phosphate:ammonia ligase (ADP-forming)
R01056 5 D-Ribose-5-phosphate ketol-isomerase
R01057 5 D-Ribose 1,5-phosphomutase
R01071 5 1-(5-Phospho-D-ribosyl)-ATP:pyrophosphate
phosphoribosyl-transferase
R01126 5 Inosine 5'-monophosphate phosphohydrolase
R01127 5 IMP 1,2-hydrolase (decyclizing)
R01128 5 5'-Inosinate phosphoribohydrolase
R01130 5 IMP:NAD+ oxidoreductase
R01131 5 ATP:inosine 5'-phosphotransferase
R01132 5 IMP:pyrophosphate phosphoribosyltransferase
R01134 5 NADH:guanosine-5'-phosphate oxidoreductase(deaminating)
R01244 5 Adenine aminohydrolase
R01245 5 Adenosine ribohydrolase
R01273 5 N-Ribosylnicotinamide ribohydrolase
R01395 5 ATP:carbamate phosphotransferase
R01400 5
R01408 5 Formamide hydro-lyase
R01560 5 Adenosine aminohydrolase
R01561 5 Adenosine:orthophosphate ribosyltransferase
R01562 5 3'-Adenosine monophosphate phosphohydrolase
R01589 5 Methylguanidine amidinohydrolase
R01724 5 Nicotinate D-ribonucleotide:pyrophosphate phosphoribosyltransferase
R02003 5 Geranyl-diphosphate:isopentenyl-diphosphate
geranyltrans-transferase
R02294 5 N-Ribosylnicotinamide:orthophosphate ribosyltransferase
R02295 5 Nicotinate D-ribonucleoside:orthophosphate ribosyltransferase
R02299 5 alpha-D-Ribose 1-phosphate 1,6-phosphomutase
R02303 5 ATP:farnesyl-diphosphate phosphotransferase
R02305 5 2-trans,6-trans-farnesyldiphosphate diphosphate-lyase
(cyclizing,pentalenene-forming)
R02306 5 trans,trans-Farnesyl-diphosphate sesquiterpenoid-lyase
R02307 5 trans,trans-Farnesyl-diphosphate farnesyltransferase (bicyclizing)
R02310 5 trans,trans-Farnesyl-diphosphate sesquiterpenoid-lyase
R02311 5 2-trans,6-trans-Farnesyl-diphosphate diphosphate-lyase
(cyclizing,(+)-delta-cadinene-forming)
R02504 5 Trimetaphosphate hydrolase
R02802 5 Reduced ferredoxin:dinitrogen oxidoreductase (ATP-hydrolysing)
R03004 5 Deamino-NAD+ nucleotidohydrolase
R03005 5 ATP:nicotinamide-nucleotide adenylyltransferase
R03346 5 Nicotinate D-ribonucleotide phosphohydrolase
R03347 5
R03348 5 Nicotinate-nucleotide:pyrophosphate
phosphoribosyltransferase(carboxylating)
R03546 5 Cyanate C-N-lyase
R04292 5
R04293 5
R04328 5
R04329 5
R04782 5 Reduced ferredoxin:dinitrogen oxidoreductase (ATP-hydrolysing)
R05562 5 Biuret amidohydrolase
R05563 5 Biuret amidohydrolase
R05668 5
R05695 5 Nucleoside:oxygen 5'-oxidoreductase (H2O2-forming)
R05696 5
R05703 5 lanosterol D24-reductase
R05729 5 alkene,NADH:oxygen oxidoreductase
R05730 5 alkene,NADH:oxygen oxidoreductase
R05862 5 sarcosine:oxygen oxidoreductase (deaminating)
R06523 5 trans,trans-farnesyl-diphosphate diphosphate-lyase
(cyclizing,vetispiradiene-forming)
R06836 5 Ribose 1,5-biphosphokinase
R07173 5 hydroxylamine:acceptor oxidoreductase
R07194 5 alkene,NADH:oxygen oxidoreductase
R07221 5 6-hydroxynicotinate:O2 oxidoreductase
R07315 5 carbamate hydro-lyase
R00055 6 Nucleoside:oxygen 5'-oxidoreductase
R00328 6 GDP phosphohydrolase
R00332 6 ATP:(d)GMP phosphotransferase
R00426 6 Guanosine 5'-triphosphate pyrophosphohydrolase
R00478 6 erythro-3-Hydroxy-L-aspartate glyoxylate-lyase
R00481 6
R00610 6 Sarcosine:oxygen oxidoreductase (demethylating)
R00719 6 ITP diphosphohydrolase
R00722 6 ATP:nucleoside-diphosphate phosphatransferase
R00723 6 Inosine 5'-tetraphosphate phosphohydrolase
R00775 6 Guanidinoacetate amidohydrolase
R00787 6 ammonium-hydroxide:NADP+ oxidoreductase
R00789 6 ammonium-hydroxide:NAD(P)+ oxidoreductase
R00794 6 NADH:nitrate oxidoreductase
R00796 6 NADPH:nitrate oxidoreductase
R00800 6
R00842 6 sn-Glycerol-3-phosphate:NAD+ 2-oxidoreductase
R00844 6 sn-Glycerol-3-phosphate:NADP+ 2-oxidoreductase
R00846 6 sn-Glycerol-3-phosphate:oxygen 2-oxidoreductase
R01010 6 Glycerone phosphate phosphohydrolase (alkaline optimum)
R01011 6 ATP:glycerone phosphotransferase
R01014 6 Erythrulose-1-phosphate formaldehyde-lyase
R01015 6 D-Glyceraldehyde-3-phosphate ketol-isomerase
R01016 6 Glycerone-phosphate phospho-lyase
R01079 6 D-Ribose:NADP+ 1-oxidoreductase
R01081 6 D-Ribose ketol-isomerase
R01121 6 ATP:(R)-5-diphosphomevalonate carboxy-lyase (dehydrating)
R01123 6 Isopentenyl-diphosphate delta3-delta2-isomerase
R01227 6 Guanosine 5'-monophosphate phosphohydrolase
R01228 6 ATP:inosine 5'-phosphotransferase
R01229 6 GMP:pyrophosphate phosphoribosyltransferase
R01230 6 Xanthosine-5'-phosphate:ammonia ligase (AMP-forming)
R01234 6 Guanosine 3',5'-cyclic phosphate 5'-nucleotidohydrolase
R01333 6 glycolaldehyde:NAD+ oxidoreductase
R01334 6 2-Phosphoglycolate phosphohydrolase
R01394 6 Hydroxypyruvate ketol-isomerase
R01523 6 ATP:D-ribulose-5-phosphate 1-phosphotransferase
R01524 6 D-Ribitol-5-phosphate:NAD+ 2-oxidoreductase
R01525 6 D-Ribitol-5-phosphate:NADP+ 2-oxidoreductase
R01526 6 ATP:D-ribulose 5-phosphotransferase
R01528 6 6-Phospho-D-gluconate:NADP+ 2-oxidoreductase (decarboxylating)
R01529 6 D-Ribulose-5-phosphate 3-epimerase
R01530 6 D-Arabinose-5-phosphate ketol-isomerase
R01563 6 N-Carbamoylsarcosine amidohydrolase
R01564 6 N,N-Dimethylglycine:oxygen oxidoreductase (demethylating)
R01566 6 Creatine amidinohydrolase
R01658 6
Dimethylallyl-diphosphate:isopentenyl-diphosphatedimethylallyltranstransferase
R01723 6
R01745 6 (R)-Glycerate:NAD+ oxidoreductase
R01747 6 (R)-Glycerate:NADP+ oxidoreductase
R01768 6 Xanthine:NAD+ oxidoreductase
R01769 6 Hypoxanthine:oxygen oxidoreductase
R01770 6 Inosine ribohydrolase
R01863 6 inosine:orthophosphate ribosyltransferase
R02004 6
R02006 6 Geranyl-diphosphate pyrophosphate-lyase
(cyclizing,sabinene-hydrate-forming)
R02007 6 (+)-Bornyl-diphosphate lyase (decyclizing)
R02009 6 geranyldiphosphate diphosphate lyase (myrcene forming)
R02010 6
R02011 6
R02012 6 geranyldiphosphate diphosphate lyase (pinene forming)
R02013 6 geranyldiphosphate diphosphate lyase (limonene forming)
R02061 6
trans,trans-Farnesyl-diphosphate:isopentenyl-diphosphatefarnesyltranstransferase
R02142 6 XMP:pyrophosphate phosphoribosyltransferase
R02422 6 Allantoate amidinohydrolase
R02665 6 3-Hydroxyanthranilate:oxygen 3,4-oxidoreductase (decyclizing)
R02719 6 Xanthosine 5'-phosphate phosphohydrolase
R02720 6 XTP pyrophosphohydrolase
R02935 6 (S)-Ureidoglycolate:NAD+ oxidoreductase
R02936 6 (S)-Ureidoglycolate:NADP+ oxidoreductase
R03127 6 Dihydroxyfumarate carboxy-lyase
R03204 6 2,5-Dihydroxypyridine:oxygen 5,6-oxidoreductase
R03310 6 5alpha-cholest-7-en-3beta-ol, NADH:oxygen 5-oxidoreductase
R03353 6 5alpha-Cholest-7-en-3beta-ol delta7-delta8-isomerase
R03537 6 2',3'-Cyclic AMP 3'-nucleotidohydrolase
R03741 6
R04035 6 Phosphoribosyl-ATP pyrophosphohydrolase
R04144 6 5-Phospho-D-ribosylamine:glycine ligase (ADP-forming)
R04323 6 2-Amino-3-carboxymuconate semialdehyde carboxy-lyase
R05338 6 D-arabino-3-Hexulose 6-phosphate formaldehyde-lyase
R05554 6 Ureidoglycine aminohydrolase
R05555 6 Farnesyl diphosphate:Isopentenyl diphosphate farnesyl transferase
R05561 6 Cyanuric acid amidohydrolase
R05669 6
R05679 6 sn-Glycerol-1-phosphate:NAD 2-oxidoreductase
R05680 6 sn-Glycerol-1-phosphate:NADP 2-oxidoreductase
R05697 6
R05765 6 geranyldiphosphate diphosphate lyase (pinene forming)
R05766 6 geranyldiphosphate diphosphate lyase (pinene forming)
R05884 6 isopentenyl-diphosphate:NAD(P)+ oxidoreductase
R06120 6 geranyldiphosphate diphosphate lyase [(+)-(R)-limonene-forming]
R06137 6
R06975 6
5-formaminoimidazole-4-carboxamide-1-beta-D-ribofuranosyl5'-monophosphate
synthetase
R07215 6 5alpha-cholest-7-en-3beta-ol, NADPH:oxygen 5-oxidoreductase
R07281 6 3,4-Dihydroxy-2-butanone 4-phosphate synthase
R07305 6 cyanuric acid amidohydrolase
R07407 6 L-aspartate:NADP+ oxidoreductase (deaminating)
R07410 6 L-aspartate:NAD+ oxidoreductase (deaminating)
R00012 7 GTP:GTP guanylyltransferase
R00024 7 D-Ribulose 1,5-bisphosphate carboxy-lyase (dimerizing)
R00203 7 Pyruvaldehyde:NAD+ oxidoreductase
R00205 7 2-Oxopropanal:NADP+ oxidoreductase
R00330 7 ATP:nucleoside-diphosphate phosphatransferase
R00335 7 GTP phosphohydrolase (vesicle-releasing)
R00336 7 Guanosine-3',5'-bis(diphosphate) 3'-pyrophosphohydrolase
R00347 7 erythro-3-hydroxy-Ls-aspartate ammonia-lyase
R00357 7 L-Aspartic acid:oxygen oxidoreductase (deaminating)
R00373 7 Glycine:oxaloacetate aminotransferase
R00397 7 L-Aspartate 4-carboxy-lyase
R00424 7 GTP 7,8-8,9-dihydrolase
R00425 7 GTP 7,8-8,9-dihydrolase (pyrophosphate-forming)
R00428 7 GTP 7,8-8,9-dihydrolase
R00429 7 ATP:GTP 3'-pyrophosphotransferase
R00434 7 GTP pyrophosphate-lyase (cyclizing)
R00480 7 ATP:L-aspartate 4-phosphotransferase
R00482 7 L-Aspartate:ammonia ligase (ADP-forming)
R00483 7 L-Aspartate:ammonia ligase (AMP-forming)
R00484 7 N-Carbamoyl-L-aspartate amidohydrolase
R00485 7 L-Asparagine amidohydrolase
R00486 7 3-Cyano-L-alanine aminohydrolase
R00489 7 L-Aspartate 1-carboxy-lyase
R00490 7 L-Aspartate ammonia-lyase
R00491 7 L-Aspartate racemase
R00526 7 N-Formyl-L-aspartate amidohydrolase
R00581 7 L-serine:NAD+ oxidoreductase (deaminating)
R00588 7 L-Serine:glyoxylate aminotransferase
R00777 7 N-Amidino-L-aspartate amidinohydrolase
R00841 7 Glycerol-3-phosphate phosphohydrolase
R00845 7 sn-glycerol-3-phosphate:NADP+ 1-oxidoreductase
R00847 7 ATP:glycerol 3-phosphotransferase
R01034 7 Glycerol:NAD+ oxidoreductase
R01039 7 Glycerol:NADP+ 2-oxidoreductase
R01044 7 Pyrophosphate:glycerol 1-phosphotransferase
R01058 7 D-glyceraldehyde 3-phosphate:NADP+ oxidoreductase
R01059 7 ATP:D-glyceraldehyde 3-phosphotransferase
R01061 7 D-Glyceraldehyde-3-phosphate:NAD+ oxidoreductase(phosphorylating)
R01063 7 D-Glyceraldehyde-3-phosphate:NADP+ oxidoreductase(phosphorylating)
R01068 7 D-Fructose-1,6-bisphosphate D-glyceraldehyde-3-phosphate-lyase
R01069 7 D-Tagatose 1,6-bisphosphate triosephosphate lyase
R01070 7 beta-D-fructose 1,6-bisphosphate D-glyceraldehyde-3-phosphate-lyase
R01135 7 IMP:L-aspartate ligase (GDP-forming)
R01232 7 P1,P4-Bis(5'-nucleosyl)-tetraphosphate nucleotidohydrolase
R01388 7 D-Glycerate:NADP+ 2-oxidoreductase
R01390 7
R01392 7 D-Glycerate:NADP+ 2-oxidoreductase
R01393 7 Hydroxypyruvate carboxy-lyase
R01397 7 Carbamoyl-phosphate:L-aspartate carbamoyltransferase
R01440 7 D-Xylulose-5-phosphate:formaldehyde glycolaldehydetransferase
R01451 7 Cholesterol:NAD+ delta7-oxidoreductase
R01456 7 Cholesterol:NADP+ delta7-oxidoreductase
R01469 7 Ethanolamine:oxygen oxidoreductase (deaminating)
R01511 7 D-Glycerate-3-phosphate phosphohydrolase
R01514 7 ATP:(R)-glycerate 3-phosphotransferase
R01573 7 ATP:D-arabinose 5-phosphotransferase
R01577 7 D-Arabinose ketol-isomerase
R01621 7 D-Xylulose 5-phosphate D-glyceraldehyde-3-phosphate-lyase
R01639 7 ATP:D-xylulose 5-phosphotransferase
R01641 7
Sedoheptulose-7-phosphate:D-glyceraldehyde-3-phosphateglycolaldehyde
transferase
R01659 7
Dimethylallyl-diphosphate:isopentenyl-diphosphatedimethylallylcistransferase
R01676 7 Guanine aminohydrolase
R01677 7 Guanosine ribohydrolase
R01737 7 ATP:D-Gluconate 6-phosphotransferase
R01748 7 D-Glycerate-2-phosphate phosphohydrolase
R01749 7 D-Glycerate:NAD+ oxidoreductase (carboxylating)
R01750 7 D-Glycerate:NADP+ oxidoreductase (carboxylating)
R01751 7 (R,R)-Tartrate carboxy-lyase
R01752 7 D-Glyceraldehyde:NAD+ oxidoreductase
R01781 7 Glycol:NAD+ oxidoreductase
R01785 7 L-Xylulose 1-phosphate lactaldehyde-lyase
R01881 7 ATP:creatine N-phosphotransferase
R01882 7 N-Phosphocreatine hydrolase
R01884 7 Creatinine amidohydrolase
R01893 7 Ribitol:NAD+ 2-oxidoreductase
R02032 7 6-Phospho-2-dehydro-D-gluconate:NAD+ 2-oxidoreductase
R02034 7 6-Phospho-D-gluconate:NADP+ 2-oxidoreductase
R02035 7 6-Phospho-D-glucono-1,5-lactone lactonohydrolase
R02036 7 6-Phospho-D-gluconate hydro-lyase
R02063 7
R02064 7 Geranylgeranyl-diphosphate pyrophosphate-lyase (cyclizing)
R02065 7
Geranylgeranyl-diphosphate:geranylgeranyl-diphosphategeranylgeranyltransferase
R02068 7 ent-Copalyl-diphosphate lyase
R02103 7 xanthine:NAD+ oxidoreductase
R02107 7 Xanthine:oxygen oxidoreductase
R02141 7
R02143 7 Xanthosine ribohydrolase
R02145 7 Guanosine aminohydrolase
R02147 7 guanosine:orthophosphate ribosyltransferase
R02148 7 Guanosine 3'-phosphate phosphohydrolase
R02260 7 (S)-Lactaldehyde:NADP+ oxidoreductase
R02297 7 Xanthosine:orthophosphate ribosyltransferase
R02423 7 Allantoate amidinohydrolase (decarboxylating)
R02424 7 Allantoin amidohydrolase
R02425 7 (S)(+)-Allantoin amidohydrolase
R02468 7 (-)-Limonene,NADPH:oxygen oxidoreductase (6-hydroxylating)
R02469 7 (-)-limonene,NADPH:oxygen oxidoreductase (3-hydroxylating)
R02470 7 (-)-Limonene,NADPH:oxygen oxidoreductase (7-hydroxylating)
R02527 7 (R)-Lactaldehyde:NAD+ oxidoreductase
R02528 7
R02529 7 Aminoacetone:oxygen oxidoreductase(deaminating)(flavin-containing)
R02531 7 Lactaldehyde:NAD+ 1-oxidoreductase
R02544 7 meso-tartrate:NAD+ oxidoreductase
R02575 7 ATP:guanidoacetate N-phosphotransferase
R02648 7 Glycerol 1,2-cyclic phosphate 2-glycerophosphohydrolase
R02666 7 3-Hydroxyanthranilate:oxygen oxidoreductase
R02669 7
R02670 7 Hydorogen-peroxide:hydrogen-peroxide oxidoreductase
R02805 7 P1,P4-Bis(5'-nucleosyl)-tetraphosphate nucleotidohydrolase
R02937 7 Carbamoyl-phosphate:oxamate carbamoyltransferase
R03128 7
R03140 7 D-Ribulose 1,5-bisphosphate carboxy-lyase (dimerizing)
R03187 7 N-Methylimidazolidine-2,4-dione amidohydrolase (ATP-hydrolysing)
R03245 7 ATP:(R)-5-phosphomevalonate phosphotransferase
R03311 7
R03540 7
R03541 7 Prenyl-diphosphate pyrophosphohydrolase
R03889 7 2-Aminomuconate semialdehyde:NAD+ 6-oxidoreductase
R04037 7 1-(5-phospho-D-ribosyl)-AMP 1,6-hydrolase
R04038 7 2-Isopentenyl-diphosphate:AMP delta2-isopentenyltransferase
R04378 7
1-(5'-Phosphoribosyl)-5-amino-4-imidazolecarboxamide:pyrophosphatephosphoribosyltransferase
R05339 7
R05405 7
R05724 7 nitric oxide, NAD(P)H2:oxygen oxidoreductase
R05725 7 nitric oxide, NADPH2:oxygen oxidoreductase
R05781 7 cyclic-imide amidohydrolase (decyclicizing)
R05822 7
R05850 7 L-ribulose-5-phosphate 4-epimerase
R06119 7 (R)-limonene,NADPH: oxygen oxidoreductase (6-hydroxylating)
R06298 7 (+)-Copalyl-diphosphate lyase (decyclizing)
R06305 7 Geranylgeranyl-diphosphate diphosphate-lyase (cyclizing,
taxadieneforming)
R06312 7
R06321 7
R06398 7 (+)-limonene,NADH:oxygen oxidoreductase
R06447 7
di-trans,poly-cis-Decaprenyl-diphosphate:isopentenyl-diphosphateundecaprenylcistransferase
R06967 7 N-isopropylammelide isopropylaminohydrolase
R06974 7 glycinamide ribonucleotide transformylase
R07134 7 D-arabinitol:NAD+ 2-oxidoreductase (D-ribulose-forming)
R07139 7 lactaldehyde:NADP+ oxidoreductase
R07144 7 D-arabinitol:NADP+ oxidoreductase
R07164 7 L-aspartate:NAD+ oxidoreductase (deaminating)
R07165 7 L-aspartate:NADP+ oxidoreductase (deaminating)
R07219 7 dimethyallyl diphosphate:NADP+ oxidoreductase
R07246 7
sedoheptulose-7-phosphate:D-glyceraldehyde-3-phosphateglycolaldehydetransferase
R07298 7 glycerol-1-phosphate phosphohydrolase
R07306 7 GTP 8,9-hydrolase (phosphate-forming)
R00006 8 2-Acetolactate pyruvate-lyase (carboxylating)
R00007 8 4-Hydroxy-4-methyl-2-oxoglutarate pyruvate-lyase
R00008 8 Parapyruvate pyruvate-lyase
R00074 8 2-Aminophenol:oxygen oxidoreductase
R00195 8 2,3-Diaminopropionate ammonia-lyase
R00199 8 ATP:pyruvate,water phosphotransferase
R00200 8 ATP:pyruvate O2-phosphotransferase
R00206 8 ATP:pyruvate,orthophosphate phosphotransferase
R00207 8 Pyruvate:oxygen 2-oxidoreductase (phosphorylating)
R00208 8 Phosphoenolpyruvate phosphohydrolase
R00209 8 Pyruvate:NAD+ 2-oxidoreductase (CoA-acetylating)
R00210 8 Pyruvate:NADP+ 2-oxidoreductase (CoA-acetylating)
R00211 8 Glyoxylate:oxygen oxidoreductase
R00212 8 Acetyl-CoA:formate C-acetyltransferase
R00213 8 O-Carbamoyl-L-serine ammonia-lyase (pyruvate-forming)
R00214 8 (S)-Malate:NADP+ oxidoreductase(oxaloacetate-decarboxylating)
R00215 8 (R)-Malate:NAD+ oxidoreductase (decarboxylating)
R00216 8 (S)-Malate:NADP+ oxidoreductase(oxaloacetate-decarboxylating)
R00217 8 Oxaloacetate carboxy-lyase
R00218 8 acetylenedicarboxylate carboxy-lyase
R00219 8
R00220 8 L-serine ammonia-lyase
R00221 8 D-serine ammonia-lyase
R00223 8 Serine ammonia-lyase
R00224 8 Pyruvate carboxy-lyase
R00226 8 (S)-2-Acetolactate pyruvate-lyase (carboxylating)
R00230 8 Acetyl-CoA:orthophosphate acetyltransferase
R00315 8 ATP:acetate phosphotransferase
R00317 8 Acetyl phosphate phosphohydrolase
R00320 8 Pyrophosphate:acetate phosphotransferase
R00338 8 Oxaloacetate acetylhydrolase
R00339 8 (R,R)-Tartrate hydro-lyase
R00340 8 (S,S)-Tartrate hydro-lyase
R00341 8 ATP:oxaloacetate carboxy-lyase (transphosphorylating)
R00342 8 (S)-malate:NAD+ oxidoreductase
R00343 8 (S)-Malate:NADP+ oxidoreductase
R00344 8 Pyruvate:carbon-dioxide ligase (ADP-forming)
R00345 8 Orthophosphate:oxaloacetate carboxyl-lyase (phosphorylating)
R00346 8 Pyrophosphate:oxaloacetate carboxy-lyase (transphosphorylating)
R00348 8 2-Oxosuccinamate amidohydrolase
R00350 8 4-Hydroxy-4-carboxymethyl-2-oxoglutarate pyruvate-lyase
R00359 8 D-Aspartate:oxygen oxidoreductase (deaminating)
R00360 8 (S)-Malate:oxygen oxidoreductase
R00363 8 Oxaloacetate keto-enol-isomerase
R00368 8 N-(carboxymethyl)-D-alanine:NAD+ oxidoreductase (glycine-forming)
R00369 8 L-Alanine:glyoxylate aminotransferase
R00396 8 L-Alanine:NAD+ oxidoreductase (deaminating)
R00398 8 2,2'-iminodipropanoate:NAD+ oxidoreductase (L-alanine-forming)
R00400 8 L-Alanine:2-oxo-acid aminotransferase
R00401 8 L-Alanine racemase
R00402 8 succinate:NAD+ oxidoreductase
R00430 8 GTP:pyruvate O2-phosphotransferase
R00431 8 GTP:oxaloacetate carboxy-lyase (transphosphorylating)
R00470 8 4-Hydroxy-2-oxoglutarate glyoxylate-lyase
R00471 8 D-4-Hydroxy-2-oxoglutarate glyoxylate-lyase
R00477 8 3-Oxalomalate glyoxylate-lyase
R00580 8
R00582 8 L-O-Phosphoserine phosphohydrolase
R00584 8 Pyrophosphate:L-serine O-phosphotransferase
R00585 8 L-Serine:pyruvate aminotransferase
R00589 8 L-2-Amino-3-hydroxypropionic acid racemase
R00590 8 L-Serine hydro-lyase (deaminating)
R00658 8 2-Phospho-D-glucerate hydro-lyase
R00703 8 (S)-Lactate:NAD+ oxidoreductase
R00704 8 (R)-Lactate:NAD+ oxidoreductase
R00724 8 ITP:pyruvate O2-phosphotransferase
R00726 8 ITP:oxaloacetate carboxy-lyase (transphosphorylating)
R00749 8 Ethanolamine ammonia-lyase
R00756 8 ATP:D-fructose-6-phosphate 1-phosphotransferase
R00758 8 D-Mannitol-1-phosphate:NAD+ 5-oxidoreductase
R00760 8 ATP:D-fructose 6-phosphotransferase
R00761 8 D-Fructose-6-phosphate D-erythrose-4-phosphate-lyase
R00762 8 D-Fructose-1,6-bisphosphate 1-phosphohydrolase
R00763 8 D-Fructose-2,6-bisphosphate 2-phosphohydrolase
R00764 8 Pyrophosphate:D-fructose-6-phosphate 1-phosphotransferase
R00765 8 D-Glucosamine-6-phosphate ketol-isomerase(deaminating)
R00770 8 ITP:D-fructose-6-phosphate 1-phosphotransferase
R00771 8 D-Glucose-6-phosphate ketol-isomerase
R00772 8 D-Mannose-6-phosphate ketol-isomerase
R00835 8 D-Glucose-6-phosphate:NADP+ 1-oxoreductase
R00876 8 ITP:D-hexose 6-phosphotransferase
R00904 8 beta-Aminopropion aldehyde:NAD+ oxidoreductase
R00905 8 N-Carbamoyl-beta-alanine amidohydrolase
R00906 8 N-(D-1-carboxyethyl)-beta-alanine:NAD+
oxidoreductase(beta-alanine-forming)
R00907 8 L-Alanine:3-oxopropanoate aminotransferase
R00913 8 3-Guanidinopropanoate amidinopropionase
R00914 8
R01012 8 Phosphoenolpyruvate:glycerone phosphotransferase
R01036 8 Glycerol:NAD+ oxidoreductase
R01041 8 Glycerol:NADP+ oxidoreductase
R01043 8 Glycerol-2-phosphate phosphohydrolase
R01047 8 Glycerol hydro-lyase
R01048 8 Glycerol hydro-lyase
R01064 8
2-Dehydro-3-deoxy-D-galactonate-6-phosphateD-glyceraldehyde-3-phosphate-lyase
R01067 8 D-Fructose 6-phosphate:D-glyceraldehyde-3-phosphate
glycolaldehydetransferase
R01082 8 (S)-Malate hydro-lyase
R01083 8 N6-(1,2-Dicarboxyethyl)AMP AMP-lyase
R01085 8 3-Fumarylpyruvate acylhydrolase
R01087 8 Maleate cis-trans-isomerase
R01144 8 Oxaloacetate-4-methyl-ester oxaloacetohydrolase
R01267 8 L-Asparagine hydro-lyase
R01335 8
R01336 8 Carboxymethyloxysuccinate glycolate-lyase
R01432 8 D-Xylose ketol-isomerase
R01446 8 (S)-lactaldehyde:NAD+ oxidoreductase
R01452 8
R01453 8
R01454 8 Cholesterol:oxygen oxidoreductase (side-chain-cleaving)
R01457 8
R01459 8 Cholesterol:oxygen oxidoreductase
R01463 8 Cholesterol,NADPH:oxygen oxidoreductase (7alpha-hydroxylating)
R01468 8 ATP:ethanolamine O-phosphotransferase
R01470 8 sn-Glycero-3-phosphoethanolamine glycerophosphohydrolase
R01485 8 L-Asparagine:hydroxylamine gamma-aspartyltransferase
R01512 8 ATP:3-phospho-D-glycerate 1-phosphotransferase
R01513 8 3-Phospho-D-glycerate:NAD+ 2-oxidoreductase
R01515 8 3-Phospho-D-glyceroyl phosphate phosphohydrolase
R01516 8 3-Phospho-D-glycerate 1,2-phosphomutase
R01517 8 GTP:3-phospho-D-glycerate 1-phosphotransferase
R01518 8 2-Phospho-D-glycerate 2,3-phosphomutase
R01519 8 D-Glucono-1,5-lactone lactonohydrolase
R01538 8 D-Gluconate hydro-lyase
R01541 8 ATP:2-dehydro-3-deoxy-D-gluconate 6-phosphotransferase
R01574 8 D-Arabinose:NAD+ 1-oxidoreductase
R01575 8 D-Arabinose:NADP+ 1-oxidoreductase
R01576 8 3-Deoxy-D-manno-octulosonate D-arabinose-lyase
R01584 8 N-methyl-L-alanine:NADP+ oxidoreductase (demethylating,
deaminating)
R01662 8 3-Phospho-D-glyceroyl phosphate 2,3-phosphomutase
R01735 8 (R)-Lactaldehyde:NAD+ 2-oxidoreductase
R01738 8 D-Gluconate:NAD+ 5-oxidoreductase
R01739 8 D-gluconate:NADP+ oxidoreductase
R01740 8 D-Gluconate:NADP+ 5-oxidoreductase
R01782 8 2-Dehydro-3-deoxy-D-pentanoate glycoaldehyde-lyase
R01784 8 2-Dehydro-3-deoxy-L-pentanoate glycolaldehyde
R01827 8
Sedoheptulose-7-phosphate:D-glyceraldehyde-3-phosphateglyceronetransferase
R01843 8 ATP:Sedoheptulose 7-phosphate 1-phosphotransferase
R01844 8 ATP:sedoheptulose 7-phosphate
R01845 8 Sedoheptulose 1,7-bisphosphate 1-phosphohydrolase
R01848 8 ITP:Sedoheptulose 7-phosphate 1-phosphotransferase
R01896 8 Xylitol:NAD+ 2-oxidoreductase (D-xylulose-forming)
R01898 8 D-Lyxose ketol-isomerase
R01902 8 ATP:L-rhamnulose 1-phosphotransferase
R01937 8
R01938 8
R01993 8 (S)-Dihydroorotate amidohydrolase
R02069 8 D-Fructose 1,6-bisphosphate phosphohydrolase
R02071 8 ATP:D-fructose-1-phosphate 6-phosphotransferase
R02073 8 Pyrophosphate:D-fructose-6-phosphate 1-phosphotransferase
R02106 8 Urate:oxygen oxidoreductase
R02245 8 ATP:(R)-mevalonate 5-phosphotransferase
R02257 8 Propane-1,2-diol:NAD+ oxidoreductase
R02258 8 (S)-Propane-1,2-diol:NAD+ oxidoreductase
R02259 8 Propane-1,2-diol:NADP+ oxidoreductase
R02261 8
R02262 8 L-Fuculose-1-phosphate lactaldehyde-lyase
R02263 8 L-Rhamnulose-1-phosphate lactaldehyde-lyase
R02284 8 L-5-Carboxymethylhydantoin amidohydrolase
R02291 8 L-Aspartate-4-semialdehyde:NADP+ oxidoreductase (phosphorylating)
R02419 8 (R)-Malate hydro-lyase
R02439 8 ATP:L-ribulose 5-phosphotransferase
R02492 8 Nitrous-oxide:(acceptor) oxidoreductase (NO-forming)
R02545 8 meso-Tartaric acid:NAD+ oxidoreductase
R02546 8 (R,R)-Tartrate epimerase
R02547 8 trans-2,3-Epoxysuccinate hydrolase
R02568 8 D-Fructose 1-phosphate D-glyceraldehyde-3-phosphate-lyase
R02577 8 Propane-1,2-diol:NAD+ 1-oxidoreductase
R02646 8 Urate-3-ribonucleoside:orthophosphate D-ribosyltransferase
R02658 8 ATP:2-dehydro-D-gluconate 6-phosphate
R02664 8
R02668 8 3-Hydroxy-L-kynurenine hydrolase
R02723 8
R02736 8 beta-D-Glucose-6-phosphate:NADP+ 1-oxoreductase
R02754 8 5-Dehydro-4-deoxy-D-glucarate tartronate-semialdehyde-lyase
R02922 8 Creatinine iminohydrolase
R03080 8 (R)-Propane-1,2-diol:NAD+ oxidoreductase
R03081 8 2-Dehydro-3-deoxy-D-fuconate glycolaldehyde
R03114 8 (-)-trans-Carveol:NADP+ oxidoreductase
R03188 8 N-Formimino-L-aspartate iminohydrolase
R03236 8 ATP:D-tagatose-6-phosphate 1-phosphotransferase
R03239 8 ITP:D-Tagatose 6-phosphate 1-phosphotransferase
R03244 8 L-ribulose-5-phosphate 3-epimerase
R03261 8 (-)-trans-isopiperitenol:NAD+ oxidoreductase
R03277 8
R03409 8 Guanosine 3'-diphosphate 5'-triphosphate 5'-phosphohydrolase
R03459 8
2,5-Diamino-6-hydroxy-4-(5-phosphoribosylamino)-pyrimidine2-aminohydrolase
R03758 8
R03759 8 (R)-1-Aminopropan-2-ol:NAD+ oxidoreductase
R03887 8
R03925 8 (S)(+)-Allantoin racemase
R03945 8 Perillyl-alcohol:NAD+ oxidoreductase
R03972 8
R04218 8 prephytoene
diphosphate:geranylgeranyl-diphosphategeranylgeranyltransferase
R04248 8
R04286 8
2-Amino-4-hydroxy-6-(erythro-1,2,3-trihydroxypropyl)dihydropteridine
triphosphate lyase
R04559 8
1-(5'-Phosphoribosyl)-5-amino-4-(N-succinocarboxamide)-imidazoleAMP-lyase
R04620 8
2-Amino-4-hydroxy-6-(erythro-1,2,3-trihydroxypropyl)dihydropteridine
triphosphate phosphohydrolase (alkaline optimum)
R04638 8
R04639 8
2-Amino-4-hydroxy-6-(erythro-1,2,3-trihydroxypropyl)dihydropteridine
triphosphate 7,8-8,9-dihydrolase
R04640 8
N-(5'-Phospho-D-ribosylformimino)-5-amino-1-(5''-phospho-D-ribosyl)-4-imidazolecarboxamide
ketol-isomerase
R04779 8 ATP:D-fructose-6-phosphate 1-phosphotransferase
R04780 8 beta-D-Fructose 1,6-bisphosphate 1-phosphohydrolase
R04857 8
R05046 8 Formamidopyrimidine nucleoside triphosphate 7,8-8,9-dihydrolase
R05047 8
R05092 8 ent-Copalyl-diphosphate diphosphate-lyase
R05135 8 2',3'-Cyclic GMP 3'-nucleotidohydrolase
R05383 8 (hydroxyamino)benzene hydroxymutase
R05604 8 D-arabinitol:NAD 4-oxidoreductase
R05605 8
2-dehydro-3-deoxy-D-gluconate-6-phosphateD-glyceraldehyde-3-phosphate-lyase
R05636 8 1-Deoxy-D-xylulose-5-phosphate pyruvate-lyase (carboxylating)
R05645 8
R05758 8 threo-3-hydroxy-L-aspartate ammonia-lyase
R05784 8 limonene-1,2-epoxide hydrolase
R05805 8 ADP:D-fructose-6-phosphate 1-phosphotransferase
R05842 8 ethylene oxide hydrolase
R05861 8 D-alanine:oxygen oxidoreductase (deaminating)
R06064 8
R06117 8 (+)-trans-carveol: NAD+ oxidoreductase
R06126 8 L-serine:NADP+ 3-oxidoreductase
R06180 8
R06299 8 Copalyl-diphosphate diphosphate-lyase (cyclizing)
R06300 8 Copalyl-diphosphate diphosphate-lyase (cyclizing)
R06301 8 Copalyl-diphosphate diphosphate-lyase (cyclizing)
R06302 8 Copalyl-diphosphate diphosphate-lyase (cyclizing)
R06303 8 Copalyl-diphosphate diphosphate-lyase (cyclizing)
R06304 8 Copalyl-diphosphate diphosphate-lyase (cyclizing)
R06314 8
R06315 8
R06604 8
R06614 8
R06870 8 Phosphoethanolamine phosphohydrolase
R06969 8
R07133 8 D-sorbitol-6-phosphate:NAD+ 2-oxidoreductase
R07143 8 D-arabinitol:NADP+ oxidoreductase
R07207 8 cholesterol,NADPH:oxygen oxidoreductase (24-hydroxylating)
R07269 8
di-trans,poly-cis-decaprenyl-diphosphate:isopentenyl-diphosphateundecaprenylcistransferase
R07270 8 prephytoene
diphosphate:geranylgeranyl-diphosphategeranylgeranyltransferase
R07378 8
sedoheptulose-7-phosphate:D-glyceraldehyde-3-phosphateglyceronetransferase
R07420 8
R00227 9 Acetyl-CoA hydrolase
R00228 9 acetaldehyde:NAD+ oxidoreductase (CoA-acetylating)
R00229 9 Acetate:CoA ligase (ADP-forming)
R00233 9 Malonyl-CoA carboxy-lyase
R00235 9 Acetate:CoA ligase (AMP-forming)
R00236 9 Acetyl adenylate:CoA ligase (AMP-forming)
R00237 9 (3S)-Citramalyl-CoA pyruvate-lyase
R00238 9 Acetyl-CoA:acetyl-CoA C-acetyltransferase
R00299 9 ATP:D-glucose 6-phosphotransferase
R00300 9 D-Glucose:NAD+ 1-oxidoreductase
R00303 9 D-Glucose-6-phosphate phosphohydrolase
R00307 9
R00316 9 Acetate:CoA ligase (AMP-forming)
R00318 9 Phosphonoacetate phosphonohydrolase
R00319 9 (S)-Lactate:oxygen 2-oxidoreductase(decarboxylating)
R00321 9 Acetamide amidohydrolase
R00322 9 5'-Acetylphosphoadenosine acylhydrolase
R00324 9 Acetylpyruvate acetylhydrolase
R00325 9 (3S)-citramalate pyruvate-lyase
R00351 9 Citrate oxaloacetate-lyase ((pro-3S)-CH2COO- -> acetyl-CoA)
R00352 9 ATP:citrate oxaloacetate-lyase ((pro-3S)-CH2COO-
->acetyl-CoA)(ATP-dephosphorylating)
R00353 9 Malonyl-CoA:pyruvate carboxyltransferase
R00354 9 (3S)-Citryl-CoA oxaloacetate-lyase
R00362 9 Citrate oxaloacetate-lyase ((pro-3S)-CH2COO- -->acetate)
R00370 9 Acetyl-CoA:glycine C-acetyltransferase
R00371 9 Succinyl-CoA:glycine C-succinyl-transferase(decarboxylating)
R00399 9
R00405 9 Succinate:CoA ligase (ADP-forming)
R00407 9 Succinyl-CoA hydrolase
R00409 9 (2S,3R)-3-Hydroxybutane-1,2,3-tricarboxylate pyruvate-lyase
R00432 9 Succinate:CoA ligase (GDP-forming)
R00472 9 L-Malate glyoxylate-lyase (CoA-acetylating)
R00473 9 (3S)-3-Carboxy-3-hydroxypropanoyl-CoA glyoxylate-lyase
R00479 9 Isocitrate glyoxylate-lyase
R00487 9 Acetyl-CoA:L-aspartate N-acetyltransferase
R00488 9 N-Acetyl-L-aspartate amidohydrolase
R00586 9
R00661 9 Phosphoenolpyruvate 2,3-phosphonomutase
R00705 9 3-Oxopropanoate:NAD+ oxidoreductase
(decarboxylating,CoA-acetylating)
R00706 9 3-Oxopropanoate:NADP+ oxidoreductase
(decarboxylating,CoA-acetylating)
R00710 9 Acetaldehyde:NAD+ oxidoreductase
R00711 9 Acetaldehyde:NADP+ oxidoreductase
R00713 9 Succinate-semialdehyde:NAD+ oxidoreductase
R00714 9 Succinate-semialdehyde:NADP+ oxidoreductase
R00725 9 ITP:D-hexose 6-phosphotransferase
R00727 9 Succinate:CoA ligase (GDP-forming)
R00740 9 3-Oxopropanoate:NADP+ oxidoreductase
(decarboxylating,CoA-acetylating)
R00742 9 Acetyl-CoA:carbon-dioxide ligase (ADP-forming)
R00746 9 Ethanol:NADP+ oxidoreductase
R00747 9 2-Phosphonoacetaldehyde phosphonohydrolase
R00748 9 Ethanolamine-phosphate phospho-lyase (deaminating)
R00750 9
R00751 9 L-Threonine acetaldehyde-lyase
R00753 9 (S)-Lactate acetaldehyde-lyase
R00754 9 Ethanol:NAD+ oxidoreductase
R00799 9 Nitroethane:oxygen oxidoreductase
R00834 9 D-Sorbitol 6-phosphate:NADP+ 1-oxidoreductase
R00840 9 1L-myo-Inositol-1-phosphate lyase (isomerizing)
R00850 9 sn-Glycerol-3-phosphate:D-glucose 6-phosphotransferase
R00866 9 ATP:D-fructose 1-phosphotransferase
R00867 9 ATP:D-fructose 6-phosphotransferase
R00868 9 D-Mannitol:NAD+ 2-oxidoreductase
R00870 9 D-Mannitol:NADP+ 2-oxidoreductase
R00872 9 D-Fructose 2-phosphate phosphatase
R00875 9 D-Glucitol:NAD+ 2-oxidoreductase
R00877 9 D-Mannose ketol-isomerase
R00878 9 alpha-D-Glucose ketol-isomerase
R00909 9 N-Acetyl-beta-alanine amidohydrolase
R01066 9 2-Deoxy-D-ribose-5-phosphate acetaldehyde-lyase
R01150 9 D-AlanineD-Alanine ligase (ADP-forming)
R01256 9 (S)-Malate:CoA ligase (ADP-forming)
R01326 9 ATP:D-glucose 6-phosphotransferase
R01327 9 ITP:D-hexose 6-phosphotransferase
R01429 9 D-xylose:NAD+ 1-oxidoreductase
R01430 9 D-xylose:NADP+ 1-oxidoreductase
R01431 9 Xylitol:NADP+ oxidoreductase
R01447 9 (S)-Lactate:oxaloacetate oxidoreductase
R01450 9
R01465 9 L-Threonine:NAD+ oxidoreductase
R01520 9 beta-D-Glucose:NAD+ 1-oxoreductase
R01521 9 beta-D-Glucose:NADP+ 1-oxoreductase
R01522 9 beta-D-Glucose:oxygen 1-oxidoreductase
R01540 9 D-Altronate hydro-lyase
R01542 9 2-Dehydro-3-deoxy-D-gluconate:NAD+ 5-oxidoreductase
R01543 9 2-Dehydro-3-deoxy-D-gluconate:NADP+ 6-oxidoreductase
R01544 9 2-amino-2-deoxy-D-gluconate ammonia-lyase
R01559 9 Succinyl-CoA:oxalate CoA-transferase
R01600 9 ATP:D-glucose 6-phosphotransferase
R01604 9 3-Oxopropanoate:NAD+ oxidoreductase
R01607 9 3-Oxopropanoate:NADP+ oxidoreductase
R01608 9 3-hydroxypropanoate:NAD+ oxidoreductase
R01609 9 3-aci-Nitropropanoate:oxygen oxidoreductase
R01610 9
5-Dehydro-2-deoxy-D-glyconate-6-phosphatemalonate-semialdehyde-lyase
R01611 9 3-Oxopropanoate hydro-lyase
R01761 9 L-Arabinose ketol-isomerase
R01773 9 L-Homoserine:NAD+ oxidoreductase
R01775 9 L-Homoserine:NADP+ oxidoreductase
R01817 9 D-mannitol-1-phosphate:NADP+ 6-oxidoreductase
R01818 9 D-Mannose 6-phosphate 1,6-phosphomutase
R01819 9 D-Mannose-6-phosphate ketol-isomerase
R01825 9 D-erythrose 4-phosphate:NAD+ oxidoreductase
R01826 9
Phosphoenolpyruvate:D-erythrose-4-phosphateC-(1-carboxyvinyl)transferase
(phosphate hydrolysing,2-carboxy-2-oxoethyl-forming)
R01829 9 Sedoheptulose 1,7-bisphosphate D-glyceraldehyde-3-phosphate-lyase
R01830 9 beta-D-Fructose
6-phosphate:D-glyceraldehyde-3-phosphateglycolaldehyde transferase
R01866 9 (S)-dihydroorotate:NADP+ oxidoreductase
R01867 9 (S)-Dihydroorotate:oxygen oxidoreductase
R01869 9 (S)-Dihydroorotate:(acceptor) oxidoreductase
R01901 9 ATP:L-xylulose 5-phosphotransferase
R01903 9 L-Arabitol:NAD+ 4-oxidoreductase (L-xylulose-forming)
R01904 9 Xylitol:NADP+ 4-oxidoreductase (L-xylulose-forming)
R01905 9 3-Dehydro-L-gulonate carboxy-lyase
R01906 9
R01932 9
R01933 9 2-Oxoadipate:lipoamde 2-oxidoreductase(decarboxylating
andacceptor-succinylating)
R01934 9 (1R,2S)-1-hydroxybutane-1,2,4-tricarboxylate:NAD+
oxidoreductase(decarboxylating)
R01936 9
R01960 9 L-Kynurenine,NADPH:oxygen oxidoreductase (3-hydroxylating)
R01961 9 ATP:D-glucosamine phosphotransferase
R01964 9 ITP:D-hexose 6-phosphotransferase
R02058 9 Acetyl-CoA:D-glucosamine-6-phosphate N-acetyltransferase
R02059 9 N-Acetyl-D-glucosamine-6-phosphate amidohydrolase
R02060 9 D-Glucosamine 1-phosphate 1,6-phosphomutase
R02081 9 (R)-Mevalonate:NAD+ oxidoreductase (CoA-acetylating)
R02082 9 (R)-Mevalonate:NADP+ oxidoreductase (CoA acylating)
R02136 9 ATP:xylitol 5-phosphotransferase
R02167 9 D-Mannitol-1-phosphate phosphohydrolase
R02246 9 (R)-Mevalonate:NAD+ oxidoreductase
R02247 9 (R)-Mevalonate:NADP+ oxidoreductase
R02269 9 5,6-Dihydrouracil amidohydrolase
R02278 9 2-Dehydro-3-deoxy-L-arabinonate hydro-lyase
R02279 9 5-Dehydro-4-deoxy-D-glucarate hydro-lyase (decarboxylating)
R02292 9 L-Aspartate-4-semialdehyde hydro-lyase (adding pyruvate
andcyclizing)
R02293 9 L-2,4-Diaminobutanoate:pyruvate aminotransferase
R02376 9 Propane-1,2-diol hydro-lyase
R02429 9 D-Xylonate hydro-lyase
R02441 9 L-Arabitol:NAD+ 2-oxidoreductase (L-ribulose-forming)
R02522 9 L-Arabinonate hydro-lyase
R02602 9 4-Oxalocrotonate carboxy-lyase
R02607 9 3-Phosphoglycerate:NAD+ 2-oxidoreductase
R02609 9 5beta-Cholestan-3-one:NADP+ 4,5-oxidoreductase
R02610 9 5alpha-cholestan-3-one:NADP+ delta7-oxidoreductase
R02659 9
R02703 9 D-Mannitol-1-phosphate:NAD+ 5-oxidoreductase
R02714 9 D-Arabinono-1,4-lactone lactonohydrolase
R02715 9 D-Arabinono-1,4-lactone:oxygen oxidoreductase
R02728 9 beta-D-Glucose 1-phosphate 1,6-phosphomutase
R02730 9 D-Fructose-2,6-bisphosphate 6-phosphohydrolase
R02731 9 D-Fructose-2,6-bisphosphate 2-phosphohydrolase
R02732 9 ATP:D-fructose-6-phosphate 2-phosphotransferase
R02739 9 alpha-D-Glucose 6-phosphate ketol-isomerase
R02740 9 alpha-D-Glucose 6-phosphate ketol-isomerase
R02752 9 D-Glucarate hydro-lyase
R02817 9 Serine-phosphoethanolamine ethanolaminephosphohydrolase
R02853 9 D-O-Phosphoserine phosphohydrolase
R02865 9 ATP:D-hexose 6-phosphotransferase
R02866 9 Sorbitol-6-phosphate phosphohydrolase
R02867 9 ITP:D-hexose 6-phosphotransferase
R02927 9 ATP:D-tagatose 6-phosphotransferase
R02947 9 2-Acetolactate carboxy-lyase
R02948 9 (S)-2-Hydroxy-2-methyl-3-oxobutanoate carboxy-lyase
R03014 9 ATP:L-rhamnulose 1-phosphotransferase
R03032 9 D-Arabinonate hydro-lyase
R03046 9 beta-Alanyl-CoA cmmonia-lyase
R03051 9 2,3-Dihydroxy-3-methylbutanoate:NADP+ oxidoreductase (isomerizing)
R03052 9 2-Acetolactate methylmutase
R03119 9 propane-1,3-diol:NAD+ 1-oxidoreductase
R03139 9 1,3-Diaminopropane:oxygen oxidoreductase
(deaminating)(copper-containing)
R03234 9
R03240 9 D-Galactose 6-phosphate ketol-isomerase
R03241 9 ATP:L-fuculose 1-phosphotransferase
R03246 9 1,2,3-Trihydroxybenzene:oxygen 1,2-oxidoreductase (decyclizing)
R03254 9
2-Dehydro-3-deoxy-D-octonate-8-phosphateD-arabinose-5-phosphate-lyase
(pyruvate-phosphorylating)
R03298 9
R03321 9 beta-D-Glucose 6-phosphate ketol-isomerase
R03350 9 3-Deoxy-D-manno-octulosonate-8-phosphate 8-phosphohydrolase
R03387 9 ATP:2-dehydro-3-deoxy-galactonokinase
R03458 9 5-amino-6-(5-phosphoribitylamino)uracil:NADP+ 1'-oxidoreductase
R03504 9
2-Amino-4-hydroxy-6-(D-erythro-1,2,3-trihydroxypropyl)-7,8-dihydropteridine
glycolaldehyde-lyase
R03671 9 D-Fuconate hydro-lyase
R03723 9 (24R,24'R)-Fucosterol-epoxide acetaldehyde-lyase
R03774 9 L-Rhamnonate hydro-lyase
R03819 9 ATP:sedoheptulose 7-phosphate
R03868 9 3-Maleylpyruvate cis-trans-isomerase
R03920 9 ATP:D-fructose 6-phosphotransferase
R03966 9
R03995 9
R04024 9 Acetyl-CoA:N-hydroxyarylamine O-acetyltransferase
R04152 9 (2-Aminoethyl)phosphonate:pyruvate aminotransferase
R04172 9
R04177 9 2-Hydroxyethylenedicarboxylate hydro-lyase
R04214 9
R04223 9
R04246 9
R04263 9 cholest-5-ene-3beta,7alpha-diol:NAD+ 3-oxidoreductase
R04264 9 Cholest-5-ene-3beta,7alpha-diol:NAD+ 3-oxidoreductase
R04285 9 6-Lactoyl-5,6,7,8-tetrahydropterin:NADP+ 2'-oxidoreductase
R04375 9
R04399 9
R04417 9
R04439 9 (R)-2,3-Dihydroxy-3-methylbutanoate:NADP+
oxidoreductase(isomerizing)
R04591 9 1-(5-Phosphoribosyl)-5-amino-4-carboxyimidazole:L-aspartate
ligase(ADP-forming)
R04621 9
R04655 9
R04732 9
R04781 9 4-Carboxy-4-hydroxy-2-oxoadipate hydro-lyase
R04786 9
R04792 9
R04793 9
R04853 9 20alpha-Hydroxycholesterol,hydrogen-donor:oxygen
oxidoreductase(17-alpha-hydroxylating)
R04854 9 20alpha-Hydroxycholesterol:oxygen
oxidoreductase(side-chain-cleaving)
R04855 9 22beta-Hydroxycholesterol:oxygen
oxidoreductase(side-chain-cleaving)
R05048 9 GTP 7,8-8,9-dihydrolase
R05053 9 D-Aspartate:2-oxoglutarate aminotransferase
R05071 9 (S)-2-Acetolactate methylmutase
R05077 9
R05078 9
R05351 9
R05378 9 2-Deoxy-5-keto-D-gluconic acid 6-phosphate
Dihydroxyacetonephosphate-lyase
R05380 9 Acetaldehyde hydro-lyase
R05381 9 Diethanolamine Ethanolamine-lyase
R05400 9
R05444 9
R05457 9
R05508 9
R05571 9 Galactitol-1-phosphate:NAD oxidoreductase
R05606 9 D-mannonate hydro-lyase
R05607 9 D-sorbitol-6-phosphate:NAD 2-oxidoreductase
R05608 9 D-galactarate hydro-lyase
R05646 9
R05683 9 L-Idonate:NAD oxidoreductase
R05684 9 L-Idonate:NADP oxidoreductase
R05688 9 1-Deoxy-D-xylulose-5-phosphate isomeroreductase
R05804 9 ADP:D-glucose 6-phosphotransferase
R05823 9 2-dehydro-D-gluconate:NADP+ 2-oxidoreductase
R05831 9 xylitol:NAD oxidoreductase
R05840 9
R06063 9
R06171 9 L-Allothreonine acetaldehyde-lyase
R06291 9 ent-kaur-16-ene,NADPH:oxygen oxidoreductase (hydroxylating)
R06366 9 Aldehyde:NAD+ oxidoreductase
R06372 9 Carvone reductase
R06374 9
R06375 9
R06399 9 limonene-1,2-diol:(acceptor) 2-oxidoreductase
R06601 9 5-Hydroxyisourate amidohydrolase
R06605 9
R06830 9
R06968 9
R06973 9
R06978 9 L-2,4-diaminobutyrate acetyltransferase
R07125 9 3-dehydro-L-gulonate-6-phosphate carboxy-lyase
R07147 9 D-glucose:NADP+ 1-oxidoreductase
R07148 9 D-threo-aldose:NAD+ 1-oxidoreductase
R07152 9 xylitol:oxygen oxidoreductase
R07183 9 acetylacetone:oxygen oxidoreductase
R07208 9
(24S)-cholest-5-ene-3beta,24-diol,NADPH:oxygenoxidoreductase(7alpha-hydroxylating)
R07324 9 1D-myo-inositol-3-phosphate lyase (isomerizing)
R07399 9
R00010 10 alpha,alpha-Trehalose glucohydrolase
R00026 10 beta-D-Glucoside glucohydrolase
R00028 10 alpha-D-Glucoside glucohydrolase
R00038 10 4-Hydroxy-3-hexanone propanal-lyase
R00264 10 2,5-dioxopentanoate:NADP+ 5-oxidoreductase
R00265 10 2-Oxoglutarate:NADP+ 2-oxidoreductase (CoA-succinylating)
R00267 10 Isocitrate:NADP+ oxidoreductase (decarboxylating)
R00272 10 2-Oxoglutarate carboxy-lyase
R00301 10 D-Glucose:NADP+ 1-oxidoreductase
R00302 10 Pyranose:oxygen 2-oxidoreductase
R00304 10 D-Glucose-1-phosphate phosphohydrolase
R00306 10 1,4-beta-D-Glucan glucohydrolase
R00327 10 6-Acetyl-D-glucose acetylhydrolase
R00337 10 GDPglucose glucohydrolase
R00406 10
R00410 10 Succinyl-CoA:3-oxo-acid CoA-transferase
R00709 10 Isocitrate:NAD+ oxidoreductase (decarboxylating)
R00743 10 Acetyl-CoA:malonate CoA-transferase
R00744 10
R00801 10 alpha-D-Glucoside glucohydrolase
R00802 10 alpha-D-Glucoside glucohydrolase
R00829 10 Succinyl-CoA:acetyl-CoA C-acyltransferase
R00830 10 Succinyl-CoA:glycine C-succinyl-transferase(decarboxylating)
R00831 10 Succinyl-CoA:glycine C-succinyl-transferase(decarboxylating)
R00833 10 (R)-2-Methyl-3-oxopropanoyl-CoA CoA-carbonylmutase
R00837 10 alpha,alpha-Trehalose-6-phosphate phosphoglucohydrolase
R00838 10 Maltose-6'-phosphate 6-phosphoglucohydrolase
R00839 10 6-Phospho-beta-D-glucosyl-(1,4)-D-gluxose glucohydrolase
R00874 10 D-Glucose:D-fructose oxidoreductase
R00881 10 GDPmannose sugarphosphohydrolase
R00883 10 GDP:D-mannose-1-phosphate guanylyltransferase
R00885 10 GTP:alpha-D-mannose-1-phosphate guanylyltransferase
R00919 10
R00947 10 D-Glucose-1-phosphate phosphohydrolase
R00959 10 alpha-D-Glucose 1-phosphate 1,6-phosphomutase
R00975 10 5,6-Dihydrouracil:oxygen oxidoreductase
R00977 10 5,6-Dihydrouracil:NAD+ oxidoreductase
R00978 10 5,6-Dihydrouracil:NADP+ oxidoreductase
R00987 10 L-Kynurenine hydrolase
R00996 10 L-threonine ammonia-lyase
R01182 10 ATP:myo-inositol 1-phosphotransferase
R01185 10 myo-Inositol 1-phosphate phosphahydrolase
R01187 10 1D-myo-Inositol 3-phosphate phosphahydrolase
R01200 10 N-Acetyl-D-glucosamine amidohydrolase
R01201 10 ATP:N-acetyl-D-glucosamine 6-phosphotransferase
R01204 10 Acetyl-CoA:D-glucosamine N-acetyltransferase
R01209 10 2,3-Dihydroxy-3-methylbutanoate hydro-lyase
R01322 10 Citrate:CoA ligase (ADP-forming)
R01323 10 Acetyl-CoA:citrate CoA-transferase
R01324 10 Citrate hydro-lyase
R01325 10 Citrate hydro-lyase
R01357 10 Acetoacetate:CoA ligase (AMP-forming)
R01358 10 Acetoacetyl-CoA hydrolase
R01359 10 Acetoacetyl-CoA:acetate CoA-transferase
R01360 10 (S)-3-Hydroxy-3-methylglutaryl-CoA acetoacetate-lyase
R01460 10 Cholesteryl-beta-D-glucoside glucohydrolase
R01466 10 O-Phospho-L-homoserine phospho-lyase (adding water)
R01467 10 L-Threonine racemase
R01555 10 Maltose:orthophosphate 1-beta-D-glucosyltransferase
R01602 10 alpha-D-Glucose 1-epimerase
R01644 10 4-Hydroxybutanoate:NAD+ oxidoreductase
R01645 10 4-hydroxy-2-oxo-heptandioate succinate semialdehyde-lyase
R01647 10
R01649 10 2-(Acetamidomethylene)succinate amidohydrolase
(deaminating,decarboxylating)
R01708 10 Pyridoxine:NADP+ 4-oxidoreductase
R01711 10 Pyridoxine:oxygen oxidoreductase (deaminating)
R01718 10 Isomaltose 6-alpha-D-glucanohydrolase
R01754 10 ATP:L-arabinose 1-phosphotransferase
R01756 10 D-threo-Aldose:NAD+ 1-oxidoreductase
R01757 10 L-Arabinose:NAD+ 1-oxidoreductase
R01758 10 L-Arabitol:NAD+ 1-oxidoreductase
R01759 10 L-Arabitol:NADP+ 1-oxidoreductase
R01771 10 ATP:L-homoserine O-phosphotransferase
R01776 10 Acetyl-CoA:L-homoserine O-acetyltransferase
R01777 10 Succinyl-CoA:L-homoserine O-succinyltransferase
R01786 10 ATP:D-glucose 6-phosphotransferase
R01787 10 alpha-D-Glucose:NADP+ 1-oxidoreductase
R01788 10 alpha-D-Glucose 6-phosphate phosphohydrolase
R01813 10 Tetrahydrobiopterin:NADP+ oxidoreductase
R01870 10 Orotidine-5'-phosphate:pyrophosphate phosphoribosyltransferase
R01899 10 Isocitrate:NADP+ oxidoreductase (decarboxylating)
R01900 10 Isocitrate hydro-lyase
R01909 10 ATP:pyridoxal 5'-phosphotransferase
R01910 10 Primary alcohol:(acceptor) oxidoreductase
R01911 10 pyridoxine-5'-phosphate phosphohydrolase
R01957 10 L-Kynurenine:glyoxylote aminotransferase (cyclizing)
R01959 10 N-Formyl-L-kynurenine amidohydrolase
R01962 10
R01975 10 (S)-3-Hydroxybutanoyl-CoA:NAD+ oxidoreductase
R01976 10 (S)-3-Hydroxybutanoyl-CoA:NADP+ oxidoreductase
R01977 10 (R)-3-Hydroxybutanoyl-CoA:NADP+ oxidoreductase
R01978 10 (S)-3-Hydroxy-3-methylglutaryl-CoA
acetoacetyl-CoA-lyase(CoA-acetylating)
R01981 10 uronate:NAD+ 1-oxidoreductase
R02083 10 (S)-3-Hydroxy-3-methylglutaryl-CoA hydrolase
R02084 10 succinyl-CoA:3-hydroxy-3-methylglutarate CoA-transferase
R02085 10 (S)-3-Hydroxy-3-methylglutaryl-CoA hydro-lyase
R02086 10 N-Acetyl-D-glucosamine 1-phosphate 1,6-phosphomutase
R02087 10 N-Acetyl-D-glucosamine 6-phosphate 2-epimerase
R02139 10 Barbiturate amidohydrolase
R02280 10 1-Pyrroline-4-hydroxy-2-carboxylate aminohydrolase (decyclizing)
R02359 10 Urethane amidohydrolase (decarboxylating)
R02377 10 Propane-1,3-diol:NAD+ 1-oxidoreductase
R02402 10 Glutarate:CoA ligase (ADP-forming)
R02427 10 D-Xylonolactone lactonohydrolase
R02428 10 D-Xylono-1,4-lactone lactonohydrolase
R02437 10 L-Rhamnose ketol-isomerase
R02454 10 D-Mannonate:NAD+ 5-oxidoreductase
R02455 10 D-Mannonate:NAD+ 6-oxidoreductase
R02456 10 D-Mannonate:NADP+ 6-oxidoreductase
R02491 10 L-Citramalyl-CoA hydro-lyase
R02525 10 L-Arabinono-1,5-lactone lactonohydrolase
R02526 10 L-Arabinono-1,4-lactone lactonohydrolase
R02555 10 D-Altronate:NAD+ 3-oxidoreductase
R02601 10
R02603 10
R02604 10
R02637 10 3-Dehydro-L-gulonate:NAD+ 2-oxidoreductase
R02639 10 3-Dehydro-L-gulonate:NADP+ 2-oxidoreductase
R02640 10 L-Gulonate:NAD+ 3-oxidoreductase
R02656 10 Gentisate:oxygen 1,2-oxidoreductase (decyclizing)
R02677 10 ADPmannose sugarphosphohydrolase
R02727 10 alpha,alpha-Trehalose:orthophosphate beta-D-glucosyltransferase
R02749 10 2-Deoxy-D-ribose 1-phosphate 1,5-phosphomutase
R02750 10
R02762 10 2-Hydroxymuconate semialdehyde:NAD+ 6-oxidoreductase
R02855 10 (R)-Acetoin:NAD+ oxidoreductase
R02856 10 (R)-Acetoin:NAD+ oxidoreductase
R02928 10 Galactitol:NAD+ 2-oxidoreductase
R02940 10 2-Propyn-1-al:NAD+ oxidoreductase
R02946 10 (R,R)-Butane-2,3-diol:NAD+ oxidoreductase
R02949 10 (R)-Acetoin racemase
R02955 10 Acetyl-CoA:citramalate CoA-transferase
R02957 10 D-Glucuronolactone:NAD+ oxidoreductase
R02963 10 Lactoyl-CoA hydro-lyase
R03033 10 D-Galactonate hydro-lyase
R03045 10 3-Hydroxypropionyl-CoA hydro-lyase
R03083 10 2-Dehydro-3-deoxy-D-arabino-heptonate 7-phosphate
phosphate-lyase(cyclyzing)
R03153 10 Acetyl-CoA:citramalate CoA-transferase
R03154 10 Succinyl-CoA:citramalate CoA-transferase
R03157 10
R03158 10
R03163 10 L-Fucose ketol-isomerase
R03247 10 Gallate carboxy-lyase
R03256 10 Lactose 6-phosphate 6-phosphogalactohydrolase
R03330 10 D-myo-Inositol-1,3-bisphosphate 3-phosphohydrolase
R03331 10 sn-Glycero-3-phospho-1-inositol inositolphosphohydrolase
R03333 10 1D-myo-Inositol-1,2-cyclic-phosphate 2-inositolphosphohydrolase
R03503 10
ATP:2-amino-4-hydroxy-6-hydroxymethyl-7,8-dihydropteridine6'-pyrophosphotransferase
R03693 10 (S)-2-Methylmalate hydro-lyase
R03772 10 L-rhamno-1,4-lactone lactonohydrolase
R03896 10 (R)-2-Methylmalate hydro-lyase
R03921 10 Sucrose 6-phosphate fructohydrolase
R04048 10
R04053 10 3-phosphonopyruvate carboxy-lyase
R04066 10 imidazole-4-acetate,NADH:oxygen oxidoreductase (5-hydroxylating)
R04198 10 2,3,4,5-Tetrahydrodipicolinate:NAD+ oxidoreductase
R04199 10 2,3,4,5-Tetrahydrodipicolinate:NADP+ oxidoreductase
R04200 10 D-threo-2,4-diaminopentanoate:NAD+ oxidoreductase (deaminating)
R04201 10 D-threo-2,4-diaminopentanoate:NADP+
oxidoreductase(phosphorylating)
R04209 10 1-(5-Phospho-D-ribosyl)-5-amino-4-imidazolecarboxylate
carboxy-lyase
R04210 10 4-phospho-D-erythronate:NAD+ 2-oxidoreductase
R04299 10
R04351 10 ATP:5-dehydro-2-deoxy-D-gluconate 6-phosphotransferase
R04371 10 Homoisocitrate hydro-lyase
R04372 10 D-myo-Inositol-3,4-bisphosphate 4-phosphohydrolase
R04383 10 5-Dehydro-4-deoxy-D-glucuronate ketol-isomerase
R04425 10 (2S,3R)-3-Hydroxybutane-1,2,3-tricarboxylate hydro-lyase
R04440 10 (R)-2,3-Dihydroxy-3-methylbutanoate:NADP+
oxidoreductase(isomerizing)
R04441 10 (R)-2,3-Dihydroxy-3-methylbutanoate hydro-lyase
R04444 10 L-1-Pyrroline-3-hydroxy-5-carboxylate:NAD+ oxidoreductase
R04445 10 L-1-Pyrroline-3-hydroxy-5-carboxylate:NADP+ oxidoreductase
R04453 10
4-Carboxy-2-hydroxy-cis,cis-muconate-6-semialdehyde:NADP+6-oxidoreductase
R04482 10 4-Carboxy-2-oxo-3-hexenedioate
delta2,delta4-2-oxo,delta3-isomerase
R04488 10
R04676 10 17alpha,20alpha-Dihydroxycholesterol:oxygen
oxidoreductase(side-chain-cleaving)
R04731 10 4-aminoimidazole aminohydrolase
R04787 10
R04817 10
7alpha-Hydroxy-5beta-cholestan-3-one:(acceptor)delta4-oxidoreductase
R04826 10
7alpha-hydroxycholest-4-en-3-one,NADPH:oxygenoxidoreductase(12alpha-hydroxylating)
R04862 10 (1R,2S)-1-hydroxybutane-1,2,4-tricarboxylate:NAD+
oxidoreductase(decarboxylating)
R04907 10
3-Hydroxykynurenamine:oxygenoxidoreductase(deaminating)(flavin-containing)
R05051 10 L-erythro-4-Hydroxyglutamate:NAD+ oxidoreductase
R05079 10
R05138 10
R05147 10 galactitol-1-phosphate:NAD+ oxidoreductase
R05204 10
R05250 10
R05298 10
R05332 10 Acetyl-CoA:D-glucosamine-1-phosphate N-acetyltransferase
R05382 10 Triethanolamine Diethanolamine-lyase
R05401 10
R05509 10
R05576 10 (S)-3-Hydroxybutanoyl-CoA:NADP+ oxidoreductase
R05586 10
R05647 10
R05661 10
R05698 10 Mannitol:oxygen oxidoreductase (cyclizing)
R05767 10 trehalose 6-phosphate:phosphate b-D-glucosyltransferase
R06292 10 ent-Kaur-16-ene,NADPH:oxygen oxidoreductase (hydroxylating)
R06367 10 perillic acid:CoA ligase (ADP-forming)
R06368 10 perillic acid:CoA ligase (AMP-forming)
R06377 10
R06379 10
R06381 10
R06400 10 (1S,4R)-1-hydroxy-2-oxolimonene, NADPH:oxygen oxidoreductase
R06510 10
R06789 10
R06979 10 Ectoine hydro-lyase
R07127 10 ATP:3-dehydro-L-gulonate 6-phosphotransferase
R07135 10 mannitol:NAD+ 1-oxidoreductase
R07253 10 acyl-CoA:malonyl-CoA C-acyltransferase
(decarboxylating,oxoacyl-reducing, thioester-hydrolysing and cyclizing)
R07264 10 2-alpha-D-glucosyl-D-glucose:phosphate beta-D-glucosyltransferase
R07279 10 ATP:myo-inositol 1-phosphotransferase
R07280 10
R07346 10 D-glucitol:NADP+ oxidoreductase
R07405 10 5-carboxyamino-1-(5-phospho-D-ribosyl)imidazole carboxymutase
R00015 11 Sucrose:sucrose 1F-beta-D-fructosyltransferase
R00016 11 D-Glucose-1-phosphate:D-glucose-1-phosphate 6-phosphotransferase
R00022 11
R00036 11 5-Aminolevulinate hydro-lyase(adding 5-aminolevulinate
andcyclizing)
R00053 11 Tannin acylhydrolase
R00064 11 4-(4-Deoxy-beta-D-gluc-4-enuronosyl)-D-galacturonate lyase
R00173 11 pyridoxal-5'-phosphate phosphohydrolase
R00174 11 ATP:pyridoxal 5'-phosphotransferase
R00243 11 L-Glutamate:NAD+ oxidoreductase (deaminating)
R00248 11 L-Glutamate:NADP+ oxidoreductase (deaminating)
R00250 11 L-Glutamate:oxygen oxidoreductase (deaminating)
R00258 11 L-Alanine:2-oxoglutarate aminotransferase
R00268 11 Oxalosuccinate:NADP+ oxidoreductase (decarboxylating)
R00269 11 2-Oxoglutaramate amidohydrolase
R00270 11
R00271 11 2-Hydroxybutane-1,2,4-tricarboxylate
2-oxoglutarate-lyase(CoA-acetylating)
R00278 11 Pyridoxine 5-phosphate:oxygen oxidoreductase (deaminating)
R00279 11 D-Glutamate(D-aspartate):oxygen oxidoreductase (deaminating)
R00355 11 L-Aspartate:2-oxoglutarate aminotransferase
R00356 11
R00372 11 Glycine:2-oxoglutarate aminotransferase
R00474 11 2-Hydroxy-3-oxoadipate glyoxylate-lyase (carboxylating)
R00678 11 L-tryptophan:oxygen 2,3-oxidoreductase (decyclizing)
R00803 11 Sucrose:orthophosphate alpha-D-glucosyltransferase
R00805 11 Sucrose-6-phosphate phosphohydrolase
R00810 11 Sucrose glucosylmutase
R00816 11 Catechol:oxygen 2,3-oxidoreductase(decyclizing)
R00823 11 Anthranilate,NADH:oxygen oxidoreductase
(1,2-hydroxylating,deaminating, decarboxylating)
R00825 11 Anthranilate,NADPH:oxygen oxidoreductase
(1,2-hydroxylating,deaminating, decarboxylating)
R00880 11 GDP-D-mannose:NAD+ 6-oxidoreductase
R00888 11 GDPmannose 4,6-hydro-lyase
R00889 11 GDPmannose 3,5-epimerase
R00908 11 3-Aminopropanoate:2-oxoglutarate aminotransferase
R00920 11 Propanoate:CoA ligase (ADP-forming)
R00921 11 acetyl-CoA:phosphate acetyltransferase
R00922 11 2-Methyl-3-oxopropanoate:NAD+ oxidoreductase (CoA-propanoylating)
R00923 11 (S)-2-Methyl-3-oxopropanoyl-CoA carboxy-lyase
R00925 11 Propanoate:CoA ligase (AMP-forming)
R00926 11 Propinol adenylate:CoA ligase (AMP-forming)
R00927 11 Propanoyl-CoA:acetyl-CoA C-acyltransferase
R00928 11 Acetyl-CoA:propanoate CoA-transferase
R00930 11 (S)-2-Methyl-3-oxopropanoyl-CoA:pyruvate carboxyltransferase
R00931 11 2-Methylcitrate oxaloacetate-lyase
R00932 11 2-Hydroxyglutarate glyoxylate-lyase (CoA-propanoylating)
R00934 11
R00935 11 (S)-Methylmalonate semialdehyde:NAD+
oxidoreductase(CoA-propanoylating)
R00948 11 ATP:alpha-D-glucose-1-phosphate adenyltransferase
R00949 11 ATP:D-glucose-1-phosphate 6-phosphotransferase
R00951 11 ADPglucose sugarphosphohydrolase
R00952 11 Cellobiose:orthophosphate alpha-D-glucosyltransferase
R00953 11 3-beta-D-Glucosylglucose:orthophosphate
alpha-D-glucosyltransferase
R00954 11 GTP:alpha-D-glucose-1-phosphate guanylyltransferase
R00957 11
alpha-D-Glucose-1-phosphate:alpha-D-glucose-1-phosphate4-alpha-D-glucosyltransferase
(dephosphorylating)
R00960 11 D-Glucose-1-phosphate:D-glucose-1-phosphate 6-phosphotransferase
R00965 11 Orotidine-5'-phosphate carboxy-lyase
R00966 11 UMP:pyrophosphate phosphoribosyltransferase
R00973 11 Uracil-5-carboxylate carboxy-lyase
R00974 11 Cytosine aminohydrolase
R00979 11 ATP:anthranilate N-adenylyltransferase
R00980 11 Anthranilate,NADPH:oxygen oxidoreductase
(3-hydroxylating,deaminating)
R00982 11 Anthranilate:CoA ligase (AMP-forming)
R00983 11 2,3-Dihydroxyindole:oxygen 2,3-oxidoreductase (decyclizing)
R00985 11 Chorismate pyruvate-lyase (amino-accepting)
R00988 11 N-Formylanthranilate amidohydrolase
R00989 11 Malonyl-CoA:anthranilate N-malonyltransferase
R00990 11 2-Aminobenzoate carboxy-lyase
R00991 11
R00994 11
R00995 11
R00997 11 1-Aminocyclopropane-1-carboxylate endolyase (deaminating)
R00998 11 (R)-2-Ethylmalate 2-oxobutanoyl-lyase (CoA-acylating)
R00999 11 O-Succinyl-L-homoserine succinate-lyase (adding cysteine)
R01000 11 2-Hydroxybutyrate:NAD+ oxidoreductase
R01055 11 Uracil hydro-lyase (adding D-ribose 5-phosphate)
R01073 11
N-(5-Phospho-D-ribosyl)anthranilate:pyrophosphatephosphoribosyl-transferase
R01080 11 Uridine ribohydrolase
R01093 11 D-Galactose:NAD+ 1-oxidoreductase
R01095 11 D-Galactose:NADP+ 1-oxidoreductase
R01098 11 D-Galactose:oxygen 6-oxidoreductase
R01148 11 D-Alanine:2-oxoglutarate aminotransferase
R01183 11 myo-Inositol:NAD+ 2-oxidoreductase
R01184 11 myo-Inositol:oxygen oxidoreductase
R01186 11 myo-Inositol 4-phosphate phosphahydrolase
R01193 11 sn-Glycero-3-phospho-1-inositol glycerophosphohydrolase
R01202 11 N-Acetyl-D-glucosamine:NAD+ 1-oxidoreductase
R01203 11 N-Acyl-D-hexosamine:oxygen 1-oxidoreductase
R01207 11 N-Acyl-D-glucosamine 2-epimerase
R01210 11 3-Methyl-2-oxobutanoate:NAD+
oxidoreductase(CoA-mehtylpropanoylating)
R01211 11 (R)-3,3-Dimethylmalate:NAD+ oxidoreductase (decarboxylating)
R01212 11 L-valine:NADP+ oxidoreductase (deaminating)
R01213 11 3-Carboxy-3-hydroxy-4-methylpentanoate
3-methyl-2-oxobutanoate-lyase(CoA-acetylating)
R01215 11 L-Valine:pyruvate aminotransferase
R01216 11 2-Hydroxy-2-isopropylbutanedioate formaldehyde-lyase
R01233 11 GDPglucose sugarphosphohydrolase
R01266 11 1-beta-Aspartyl-N-acetyl-D-glucosaminylamine L-asparaginohydrolase
R01361 11 (R)-3-Hydroxybutanoate:NAD+ oxidoreductase
R01364 11 4-Fumarylacetoacetate fumarylhydrola
R01366 11 Acetoacetate carboxy-lyase
R01367 11 Acetoacetate hydro-lyase
R01434 11 L-Valine:NAD+ oxidoreductase(deaminating)
R01441 11 ATP:cellobiose 6-phosphotransferase
R01442 11 Cellobiose:oxygen 1-oxidoreductase
R01444 11 1,4-beta-D-Glucan glucohydrolase
R01445 11 Cellobiose 2-epimerase
R01449 11 Acetyl-CoA:propanoate CoA-transferase
R01481 11 L-Gulonate:NADP+ 6-oxidoreductase
R01482 11 D-Glucuronate ketol-isomerase
R01483 11 D-Glucuronolactone lactonohydrolase
R01556 11 Acetyl-CoA:maltose O-acetyltransferase
R01557 11 Maltose alpha-D-glucosylmutase
R01587 11 N-Methyl-2-oxoglutaramate methylamidohydrolase
R01632 11 Protocatechuate:oxygen 4,5-oxidoreductase (decyclizing)
R01660 11
3-phospho-D-glyceroyl-phosphate:D-glucose-1-phosphate6-phosphotransferase
R01679 11 Lactose 6-phosphate galactohydrolase
R01694 11 L-Sorbose:NADP+ 5-oxidoreductase
R01695 11 L-Sorbose:oxygen 5-oxidoreductase
R01707 11 Pyridoxal:NAD+ 4-oxidoreductase
R01709 11 Pyridoxal:oxygen 4-oxidoreductase
R01710 11 Pyridoxamine:oxygen oxidoreductase (deaminating)
R01712 11 Pyridoxamine:pyruvate aminotransferase
R01713 11 Pyridoxamine:oxaloacetate aminotransferase
R01719 11
R01793 11 NADH:6,7-dihydropteridine oxidoreductase
R01794 11 NADPH:6,7-dihydropteridine oxidoreductase
R01812 11 5,6,7,8-Tetrahydrobiopterin:NADP+ oxidoreductase
R01816 11 Anthranilate,tetrahydrobiopterin:oxygen
oxidoreductase(3-hydroxylating)
R01859 11 Propanoyl-CoA:carbon-dioxide ligase (ADP-forming)
R01872 11 Quinate:NAD+ 5-oxidoreductase
R01876 11 Uridine:orthophosphate ribosyltransferase
R01956 11 L-Kynurenine:2-oxoglutarate aminotransferase
R01969 11 Deoxyguanosine:orthophosphate ribosyltransferase
R01980 11 ATP:D-galacturonate 1-phosphotransferase
R01983 11 D-Galacturonate ketol-isomerase
R01984 11
R02168 11 GDPglucose:D-glucose-6-phosphate 1-alpha-D-glucosyltransferase
R02243 11 cis-Aconitate carboxy-lyase
R02244 11 trans-Aconitate delta2-delta3-isomerase
R02270 11 Succinyl-CoA:glycine C-succinyl-transferase(decarboxylating)
R02271 11 5-Aminolevulinate:pyruvate aminotransferase
R02272 11 (S)-4-Amino-5-oxopentanoate 4,5-aminomutase
R02343 11 Acetoin:NAD+ oxidoreductase
R02401 11 glutarate-semialdehyde:NAD+ oxidoreductase
R02404 11 Itaconate:CoA ligase (ADP-forming)
R02405 11 Itaconate:CoA ligase (IDP-forming)
R02406 11 Itaconate:CoA ligase (IDP-forming)
R02407 11 Succinyl-CoA:citramalate CoA-transferase
R02438 11
R02461 11 D-Ornithine 4,5-aminomutase
R02484 11 deoxyuridine:orthophosphate 2-deoxy-D-ribosyltransferase
R02489 11 Gentisate carboxy-lyase
R02490 11 Citramalyl-CoA hydro-lyase
R02557 11 Deoxyadenosine:orthophosphate ribosyltransferase
R02589 11 3-hydroxybenzoate,NADH:oxygen oxidoreductase (6-hydroxylating)
R02655 11 Gentisate aldehyde:NAD+ oxidoreductase
R02657 11
R02705 11 ATP:N-acyl-D-mannosamine 6-phosphotransferase
R02706 11
R02748 11 Deoxyinosine:orthophosphate ribosyltransferase
R02763 11
R02765 11 (R)-2-Methyl-3-oxopropanoyl-CoA 2-epimerase
R02778 11 Trehalose-6-phosphate phosphohydrolase
R02933 11 L-Gulono-1,4-lactone lactonohydrolase
R02956 11 Succinyl-CoA:citramalate CoA-transferase
R02990 11 Succinyl-CoA:3-oxoadipate CoA-transferase
R03026 11 (S)-3-Hydroxybutanoyl-CoA hydro-lyase
R03027 11 (3R)-3-Hydroxybutanoyl-CoA hydro-lyase
R03034 11 D-Galactono-1,4-lactone hydroxyacylhydrolase
R03084 11 3-Dehydroquinate hydro-lyase
R03131 11 O3-acetyl-L-serine:uracil 1-(2-amino-2-carboxyethyl)transferase
R03161 11 ATP:6-deoxy-L-galactose 1-phosphotransferase
R03183 11 L-Gulono-1,4-lactone:NADP+ 1-oxidoreductase
R03276 11 (S)-3-Hydroxybutanoyl-CoA 3-epimerase
R03291 11 trans-4-Hydroxy-L-proline:NAD+ 5-oxidoreductase
R03293 11 trans-4-Hydroxy-L-proline:NADP+ 5-oxidoreductase
R03327 11 17alpha-Hydroxypregnenolone:NAD+ 3-oxidoreductase
R03328 11 17alpha-Hydroxypregnenolone:NADP+ 3-oxidoreductase
R03381 11 3-Oxopropanoate:NAD+ oxidoreductase
(decarboxylating,CoA-acetylating)
R03383 11
R03385 11 3-hydroxy-2-methylpyridine-5-carboxylate,NADH:oxygen
oxidoreductase(decyclizing)
R03386 11 3-hydroxy-2-methylpyridine-5-carboxylate,NADPH:oxygen
oxidoreductase(decyclizing)
R03403 11 3beta-Hydroxyandrost-5-en-17-one acetaldehyde-lyase
R03427 11 D-myo-Inositol 1,3,4-trisphosphate 1-phosphohydrolase
R03444 11 2-Hydroxybutane-1,2,4-tricarboxylate hydro-lyase
R03445 11
R03472 11
R03549 11 Gallate:oxygen 3,4-oxidoreductase (decyclizing)
R03550 11 Gallate:oxygen 4,5-oxidoreductase (decyclizing)
R03551 11
R03567 11 6-Methylsalicylate carboxy-lyase
R03694 11
R03695 11
R03696 11 L-threo-3-Methylaspartate ammonia-lyase
R03702 11 Triacetolactone lactonohydrolase
R03707 11 (S,S)-Butane-2,3-diol:NAD+ oxidoreductase
R03897 11
R03898 11
R03936 11 Formylkynurenine hydrolase
R03942 11 L-Rhamnofuranose:NAD+ 1-oxidoreductase
R04026 11
R04051 11
R04065 11 Imidazole acetaldehyde:NAD+ oxidoreductase
R04068 11 Imidazole-4-acetate:5-phosphoribosyl-diphosphate ligase (ADP-
andpyrophosphate- forming)
R04069 11
R04089 11 3-Methylcatechol:oxygen 2,3-oxidoreductase(decyclizing)
R04131 11
R04132 11
R04138 11 3-Methylcrotonoyl-CoA:carbon-dioxide ligase (ADP-forming)
R04171 11 3-Hydroxy-L-kynurenine:2-oxoglutarate aminotransferase
R04173 11 3-Phosphoserine:2-oxoglutarate aminotransferase
R04208 11 2-(Formamido)-N1-(5-phosphoribosyl)acetamidine
cyclo-ligase(ADP-forming)
R04221 11 cis-4-Hydroxy-D-proline:oxygen oxidoreductase (deaminating)
R04277 11 2-Pyrone-4,6-dicarboxylate lactonohydrolase
R04336 11
R04364 11 Acetyl-CoA:L-2,3,4,5-tetrahydrodipicolinate N2-acetyltransferase
R04365 11
Succinyl-CoA:2,3,4,5-tetrahydropyridine-2,6-dicarboxylateN-succinyltransferase
R04376 11
R04382 11 4-(4-Deoxy-alpha-D-gluc-4-enuronosyl)-D-galacturonate lyase
R04424 11 2-Hydroxybutane-1,2,3-tricarboxylate hydro-lyase
R04435 11 N-Acetylneuraminate 9-phosphate
pyruvate-lyase(pyruvate-phosphorylating)
R04443 11
R04446 11
R04447 11
R04457 11
6,7-Dimethyl-8-(1-D-ribityl)lumazine:6,7-dimethyl-8-(1-D-ribityl)lumazine
2,3-butanediyltransferase
R04489 11 2-Hydroxy-2-hydropyrone-4,6-dicarboxylate lyase (decyclizing)
R04515 11
R04675 11 17alpha-Hydroxypregnenolone,hydrogen-donor:oxygen
oxidoreductase(21-hydroxylating)
R04784 11
R04785 11 L-Dehydroascorbate lactonohydrolase
R04798 11
R04818 11 3alpha,7alpha-Dihydroxy-5beta-cholestane:NAD+
oxidoreductase(B-specific)
R04819 11 3alpha,7alpha-Dihydroxy-5beta-cholestane:NADP+
oxidoreductase(B-specific)
R04823 11
7alpha,12alpha-Dihydroxy-5beta-cholestan-3-one:(acceptor)delta4-oxidoreductase
R04895 11
R04919 11
R05052 11 L-erythro-4-Hydroxyglutamate:2-oxoglutarate aminotransferase
R05249 11 Resorcinol,NADPH:oxogen oxidoreductase (2-hydroxylating)
R05297 11
R05305 11 3-hydroxypimeloyl-CoA:NAD+ oxidoreductase
R05336 11
R05358 11 Acrylonitrile aminohydrolase
R05362 11 2-Hydroxy-6-oxoocta-2,4,7-trienoate formylhydrolase
R05365 11 2-Hydroxy-6-oxo-(2'-aminophenyl)-hexa-2,4-dienoate
benzoylhydrolase
R05373 11 Methylmalonyl-CoA carboxy-lyase
R05551 11
R05595 11
R05644 11
R05660 11
R05735 11 acetone:carbon-dioxide ligase (AMP-forming)
R05768 11 GDP-mannose:3-phosphoglycerate 3-a-D-mannosyltransferase
R05838 11 pyridoxine 5'-phosphate synthase
R05864 11 4-Hydroxy-2-oxohexanoate hydro-lyase
R06293 11 ent-Kaur-16-ene,NADPH:oxygen oxidoreductase (hydroxylating)
R06369 11 2-hydroxy-4-isopropenylcyclohexane-1-carboxyl-CoA hydro-lyase
R06383 11
R06385 11
R06394 11
R06788 11
R06846 11 L-quinate:NADP+ 3-oxidoreductase
R06897 11 2,4-dihydroxyhept-2-enedioate hydro-lyase
R06941 11 (S)-3-hydroxyacyl-CoA:NAD+ oxidoreductase
R06977 11 L-2,4-diaminobutyrate:2-oxoglutarate 4-aminotransferase
R06987 11 Acetyl-CoA:formate C-acetyltransferase
R07145 11 L-iditol:NAD+ 2-oxidoreductase
R07265 11 alpha,alpha-trehalose:phosphate alpha-D-glucosyltransferase
R07343 11 myo-inositol-phosphate phosphohydrolase
R07404 11 5-amino-1-(5-phospho-D-ribosyl)imidazole:carbon-dioxide
ligase(ADP-forming)
R07413 11
R00025 12 2-Nitropropane:oxygen 2-oxidoreductase
R00048 12 (R)-3-((R)-3-Hydroxybutanoyloxy)-butanoate
hydroxybutanoylhydrolase
R00058 12 1,2-Benzenediol:oxygen oxidoreductase
R00066 12
6,7-Dimethyl-8-(1-D-ribityl)lumazine:6,7-dimethyl-8-(1-D-ribityl)lumazine
2,3-butanediyltransferase
R00068 12 L-Ascorbate:oxygen oxidoreductase
R00080 12 Catechol:oxygen oxidoreductase (dimerizing)
R00084 12 Porphobilinogen ammonia-lyase (polymerizing)
R00093 12 L-glutamate:NAD+ oxidoreductase (transaminating)
R00114 12 L-Glutamate:NADP+ oxidoreductase (transaminating)
R00155 12 UDP diphosphohydrolase
R00158 12 ATP:nucleoside-phosphate phosphotransferase
R00239 12 ATP:L-glutamate 5-phosphotransferase
R00240 12 ATP:L-glutamate 1-phosphotransferase
R00241 12 ATP:L-glutamate 1-phosphotransferase
R00245 12 L-Glutamate 5-semialdehyde:NAD+ oxidoreductase
R00251 12 5-Oxoproline amidohydrolase (ATP-hydrolysing)
R00253 12 L-Glutamate:ammonia ligase (ADP-forming)
R00254 12
R00256 12 L-Glutamine amidohydrolase
R00257 12 Deamido-NAD+:L-glutamine amido-ligase (AMP-forming)
R00259 12 Acetyl-CoA:L-glutamate N-acetyltransferase
R00260 12 L-Glutamate racemase
R00261 12 L-Glutamate 1-carboxy-lyase
R00262 12 L-threo-3-Methylaspartate carboxy-aminomethylmutase
R00277 12 Pyridoxamine-5'-phosphate:oxygen oxidoreductase (deaminating)
R00287 12 UDPglucose pyrophosphohydrolase
R00411 12 N-succinyl-L-glutamate amidohydrolase
R00510 12 Cytidine-5'-monophosphate phosphoribo(deoxyribo)hydrolase
R00525 12 N-Formyl-L-glutamate amidohydrolase
R00575 12 Carbon-dioxide:L-glutamine amido-ligase
(ADP-forming,carbamate-phosphorylating)
R00576 12 L-Glutamine:pyruvate aminotransferase
R00578 12 L-aspartate:L-glutamine amido-ligase (AMP-forming)
R00644 12 L-Ascorbate:hydrogen-peroxide oxidoreductase
R00662 12 Uridine triphosphate pyrophosphohydrolase
R00672 12 L-Ornithine racemase
R00673 12 L-Tryotophan indole-lyase (deaminating)
R00674 12 L-Serine hydro-lyase (adding indoleglycerol-phosphate)
R00675 12 L-Tryptophan:NAD+ oxidoreductase (deaminating)
R00676 12 L-Tryptophan:NADP+ oxidoreductase (deaminating)
R00677 12 L-Tryptophan:oxygen oxidoreductase (deaminating)
R00679 12 L-Tryptophan:oxygen 2-oxidoreductase(decarboxylating)
R00681 12 L-Tryptophan:oxygen 2'-oxidoreductase (side-chain-cleaving)
R00682 12 L-Tryptophanamide amidohydrolase
R00684 12 L-Tryptophan:2-oxoglutarate aminotransferase
R00685 12 L-Tryptophan decarboxy-lyase
R00707 12 L-1-Pyrroline-5-carboxylate:NAD+ oxidoreductase
R00708 12 L-1-Pyrroline-5-carboxylate:NAD+ oxidoreductase
R00768 12 L-Glutamine:D-fructose-6-phosphate aminotransferase
(hexoseisomerizing)
R00812 12 cis-1,2-dihydrobenzene-1,2-diol:NAD+ oxidoreductase
R00813 12
cis-1,2-dihydroxycyclohexa-3,5-diene-1-carboxylate:NAD+oxidoreductase
R00814 12 trans-1,2-dihydrobenzene-1,2-diol:NADP+ oxidoreductase
R00815 12 phenol,NADPH:oxogen oxidoreductase (2-hydroxylating)
R00817 12 Catechol:oxygen 1,2-oxidoreductase(decyclizing)
R00818 12 salicylate,NADH:oxygen oxidoreductase
(1-hydroxylating,decarboxylating)
R00819 12 Benzoate,NADH:oxygen oxidoreductase
(1,2-hydroxylating,decarboxylating)
R00820 12 1,6-dihydroxycyclohexa-2,4-diene-1-carboxylate:NAD+
oxidoreductase(decarboxylating)
R00821 12 2,3-Dihydroxybenzoate carboxy-lyase
R00822 12 Protocatechuate carboxy-lyase
R00828 12 2-nitrophenol,NADPH:oxygen 2-oxidoreductase
(2-hydroxylating,nitrite-forming)
R00871 12 D-Fructose:NADP+ 5-oxidoreductase
R00963 12 Uridine 5'-monophosphate phosphohydrolase
R00964 12 ATP:uridine 5'-phosphotransferase
R00968 12 GTP:uridine 5'-phosphotransferase
R00970 12 ITP:uridine 5'-phosphotransferase
R00986 12 Chorismate pyruvate-lyase (amino-accepting)
R01072 12 5-Phosphoribosylamine:pyrophosphate
phosphoribosyltransferase(glutamate-amidating)
R01092 12 ATP:D-galactose 1-phosphotransferase
R01094 12 D-Galactose:NAD+ 1-oxidoreductase
R01096 12 D-Galactose:NADP+ 1-oxidoreductase
R01097 12 D-Galactose:NADP+ 1-oxidoreductase
R01099 12 D-Galactose:oxygen 6-oxidoreductase
R01100 12 Lactose galactohydrolase
R01101 12 alpha-D-Glucoside glucohydrolase
R01103 12 Raffinose galactohydrolase
R01104 12 Galactosylglycerol galactohydrolase
R01147 12 Pyridoxamine-5'-phosphate:2-oxoglutarate aminotransferase
R01161 12
R01171 12 Butanoyl-CoA:(acceptor) 2,3-oxidoreductase
R01181 12 2-Methylpropanoyl-CoA CoA-carbonylmutase
R01194 12 1-alpha-D-Galactosyl-myo-inositol galactohydrolase
R01214 12 L-Valine:2-oxoglutarate aminotransferase
R01231 12 Xanthosine-5'-phosphate:L-glutamine amido-ligase (AMP-forming)
R01252 12 L-Proline,2-oxoglutarate:oxygen oxidoreductase (4-hydroxylating)
R01296 12 4-hydroxybenzoate,NAD(P)H:oxygen oxidoreductase (3-hydroxylating)
R01297 12 4-hydroxybenzoate,NADH:oxygen oxidoreductase
(1-hydroxylating,decarboxylating)
R01298 12 4-hydroxybenzoate,NADH:oxygen oxidoreductase (3-hydroxylating)
R01299 12 4-hydroxybenzoate,NADPH:oxygen oxidoreductase
(1-hydroxylating,decarboxylating)
R01302 12
R01329 12 Epimelibiose galactohydrolase
R01353 12 ATP:acetate phosphotransferase
R01354 12 Propanoate:CoA ligase (AMP-forming)
R01355 12 2,3-Dimethylmalate pyruvate-lyase
R01437 12 L-Valine carboxy-lyase
R01475 12 ATP:D-glucuronate 1-phosphotransferase
R01476 12 ATP:D-glucuronate 1-phosphotransferase
R01484 12 D-Glucurono-6,2-lactone lactonohydrolase
R01504 12 ATP:2,3-dihydroxybenzoate adenylyltransferase
R01505 12 2,3-dihydro-2,3-dihydroxybenzoate:NAD+ oxidoreductase
R01506 12 2,3-Dihydroxybenzoate:oxygen 2,3-oxidoreductase (decyclizing)
R01507 12 2,3-Dihydroxybenzoate:oxygen 3,4-oxidoreductase (decyclizing)
R01509 12 2,3-Dihydroxybenzoate:L-serine ligase
R01510 12 2,3-Dihydroxybenzoate:L-serine ligase
R01550 12 Propan-2-ol:NADP+ oxidoreductase
R01553 12 Acetone-cyanohydrin acetone-lyase
R01579 12 D-Glutamine amidohydrolase
R01580 12 Pyridoxamine-5'-phosphate:2-oxoglutarate aminotransferase
R01583 12 D-Glutamate hydro-lyase (cyclizing)
R01585 12 L-Glutamate:methylamine ligase (ADP-forming)
R01586 12 Methylamine:L-glutamate N-methyltransferase
R01627 12 3-Dehydroshikimate hydro-lyase
R01628 12 3-hydroxybenzoate,NADPH:oxygen oxidoreductase (4-hydroxylating)
R01629 12
R01630 12
R01631 12 Protocatechuate:oxygen 3,4-oxidoreductase (decyclizing)
R01633 12
(3S,4R)-3,4-dihydroxycyclohexa-1,5-diene-1,4-dicarboxylate:NAD+oxidoreductase
R01634 12 3,4-Dihydroxyphthalate carboxy-lyase
R01635 12 4,5-Dihydroxyphthalate carboxy-lyase
R01648 12 4-Aminobutanoate:2-oxoglutarate aminotransferase
R01657 12 Dimethylallyl-diphosphate:L-tryptophan dimethylallyltransferase
R01678 12 Lactose galactohydrolase
R01714 12 5-O-(1-Carboxyvinyl)-3-phosphoshikimate phosphate-lyase
R01715 12 Chorismate pyruvatemutase
R01717 12 Chorismate hydroxymutase
R01804 12 N-Acetylneuraminate pyruvate-lyase (pyruvate-phosphorylating)
R01805 12 N-Acetylneuraminate 9-phosphate phosphohydrolase
R01811 12 N-Acetylneuraminate pyruvate-lyase
R01814 12 L-Tryptophan,tetrahydrobiopterin:oxygen
oxidoreductase(5-hydroxylating)
R01837 12 3beta-Hydroxyandrost-5-en-17-one:NAD+ 3-oxidoreductase
R01839 12 3beta-Hydroxyandrost-5-en-17-one:NADP+ 3-oxidoreductase
R01841 12 17alpha-Hydroxyprogesterone acetaldehyde-lyase
R01856 12 dGTP triphosphohydrolase
R01860 12 4-Aminobenzoate carboxy-lyase
R01877 12 Uridine 3'-monophosphate phosphohydrolase
R01878 12 Cytidine aminohydrolase
R01879 12 2-Deoxyuridine,2-oxoglutarate:oxygen
oxidoreductase(2'-hydroxylating)
R01939 12 L-2-Aminoadipate:2-oxoglutarate aminotransferase
R01951 12 GTP:L-fucose-1-phosphate guanylyltransferase
R01967 12 ATP:deoxyguanosine 5'-phosphotransferase
R01968 12 2'-Deoxyguanosine 5'-monophosphate phosphohydrolase
R02047 12 3-Hydroxy-2-methylpropanoate:NAD+ oxidoreductase
R02048 12 (R)-3-Amino-2-methylpropanoate:2-oxoglutarate aminotransferase
R02050 12 (R)-3-Amino-2-methylpropanoate:pyruvate aminotransferase
R02088 12 2'-Deoxyadenosine 5'-monophosphate phosphohydrolase
R02089 12 ATP:deoxyadenosine 5'-phosphotransferase
R02099 12 ATP:deoxyuridine 5'-phosphotransferase
R02102 12
R02137 12 Cytidine ribohydrolase
R02150 12 1H-Imidazole-4-ethanamine:oxygen oxidoreductase
(deaminating)(copper-containing)
R02274 12 5-Aminopentanoate:2-oxoglutarate aminotransferase
R02285 12 N-Formimino-L-glutamate formiminohydrolase
R02296 12 Cytidine:orthophosphate alpha-D-ribosyltransferase
R02344 12 (S,S)-Butane-2,3-diol:NAD+ oxidoreductase
R02345 12 3-Hydroxybutan-2-one:D-ribose-5-phosphate aldehydetransferase
R02363 12 Hydroquinone:oxygen oxidoreductase
R02365 12 Cellobiose:quinone 1-oxidoreductase
R02387 12 Acetyl-CoA:arylamine N-acetyltransferase
R02413 12 Shikimate:NADP+ 5-oxidoreductase
R02457 12 D-Ornithine:oxygen oxidoreductase (deaminating)
R02458 12 D-Arginine amidinohydrolase
R02460 12
R02472 12 (R)-Pantoate:NADP+ 2-oxidoreductase
R02485 12 Deoxycytidine aminohydrolase
R02486 12 2-Deoxyuridine,2-Oxoglutarate:oxygen
oxidoreductase(1'-hydroxylating)
R02493 12 ATP:pyridoxal 5'-phosphotransferase
R02494 12 pyridoxamine-5'-phosphate phosphohydrolase
R02518 12
R02520 12
R02556 12 Deoxyadenosine aminohydrolase
R02660 12 2-Methylpropanoyl-CoA:(acceptor) 2,3-oxidoreductase
R02722 12 L-Serine hydro-lyase (adding indoleglycerol-phosphate)
R02755 12 meso-2,6-diaminoheptanedioate:NADP+ oxidoreductase (deaminating)
R02764 12 (S)-Methylmalonyl-CoA hydrolase
R02782 12 2,4,6/3,5-Pentahydroxycyclohexanone hydro-lyase
R02926 12 Melibiitol galactohydrolase
R02988 12 3-oxoadipate:NAD+ oxidoreductase
R02989 12 3-oxoadipate:NADP+ oxidoreductase
R02991 12 4-Carboxymethylbut-3-en-4-olide enol-lactonohydrolase
R02992 12 4-Pyridoxolactone lactonohydrolase
R02993 12
R03028 12 Glutaconyl-1-CoA carboxy-lyase
R03030 12 L-3-Aminobutyryl-CoA ammonia-lyase
R03031 12 Vinylacetyl-CoA delta3-delta2-isomerase
R03097 12
R03181 12 4-Maleylacetoacetate cis-trans-isomerase
R03184 12 L-gulono-1,4-lactone:oxygen 3-oxidoreductase
R03198 12 (R)-4-dehydropantoate:NAD+ 4-oxidoreductase
R03266 12 4-Hydroxy-L-glutamate:2-oxoglutarate aminotransferase
R03290 12 4-Hydroxy-L-proline:NAD+ oxidoreductase
R03292 12 4-Hydroxy-L-proline:NADP+ oxidoreductase
R03296 12 trans-4-Hydroxy-L-proline 2-epimerase
R03315 12 ATP:pseudouridine 5'-phosphotransferase
R03324 12 17alpha,20alpha-Dihydroxypregn-4-en-3-one:NAD+ 20-oxidoreductase
R03325 12 17alpha,20alpha-Dihydroxypregn-4-en-3-one:NADP+ 20-oxidoreductase
R03329 12 Steroid,reduced-adrenal-ferredoxin:oxygen
oxidoreductase(11-hydroxylating)
R03369 12
3-(2-hydroxyphenyl)propanoate,NADH2:oxygenoxidoreductase(3-hydroxylating)
R03393 12 D-myo-Inositol-1,4-bisphosphate 1-phosphohydrolase
R03396 12 GDP-6-deoxy-D-talose:NAD+ 4-oxidoreductase
R03397 12 GDP-6-deoxy-D-mannose:NAD+ 4-oxidoreductase
R03398 12 GDP-6-deoxy-D-talose:NADP+ 4-oxidoreductase
R03399 12 GDP-6-deoxy-D-mannose:NADP+ 4-oxidoreductase
R03406 12 Androst-5-ene-3beta,17beta-diol:NAD+ oxidoreductase
R03407 12 Androst-5-ene-3beta,17beta-diol:NADP+ oxidoreductase
R03408 12
R03421 12 N4-(beta-N-Acetyl-D-glucosaminyl)-L-asparagine amidohydrolase
R03428 12 ATP:1D-myo-inositol-1,3,4-trisphosphate 5-phosphotransferase
R03429 12 ATP:1D-myo-inositol-1,3,4-trisphosphate 6-phosphotransferase
R03430 12 D-myo-Inositol 1,3,4,5-tetrakisphosphate 5-phosphohydrolase
R03439 12 kynurenate:oxygen oxidoreductase (hydroxylating)
R03440 12 kynurenate:oxygen oxidoreductase (hydroxylating)
R03461 12 3-Hydroxy-2-methylpyridine-4,5-dicarboxylate 4-carboxy-lyase
R03471 12 ATP:4-amino-5-hydroxymethyl-2-methylpyrimidine
5-phosphotransferase
R03509 12 N-(5-Phospho-beta-D-ribosyl)anthranilate ketol-isomerase
R03562 12 Toluene,NADPH:oxogen oxidoreductase (2-hydroxylating)
R03566 12 3-Cresol,NADPH:oxogen oxidoreductase (2-hydroxylating)
R03568 12 4-Cresol,NADPH:oxogen oxidoreductase (2-hydroxylating)
R03608 12 o-Cresol,NADPH:oxogen oxidoreductase (2-hydroxylating)
R03801 12 1,4-beta-D-Glucan glucohydrolase
R03869 12 (S)-Methylmalonate semialdehyde:NAD+ oxidoreductase
R03870 12 5-Methylbarbiturate amidohydrolase
R03871 12 (S)-Methylmalonate semialdehyde:oxygen oxidoreductase
R03891 12 Benzene-1,2,4-triol:oxygen 1,2-oxidoreductase (decyclizing)
R03954 12
R03968 12 2-Isopropylmalate hydro-lyase
R03970 12 (5-Glutamyl)-peptide:amino-acid 5-glutamyltransferase
R03998 12 anthranilyl-CoA,NADH:oxygen oxidoreductase (de-aromatizing)
R03999 12 anthranilyl-CoA,NADH:oxygen oxidoreductase (de-aromatizing)
R04000 12 (E)-Glutaconate CoA-transferase
R04045 12
R04061 12 Benzene-1,2,4-triol:oxygen 1,2-oxidoreductase (decyclizing)
R04088 12 Toluene-cis-1,2-dihydrodiol:NAD+ oxidoreductase
R04133 12 5-Oxopent-3-ene-1,2,5-tricarboxylate carboxy-lyase
R04134 12
R04137 12 3-Hydroxyisopentyl-CoA hydro-lyase
R04185 12 (S)-3-(Imidazol-5-yl)lactate:NAD+ oxidoreductase
R04186 12 (S)-3-(Imidazol-5-yl)lactate:NADP+ oxidoreductase
R04187 12 L-Alanine:3-oxopropanoate aminotransferase
R04188 12 L-3-Amino-isobutanoate:2-oxoglutarate aminotransferase
R04203 12 (2S,3S)-3-hydroxy-2-methylbutanoyl-CoA:NAD+ oxidoreductase
R04269 12
R04278 12 2-Hydroxy-2-hydropyrone-4,6-dicarboxylate:NAD+ 6-oxidoreductase
R04279 12 2-Hydroxy-2-hydropyrone-4,6-dicarboxylate:NADP+ 6-oxidoreductase
R04280 12 3-O-Methylgallate:oxygen 4,5-oxidoreductase (decyclizing)
R04295 12 (S)-4-Amino-5-oxopentanoate:NADP+
5-oxidoreductase(phosphorylationg)
R04380 12 5-Oxopent-3-ene-1,2,5-tricarboxylate carboxy-lyase
R04463 12 5'-Phosphoribosylformylglycinamide:L-glutamine
amido-ligase(ADP-forming)
R04467 12
R04475 12
N-Succinyl-L-2,6-diaminoheptanedioate:2-ocoglytarateamino-transferase
R04479 12
R04806 12 5beta-cholestane-3alpha,7alpha-diol,NADPH:oxygen
oxidoreductase(26-hydroxylating)
R04824 12
3alpha,7alpha,12alpha-Trihydroxy-5beta-cholestane:NAD+oxidoreductase
(B-specific)
R04825 12
3alpha,7alpha,12alpha-Trihydroxy-5beta-cholestane:NADP+oxidoreductase
(B-specific)
R04849 12 11-Deoxycortisol delta5-delat4-isomerase
R04850 12 17alpha,21-Dihydroxypregnenolone:oxygen
oxidoreductase(11-hydroxylating)
R04851 12 11-Deoxycortisol delta5-delat4-isomerase
R04874 12
R04876 12
R04915 12 Quinoline-3,4-diol 2,4-dioxygenase (carbon monoxide-forming)
R04916 12
R04917 12
R05066 12 3-Hydroxy-2-methylpropanoate:NAD+ oxidoreductase
R05076 12
R05085 12 O-Phospho-4-hydroxy-L-threonine:2-oxoglutarate aminotransferase
R05119 12 3-Butyn-1-al:NAD+ oxidoreductase
R05133 12 Arbutin 6-phosphate glucohydrolase
R05176 12 ADP-D-glycero-D-manno-heptose 6-epimerase
R05244 12 NADPH:p-benzoquinone oxidoreductase
R05246 12
R05265 12
R05274 12 vanillate:oxygen oxidoreductase (demethylating)
R05280 12
R05296 12 2-Hydroxy-5-methyl-cis,cis-muconic semialdehyde formylhydrolase
R05309 12
1,6-dihydroxy-5-methylcyclohexa-2,4-dienecarboxylate:NAD+oxidoreductase
(decarboxylating)
R05314 12
1,2-Dihydroxy-6-methylcyclohexa-3,5-dienecarboxylate:NAD+oxidoreductase
(decarboxylating)
R05317 12 L-Tryptophan:oxygen alpha,beta-oxidoreductase
R05328 12 ADP-glucose:sn-glycerol-3-phosphate 2-b-D-glucosyltransferase
R05337 12
R05361 12
2-Hydroxy-6-oxo-6-(2-hydroxyphenoxy)-hexa-2,4-dienoatebenzoylhydrolase
R05366 12 2-Hydroxy-6-oxo-octa-2,4-dienoate acylhydrolase
R05374 12 2-Oxo-5-methyl-cis-muconate carboxy-lyase
R05375 12 4-Hydroxyphthalate carboxy-lyase
R05379 12 Acrylonitrile hydro-lyase
R05399 12 1,2,4-trihydroxybenzene:NAD oxidoreductase
R05404 12
R05415 12
R05482 12
R05552 12
R05593 12
R05594 12
R05601 12
R05659 12
R05692 12 GDP-L-fucose:NADP+ 4-oxidoreductase (3,5-epimerizing)
R05719 12 3-hydroxy-1H-quinolin-4-one 2,4-dioxygenase (CO-forming)
R05790 12 alpha-D-mannosyl-3-phosphoglycerate phosphohydrolase
R05839 12 pyridoxamine:2-oxoglutarate aminotransferase
R05865 12 2-Hydroxy-5-methyl-cis,cis-muconic-semialdehyde formylhydrolase
R06294 12 ent-Kaur-16-en-19-oate,NADPH:oxygen oxidoreductase (hydroxylating)
R06390 12
R06603 12
R06784 12
R06785 12
R06786 12
R06787 12
R06847 12 shikimate:NAD+ 3-oxidoreductase
R06851 12 phenol,NADPH:oxygen oxidoreductase (2-hydroxylating)
R06853 12
R06893 12 aryl-ester hydrolase
R06915 12 salicylate,NADH:oxygen
oxidoreductase(1-hydroxylating,decarboxylating)
R06942 12 (3S)-3-hydroxyacyl-CoA hydro-lyase
R06960 12
R07059 12
R07132 12 D-galactose:NADP+ 1-oxidoreductase
R07204 12
5beta-cholestane-3alpha,7alpha-diol,NADPH:oxygenoxidoreductase(12alpha-hydroxylating)
R07213 12
L-tryptophan,tetrahydrobiopterin:oxygenoxidoreductase(5-hydroxylating)
R07304 12 5-oxo-L-proline amidohydrolase (ATP-hydrolysing)
R07406 12
R00035 13 L-Ascorbate:oxygen oxidoreductase
R00039 13 Raffinose:raffinose alpha-D-galactosyltransferase
R00095 13 NADH:monodehydroascorbate oxidoreductase
R00156 13 ATP:nucleoside-diphosphate phosphatransferase
R00157 13 Uridine triphosphate:AMP phosphotransferase
R00159 13 UTP diphosphohydrolase
R00286 13 UDPglucose:NAD+ oxidoreductase
R00289 13 UTP:alpha-D-glucose-1-phosphate uridylyltransferase
R00291 13 UDPglucose 4-epimerase
R00293 13 UDPglucose 4,6-hydro-lyase
R00414 13 UDP-N-acetyl-D-glucosamine 2-epimerase
R00415 13 UTP:N-acetyl-alpha-D-glucosamine-1-phosphate uridylyltransferase
R00451 13 meso-2,6-Diaminoheptanedioate carboxy-lyase
R00502 13 UTP:alpha-D-hexose-1-phosphate uridylyltransferase
R00503 13 UDPgalactose:D-glucose 4-beta-D-galactosyltransferase
R00511 13 Cytidine-5'-monophosphate phosphohydrolase
R00512 13 ATP:CMP phosphotransferase
R00513 13 ATP:cytidine 5'-phosphotransferase
R00514 13 CDP diphosphohydrolase
R00515 13 CTP pyrophosphohydrolase
R00516 13 UTP:cytidine 5'-phosphotransferase
R00517 13 GTP:cytidine 5'-phosphotransferase
R00548 13 Riboflavin-5-phosphate phosphohydrolase (acid optimum)
R00549 13 ATP:riboflavin 5'-phosphotransferase
R00550 13 D-Glucose-1-phosphate:riboflavin 5'-phosphotransferase
R00551 13 L-Arginine amidinohydrolase
R00565 13 L-Arginine:glycine amidinotransferase
R00567 13 L-Arginine racemase
R00568 13 CTP aminohydrolase
R00571 13 UTP:ammonia ligase(ADP-forming)
R00573 13 UTP:ammonia ligase(ADP-forming)
R00579 13 L-Glutamine racemase
R00642 13 L-Ascorbate:hydrogen-peroxide oxidoreductase
R00643 13 L-Galactono-1,4-lactone:oxygen 3-oxidoreductase
R00645 13
R00646 13 Ascorbate:oxygen 2,3-oxidoreductase (bond-cleaving)
R00647 13
R00659 13 UTP:pyruvate O2-phosphotransferase
R00665 13 L-Citrulline N5-carbamoyldihydrolase
R00666 13 N5-(L-1-carboxyethyl)-L-ornithine:NADP+
oxidoreductase(L-ornithine-dorming)
R00667 13 L-Ornithine:2-oxo-acid aminotransferase
R00668 13 L-Ornithine(L-lysine):2-oxoglutarate omega-aminotransferase
R00669 13 N2-Acetyl-L-ornithine amidohydrolase
R00670 13 L-Ornithine carboxy-lyase
R00671 13 L-Ornithine ammonia-lyase(cyclizing)
R00728 13 L-Tyrosine phenol-lyase (deaminating)
R00766 13 UDPglucose:D-fructose-6-phosphate 2-alpha-D-glucosyltransferase
R00769 13 UTP:D-fructose-6-phosphate 1-phosphotransferase
R00806 13 UDPglucose:D-fructose 2-alpha-D-glucosyltransferase
R00836 13 UDPglucose:D-glucose-6-phosphate 1-alpha-D-glucosyltransferase
R00855 13 CDPglycerol phosphoglycerohydrolase
R00955 13 UDPglucose:alpha-D-galactose-1-phosphate uridylyltransferase
R00962 13 ITP:cytidine 5'-phosphotransferase
R00967 13 UTP:uridine 5'-phosphotransferase
R00969 13 P1,P4-Bis(5'-nucleosyl)-tetraphosphate nucleotidohydrolase
R01149 13 L-Glutamine:D-alanine gamma-glutamyltransferase
R01158 13 L-Histidinol:NAD+ oxidoreductase
R01160 13 Acetyl-CoA:L-histidine N-acetyltransferase
R01163 13 L-Histidinal:NAD+ oxidoreductase
R01164 13 L-Histidine:beta-alanine ligase (AMP-forming)
R01166 13 Nalpha-(beta-alanyl)-L-histidine hydrolase
R01167 13 L-Histidine carboxy-lyase
R01168 13 L-Histidine ammonia-lyase
R01172 13 butyraldehyde:NAD+ oxidoreductase (CoA-acetylating)
R01173 13 butanal:NADP+ oxidoreductase (CoA-acylating)
R01174 13 Butanoyl-CoA:orthophosphate butanoyltransferase
R01176 13 Butanoate:CoA ligase (AMP-forming)
R01177 13 Acetyl-CoA:acetyl-CoA C-acetyltransferase
R01179 13 Butanoyl-CoA:acetate CoA-transferase
R01180 13 3-Ethylmalate glyoxylate-lyase (CoA-butanoylating)
R01192 13 UDPgalactose:myo-inositol 1-alpha-D-galactosyltransferase
R01238 13 4-Hydroxybenzoate carboxy-lyase
R01240 13 UDPglucose:phenol beta-D-glucosyltransferase
R01241 13
R01246 13 L-proline:NAD+ 2-oxidoreductase
R01248 13 L-Proline:NAD+ 5-oxidoreductase
R01249 13 L-proline:NADP+ 2-oxidoreductase
R01251 13 L-Proline:NADP+ 5-oxidoreductase
R01255 13 L-Proline racemase
R01293 13 4-hydroxybenzaldehyde:NAD+ oxidoreductase
R01294 13 4-Hydroxybenzaldehyde:NADP+ oxidoreductase
R01295 13 benzoate,NADPH:oxygen oxidoreductase(4-hydroxylating)
R01300 13 4-Hydroxybenzoate:CoA ligase (AMP-forming)
R01301 13 4-Hydroxybenzoyl-CoA hydrolase
R01304 13 UDPglucose:4-hydroxybenzoate 4-O-beta-D-glucosyltransferase
R01305 13 2,4'-Dihydroxyacetophenone oxidoreductase (C-C-bond-cleaving)
R01308 13
R01365 13 Butanoyl-CoA:acetoacetate CoA-transferase
R01373 13 Prephenate hydro-lyase (decarboxylating)
R01380 13 UTP:1-phospho-alpha-D-glucuronate uridylyltransferase
R01381 13 UTP:1-phospho-alpha-D-glucuronate uridylyltransferase
R01398 13 Carbamoyl-phosphate:L-ornithine carbamoyltransferase
R01419 13 Benzaldehyde:NAD+ oxidoreductase
R01420 13 benzaldehyde:NADP+ oxidoreductase
R01421 13 Benzoyl phosphate phosphohydrolase
R01423 13 5'-Benzoylphosphoadenosine acylhydrolase
R01424 13 N-Benzoylglycine amidohydrolase
R01426 13
R01547 13 ATP:AMP phosphotransferase
R01663 13 dCMP aminohydrolase
R01664 13 2'-Deoxycytidine 5'-monophosphate phosphohydrolase
R01666 13 ATP:deoxycitidine 5'-phosphotransferase
R01716 13 Chorismate:L-glutamine amido-ligase
R01722 13 UDPglucose:nicotinate N-glucosyltransferase
R01728 13 Prephenate:NAD+ oxidoreductase(decarboxylating)
R01730 13 Prephenate:NADP+ oxidoreductase(decarboxylating)
R01731 13 L-Aspartate:2-oxoglutarate aminotransferase
R01732 13 Riboflavin hydrolase
R01806 13 Acetyl-CoA:N-acetylneuraminate 4-O-acetyltransferase
R01807 13 Acetyl-CoA:N-acetylneuraminate 7-O-acetyltransferase
R01808 13 Acetyl-CoA:N-acetylneuraminate 9-O-acetyltransferase
R01810 13 N-Acyl-O-acetylneuraminate O-acetylesterase
R01836 13 Testosterone:NAD+ oxidoreductase
R01838 13 Testosterone:NADP+ 17-oxidoreductase
R01840 13
R01847 13 UTP:Sedoheptulose 7-phosphate 1-phosphotransferase
R01855 13 2'-Deoxyguanosine 5'-triphosphate pyrophosphohydrolase
R01857 13 ATP:nucleoside-diphosphate phosphatransferase
R01858 13 dATP:pyruvate O2-phosphotransferase
R01880 13 dGTP:uridine 5'-phosphotransferase
R01912 13 UDPglucose:pyridoxine 5'-O-beta-D-glucosyltransferase
R01971 13 Indolelactate:NAD+ oxidoreductase
R01974 13 Indol-3-yl-pyruvate carboxy-lyase
R01986 13 4-Aminobutyraldehyde:NAD+ oxidoreductase
R01987 13
R01990 13 4-Guanidinobutanoate amidinohydrolase
R01991 13 L-Histidine:4-aminobutanoate ligase (AMP-forming)
R01992 13 alpha-Aminobutyryl histidine hydrolase
R02090 13 ATP:(d)GMP phosphotransferase
R02091 13 dGTP:cytidine 5'-phosphotransferase
R02098 13 ATP:dTMP phosphotransferase
R02100 13 dUTP nucleotidohydrolase
R02152 13
R02153 13 L-Glutamate:histamine ligase
R02154 13 L-Glutamate:histamine ligase
R02173 13 Tryptamine:oxygen oxidoreductase(deaminating)(flavin-containing)
R02273 13 5-Aminopentanamide amidohydrolase
R02276 13 5-Acetamidopentanoate amidohydrolase
R02282 13 N2-Acetyl-L-ornithine:L-glutamate N-acetyltransferase
R02286 13 N-Formimino-L-glutamate iminohydrolase
R02288 13 4-imidazolone-5-propanoate amidohydrolase
R02338 13 Indole:oxygen 2,3-oxidoreductase (decyclizing)
R02339 13
R02340 13 (1S,2R)-1-C-(indol-3-yl)glycerol
3-phosphateD-glyceraldehyde-3-phosphate-lyase
R02370 13 Cytidine 3'-phosphate phosphohydrolase
R02388 13 UDPglucose:arylamine N-D-glucosyltransferase
R02410 13 Raffinose fructohydrolase
R02411 13
1-alpha-D-Galactosyl-myo-inositol:sucrose6-alpha-D-galactosyltransferase
R02412 13 ATP:shikimate 3-phosphotransferase
R02414 13 Shikimate:NADP+ 5-oxidoreductase
R02471 13
R02473 13 (R)-Pantoate:beta-alanine ligase (AMP-forming)
R02474 13 Pantothenate amidohydrolase
R02499 13 Testosterone delta5-delat4-isomerase
R02500 13 Testosterone delta5-delat4-isomerase
R02514 13 4-hydroxyphenylacetate,NADH:oxygen oxidoreductase
(1-hydroxylating)
R02515 13 3-hydroxyphenylacetate,NADH:oxygen oxidoreductase
(6-hydroxylating)
R02516 13 4-hydroxyphenylacetate,NADPH:oxygen oxidoreductase
(1-hydroxylating)
R02517 13 3-hydroxyphenylacetate,NADPH:oxygen oxidoreductase
(6-hydroxylating)
R02519 13 Homogentisate:oxygen 1,2-oxidoreductase (decyclizing)
R02521 13 4-Hydroxyphenylpyruvate:oxygen
oxidoreductase(hydroxylating,decarboxylating)
R02549 13 4-aminobutanal:NAD+ 1-oxidoreductase
R02550 13
R02561 13 4-aminobenzoate,NADH:oxygen oxidoreductase
(1-hydroxylating,decarboxylating)
R02562 13 4-aminobenzoate,NADPH:oxygen oxidoreductase
(1-hydroxylating,decarboxylating)
R02563 13 CDPethanolamine:L-serine ethanolaminephosphotransferase
R02606 13 2,6-Dioxo-6-phenylhexa-3-enoate benzoylhydrolase
R02634 13
R02649 13 ATP:N-acetyl-L-glutamate 5-phosphotransferase
R02678 13 Indole-3-acetaldehyde:NAD+ oxidoreductase
R02681 13 indole-3-acetaldehyde:oxygen oxidoreductase
R02700 13 5-Hydroxy-L-tryptophan:2-oxoglutarate aminotransferase
R02701 13 5-Hydroxy-L-tryptophan decarboxy-lyase
R02702 13 5-hydroxy-L-tryptophan:oxygen 2,3-dioxygenase (indole-decyclizing)
R02707 13
R02733 13 N6-Acetyl-LL-2,6-diaminoheptanedioate amidohydrolase
R02734 13 N-Succinyl-LL-2,6-diaminoheptanedioate amidohydrolase
R02735 13 LL-2,6-Diaminoheptanedioate 2-epimerase
R02737 13 UDPglucose:D-glucose-6-phosphate 1-alpha-D-glucosyltransferase
R02781 13 L-Glutamine:2,4,6/3,5-pentahydroxycyclohexanone aminotransferase
R02840 13 Cortisol delta5-delat4-isomerase
R02842 13 Cortisol delta5-delat4-isomerase
R02923 13 D-Arginine:oxygen oxidoreductase (deaminating)
R02941 13 salicylaldehyde:NAD+ oxidoreductase
R02942 13 Acetylsalicylate O-acetylhydrolase
R03023 13 4-nitrophenol,NADH:oxygen oxidoreductase (2-hydroxylating)
R03037 13 Isochorismate pyruvate-hydrolase
R03066 13
2-Amino-4-hydroxy-6-hydroxymethyl-7,8-dihydropteridine:4-aminobenzoate2-amino-4-hydroxydihydropteridine-6-methenyltransferase
R03067 13
2-Amino-4-hydroxy-6-hydroxymethyl-7,8-dihydropteridine-diphosphate:4-aminobenzoate2-amino-4-hydroxydihydropteridine-6-methenyltransferase
R03068 13 2,3-Dimethylmalate hydro-lyase
R03092 13
R03093 13 3-Indoleacetonitrile aminohydrolase
R03094 13 UDPglucose:indole-3-acetate beta-D-glucosyltransferase
R03096 13 Indole-3-acetamide amidohydrolase
R03098 13 L-2-Aminoadipate-6-semialdehyde:NAD(P)+ 6-oxidoreductase
R03099 13
R03102 13 L-2-Aminoadipate-6-semialdehyde:NAD+ 6-oxidoreductase
R03103 13 L-2-Aminoadipate-6-semialdehyde:NADP+ 6-oxidoreductase
R03165 13 Hydroxymethylbilane hydro-lyase(cyclizing)
R03166 13
R03186 13
R03238 13 UTP:D-Tagatose 6-phosphate 1-phosphotransferase
R03248 13 2,5-Diaminopentanoate:2-oxoglutarate aminotransferase
R03249 13
R03250 13
R03251 13 7,8-dihydro-7,8-dihydroxykynurenate:NAD+ oxidoreductase
R03297 13 UDPglucose:gallate beta-D-glucosyltransferase
R03307 13 2-Carboxy-2,5-dihydro-5-oxofuran-2-acetate lyase (decyclizing)
R03308 13 3-Carboxy-2,5-dihydro-5-oxofuran-2-acetate lyase (decyclizing)
R03313 13 L-Glutamate-5-semialdehyde:NADP+ 5-oxidoreductase
(phosphorylationg)
R03314 13
R03352 13 3-Hydroxy-2-methylpropanoyl-CoA hydrolase
R03394 13 D-myo-Inositol-1,4,5-trisphosphate 5-phosphohydrolase
R03418 13 1-alpha-D-Galactosyl-myo-inositol:raffinose galactosyltransferase
R03433 13 ATP:1D-myo-inositol-1,4,5-trisphosphate 3-phosphotransferase
R03434 13 D-myo-Inositol 1,3,4,5-tetrakisphosphate 3-phosphohydrolase
R03460 13
Phosphoenolpyruvate:3-phosphoshikimate5-O-(1-carboxyvinyl)-transferase
R03470 13 4-Carboxymuconolactone carboxy-lyase
R03478 13 ATP:1D-myo-inositol-1,3,4,6-tetrakisphosphate 5-phosphotransferase
R03508 13
1-(2-Carboxyphenylamino)-1-deoxy-D-ribulose-5-phosphatecarboxy-lyase(cyclizing)
R03538 13 2',3'-Cyclic UMP 3'-nucleotidohydrolase
R03543 13 benzene,NADH:oxygene 1,2-oxidoreductase
R03559 13 toluene,NADH:oxygen oxidoreductase (1,2-hydroxylating)
R03560 13 Toluene,NADPH:oxogen oxidoreductase (2-hydroxylating)
R03616 13 Galactosylglycerol galactohydrolase
R03625 13
UDPglucose:2-hydroxy-2-methylpropanenitrilebeta-D-glucosyltransferase
R03634 13
R03692 13 Dihydrocoumarin lactonohydrolase
R03709 13 3-(2-Hydroxyphenyl)propanoate:NAD+ oxidoreductase
R03802 13 1,4-beta-D-Glucan glucohydrolase
R03884 13 (E)-Glutaconate CoA-transferase
R03892 13
R03893 13 4-Carboxymethylenebut-2-en-4-olide lactonohydrolase
R03937 13
R03959 13 2,5-Dihydro-5-oxofuran-2-acetate lyase (decyclizing)
R04001 13 3-Isopropylmalate hydro-lyase
R04020 13 Indole-3-acetamide hydro-lyase
R04204 13 (2S,3S)-3-Hydroxy-2-methylbutanoyl-CoA hydro-liase
R04224 13 (S)-3-Hydroxyisobutyryl-CoA hydro-lyase
R04260 13 2-Oxo-2,5-dihydrofuran-5-acetate delta3-delat2-isomerase
R04379 13
5-Carboxymethyl-2-hydroxymuconatedelta2,delta4-2-oxo,delta3-isomerase
R04509 13 ATP:4-amino-2-methyl-5-phosphomethylpyrimidine phosphotransferase
R04554 13
R04558 13
R04678 13 16alpha-Hydroxyandrost-4-ene-3,17-dione delta5-delat4-isomerase
R04680 13 16alpha-Hydroxyandrost-4-ene-3,17-dione delta5-delat4-isomerase
R04805 13
R04807 13
5beta-Cholestane-3alpha,7alpha,12alpha-triol,NADPH:oxygenoxidoreductase
(26-hydroxylating)
R04875 13
R04918 13
R05049 13 N-succinyl-L-glutamate 5-semialdehyde:NAD+ oxidoreductase
R05064 13 (S)-3-Hydroxyisobutyryl-CoA hydrolase
R05086 13 O-Phospho-4-hydroxy-L-threonine phospho-lyase (adding water)
R05148 13 benzene-1,4-dicarboxylate, NADH:oxygen
oxidoreductase(1,2-hydroxylating)
R05154 13 quinolin-4(1H)-one,NADH:oxygen oxidoreductase (3-oxygenating)
R05236 13 4-Hydroxymuconic-semialdehyde:NAD+ oxidoreductase
R05258 13
R05273 13 4-Hydroxy-3-methoxybenzoate:oxygen oxidoreductase
R05275 13
cis-4,5-dihydroxycyclohexa-1(6),2-diene-1,2-dicarboxylate:NAD+oxidoreductase
R05295 13 4-Methylcatechol:oxygen 2,3-oxidoreductase(decyclizing)
R05311 13 pimeloyl-CoA:NAD+ oxidoreductase
R05326 13
beta-D-Galactopyranosyl-(13)-N-acetyl-D-hexosamine:phosphategalactosyltransferase
R05353 13
R05354 13
R05360 13
2-Hydroxy-6-oxo-6-(2-hydroxyphenyl)-hexa-2,4-dienoatebenzoylhydrolase
R05389 13 2-Hydroxy-5-methyl-cis,cis-muconate
2-Oxo-5-methyl-cis-muconateisomerase
R05413 13
R05414 13
R05416 13
R05428 13
R05450 13
R05513 13
R05546 13
R05549 13
R05553 13 4-amino-4-deoxychorismate pyruvate-lyase
R05581 13
R05590 13 Acylamide aminohydrolase
R05591 13 Nitrile aminohydrolase
R05598 13 Benzylsuccinate fumarate-lyase
R05603 13
R05621 13
R05622 13
R05665 13
R05681 13 NAD-dependent threonine 4-phosphate dehydrogenase
R05699 13 Vanillin:NAD oxidoreductase
R05707 13 reduced-riboflavin:NADP+ oxidoreductase
R05769 13 UDP-glucose:hydroquinone-O-b-D-glucosyltransferase
R05791 13 2-(beta-D-glucosyl)-sn-glycerol-3-phosphate phosphohydrolase
R06048 13
R06295 13 ent-Kaur-16-en-19-oate,NADPH:oxygen oxidoreductase (hydroxylating)
R06296 13 ent-Kaur-16-en-19-oate,NADPH:oxygen oxidoreductase (hydroxylating)
R06594 13
R06602 13
R06782 13 3-phenylpropanoate,NADH:oxygen oxidoreductase (2,3-hydroxylating)
R06783 13 trans-Cinnamate,NADH:oxygen oxidoreductase (2,3-hydroxylating)
R06838 13 4-carboxymethylenebut-2-en-4-olide lactonohydrolase
R06852 13
R06854 13
R06860 13
isochorismate:2-oxoglutarate:cyclodienyltransferase(decarboxylating,pyruvate-forming)
R06892 13
R06914 13
R06925 13
R06961 13
R06989 13 2,5-Dihydro-5-oxofuran-2-acetate lyase (decyclizing)
R06990 13 2-Oxo-2,5-dihydrofuran-5-acetate delta3-delat2-isomerase
R07060 13
R07146 13 4-hydroxy-L-proline:NAD+ oxidoreductase
R07188 13 benzoate,NADH:oxygen oxidoreductase (1,2-hydroxylating)
R07214 13 1-aminocyclopropane-1-carboxylate oxygenase (ethylene-forming)
R07276 13 L-arogenate:2-oxoglutarate aminotransferase
R07307 13 dCTP aminohydrolase (dUMP-forming)
R07312 13 4-hydroxyphenylacetate carboxy-lyase
R07403 13
R07419 13 4-(Glutamylamino)butanoate amidohydrolase
R00018 14 Putrescine:putrescine 4-aminobutyltransferase (ammonia-forming)
R00027 14 2-Hydroxy-1,2-diphenylethanone benzaldehyde-lyase
R00031 14 1,2-Benzenediol:oxygen oxidoreductase
R00042 14 4-Hydroxyphenylpyruvate:oxygen oxidoreductase (decarboxylating)
R00043 14 1,2-Bis(4-hydroxy-3-methoxyphenyl)ethylene:oxygen
oxidoreductase(alpha-beta-bond-cleaving)
R00049 14
1-O-Galloyl-beta-D-glucose:1-O-galloyl-beta-D-glucoseO-galloyltransferase
R00069 14
R00111 14 N-(omega)-Hydroxyarginine,NADPH:oxygen
oxidoreductase(nitric-oxide-forming)
R00160 14 FAD nucleotidohydrolase
R00161 14 ATP:FMN adenylyltransferase
R00416 14 UTP:N-acetyl-alpha-D-glucosamine-1-phosphate uridylyltransferase
R00418 14 UDP-N-acetyl-D-glucosamine 4-epimerase
R00420 14 UDP-N-acetyl-D-glucosamine 2-epimerase
R00421 14 UDP-N-acetyl-D-glucosamine:NAD+ 6-oxidoreductase
R00422 14
R00423 14
R00445 14 L-lysine:NAD+ oxidoreductase (deaminating, cyclizing)
R00446 14 L-Lysine:NAD+ 6-oxidoreductase (deaminating)
R00447 14 L-Lysine:oxygen oxidoreductase(deaminating)
R00448 14 L-lysine,NADPH:oxygen oxidoreductase (6-hydroxylating)
R00449 14 L-Lysine:oxygen 2-oxidoreductase (decarboxylating)
R00452 14 N2-(D-1-carboxylethyl)-L-lysine:NADP+
oxidoreductase(L-lysine-forming)
R00453 14 L-Lysine:pyruvate aminotransferase
R00454 14
R00457 14 L-Lysine:2-oxoglutarate 6-aminotransferase
R00458 14 N6-Acyl-L-lysine amidohydrolase
R00459 14
R00460 14 L-Lysine racemase
R00461 14 L-Lysine 2,3-aminomutase
R00462 14 L-Lysine carboxy-lyase
R00463 14 L-Lysine-1,6-lactam lactamhydrolase
R00501 14
R00504 14 UDPgalactose:UDP-N-acetyl-D-glucosamine
galactosephosphotransferase
R00505 14 UDP-D-galactopyranose furanomutase
R00552 14 L-Arginine iminohydrolase
R00554 14 ATP:L-arginine N-phosphotransferase
R00555 14 NAD+:L-arginine ADP-D-ribosyltransferase
R00556 14
R00557 14 L-Arginine,NADPH:oxygen oxidoreductase (nitric-oxide-forming)
R00558 14 L-Arginine,NADPH:oxygen oxidoreductase (nitric-oxide-forming)
R00559 14 L-Arginine:oxygen 2-oxidoreductase (decarboxylating)
R00562 14 N2-(D-1-carboxyethyl)-L-arginine:NADP+ oxidoreductase
R00563 14 D-nopaline:NADP+ oxidoreductase (L-arginine-forming)
R00566 14 L-Arginine carboxy-lyase
R00569 14 CTP diphosphohydrolase
R00570 14 ATP:nucleoside-diphosphate phosphatransferase
R00572 14 CTP:pyruvate O2-phosphotransferase
R00574 14 CTP pyriphosphate-lyase (cyclizing)
R00612 14 N6-Methyl-L-lysine:oxygen oxidoreductase (demethylating)
R00660 14
Phosphoenolpyruvate:UDP-N-acetyl-D-glucosamine1-carboxyvinyl-transferase
R00688 14 L-phenylalanine:NAD+ oxidoreductase (deaminating)
R00689 14 L-Phenylalanine:oxygen oxidoreductase (deaminating)
R00691 14 L-Arogenate hydro-lyase (decarboxylating)
R00692 14 L-Phenylalanine(L-histidine):pyruvate aminotransferase
R00694 14 L-Phenylalanine:2-oxoglutarate aminotransferase
R00695 14 L-Aspartate:phenylpyruvate aminotransferase
R00697 14 L-Phenylalanine ammonia-lyase
R00715 14 N6-(L-1,3-Dicarboxypropyl)-L-lysine:NAD+
oxidoreductase(L-lysine-forming)
R00716 14 N6-(L-1,3-Dicarboxypropyl)-L-lysine:NADP+
oxidoreductase(L-lysine-forming)
R00729 14 L-Tyrosine:oxygen oxidoreductase (deaminating)
R00730 14 L-Tyrosine,NADPH:oxygen oxidoreductase (N-hydroxylating)
R00731 14 L-Tyrosine:oxygen oxidoreductase
R00732 14 L-arogenate:NAD+ oxidoreductase
R00733 14 L-arogenate:NAD+ oxidoreductase
R00734 14 L-Tyrosine:2-oxoglutarate aminotransferase
R00735 14 L-Tyrosine:L-arginine ligase (AMP-forming)
R00736 14 L-Tyrosine carboxy-lyase
R00737 14 L-Tyrosine ammonia-lyase
R00739 14 L-Tyrosine 2,3-aminomutase
R00767 14 CTP:D-fructose-6-phosphate 1-phosphotransferase
R00809 14 UDPgalactose:sucrose 6F-alpha-D-galactosyltransferase
R00832 14 succinyl-CoA:L-arginine N2-succinyltransferase
R00853 14 UDPgalactose:sn-glycerol-3-phosphate
2-alpha-D-galactosyltransferase
R00854 14 UDPgalactose:sn-glycerol-3-phosphate
1-alpha-D-galactosyltransferase
R00856 14 CTP:sn-glycerol-3-phosphate cytidylyltransferase
R00910 14 L-Lysine:beta-alanine ligase (AMP-forming)
R00911 14 beta-Alanyl-L-lysine hydrolase
R00912 14 L-Arginine:beta-alanine ligase (AMP-forming)
R00956 14 CTP:D-glucose-1-phosphate cytidylyltransferase
R01086 14 N-(L-Argininosuccinate) arginie-lyase
R01117 14 CTP:N-acylneuraminate cytidylyltransferase
R01137 14 ATP:nucleoside-diphosphate phosphatransferase
R01138 14 dATP:pyruvate O2-phosphotransferase
R01139 14 dATP:D-hexose 6-phosphotransferase
R01140 14 dATP:D-hexose 6-phosphotransferase
R01151 14 Putrescine:oxygen oxidoreductase (deaminating)
R01152 14 N-Carbamoylputrescine amidohydrolase
R01154 14 Acetyl-CoA:alkane-alpha,omega-diamine N-acetyltransferase
R01155 14 putrescine:2-oxoglutarate aminotransferase
R01156 14 N-Acetylputrescine acetylhydrolase
R01157 14 Agmatine amidinohydrolase
R01205 14 UDPgalactose:N-acetyl-D-glucosamine 4-beta-D-galactosyltransferase
R01330 14 dATP:D-hexose 6-phosphotransferase
R01370 14 Phenyllactate:NAD+ oxidoreductase
R01371 14 Phenyllactate:NADP+ oxidoreductase
R01372 14 Phenylpyruvate:oxygen oxidoreductase
(hydroxylating,decarboxylating)
R01375 14 L-Glutamine:phenylpyruvate aminotransferase
R01376 14 L-Tryptophan:phenylpyruvate aminotransferase
R01377 14 Phenylpyruvate carboxy-lyase
R01378 14 Phenylpyruvate keto-enol-isomerase
R01384 14 UDP-D-glucuronate carboxy-lyase
R01385 14 UDPglucuronate 4-epimerase
R01386 14
R01387 14 UDPglucuronate 5'-epimerase
R01396 14 Carbamoyl-phosphate:L-lysine carbamoyltransferase
R01399 14 Carbamoyl-phosphate:putrescine carbamoyltransferase
R01410 14
R01548 14 dATP:cytidine 5'-phosphotransferase
R01549 14 dATP:uridine 5'-phosphotransferase
R01582 14 D-Phenylalanine:2-oxoglutarate aminotransferase
R01616 14 4-Coumarate:CoA ligase (AMP-forming)
R01620 14 Acetyl-phosphate:L-lysine N6-acetyltransferase
R01650 14
R01665 14 ATP:CMP phosphotransferase
R01667 14 dCDP nucleotidohydrolase
R01668 14 dCTP nucleotidohydrolase
R01688 14 ATP:butyrate 1-phosphotransferase
R01689 14 butanoate:NAD+ delta2-oxidoreductase
R01690 14 5'-Butyrylphosphouridine acylhydrolase
R01763 14 Benzyl alcohol:NAD+ oxidoreductase
R01764 14 Benzoylformate carboxy-lyase
R01766 14 L-threo-3-Phenylserine benzaldehyde-lyase
R01767 14 Mandelonitrile benzaldehyde-lyase
R01795 14 L-Phenylalanine,tetrahydrobiopterin:oxygen
oxidoreductase(4-hydroxylating)
R01815 14 L-Tyrosine,tetrahydrobiopterin:oxygen
oxidoreductase(3-hydroxylating)
R01846 14 CTP:Sedoheptulose 7-phosphate 1-phosphotransferase
R01886 14 N(omega)-(ADP-D-ribosyl)-L-arginine ADPribosylhydrolase
R01914 14 Spermidine:(acceptor) oxidoreductase
R01954 14 L-Citrulline:L-aspartate ligase (AMP-forming)
R01965 14 dATP:D-hexose 6-phosphotransferase
R01989 14 L-Arginine:glycine amidinotransferase
R02038 14 CTP:ethanolamine-phosphate cytidylyltransferase
R02237 14 Tetrahydrofolate:L-glutamate gamma-ligase (ADP-forming)
R02252 14 Phenylpropanoate:NAD+ delta2-oxidoreductase
R02253 14 trans-cinnamate,NADPH:oxygen oxidoreductase (4-hydroxylating)
R02254 14 trans-Cinnamate,NADPH:oxygen oxidoreductase (2-hydroxylating)
R02255 14 trans-Cinnamate:CoA ligase (AMP-forming)
R02256 14 UDPglucose:trans-cinnamate beta-D-glucosyltransferase
R02283 14 N2-Acetyl-L-ornithine:2-oxoglutarate aminotransferase
R02313 14 N6-(L-1,3-Dicarboxypropyl)-L-lysine:NAD+ oxidoreductase
R02315 14 N6-(L-1,3-Dicarboxypropyl)-L-lysine:NADP+ oxidoreductase
R02317 14
R02325 14 dCTP aminohydrolase
R02326 14 ATP:nucleoside-diphosphate phosphatransferase
R02327 14 dCTP:uridine 5'-phosphotransferase
R02330 14 dUTP nucleotidohydrolase
R02331 14 ATP:nucleoside-diphosphate phosphatransferase
R02332 14 dUTP:uridine 5'-phosphotransferase
R02371 14 dCTP:cytidine 5'-phosphotransferase
R02372 14 dUTP:cytidine 5'-phosphotransferase
R02501 14
R02502 14 UDPglucuronate beta-D-glucuronosyltransferase(acceptor-unspecific)
R02551 14 N-Benzyloxycarbonylglycine urethanehydrolase
R02636 14 UDP-D-galacturonate carboxy-lyase
R02672 14 4-Hydroxybenzoylformate carboxy-lyase
R02673 14 (S)-2-Hydroxy-2-(4-hydroxyphenyl)acetate:oxygen 1-oxidoreductase
R02676 14 4-Hydroxymandelonitrile hydroxybenzaldehyde-lyase
R02679 14 indole-3-ethanol:NAD+ oxidoreductase
R02680 14 indole-3-ethanol:NADP+ oxidoreductase
R02695 14 4-Hydroxyphenylacetaldehyde:NAD+ oxidoreductase
R02697 14 4-Hydroxyphenylacetaldehyde:NADP+ oxidoreductase
R02698 14 4-hydroxyphenylacetate,NADH:oxygen oxidoreductase
(3-hydroxylating)
R02699 14 4-Hydroxyphenylacetate:CoA ligase (AMP-forming)
R02834 14 Cortisol:NAD+ 11-oxidoreductase
R02836 14 Cortisol:NADP+ 11-oxidoreductase
R02837 14 Acetyl-CoA:cortisol O-acetyltransferase
R02841 14
11beta,17alpha,21-Trihydroxy-5beta-pregnane-3,20-dione:NADP+delta4-oxidoreductase
R02868 14 dATP:D-hexose 6-phosphotransferase
R02877 14 Vanillyl alcohol:oxygen oxidoreductase
R02894 14 D-Proline:oxygen oxidoreductase (deaminating)
R02895 14
R02908 14
5-Hydroxytryptamine:oxygenoxidoreductase(deaminating)(flavin-containing)
R02909 14 5-hydroxytryptamine:oxygen 2,3-dioxygenase (indole-decyclizing)
R02911 14 Acetyl-CoA:aralkylamine N-acetyltransferase
R02914 14 4,5-Dihydro-4-oxo-5-imidazolepropanoate hydro-lyase
R02921 14 CTP:D-ribitol-5-phosphate cytidylyltransferase
R02950 14 4-Coumarate:oxygen oxidoreductase
R02951 14 UDPglucose:trans-4-hydroxycinnamate 4-O-beta-D-glucosyltransferase
R02952 14
R03012 14 L-Histidinol:NAD+ oxidoreductase
R03013 14 L-Histidinol-phosphate phosphohydrolase
R03018 14 ATP:pantothenate 4'-phosphotransferase
R03024 14 4-Nitrophenyl phosphate phosphohydrolase
R03069 14 (2R,3S)-2,3-Dimethylmalate hydro-lyase
R03070 14 Methylitaconate delta2-delta3-isomerase
R03095 14 Indoleacetate:L-lysine ligase (ADP-forming)
R03169 14 2-methyl-branched-chain-acyl-CoA:NAD+ 2-oxidoreductase
R03170 14 2-Methylbutanoyl-CoA:(acceptor) 2,3-oxidoreductase
R03177 14 4-Guanidinobutanal:NAD+ 1-oxidoreductase
R03178 14 2-oxo-5-Guanidinopentanoate carboxy-lyase
R03180 14 4-Guanidinobutanamide amidohydrolase
R03197 14 Uroporphyrinogen-III carboxy-lyase
R03209 14 6-Carboxyhyxanoate:CoA ligase (AMP-forming)
R03210 14 6-Carboxyhexanoyl-CoA:L-alanine
C-carboxyhexanoyltransferase(decarboxylating)
R03237 14 CTP:D-Tagatose 6-phosphate 1-phosphotransferase
R03252 14 7,8-Dihydroxykynurenate:oxygen 8,8a-oxidoreductase (decyclizing)
R03253 14 7,8-Dihydroxykynurenate:oxygen 8,8a-oxidoreductase (decyclizing)
R03299 14 3-Hydroxyphenylacetate,NADH:oxygen oxidoreductase
(3-hydroxylating)
R03317 14 UDP-N-acetyl-D-mannosamine:NAD+ 1-oxidoreductase
R03336 14 4-hydroxyphenyllactate:NAD+ oxidoreductase
R03337 14 (R)-3-(4-hydroxyphenyl)lactate:NAD+ 2-oxidoreductase
R03338 14 4-Hydroxyphenyllactate:NADP+ oxidoreductase
R03339 14 (R)-3-(4-hydroxyphenyl)lactate:NADP+ 2-oxidoreductase
R03341 14 4-hydroxyphenylpyruvate carboxy-lyase
R03342 14 3-(4-Hydroxyphenyl)pyruvate keto-enol-isomerase
R03351 14 CTP:3-deoxy-D-manno-octulosonate cytidylyltransferase
R03384 14 ATP:1-amino-1-deoxy-scyllo-inositol 4-phosphotransferase
R03443 14 N-Acetyl-L-glutamate-5-semialdehyde:NADP+
5-oxidoreductase(phosphrylating)
R03457 14 D-erythro-1-(Imidazol-4-yl)glycerol 3-phosphate hydro-lyase
R03462 14 Biphenyl-2,3-diol:oxygen 1,2-oxidoreductase (decyclizing)
R03463 14 2,6-dioxo-6-phenylhexanoate:NADP+ delta2-oxidoreductase
R03479 14 ATP:1D-myo-inositol-3,4,5,6-tetrakisphosphate 1-phosphotransferase
R03507 14
5beta-Cholestane-3alpha,7alpha,12alpha,26-tetraol:NAD+26-oxidoreductase
R03544 14
R03545 14
R03630 14 Phthalate,NADH:oxygen oxidoreductase (4,5-hydroxylating)
R03635 14 Stachyose fructohydrolase
R03710 14 UDPglucose:trans-2-hydroxycinnamate O-beta-D-glucosyltransferase
R03733 14 L-Threonate:NAD+ 3-oxidoreductase
R03811 14
R03879 14
R03929 14 2',3'-Cyclic CMP 3'-nucleotidohydrolase
R04031 14
R04093 14 3-Indoleacetaldoxime hydro-lyase
R04142 14
R04217 14 N2-succinyl-L-ornithine:2-oxoglutarate 5-aminotransferase
R04247 14 CTP:ethanolamine-phosphate cytidylyltransferase
R04282 14
R04418 14 5-carboxymethyl-2-hydroxymuconic-semialdehyde:NAD+ oxidoreductase
R04419 14 5-Carboxymethyl-2-hydroxymuconic-semialdehyde:NADP+ oxidoreductase
R04426 14 3-Isopropylmalate:NAD+ oxidoreductase
R04506 14 3alpha,7alpha-Dihydroxy-5beta-cholestan-26-al:NAD+ oxidoreductase
R04748 14 (S)-Hydroxyhexanoyl-CoA:NAD+ oxidoreductase
R04759 14
R04910 14
R04911 14 Aryl-formylamine amidohydrolase
R04972 14 Uroporphyrinogen I carboxy-lyase
R05050 14 N4-Acetylaminobutanal:NAD+ oxidoreductase
R05087 14
R05136 14
R05142 14 1,4-beta-D-Glucan glucohydrolase
R05202 14
R05292 14
cis-1,2-Dihydroxy-4-methylcyclohexa-3,5-diene-1-carboxylate:NAD+oxidoreductase
(decarboxylating)
R05293 14
cis-1,2-Dihydroxy-4-methylcyclohexa-3,5-diene-1-carboxylate:NADP+oxidoreductase
(decarboxylating)
R05299 14 4-Methylcatechol:oxygen 1,2-oxidoreductase(decyclizing)
R05313 14 cis-1,2-Dihydro-3-ethylcatechol:NAD+ oxidoreductase
R05411 14
R05417 14
R05430 14
R05432 14
R05439 14
R05465 14
R05487 14
R05588 14
R05592 14
R05596 14 Nitrile hydro-lyase
R05602 14
R05633 14 CTP: 2-C-Methyl-D-erythritol 4-phosphate cytidylyltransferase
R05663 14
R05664 14
R05705 14 FMNH2:NAD+ oxidoreductase
R05706 14 FMNH2:NADP+ oxidoreductase
R05773 14 3-hydroxy-3-(4-hydroxy-3-methoxyphenyl)propionyl-CoA:vanillin
lyase(acetyl-CoA-forming)
R05778 14 4-hydroxyphenylpyruvate:oxygen oxidoreductase (decarboxylating)
R05800 14 ATP:1D-myo-inositol-1,4,5-trisphosphate 6-phosphotransferase
R05801 14 ATP:1D-myo-inositol-1,4,5-trisphosphate 6-phosphotransferase
R06297 14 ent-Kaur-16-en-19-oate,NADPH:oxygen oxidoreductase (hydroxylating)
R06632 14
R06744 14
R06757 14
R06845 14
R06886 14
R06889 14
R06891 14
R06913 14
R06924 14
R06939 14 salicylate,NADH:oxygen
oxidoreductase(1-hydroxylating,decarboxylating)
R06962 14
R06963 14
R07189 14 trans-cinnamate,NADPH:oxygen oxidoreductase (2-hydroxylating)
R07211 14
L-phenylalanine,tetrahydrobiopterin:oxygenoxidoreductase(4-hydroxylating)
R07212 14
L-tyrosine,tetrahydrobiopterin:oxygenoxidoreductase(3-hydroxylating)
R07245 14 carbamoyl-phosphate:N2-acetyl-L-ornithine carbamoyltransferase
R07408 14
R07414 14 glutamate putrescine ligase
R07417 14
R07418 14
R07421 14
R00045 15 1,2-Benzenediol:oxygen oxidoreductase
R00408 15 Succinate:(acceptor) oxidoreductase
R00686 15 L-Phenylalanine racemase (ATP-hydrolysing)
R00687 15 ATP:L-phenylalanine adenylyltransferase
R00690 15 L-Phenylalanine:oxygen 2-oxidoreductase (decarboxylating)
R00693 15 Acetyl-CoA:L-phenylalanine N-acetyltransferase
R00698 15 Donor:hydrogen-peroxide oxidoreductase
R00699 15 L-Phenylalanine carboxy-lyase
R00807 15 Sucrose:(acceptor) 3-oxidoreductase
R00848 15 sn-Glycerol-3-phosphate:(acceptor) 2-oxidoreductase
R00924 15 Propanoyl-CoA:(acceptor) 2,3-oxidoreductase
R00936 15 5,6,7,8-Tetrahydrofolate:NAD+ oxidoreductase
R00939 15 5,6,7,8-Tetrahydrofolate:NADP+ oxidoreductase
R01120 15
R01175 15 Butanoyl-CoA:oxygen 2-oxidoreductase
R01257 15 (S)-Malate:(acceptor) oxidoreductase
R01416 15 Agmatine iminohydrolase
R01417 15 ATP:agmatine N4-phosphotransferase
R01418 15
R01425 15 Benzoylagmatine amidohydrolase
R01471 15 UTP:alpha-D-xylose-1-phosphate uridylyltransferase
R01473 15 UDP-L-arabinose 4-epimerase
R01474 15
R01537 15
R01612 15
R01613 15 Malonyl-CoA:4-Coumaroyl-CoA malonyltransferase(cyclizing)
R01614 15 Malonyl-CoA:4-coumaroyl-CoA malonyltransferase (cyclizing)
R01615 15 4-Hydroxycinnamyl aldehyde:NADP+ oxidoreductase
(CoA-cinnamoylating)
R01617 15 4-Coumaroyl-CoA:agmatine N4-coumaroyltransferase
R01652 15
R01680 15 Lactose:(acceptor) 3-oxidoreductase
R01741 15 D-Gluconate:(acceptor) 2-oxidoreductase
R01887 15 gamma-Amino-gamma-cyanobutanoate aminohydrolase
R01916 15 N1-Acetylspermidine amidohydrolase
R01919 15 Spermidine:putrescine
4-aminobutyltransferase(propane-1,3-diamine-forming)
R01943 15 3,4-Dihydroxy-trans-cinnamate:CoA ligase (AMP-forming)
R02075 15 3,4-Dihydroxy-L-phenylalanine:oxygen
4,5-oxidoreductase(recyclizing)
R02076 15 3,4-Dihydroxy-L-phenylalanine:oxygen
2,3-oxidoreductase(recyclizing)
R02077 15 3,4-Dihydroxy-L-phenylalanine:2-oxoglutarate aminotransferase
R02078 15 L-Tyrosine,L-dopa:oxygen oxidoreductase
R02079 15 3,4-Dihydroxy-L-phenylalanine ammonia-lyase
R02080 15 3-Hydroxy-L-tyrosine carboxy-lyase
R02201 15 L-Pipecolate:NAD+ 2-oxidoreductase
R02203 15 L-Pipecolate:NADP+ 2-oxidoreductase
R02204 15 L-Pipecolate:oxygen 1,6-oxidoreductase
R02205 15 L-Pipecolate:(acceptor) 1,6-oxidoreductase
R02235 15 Dihydrofolate:NAD+ oxidoreductase
R02236 15 Dihydrofolate:NADP+ oxidoreductase
R02238 15 Formate:dihydrofolate ligase (ADP-forming)
R02351 15
R02382 15 Tyramine:oxygen oxidoreductase(deaminating)(flavin-containing)
R02383 15 Monophenol,L-dopa:oxygen oxidoreductase
R02416 15 4-Coumaroyl-CoA:shikimate O-(hydroxycinnamoyl)transferase
R02426 15 CDPglucose 4,6-hydro-lyase
R02487 15 Glutaryl-CoA:(acceptor) 2,3-oxidoreductase (decarboxylating)
R02505 15 Malonyl-CoA:cinnamoyl-CoA malonyltransferase (cyclizing)
R02506 15 cinnamaldehyde:NADP+ oxidoreductase (CoA-cinnamoylating)
R02536 15 Phenylacetaldehyde:NAD+ oxidoreductase
R02537 15 Aldehyde:NADP+ oxidoreductase
R02539 15 Phenylacetate:CoA ligase
R02540 15 2-Phenylacetamide amidohydrolase
R02558 15 (R)-Prunasin beta-D-glucohydrolase
R02611 15 Phenylethylalcohol:NAD+ oxidoreductase
R02613 15 Phenethylamine:oxygen oxidoreductase
(deaminating)(copper-containing)
R02615 15 Styrene-oxide isomerase
R02661 15 2-Methylpropanoyl-CoA:(acceptor) 2,3-oxidoreductase
R02852 15 D-2,6-Diaminohexanoic acid 5,6-aminomutase
R02892 15 4,5alpha-dihydrocortisone:NADP+ delta4-oxidoreductase
R02893 15
17alpha,21-dihydroxy-5beta-pregnane-3,11,20-trione:NADP+delta4-oxidoreductase
R02925 15 D-Sorbitol:(acceptor) 1-oxidoreductase
R03077 15 UTP:aldose-1-phosphate nucleotidyltransferase
R03079 15
R03168 15 Acetyl-CoA:N6-hydroxy-L-lysine 6-acetyltransferase
R03171 15 3-Methyl-2-oxopentanoate:NAD+
oxidoreductase(CoA-mehtylpropanoylating)
R03172 15 2-Methylbutanoyl-CoA:(acceptor) 2,3-oxidoreductase
R03191 15 UDP-N-acetylmuramate:NADP+ oxidoreductase
R03192 15 UDP-N-acetylmuramate:NADP+ oxidoreductase
R03220 15 Coproporphyrinogen:oxygen oxidoreductase(decarboxylating)
R03243 15 5-Amino-2-oxopentanoate:2-oxoglutarate aminotransferase
R03275 15 (3S)-3,6-Diaminohexanoate 5,6-aminomutase
R03294 15 trans-4-Hydroxy-L-proline:NAD+ oxidoreductase
R03300 15 3,4-Dihydroxyphenylacetaldehyde:NAD+ oxidoreductase
R03302 15 3,4-Dihydroxyphenylacetaldehyde:NADP+ oxidoreductase
R03303 15 3,4-Dihydroxyphenylacetate:oxygen 2,3-oxidoreductase (decyclizing)
R03358 15 Octopamine hydro-lyase (deaminating)
R03359 15 1-(4-Hydroxyphenyl)-2-(methylamino)ethanol hydro-lyase
R03365 15 3,4-Dihydroxy-trans-cinnamate:oxygen
3,4-oxidoreductase(decyclizing)
R03367 15
R03371 15 myo-Inositol-hexakisphosphate 3-phosphohydrolase
R03372 15 myo-Inositol-hexakisphosphate 6-phosphohydrolase
R03477 15
L-Arginine:1-amino-1-deoxy-scyllo-inositol-4-phosphateamindinotransferase
R03506 15
3alpha,7alpha,12alpha-Trihydroxy-5beta-cholestan-26-al:NAD+26-oxidoreductase
R03534 15 2-Hydroxyglutarate:(acceptor) 2-oxidoreductase
R03542 15 alpha-Aminopropiononitrile aminohydrolase
R03582 15 Indan-1-ol:NAD+ 1-oxidoreductase
R03583 15 Indan-1-ol:NADP+ 1-oxidoreductase
R03790 15
R03792 15
R03794 15
(S)-2-Hydroxy-2-phenylacetate,tetrahydrobiopterin:oxygenoxidoreductase
(4-hydroxylating)
R03903 15 Acetyl-CoA:D-amino-acid N-acetyltransferase
R03908 15 2-Methyleneglutarate carboxy-methylenemethylmutase
R03935 15 beta-Alanyl-L-arginine hydrolase
R03964 15 2-hydroxybiphenyl,NADH:oxygen oxidoreductase (3-hydroxylating)
R04008 15
R04025 15
N-Acetylputrescine:oxygenoxidoreductase(deaminating)(flavin-containing)
R04029 15 N6-Acetyl-L-lysine:2-oxoglutarate aminotransferase
R04030 15 O-Succinylbenzoate:CoA ligase (AMP-forming)
R04161 15 (S)-4-Hydroxymandelate racemase
R04174 15 6-Acetamido-2-oxohexanoate amidohydrolase
R04175 15
R04189 15 N2-succinyl-L-arginine iminohydrolase (decarboxylating)
R04234 15 D-4-Hydroxyphenylglycine:2-oxoglutarate aminotransferase
R04289 15
R04296 15 UDPglucose:(S)-4-hydroxymandelonitrile beta-D-glucosyltransferase
R04304 15 4-Hydroxyphenylethanol:NAD+ oxidoreductase
R04409 15
1-O-trans-Cinnamoyl-beta-D-glucopyranose:alcoholO-cinnamoyltransferase
R04410 15
1-O-trans-Cinnamoyl-beta-D-glucopyranose:alcoholO-cinnamoyltransferase
R04460 15 L-tyrosine,NADPH:oxygen oxidoreductase (N-hydroxylating)
R04507 15 3alpha,7alpha-Dihydroxy-5beta-cholestanate:CoA ligase
(AMP-forming)
R04531 15
UDPgalactose:beta-D-galactosyl-1,4-N-acetyl-D-glucosamine3-alpha-D-galactosyltransferase
R04532 15
CMP-N-acetylneuraminate:beta-D-galactosyl-1,4-N-acetyl-beta-D--glucosamine
alpha-2,6-N-acetylneuraminyltransferase
R04686 15
R04736 15 L-2-Amino-hexano-6-lactam racemase
R04749 15 (S)-Hydroxyhexanoyl-CoA hydro-lyase
R04761 15
R04776 15 Phenylacetyl-CoA:L-glutamine alpha-N-phenylacetyltransferase
R04777 15
R04832 15 Urocortisol:NAD+ oxidoreductase (B-specific)
R04833 15 Urocortisol:NADP+ oxidoreductase (B-specific)
R04879 15
R04903 15 5-Hydroxyindoleacetaldehyde:NAD+ oxidoreductase
R04904 15 5-Hydroxyindoleacetaldehyde:oxygen oxidoreductase
R04909 15 5-Hydroxykynurenamine decarboxy-lyase
R05061 15
1-O-trans-Cinnamoyl-beta-D-glucopyranose:alcoholO-cinnamoyltransferase
R05137 15
R05141 15 1,4-beta-D-Glucan glucohydrolase
R05239 15 cis-3-phenylcyclohexa-3,5-diene-1,2-diol:NAD+ oxidoreductase
R05290 15
R05291 15
R05300 15 4-Methylmuconolactone lyase (decyclizing)
R05341 15
R05347 15
R05348 15
R05424 15
R05431 15
R05433 15
R05434 15
R05440 15
R05454 15
R05467 15 L-N2-(2-carboxyethyl)arginine cyclo-ligase (AMP-forming)
R05488 15
R05539 15
R05540 15
R05582 15
R05634 15 ATP: 4-(Cytidine
5'-diphospho)-2-C-methyl-D-erythritol2-phosphotransferase
R05643 15 2-carboxybenzaldehyde dehydrogenase
R05728 15 4-hydroxyphenylacetaldehyde oxime, NADPH2:oxygen oxidoreductase
R05772 15 trans-feruloyl-CoA hydro-lyase
R05779 15 5-Diphosphoinositol pentakisphosphate diphosphohydrolase
R05799 15 ATP:1D-myo-inositol-hexakisphosphate phosphotransferase
R06322 15 (gibberellin-44),2-oxoglutarate:oxygen oxidoreductase
R06626 15
R06633 15
R06740 15 diamine oxidase
R06758 15
R06762 15
R06844 15
R06885 15
R06888 15
R06890 15
R06894 15
R06912 15
R06923 15
R06964 15
R06965 15
R07254 15 malonyl-CoA:4-coumaroyl-CoA malonyltransferase (cyclizing,
reducing)
R07294 15 phenylglyoxylyl-CoA hydrolase
R07300 15 N8-acetylspermidine amidohydrolase
R07415 15
R07422 15
R00937 16 5,6,7,8-Tetrahydrofolate:NAD+ oxidoreductase
R00940 16 5,6,7,8-Tetrahydrofolate:NADP+ oxidoreductase
R00941 16 10-formyltetrahydrofolate:NADP+ oxidoreductase
R00942 16 Tetrahydrofolate:L-glutamate gamma-ligase (ADP-forming)
R00943 16 Formate:tetrahydrofolate ligase (ADP-forming)
R00944 16 10-Formyltetrahydrofolate amidohydrolase
R00945 16 5,10-Methylenetetrahydrofolate:glycine hydroxymethyltransferase
R01020 16
R01088 16 L-leucine:NAD+ oxidoreductase(deaminating)
R01090 16 L-Leucine:2-oxoglutarate aminotransferase
R01221 16 glycine synthase
R01226 16
5,10-Methylenetetrahydrofolate:3-methyl-2-oxobutanoatehydroxymethyltransferase
R01651 16 4-Methyl-2-oxopentanoate:NAD+
oxidoreductase(CoA-mehtylpropanoylating)
R01941 16 3,4-Dihydroxyphenylacetaldehyde:NADP+
oxidoreductase(CoA-cinnamoylating)
R01944 16 Caffeoyl-CoA:putrescine N-(3,4-dihydroxycinnamoyl)transferase
R01945 16 Caffeoyl-CoA:quinate O-(hydroxycinnamoyl)transferase
R01946 16 Caffeoyl-CoA:isocitrate 3-O-(3,4-dihydroxycinnamoyl)transferase
R02193 16 Coniferyl aldehyde:NADP+ oxidoreductase (CoA-cinnamoylating)
R02194 16 Ferulate:CoA ligase (AMP-forming)
R02195 16 Feruloyl-CoA:quinate O-(hydroxycinnamoyl)transferase
R02197 16 L-Isoleucine:oxygen oxidoreductase (deaminating)
R02198 16 L-Isoleucine:2-oxoglutarate aminotransferase
R02287 16 5-Formiminotetrahydrofolate:L-glutamate N-formiminotransferase
R02347 16 Estradiol-17alpha:NAD+ 17-oxidoreductase
R02349 16 Estradiol-17alpha:NADP+ 16-oxidoreductase
R02352 16 Estradiol-17beta:NAD+ 17-oxidoreductase
R02353 16 Estradiol-17beta:NADP+ 17-oxidoreductase
R02354 16
R02355 16
R02356 16
R02358 16 UDPglucuronate beta-D-glucuronosyltransferase(acceptor-unspecific)
R02385 16 Feruloyl-CoA:tyramine N-(hydroxycinnamoyl)transferase
R02445 16 flavanone,2-oxoglutarate:oxygen oxidoreductase (dehydrating)
R02446 16 flavanone lyase (decyclizing)
R02535 16 3,4-Dihydroxyphenetylamine,ascorbate:oxygen
oxidoreductase(beta-hydroxylating)
R02576 16 Phenylacetyl-CoA:L-glutamine alpha-N-phenylacetyltransferase
R02729 16 5-Formiminotetrahydrofolate:glycine N-formiminotransferase
R02985 16
R03054 16 cinnamyl-alcohol:NADP+ oxidoreductase
R03087 16
R03189 16 5-Formyltetrahydrofolate:L-glutamate N-formiminotransferase
R03193 16 UDP-N-acetylmuramate:L-alanine ligase (ADP-forming)
R03222 16 Protoporphyrinogen-IX:oxygen oxidoreductase
R03349 16 L-erythro-3,5-diaminohexanoate:NAD+ oxidoreductase (deaminating)
R03373 16 4-Hydroxyphenyllactate:NAD+ oxidoreductase
R03391 16 CDP-4-dehydro-3,6-dideoxy-D-glucose:NAD+ 3-oxydoreductase
R03392 16 CDP-4-dehydro-3,6-dideoxy-D-glucose:NADP+ 3-oxydoreductase
R03465 16
(3E)-4-(2-Carboxyphenyl)-2-oxobut-3-enoate2-carboxybenzaldehyde-lyase
R03496 16 1-Guanidino-1-deoxy-scyllo-inositol-4-phosphate 4-phosphohydrolase
R03574 16
UDPglucose:5,7,3',4'-tetrahydroxyflavone7-O-beta-D-glucosyltransferase
R03791 16 (S)-Mandelate racemase
R03971 16 (5-Glutamyl)-peptide:amino-acid 5-glutamyltransferase
R04004 16 4-Coumaryl alcohol:NADP+ oxidoreductase
R04084 16 3,4-Dihydroxyphenylacetaldehyde hydro-lyase (adding dopamine)
R04095 16 3-Methylbutanoyl-CoA:(acceptor) 2,3-oxidoreductase
R04117 16
R04150 16 O-Succinylbenzoyl-CoA 1,4-dihydroxy-2-naphthoate-lyase
R04215 16 CTP:N-acylneuraminate cytidylyltransferase
R04300 16
4-(2-Aminoethyl)-1,2-benzenediol:oxygenoxidoreductase(deaminating)(flavin-containing)
R04305 16 4-Hydroxyphenylacetaldehyde hydro-lyase (adding dopamine)
R04306 16
R04325 16
10-Formyltetrahydrofolate:5'-phosphoribosylglycinamideformyltransferase
R04326 16
R04357 16 citrate:N6-acetyl-N6-hydroxy-L-lysine ligase (ADP-forming)
R04510 16 4-Carboxymethyl-4-methylbut-2-en-1,4-olide methylmutase
R04547 16
R04560 16
10-Formyltetrahydrofolate:5'-phosphoribosyl-5-amino-4-imidazolecarboxamide
formyltransferase
R04580 16 3alpha,7alpha,12alpha-Trihydroxy-5beta-cholestanate:CoA
ligase(AMP-forming)
R04598 16 3,4-Dihydroxy-L-phenylalanine:oxygen
4,5-oxidoreductase(recyclizing)
R04599 16 3,4-Dihydroxy-L-phenylalanine:oxygen
4,5-oxidoreductase(recyclizing)
R04600 16 3,4-Dihydroxy-L-phenylalanine:oxygen
2,3-oxidoreductase(recyclizing)
R04601 16 3,4-Dihydroxy-L-phenylalanine:oxygen
2,3-oxidoreductase(recyclizing)
R04687 16 2,5-Diaminohexanoate:NAD+ oxidoreductase (deaminating)
R04688 16 2,5-Diaminohexanoate:NADP+ oxidoreductase (deaminating)
R04751 16 Hexanoyl-CoA:(acceptor) 2,3-oxidoreductase
R04783 16 3-Ketolactose galactohydrolase
R04829 16 Urocortisone:NAD+ oxidoreductase (B-specific)
R04830 16 Urocortisone:NADP+ oxidoreductase (B-specific)
R04834 16 Cortol:NAD+ oxidoreductase
R04908 16
5-Hydroxykynurenamine:oxygenoxidoreductase(deaminating)(flavin-containing)
R04998 16 beta-D-Glucosyl-2-coumarinate glucohydrolase
R05083 16
R05263 16 biphenyl,NADH2:oxygen oxidoreductase (2,3-hydroxylating)
R05264 16 biphenyl,NADH:oxygen oxidoreductase (2,3-hydroxylating)
R05289 16 p-Methylbenzaldehyde:NADP+ oxidoreductase
R05425 16
R05437 16
R05438 16
R05442 16
R05443 16
R05455 16
R05466 16 Deoxyamidinoproclavaminate,2-oxoglutarate:oxygen
oxidoreductase(3-hydroxylating)
R05495 16
R05538 16
R05600 16
R05637 16 2-Phospho-4-(cytidine
5'-diphospho)-2-C-methyl-D-erythritolCMP-lyase (cyclizing)
R05783 16 mandelamide hydrolase
R05841 16
R06323 16 (gibberellin-44),2-oxoglutarate:oxygen oxidoreductase
R06511 16
R06512 16
R06537 16 flavonoid,NADPH:oxygen oxidoreductase (3'-hydroxylating)
R06556 16 flavanone lyase (decyclizing)
R06559 16 flavanone,NADPH:oxygen oxidoreductase
R06741 16
R06759 16
R06792 16 apigenin,NADPH:oxygen oxidoreductase (isoflavanone-forming)
R06822 16
R06825 16
R06843 16
R06883 16
R06884 16
R06887 16
R06911 16
R06922 16
R06943 16
R06985 16 trans-Hex-2-enoyl-CoA reductase
R07190 16 L-tyrosine,NADPH:oxygen oxidoreductase (N-hydroxylating)
R07222 16 phenylacetyl-CoA:quinone oxidoreductase
R07224 16 2',4,4',6'-tetrahydroxychalcone:oxygen oxidoreductase
R07263 16
R07301 16 (S)-N-acetylphenylethylamine:H2O hydrolase
R07423 16
R01019 17
R01089 17 Acetyl-CoA:L-leucine N-acetyltransferase
R01091 17 (2S)-alpha-Leucine 2,3-aminomutase
R01146 17
R01218 17 5,10-methylenetetrahydrofolate:NAD+ oxidoreductase
R01220 17 5,10-methylenetetrahydrofolate:NADP+ oxidoreductase
R01222 17 5-Methyltetrahyfrofolate:(acceptor) oxidoreductase
R01224 17 5-Methyltetrahyfrofolate:(acceptor) oxidoreductase
R01225 17 5,10-Methylenetetrahydrofolate:D-alanine
2-hydroxymethyltransferase
R01653 17
R01654 17 10-Formyltetrahydrofolate:L-glutamate ligase (ADP-forming)
R01655 17 5,10-Methenyltetrahydrofolate 5-hydrolase(decyclizing)
R01669 17
5,10-Methylenetetrahydrofolate:deoxycytidylate5'-hydroxymethyltransferase
R01670 17 5,10-Methylenetetrahydrofolate:dCMP C-methyltransferase
R01873 17 Quinate:pyrroloquinoline-quinone 5-oxidoreductase
R02101 17 5,10-Methylenetetrahydrofolate:dUMP C-methyltransferase
R02196 17 L-Isoleucine:NAD+ oxidoreductase(deaminating)
R02199 17 L-Isoleucine:2-oxoglutarate aminotransferase
R02200 17 Valine:(S)-3-methyl-2-oxopentanoate aminotransferase
R02300 17
S-Aminomethyldihydrolipoylprotein:(6S)-tetrahydrofolateaminomethyltransferase
(ammonia-forming)
R02301 17 5-Formyltetrahydrofolate cyclo-ligase (ADP-forming)
R02302 17 5-Formiminotetrahydrofolate ammonia-lyase (cyclizing)
R02415 17 Shikimate:pyrroloquinoline-quinone 5-oxidoreductase
R02442 17 Naringenin,NADPH:oxygen oxidoreductase (3'-hydroxylating)
R02443 17 flavanone,NADPH:oxygen oxidoreductase
R02444 17 Naringenin,2-oxoglutarate:oxygen oxidoreductase (3-hydroxylating)
R02532 17
4-[(1R)-2-Amino-1-hydroxyethyl]-1,2-benzenediol:oxygenoxidoreductase(deaminating)(flavin-containing)
R02552 17 N(alpha)-Benzyloxycarbonyl-L-leucine urethanehydrolase
R02593 17 coniferyl alcohol:NADP+ oxidoreductase
R02708 17 4-hydroxyphenylacetonitrile,NADPH:oxygen
oxidoreductase(2-hydroxylating)
R02709 17 UDPglucose:4-hydroxymandelonitrile glucosyltransferase
R02783 17 UDP-N-acetylmuramoyl-L-alanine:D-glutamate ligase(ADP-forming)
R02897 17 UDPglucose:flavanone 7-O-beta-D-glucosyltransferase
R02997 17 Chlorogenate hydroloase
R03088 17
R03089 17
R03090 17
R03091 17 UDPglucuronate beta-D-glucuronosyltransferase(acceptor-unspecific)
R03113 17
R03374 17 Caffeoyl-CoA:3-(3,4-dihydroxyphenyl)lactate
2'-O-caffeoyltransferase
R03466 17 1-Hydroxy-2-naphthoate:oxygen 1,2-oxidoreductase (decyclizing)
R03535 17
R03565 17 UDPglucose:vitexin 2''-O-beta-D-glucosyltransferase
R03578 17
R03579 17 N-Feruloylglycine amidohydrolase
R03580 17
R03588 17
UDPglucose:5,7,3',4'-tetrahydroxyflavone7-O-beta-D-glucosyltransferase
R03589 17 UDPglucuronate:luteolin 7-O-glucuronosyltransferase
R03590 17 flavanone,2-oxoglutarate:oxygen oxidoreductase (dehydrating)
R03640 17 Eriodictyol,2-oxoglutarate:oxygen oxidoreductase (3-hydroxylating)
R03686 17 UDPglucose:isovitexin 2''-O-beta-D-glucosyltransferase
R04005 17 UDPglucose:coniferyl-alcohol 4'-beta-D-glucosyltransferase
R04006 17 4-Hydroxycinnamyl alcohol 4-D-glucoside beta-D-glucosidase
R04007 17 Donor:hydrogen-peroxide oxidoreductase
R04115 17 cis-1,2-dihydronaphthalene-1,2-diol:NAD+ 1,2-oxidoreductase
R04265 17
R04526 17 UDP-apiose:apigenin
7-O-beta-D-glucoside2''-O-beta-D-apiofuranosyltransferase
R04592 17
R04681 17 Estriol:NAD+ 17-oxidoreductase
R04682 17 Estriol:NADP+ 17-oxidoreductase
R04747 17 Hexanoyl-CoA:acetyl-CoA C-acyltransferase
R04809 17
R04831 17 Cortolone:NAD+ oxidoreductase
R04901 17 (2S)-flavan-4-ol:NADP+ 4-oxidoreductase
R04902 17 flavanone,NADPH:oxygen oxidoreductase
R04999 17
R05120 17 3-Butynoate:(pyrroloquinoline-quinone) oxidoreductase
R05128 17
R05129 17
R05198 17
R05282 17 4-Methylbenzyl alcohol:NAD+ oxidoreductase
R05331 17 Isovaleryl-CoA:malonyl-CoA acyltransferase
R05352 17
R05357 17 Amidinoproclavaminate amidinohydrolase
R05410 17
R05426 17
R05632 17
R05700 17 Coniferyl aldehyde:NAD oxidoreductase
R05701 17 Coniferyl aldehyde:NADP oxidoreductase
R05744 17 trans-ferulate:CoASH ligase (ATP-hydrolysing)
R06335 17
R06551 17 flavanone,2-oxoglutarate:oxygen oxidoreductase (dehydrating)
R06552 17
R06553 17
R06554 17
R06571 17 cinnamyl-alcohol:NADP+ oxidoreductase
R06572 17
R06610 17 (2S)-flavan-4-ol:NADP+ 4-oxidoreductase
R06613 17 5,10-methylenetetrahydrofolate,FADH2:dUMP C-methyltransferase
R06793 17 2,7,4'-trihydroxyisoflavanone hydro-lyase
R06821 17 malonyl-CoA:isoflavone-7-O-beta-D-glucoside
6''-O-malonyltransferase
R06826 17 UDP-L-rhamnose:apigenin
7-O-beta-D-glucoside2''-O-beta-L-rhamnosyltransferase
R06842 17
R06858 17
R06910 17 cis-1,2-dihydronaphthalene-1,2-diol:NAD+ 1,2-oxidoreductase
R06921 17
R06944 17
R07015 17 1,2-Dihydronaphthalene-1,2-diol dehydrogenase
R07017 17
R07020 17 beta-Naphthol, NADPH:oxygen oxidoreductase (RH-hydroxylating
or-epoxidizing)
R07168 17 5-methyltetrahydrofolate:NAD+ oxidoreductase
R07198 17 liquiritigenin,NADPH:oxygen oxidoreductase (licodione-forming)
R07225 17 2',3,4,4',6'-pentahydroxychalcone:oxygen oxidoreductase
R07262 17
R07353 17
6-(2-Amino-2-carboxyethyl)-7,8-dioxo-7,8-dihydroquinoline-2,4-dicarboxylate:oxygen
oxidoreductase (cyclizing)
R07426 17
R00140 18
R01567 18 ATP:thymidine 5'-phosphotransferase
R01568 18 ADP:thymidine 5'-phosphotransferase
R01569 18 Thymidylate 5'-phosphohydrolase
R01571 18 ATP:thymidine 5'-phosphotransferase
R02092 18 dTDP diphosphohydrolase
R02094 18 ATP:dTMP phosphotransferase
R02160 18 dihydroflavonol,2-oxoglutarate:oxygen oxidoreductase
R02594 18 UDPglucose:coniferyl-alcohol 4'-beta-D-glucosyltransferase
R02595 18 Coniferin beta-D-glucosidase
R02596 18 Donor:hydrogen-peroxide oxidoreductase
R02785 18 UDP-N-acetylmuramoyl-L-alanyl-D-glutamate:L-lysine
ligase(ADP-forming)
R02786 18 UDP-N-acetylmuramoyl-L-alanyl-D-glutamate:L-lysine
ligase(ADP-forming)
R02788 18
UDP-N-acetylmuramoyl-L-alanyl-D-glutamate:meso-2,6-diaminoheptanedioate
ligase (ADP-forming)
R02919 18
4-[(1R)-1-Hydroxy-2-(methylamino)ethyl]-1,2-benzenediol:oxygenoxidoreductase(deaminating)(flavin-containing)
R02932 18 UDPglucose:isoflavone 7-O-beta-D-glucosyltransferase
R02968 18 naphthalene,NADH:oxygen oxidoreductase (1,2-hydroxylating)
R03123 18 cis-3,4-leucopelargonidin:NADP+ 4-oxidoreductase
R03124 18 Dihydrokaempferol,NADPH:oxygen oxidoreductase (3'-hydroxylating)
R03125 18 flavanone,NADPH:oxygen oxidoreductase
R03126 18 dihydroflavonol,2-oxoglutarate:oxygen oxidoreductase
R03594 18 UDPglucose:scopoletin O-beta-D-glucosyltransferase
R03636 18 Leucocyanidin:NADP+ 4-oxidoreductase
R03637 18 taxifolin,NADH:oxygen oxidoreductase (8-hydroxylating)
R03638 18 taxifolin,NADPH:oxygen oxidoreductase (8-hydroxylating)
R03639 18 flavanone,NADPH:oxygen oxidoreductase
R03894 18 (3S)-3-Methyl-2-oxopentanoate carboxy-lyase
R03919 18 Donor:hydrogen-peroxide oxidoreductase
R03960 18 (3R)-beta-Leucine:NAD+ oxidoreductase(deaminating)
R04235 18 ATP:5-methyldeoxycytidine-5'-phosphate phosphotransferase
R04266 18 CDP-3,6-dideoxy-D-glucose 2-epimerase
R04618 18 Malonyl-CoA:isoflavone-7-O-beta-D-glucoside
6''-O-malonyltransferase
R04683 18 UDPglucuronate beta-D-glucuronosyltransferase(acceptor-unspecific)
R04745 18 (S)-Hydroxyoctanoyl-CoA:NAD+ oxidoreductase
R04810 18
R04813 18
(24R,25R)-3alpha,7alpha,12alpha,24-tetrahydroxy-5beta-cholestanoyl-CoA
hydro-lyase
R04880 18 3,4-Dihydroxyphenylethyleneglycol:NAD+ oxidoreductase
R04882 18 3,4-Dihydroxymandelaldehyde:NAD+ oxidoreductase
R04883 18 3,4-Dihydroxymandelaldehyde:NADP+ oxidoreductase
R05039 18 Pentahydroxyflavanone,2-oxoglutarate:oxygen
oxidoreductase(3-hydroxylating)
R05062 18
R05070 18 (R)-2,3-Dihydroxy-3-methylpentanoate hydro-lyase
R05099 18 6-Oxohexanoate:NADP oxidoreductase
R05121 18
R05130 18
R05288 18
R05427 18
R05453 18 Acetophenone: carbon-dioxide ligase
R05468 18
R05541 18
R05649 18
R05723 18 leucocyanidin,2-oxoglutarate:oxygen oxidoreductase
R06325 18
R06540 18 leucocyanidin,2-oxoglutarate:oxygen oxidoreductase
R06569 18 cinnamaldehyde:NADP+ oxidoreductase (CoA-cinnamoylating)
R06570 18 cinnamyl-alcohol:NADP+ oxidoreductase
R06573 18
R06583 18 4-coumarate:CoA ligase (AMP-forming)
R06606 18 formononetin,NADPH:oxygen oxidoreductase (2'-hydroxylating)
R06607 18 formononetin,NADPH:oxygen oxidoreductase (2'-hydroxylating)
R06820 18
UDP-L-rhamnose:flavanone-7-O-glucoside2''-O-beta-L-rhamnosyltransferase
R06827 18
UDP-glucuronate:luteolin-7-O-beta-D-glucuronide2''-O-glucuronosyltransferase
R06829 18
UDP-L-rhamnose:flavanone-7-O-glucoside2''-O-beta-L-rhamnosyltransferase
R06909 18 naphthalene,NADH:oxygen oxidoreductase (1,2-hydroxylating)
R06920 18
R07011 18
R07012 18
R07013 18 (1R,2S)-naphthalene 1,2-oxide hydrolase
R07014 18 (1S,2R)-naphthalene 1,2-oxide hydrolase
R07016 18 1,2-Dihydronaphthalene-1,2-diol, NADPH:oxygen
oxidoreductase(RH-hydroxylating or -epoxidizing)
R07317 18 2,7,4'-trihydroxyisoflavanone hydro-lyase
R00139 19
R01570 19 Thymidine:orthophosphate deoxyribosyltransferase
R02093 19 ATP:nucleoside-diphosphate phosphatransferase
R02095 19 dTTP nucleotidohydrolase
R02096 19 dTTP:cytidine 5'-phosphotransferase
R02097 19 dTTP:uridine 5'-phosphotransferase
R02156 19 quercetin:oxygen 2,3-oxidoreductase (decyclizing)
R02158 19 UDPglucose:flavonol 3-O-D-glucosyltransferase
R02436 19 Quercitrin 3-L-rhamnohydrolase
R02967 19 naphthalene,NADH:oxygen oxidoreductase (1,2-hydroxylating)
R03604 19 Syringin beta-D-glucosidase
R03605 19 UDPglucose:coniferyl-alcohol 4'-beta-D-glucosyltransferase
R03918 19 Sinapyl alcohol:NADP+ oxidoreductase
R03962 19 2'-hydroxydihydrodaidzein:NADP+ 2-oxidoreductase
R04276 19 leucocyanidin,2-oxoglutarate:oxygen oxidoreductase
R04572 19
UDP-N-acetylmuramoyl-L-alanyl-D-glutamyl-L-lysine:alanyl-D-alanineligase
(ADP-forming)
R04573 19
UDP-N-acetylmuramoyl-L-alanyl-D-glutamyl-L-lysine:alanyl-D-alanineligase
(ADP-forming)
R04617 19
UDP-N-acetylmuramoyl-L-alanyl-D-glutamyl-meso-2,6-diaminoheptanedioate:D-alanyl-D-alanine
ligase(ADP-forming)
R04746 19 (S)-Hydroxyoctanoyl-CoA hydro-lyase
R04811 19 Propanoyl-CoA:acetyl-CoA C-acyltransferase
R04812 19
R05036 19 leucocyanidin,2-oxoglutarate:oxygen oxidoreductase
R05038 19 Leucodelphinidin:NADP+ 4-oxidoreductase
R05067 19
R05068 19 (R)-2,3-Dihydroxy-3-methylpentanoate:NADP+
oxidoreductase(isomerizing)
R05098 19
R05100 19
R05231 19 6-Hydroxyhexanoate:NADP+ oxidoreductase
R05283 19 6-Hydroxyhexanoate:NAD oxidoreductase
R05422 19
R05423 19
R05452 19 Benzoyl acetate: CoA ligase
R05469 19
R05494 19
R05507 19
R05542 19
R05648 19
R06532 19 (2R,3S)-catechin:NADP+ 4-oxidoreductase
R06538 19 flavonoid,NADPH:oxygen oxidoreductase (3'-hydroxylating)
R06539 19 dihydroflavonol,2-oxoglutarate:oxygen oxidoreductase
R06557 19 flavanone,NADPH:oxygen oxidoreductase
R06611 19 UDPglucose:flavonol 3-O-D-glucosyltransferase
R06615 19 (2R,3S)-catechin:NADP+ 4-oxidoreductase
R06808 19 UDP-galactose:kaempferol 3-O-beta-D-galactosyltransferase
R06810 19 UDP-glucose:flavonol 7-O-beta-D-glucosyltransferase
R06828 19
UDP-glucuronate:luteolin-7-O-beta-D-diglucuronide4'-O-glucuronosyltransferase
R06916 19
R06919 19
R07000 19 Naphthalene, NADPH:oxygen oxidoreductase (RH-hydroxylating
or-epoxidizing)
R07001 19 Naphthalene, NADPH:oxygen oxidoreductase (RH-hydroxylating
or-epoxidizing)
R07009 19
R07010 19
R07366 19 leucocyanidin,2-oxoglutarate:oxygen oxidoreductase
R00059 20 N-(6-Aminohexanoyl)-6-aminohexanoate amidohydrolase
R01411 20 5-Methylcytosine aminohydrolase
R01412 20 Thymine,2-oxoglutarate:oxygen oxidoreductase (7-hydroxylating)
R01414 20 5,6-Dihydrothymine:NAD+ oxidoreductase
R01415 20 5,6-Dihydrothymine:NADP+ oxidoreductase
R02220 20 2-Aminomuconate aminohydrolase
R02328 20 dTTP:alpha-D-glucose-1-phosphate thymidylyltransferase
R02329 20 dTTP:alpha-D-galactose-1-phosphate thymidylyltransferase
R03278 20 trans-Cyclohexane-1,2-diol:NAD+ 1-oxidoreductase
R03719 20 Propanoyl-CoA:acetyl-CoA C-acyltransferase
R03750 20
R03751 20 epsilon-Caprolactone lactonohydrolase
R03776 20 trans-Oct-2-enoyl-CoA reductase
R03777 20 Octanoyl-CoA:oxygen 2-oxidoreductase
R04611 20
R04828 20 Chenodeoxyglycocholoyl-CoA:glycine N-choloyltransferase
R04900 20 UDP-L-rhamnose:flavonol-3-O-D-glucoside L-rhamnosyltransferase
R05037 20 leucocyanidin,2-oxoglutarate:oxygen oxidoreductase
R05069 20 (S)-2-Aceto-2-hydroxybutanoate:NADP+ oxidoreductase (isomerizing)
R05349 20
R05350 20
R05356 20 2-Hydroxy-cyclohexan-1-one amidohydrolase
R05412 20
R05642 20
R06533 20 (2R,3S)-catechin:NADP+ 4-oxidoreductase
R06534 20 UDP-glucose:flavonol 3-O-D-glucosyltransferase
R06535 20 UDP-glucose:flavonol 3-O-D-glucosyltransferase
R06541 20 flavan-3-ol:NADP+ oxidoreductase
R06542 20 flavan-3-ol:NADP+ oxidoreductase
R06797 20 malonyl-CoA:flavonol-3-O-beta-D-glucoside 6''-O-malonyltransferase
R06804 20 UDP-glucose:flavonol-3-O-glucoside
2''-O-beta-D-glucosyltransferase
R06812 20 UDP-glucose:flavonol-3-O-glucoside
2''-O-beta-D-glucosyltransferase
R06814 20 UDP-D-xylose:flavonol-3-O-glycoside
2''-O-beta-D-xylosyltransferase
R06917 20 alcohol:NAD+ oxidoreductase
R06918 20
R02221 21 Sinapate:CoA ligase (AMP-forming)
R02231 21 Cyclohexanone,NADPH:oxygen oxidoreductase
(6-hydroxylating1,2-lactonizing)
R02771 21 dTDPglucose 4,6-hydro-lyase
R02794 21 Cholate:CoA ligase (AMP-forming)
R02983 21
R02984 21 dTDPglucose 4-epimerase
R03055 21 5,6-Dihydrothymine amidohydrolase
R03279 21 trans-cyclohexane-1,2-diol:NAD+ 1-oxidoreductase
R03281 21 2-hydroxycyclohexan-1-one,NADPH:oxygen
2-oxidoreductase(1,2-lactonizing)
R03448 21 1,8-Diazacyclotetradecane-2,9-dione lactamhydrolase
R03718 21 Choloyl-CoA:glycine N-choloyltransferase
R03778 21 Octanoyl-CoA:acetyl-CoA C-acyltransferase
R03826 21 dTDP-D-galactose:NAD+ 6-oxidoreductase
R03861 21 Sinapoyl-CoA:glucarolactone O-(hydroxycinnamoyl)transferase
R05435 21
R05436 21
R05544 21
R05650 21
R06513 21
R06536 21 UDP-glucose:flavonol 3-O-D-glucosyltransferase
R06543 21 flavan-3-ol:NADP+ oxidoreductase
R06544 21
R06546 21
R06621 21
R06622 21
R06801 21
malonyl-CoA:anthocyanidin-3-O-beta-D-glucoside6''-O-malonyltransferase
R06802 21
R06805 21
UDP-glucose:flavonol-3-O-beta-D-glucosyl-(1->2)-beta-D-glucoside2'''-O-beta-D-glucosyltransferase
R06811 21 UDP-D-xylose:flavonol-3-O-glycoside
2''-O-beta-D-xylosyltransferase
R06813 21
UDP-glucose:flavonol-3-O-beta-D-glucosyl-(1->2)-beta-D-glucoside2'''-O-beta-D-glucosyltransferase
R06817 21
malonyl-CoA:anthocyanidin-3-O-beta-D-glucoside6''-O-malonyltransferase
R06818 21
R07150 21 dTDP-D-galactose:NADP+ 6-oxidoreductase
R07296 21 choloyl-CoA hydrolase
R02229 22 cyclohexanol:NAD+ oxidoreductase
R02232 22 (1-Hydroxycyclohexan-1-yl)acetyl-CoA cyclohexanone-lyase
R02233 22 Cyclohexylamine:oxygen oxidoreductase (deaminating)
R02380 22 UDPglucose:sinapate D-glucosyltransferase
R02772 22
dTDP-4-acetamido-4,6-dideoxy-D-glucose:2-oxoglutarateaminotransferase
R02773 22 dTDP-4-amino-4,6-dideoxy-D-glucose:2-oxoglutarate aminotransferase
R02774 22 dTDP-4-dehydro-6-deoxy-D-glucose 3,5-epimerase
R02792 22
3alpha,7alpha,12alpha-Trihydroxy-5beta-cholanate:NAD+7-oxidoreductase
R02793 22
3alpha,7alpha,12alpha-trihydroxy-5beta-cholanate:NADP+12-oxidoreductase
R02798 22
R04151 22 (+)-cis-3,4-dihydrophenanthrene-3,4-diol:NAD+ 3,4-oxidoreductase
R04666 22 3-Ureidoisobutyrate amidohydrolase
R04743 22 (S)-Hydroxydecanoyl-CoA:NAD+ oxidoreductase
R05517 22
R05518 22
R05543 22
R05687 22 dTDP-4-keto-6-Deoxyglucose reductase
R05835 22 Glycocholate amidohydrolase
R06424 22
R06428 22
R06437 22
R06514 22
R06545 22
R06547 22
R06550 22
R06803 22 UDP-glucose:pelargonidin
3-O-rutinoside5-O-beta-D-glucosyltransferase
R06806 22
4-coumaroyl-CoA:flavonol-3-O-[beta-D-glucosyl-(1->2)-beta-D-glucosyl-(1->2)-beta-D-glucoside]
6'''-O-4-coumaroyltransferase
R06819 22 UDP-glucose:cyanidin 3-O-rutinoside 5-O-beta-D-glucosyltransferase
R07220 22 deoxycholate:FAD oxidoreductase (7alpha-dehydroxylating)
R02776 23 dTDP-6-deoxy-L-talose:NADP+ 4-oxidoreductase
R02777 23 dTDP-6-deoxy-L-mannose:NADP+ 4-oxidoreductase
R03495 23 12beta-hydroxysteroid:NADP+ 12-oxidoreductase
R04252 23
R04486 23 Glycodeoxycholate amidohydrolase
R04744 23 (S)-Hydroxydecanoyl-CoA hydro-lyase
R05526 23
R05836 23
R06423 23
R06429 23
R06430 23
R06438 23
R06440 23
R06443 23
R06631 23
R06940 23
R06945 23
R07295 23 deoxycholoyl-CoA hydrolase
R04753 24 trans-Dec-2-enoyl-CoA reductase
R04754 24 Decanoyl-CoA:(acceptor) 2,3-oxidoreductase
R05516 24
R05527 24
R05771 24 N-cyclohexylformamide hydro-lyase
R06431 24
R06433 24
R06441 24
R06446 24
R04742 25 Decanoyl-CoA:acetyl-CoA C-acyltransferase
R06434 25
R04741 26 (S)-3-Hydroxydodecanoyl-CoA:NAD+ oxidoreductase
R04170 27 (S)-3-Hydroxydodecanoyl-CoA hydro-lyase
R03856 28 trans-Dodec-2-enoyl-CoA reductase
R03857 28 Lauroyl-CoA:(acceptor) 2,3-oxidoreductase
R04100 28 3-cis-Dodecenoyl-CoA delta3-cis-delta2-trans-isomerase
R03735 29 (2S,3S)-2-Hydroxytridecane-1,2,3-tricarboxylate
oxaloacetate-lyase(CoA-acylating)
R03858 29 Lauroyl-CoA:acetyl-CoA C-acyltransferase
R03859 29 3-Hydroxytetradecane-1,3,4-tricarboxylate
2-oxoglutarate-lyase(CoA-acylating)
R04739 30 (S)-3-Hydroxytetradecanoyl-CoA:NAD+ oxidoreductase
R04740 31 (S)-3-Hydroxytetradecanoyl-CoA hydro-lyase
R03989 32 trans-Tetradec-2-enoyl-CoA reductase
R03990 32 Tetradecanoyl-CoA:(acceptor) 2,3-oxidoreductase
R03991 33 myristoyl-CoA:acetylCoA C-myristoyltransferase
R05321 33 n-tetradecanoyl-CoA, NADPH2:O2 oxidoreductase [11-(E)
desaturating]
R05322 33 n-tetradecanoyl-CoA, NADH:O2 oxidoreductase [11-(Z) desaturating]
R07216 33 n-tetradecanoyl-CoA,NADPH:O2 oxidoreductase [11-(E) desaturating]
R07217 33 n-tetradecanoyl-CoA,NADPH:O2 oxidoreductase [11-(Z) desaturating]
R04737 34 (S)-3-Hydroxyhexadecanoyl-CoA:NAD+ oxidoreductase
R04738 35 (S)-3-Hydroxyhexadecanoyl-CoA hydro-lyase
R01278 36 trans-Hexadec-2-enoyl-CoA reductase
R01279 36 Palmitoyl-CoA:oxygen 2-oxidoreductase
R05103 36
R01274 37 Palmitoyl-CoA hydrolase
R01277 37 hexadecanal:NAD+ oxidoreductase (CoA-acylating)
R01280 37 Palmitate:CoA ligase (AMP-forming)
R01281 37 Palmitoyl-CoA:L-serine C-palmitoyltransferase (decarboxylating)
R01927 37
R04092 37
R01703 38 Hexadecanoate:hydrogen-peroxide oxidoreductase
R01704 38 Palmitaldehyde:NAD+ oxidoreductase
R01926 38
R01928 38 UDPgalactose:sphingosine 1-beta-galactosyltransferase
R02462 38 Hexadecanol:NAD+ oxidoreductase
R02463 38 hexadecanal:NADP+ delta2-oxidoreductase
R02464 38 Sphinganine-1-phosphate pamlmitaldehyde-lyase
R02978 38 Sphinganine:NADP+ 3-oxidoreductase
R02979 38
R06516 38 sphinganine-1-phosphate palmitaldehyde-lyase
R06521 38 3-sn-phosphatidate phosphohydrolase
R02976 39 ATP:sphinganine 1-phosphotransferase
R05104 39
R06520 39 3-sn-phosphatidate phosphohydrolase
R06525 39 Sphinganine, NADPH: oxygen oxidoreductase (4-hydroxylating)
