# Supplementary material for: Local and global modes of drug action in biochemical networks
Source: BMC Chem Biol. 2009 Apr 7;9:4. doi: 10.1186/1472-6769-9-4 (PMC2670818; doi:10.1186/1472-6769-9-4)
Supplement: Additional File 3 — Full set of metabolic drug scopes. This archive contains the full set of metabolic drug scopes for 276 drugs from the DrugBank database and four metabolic networks. Individual files in the archive are named according to the following nomenclature: DrugBank accession number of the drug, followed by "_hsa" for human or "_ref" for reference network, followed by "_i" for irreversible or "_r" for reversible network. [file 1472-6769-9-4-S3.zip › aprd00041_hsa_r.txt]

  Expansion curve

seeds: Oxygen H2O ATP ADP Thymidine dTMP Deoxyuridine dUMP dCMP
Deoxycytidine
not identified:


      compounds:

ID generation name

C00001 1 H2O
C00002 1 ATP
C00007 1 Oxygen
C00008 1 ADP
C00214 1 Thymidine
C00239 1 dCMP
C00364 1 dTMP
C00365 1 dUMP
C00526 1 Deoxyuridine
C00881 1 Deoxycytidine
C00009 2 Orthophosphate
C00013 2 Pyrophosphate
C00014 2 NH3
C00020 2 AMP
C00027 2 H2O2
C00363 2 dTDP
C00575 2 3',5'-Cyclic AMP
C00705 2 dCDP
C01346 2 dUDP
C00054 3 Adenosine 3',5'-bisphosphate
C00080 3 H+
C00106 3 Uracil
C00119 3 5-Phospho-alpha-D-ribose 1-diphosphate
C00130 3 IMP
C00147 3 Adenine
C00178 3 Thymine
C00212 3 Adenosine
C00458 3 dCTP
C00459 3 dTTP
C00460 3 dUTP
C00672 3 2-Deoxy-D-ribose 1-phosphate
C00704 3 O2.-
C01260 3 P1,P4-Bis(5'-adenosyl) tetraphosphate
C04307 3 P1,P2-Bis(5'-adenosyl) triphosphate
C06197 3 P1,P3-Bis(5'-adenosyl) triphosphate
C00081 4 ITP
C00104 4 IDP
C00117 4 D-Ribose 5-phosphate
C00144 4 GMP
C00262 4 Hypoxanthine
C00294 4 Inosine
C00429 4 5,6-Dihydrouracil
C00559 4 Deoxyadenosine
C00620 4 alpha-D-Ribose 1-phosphate
C00655 4 Xanthosine 5'-phosphate
C00906 4 5,6-Dihydrothymine
C02739 4 Phosphoribosyl-ATP
C04734 4 1-(5'-Phosphoribosyl)-5-formamido-4-imidazolecarboxamide
C00035 5 GDP
C00044 5 GTP
C00121 5 D-Ribose
C00199 5 D-Ribulose 5-phosphate
C00242 5 Guanine
C00299 5 Uridine
C00301 5 ADP-ribose
C00360 5 dAMP
C00385 5 Xanthine
C00387 5 Guanosine
C00700 5 XTP
C00942 5 3',5'-Cyclic GMP
C01762 5 Xanthosine
C02642 5 3-Ureidopropionate
C03736 5 alpha-D-Ribose 5-phosphate
C05100 5 3-Ureidoisobutyrate
C05512 5 Deoxyinosine
C00011 6 CO2
C00058 6 Formate
C00099 6 beta-Alanine
C00105 6 UMP
C00206 6 dADP
C00231 6 D-Xylulose 5-phosphate
C00330 6 Deoxyguanosine
C00366 6 Urate
C00475 6 Cytidine
C01261 6 P1,P4-Bis(5'-guanosyl) tetraphosphate
C04392 6 P1,P4-Bis(5'-xanthosyl) tetraphosphate
C04895 6
2-Amino-4-hydroxy-6-(erythro-1,2,3-trihydroxypropyl)dihydropteridinetriphosphate
C05145 6 3-Aminoisobutanoate
C05922 6 Formamidopyrimidine nucleoside triphosphate
C00015 7 UDP
C00049 7 L-Aspartate
C00055 7 CMP
C00075 7 UTP
C00118 7 (2R)-2-Hydroxy-3-(phosphonooxy)-propanal
C00131 7 dATP
C00169 7 Carbamoyl phosphate
C00281 7 Sedoheptulose 7-phosphate
C00345 7 6-Phospho-D-gluconate
C00362 7 dGMP
C00536 7 Triphosphate
C01103 7 Orotidine 5'-phosphate
C01353 7 Carbonic acid
C03684 7 6-Pyruvoyltetrahydropterin
C04874 7
2-Amino-4-hydroxy-6-(D-erythro-1,2,3-trihydroxypropyl)-7,8-dihydropteridine
C05382 7 D-Sedoheptulose 7-phosphate
C05665 7 beta-Aminopropion aldehyde
C05923 7 2,5-Diaminopyrimidine nucleoside triphosphate
C06148 7
2,5-Diamino-6-(5'-triphosphoryl-3',4'-trihydroxy-2'-oxopentyl)-amino-4-oxopyrimidine
C00063 8 CTP
C00085 8 D-Fructose 6-phosphate
C00111 8 Glycerone phosphate
C00112 8 CDP
C00236 8 3-Phospho-D-glyceroyl phosphate
C00279 8 D-Erythrose 4-phosphate
C00286 8 dGTP
C00295 8 Orotate
C00361 8 dGDP
C00438 8 N-Carbamoyl-L-aspartate
C00447 8 Sedoheptulose 1,7-bisphosphate
C00986 8 1,3-Diaminopropane
C01044 8 N-Formyl-L-aspartate
C01236 8 D-Glucono-1,5-lactone 6-phosphate
C03794 8 N6-(1,2-Dicarboxyethyl)-AMP
C04244 8 6-Lactoyl-5,6,7,8-tetrahydropterin
C06198 8 P1,P4-Bis(5'-uridyl) tetraphosphate
C00092 9 D-Glucose 6-phosphate
C00093 9 sn-Glycerol 3-phosphate
C00095 9 D-Fructose
C00122 9 Fumarate
C00184 9 Glycerone
C00197 9 3-Phospho-D-glycerate
C00272 9 Tetrahydrobiopterin
C00275 9 D-Mannose 6-phosphate
C00337 9 (S)-Dihydroorotate
C00352 9 D-Glucosamine 6-phosphate
C00354 9 D-Fructose 1,6-bisphosphate
C00665 9 beta-D-Fructose 2,6-bisphosphate
C01159 9 2,3-Bisphospho-D-glycerate
C01172 9 beta-D-Glucose 6-phosphate
C05345 9 beta-D-Fructose 6-phosphate
C05378 9 beta-D-Fructose 1,6-bisphosphate
C00031 10 D-Glucose
C00116 10 Glycerol
C00149 10 (S)-Malate
C00159 10 D-Mannose
C00221 10 beta-D-Glucose
C00268 10 Dihydrobiopterin
C00329 10 D-Glucosamine
C00631 10 2-Phospho-D-glycerate
C00636 10 D-Mannose 1-phosphate
C00668 10 alpha-D-Glucose 6-phosphate
C00794 10 D-Sorbitol
C01094 10 D-Fructose 1-phosphate
C01177 10 Inositol 1-phosphate
C02336 10 beta-D-Fructose
C03232 10 3-Phosphonooxypyruvate
C04006 10 1D-myo-Inositol 3-phosphate
C00022 11 Pyruvate
C00036 11 Oxaloacetate
C00074 11 Phosphoenolpyruvate
C00089 11 Sucrose
C00096 11 GDP-mannose
C00103 11 D-Glucose 1-phosphate
C00137 11 myo-Inositol
C00185 11 Cellobiose
C00198 11 D-Glucono-1,5-lactone
C00267 11 alpha-D-Glucose
C00577 11 D-Glyceraldehyde
C00597 11 3-Phosphoglycerate
C01083 11 alpha,alpha-Trehalose
C01096 11 Sorbitol 6-phosphate
C01225 11 sn-glycero-3-Phospho-1-inositol
C04063 11 D-myo-Inositol 3,4-bisphosphate
C04299 11 D-myo-Inositol 1,2-cyclic phosphate
C00029 12 UDP-glucose
C00065 12 L-Serine
C00133 12 D-Alanine
C00186 12 (S)-Lactate
C00191 12 D-Glucuronate
C00208 12 Maltose
C00252 12 Isomaltose
C00256 12 (R)-Lactate
C00258 12 D-Glycerate
C00288 12 HCO3-
C00402 12 D-Aspartate
C00900 12 2-Acetolactate
C01222 12 GDP-4-dehydro-6-deoxy-D-mannose
C01243 12 1D-myo-Inositol 1,3,4-trisphosphate
C03546 12 myo-Inositol 4-phosphate
C06010 12 (S)-2-Acetolactate
C15585 12 myo-Inositol phosphate
C00033 13 Acetate
C00041 13 L-Alanine
C00052 13 UDP-D-galactose
C00158 13 Citrate
C00167 13 UDP-glucuronate
C00168 13 Hydroxypyruvate
C00222 13 3-Oxopropanoate
C00325 13 GDP-L-fucose
C00357 13 N-Acetyl-D-glucosamine 6-phosphate
C01005 13 O-Phospho-L-serine
C01220 13 1D-myo-Inositol 1,4-bisphosphate
C01272 13 1D-myo-Inositol 1,3,4,5-tetrakisphosphate
C02218 13 2-Aminoacrylate
C04477 13 1D-myo-Inositol 1,3,4,6-tetrakisphosphate
C05993 13 Acetyl adenylate
C14830 13 GDP-4-keto-6-L-deoxygalactose
C00084 14 Acetaldehyde
C00140 14 N-Acetyl-D-glucosamine
C00164 14 Acetoacetate
C00190 14 UDP-D-xylose
C00227 14 Acetyl phosphate
C00243 14 Lactose
C00311 14 Isocitrate
C00417 14 cis-Aconitate
C00446 14 alpha-D-Galactose 1-phosphate
C01042 14 N-Acetyl-L-aspartate
C01146 14 2-Hydroxy-3-oxopropanoate
C01245 14 D-myo-Inositol 1,4,5-trisphosphate
C02985 14 L-Fucose 1-phosphate
C04256 14 N-Acetyl-D-glucosamine 1-phosphate
C06893 14 2-Deoxy-5-keto-D-gluconic acid 6-phosphate
C00026 15 2-Oxoglutarate
C00043 15 UDP-N-acetyl-D-glucosamine
C00124 15 D-Galactose
C00418 15 (R)-Mevalonate
C00469 15 Ethanol
C00611 15 N-Acetyllactosamine
C00645 15 N-Acetyl-D-mannosamine
C00673 15 2-Deoxy-D-ribose 5-phosphate
C01019 15 6-Deoxy-L-galactose
C01061 15 4-Fumarylacetoacetate
C01089 15 (R)-3-Hydroxybutanoate
C01674 15 Chitobiose
C05379 15 Oxalosuccinate
C05396 15 Lactose 6-phosphate
C11555 15 1D-myo-Inositol 1,4,5,6-tetrakisphosphate
C00025 16 L-Glutamate
C00270 16 N-Acetylneuraminate
C00492 16 Raffinose
C01036 16 4-Maleylacetoacetate
C01107 16 (R)-5-Phosphomevalonate
C01170 16 UDP-N-acetyl-D-mannosamine
C01235 16 1-alpha-D-Galactosyl-myo-inositol
C01284 16 1D-myo-Inositol 1,3,4,5,6-pentakisphosphate
C01697 16 Galactitol
C01801 16 Deoxyribose
C04257 16 N-Acetyl-D-mannosamine 6-phosphate
C04501 16 N-Acetyl-alpha-D-glucosamine 1-phosphate
C05399 16 Melibiitol
C05400 16 Epimelibiose
C05401 16 3-beta-D-Galactosyl-sn-glycerol
C05402 16 Melibiose
C00064 17 L-Glutamine
C00128 17 CMP-N-acetylneuraminate
C00246 17 Butanoic acid
C00334 17 4-Aminobutanoate
C00544 17 Homogentisate
C00624 17 N-Acetyl-L-glutamate
C01143 17 (R)-5-Diphosphomevalonate
C01165 17 L-Glutamate 5-semialdehyde
C01582 17 Galactose
C01613 17 Stachyose
C01879 17 5-Oxoproline
C02238 17 5-Oxo-L-proline
C03287 17 L-Glutamyl 5-phosphate
C03912 17 (S)-1-Pyrroline-5-carboxylate
C04520 17 1D-myo-Inositol 3,4,5,6-tetrakisphosphate
C05404 17 D-Gal alpha 1->6D-Gal alpha 1->6D-Glucose
C06241 17 N-Acetylneuraminate 9-phosphate
C00077 18 L-Ornithine
C00129 18 Isopentenyl diphosphate
C00148 18 L-Proline
C00152 18 L-Asparagine
C00232 18 Succinate semialdehyde
C00555 18 4-Aminobutanal
C01179 18 3-(4-Hydroxyphenyl)pyruvate
C03090 18 5-Phosphoribosylamine
C04886 18
alpha-N-Acetylneuraminyl-2,6-beta-D-galactosyl-1,4-N-acetyl-beta-D-glucosamine
C00042 19 Succinate
C00082 19 L-Tyrosine
C00134 19 Putrescine
C00235 19 Dimethylallyl diphosphate
C00327 19 L-Citrulline
C00437 19 N-Acetylornithine
C01157 19 trans-4-Hydroxy-L-proline
C05350 19 2-Hydroxy-3-(4-hydroxyphenyl)propenoate
C00079 20 L-Phenylalanine
C00341 20 Geranyl diphosphate
C00355 20 3,4-Dihydroxy-L-phenylalanine
C00483 20 Tyramine
C02714 20 N-Acetylputrescine
C03406 20 N-(L-Arginino)succinate
C04281 20 L-1-Pyrroline-3-hydroxy-5-carboxylate
C15522 20 4a-Hydroxytetrahydrobiopterin
C00062 21 L-Arginine
C00067 21 Formaldehyde
C00166 21 Phenylpyruvate
C00448 21 trans,trans-Farnesyl diphosphate
C00822 21 Dopaquinone
C02505 21 2-Phenylacetamide
C03758 21 4-(2-Aminoethyl)-1,2-benzenediol
C03765 21 4-Hydroxyphenylacetaldehyde
C05332 21 Phenethylamine
C05936 21 N4-Acetylaminobutanal
C05947 21 L-erythro-4-Hydroxyglutamate
C00086 22 Urea
C00132 22 Methanol
C00179 22 Agmatine
C00218 22 Methylamine
C00353 22 Geranylgeranyl diphosphate
C00533 22 Nitric oxide
C00601 22 Phenylacetaldehyde
C00642 22 4-Hydroxyphenylacetate
C00751 22 Squalene
C00940 22 2-Oxoglutaramate
C01035 22 4-Guanidinobutanoate
C01201 22 N(omega)-(ADP-D-ribosyl)-L-arginine
C02763 22 enol-Phenylpyruvate
C02946 22 4-Acetamidobutanoate
C03428 22 Presqualene diphosphate
C04043 22 3,4-Dihydroxyphenylacetaldehyde
C05852 22 2-Hydroxyphenylacetate
C05933 22 N-(omega)-Hydroxyarginine
C05938 22 L-4-Hydroxyglutamate semialdehyde
C05946 22 D-4-Hydroxy-2-oxoglutarate
C01054 23 (S)-2,3-Epoxysqualene
C01161 23 3,4-Dihydroxyphenylacetate
C07086 23 Phenylacetic acid
C00349 24 2-Methyl-3-oxopropanoate
C01724 24 Lanosterol
C05983 24 Propinol adenylate
C06002 24 (S)-Methylmalonate semialdehyde
C00163 25 Propanoate
C01188 25 3-Hydroxy-2-methylpropanoate
C01205 25 (R)-3-Amino-2-methylpropanoate
C02170 25 Methylmalonate
C03284 25 L-3-Amino-isobutanoate
C05108 25 14-Demethyllanosterol
C06001 25 (S)-3-Hydroxyisobutyrate
C11455 25 4,4-Dimethyl-5alpha-cholesta-8,14,24-trien-3beta-ol
C05437 26 Zymosterol
C05439 27 5alpha-Cholesta-7,24-dien-3beta-ol
C00249 41 Hexadecanoic acid
C02934 41 3-Dehydrosphinganine
C00836 42 Sphinganine
C01120 43 Sphinganine 1-phosphate
C00346 44 Ethanolamine phosphate
C00517 44 Hexadecanal
C00189 45 Ethanolamine
C00570 45 CDP-ethanolamine
C06124 45 Sphingosine 1-phosphate
C00319 46 Sphingosine


      reactions:

ID generation name

R00009 2 hydrogen-peroxide:hydrogen-peroxide oxidoreductase
R00085 2 ATP diphosphohydrolase
R00086 2 ATP phosphohydrolase (protein-secreting)
R00089 2 ATP pyrophosphate-lyase (cyclizing)
R00122 2 ATP pyrophosphohydrolase
R00127 2 ATP:AMP phosphotransferase
R01567 2 ATP:thymidine 5'-phosphotransferase
R01569 2 Thymidylate 5'-phosphohydrolase
R01663 2 dCMP aminohydrolase
R01664 2 2'-Deoxycytidine 5'-monophosphate phosphohydrolase
R01665 2 ATP:CMP phosphotransferase
R01666 2 ATP:deoxycitidine 5'-phosphotransferase
R02094 2 ATP:dTMP phosphotransferase
R02098 2 ATP:dTMP phosphotransferase
R02099 2 ATP:deoxyuridine 5'-phosphotransferase
R02485 2 Deoxycytidine aminohydrolase
R00004 3 Pyrophosphate phosphohydrolase
R00181 3 AMP aminohydrolase
R00183 3 Adenosine 5'-monophosphate phosphohydrolase
R00184 3 P1,P4-Bis(5'-adenosyl) tetraphosphate nucleotidohydrolase
R00185 3 ATP:adenosine 5'-phosphotransferase
R00186 3 (S)-Lactate adenylohydrolase
R00187 3 P1,P3-Bis(5'-adenosyl) triphosphate adenylohydrolase
R00188 3 Adenosine 3',5'-bisphosphate 3'(2')-phosphohydrolase
R00190 3 AMP:pyrophosphate phosphoribosyltransferase
R00191 3 Adenosine 3',5'-phosphate 5'-nucleotidohydrolase
R00275 3 Superoxide:superoxide oxidoreductase
R01570 3 Thymidine:orthophosphate deoxyribosyltransferase
R02092 3 dTDP diphosphohydrolase
R02093 3 ATP:nucleoside-diphosphate phosphatransferase
R02095 3 dTTP nucleotidohydrolase
R02100 3 dUTP nucleotidohydrolase
R02326 3 ATP:nucleoside-diphosphate phosphatransferase
R02331 3 ATP:nucleoside-diphosphate phosphatransferase
R02484 3 deoxyuridine:orthophosphate 2-deoxy-D-ribosyltransferase
R00720 4 Inosine 5'-triphosphate pyrophosphohydrolase
R00961 4 IDP diphosphohydrolase
R00978 4 5,6-Dihydrouracil:NADP+ oxidoreductase
R01049 4 ATP:D-ribose-5-phosphate pyrophosphotransferase
R01071 4 1-(5-Phospho-D-ribosyl)-ATP:pyrophosphate
phosphoribosyl-transferase
R01126 4 Inosine 5'-monophosphate phosphohydrolase
R01127 4 IMP 1,2-hydrolase (decyclizing)
R01130 4 IMP:NAD+ oxidoreductase
R01132 4 IMP:pyrophosphate phosphoribosyltransferase
R01134 4 NADH:guanosine-5'-phosphate oxidoreductase(deaminating)
R01415 4 5,6-Dihydrothymine:NADP+ oxidoreductase
R01560 4 Adenosine aminohydrolase
R01561 4 Adenosine:orthophosphate ribosyltransferase
R02557 4 Deoxyadenosine:orthophosphate ribosyltransferase
R00328 5 GDP phosphohydrolase
R00332 5 ATP:(d)GMP phosphotransferase
R00426 5 Guanosine 5'-triphosphate pyrophosphohydrolase
R00719 5 ITP diphosphohydrolase
R00722 5 ATP:nucleoside-diphosphate phosphatransferase
R01051 5 ATP:D-ribose 5-phosphotransferase
R01054 5 ADPribose ribophosphohydrolase
R01056 5 D-Ribose-5-phosphate ketol-isomerase
R01057 5 D-Ribose 1,5-phosphomutase
R01227 5 Guanosine 5'-monophosphate phosphohydrolase
R01229 5 GMP:pyrophosphate phosphoribosyltransferase
R01234 5 Guanosine 3',5'-cyclic phosphate 5'-nucleotidohydrolase
R01768 5 Xanthine:NAD+ oxidoreductase
R01769 5 Hypoxanthine:oxygen oxidoreductase
R01863 5 inosine:orthophosphate ribosyltransferase
R01876 5 Uridine:orthophosphate ribosyltransferase
R02088 5 2'-Deoxyadenosine 5'-monophosphate phosphohydrolase
R02142 5 XMP:pyrophosphate phosphoribosyltransferase
R02269 5 5,6-Dihydrouracil amidohydrolase
R02299 5 alpha-D-Ribose 1-phosphate 1,6-phosphomutase
R02556 5 Deoxyadenosine aminohydrolase
R02719 5 Xanthosine 5'-phosphate phosphohydrolase
R02720 5 XTP pyrophosphohydrolase
R02748 5 Deoxyinosine:orthophosphate ribosyltransferase
R03055 5 5,6-Dihydrothymine amidohydrolase
R00330 6 ATP:nucleoside-diphosphate phosphatransferase
R00335 6 GTP phosphohydrolase (vesicle-releasing)
R00424 6 GTP 7,8-8,9-dihydrolase
R00428 6 GTP 7,8-8,9-dihydrolase
R00434 6 GTP pyrophosphate-lyase (cyclizing)
R00905 6 N-Carbamoyl-beta-alanine amidohydrolase
R00963 6 Uridine 5'-monophosphate phosphohydrolase
R00964 6 ATP:uridine 5'-phosphotransferase
R00968 6 GTP:uridine 5'-phosphotransferase
R00970 6 ITP:uridine 5'-phosphotransferase
R01232 6 P1,P4-Bis(5'-nucleosyl)-tetraphosphate nucleotidohydrolase
R01529 6 D-Ribulose-5-phosphate 3-epimerase
R01547 6 ATP:AMP phosphotransferase
R01676 6 Guanine aminohydrolase
R01878 6 Cytidine aminohydrolase
R01969 6 Deoxyguanosine:orthophosphate ribosyltransferase
R02097 6 dTTP:uridine 5'-phosphotransferase
R02103 6 xanthine:NAD+ oxidoreductase
R02107 6 Xanthine:oxygen oxidoreductase
R02147 6 guanosine:orthophosphate ribosyltransferase
R02297 6 Xanthosine:orthophosphate ribosyltransferase
R02327 6 dCTP:uridine 5'-phosphotransferase
R02332 6 dUTP:uridine 5'-phosphotransferase
R02805 6 P1,P4-Bis(5'-nucleosyl)-tetraphosphate nucleotidohydrolase
R04666 6 3-Ureidoisobutyrate amidohydrolase
R00132 7 Carbonic acid hydro-lyase
R00149 7 Carbon-dioxide:ammonia
ligase(ADP-forming,carbamate-phosphorylating)
R00155 7 UDP diphosphohydrolase
R00158 7 ATP:nucleoside-phosphate phosphotransferase
R00489 7 L-Aspartate 1-carboxy-lyase
R00511 7 Cytidine-5'-monophosphate phosphohydrolase
R00513 7 ATP:cytidine 5'-phosphotransferase
R00517 7 GTP:cytidine 5'-phosphotransferase
R00662 7 Uridine triphosphate pyrophosphohydrolase
R00904 7 beta-Aminopropion aldehyde:NAD+ oxidoreductase
R00962 7 ITP:cytidine 5'-phosphotransferase
R00965 7 Orotidine-5'-phosphate carboxy-lyase
R01137 7 ATP:nucleoside-diphosphate phosphatransferase
R01528 7 6-Phospho-D-gluconate:NADP+ 2-oxidoreductase (decarboxylating)
R01549 7 dATP:uridine 5'-phosphotransferase
R01641 7
Sedoheptulose-7-phosphate:D-glyceraldehyde-3-phosphateglycolaldehyde
transferase
R01967 7 ATP:deoxyguanosine 5'-phosphotransferase
R01968 7 2'-Deoxyguanosine 5'-monophosphate phosphohydrolase
R02096 7 dTTP:cytidine 5'-phosphotransferase
R02371 7 dCTP:cytidine 5'-phosphotransferase
R02372 7 dUTP:cytidine 5'-phosphotransferase
R04286 7
2-Amino-4-hydroxy-6-(erythro-1,2,3-trihydroxypropyl)dihydropteridine
triphosphate lyase
R04620 7
2-Amino-4-hydroxy-6-(erythro-1,2,3-trihydroxypropyl)dihydropteridine
triphosphate phosphohydrolase (alkaline optimum)
R04639 7
2-Amino-4-hydroxy-6-(erythro-1,2,3-trihydroxypropyl)dihydropteridine
triphosphate 7,8-8,9-dihydrolase
R05046 7 Formamidopyrimidine nucleoside triphosphate 7,8-8,9-dihydrolase
R07246 7
sedoheptulose-7-phosphate:D-glyceraldehyde-3-phosphateglycolaldehydetransferase
R00156 8 ATP:nucleoside-diphosphate phosphatransferase
R00157 8 Uridine triphosphate:AMP phosphotransferase
R00159 8 UTP diphosphohydrolase
R00512 8 ATP:CMP phosphotransferase
R00514 8 CDP diphosphohydrolase
R00516 8 UTP:cytidine 5'-phosphotransferase
R00526 8 N-Formyl-L-aspartate amidohydrolase
R00571 8 UTP:ammonia ligase(ADP-forming)
R00967 8 UTP:uridine 5'-phosphotransferase
R00969 8 P1,P4-Bis(5'-nucleosyl)-tetraphosphate nucleotidohydrolase
R01015 8 D-Glyceraldehyde-3-phosphate ketol-isomerase
R01061 8 D-Glyceraldehyde-3-phosphate:NAD+ oxidoreductase(phosphorylating)
R01135 8 IMP:L-aspartate ligase (GDP-forming)
R01397 8 Carbamoyl-phosphate:L-aspartate carbamoyltransferase
R01548 8 dATP:cytidine 5'-phosphotransferase
R01827 8
Sedoheptulose-7-phosphate:D-glyceraldehyde-3-phosphateglyceronetransferase
R01843 8 ATP:Sedoheptulose 7-phosphate 1-phosphotransferase
R01845 8 Sedoheptulose 1,7-bisphosphate 1-phosphohydrolase
R01847 8 UTP:Sedoheptulose 7-phosphate 1-phosphotransferase
R01848 8 ITP:Sedoheptulose 7-phosphate 1-phosphotransferase
R01855 8 2'-Deoxyguanosine 5'-triphosphate pyrophosphohydrolase
R01870 8 Orotidine-5'-phosphate:pyrophosphate phosphoribosyltransferase
R02035 8 6-Phospho-D-glucono-1,5-lactone lactonohydrolase
R02090 8 ATP:(d)GMP phosphotransferase
R03139 8 1,3-Diaminopropane:oxygen oxidoreductase
(deaminating)(copper-containing)
R04285 8 6-Lactoyl-5,6,7,8-tetrahydropterin:NADP+ 2'-oxidoreductase
R05048 8 GTP 7,8-8,9-dihydrolase
R07378 8
sedoheptulose-7-phosphate:D-glyceraldehyde-3-phosphateglyceronetransferase
R00569 9 CTP diphosphohydrolase
R00570 9 ATP:nucleoside-diphosphate phosphatransferase
R00756 9 ATP:D-fructose-6-phosphate 1-phosphotransferase
R00760 9 ATP:D-fructose 6-phosphotransferase
R00762 9 D-Fructose-1,6-bisphosphate 1-phosphohydrolase
R00763 9 D-Fructose-2,6-bisphosphate 2-phosphohydrolase
R00765 9 D-Glucosamine-6-phosphate ketol-isomerase(deaminating)
R00767 9 CTP:D-fructose-6-phosphate 1-phosphotransferase
R00769 9 UTP:D-fructose-6-phosphate 1-phosphotransferase
R00770 9 ITP:D-fructose-6-phosphate 1-phosphotransferase
R00771 9 D-Glucose-6-phosphate ketol-isomerase
R00772 9 D-Mannose-6-phosphate ketol-isomerase
R00835 9 D-Glucose-6-phosphate:NADP+ 1-oxoreductase
R00842 9 sn-Glycerol-3-phosphate:NAD+ 2-oxidoreductase
R00876 9 ITP:D-hexose 6-phosphotransferase
R01010 9 Glycerone phosphate phosphohydrolase (alkaline optimum)
R01011 9 ATP:glycerone phosphotransferase
R01067 9 D-Fructose 6-phosphate:D-glyceraldehyde-3-phosphate
glycolaldehydetransferase
R01068 9 D-Fructose-1,6-bisphosphate D-glyceraldehyde-3-phosphate-lyase
R01070 9 beta-D-fructose 1,6-bisphosphate D-glyceraldehyde-3-phosphate-lyase
R01083 9 N6-(1,2-Dicarboxyethyl)AMP AMP-lyase
R01140 9 dATP:D-hexose 6-phosphotransferase
R01512 9 ATP:3-phospho-D-glycerate 1-phosphotransferase
R01515 9 3-Phospho-D-glyceroyl phosphate phosphohydrolase
R01662 9 3-Phospho-D-glyceroyl phosphate 2,3-phosphomutase
R01813 9 Tetrahydrobiopterin:NADP+ oxidoreductase
R01829 9 Sedoheptulose 1,7-bisphosphate D-glyceraldehyde-3-phosphate-lyase
R01830 9 beta-D-Fructose
6-phosphate:D-glyceraldehyde-3-phosphateglycolaldehyde transferase
R01846 9 CTP:Sedoheptulose 7-phosphate 1-phosphotransferase
R01857 9 ATP:nucleoside-diphosphate phosphatransferase
R01867 9 (S)-Dihydroorotate:oxygen oxidoreductase
R01880 9 dGTP:uridine 5'-phosphotransferase
R01993 9 (S)-Dihydroorotate amidohydrolase
R02091 9 dGTP:cytidine 5'-phosphotransferase
R02736 9 beta-D-Glucose-6-phosphate:NADP+ 1-oxoreductase
R00299 10 ATP:D-glucose 6-phosphotransferase
R00303 10 D-Glucose-6-phosphate phosphohydrolase
R00725 10 ITP:D-hexose 6-phosphotransferase
R00840 10 1L-myo-Inositol-1-phosphate lyase (isomerizing)
R00847 10 ATP:glycerol 3-phosphotransferase
R00866 10 ATP:D-fructose 1-phosphotransferase
R00867 10 ATP:D-fructose 6-phosphotransferase
R00875 10 D-Glucitol:NAD+ 2-oxidoreductase
R01082 10 (S)-Malate hydro-lyase
R01139 10 dATP:D-hexose 6-phosphotransferase
R01326 10 ATP:D-glucose 6-phosphotransferase
R01327 10 ITP:D-hexose 6-phosphotransferase
R01330 10 dATP:D-hexose 6-phosphotransferase
R01513 10 3-Phospho-D-glycerate:NAD+ 2-oxidoreductase
R01516 10 3-Phospho-D-glycerate 1,2-phosphomutase
R01518 10 2-Phospho-D-glycerate 2,3-phosphomutase
R01600 10 ATP:D-glucose 6-phosphotransferase
R01793 10 NADH:6,7-dihydropteridine oxidoreductase
R01818 10 D-Mannose 6-phosphate 1,6-phosphomutase
R01819 10 D-Mannose-6-phosphate ketol-isomerase
R01961 10 ATP:D-glucosamine phosphotransferase
R01964 10 ITP:D-hexose 6-phosphotransferase
R01965 10 dATP:D-hexose 6-phosphotransferase
R02731 10 D-Fructose-2,6-bisphosphate 2-phosphohydrolase
R02732 10 ATP:D-fructose-6-phosphate 2-phosphotransferase
R02739 10 alpha-D-Glucose 6-phosphate ketol-isomerase
R02740 10 alpha-D-Glucose 6-phosphate ketol-isomerase
R03321 10 beta-D-Glucose 6-phosphate ketol-isomerase
R03920 10 ATP:D-fructose 6-phosphotransferase
R04779 10 ATP:D-fructose-6-phosphate 1-phosphotransferase
R04780 10 beta-D-Fructose 1,6-bisphosphate 1-phosphohydrolase
R05804 10 ADP:D-glucose 6-phosphotransferase
R07324 10 1D-myo-inositol-3-phosphate lyase (isomerizing)
R00010 11 alpha,alpha-Trehalose glucohydrolase
R00026 11 beta-D-Glucoside glucohydrolase
R00214 11 (S)-Malate:NADP+ oxidoreductase(oxaloacetate-decarboxylating)
R00342 11 (S)-malate:NAD+ oxidoreductase
R00658 11 2-Phospho-D-glucerate hydro-lyase
R00801 11 alpha-D-Glucoside glucohydrolase
R00883 11 GDP:D-mannose-1-phosphate guanylyltransferase
R00959 11 alpha-D-Glucose 1-phosphate 1,6-phosphomutase
R01036 11 Glycerol:NAD+ oxidoreductase
R01185 11 myo-Inositol 1-phosphate phosphahydrolase
R01187 11 1D-myo-Inositol 3-phosphate phosphahydrolase
R01520 11 beta-D-Glucose:NAD+ 1-oxoreductase
R01602 11 alpha-D-Glucose 1-epimerase
R01786 11 ATP:D-glucose 6-phosphotransferase
R01787 11 alpha-D-Glucose:NADP+ 1-oxidoreductase
R01788 11 alpha-D-Glucose 6-phosphate phosphohydrolase
R02568 11 D-Fructose 1-phosphate D-glyceraldehyde-3-phosphate-lyase
R02607 11 3-Phosphoglycerate:NAD+ 2-oxidoreductase
R02865 11 ATP:D-hexose 6-phosphotransferase
R02867 11 ITP:D-hexose 6-phosphotransferase
R02868 11 dATP:D-hexose 6-phosphotransferase
R03331 11 sn-Glycero-3-phospho-1-inositol inositolphosphohydrolase
R03333 11 1D-myo-Inositol-1,2-cyclic-phosphate 2-inositolphosphohydrolase
R04372 11 D-myo-Inositol-3,4-bisphosphate 4-phosphohydrolase
R00006 12 2-Acetolactate pyruvate-lyase (carboxylating)
R00028 12 alpha-D-Glucoside glucohydrolase
R00200 12 ATP:pyruvate O2-phosphotransferase
R00209 12 Pyruvate:NAD+ 2-oxidoreductase (CoA-acetylating)
R00220 12 L-serine ammonia-lyase
R00226 12 (S)-2-Acetolactate pyruvate-lyase (carboxylating)
R00287 12 UDPglucose pyrophosphohydrolase
R00289 12 UTP:alpha-D-glucose-1-phosphate uridylyltransferase
R00344 12 Pyruvate:carbon-dioxide ligase (ADP-forming)
R00359 12 D-Aspartate:oxygen oxidoreductase (deaminating)
R00430 12 GTP:pyruvate O2-phosphotransferase
R00431 12 GTP:oxaloacetate carboxy-lyase (transphosphorylating)
R00572 12 CTP:pyruvate O2-phosphotransferase
R00659 12 UTP:pyruvate O2-phosphotransferase
R00703 12 (S)-Lactate:NAD+ oxidoreductase
R00704 12 (R)-Lactate:NAD+ oxidoreductase
R00724 12 ITP:pyruvate O2-phosphotransferase
R00726 12 ITP:oxaloacetate carboxy-lyase (transphosphorylating)
R00802 12 alpha-D-Glucoside glucohydrolase
R00888 12 GDPmannose 4,6-hydro-lyase
R01138 12 dATP:pyruvate O2-phosphotransferase
R01184 12 myo-Inositol:oxygen oxidoreductase
R01186 12 myo-Inositol 4-phosphate phosphahydrolase
R01718 12 Isomaltose 6-alpha-D-glucanohydrolase
R01752 12 D-Glyceraldehyde:NAD+ oxidoreductase
R01858 12 dATP:pyruvate O2-phosphotransferase
R03427 12 D-myo-Inositol 1,3,4-trisphosphate 1-phosphohydrolase
R05861 12 D-alanine:oxygen oxidoreductase (deaminating)
R07343 12 myo-inositol-phosphate phosphohydrolase
R00227 13 Acetyl-CoA hydrolase
R00233 13 Malonyl-CoA carboxy-lyase
R00235 13 Acetate:CoA ligase (AMP-forming)
R00236 13 Acetyl adenylate:CoA ligase (AMP-forming)
R00238 13 Acetyl-CoA:acetyl-CoA C-acetyltransferase
R00286 13 UDPglucose:NAD+ oxidoreductase
R00291 13 UDPglucose 4-epimerase
R00351 13 Citrate oxaloacetate-lyase ((pro-3S)-CH2COO- -> acetyl-CoA)
R00352 13 ATP:citrate oxaloacetate-lyase ((pro-3S)-CH2COO-
->acetyl-CoA)(ATP-dephosphorylating)
R00582 13 L-O-Phosphoserine phosphohydrolase
R00585 13 L-Serine:pyruvate aminotransferase
R00590 13 L-Serine hydro-lyase (deaminating)
R00705 13 3-Oxopropanoate:NAD+ oxidoreductase
(decarboxylating,CoA-acetylating)
R00742 13 Acetyl-CoA:carbon-dioxide ligase (ADP-forming)
R01388 13 D-Glycerate:NADP+ 2-oxidoreductase
R02058 13 Acetyl-CoA:D-glucosamine-6-phosphate N-acetyltransferase
R03393 13 D-myo-Inositol-1,4-bisphosphate 1-phosphohydrolase
R03428 13 ATP:1D-myo-inositol-1,3,4-trisphosphate 5-phosphotransferase
R03429 13 ATP:1D-myo-inositol-1,3,4-trisphosphate 6-phosphotransferase
R03430 13 D-myo-Inositol 1,3,4,5-tetrakisphosphate 5-phosphohydrolase
R05692 13 GDP-L-fucose:NADP+ 4-oxidoreductase (3,5-epimerizing)
R07059 13
R00316 14 Acetate:CoA ligase (AMP-forming)
R00317 14 Acetyl phosphate phosphohydrolase
R00362 14 Citrate oxaloacetate-lyase ((pro-3S)-CH2COO- -->acetate)
R00488 14 N-Acetyl-L-aspartate amidohydrolase
R00503 14 UDPgalactose:D-glucose 4-beta-D-galactosyltransferase
R00710 14 Acetaldehyde:NAD+ oxidoreductase
R00955 14 UDPglucose:alpha-D-galactose-1-phosphate uridylyltransferase
R01201 14 ATP:N-acetyl-D-glucosamine 6-phosphotransferase
R01324 14 Citrate hydro-lyase
R01325 14 Citrate hydro-lyase
R01357 14 Acetoacetate:CoA ligase (AMP-forming)
R01384 14 UDP-D-glucuronate carboxy-lyase
R01394 14 Hydroxypyruvate ketol-isomerase
R01951 14 GTP:L-fucose-1-phosphate guanylyltransferase
R01975 14 (S)-3-Hydroxybutanoyl-CoA:NAD+ oxidoreductase
R01978 14 (S)-3-Hydroxy-3-methylglutaryl-CoA
acetoacetyl-CoA-lyase(CoA-acetylating)
R02059 14 N-Acetyl-D-glucosamine-6-phosphate amidohydrolase
R02086 14 N-Acetyl-D-glucosamine 1-phosphate 1,6-phosphomutase
R03394 14 D-myo-Inositol-1,4,5-trisphosphate 5-phosphohydrolase
R03433 14 ATP:1D-myo-inositol-1,4,5-trisphosphate 3-phosphotransferase
R03434 14 D-myo-Inositol 1,3,4,5-tetrakisphosphate 3-phosphohydrolase
R05378 14 2-Deoxy-5-keto-D-gluconic acid 6-phosphate
Dihydroxyacetonephosphate-lyase
R07060 14
R00022 15
R00415 15 UTP:N-acetyl-alpha-D-glucosamine-1-phosphate uridylyltransferase
R00709 15 Isocitrate:NAD+ oxidoreductase (decarboxylating)
R00754 15 Ethanol:NAD+ oxidoreductase
R01066 15 2-Deoxy-D-ribose-5-phosphate acetaldehyde-lyase
R01092 15 ATP:D-galactose 1-phosphotransferase
R01100 15 Lactose galactohydrolase
R01205 15 UDPgalactose:N-acetyl-D-glucosamine 4-beta-D-galactosyltransferase
R01207 15 N-Acyl-D-glucosamine 2-epimerase
R01360 15 (S)-3-Hydroxy-3-methylglutaryl-CoA acetoacetate-lyase
R01361 15 (R)-3-Hydroxybutanoate:NAD+ oxidoreductase
R01364 15 4-Fumarylacetoacetate fumarylhydrola
R01678 15 Lactose galactohydrolase
R01679 15 Lactose 6-phosphate galactohydrolase
R01899 15 Isocitrate:NADP+ oxidoreductase (decarboxylating)
R01900 15 Isocitrate hydro-lyase
R02082 15 (R)-Mevalonate:NADP+ oxidoreductase (CoA acylating)
R02085 15 (S)-3-Hydroxy-3-methylglutaryl-CoA hydro-lyase
R03026 15 (S)-3-Hydroxybutanoyl-CoA hydro-lyase
R03161 15 ATP:6-deoxy-L-galactose 1-phosphotransferase
R05800 15 ATP:1D-myo-inositol-1,4,5-trisphosphate 6-phosphotransferase
R00243 16 L-Glutamate:NAD+ oxidoreductase (deaminating)
R00258 16 L-Alanine:2-oxoglutarate aminotransferase
R00268 16 Oxalosuccinate:NADP+ oxidoreductase (decarboxylating)
R00355 16 L-Aspartate:2-oxoglutarate aminotransferase
R00414 16 UDP-N-acetyl-D-glucosamine 2-epimerase
R00416 16 UTP:N-acetyl-alpha-D-glucosamine-1-phosphate uridylyltransferase
R00420 16 UDP-N-acetyl-D-glucosamine 2-epimerase
R00908 16 3-Aminopropanoate:2-oxoglutarate aminotransferase
R01093 16 D-Galactose:NAD+ 1-oxidoreductase
R01101 16 alpha-D-Glucoside glucohydrolase
R01103 16 Raffinose galactohydrolase
R01104 16 Galactosylglycerol galactohydrolase
R01171 16 Butanoyl-CoA:(acceptor) 2,3-oxidoreductase
R01194 16 1-alpha-D-Galactosyl-myo-inositol galactohydrolase
R01329 16 Epimelibiose galactohydrolase
R01804 16 N-Acetylneuraminate pyruvate-lyase (pyruvate-phosphorylating)
R02245 16 ATP:(R)-mevalonate 5-phosphotransferase
R02705 16 ATP:N-acyl-D-mannosamine 6-phosphotransferase
R02750 16
R02926 16 Melibiitol galactohydrolase
R03181 16 4-Maleylacetoacetate cis-trans-isomerase
R04138 16 3-Methylcrotonoyl-CoA:carbon-dioxide ligase (ADP-forming)
R04173 16 3-Phosphoserine:2-oxoglutarate aminotransferase
R05595 16
R05801 16 ATP:1D-myo-inositol-1,4,5-trisphosphate 6-phosphotransferase
R00239 17 ATP:L-glutamate 5-phosphotransferase
R00245 17 L-Glutamate 5-semialdehyde:NAD+ oxidoreductase
R00251 17 5-Oxoproline amidohydrolase (ATP-hydrolysing)
R00253 17 L-Glutamate:ammonia ligase (ADP-forming)
R00256 17 L-Glutamine amidohydrolase
R00259 17 Acetyl-CoA:L-glutamate N-acetyltransferase
R00261 17 L-Glutamate 1-carboxy-lyase
R00573 17 UTP:ammonia ligase(ADP-forming)
R00575 17 Carbon-dioxide:L-glutamine amido-ligase
(ADP-forming,carbamate-phosphorylating)
R00707 17 L-1-Pyrroline-5-carboxylate:NAD+ oxidoreductase
R00768 17 L-Glutamine:D-fructose-6-phosphate aminotransferase
(hexoseisomerizing)
R01117 17 CTP:N-acylneuraminate cytidylyltransferase
R01176 17 Butanoate:CoA ligase (AMP-forming)
R01177 17 Acetyl-CoA:acetyl-CoA C-acetyltransferase
R01231 17 Xanthosine-5'-phosphate:L-glutamine amido-ligase (AMP-forming)
R02519 17 Homogentisate:oxygen 1,2-oxidoreductase (decyclizing)
R03245 17 ATP:(R)-5-phosphomevalonate phosphotransferase
R03479 17 ATP:1D-myo-inositol-3,4,5,6-tetrakisphosphate 1-phosphotransferase
R03616 17 Galactosylglycerol galactohydrolase
R03634 17
R04137 17 3-Hydroxyisopentyl-CoA hydro-lyase
R04435 17 N-Acetylneuraminate 9-phosphate
pyruvate-lyase(pyruvate-phosphorylating)
R05549 17
R07304 17 5-oxo-L-proline amidohydrolase (ATP-hydrolysing)
R00578 18 L-aspartate:L-glutamine amido-ligase (AMP-forming)
R00667 18 L-Ornithine:2-oxo-acid aminotransferase
R01072 18 5-Phosphoribosylamine:pyrophosphate
phosphoribosyltransferase(glutamate-amidating)
R01121 18 ATP:(R)-5-diphosphomevalonate carboxy-lyase (dehydrating)
R01248 18 L-Proline:NAD+ 5-oxidoreductase
R01648 18 4-Aminobutanoate:2-oxoglutarate aminotransferase
R02521 18 4-Hydroxyphenylpyruvate:oxygen
oxidoreductase(hydroxylating,decarboxylating)
R02549 18 4-aminobutanal:NAD+ 1-oxidoreductase
R03313 18 L-Glutamate-5-semialdehyde:NADP+ 5-oxidoreductase
(phosphorylationg)
R04532 18
CMP-N-acetylneuraminate:beta-D-galactosyl-1,4-N-acetyl-beta-D--glucosamine
alpha-2,6-N-acetylneuraminyltransferase
R04748 18 (S)-Hydroxyhexanoyl-CoA:NAD+ oxidoreductase
R00669 19 N2-Acetyl-L-ornithine amidohydrolase
R00670 19 L-Ornithine carboxy-lyase
R00713 19 Succinate-semialdehyde:NAD+ oxidoreductase
R00734 19 L-Tyrosine:2-oxoglutarate aminotransferase
R01123 19 Isopentenyl-diphosphate delta3-delta2-isomerase
R01151 19 Putrescine:oxygen oxidoreductase (deaminating)
R01252 19 L-Proline,2-oxoglutarate:oxygen oxidoreductase (4-hydroxylating)
R01398 19 Carbamoyl-phosphate:L-ornithine carbamoyltransferase
R03342 19 3-(4-Hydroxyphenyl)pyruvate keto-enol-isomerase
R04749 19 (S)-Hydroxyhexanoyl-CoA hydro-lyase
R00405 20 Succinate:CoA ligase (ADP-forming)
R00410 20 Succinyl-CoA:3-oxo-acid CoA-transferase
R00432 20 Succinate:CoA ligase (GDP-forming)
R00727 20 Succinate:CoA ligase (GDP-forming)
R00731 20 L-Tyrosine:oxygen oxidoreductase
R00736 20 L-Tyrosine carboxy-lyase
R01154 20 Acetyl-CoA:alkane-alpha,omega-diamine N-acetyltransferase
R01658 20
Dimethylallyl-diphosphate:isopentenyl-diphosphatedimethylallyltranstransferase
R01795 20 L-Phenylalanine,tetrahydrobiopterin:oxygen
oxidoreductase(4-hydroxylating)
R01815 20 L-Tyrosine,tetrahydrobiopterin:oxygen
oxidoreductase(3-hydroxylating)
R01954 20 L-Citrulline:L-aspartate ligase (AMP-forming)
R03291 20 trans-4-Hydroxy-L-proline:NAD+ 5-oxidoreductase
R06985 20 trans-Hex-2-enoyl-CoA reductase
R07212 20
L-tyrosine,tetrahydrobiopterin:oxygenoxidoreductase(3-hydroxylating)
R00694 21 L-Phenylalanine:2-oxoglutarate aminotransferase
R00698 21 Donor:hydrogen-peroxide oxidoreductase
R00699 21 L-Phenylalanine carboxy-lyase
R00829 21 Succinyl-CoA:acetyl-CoA C-acyltransferase
R00833 21 (R)-2-Methyl-3-oxopropanoyl-CoA CoA-carbonylmutase
R01086 21 N-(L-Argininosuccinate) arginie-lyase
R02003 21 Geranyl-diphosphate:isopentenyl-diphosphate
geranyltrans-transferase
R02078 21 L-Tyrosine,L-dopa:oxygen oxidoreductase
R02080 21 3-Hydroxy-L-tyrosine carboxy-lyase
R02382 21 Tyramine:oxygen oxidoreductase(deaminating)(flavin-containing)
R02383 21 Monophenol,L-dopa:oxygen oxidoreductase
R04025 21
N-Acetylputrescine:oxygenoxidoreductase(deaminating)(flavin-containing)
R04444 21 L-1-Pyrroline-3-hydroxy-5-carboxylate:NAD+ oxidoreductase
R04747 21 Hexanoyl-CoA:acetyl-CoA C-acyltransferase
R07211 21
L-phenylalanine,tetrahydrobiopterin:oxygenoxidoreductase(4-hydroxylating)
R00551 22 L-Arginine amidinohydrolase
R00557 22 L-Arginine,NADPH:oxygen oxidoreductase (nitric-oxide-forming)
R00558 22 L-Arginine,NADPH:oxygen oxidoreductase (nitric-oxide-forming)
R00566 22 L-Arginine carboxy-lyase
R00602 22 Hydorogen-peroxide:hydrogen-peroxide oxidoreductase
R00702 22 Farnesyl-diphosphate:farnesyl-diphosphate farnesyltransferase
R01372 22 Phenylpyruvate:oxygen oxidoreductase
(hydroxylating,decarboxylating)
R01375 22 L-Glutamine:phenylpyruvate aminotransferase
R01378 22 Phenylpyruvate keto-enol-isomerase
R01886 22 N(omega)-(ADP-D-ribosyl)-L-arginine ADPribosylhydrolase
R01989 22 L-Arginine:glycine amidinotransferase
R02061 22
trans,trans-Farnesyl-diphosphate:isopentenyl-diphosphatefarnesyltranstransferase
R02613 22 Phenethylamine:oxygen oxidoreductase
(deaminating)(copper-containing)
R02695 22 4-Hydroxyphenylacetaldehyde:NAD+ oxidoreductase
R02765 22 (R)-2-Methyl-3-oxopropanoyl-CoA 2-epimerase
R04300 22
4-(2-Aminoethyl)-1,2-benzenediol:oxygenoxidoreductase(deaminating)(flavin-containing)
R04745 22 (S)-Hydroxyoctanoyl-CoA:NAD+ oxidoreductase
R05050 22 N4-Acetylaminobutanal:NAD+ oxidoreductase
R05051 22 L-erythro-4-Hydroxyglutamate:NAD+ oxidoreductase
R05052 22 L-erythro-4-Hydroxyglutamate:2-oxoglutarate aminotransferase
R06154 22 methylamine:oxygen oxidoreductase (deaminating)
(copper-containing)
R06223 22
R06941 22 (S)-3-hydroxyacyl-CoA:NAD+ oxidoreductase
R00111 23 N-(omega)-Hydroxyarginine,NADPH:oxygen
oxidoreductase(nitric-oxide-forming)
R01157 23 Agmatine amidinohydrolase
R01859 23 Propanoyl-CoA:carbon-dioxide ligase (ADP-forming)
R02536 23 Phenylacetaldehyde:NAD+ oxidoreductase
R02872 23 Presqualene diphosphate:farnesyl-diphosphate farnesyltransferase
R02874 23 Squalene,hydrogen-donor:oxygen oxidoreductase (2,3-epoxidizing)
R03300 23 3,4-Dihydroxyphenylacetaldehyde:NAD+ oxidoreductase
R04746 23 (S)-Hydroxyoctanoyl-CoA hydro-lyase
R06942 23 (3S)-3-hydroxyacyl-CoA hydro-lyase
R00922 24 2-Methyl-3-oxopropanoate:NAD+ oxidoreductase (CoA-propanoylating)
R00926 24 Propinol adenylate:CoA ligase (AMP-forming)
R00927 24 Propanoyl-CoA:acetyl-CoA C-acyltransferase
R00935 24 (S)-Methylmalonate semialdehyde:NAD+
oxidoreductase(CoA-propanoylating)
R03199 24 (S)-2,3-Epoxysqualene mutase (cyclizing, lanosterol-forming)
R03776 24 trans-Oct-2-enoyl-CoA reductase
R05373 24 Methylmalonyl-CoA carboxy-lyase
R01354 25 Propanoate:CoA ligase (AMP-forming)
R02047 25 3-Hydroxy-2-methylpropanoate:NAD+ oxidoreductase
R02048 25 (R)-3-Amino-2-methylpropanoate:2-oxoglutarate aminotransferase
R02050 25 (R)-3-Amino-2-methylpropanoate:pyruvate aminotransferase
R03690 25
R03778 25 Octanoyl-CoA:acetyl-CoA C-acyltransferase
R03869 25 (S)-Methylmalonate semialdehyde:NAD+ oxidoreductase
R03871 25 (S)-Methylmalonate semialdehyde:oxygen oxidoreductase
R04188 25 L-3-Amino-isobutanoate:2-oxoglutarate aminotransferase
R04203 25 (2S,3S)-3-hydroxy-2-methylbutanoyl-CoA:NAD+ oxidoreductase
R05066 25 3-Hydroxy-2-methylpropanoate:NAD+ oxidoreductase
R05640 25 Lanosterol,NADPH:oxygen oxidoreductase (14-methyl cleaving)
R04204 26 (2S,3S)-3-Hydroxy-2-methylbutanoyl-CoA hydro-liase
R04669 26
R04743 26 (S)-Hydroxydecanoyl-CoA:NAD+ oxidoreductase
R05639 26 4,4-dimethyl-5a-cholesta-8,24-dien-3b-ol:NADP+ D14-oxidoreductase
R03170 27 2-Methylbutanoyl-CoA:(acceptor) 2,3-oxidoreductase
R04744 27 (S)-Hydroxydecanoyl-CoA hydro-lyase
R04804 27 delta8,24-Cholestadien-3beta-ol delta7-delta8-isomerase
R04753 28 trans-Dec-2-enoyl-CoA reductase
R04742 29 Decanoyl-CoA:acetyl-CoA C-acyltransferase
R04741 30 (S)-3-Hydroxydodecanoyl-CoA:NAD+ oxidoreductase
R04170 31 (S)-3-Hydroxydodecanoyl-CoA hydro-lyase
R03856 32 trans-Dodec-2-enoyl-CoA reductase
R04100 32 3-cis-Dodecenoyl-CoA delta3-cis-delta2-trans-isomerase
R03858 33 Lauroyl-CoA:acetyl-CoA C-acyltransferase
R04739 34 (S)-3-Hydroxytetradecanoyl-CoA:NAD+ oxidoreductase
R04740 35 (S)-3-Hydroxytetradecanoyl-CoA hydro-lyase
R03989 36 trans-Tetradec-2-enoyl-CoA reductase
R03991 37 myristoyl-CoA:acetylCoA C-myristoyltransferase
R04737 38 (S)-3-Hydroxyhexadecanoyl-CoA:NAD+ oxidoreductase
R04738 39 (S)-3-Hydroxyhexadecanoyl-CoA hydro-lyase
R01278 40 trans-Hexadec-2-enoyl-CoA reductase
R01274 41 Palmitoyl-CoA hydrolase
R01280 41 Palmitate:CoA ligase (AMP-forming)
R01281 41 Palmitoyl-CoA:L-serine C-palmitoyltransferase (decarboxylating)
R02978 42 Sphinganine:NADP+ 3-oxidoreductase
R02976 43 ATP:sphinganine 1-phosphotransferase
R06520 43 3-sn-phosphatidate phosphohydrolase
R02464 44 Sphinganine-1-phosphate pamlmitaldehyde-lyase
R01468 45 ATP:ethanolamine O-phosphotransferase
R02038 45 CTP:ethanolamine-phosphate cytidylyltransferase
R06516 45 sphinganine-1-phosphate palmitaldehyde-lyase
R06870 45 Phosphoethanolamine phosphohydrolase
R01926 46
R06521 46 3-sn-phosphatidate phosphohydrolase
