# Supplementary material for: Local and global modes of drug action in biochemical networks
Source: BMC Chem Biol. 2009 Apr 7;9:4. doi: 10.1186/1472-6769-9-4 (PMC2670818; doi:10.1186/1472-6769-9-4)
Supplement: Additional File 3 — Full set of metabolic drug scopes. This archive contains the full set of metabolic drug scopes for 276 drugs from the DrugBank database and four metabolic networks. Individual files in the archive are named according to the following nomenclature: DrugBank accession number of the drug, followed by "_hsa" for human or "_ref" for reference network, followed by "_i" for irreversible or "_r" for reversible network. [file 1472-6769-9-4-S3.zip › aprd00049_ref_i.txt]

Expansion curve 
seeds: Oxygen H2O beta-Lactam Substituted beta-amino acid
not identified: 


 

compounds:
ID generation name

C00001 1 H2O
C00007 1 Oxygen
C01866 1 beta-Lactam
C03806 1 Substituted beta-amino acid
C00009 2 Orthophosphate
C00027 2 H2O2
C00080 2 H+
C05359 2 e-
C05551 2 Penicillin G
C00013 3 Pyrophosphate
C00282 3 Hydrogen
C00548 3 Phenyl acetate
C00704 3 O2.-
C02954 3 6-Aminopenicillanate
C06701 3 Phosphonate
C00033 4 Acetate
C00146 4 Phenol
C00536 4 Triphosphate
C00084 5 Acetaldehyde
C00090 5 Catechol
C00227 5 Acetyl phosphate
C00469 6 Ethanol
C00682 6 2-Hydroxymuconate semialdehyde
C02351 6 1,2-Benzoquinone
C02480 6 cis,cis-Muconate
C03861 6 Dibenzo[1,4]dioxin-2,3-dione
C04221 6 trans-1,2-Dihydrobenzene-1,2-diol
C00058 7 Formate
C00164 7 Acetoacetate
C00596 7 2-Hydroxy-2,4-pentadienoate
C02501 7 2-Hydroxymuconate
C04105 7 2,5-Dihydro-5-oxofuran-2-acetate
C14610 7 (S)-5-Oxo-2,5-dihydrofuran-2-acetate
C00011 8 CO2
C00022 8 Pyruvate
C00186 8 (S)-Lactate
C00207 8 Acetone
C00418 8 (R)-Mevalonate
C01089 8 (R)-3-Hydroxybutanoate
C02405 8 Formyl phosphate
C03453 8 (Z)-5-Oxohex-2-enedioate
C03586 8 2-Oxo-2,3-dihydrofuran-5-acetate
C03589 8 4-Hydroxy-2-oxopentanoate
C03761 8 3-Hydroxy-3-methylglutarate
C00074 9 Phosphoenolpyruvate
C00149 9 (S)-Malate
C00156 9 4-Hydroxybenzoate
C00180 9 Benzoate
C00230 9 3,4-Dihydroxybenzoate
C00237 9 CO
C00256 9 (R)-Lactate
C00497 9 (R)-Malate
C00772 9 Mevaldate
C00846 9 3-Oxoadipate
C00900 9 2-Acetolactate
C01107 9 (R)-5-Phosphomevalonate
C01108 9 1,2,3-Trihydroxybenzene
C01278 9 2-Carboxy-2,5-dihydro-5-oxofuran-2-acetate
C01353 9 Carbonic acid
C01845 9 Propan-2-ol
C02132 9 Acetylpyruvate
C02612 9 (R)-2-Methylmalate
C04480 9 3-Carboxy-2-hydroxymuconate semialdehyde
C04546 9 (R)-3-((R)-3-Hydroxybutanoyloxy)butanoate
C04634 9 1,6-Dihydroxycyclohexa-2,4-diene-1-carboxylate
C06010 9 (S)-2-Acetolactate
C06033 9 Parapyruvate
C00036 10 Oxaloacetate
C00048 10 Glyoxylate
C00122 10 Fumarate
C00246 10 Butanoic acid
C00251 10 Chorismate
C00530 10 p-Benzenediol
C00631 10 2-Phospho-D-glycerate
C00633 10 4-Hydroxybenzaldehyde
C00810 10 (R)-Acetoin
C00815 10 Citramalate
C00937 10 (R)-Lactaldehyde
C01143 10 (R)-5-Diphosphomevalonate
C01163 10 3-Carboxy-cis,cis-muconate
C01384 10 Maleic acid
C01424 10 Gallate
C01751 10 Resorcinol
C02226 10 2-Methylmaleate
C02527 10 Butanoylphosphate
C02614 10 (S)-2-Methylmalate
C02637 10 3-Dehydroshikimate
C02798 10 3-Phosphonopyruvate
C02814 10 Benzene-1,2,4-triol
C03223 10 3,4-Dihydroxyphthalate
C04039 10 2,3-Dihydroxy-3-methylbutanoate
C04181 10 3-Hydroxy-3-methyl-2-oxobutanoic acid
C04272 10 (R)-2,3-Dihydroxy-3-methylbutanoate
C04484 10 4-Carboxy-2-hydroxymuconate semialdehyde
C06035 10 4-Methylene-2-oxoglutarate
C06321 10 1,6-Dihydroxy-cis-2,4-cyclohexadiene-1-carboxylic acid
C13635 10 4-Hydroxyphenacyl alcohol
C00042 11 Succinate
C00129 11 Isopentenyl diphosphate
C00141 11 3-Methyl-2-oxobutanoic acid
C00158 11 Citrate
C00160 11 Glycolate
C00197 11 3-Phospho-D-glycerate
C00209 11 Oxalate
C00254 11 Prephenate
C00258 11 D-Glycerate
C00288 11 HCO3-
C00472 11 p-Benzoquinone
C00490 11 Itaconate
C00493 11 Shikimate
C00546 11 Methylglyoxal
C00711 11 Malate
C00741 11 Diacetyl
C00805 11 Salicylate
C00885 11 Isochorismate
C00898 11 (R,R)-Tartaric acid
C00944 11 3-Dehydroquinate
C01127 11 4-Hydroxy-2-oxoglutarate
C01146 11 2-Hydroxy-3-oxopropanoate
C01159 11 2,3-Bisphospho-D-glycerate
C01572 11 Digallate
C01732 11 Mesaconate
C01769 11 (S)-Acetoin
C01771 11 2-Butenoate
C01989 11 3-Ethylmalate
C01990 11 3-Oxalomalate
C02107 11 (S,S)-Tartaric acid
C02222 11 2-Maleylacetate
C02912 11 (R)-Propane-1,2-diol
C03044 11 (R,R)-Butane-2,3-diol
C03167 11 Phosphonoacetaldehyde
C03198 11 (S)-4-Hydroxymandelate
C03590 11 4-Hydroxyphenylglyoxylate
C03671 11 2-Pyrone-4,6-dicarboxylate
C03676 11 3-Hydroxy-cis,cis-muconate
C03981 11 2-Hydroxyethylenedicarboxylate
C04324 11 4-Carboxy-2-hydroxy-cis,cis-muconate
C04451 11 4-Carboxy-2-hydroxyhexa-2,4-dienedioate
C04553 11 3-Carboxy-2,5-dihydro-5-oxofuran-2-acetate
C05375 11 2-Hydroxy-2-hydropyrone-4,6-dicarboxylate
C05854 11 4-Carboxy-2-oxo-4-pentanoate
C05946 11 D-4-Hydroxy-2-oxoglutarate
C06031 11 D-threo-3-Methylmalate
C06032 11 D-erythro-3-Methylmalate
C06159 11 2-Dehydro-3-deoxy-D-fuconate
C06603 11 cis,trans-4-Hydroxymuconic semialdehyde
C07103 11 2-Hydroxy-1,4-benzoquinone
C00109 12 2-Oxobutanoate
C00118 12 (2R)-2-Hydroxy-3-(phosphonooxy)-propanal
C00166 12 Phenylpyruvate
C00168 12 Hydroxypyruvate
C00222 12 3-Oxopropanoate
C00232 12 Succinate semialdehyde
C00235 12 Dimethylallyl diphosphate
C00236 12 3-Phospho-D-glyceroyl phosphate
C00266 12 Glycolaldehyde
C00296 12 Quinate
C00311 12 Isocitrate
C00383 12 Malonate
C00417 12 cis-Aconitate
C00424 12 (S)-Lactaldehyde
C00466 12 Acetoin
C00552 12 meso-Tartaric acid
C00577 12 D-Glyceraldehyde
C00679 12 5-Dehydro-4-deoxy-D-glucarate
C01088 12 (R)-3,3-Dimethylmalate
C01179 12 3-(4-Hydroxyphenyl)pyruvate
C01405 12 Aspirin
C01680 12 D-Fuconate
C02504 12 (2S)-2-Isopropylmalate
C02652 12 5-Dehydroshikimate
C02657 12 6-Methylsalicylate
C02752 12 Triacetate lactone
C03046 12 (S,S)-Butane-2,3-diol
C03175 12 Shikimate 3-phosphate
C03232 12 3-Phosphonooxypyruvate
C03248 12 Acetylenedicarboxylate
C03459 12 2-Hydroxy-3-oxosuccinate
C03600 12 Carboxymethyloxysuccinate
C03921 12 2-Dehydro-3-deoxy-D-glucarate
C04115 12 4-Carboxy-4-hydroxy-2-oxoadipate
C04171 12 2,3-Dihydro-2,3-dihydroxybenzoate
C04184 12 4-Hydroxy-4-methyl-2-oxoglutarate
C04479 12 2-Hydroxy-6-oxonona-2,4-diene-1,9-dioate
C04593 12 (2S,3R)-3-Hydroxybutane-1,2,3-tricarboxylate
C05235 12 Hydroxyacetone
C05343 12 (R)-4-Hydroxymandelate
C05364 12 4-Carboxy-2-oxo-3-hexenedioate
C05406 12 (4S)-5-Hydroxy-2,4-dioxopentanoate
C05999 12 Lactaldehyde
C06029 12 L-threo-3-Methylmalate
C06189 12 Cyclic 2,3-bisphospho-D-glycerate
C06455 12 Hydroxymethylphosphonate
C11205 12 Hexadimethrine bromide
C15499 12 Pentane-2,4-dione
C00026 13 2-Oxoglutarate
C00093 13 sn-Glycerol 3-phosphate
C00111 13 Glycerone phosphate
C00116 13 Glycerol
C00196 13 2,3-Dihydroxybenzoate
C00341 13 Geranyl diphosphate
C00433 13 2,5-Dioxopentanoate
C00544 13 Homogentisate
C00583 13 Propane-1,2-diol
C00597 13 3-Phosphoglycerate
C00601 13 Phenylacetaldehyde
C00642 13 4-Hydroxyphenylacetate
C00673 13 2-Deoxy-D-ribose 5-phosphate
C00684 13 2-Dehydro-3-deoxy-L-arabinonate
C00804 13 Propynoate
C00818 13 D-Glucarate
C00879 13 D-Galactarate
C00975 13 Dihydroxyfumarate
C00989 13 4-Hydroxybutanoic acid
C01013 13 3-Hydroxypropanoate
C01053 13 (R)-4-Dehydropantoate
C01269 13 5-O-(1-Carboxyvinyl)-3-phosphoshikimate
C01380 13 Ethylene glycol
C01390 13 Prenol
C01467 13 3-Cresol
C01757 13 Triacetate
C02341 13 trans-Aconitate
C02488 13 (R)-2-Ethylmalate
C02569 13 Neryl diphosphate
C02631 13 2-Isopropylmaleate
C02763 13 enol-Phenylpyruvate
C02917 13 (S)-Propane-1,2-diol
C03548 13 trans-2,3-Epoxysuccinate
C03672 13 3-(4-Hydroxyphenyl)lactate
C03765 13 4-Hydroxyphenylacetaldehyde
C03826 13 2-Dehydro-3-deoxy-D-xylonate
C03964 13 (R)-3-(4-Hydroxyphenyl)lactate
C03979 13 2-Dehydro-3-deoxy-L-rhamnonate
C04442 13 2-Dehydro-3-deoxy-6-phospho-D-gluconate
C05350 13 2-Hydroxy-3-(4-hydroxyphenyl)propenoate
C05379 13 Oxalosuccinate
C05607 13 Phenyllactate
C05852 13 2-Hydroxyphenylacetate
C06001 13 (S)-3-Hydroxyisobutyrate
C06030 13 Methyloxaloacetate
C11437 13 1-Deoxy-D-xylulose 5-phosphate
C11527 13 4-Hydroxymandelate
C11811 13 1-Hydroxy-2-methyl-2-butenyl 4-diphosphate
C12456 13 3-Dimethylallyl-4-hydroxyphenylpyruvate
C00163 14 Propanoate
C00184 14 Glycerone
C00204 14 2-Dehydro-3-deoxy-D-gluconate
C00333 14 D-Galacturonate
C00349 14 2-Methyl-3-oxopropanoate
C00354 14 D-Fructose 1,6-bisphosphate
C00448 14 trans,trans-Farnesyl diphosphate
C00479 14 Propanal
C00502 14 D-Xylonate
C00521 14 (-)-Limonene
C00522 14 (R)-Pantoate
C00545 14 L-Arabinonate
C00623 14 Glycerol 1-phosphate
C00672 14 2-Deoxy-D-ribose 1-phosphate
C00878 14 D-Arabinonate
C00969 14 3-Hydroxypropanal
C01036 14 4-Maleylacetoacetate
C01094 14 D-Fructose 1-phosphate
C01131 14 L-Rhamnulose 1-phosphate
C01161 14 3,4-Dihydroxyphenylacetate
C01251 14 2-Hydroxybutane-1,2,4-tricarboxylate
C01468 14 4-Cresol
C01801 14 Deoxyribose
C01934 14 L-Rhamnonate
C02170 14 Methylmalonate
C02225 14 2-Methylcitrate
C02344 14 (-)-endo-Fenchol
C02462 14 Sabinene hydrate
C02630 14 2-Hydroxyglutarate
C02670 14 D-Glucuronolactone
C02923 14 2,3-Dihydroxytoluene
C02979 14 Glycerol 2-phosphate
C03190 14 (+)-Bornyl-diphosphate
C03217 14 2-Hydroxy-3-oxoadipate
C03666 14 2-Carboxy-cis,cis-muconate
C03785 14 D-Tagatose 1,6-bisphosphate
C04411 14 (2R,3S)-3-Isopropylmalate
C04456 14 6-Phospho-5-dehydro-2-deoxy-D-gluconate
C05378 14 beta-D-Fructose 1,6-bisphosphate
C05585 14 Gentisate aldehyde
C05593 14 3-Hydroxyphenylacetate
C05817 14 2-Succinyl-6-hydroxy-2,4-cyclohexadiene-1-carboxylate
C05853 14 Phenylethyl alcohol
C06002 14 (S)-Methylmalonate semialdehyde
C06044 14 4-Hydroxyphenylethanol
C06074 14 Myrcene
C06075 14 Terpinolene
C06076 14 Comphene
C06077 14 Pinene
C06099 14 (+)-Limonene
C06307 14 (-)-beta-Pinene
C06308 14 (-)-alpha-Pinene
C06441 14 L-Xylulose 1-phosphate
C07086 14 Phenylacetic acid
C11434 14 2-C-Methyl-D-erythritol 4-phosphate
C12457 14 3-Dimethylallyl-4-hydroxymandelic acid
C12459 14 3-Dimethylallyl-4-hydroxybenzaldehyde
C14448 14 Glyoxal
C00085 15 D-Fructose 6-phosphate
C00191 15 D-Glucuronate
C00257 15 D-Gluconic acid
C00312 15 L-Xylulose
C00353 15 Geranylgeranyl diphosphate
C00514 15 D-Mannonate
C00558 15 D-Tagaturonate
C00628 15 2,5-Dihydroxybenzoate
C00652 15 D-Arabinono-1,4-lactone
C00751 15 Squalene
C00964 15 (-)-trans-Carveol
C00966 15 2-Dehydropantoate
C01040 15 L-Gulono-1,4-lactone
C01061 15 4-Fumarylacetoacetate
C01097 15 D-Tagatose 6-phosphate
C01114 15 L-Arabinono-1,4-lactone
C01123 15 (-)-trans-Isopiperitenol
C01188 15 3-Hydroxy-2-methylpropanoate
C01328 15 HO-
C01841 15 Pentalenene
C01860 15 Trichodiene
C02004 15 Aristolochene
C02266 15 D-Xylonolactone
C02452 15 Perillyl alcohol
C02457 15 Propane-1,3-diol
C02730 15 2-Succinylbenzoate
C02753 15 D-Xylono-1,4-lactone
C02876 15 Propanoyl phosphate
C02948 15 4-Hydroxyhexan-3-one
C02991 15 L-Rhamnono-1,4-lactone
C03115 15 Farnesyl triphosphate
C03428 15 Presqualene diphosphate
C03932 15 5-Dehydro-2-deoxy-D-gluconate
C03947 15 Glycerol 1,2-cyclic phosphate
C04002 15 But-1-ene-1,2,4-tricarboxylate
C04043 15 3,4-Dihydroxyphenylacetaldehyde
C04225 15 (Z)-But-2-ene-1,2,3-tricarboxylate
C04236 15 (2S)-2-Isopropyl-3-oxosuccinate
C04349 15 (4S)-4,6-Dihydroxy-2,5-dioxohexanoate
C04471 15 (4S,5S)-4,5-Dihydroxy-2,6-dioxohexanoate
C04642 15 2-Hydroxy-5-carboxymethylmuconate semialdehyde
C05345 15 beta-D-Fructose 6-phosphate
C05405 15 L-Arabinono-1,5-lactone
C05979 15 Propane-1-ol
C06111 15 Nerolidyl diphosphate
C06210 15 2-Hydroxy-6-keto-2,4-heptadienoate
C06394 15 (+)-delta-Cadinene
C06430 15 D-Galacturonolactone
C07271 15 Limonene-1,2-epoxide
C11356 15 trans,trans,cis-Geranylgeranyl diphosphate
C11409 15 (+)-trans-Carveol
C12142 15 Vetispiradiene
C12458 15 3-Dimethylallyl-4-hydroxybenzoate
C00067 16 Formaldehyde
C00092 16 D-Glucose 6-phosphate
C00095 16 D-Fructose
C00181 16 D-Xylose
C00216 16 D-Arabinose
C00231 16 D-Xylulose 5-phosphate
C00233 16 4-Methyl-2-oxopentanoate
C00259 16 L-Arabinose
C00275 16 D-Mannose 6-phosphate
C00279 16 D-Erythrose 4-phosphate
C00345 16 6-Phospho-D-gluconate
C00379 16 Xylitol
C00532 16 L-Arabitol
C00618 16 3-Dehydro-L-gulonate
C00629 16 2-Dehydro-D-gluconate
C00644 16 D-Mannitol 1-phosphate
C00665 16 beta-D-Fructose 2,6-bisphosphate
C00668 16 alpha-D-Glucose 6-phosphate
C00795 16 D-Tagatose
C00800 16 L-Gulonate
C00817 16 D-Altronate
C00905 16 D-Fructuronate
C01054 16 (S)-2,3-Epoxysqualene
C01062 16 5-Dehydro-D-gluconate
C01096 16 Sorbitol 6-phosphate
C01113 16 D-Galactose 6-phosphate
C01172 16 beta-D-Glucose 6-phosphate
C01195 16 1-Phospho-alpha-D-glucuronate
C01414 16 Casbene
C01508 16 L-Lyxose
C01767 16 (-)-Carvone
C02024 16 D-Mannuronate
C02167 16 Maleylpyruvate
C02336 16 beta-D-Fructose
C02431 16 L-Rhamnofuranose
C02485 16 (-)-Isopiperitenone
C02576 16 Perillyl aldehyde
C03289 16 L-xylo-Hexulonolactone
C03291 16 L-Xylulose 5-phosphate
C03387 16 D-Glucurono-6,2-lactone
C03427 16 Prephytoene diphosphate
C04053 16 5-Dehydro-4-deoxy-D-glucuronate
C04186 16 5-Carboxymethyl-2-hydroxymuconate
C04574 16 di-trans,poly-cis-Undecaprenyl diphosphate
C05385 16 D-Glucuronate 1-phosphate
C05427 16 Phytyl diphosphate
C05662 16 Homoisocitrate
C06019 16 D-arabino-3-Hexulose 6-phosphate
C06083 16 Tetrahymanol
C06084 16 Hopanoid
C06089 16 ent-Copalyl diphosphate
C06309 16 Diplopterol
C06310 16 Diploptene
C06311 16 Galactitol 1-phosphate
C06316 16 D-erythro-Ascorbate
C07276 16 Limonene-1,2-diol
C11383 16 (+)-(S)-Carvone
C11893 16 Cembrene
C11894 16 Taxa-4(5),11(12)-diene
C11901 16 Copalyl diphosphate
C11902 16 syn-Copalyl diphosphate
C00031 17 D-Glucose
C00072 17 Ascorbate
C00103 17 D-Glucose 1-phosphate
C00132 17 Methanol
C00159 17 D-Mannose
C00199 17 D-Ribulose 5-phosphate
C00221 17 beta-D-Glucose
C00267 17 alpha-D-Glucose
C00281 17 Sedoheptulose 7-phosphate
C00309 17 D-Ribulose
C00310 17 D-Xylulose
C00322 17 2-Oxoadipate
C00392 17 Mannitol
C00447 17 Sedoheptulose 1,7-bisphosphate
C00507 17 L-Rhamnose
C00508 17 L-Ribulose
C00636 17 D-Mannose 1-phosphate
C00663 17 beta-D-Glucose 1-phosphate
C00770 17 L-Idonate
C00794 17 D-Sorbitol
C01101 17 L-Ribulose 5-phosphate
C01112 17 D-Arabinose 5-phosphate
C01177 17 Inositol 1-phosphate
C01187 17 3-Deoxy-D-manno-octulosonate
C01218 17 6-Phospho-2-dehydro-D-gluconate
C01236 17 D-Glucono-1,5-lactone 6-phosphate
C01394 17 Xylose
C01697 17 Galactitol
C01724 17 Lanosterol
C01902 17 Cycloartenol
C02214 17 (E)-Glutaconate
C02514 17 3-Fumarylpyruvate
C02591 17 Sucrose 6-phosphate
C02780 17 2,5-Didehydro-D-gluconate
C02888 17 Sorbose 1-phosphate
C02895 17 Xylitol 5-phosphate
C03267 17 beta-D-Fructose 2-phosphate
C03393 17 4-Phospho-D-erythronate
C03394 17 Erythrulose 1-phosphate
C03906 17 beta-L-Arabinose 1-phosphate
C04006 17 1D-myo-Inositol 3-phosphate
C04052 17 5-Carboxy-2-oxohept-3-enedioate
C04509 17 di-trans,poly-cis-Decaprenyl diphosphate
C04575 17 (4R,5S)-4,5,6-Trihydroxy-2,3-dioxohexanoate
C04691 17 2-Dehydro-3-deoxy-D-arabino-heptonate 7-phosphate
C04733 17 4-(4-Deoxy-beta-D-gluc-4-enuronosyl)-D-galacturonate
C05382 17 D-Sedoheptulose 7-phosphate
C05413 17 Phytoene
C05421 17 cis-Phytoene
C05533 17 Oxaloglutarate
C06085 17 Triterpenoid
C06086 17 Pimaradiene
C06090 17 ent-Kaurene
C06312 17 L-Tagatose 6-phosphate
C06440 17 2-Dehydro-D-glucono-1,5-lactone
C08615 17 alpha-Amyrin
C08616 17 beta-Amyrin
C08628 17 Lupeol
C11412 17 (1R,4S)-Iso-dihydrocarvone
C11877 17 (+)-Sandaracopimaradiene
C11878 17 (-)-Abietadiene
C11879 17 Levopimaradiene
C11880 17 Neoabietadiene
C11881 17 Palustradiene
C11891 17 Aphidicol-16-ene
C11892 17 Aphidicol-15-ene
C11924 17 Perillic acid
C11937 17 (1S,4R)-1-Hydroxy-2-oxolimonene
C14899 17 3-Dehydro-L-gulonate 6-phosphate
C00089 18 Sucrose
C00117 18 D-Ribose 5-phosphate
C00121 18 D-Ribose
C00124 18 D-Galactose
C00137 18 myo-Inositol
C00185 18 Cellobiose
C00198 18 D-Glucono-1,5-lactone
C00208 18 Maltose
C00247 18 L-Sorbose
C00425 18 Dehydroascorbate
C00474 18 Ribitol
C00476 18 D-Lyxose
C00660 18 D-Glucose 1,6-bisphosphate
C00689 18 alpha,alpha'-Trehalose 6-phosphate
C00861 18 L-Rhamnulose
C01041 18 Monodehydroascorbate
C01068 18 D-Ribitol 5-phosphate
C01083 18 alpha,alpha-Trehalose
C01182 18 D-Ribulose 1,5-bisphosphate
C01225 18 sn-glycero-3-Phospho-1-inositol
C01231 18 alpha-D-Glucose 1,6-bisphosphate
C01620 18 Threonate
C01904 18 D-Arabitol
C02048 18 Laminaribiose
C02076 18 Sedoheptulose
C02360 18 2-Hydroxyadipate
C02655 18 6-Acetyl-D-glucose
C02779 18 2-Dehydro-D-glucose
C02995 18 Maltose 6'-phosphate
C03063 18 2-Oxohept-3-enedioate
C03107 18 D-Glucono-1,4-lactone
C03716 18 Oxaloacetate 4-methyl ester
C04299 18 D-myo-Inositol 1,2-cyclic phosphate
C04478 18 3-Deoxy-D-manno-octulosonate 8-phosphate
C04534 18 6-Phospho-beta-D-glucosyl-(1,4)-D-glucose
C05108 18 14-Demethyllanosterol
C05109 18 24,25-Dihydrolanosterol
C05396 18 Lactose 6-phosphate
C05411 18 L-Xylonate
C05412 18 L-Lyxonate
C05414 18 Phytofluene
C05422 18 L-Dehydroascorbate
C05437 18 Zymosterol
C05600 18 2-Hydroxyhepta-2,4-dienedioate
C05616 18 3-O-Methylgallate
C06046 18 Salidroside
C06054 18 2-Oxo-3-hydroxy-4-phosphobutanoate
C07350 18 3-Methyl-1-(2,4,6-trihydroxyphenyl)butan-1-one
C07836 18 D-glycero-D-manno-Heptose 7-phosphate
C08980 18 Soyasapogenol B
C11405 18 (3R)-3-Isopropenyl-6-oxoheptanoate
C11415 18 (1S,4S)-Dihydrocarvone
C11455 18 4,4-Dimethyl-5alpha-cholesta-8,14,24-trien-3beta-ol
C11505 18 Propene
C11872 18 Kaur-16-en-18-ol
C15548 18 2-alpha-D-Glucosyl-D-glucose
C15556 18 3,4-Dihydroxy-2-butanone 4-phosphate
C00243 19 Lactose
C00273 19 5-Dehydro-D-fructose
C00446 19 alpha-D-Galactose 1-phosphate
C00620 19 alpha-D-Ribose 1-phosphate
C00691 19 2,4,6/3,5-Pentahydroxycyclohexanone
C00880 19 D-Galactonate
C00988 19 2-Phosphoglycolate
C01093 19 Cellobiono-1,5-lactone
C01151 19 D-Ribose 1,5-bisphosphate
C01235 19 1-alpha-D-Galactosyl-myo-inositol
C01507 19 L-Iditol
C01685 19 D-Ribonate
C01742 19 Palatinose
C02130 19 Acetyl-maltose
C02143 19 D-threo-Aldose
C02669 19 D-Galactono-1,5-lactone
C02964 19 D-Glucosyl-D-mannose
C03064 19 3-Dehydro-L-threonate
C03269 19 D-galacto-Hexodialdose
C03383 19 D-Galactono-1,4-lactone
C03661 19 1F-beta-D-Fructosylsucrose
C04359 19 1-Deoxy-D-altro-heptulose 7-phosphate
C05110 19 4alpha-Methylcholesta-8-en-3beta-ol
C05399 19 Melibiitol
C05400 19 Epimelibiose
C05401 19 3-beta-D-Galactosyl-sn-glycerol
C05430 19 zeta-Carotene
C05439 19 5alpha-Cholesta-7,24-dien-3beta-ol
C05601 19 4-Hydroxy-2-oxo-heptanedioate
C06201 19 2,4-Dihydroxyhept-2-enedioate
C06222 19 Sedoheptulose 1-phosphate
C11472 19 D-glycero-D-manno-Heptose 1,7-bisphosphate
C11506 19 (R)-1,2-Epoxypropane
C11507 19 (S)-1,2-Epoxypropane
C11873 19 Kaur-16-en-18-al
C15483 19 D-Galactonolactone
C15508 19 1,2-Epoxypropane
C15585 19 myo-Inositol phosphate
C00119 20 5-Phospho-alpha-D-ribose 1-diphosphate
C00492 20 Raffinose
C01189 20 5alpha-Cholest-7-en-3beta-ol
C01216 20 2-Dehydro-3-deoxy-D-galactonate
C01582 20 Galactose
C03736 20 alpha-D-Ribose 5-phosphate
C03845 20 5alpha-Cholest-8-en-3beta-ol
C04287 20 3,5/4-Trihydroxycyclohexa-1,2-dione
C05111 20 Methostenol
C05431 20 Neurosporene
C06891 20 D-2,3-Diketo 4-deoxy-epi-inositol
C07838 20 D-glycero-D-manno-Heptose 1-phosphate
C10906 20 D-Fructose
C11874 20 Kaur-16-en-18-oic acid
C01164 21 Cholesta-5,7-dien-3beta-ol
C01286 21 2-Dehydro-3-deoxy-D-galactonate 6-phosphate
C01613 21 Stachyose
C03971 21 1F-alpha-D-Galactosylraffinose
C05402 21 Melibiose
C06892 21 2-Deoxy-5-keto-D-gluconic acid
C11875 21 ent-7alpha-Hydroxykaur-16-en-19-oic acid
C14146 21 alpha-Zeacarotene
C00187 22 Cholesterol
C05404 22 D-Gal alpha 1->6D-Gal alpha 1->6D-Glucose
C05443 22 Vitamin D3
C06093 22 Gibberellin A12 aldehyde
C06893 22 2-Deoxy-5-keto-D-gluconic acid 6-phosphate
C08586 22 delta-Carotene
C11876 22 6beta,7beta-Dihydroxykaurenoic acid
C00599 23 Cholest-4-en-3-one
C03594 23 7alpha-Hydroxycholesterol
C03855 23 Cholesteryl-beta-D-glucoside
C05418 23 Cholesterol-5beta,6beta-epoxide
C05419 23 Cholesterol-5alpha,6beta-epoxide
C05433 23 alpha-Carotene
C05500 23 20alpha-Hydroxycholesterol
C05502 23 22beta-Hydroxycholesterol
C11857 23 Gibberellin A12
C13550 23 24-Hydroxycholesterol
C03091 24 5beta-Cholestan-3-one
C03238 24 5alpha-Cholestan-3-one
C05425 24 3beta,5alpha,6beta-Cholestanetriol
C05455 24 7alpha-Hydroxycholest-4-en-3-one
C05499 24 17alpha,20alpha-Dihydroxycholesterol
C05501 24 20alpha,22beta-Dihydroxycholesterol
C08601 24 Lutein
C11860 24 Gibberellin A15 open lactone
C15518 24 (24S)-Cholest-5-ene-3beta,7alpha,24-triol
C02373 25 4-Methylpentanal
C05138 25 17alpha-Hydroxypregnenolone
C05451 25 7alpha-Hydroxy-5beta-cholestan-3-one
C05457 25 7alpha,12alpha-Dihydroxycholest-4-en-3-one
C11861 25 Gibberellin A24
C01176 26 17alpha-Hydroxyprogesterone
C01227 26 3beta-Hydroxyandrost-5-en-17-one
C04529 26 (3S,4S)-3-Hydroxytetradecane-1,3,4-tricarboxylate
C04655 26 (2S,3S)-2-Hydroxytridecane-1,2,3-tricarboxylate
C05452 26 3alpha,7alpha-Dihydroxy-5beta-cholestane
C05453 26 7alpha,12alpha-Dihydroxy-5beta-cholestan-3-one
C05487 26 17alpha,21-Dihydroxypregnenolone
C11862 26 Gibberellin A36
C00280 27 Androst-4-ene-3,17-dione
C04295 27 Androst-5-ene-3beta,17beta-diol
C04518 27 17alpha,20alpha-Dihydroxypregn-4-en-3-one
C05139 27 16alpha-Hydroxydehydroepiandrosterone
C05444 27 3alpha,7alpha,26-Trihydroxy-5beta-cholestane
C05454 27 3alpha,7alpha,12alpha-Trihydroxy-5beta-cholestane
C05488 27 11-Deoxycortisol
C05489 27 11beta,17alpha,21-Trihydroxypregnenolone
C05497 27 21-Deoxycortisol
C00535 28 Testosterone
C00735 28 Cortisol
C05140 28 16alpha-Hydroxyandrost-4-ene-3,17-dione
C05290 28 19-Hydroxyandrost-4-ene-3,17-dione
C05445 28 3alpha,7alpha-Dihydroxy-5beta-cholestan-26-al
C05446 28 3alpha,7alpha,12alpha,26-Tetrahydroxy-5beta-cholestane
C00762 29 Cortisone
C01301 29 3alpha,7alpha,12alpha-Trihydroxy-5beta-cholestan-26-al
C02821 29 Cortisol 21-acetate
C04554 29 3alpha,7alpha-Dihydroxy-5beta-cholestanate
C05294 29 19-Hydroxytestosterone
C05297 29 19-Oxoandrost-4-ene-3,17-dione
C05471 29 11beta,17alpha,21-Trihydroxy-5beta-pregnane-3,20-dione
C00468 30 Estrone
C03588 30 4,5alpha-Dihydrocortisone
C04722 30 3alpha,7alpha,12alpha-Trihydroxy-5beta-cholestanoate
C05295 30 19-Oxotestosterone
C05469 30 17alpha,21-Dihydroxy-5beta-pregnane-3,11,20-trione
C05472 30 Urocortisol
C00951 31 Estradiol-17beta
C02537 31 Estradiol-17alpha
C05298 31 2-Hydroxyestrone
C05300 31 16alpha-Hydroxyestrone
C05470 31 Urocortisone
C05482 31 Cortol
C05141 32 Estriol
C05301 32 2-Hydroxyestradiol-17beta
C05481 32 Cortolone
C00249 34 Hexadecanoic acid
C00517 34 Hexadecanal
C00823 35 1-Hexadecanol
C01948 35 Pentadecanal
C02788 35 2-trans-Hexadecenal

reactions:
ID generation name

R00002 2 Reduced ferredoxin:dinitrogen oxidoreductase (ATP-hydrolysing)
R00009 2 hydrogen-peroxide:hydrogen-peroxide oxidoreductase
R00086 2 ATP phosphohydrolase (protein-secreting)
R00090 2 NADH:hydrogen-peroxide oxidoreductase
R03743 2 beta-Lactamhydrolase
R04318 2 
R00004 3 Pyrophosphate phosphohydrolase
R00067 3 Reduced ferredoxin:dinitrogen oxidoreductase (ATP-hydrolysing)
R00275 3 Superoxide:superoxide oxidoreductase
R00700 3 Hydrogen:NAD+ oxidoreductase
R04103 3 Penicillin amidohydrolase
R05746 3 phosphonate:NAD+ oxidoreductase
R07171 3 NADH:oxygen oxidoreductase
R00136 4 ATP:polyphosphate phosphotransferase
R00138 4 Triphosphate phosphohydrolase
R01241 4 
R00229 5 Acetate:CoA ligase (ADP-forming)
R00315 5 ATP:acetate phosphotransferase
R00320 5 Pyrophosphate:acetate phosphotransferase
R00710 5 Acetaldehyde:NAD+ oxidoreductase
R00815 5 phenol,NADPH:oxogen oxidoreductase (2-hydroxylating)
R00058 6 1,2-Benzenediol:oxygen oxidoreductase
R00080 6 Catechol:oxygen oxidoreductase (dimerizing)
R00227 6 Acetyl-CoA hydrolase
R00228 6 acetaldehyde:NAD+ oxidoreductase (CoA-acetylating)
R00230 6 Acetyl-CoA:orthophosphate acetyltransferase
R00238 6 Acetyl-CoA:acetyl-CoA C-acetyltransferase
R00317 6 Acetyl phosphate phosphohydrolase
R00754 6 Ethanol:NAD+ oxidoreductase
R00814 6 trans-1,2-dihydrobenzene-1,2-diol:NADP+ oxidoreductase
R00816 6 Catechol:oxygen 2,3-oxidoreductase(decyclizing)
R00817 6 Catechol:oxygen 1,2-oxidoreductase(decyclizing)
R01358 7 Acetoacetyl-CoA hydrolase
R01359 7 Acetoacetyl-CoA:acetate CoA-transferase
R01975 7 (S)-3-Hydroxybutanoyl-CoA:NAD+ oxidoreductase
R01977 7 (R)-3-Hydroxybutanoyl-CoA:NADP+ oxidoreductase
R01978 7 (S)-3-Hydroxy-3-methylglutaryl-CoA acetoacetyl-CoA-lyase(CoA-acetylating)
R02604 7 
R02762 7 2-Hydroxymuconate semialdehyde:NAD+ 6-oxidoreductase
R03959 7 2,5-Dihydro-5-oxofuran-2-acetate lyase (decyclizing)
R06989 7 2,5-Dihydro-5-oxofuran-2-acetate lyase (decyclizing)
R00212 8 Acetyl-CoA:formate C-acetyltransferase
R00518 8 ATP:formate phosphotransferase
R00519 8 Formate:NAD+ oxidoreductase
R00753 8 (S)-Lactate acetaldehyde-lyase
R01360 8 (S)-3-Hydroxy-3-methylglutaryl-CoA acetoacetate-lyase
R01361 8 (R)-3-Hydroxybutanoate:NAD+ oxidoreductase
R01366 8 Acetoacetate carboxy-lyase
R02081 8 (R)-Mevalonate:NAD+ oxidoreductase (CoA-acetylating)
R02083 8 (S)-3-Hydroxy-3-methylglutaryl-CoA hydrolase
R02085 8 (S)-3-Hydroxy-3-methylglutaryl-CoA hydro-lyase
R02601 8 
R03026 8 (S)-3-Hydroxybutanoyl-CoA hydro-lyase
R03027 8 (3R)-3-Hydroxybutanoyl-CoA hydro-lyase
R03276 8 (S)-3-Hydroxybutanoyl-CoA 3-epimerase
R03966 8 
R04260 8 2-Oxo-2,5-dihydrofuran-5-acetate delta3-delat2-isomerase
R06990 8 2-Oxo-2,5-dihydrofuran-5-acetate delta3-delat2-isomerase
R00006 9 2-Acetolactate pyruvate-lyase (carboxylating)
R00008 9 Parapyruvate pyruvate-lyase
R00048 9 (R)-3-((R)-3-Hydroxybutanoyloxy)-butanoate hydroxybutanoylhydrolase
R00132 9 Carbonic acid hydro-lyase
R00200 9 ATP:pyruvate O2-phosphotransferase
R00207 9 Pyruvate:oxygen 2-oxidoreductase (phosphorylating)
R00208 9 Phosphoenolpyruvate phosphohydrolase
R00209 9 Pyruvate:NAD+ 2-oxidoreductase (CoA-acetylating)
R00211 9 Glyoxylate:oxygen oxidoreductase
R00214 9 (S)-Malate:NADP+ oxidoreductase(oxaloacetate-decarboxylating)
R00215 9 (R)-Malate:NAD+ oxidoreductase (decarboxylating)
R00224 9 Pyruvate carboxy-lyase
R00226 9 (S)-2-Acetolactate pyruvate-lyase (carboxylating)
R00237 9 (3S)-Citramalyl-CoA pyruvate-lyase
R00276 9 Carbon-monoxide:oxygen oxidoreductase
R00319 9 (S)-Lactate:oxygen 2-oxidoreductase(decarboxylating)
R00324 9 Acetylpyruvate acetylhydrolase
R00703 9 (S)-Lactate:NAD+ oxidoreductase
R00704 9 (R)-Lactate:NAD+ oxidoreductase
R00750 9 
R00819 9 Benzoate,NADH:oxygen oxidoreductase (1,2-hydroxylating,decarboxylating)
R00820 9 1,6-dihydroxycyclohexa-2,4-diene-1-carboxylate:NAD+ oxidoreductase(decarboxylating)
R00822 9 Protocatechuate carboxy-lyase
R01171 9 Butanoyl-CoA:(acceptor) 2,3-oxidoreductase
R01238 9 4-Hydroxybenzoate carboxy-lyase
R01450 9 
R01550 9 Propan-2-ol:NADP+ oxidoreductase
R02245 9 ATP:(R)-mevalonate 5-phosphotransferase
R02246 9 (R)-Mevalonate:NAD+ oxidoreductase
R02602 9 4-Oxalocrotonate carboxy-lyase
R02763 9 
R02991 9 4-Carboxymethylbut-3-en-4-olide enol-lactonohydrolase
R03246 9 1,2,3-Trihydroxybenzene:oxygen 1,2-oxidoreductase (decyclizing)
R03470 9 4-Carboxymuconolactone carboxy-lyase
R04223 9 
R05595 9 
R07399 9 
R00341 10 ATP:oxaloacetate carboxy-lyase (transphosphorylating)
R00342 10 (S)-malate:NAD+ oxidoreductase
R00345 10 Orthophosphate:oxaloacetate carboxyl-lyase (phosphorylating)
R00346 10 Pyrophosphate:oxaloacetate carboxy-lyase (transphosphorylating)
R00360 10 (S)-Malate:oxygen oxidoreductase
R00472 10 L-Malate glyoxylate-lyase (CoA-acetylating)
R00658 10 2-Phospho-D-glucerate hydro-lyase
R00661 10 Phosphoenolpyruvate 2,3-phosphonomutase
R01082 10 (S)-Malate hydro-lyase
R01174 10 Butanoyl-CoA:orthophosphate butanoyltransferase
R01177 10 Acetyl-CoA:acetyl-CoA C-acetyltransferase
R01179 10 Butanoyl-CoA:acetate CoA-transferase
R01181 10 2-Methylpropanoyl-CoA CoA-carbonylmutase
R01256 10 (S)-Malate:CoA ligase (ADP-forming)
R01293 10 4-hydroxybenzaldehyde:NAD+ oxidoreductase
R01295 10 benzoate,NADPH:oxygen oxidoreductase(4-hydroxylating)
R01296 10 4-hydroxybenzoate,NAD(P)H:oxygen oxidoreductase (3-hydroxylating)
R01297 10 4-hydroxybenzoate,NADH:oxygen oxidoreductase (1-hydroxylating,decarboxylating)
R01302 10 
R01305 10 2,4'-Dihydroxyacetophenone oxidoreductase (C-C-bond-cleaving)
R01365 10 Butanoyl-CoA:acetoacetate CoA-transferase
R01627 10 3-Dehydroshikimate hydro-lyase
R01629 10 
R01631 10 Protocatechuate:oxygen 3,4-oxidoreductase (decyclizing)
R01632 10 Protocatechuate:oxygen 4,5-oxidoreductase (decyclizing)
R01634 10 3,4-Dihydroxyphthalate carboxy-lyase
R01735 10 (R)-Lactaldehyde:NAD+ 2-oxidoreductase
R02419 10 (R)-Malate hydro-lyase
R02491 10 L-Citramalyl-CoA hydro-lyase
R02947 10 2-Acetolactate carboxy-lyase
R02948 10 (S)-2-Hydroxy-2-methyl-3-oxobutanoate carboxy-lyase
R02955 10 Acetyl-CoA:citramalate CoA-transferase
R03051 10 2,3-Dihydroxy-3-methylbutanoate:NADP+ oxidoreductase (isomerizing)
R03052 10 2-Acetolactate methylmutase
R03153 10 Acetyl-CoA:citramalate CoA-transferase
R03245 10 ATP:(R)-5-phosphomevalonate phosphotransferase
R03247 10 Gallate carboxy-lyase
R03307 10 2-Carboxy-2,5-dihydro-5-oxofuran-2-acetate lyase (decyclizing)
R03896 10 (R)-2-Methylmalate hydro-lyase
R03995 10 
R04439 10 (R)-2,3-Dihydroxy-3-methylbutanoate:NADP+ oxidoreductase(isomerizing)
R05071 10 (S)-2-Acetolactate methylmutase
R05078 10 
R05250 10 
R05576 10 (S)-3-Hydroxybutanoyl-CoA:NADP+ oxidoreductase
R05621 10 
R07188 10 benzoate,NADH:oxygen oxidoreductase (1,2-hydroxylating)
R00013 11 Glyoxylate carboxy-lyase (dimerizing)
R00053 11 Tannin acylhydrolase
R00217 11 Oxaloacetate carboxy-lyase
R00325 11 (3S)-citramalate pyruvate-lyase
R00338 11 Oxaloacetate acetylhydrolase
R00339 11 (R,R)-Tartrate hydro-lyase
R00340 11 (S,S)-Tartrate hydro-lyase
R00344 11 Pyruvate:carbon-dioxide ligase (ADP-forming)
R00351 11 Citrate oxaloacetate-lyase ((pro-3S)-CH2COO- -> acetyl-CoA)
R00352 11 ATP:citrate oxaloacetate-lyase ((pro-3S)-CH2COO- ->acetyl-CoA)(ATP-dephosphorylating)
R00353 11 Malonyl-CoA:pyruvate carboxyltransferase
R00354 11 (3S)-Citryl-CoA oxaloacetate-lyase
R00362 11 Citrate oxaloacetate-lyase ((pro-3S)-CH2COO- -->acetate)
R00363 11 Oxaloacetate keto-enol-isomerase
R00402 11 succinate:NAD+ oxidoreductase
R00466 11 Glyoxylate:oxygen oxidoreductase
R00468 11 Glyoxylate:NADP+ oxidoreductase (CoA-oxalylating)
R00470 11 4-Hydroxy-2-oxoglutarate glyoxylate-lyase
R00471 11 D-4-Hydroxy-2-oxoglutarate glyoxylate-lyase
R00473 11 (3S)-3-Carboxy-3-hydroxypropanoyl-CoA glyoxylate-lyase
R00477 11 3-Oxalomalate glyoxylate-lyase
R00717 11 Glycolate:NAD+ oxidoreductase
R00813 11 cis-1,2-dihydroxycyclohexa-3,5-diene-1-carboxylate:NAD+oxidoreductase
R01087 11 Maleate cis-trans-isomerase
R01121 11 ATP:(R)-5-diphosphomevalonate carboxy-lyase (dehydrating)
R01180 11 3-Ethylmalate glyoxylate-lyase (CoA-butanoylating)
R01209 11 2,3-Dihydroxy-3-methylbutanoate hydro-lyase
R01447 11 (S)-Lactate:oxaloacetate oxidoreductase
R01518 11 2-Phospho-D-glycerate 2,3-phosphomutase
R01688 11 ATP:butyrate 1-phosphotransferase
R01689 11 butanoate:NAD+ delta2-oxidoreductase
R01715 11 Chorismate pyruvatemutase
R01717 11 Chorismate hydroxymutase
R01748 11 D-Glycerate-2-phosphate phosphohydrolase
R02363 11 Hydroquinone:oxygen oxidoreductase
R02404 11 Itaconate:CoA ligase (ADP-forming)
R02490 11 Citramalyl-CoA hydro-lyase
R02527 11 (R)-Lactaldehyde:NAD+ oxidoreductase
R02660 11 2-Methylpropanoyl-CoA:(acceptor) 2,3-oxidoreductase
R02664 11 
R02672 11 4-Hydroxybenzoylformate carboxy-lyase
R02673 11 (S)-2-Hydroxy-2-(4-hydroxyphenyl)acetate:oxygen 1-oxidoreductase
R02855 11 (R)-Acetoin:NAD+ oxidoreductase
R02946 11 (R,R)-Butane-2,3-diol:NAD+ oxidoreductase
R02949 11 (R)-Acetoin racemase
R03080 11 (R)-Propane-1,2-diol:NAD+ oxidoreductase
R03081 11 2-Dehydro-3-deoxy-D-fuconate glycolaldehyde
R03084 11 3-Dehydroquinate hydro-lyase
R03308 11 3-Carboxy-2,5-dihydro-5-oxofuran-2-acetate lyase (decyclizing)
R03549 11 Gallate:oxygen 3,4-oxidoreductase (decyclizing)
R03550 11 Gallate:oxygen 4,5-oxidoreductase (decyclizing)
R03693 11 (S)-2-Methylmalate hydro-lyase
R03891 11 Benzene-1,2,4-triol:oxygen 1,2-oxidoreductase (decyclizing)
R03897 11 
R03898 11 
R04053 11 3-phosphonopyruvate carboxy-lyase
R04061 11 Benzene-1,2,4-triol:oxygen 1,2-oxidoreductase (decyclizing)
R04440 11 (R)-2,3-Dihydroxy-3-methylbutanoate:NADP+ oxidoreductase(isomerizing)
R04441 11 (R)-2,3-Dihydroxy-3-methylbutanoate hydro-lyase
R04453 11 4-Carboxy-2-hydroxy-cis,cis-muconate-6-semialdehyde:NADP+6-oxidoreductase
R04488 11 
R04489 11 2-Hydroxy-2-hydropyrone-4,6-dicarboxylate lyase (decyclizing)
R04748 11 (S)-Hydroxyhexanoyl-CoA:NAD+ oxidoreductase
R05246 11 
R05249 11 Resorcinol,NADPH:oxogen oxidoreductase (2-hydroxylating)
R06603 11 
R06847 11 shikimate:NAD+ 3-oxidoreductase
R06851 11 phenol,NADPH:oxygen oxidoreductase (2-hydroxylating)
R06853 11 
R00203 12 Pyruvaldehyde:NAD+ oxidoreductase
R00219 12 
R00233 12 Malonyl-CoA carboxy-lyase
R00273 12 oxalate:oxygen oxidoreductase
R00405 12 Succinate:CoA ligase (ADP-forming)
R00406 12 
R00409 12 (2S,3R)-3-Hydroxybutane-1,2,3-tricarboxylate pyruvate-lyase
R00410 12 Succinyl-CoA:3-oxo-acid CoA-transferase
R00475 12 (S)-2-Hydroxy-acid:oxygen 2-oxidoreductase
R00522 12 Oxalate carboxy-lyase
R00713 12 Succinate-semialdehyde:NAD+ oxidoreductase
R00740 12 3-Oxopropanoate:NADP+ oxidoreductase (decarboxylating,CoA-acetylating)
R00742 12 Acetyl-CoA:carbon-dioxide ligase (ADP-forming)
R00743 12 Acetyl-CoA:malonate CoA-transferase
R00744 12 
R00747 12 2-Phosphonoacetaldehyde phosphonohydrolase
R00818 12 salicylate,NADH:oxygen oxidoreductase (1-hydroxylating,decarboxylating)
R00994 12 
R01058 12 D-glyceraldehyde 3-phosphate:NADP+ oxidoreductase
R01123 12 Isopentenyl-diphosphate delta3-delta2-isomerase
R01210 12 3-Methyl-2-oxobutanoate:NAD+ oxidoreductase(CoA-mehtylpropanoylating)
R01211 12 (R)-3,3-Dimethylmalate:NAD+ oxidoreductase (decarboxylating)
R01213 12 3-Carboxy-3-hydroxy-4-methylpentanoate 3-methyl-2-oxobutanoate-lyase(CoA-acetylating)
R01322 12 Citrate:CoA ligase (ADP-forming)
R01323 12 Acetyl-CoA:citrate CoA-transferase
R01324 12 Citrate hydro-lyase
R01325 12 Citrate hydro-lyase
R01333 12 glycolaldehyde:NAD+ oxidoreductase
R01335 12 
R01336 12 Carboxymethyloxysuccinate glycolate-lyase
R01373 12 Prephenate hydro-lyase (decarboxylating)
R01388 12 D-Glycerate:NADP+ 2-oxidoreductase
R01511 12 D-Glycerate-3-phosphate phosphohydrolase
R01512 12 ATP:3-phospho-D-glycerate 1-phosphotransferase
R01513 12 3-Phospho-D-glycerate:NAD+ 2-oxidoreductase
R01514 12 ATP:(R)-glycerate 3-phosphotransferase
R01516 12 3-Phospho-D-glycerate 1,2-phosphomutase
R01559 12 Succinyl-CoA:oxalate CoA-transferase
R01662 12 3-Phospho-D-glyceroyl phosphate 2,3-phosphomutase
R01728 12 Prephenate:NAD+ oxidoreductase(decarboxylating)
R01745 12 (R)-Glycerate:NAD+ oxidoreductase
R01751 12 (R,R)-Tartrate carboxy-lyase
R01752 12 D-Glyceraldehyde:NAD+ oxidoreductase
R01872 12 Quinate:NAD+ 5-oxidoreductase
R01908 12 Oxalyl-CoA carboxy-lyase
R02084 12 succinyl-CoA:3-hydroxy-3-methylglutarate CoA-transferase
R02260 12 (S)-Lactaldehyde:NADP+ oxidoreductase
R02343 12 Acetoin:NAD+ oxidoreductase
R02407 12 Succinyl-CoA:citramalate CoA-transferase
R02412 12 ATP:shikimate 3-phosphotransferase
R02414 12 Shikimate:NADP+ 5-oxidoreductase
R02528 12 
R02531 12 Lactaldehyde:NAD+ 1-oxidoreductase
R02546 12 (R,R)-Tartrate epimerase
R02603 12 
R02754 12 5-Dehydro-4-deoxy-D-glucarate tartronate-semialdehyde-lyase
R02942 12 Acetylsalicylate O-acetylhydrolase
R02956 12 Succinyl-CoA:citramalate CoA-transferase
R02988 12 3-oxoadipate:NAD+ oxidoreductase
R03037 12 Isochorismate pyruvate-hydrolase
R03154 12 Succinyl-CoA:citramalate CoA-transferase
R03277 12 
R03298 12 
R03671 12 D-Fuconate hydro-lyase
R03694 12 
R03695 12 
R03707 12 (S,S)-Butane-2,3-diol:NAD+ oxidoreductase
R03892 12 
R04161 12 (S)-4-Hydroxymandelate racemase
R04177 12 2-Hydroxyethylenedicarboxylate hydro-lyase
R04224 12 (S)-3-Hydroxyisobutyryl-CoA hydro-lyase
R04277 12 2-Pyrone-4,6-dicarboxylate lactonohydrolase
R04278 12 2-Hydroxy-2-hydropyrone-4,6-dicarboxylate:NAD+ 6-oxidoreductase
R04399 12 
R04417 12 
R04482 12 4-Carboxy-2-oxo-3-hexenedioate delta2,delta4-2-oxo,delta3-isomerase
R04749 12 (S)-Hydroxyhexanoyl-CoA hydro-lyase
R05204 12 
R05236 12 4-Hydroxymuconic-semialdehyde:NAD+ oxidoreductase
R05244 12 NADPH:p-benzoquinone oxidoreductase
R05399 12 1,2,4-trihydroxybenzene:NAD oxidoreductase
R06180 12 
R06510 12 
R06602 12 
R06854 12 
R07183 12 acetylacetone:oxygen oxidoreductase
R07253 12 acyl-CoA:malonyl-CoA C-acyltransferase (decarboxylating,oxoacyl-reducing, thioester-hydrolysing and cyclizing)
R07290 12 formyl-CoA:oxalate CoA-transferase
R00007 13 4-Hydroxy-4-methyl-2-oxoglutarate pyruvate-lyase
R00042 13 4-Hydroxyphenylpyruvate:oxygen oxidoreductase (decarboxylating)
R00218 13 acetylenedicarboxylate carboxy-lyase
R00265 13 2-Oxoglutarate:NADP+ 2-oxidoreductase (CoA-succinylating)
R00272 13 2-Oxoglutarate carboxy-lyase
R00350 13 4-Hydroxy-4-carboxymethyl-2-oxoglutarate pyruvate-lyase
R00407 13 Succinyl-CoA hydrolase
R00479 13 Isocitrate glyoxylate-lyase
R00521 13 Formyl-CoA hydrolase
R00705 13 3-Oxopropanoate:NAD+ oxidoreductase (decarboxylating,CoA-acetylating)
R00709 13 Isocitrate:NAD+ oxidoreductase (decarboxylating)
R00833 13 (R)-2-Methyl-3-oxopropanoyl-CoA CoA-carbonylmutase
R00845 13 sn-glycerol-3-phosphate:NADP+ 1-oxidoreductase
R00995 13 
R00998 13 (R)-2-Ethylmalate 2-oxobutanoyl-lyase (CoA-acylating)
R01015 13 D-Glyceraldehyde-3-phosphate ketol-isomerase
R01036 13 Glycerol:NAD+ oxidoreductase
R01059 13 ATP:D-glyceraldehyde 3-phosphotransferase
R01061 13 D-Glyceraldehyde-3-phosphate:NAD+ oxidoreductase(phosphorylating)
R01066 13 2-Deoxy-D-ribose-5-phosphate acetaldehyde-lyase
R01370 13 Phenyllactate:NAD+ oxidoreductase
R01372 13 Phenylpyruvate:oxygen oxidoreductase (hydroxylating,decarboxylating)
R01377 13 Phenylpyruvate carboxy-lyase
R01378 13 Phenylpyruvate keto-enol-isomerase
R01390 13 
R01393 13 Hydroxypyruvate carboxy-lyase
R01394 13 Hydroxypyruvate ketol-isomerase
R01446 13 (S)-lactaldehyde:NAD+ oxidoreductase
R01505 13 2,3-dihydro-2,3-dihydroxybenzoate:NAD+ oxidoreductase
R01515 13 3-Phospho-D-glyceroyl phosphate phosphohydrolase
R01604 13 3-Oxopropanoate:NAD+ oxidoreductase
R01608 13 3-hydroxypropanoate:NAD+ oxidoreductase
R01611 13 3-Oxopropanoate hydro-lyase
R01644 13 4-Hydroxybutanoate:NAD+ oxidoreductase
R01658 13 Dimethylallyl-diphosphate:isopentenyl-diphosphatedimethylallyltranstransferase
R01659 13 Dimethylallyl-diphosphate:isopentenyl-diphosphatedimethylallylcistransferase
R01749 13 D-Glycerate:NAD+ oxidoreductase (carboxylating)
R01781 13 Glycol:NAD+ oxidoreductase
R01782 13 2-Dehydro-3-deoxy-D-pentanoate glycoaldehyde-lyase
R01784 13 2-Dehydro-3-deoxy-L-pentanoate glycolaldehyde
R01899 13 Isocitrate:NADP+ oxidoreductase (decarboxylating)
R01900 13 Isocitrate hydro-lyase
R02243 13 cis-Aconitate carboxy-lyase
R02244 13 trans-Aconitate delta2-delta3-isomerase
R02258 13 (S)-Propane-1,2-diol:NAD+ oxidoreductase
R02261 13 
R02279 13 5-Dehydro-4-deoxy-D-glucarate hydro-lyase (decarboxylating)
R02344 13 (S,S)-Butane-2,3-diol:NAD+ oxidoreductase
R02521 13 4-Hydroxyphenylpyruvate:oxygen oxidoreductase(hydroxylating,decarboxylating)
R02544 13 meso-tartrate:NAD+ oxidoreductase
R02545 13 meso-Tartaric acid:NAD+ oxidoreductase
R02547 13 trans-2,3-Epoxysuccinate hydrolase
R02577 13 Propane-1,2-diol:NAD+ 1-oxidoreductase
R02607 13 3-Phosphoglycerate:NAD+ 2-oxidoreductase
R02752 13 D-Glucarate hydro-lyase
R02990 13 Succinyl-CoA:3-oxoadipate CoA-transferase
R03128 13 
R03198 13 (R)-4-dehydropantoate:NAD+ 4-oxidoreductase
R03336 13 4-hydroxyphenyllactate:NAD+ oxidoreductase
R03337 13 (R)-3-(4-hydroxyphenyl)lactate:NAD+ 2-oxidoreductase
R03341 13 4-hydroxyphenylpyruvate carboxy-lyase
R03342 13 3-(4-Hydroxyphenyl)pyruvate keto-enol-isomerase
R03460 13 Phosphoenolpyruvate:3-phosphoshikimate5-O-(1-carboxyvinyl)-transferase
R03541 13 Prenyl-diphosphate pyrophosphohydrolase
R03567 13 6-Methylsalicylate carboxy-lyase
R03702 13 Triacetolactone lactonohydrolase
R03968 13 2-Isopropylmalate hydro-lyase
R04375 13 
R04781 13 4-Carboxy-4-hydroxy-2-oxoadipate hydro-lyase
R04919 13 
R05064 13 (S)-3-Hydroxyisobutyryl-CoA hydrolase
R05076 13 
R05605 13 2-dehydro-3-deoxy-D-gluconate-6-phosphateD-glyceraldehyde-3-phosphate-lyase
R05608 13 D-galactarate hydro-lyase
R05636 13 1-Deoxy-D-xylulose-5-phosphate pyruvate-lyase (carboxylating)
R05778 13 4-hydroxyphenylpyruvate:oxygen oxidoreductase (decarboxylating)
R06632 13 
R06757 13 
R06973 13 
R06985 13 trans-Hex-2-enoyl-CoA reductase
R06987 13 Acetyl-CoA:formate C-acetyltransferase
R07219 13 dimethyallyl diphosphate:NADP+ oxidoreductase
R00264 14 2,5-dioxopentanoate:NADP+ 5-oxidoreductase
R00268 14 Oxalosuccinate:NADP+ oxidoreductase (decarboxylating)
R00271 14 2-Hydroxybutane-1,2,4-tricarboxylate 2-oxoglutarate-lyase(CoA-acetylating)
R00474 14 2-Hydroxy-3-oxoadipate glyoxylate-lyase (carboxylating)
R00821 14 2,3-Dihydroxybenzoate carboxy-lyase
R00829 14 Succinyl-CoA:acetyl-CoA C-acyltransferase
R00841 14 Glycerol-3-phosphate phosphohydrolase
R00842 14 sn-Glycerol-3-phosphate:NAD+ 2-oxidoreductase
R00846 14 sn-Glycerol-3-phosphate:oxygen 2-oxidoreductase
R00847 14 ATP:glycerol 3-phosphotransferase
R00919 14 
R00920 14 Propanoate:CoA ligase (ADP-forming)
R00922 14 2-Methyl-3-oxopropanoate:NAD+ oxidoreductase (CoA-propanoylating)
R00928 14 Acetyl-CoA:propanoate CoA-transferase
R00930 14 (S)-2-Methyl-3-oxopropanoyl-CoA:pyruvate carboxyltransferase
R00931 14 2-Methylcitrate oxaloacetate-lyase
R00932 14 2-Hydroxyglutarate glyoxylate-lyase (CoA-propanoylating)
R00934 14 
R01010 14 Glycerone phosphate phosphohydrolase (alkaline optimum)
R01012 14 Phosphoenolpyruvate:glycerone phosphotransferase
R01016 14 Glycerone-phosphate phospho-lyase
R01034 14 Glycerol:NAD+ oxidoreductase
R01043 14 Glycerol-2-phosphate phosphohydrolase
R01044 14 Pyrophosphate:glycerol 1-phosphotransferase
R01047 14 Glycerol hydro-lyase
R01048 14 Glycerol hydro-lyase
R01068 14 D-Fructose-1,6-bisphosphate D-glyceraldehyde-3-phosphate-lyase
R01069 14 D-Tagatose 1,6-bisphosphate triosephosphate lyase
R01070 14 beta-D-fructose 1,6-bisphosphate D-glyceraldehyde-3-phosphate-lyase
R01449 14 Acetyl-CoA:propanoate CoA-transferase
R01506 14 2,3-Dihydroxybenzoate:oxygen 2,3-oxidoreductase (decyclizing)
R01507 14 2,3-Dihydroxybenzoate:oxygen 3,4-oxidoreductase (decyclizing)
R01541 14 ATP:2-dehydro-3-deoxy-D-gluconate 6-phosphotransferase
R01610 14 5-Dehydro-2-deoxy-D-glyconate-6-phosphatemalonate-semialdehyde-lyase
R01714 14 5-O-(1-Carboxyvinyl)-3-phosphoshikimate phosphate-lyase
R01785 14 L-Xylulose 1-phosphate lactaldehyde-lyase
R01859 14 Propanoyl-CoA:carbon-dioxide ligase (ADP-forming)
R01981 14 uronate:NAD+ 1-oxidoreductase
R02003 14 Geranyl-diphosphate:isopentenyl-diphosphate geranyltrans-transferase
R02004 14 
R02006 14 Geranyl-diphosphate pyrophosphate-lyase (cyclizing,sabinene-hydrate-forming)
R02007 14 (+)-Bornyl-diphosphate lyase (decyclizing)
R02009 14 geranyldiphosphate diphosphate lyase (myrcene forming)
R02010 14 
R02011 14 
R02012 14 geranyldiphosphate diphosphate lyase (pinene forming)
R02013 14 geranyldiphosphate diphosphate lyase (limonene forming)
R02257 14 Propane-1,2-diol:NAD+ oxidoreductase
R02263 14 L-Rhamnulose-1-phosphate lactaldehyde-lyase
R02278 14 2-Dehydro-3-deoxy-L-arabinonate hydro-lyase
R02376 14 Propane-1,2-diol hydro-lyase
R02429 14 D-Xylonate hydro-lyase
R02471 14 
R02514 14 4-hydroxyphenylacetate,NADH:oxygen oxidoreductase (1-hydroxylating)
R02515 14 3-hydroxyphenylacetate,NADH:oxygen oxidoreductase (6-hydroxylating)
R02518 14 
R02519 14 Homogentisate:oxygen 1,2-oxidoreductase (decyclizing)
R02520 14 
R02522 14 L-Arabinonate hydro-lyase
R02536 14 Phenylacetaldehyde:NAD+ oxidoreductase
R02568 14 D-Fructose 1-phosphate D-glyceraldehyde-3-phosphate-lyase
R02611 14 Phenylethylalcohol:NAD+ oxidoreductase
R02695 14 4-Hydroxyphenylacetaldehyde:NAD+ oxidoreductase
R02698 14 4-hydroxyphenylacetate,NADH:oxygen oxidoreductase (3-hydroxylating)
R02749 14 2-Deoxy-D-ribose 1-phosphate 1,5-phosphomutase
R02750 14 
R02765 14 (R)-2-Methyl-3-oxopropanoyl-CoA 2-epimerase
R02957 14 D-Glucuronolactone:NAD+ oxidoreductase
R03032 14 D-Arabinonate hydro-lyase
R03045 14 3-Hydroxypropionyl-CoA hydro-lyase
R03127 14 Dihydroxyfumarate carboxy-lyase
R03157 14 
R03158 14 
R03383 14 
R03566 14 3-Cresol,NADPH:oxogen oxidoreductase (2-hydroxylating)
R03774 14 L-Rhamnonate hydro-lyase
R04001 14 3-Isopropylmalate hydro-lyase
R04304 14 4-Hydroxyphenylethanol:NAD+ oxidoreductase
R04747 14 Hexanoyl-CoA:acetyl-CoA C-acyltransferase
R05066 14 3-Hydroxy-2-methylpropanoate:NAD+ oxidoreductase
R05336 14 
R05373 14 Methylmalonyl-CoA carboxy-lyase
R05450 14 
R05679 14 sn-Glycerol-1-phosphate:NAD 2-oxidoreductase
R05688 14 1-Deoxy-D-xylulose-5-phosphate isomeroreductase
R05765 14 geranyldiphosphate diphosphate lyase (pinene forming)
R05766 14 geranyldiphosphate diphosphate lyase (pinene forming)
R05884 14 isopentenyl-diphosphate:NAD(P)+ oxidoreductase
R06120 14 geranyldiphosphate diphosphate lyase [(+)-(R)-limonene-forming]
R06758 14 
R06762 14 
R06860 14 isochorismate:2-oxoglutarate:cyclodienyltransferase(decarboxylating,pyruvate-forming)
R07298 14 glycerol-1-phosphate phosphohydrolase
R07312 14 4-hydroxyphenylacetate carboxy-lyase
R00038 15 4-Hydroxy-3-hexanone propanal-lyase
R00702 15 Farnesyl-diphosphate:farnesyl-diphosphate farnesyltransferase
R00756 15 ATP:D-fructose-6-phosphate 1-phosphotransferase
R00762 15 D-Fructose-1,6-bisphosphate 1-phosphohydrolase
R00764 15 Pyrophosphate:D-fructose-6-phosphate 1-phosphotransferase
R00923 15 (S)-2-Methyl-3-oxopropanoyl-CoA carboxy-lyase
R00935 15 (S)-Methylmalonate semialdehyde:NAD+ oxidoreductase(CoA-propanoylating)
R01011 15 ATP:glycerone phosphotransferase
R01353 15 ATP:acetate phosphotransferase
R01483 15 D-Glucuronolactone lactonohydrolase
R01538 15 D-Gluconate hydro-lyase
R01542 15 2-Dehydro-3-deoxy-D-gluconate:NAD+ 5-oxidoreductase
R01543 15 2-Dehydro-3-deoxy-D-gluconate:NADP+ 6-oxidoreductase
R01902 15 ATP:L-rhamnulose 1-phosphotransferase
R01983 15 D-Galacturonate ketol-isomerase
R01984 15 
R02047 15 3-Hydroxy-2-methylpropanoate:NAD+ oxidoreductase
R02061 15 trans,trans-Farnesyl-diphosphate:isopentenyl-diphosphatefarnesyltranstransferase
R02069 15 D-Fructose 1,6-bisphosphate phosphohydrolase
R02071 15 ATP:D-fructose-1-phosphate 6-phosphotransferase
R02073 15 Pyrophosphate:D-fructose-6-phosphate 1-phosphotransferase
R02303 15 ATP:farnesyl-diphosphate phosphotransferase
R02305 15 2-trans,6-trans-farnesyldiphosphate diphosphate-lyase (cyclizing,pentalenene-forming)
R02306 15 trans,trans-Farnesyl-diphosphate sesquiterpenoid-lyase
R02307 15 trans,trans-Farnesyl-diphosphate farnesyltransferase (bicyclizing)
R02310 15 trans,trans-Farnesyl-diphosphate sesquiterpenoid-lyase
R02311 15 2-trans,6-trans-Farnesyl-diphosphate diphosphate-lyase (cyclizing,(+)-delta-cadinene-forming)
R02377 15 Propane-1,3-diol:NAD+ 1-oxidoreductase
R02427 15 D-Xylonolactone lactonohydrolase
R02428 15 D-Xylono-1,4-lactone lactonohydrolase
R02468 15 (-)-Limonene,NADPH:oxygen oxidoreductase (6-hydroxylating)
R02469 15 (-)-limonene,NADPH:oxygen oxidoreductase (3-hydroxylating)
R02470 15 (-)-Limonene,NADPH:oxygen oxidoreductase (7-hydroxylating)
R02472 15 (R)-Pantoate:NADP+ 2-oxidoreductase
R02525 15 L-Arabinono-1,5-lactone lactonohydrolase
R02526 15 L-Arabinono-1,4-lactone lactonohydrolase
R02648 15 Glycerol 1,2-cyclic phosphate 2-glycerophosphohydrolase
R02655 15 Gentisate aldehyde:NAD+ oxidoreductase
R02657 15 
R02714 15 D-Arabinono-1,4-lactone lactonohydrolase
R02764 15 (S)-Methylmalonyl-CoA hydrolase
R02963 15 Lactoyl-CoA hydro-lyase
R03119 15 propane-1,3-diol:NAD+ 1-oxidoreductase
R03181 15 4-Maleylacetoacetate cis-trans-isomerase
R03183 15 L-Gulono-1,4-lactone:NADP+ 1-oxidoreductase
R03236 15 ATP:D-tagatose-6-phosphate 1-phosphotransferase
R03299 15 3-Hydroxyphenylacetate,NADH:oxygen oxidoreductase (3-hydroxylating)
R03300 15 3,4-Dihydroxyphenylacetaldehyde:NAD+ oxidoreductase
R03303 15 3,4-Dihydroxyphenylacetate:oxygen 2,3-oxidoreductase (decyclizing)
R03381 15 3-Oxopropanoate:NAD+ oxidoreductase (decarboxylating,CoA-acetylating)
R03444 15 2-Hydroxybutane-1,2,4-tricarboxylate hydro-lyase
R03568 15 4-Cresol,NADPH:oxogen oxidoreductase (2-hydroxylating)
R03772 15 L-rhamno-1,4-lactone lactonohydrolase
R03869 15 (S)-Methylmalonate semialdehyde:NAD+ oxidoreductase
R03871 15 (S)-Methylmalonate semialdehyde:oxygen oxidoreductase
R04000 15 (E)-Glutaconate CoA-transferase
R04031 15 
R04089 15 3-Methylcatechol:oxygen 2,3-oxidoreductase(decyclizing)
R04351 15 ATP:5-dehydro-2-deoxy-D-gluconate 6-phosphotransferase
R04424 15 2-Hydroxybutane-1,2,3-tricarboxylate hydro-lyase
R04426 15 3-Isopropylmalate:NAD+ oxidoreductase
R04745 15 (S)-Hydroxyoctanoyl-CoA:NAD+ oxidoreductase
R04780 15 beta-D-Fructose 1,6-bisphosphate 1-phosphohydrolase
R05337 15 
R05487 15 
R05508 15 
R05555 15 Farnesyl diphosphate:Isopentenyl diphosphate farnesyl transferase
R05606 15 D-mannonate hydro-lyase
R06119 15 (R)-limonene,NADPH: oxygen oxidoreductase (6-hydroxylating)
R06223 15 
R06398 15 (+)-limonene,NADH:oxygen oxidoreductase
R06523 15 trans,trans-farnesyl-diphosphate diphosphate-lyase (cyclizing,vetispiradiene-forming)
R06759 15 
R00758 16 D-Mannitol-1-phosphate:NAD+ 5-oxidoreductase
R00760 16 ATP:D-fructose 6-phosphotransferase
R00761 16 D-Fructose-6-phosphate D-erythrose-4-phosphate-lyase
R00763 16 D-Fructose-2,6-bisphosphate 2-phosphohydrolase
R00771 16 D-Glucose-6-phosphate ketol-isomerase
R00772 16 D-Mannose-6-phosphate ketol-isomerase
R00921 16 acetyl-CoA:phosphate acetyltransferase
R01067 16 D-Fructose 6-phosphate:D-glyceraldehyde-3-phosphate glycolaldehydetransferase
R01216 16 2-Hydroxy-2-isopropylbutanedioate formaldehyde-lyase
R01364 16 4-Fumarylacetoacetate fumarylhydrola
R01429 16 D-xylose:NAD+ 1-oxidoreductase
R01475 16 ATP:D-glucuronate 1-phosphotransferase
R01476 16 ATP:D-glucuronate 1-phosphotransferase
R01481 16 L-Gulonate:NADP+ 6-oxidoreductase
R01482 16 D-Glucuronate ketol-isomerase
R01484 16 D-Glucurono-6,2-lactone lactonohydrolase
R01574 16 D-Arabinose:NAD+ 1-oxidoreductase
R01652 16 
R01737 16 ATP:D-Gluconate 6-phosphotransferase
R01738 16 D-Gluconate:NAD+ 5-oxidoreductase
R01739 16 D-gluconate:NADP+ oxidoreductase
R01756 16 D-threo-Aldose:NAD+ 1-oxidoreductase
R01757 16 L-Arabinose:NAD+ 1-oxidoreductase
R01819 16 D-Mannose-6-phosphate ketol-isomerase
R01830 16 beta-D-Fructose 6-phosphate:D-glyceraldehyde-3-phosphateglycolaldehyde transferase
R01901 16 ATP:L-xylulose 5-phosphotransferase
R01903 16 L-Arabitol:NAD+ 4-oxidoreductase (L-xylulose-forming)
R01905 16 3-Dehydro-L-gulonate carboxy-lyase
R01906 16 
R02063 16 
R02064 16 Geranylgeranyl-diphosphate pyrophosphate-lyase (cyclizing)
R02065 16 Geranylgeranyl-diphosphate:geranylgeranyl-diphosphategeranylgeranyltransferase
R02068 16 ent-Copalyl-diphosphate lyase
R02454 16 D-Mannonate:NAD+ 5-oxidoreductase
R02455 16 D-Mannonate:NAD+ 6-oxidoreductase
R02489 16 Gentisate carboxy-lyase
R02555 16 D-Altronate:NAD+ 3-oxidoreductase
R02656 16 Gentisate:oxygen 1,2-oxidoreductase (decyclizing)
R02703 16 D-Mannitol-1-phosphate:NAD+ 5-oxidoreductase
R02715 16 D-Arabinono-1,4-lactone:oxygen oxidoreductase
R02732 16 ATP:D-fructose-6-phosphate 2-phosphotransferase
R02740 16 alpha-D-Glucose 6-phosphate ketol-isomerase
R02872 16 Presqualene diphosphate:farnesyl-diphosphate farnesyltransferase
R02874 16 Squalene,hydrogen-donor:oxygen oxidoreductase (2,3-epoxidizing)
R02875 16 
R02876 16 
R02927 16 ATP:D-tagatose 6-phosphotransferase
R02933 16 L-Gulono-1,4-lactone lactonohydrolase
R03031 16 Vinylacetyl-CoA delta3-delta2-isomerase
R03114 16 (-)-trans-Carveol:NADP+ oxidoreductase
R03184 16 L-gulono-1,4-lactone:oxygen 3-oxidoreductase
R03240 16 D-Galactose 6-phosphate ketol-isomerase
R03261 16 (-)-trans-isopiperitenol:NAD+ oxidoreductase
R03321 16 beta-D-Glucose 6-phosphate ketol-isomerase
R03352 16 3-Hydroxy-2-methylpropanoyl-CoA hydrolase
R03741 16 
R03920 16 ATP:D-fructose 6-phosphotransferase
R03937 16 
R03942 16 L-Rhamnofuranose:NAD+ 1-oxidoreductase
R03945 16 Perillyl-alcohol:NAD+ oxidoreductase
R04371 16 Homoisocitrate hydro-lyase
R04383 16 5-Dehydro-4-deoxy-D-glucuronate ketol-isomerase
R04418 16 5-carboxymethyl-2-hydroxymuconic-semialdehyde:NAD+ oxidoreductase
R04425 16 (2S,3R)-3-Hydroxybutane-1,2,3-tricarboxylate hydro-lyase
R04746 16 (S)-Hydroxyoctanoyl-CoA hydro-lyase
R04779 16 ATP:D-fructose-6-phosphate 1-phosphotransferase
R05138 16 
R05339 16 
R05571 16 Galactitol-1-phosphate:NAD oxidoreductase
R05607 16 D-sorbitol-6-phosphate:NAD 2-oxidoreductase
R05784 16 limonene-1,2-epoxide hydrolase
R05831 16 xylitol:NAD oxidoreductase
R06117 16 (+)-trans-carveol: NAD+ oxidoreductase
R06298 16 (+)-Copalyl-diphosphate lyase (decyclizing)
R06305 16 Geranylgeranyl-diphosphate diphosphate-lyase (cyclizing, taxadieneforming)
R06312 16 
R06321 16 
R06447 16 di-trans,poly-cis-Decaprenyl-diphosphate:isopentenyl-diphosphateundecaprenylcistransferase
R07133 16 D-sorbitol-6-phosphate:NAD+ 2-oxidoreductase
R07322 16 squalene mutase (cyclizing)
R07323 16 squalene mutase (cyclizing)
R00064 17 4-(4-Deoxy-beta-D-gluc-4-enuronosyl)-D-galacturonate lyase
R00299 17 ATP:D-glucose 6-phosphotransferase
R00303 17 D-Glucose-6-phosphate phosphohydrolase
R00307 17 
R00604 17 Formaldehyde:NAD+ oxidoreductase
R00605 17 methanol:NAD+ oxidoreductase
R00614 17 Formaldehyde:formaldehyde oxidoreductase
R00647 17 
R00834 17 D-Sorbitol 6-phosphate:NADP+ 1-oxidoreductase
R00835 17 D-Glucose-6-phosphate:NADP+ 1-oxoreductase
R00840 17 1L-myo-Inositol-1-phosphate lyase (isomerizing)
R00850 17 sn-Glycerol-3-phosphate:D-glucose 6-phosphotransferase
R00866 17 ATP:D-fructose 1-phosphotransferase
R00867 17 ATP:D-fructose 6-phosphotransferase
R00868 17 D-Mannitol:NAD+ 2-oxidoreductase
R00875 17 D-Glucitol:NAD+ 2-oxidoreductase
R00877 17 D-Mannose ketol-isomerase
R00878 17 alpha-D-Glucose ketol-isomerase
R00959 17 alpha-D-Glucose 1-phosphate 1,6-phosphomutase
R01014 17 Erythrulose-1-phosphate formaldehyde-lyase
R01431 17 Xylitol:NADP+ oxidoreductase
R01432 17 D-Xylose ketol-isomerase
R01440 17 D-Xylulose-5-phosphate:formaldehyde glycolaldehydetransferase
R01528 17 6-Phospho-D-gluconate:NADP+ 2-oxidoreductase (decarboxylating)
R01529 17 D-Ribulose-5-phosphate 3-epimerase
R01540 17 D-Altronate hydro-lyase
R01573 17 ATP:D-arabinose 5-phosphotransferase
R01576 17 3-Deoxy-D-manno-octulosonate D-arabinose-lyase
R01577 17 D-Arabinose ketol-isomerase
R01600 17 ATP:D-glucose 6-phosphotransferase
R01621 17 D-Xylulose 5-phosphate D-glyceraldehyde-3-phosphate-lyase
R01639 17 ATP:D-xylulose 5-phosphotransferase
R01651 17 4-Methyl-2-oxopentanoate:NAD+ oxidoreductase(CoA-mehtylpropanoylating)
R01754 17 ATP:L-arabinose 1-phosphotransferase
R01758 17 L-Arabitol:NAD+ 1-oxidoreductase
R01761 17 L-Arabinose ketol-isomerase
R01786 17 ATP:D-glucose 6-phosphotransferase
R01788 17 alpha-D-Glucose 6-phosphate phosphohydrolase
R01817 17 D-mannitol-1-phosphate:NADP+ 6-oxidoreductase
R01818 17 D-Mannose 6-phosphate 1,6-phosphomutase
R01825 17 D-erythrose 4-phosphate:NAD+ oxidoreductase
R01826 17 Phosphoenolpyruvate:D-erythrose-4-phosphateC-(1-carboxyvinyl)transferase (phosphate hydrolysing,2-carboxy-2-oxoethyl-forming)
R01827 17 Sedoheptulose-7-phosphate:D-glyceraldehyde-3-phosphateglyceronetransferase
R01829 17 Sedoheptulose 1,7-bisphosphate D-glyceraldehyde-3-phosphate-lyase
R01896 17 Xylitol:NAD+ 2-oxidoreductase (D-xylulose-forming)
R01934 17 (1R,2S)-1-hydroxybutane-1,2,4-tricarboxylate:NAD+ oxidoreductase(decarboxylating)
R02035 17 6-Phospho-D-glucono-1,5-lactone lactonohydrolase
R02036 17 6-Phospho-D-gluconate hydro-lyase
R02136 17 ATP:xylitol 5-phosphotransferase
R02167 17 D-Mannitol-1-phosphate phosphohydrolase
R02438 17 
R02441 17 L-Arabitol:NAD+ 2-oxidoreductase (L-ribulose-forming)
R02637 17 3-Dehydro-L-gulonate:NAD+ 2-oxidoreductase
R02640 17 L-Gulonate:NAD+ 3-oxidoreductase
R02658 17 ATP:2-dehydro-D-gluconate 6-phosphate
R02659 17 
R02728 17 beta-D-Glucose 1-phosphate 1,6-phosphomutase
R02730 17 D-Fructose-2,6-bisphosphate 6-phosphohydrolase
R02731 17 D-Fructose-2,6-bisphosphate 2-phosphohydrolase
R02736 17 beta-D-Glucose-6-phosphate:NADP+ 1-oxoreductase
R02739 17 alpha-D-Glucose 6-phosphate ketol-isomerase
R02865 17 ATP:D-hexose 6-phosphotransferase
R02866 17 Sorbitol-6-phosphate phosphohydrolase
R02928 17 Galactitol:NAD+ 2-oxidoreductase
R03028 17 Glutaconyl-1-CoA carboxy-lyase
R03199 17 (S)-2,3-Epoxysqualene mutase (cyclizing, lanosterol-forming)
R03200 17 (S)-2,3-Epoxysqualene mutase (cyclizing, cycloartenol-forming)
R03201 17 
R03234 17 
R03244 17 L-ribulose-5-phosphate 3-epimerase
R03776 17 trans-Oct-2-enoyl-CoA reductase
R03868 17 3-Maleylpyruvate cis-trans-isomerase
R03884 17 (E)-Glutaconate CoA-transferase
R03921 17 Sucrose 6-phosphate fructohydrolase
R04218 17 prephytoene diphosphate:geranylgeranyl-diphosphategeranylgeranyltransferase
R04379 17 5-Carboxymethyl-2-hydroxymuconatedelta2,delta4-2-oxo,delta3-isomerase
R04862 17 (1R,2S)-1-hydroxybutane-1,2,4-tricarboxylate:NAD+ oxidoreductase(decarboxylating)
R05092 17 ent-Copalyl-diphosphate diphosphate-lyase
R05147 17 galactitol-1-phosphate:NAD+ oxidoreductase
R05338 17 D-arabino-3-Hexulose 6-phosphate formaldehyde-lyase
R05683 17 L-Idonate:NAD oxidoreductase
R05823 17 2-dehydro-D-gluconate:NADP+ 2-oxidoreductase
R06299 17 Copalyl-diphosphate diphosphate-lyase (cyclizing)
R06300 17 Copalyl-diphosphate diphosphate-lyase (cyclizing)
R06301 17 Copalyl-diphosphate diphosphate-lyase (cyclizing)
R06302 17 Copalyl-diphosphate diphosphate-lyase (cyclizing)
R06303 17 Copalyl-diphosphate diphosphate-lyase (cyclizing)
R06304 17 Copalyl-diphosphate diphosphate-lyase (cyclizing)
R06314 17 
R06315 17 
R06366 17 Aldehyde:NAD+ oxidoreductase
R06372 17 Carvone reductase
R06399 17 limonene-1,2-diol:(acceptor) 2-oxidoreductase
R06466 17 
R06469 17 
R06471 17 
R07127 17 ATP:3-dehydro-L-gulonate 6-phosphotransferase
R07152 17 xylitol:oxygen oxidoreductase
R07269 17 di-trans,poly-cis-decaprenyl-diphosphate:isopentenyl-diphosphateundecaprenylcistransferase
R07270 17 prephytoene diphosphate:geranylgeranyl-diphosphategeranylgeranyltransferase
R07324 17 1D-myo-inositol-3-phosphate lyase (isomerizing)
R07378 17 sedoheptulose-7-phosphate:D-glyceraldehyde-3-phosphateglyceronetransferase
R00016 18 D-Glucose-1-phosphate:D-glucose-1-phosphate 6-phosphotransferase
R00035 18 L-Ascorbate:oxygen oxidoreductase
R00068 18 L-Ascorbate:oxygen oxidoreductase
R00095 18 NADH:monodehydroascorbate oxidoreductase
R00300 18 D-Glucose:NAD+ 1-oxidoreductase
R00301 18 D-Glucose:NADP+ 1-oxidoreductase
R00302 18 Pyranose:oxygen 2-oxidoreductase
R00304 18 D-Glucose-1-phosphate phosphohydrolase
R00327 18 6-Acetyl-D-glucose acetylhydrolase
R00602 18 Hydorogen-peroxide:hydrogen-peroxide oxidoreductase
R00608 18 Methanol:oxygen oxidereductase
R00642 18 L-Ascorbate:hydrogen-peroxide oxidoreductase
R00645 18 
R00646 18 Ascorbate:oxygen 2,3-oxidoreductase (bond-cleaving)
R00803 18 Sucrose:orthophosphate alpha-D-glucosyltransferase
R00805 18 Sucrose-6-phosphate phosphohydrolase
R00837 18 alpha,alpha-Trehalose-6-phosphate phosphoglucohydrolase
R00838 18 Maltose-6'-phosphate 6-phosphoglucohydrolase
R00839 18 6-Phospho-beta-D-glucosyl-(1,4)-D-gluxose glucohydrolase
R00872 18 D-Fructose 2-phosphate phosphatase
R00874 18 D-Glucose:D-fructose oxidoreductase
R00947 18 D-Glucose-1-phosphate phosphohydrolase
R00949 18 ATP:D-glucose-1-phosphate 6-phosphotransferase
R00952 18 Cellobiose:orthophosphate alpha-D-glucosyltransferase
R00953 18 3-beta-D-Glucosylglucose:orthophosphate alpha-D-glucosyltransferase
R00957 18 alpha-D-Glucose-1-phosphate:alpha-D-glucose-1-phosphate4-alpha-D-glucosyltransferase (dephosphorylating)
R00960 18 D-Glucose-1-phosphate:D-glucose-1-phosphate 6-phosphotransferase
R01056 18 D-Ribose-5-phosphate ketol-isomerase
R01081 18 D-Ribose ketol-isomerase
R01085 18 3-Fumarylpyruvate acylhydrolase
R01093 18 D-Galactose:NAD+ 1-oxidoreductase
R01144 18 Oxaloacetate-4-methyl-ester oxaloacetohydrolase
R01185 18 myo-Inositol 1-phosphate phosphahydrolase
R01187 18 1D-myo-Inositol 3-phosphate phosphahydrolase
R01326 18 ATP:D-glucose 6-phosphotransferase
R01520 18 beta-D-Glucose:NAD+ 1-oxoreductase
R01522 18 beta-D-Glucose:oxygen 1-oxidoreductase
R01523 18 ATP:D-ribulose-5-phosphate 1-phosphotransferase
R01524 18 D-Ribitol-5-phosphate:NAD+ 2-oxidoreductase
R01526 18 ATP:D-ribulose 5-phosphotransferase
R01530 18 D-Arabinose-5-phosphate ketol-isomerase
R01602 18 alpha-D-Glucose 1-epimerase
R01641 18 Sedoheptulose-7-phosphate:D-glyceraldehyde-3-phosphateglycolaldehyde transferase
R01660 18 3-phospho-D-glyceroyl-phosphate:D-glucose-1-phosphate6-phosphotransferase
R01787 18 alpha-D-Glucose:NADP+ 1-oxidoreductase
R01843 18 ATP:Sedoheptulose 7-phosphate 1-phosphotransferase
R01844 18 ATP:sedoheptulose 7-phosphate
R01845 18 Sedoheptulose 1,7-bisphosphate 1-phosphohydrolase
R01893 18 Ribitol:NAD+ 2-oxidoreductase
R01898 18 D-Lyxose ketol-isomerase
R01932 18 
R01933 18 2-Oxoadipate:lipoamde 2-oxidoreductase(decarboxylating andacceptor-succinylating)
R01936 18 
R02032 18 6-Phospho-2-dehydro-D-gluconate:NAD+ 2-oxidoreductase
R02437 18 L-Rhamnose ketol-isomerase
R02439 18 ATP:L-ribulose 5-phosphotransferase
R03083 18 2-Dehydro-3-deoxy-D-arabino-heptonate 7-phosphate phosphate-lyase(cyclyzing)
R03254 18 2-Dehydro-3-deoxy-D-octonate-8-phosphateD-arabinose-5-phosphate-lyase (pyruvate-phosphorylating)
R03256 18 Lactose 6-phosphate 6-phosphogalactohydrolase
R03331 18 sn-Glycero-3-phospho-1-inositol inositolphosphohydrolase
R03333 18 1D-myo-Inositol-1,2-cyclic-phosphate 2-inositolphosphohydrolase
R03551 18 
R03689 18 
R03690 18 
R03765 18 
R03778 18 Octanoyl-CoA:acetyl-CoA C-acyltransferase
R04133 18 5-Oxopent-3-ene-1,2,5-tricarboxylate carboxy-lyase
R04210 18 4-phospho-D-erythronate:NAD+ 2-oxidoreductase
R04380 18 5-Oxopent-3-ene-1,2,5-tricarboxylate carboxy-lyase
R04515 18 
R04784 18 
R04786 18 
R05083 18 
R05331 18 Isovaleryl-CoA:malonyl-CoA acyltransferase
R05604 18 D-arabinitol:NAD 4-oxidoreductase
R05640 18 Lanosterol,NADPH:oxygen oxidoreductase (14-methyl cleaving)
R05645 18 
R05698 18 Mannitol:oxygen oxidoreductase (cyclizing)
R05767 18 trehalose 6-phosphate:phosphate b-D-glucosyltransferase
R05850 18 L-ribulose-5-phosphate 4-epimerase
R06291 18 ent-kaur-16-ene,NADPH:oxygen oxidoreductase (hydroxylating)
R06367 18 perillic acid:CoA ligase (ADP-forming)
R06381 18 
R06400 18 (1S,4R)-1-hydroxy-2-oxolimonene, NADPH:oxygen oxidoreductase
R06501 18 
R07125 18 3-dehydro-L-gulonate-6-phosphate carboxy-lyase
R07134 18 D-arabinitol:NAD+ 2-oxidoreductase (D-ribulose-forming)
R07135 18 mannitol:NAD+ 1-oxidoreductase
R07246 18 sedoheptulose-7-phosphate:D-glyceraldehyde-3-phosphateglycolaldehydetransferase
R07264 18 2-alpha-D-glucosyl-D-glucose:phosphate beta-D-glucosyltransferase
R07265 18 alpha,alpha-trehalose:phosphate alpha-D-glucosyltransferase
R07279 18 ATP:myo-inositol 1-phosphotransferase
R07281 18 3,4-Dihydroxy-2-butanone 4-phosphate synthase
R07346 18 D-glucitol:NADP+ oxidoreductase
R00010 19 alpha,alpha-Trehalose glucohydrolase
R00015 19 Sucrose:sucrose 1F-beta-D-fructosyltransferase
R00024 19 D-Ribulose 1,5-bisphosphate carboxy-lyase (dimerizing)
R00026 19 beta-D-Glucoside glucohydrolase
R00028 19 alpha-D-Glucoside glucohydrolase
R00306 19 1,4-beta-D-Glucan glucohydrolase
R00644 19 L-Ascorbate:hydrogen-peroxide oxidoreductase
R00801 19 alpha-D-Glucoside glucohydrolase
R00802 19 alpha-D-Glucoside glucohydrolase
R00810 19 Sucrose glucosylmutase
R01050 19 ATP:D-ribose-5-phosphate 1-phosphotransferase
R01051 19 ATP:D-ribose 5-phosphotransferase
R01057 19 D-Ribose 1,5-phosphomutase
R01079 19 D-Ribose:NADP+ 1-oxidoreductase
R01092 19 ATP:D-galactose 1-phosphotransferase
R01094 19 D-Galactose:NAD+ 1-oxidoreductase
R01096 19 D-Galactose:NADP+ 1-oxidoreductase
R01098 19 D-Galactose:oxygen 6-oxidoreductase
R01099 19 D-Galactose:oxygen 6-oxidoreductase
R01100 19 Lactose galactohydrolase
R01104 19 Galactosylglycerol galactohydrolase
R01182 19 ATP:myo-inositol 1-phosphotransferase
R01183 19 myo-Inositol:NAD+ 2-oxidoreductase
R01184 19 myo-Inositol:oxygen oxidoreductase
R01193 19 sn-Glycero-3-phospho-1-inositol glycerophosphohydrolase
R01194 19 1-alpha-D-Galactosyl-myo-inositol galactohydrolase
R01329 19 Epimelibiose galactohydrolase
R01441 19 ATP:cellobiose 6-phosphotransferase
R01442 19 Cellobiose:oxygen 1-oxidoreductase
R01445 19 Cellobiose 2-epimerase
R01519 19 D-Glucono-1,5-lactone lactonohydrolase
R01555 19 Maltose:orthophosphate 1-beta-D-glucosyltransferase
R01556 19 Acetyl-CoA:maltose O-acetyltransferase
R01557 19 Maltose alpha-D-glucosylmutase
R01694 19 L-Sorbose:NADP+ 5-oxidoreductase
R01695 19 L-Sorbose:oxygen 5-oxidoreductase
R02345 19 3-Hydroxybutan-2-one:D-ribose-5-phosphate aldehydetransferase
R02365 19 Cellobiose:quinone 1-oxidoreductase
R02727 19 alpha,alpha-Trehalose:orthophosphate beta-D-glucosyltransferase
R02778 19 Trehalose-6-phosphate phosphohydrolase
R02926 19 Melibiitol galactohydrolase
R03014 19 ATP:L-rhamnulose 1-phosphotransferase
R03140 19 D-Ribulose 1,5-bisphosphate carboxy-lyase (dimerizing)
R03186 19 
R03350 19 3-Deoxy-D-manno-octulosonate-8-phosphate 8-phosphohydrolase
R03733 19 L-Threonate:NAD+ 3-oxidoreductase
R03819 19 ATP:sedoheptulose 7-phosphate
R04048 19 
R04131 19 
R04132 19 
R04134 19 
R04280 19 3-O-Methylgallate:oxygen 4,5-oxidoreductase (decyclizing)
R04668 19 
R04669 19 
R04743 19 (S)-Hydroxydecanoyl-CoA:NAD+ oxidoreductase
R04785 19 L-Dehydroascorbate lactonohydrolase
R04787 19 
R04804 19 delta8,24-Cholestadien-3beta-ol delta7-delta8-isomerase
R04895 19 
R05639 19 4,4-dimethyl-5a-cholesta-8,24-dien-3b-ol:NADP+ D14-oxidoreductase
R05646 19 
R05729 19 alkene,NADH:oxygen oxidoreductase
R05730 19 alkene,NADH:oxygen oxidoreductase
R06292 19 ent-Kaur-16-ene,NADPH:oxygen oxidoreductase (hydroxylating)
R06369 19 2-hydroxy-4-isopropenylcyclohexane-1-carboxyl-CoA hydro-lyase
R06897 19 2,4-dihydroxyhept-2-enedioate hydro-lyase
R07132 19 D-galactose:NADP+ 1-oxidoreductase
R07145 19 L-iditol:NAD+ 2-oxidoreductase
R07148 19 D-threo-aldose:NAD+ 1-oxidoreductase
R07194 19 alkene,NADH:oxygen oxidoreductase
R07343 19 myo-inositol-phosphate phosphohydrolase
R00871 20 D-Fructose:NADP+ 5-oxidoreductase
R01334 20 2-Phosphoglycolate phosphohydrolase
R01645 20 4-hydroxy-2-oxo-heptandioate succinate semialdehyde-lyase
R01647 20 
R01678 20 Lactose galactohydrolase
R01679 20 Lactose 6-phosphate galactohydrolase
R02299 20 alpha-D-Ribose 1-phosphate 1,6-phosphomutase
R02411 20 1-alpha-D-Galactosyl-myo-inositol:sucrose6-alpha-D-galactosyltransferase
R02782 20 2,4,6/3,5-Pentahydroxycyclohexanone hydro-lyase
R03033 20 D-Galactonate hydro-lyase
R03034 20 D-Galactono-1,4-lactone hydroxyacylhydrolase
R03616 20 Galactosylglycerol galactohydrolase
R04329 20 
R04671 20 4alpha-Methylcholesta-8-en-3beta-ol delta7-delta8-isomerase
R04744 20 (S)-Hydroxydecanoyl-CoA hydro-lyase
R04798 20 
R05647 20 
R05659 20 
R05703 20 lanosterol D24-reductase
R06293 20 ent-Kaur-16-ene,NADPH:oxygen oxidoreductase (hydroxylating)
R06836 20 Ribose 1,5-biphosphokinase
R00039 21 Raffinose:raffinose alpha-D-galactosyltransferase
R01103 21 Raffinose galactohydrolase
R02410 21 Raffinose fructohydrolase
R03310 21 5alpha-cholest-7-en-3beta-ol, NADH:oxygen 5-oxidoreductase
R03353 21 5alpha-Cholest-7-en-3beta-ol delta7-delta8-isomerase
R03387 21 ATP:2-dehydro-3-deoxy-galactonokinase
R03418 21 1-alpha-D-Galactosyl-myo-inositol:raffinose galactosyltransferase
R04328 21 
R04753 21 trans-Dec-2-enoyl-CoA reductase
R05660 21 
R06294 21 ent-Kaur-16-en-19-oate,NADPH:oxygen oxidoreductase (hydroxylating)
R06960 21 
R01064 22 2-Dehydro-3-deoxy-D-galactonate-6-phosphateD-glyceraldehyde-3-phosphate-lyase
R01101 22 alpha-D-Glucoside glucohydrolase
R01451 22 Cholesterol:NAD+ delta7-oxidoreductase
R03311 22 
R03634 22 
R03635 22 Stachyose fructohydrolase
R04742 22 Decanoyl-CoA:acetyl-CoA C-acyltransferase
R05661 22 
R06295 22 ent-Kaur-16-en-19-oate,NADPH:oxygen oxidoreductase (hydroxylating)
R06296 22 ent-Kaur-16-en-19-oate,NADPH:oxygen oxidoreductase (hydroxylating)
R06961 22 
R01452 23 
R01453 23 
R01454 23 Cholesterol:oxygen oxidoreductase (side-chain-cleaving)
R01459 23 Cholesterol:oxygen oxidoreductase
R01460 23 Cholesteryl-beta-D-glucoside glucohydrolase
R01463 23 Cholesterol,NADPH:oxygen oxidoreductase (7alpha-hydroxylating)
R02723 23 
R04741 23 (S)-3-Hydroxydodecanoyl-CoA:NAD+ oxidoreductase
R05378 23 2-Deoxy-5-keto-D-gluconic acid 6-phosphate Dihydroxyacetonephosphate-lyase
R05549 23 
R06297 23 ent-Kaur-16-en-19-oate,NADPH:oxygen oxidoreductase (hydroxylating)
R06962 23 
R07207 23 cholesterol,NADPH:oxygen oxidoreductase (24-hydroxylating)
R02609 24 5beta-Cholestan-3-one:NADP+ 4,5-oxidoreductase
R02610 24 5alpha-cholestan-3-one:NADP+ delta7-oxidoreductase
R04170 24 (S)-3-Hydroxydodecanoyl-CoA hydro-lyase
R04263 24 cholest-5-ene-3beta,7alpha-diol:NAD+ 3-oxidoreductase
R04792 24 
R04793 24 
R04853 24 20alpha-Hydroxycholesterol,hydrogen-donor:oxygen oxidoreductase(17-alpha-hydroxylating)
R04854 24 20alpha-Hydroxycholesterol:oxygen oxidoreductase(side-chain-cleaving)
R04855 24 22beta-Hydroxycholesterol:oxygen oxidoreductase(side-chain-cleaving)
R06322 24 (gibberellin-44),2-oxoglutarate:oxygen oxidoreductase
R06964 24 
R07208 24 (24S)-cholest-5-ene-3beta,24-diol,NADPH:oxygenoxidoreductase(7alpha-hydroxylating)
R03856 25 trans-Dodec-2-enoyl-CoA reductase
R04100 25 3-cis-Dodecenoyl-CoA delta3-cis-delta2-trans-isomerase
R04676 25 17alpha,20alpha-Dihydroxycholesterol:oxygen oxidoreductase(side-chain-cleaving)
R04817 25 7alpha-Hydroxy-5beta-cholestan-3-one:(acceptor)delta4-oxidoreductase
R04826 25 7alpha-hydroxycholest-4-en-3-one,NADPH:oxygenoxidoreductase(12alpha-hydroxylating)
R06323 25 (gibberellin-44),2-oxoglutarate:oxygen oxidoreductase
R03327 26 17alpha-Hydroxypregnenolone:NAD+ 3-oxidoreductase
R03403 26 3beta-Hydroxyandrost-5-en-17-one acetaldehyde-lyase
R03735 26 (2S,3S)-2-Hydroxytridecane-1,2,3-tricarboxylate oxaloacetate-lyase(CoA-acylating)
R03858 26 Lauroyl-CoA:acetyl-CoA C-acyltransferase
R03859 26 3-Hydroxytetradecane-1,3,4-tricarboxylate 2-oxoglutarate-lyase(CoA-acylating)
R04675 26 17alpha-Hydroxypregnenolone,hydrogen-donor:oxygen oxidoreductase(21-hydroxylating)
R04818 26 3alpha,7alpha-Dihydroxy-5beta-cholestane:NAD+ oxidoreductase(B-specific)
R04823 26 7alpha,12alpha-Dihydroxy-5beta-cholestan-3-one:(acceptor)delta4-oxidoreductase
R06335 26 
R01837 27 3beta-Hydroxyandrost-5-en-17-one:NAD+ 3-oxidoreductase
R01841 27 17alpha-Hydroxyprogesterone acetaldehyde-lyase
R03324 27 17alpha,20alpha-Dihydroxypregn-4-en-3-one:NAD+ 20-oxidoreductase
R03329 27 Steroid,reduced-adrenal-ferredoxin:oxygen oxidoreductase(11-hydroxylating)
R03406 27 Androst-5-ene-3beta,17beta-diol:NAD+ oxidoreductase
R03408 27 
R04739 27 (S)-3-Hydroxytetradecanoyl-CoA:NAD+ oxidoreductase
R04806 27 5beta-cholestane-3alpha,7alpha-diol,NADPH:oxygen oxidoreductase(26-hydroxylating)
R04824 27 3alpha,7alpha,12alpha-Trihydroxy-5beta-cholestane:NAD+oxidoreductase (B-specific)
R04849 27 11-Deoxycortisol delta5-delat4-isomerase
R04850 27 17alpha,21-Dihydroxypregnenolone:oxygen oxidoreductase(11-hydroxylating)
R07204 27 5beta-cholestane-3alpha,7alpha-diol,NADPH:oxygenoxidoreductase(12alpha-hydroxylating)
R01836 28 Testosterone:NAD+ oxidoreductase
R01840 28 
R02499 28 Testosterone delta5-delat4-isomerase
R02840 28 Cortisol delta5-delat4-isomerase
R04678 28 16alpha-Hydroxyandrost-4-ene-3,17-dione delta5-delat4-isomerase
R04740 28 (S)-3-Hydroxytetradecanoyl-CoA hydro-lyase
R04805 28 
R04807 28 5beta-Cholestane-3alpha,7alpha,12alpha-triol,NADPH:oxygenoxidoreductase (26-hydroxylating)
R02501 29 
R02834 29 Cortisol:NAD+ 11-oxidoreductase
R02837 29 Acetyl-CoA:cortisol O-acetyltransferase
R02841 29 11beta,17alpha,21-Trihydroxy-5beta-pregnane-3,20-dione:NADP+delta4-oxidoreductase
R03507 29 5beta-Cholestane-3alpha,7alpha,12alpha,26-tetraol:NAD+26-oxidoreductase
R03989 29 trans-Tetradec-2-enoyl-CoA reductase
R04506 29 3alpha,7alpha-Dihydroxy-5beta-cholestan-26-al:NAD+ oxidoreductase
R04759 29 
R02351 30 
R02892 30 4,5alpha-dihydrocortisone:NADP+ delta4-oxidoreductase
R02893 30 17alpha,21-dihydroxy-5beta-pregnane-3,11,20-trione:NADP+delta4-oxidoreductase
R03506 30 3alpha,7alpha,12alpha-Trihydroxy-5beta-cholestan-26-al:NAD+26-oxidoreductase
R03991 30 myristoyl-CoA:acetylCoA C-myristoyltransferase
R04761 30 
R04832 30 Urocortisol:NAD+ oxidoreductase (B-specific)
R05321 30 n-tetradecanoyl-CoA, NADPH2:O2 oxidoreductase [11-(E) desaturating]
R05322 30 n-tetradecanoyl-CoA, NADH:O2 oxidoreductase [11-(Z) desaturating]
R02347 31 Estradiol-17alpha:NAD+ 17-oxidoreductase
R02352 31 Estradiol-17beta:NAD+ 17-oxidoreductase
R02354 31 
R02356 31 
R03087 31 
R04737 31 (S)-3-Hydroxyhexadecanoyl-CoA:NAD+ oxidoreductase
R04829 31 Urocortisone:NAD+ oxidoreductase (B-specific)
R04830 31 Urocortisone:NADP+ oxidoreductase (B-specific)
R04834 31 Cortol:NAD+ oxidoreductase
R03088 32 
R03089 32 
R04681 32 Estriol:NAD+ 17-oxidoreductase
R04738 32 (S)-3-Hydroxyhexadecanoyl-CoA hydro-lyase
R04831 32 Cortolone:NAD+ oxidoreductase
R01278 33 trans-Hexadec-2-enoyl-CoA reductase
R01274 34 Palmitoyl-CoA hydrolase
R01277 34 hexadecanal:NAD+ oxidoreductase (CoA-acylating)
R01703 35 Hexadecanoate:hydrogen-peroxide oxidoreductase
R01704 35 Palmitaldehyde:NAD+ oxidoreductase
R02462 35 Hexadecanol:NAD+ oxidoreductase
R02463 35 hexadecanal:NADP+ delta2-oxidoreductase
