# Supplementary material for: Local and global modes of drug action in biochemical networks
Source: BMC Chem Biol. 2009 Apr 7;9:4. doi: 10.1186/1472-6769-9-4 (PMC2670818; doi:10.1186/1472-6769-9-4)
Supplement: Additional File 3 — Full set of metabolic drug scopes. This archive contains the full set of metabolic drug scopes for 276 drugs from the DrugBank database and four metabolic networks. Individual files in the archive are named according to the following nomenclature: DrugBank accession number of the drug, followed by "_hsa" for human or "_ref" for reference network, followed by "_i" for irreversible or "_r" for reversible network. [file 1472-6769-9-4-S3.zip › aprd00049_ref_r.txt]

Expansion curve 
seeds: Oxygen H2O beta-Lactam Substituted beta-amino acid
not identified: 


 

compounds:
ID generation name

C00001 1 H2O
C00007 1 Oxygen
C01866 1 beta-Lactam
C03806 1 Substituted beta-amino acid
C00009 2 Orthophosphate
C00027 2 H2O2
C00080 2 H+
C05359 2 e-
C05551 2 Penicillin G
C00013 3 Pyrophosphate
C00282 3 Hydrogen
C00548 3 Phenyl acetate
C00704 3 O2.-
C02954 3 6-Aminopenicillanate
C06701 3 Phosphonate
C00033 4 Acetate
C00146 4 Phenol
C00536 4 Triphosphate
C00084 5 Acetaldehyde
C00090 5 Catechol
C00227 5 Acetyl phosphate
C02466 5 Trimetaphosphate
C05682 5 Phosphonoacetate
C00469 6 Ethanol
C00682 6 2-Hydroxymuconate semialdehyde
C01548 6 Acetylene
C02351 6 1,2-Benzoquinone
C02480 6 cis,cis-Muconate
C03167 6 Phosphonoacetaldehyde
C03861 6 Dibenzo[1,4]dioxin-2,3-dione
C04091 6 cis-1,2-Dihydrobenzene-1,2-diol
C04221 6 trans-1,2-Dihydrobenzene-1,2-diol
C06548 6 Ethylene oxide
C00058 7 Formate
C00164 7 Acetoacetate
C00596 7 2-Hydroxy-2,4-pentadienoate
C01380 7 Ethylene glycol
C01407 7 Benzene
C02501 7 2-Hydroxymuconate
C04105 7 2,5-Dihydro-5-oxofuran-2-acetate
C06455 7 Hydroxymethylphosphonate
C06547 7 Ethylene
C11205 7 Hexadimethrine bromide
C14610 7 (S)-5-Oxo-2,5-dihydrofuran-2-acetate
C00011 8 CO2
C00022 8 Pyruvate
C00067 8 Formaldehyde
C00186 8 (S)-Lactate
C00207 8 Acetone
C00266 8 Glycolaldehyde
C00418 8 (R)-Mevalonate
C01089 8 (R)-3-Hydroxybutanoate
C02405 8 Formyl phosphate
C03453 8 (Z)-5-Oxohex-2-enedioate
C03586 8 2-Oxo-2,3-dihydrofuran-5-acetate
C03589 8 4-Hydroxy-2-oxopentanoate
C03761 8 3-Hydroxy-3-methylglutarate
C06144 8 3-Butynoate
C06210 8 2-Hydroxy-6-keto-2,4-heptadienoate
C07734 8 2-Hydroxy-6-oxo-6-(2-hydroxyphenoxy)-hexa-2,4-dienoate
C00036 9 Oxaloacetate
C00074 9 Phosphoenolpyruvate
C00132 9 Methanol
C00149 9 (S)-Malate
C00156 9 4-Hydroxybenzoate
C00160 9 Glycolate
C00168 9 Hydroxypyruvate
C00180 9 Benzoate
C00196 9 2,3-Dihydroxybenzoate
C00209 9 Oxalate
C00222 9 3-Oxopropanoate
C00230 9 3,4-Dihydroxybenzoate
C00237 9 CO
C00256 9 (R)-Lactate
C00288 9 HCO3-
C00424 9 (S)-Lactaldehyde
C00497 9 (R)-Malate
C00546 9 Methylglyoxal
C00684 9 2-Dehydro-3-deoxy-L-arabinonate
C00772 9 Mevaldate
C00805 9 Salicylate
C00846 9 3-Oxoadipate
C00900 9 2-Acetolactate
C01107 9 (R)-5-Phosphomevalonate
C01108 9 1,2,3-Trihydroxybenzene
C01278 9 2-Carboxy-2,5-dihydro-5-oxofuran-2-acetate
C01353 9 Carbonic acid
C01845 9 Propan-2-ol
C02132 9 Acetylpyruvate
C02612 9 (R)-2-Methylmalate
C02614 9 (S)-2-Methylmalate
C02798 9 3-Phosphonopyruvate
C02923 9 2,3-Dihydroxytoluene
C03248 9 Acetylenedicarboxylate
C03826 9 2-Dehydro-3-deoxy-D-xylonate
C03981 9 2-Hydroxyethylenedicarboxylate
C04184 9 4-Hydroxy-4-methyl-2-oxoglutarate
C04480 9 3-Carboxy-2-hydroxymuconate semialdehyde
C04546 9 (R)-3-((R)-3-Hydroxybutanoyloxy)butanoate
C04634 9 1,6-Dihydroxycyclohexa-2,4-diene-1-carboxylate
C06010 9 (S)-2-Acetolactate
C06033 9 Parapyruvate
C06145 9 3-Butyn-1-al
C06321 9 1,6-Dihydroxy-cis-2,4-cyclohexadiene-1-carboxylic acid
C07733 9 2,2',3-Trihydroxydiphenylether
C00048 10 Glyoxylate
C00111 10 Glycerone phosphate
C00122 10 Fumarate
C00158 10 Citrate
C00246 10 Butanoic acid
C00251 10 Chorismate
C00258 10 D-Glycerate
C00261 10 Benzaldehyde
C00383 10 Malonate
C00423 10 trans-Cinnamate
C00433 10 2,5-Dioxopentanoate
C00502 10 D-Xylonate
C00530 10 p-Benzenediol
C00545 10 L-Arabinonate
C00583 10 Propane-1,2-diol
C00587 10 3-Hydroxybenzoate
C00631 10 2-Phospho-D-glycerate
C00633 10 4-Hydroxybenzaldehyde
C00711 10 Malate
C00804 10 Propynoate
C00810 10 (R)-Acetoin
C00811 10 4-Coumarate
C00815 10 Citramalate
C00878 10 D-Arabinonate
C00885 10 Isochorismate
C00898 10 (R,R)-Tartaric acid
C00937 10 (R)-Lactaldehyde
C00975 10 Dihydroxyfumarate
C00988 10 2-Phosphoglycolate
C01013 10 3-Hydroxypropanoate
C01143 10 (R)-5-Diphosphomevalonate
C01146 10 2-Hydroxy-3-oxopropanoate
C01163 10 3-Carboxy-cis,cis-muconate
C01273 10 2-Hydroxy-6-oxo-6-phenylhexa-2,4-dienoate
C01384 10 Maleic acid
C01405 10 Aspirin
C01412 10 Butanal
C01424 10 Gallate
C01438 10 Methane
C01467 10 3-Cresol
C01468 10 4-Cresol
C01542 10 o-Cresol
C01732 10 Mesaconate
C01751 10 Resorcinol
C02107 10 (S,S)-Tartaric acid
C02214 10 (E)-Glutaconate
C02222 10 2-Maleylacetate
C02226 10 2-Methylmaleate
C02527 10 Butanoylphosphate
C02637 10 3-Dehydroshikimate
C02657 10 6-Methylsalicylate
C02734 10 Phenolic phosphate
C02752 10 Triacetate lactone
C02814 10 Benzene-1,2,4-triol
C02917 10 (S)-Propane-1,2-diol
C03223 10 3,4-Dihydroxyphthalate
C03233 10 4,5-Dihydroxyphthalate
C03666 10 2-Carboxy-cis,cis-muconate
C03716 10 Oxaloacetate 4-methyl ester
C03979 10 2-Dehydro-3-deoxy-L-rhamnonate
C04039 10 2,3-Dihydroxy-3-methylbutanoate
C04115 10 4-Carboxy-4-hydroxy-2-oxoadipate
C04171 10 2,3-Dihydro-2,3-dihydroxybenzoate
C04181 10 3-Hydroxy-3-methyl-2-oxobutanoic acid
C04272 10 (R)-2,3-Dihydroxy-3-methylbutanoate
C04484 10 4-Carboxy-2-hydroxymuconate semialdehyde
C04592 10 Toluene-cis-dihydrodiol
C05235 10 Hydroxyacetone
C05406 10 (4S)-5-Hydroxy-2,4-dioxopentanoate
C05854 10 4-Carboxy-2-oxo-4-pentanoate
C05999 10 Lactaldehyde
C06035 10 4-Methylene-2-oxoglutarate
C06202 10 Salicylaldehyde
C06206 10 Benzoyl phosphate
C06318 10 (3S,4R)-3,4-Dihydroxycyclohexa-1,5-diene-1,4-dicarboxylate
C06672 10 Vanillate
C06720 10 1,6-Dihydroxy-5-methylcyclohexa-2,4-dienecarboxylate
C06731 10 1,2-Dihydroxy-6-methylcyclohexa-3,5-dienecarboxylate
C07731 10 2-Hydroxy-6-oxo-6-(2-hydroxyphenyl)-hexa-2,4-dienoate
C07732 10 Dibenzo-p-dioxin
C13635 10 4-Hydroxyphenacyl alcohol
C14088 10 3-Methylsalicylate
C14097 10 2-Hydroxyisophthalic acid
C15499 10 Pentane-2,4-dione
C00026 11 2-Oxoglutarate
C00042 11 Succinate
C00093 11 sn-Glycerol 3-phosphate
C00116 11 Glycerol
C00118 11 (2R)-2-Hydroxy-3-(phosphonooxy)-propanal
C00129 11 Isopentenyl diphosphate
C00141 11 3-Methyl-2-oxobutanoic acid
C00184 11 Glycerone
C00197 11 3-Phospho-D-glycerate
C00254 11 Prephenate
C00311 11 Isocitrate
C00417 11 cis-Aconitate
C00472 11 p-Benzoquinone
C00479 11 Propanal
C00490 11 Itaconate
C00493 11 Shikimate
C00511 11 Propenoate
C00552 11 meso-Tartaric acid
C00556 11 Benzyl alcohol
C00577 11 D-Glyceraldehyde
C00623 11 Glycerol 1-phosphate
C00628 11 2,5-Dihydroxybenzoate
C00642 11 4-Hydroxyphenylacetate
C00652 11 D-Arabinono-1,4-lactone
C00679 11 5-Dehydro-4-deoxy-D-glucarate
C00741 11 Diacetyl
C00755 11 4-Hydroxy-3-methoxy-benzaldehyde
C00944 11 3-Dehydroquinate
C00989 11 4-Hydroxybutanoic acid
C01061 11 4-Fumarylacetoacetate
C01099 11 L-Fuculose 1-phosphate
C01114 11 L-Arabinono-1,4-lactone
C01127 11 4-Hydroxy-2-oxoglutarate
C01131 11 L-Rhamnulose 1-phosphate
C01159 11 2,3-Bisphospho-D-glycerate
C01197 11 3,4-Dihydroxy-trans-cinnamate
C01269 11 5-O-(1-Carboxyvinyl)-3-phosphoshikimate
C01408 11 Benzoin
C01455 11 Toluene
C01456 11 Tropate
C01572 11 Digallate
C01757 11 Triacetate
C01769 11 (S)-Acetoin
C01771 11 2-Butenoate
C01772 11 trans-2-Hydroxycinnamate
C01934 11 L-Rhamnonate
C01989 11 3-Ethylmalate
C01990 11 3-Oxalomalate
C02137 11 alpha-Oxo-benzeneacetic acid
C02266 11 D-Xylonolactone
C02514 11 3-Fumarylpyruvate
C02526 11 Biphenyl-2,3-diol
C02630 11 2-Hydroxyglutarate
C02753 11 D-Xylono-1,4-lactone
C02912 11 (R)-Propane-1,2-diol
C03044 11 (R,R)-Butane-2,3-diol
C03198 11 (S)-4-Hydroxymandelate
C03394 11 Erythrulose 1-phosphate
C03459 11 2-Hydroxy-3-oxosuccinate
C03549 11 2-Hydroxycinnamate
C03569 11 2,2',3-Trihydroxybiphenyl
C03590 11 4-Hydroxyphenylglyoxylate
C03600 11 Carboxymethyloxysuccinate
C03671 11 2-Pyrone-4,6-dicarboxylate
C03676 11 3-Hydroxy-cis,cis-muconate
C03750 11 2,6-Dioxo-6-phenylhexanoate
C03921 11 2-Dehydro-3-deoxy-D-glucarate
C04324 11 4-Carboxy-2-hydroxy-cis,cis-muconate
C04431 11 cis-4-Carboxymethylenebut-2-en-4-olide
C04451 11 4-Carboxy-2-hydroxyhexa-2,4-dienedioate
C04456 11 6-Phospho-5-dehydro-2-deoxy-D-gluconate
C04553 11 3-Carboxy-2,5-dihydro-5-oxofuran-2-acetate
C04783 11 cis-4,5-Dihydroxycyclohexa-1(6),2-diene-1,2-dicarboxylate
C05364 11 4-Carboxy-2-oxo-3-hexenedioate
C05375 11 2-Hydroxy-2-hydropyrone-4,6-dicarboxylate
C05405 11 L-Arabinono-1,5-lactone
C05616 11 3-O-Methylgallate
C05627 11 4-Hydroxystyrene
C05629 11 Phenylpropanoate
C05946 11 D-4-Hydroxy-2-oxoglutarate
C05985 11 2-Propyn-1-al
C06029 11 L-threo-3-Methylmalate
C06031 11 D-threo-3-Methylmalate
C06032 11 D-erythro-3-Methylmalate
C06142 11 1-Butanol
C06159 11 2-Dehydro-3-deoxy-D-fuconate
C06203 11 trans-O-Hydroxybenzylidenepyruvate
C06337 11 Terephthalate
C06441 11 L-Xylulose 1-phosphate
C06603 11 cis,trans-4-Hydroxymuconic semialdehyde
C06680 11 4-Hydroxyphthalate
C06893 11 2-Deoxy-5-keto-D-gluconic acid 6-phosphate
C07103 11 2-Hydroxy-1,4-benzoquinone
C07211 11 m-Methylbenzoate
C07215 11 o-Toluate
C12622 11 cis-3-(3-Carboxyethenyl)-3,5-cyclohexadiene-1,2-diol
C12624 11 2-Hydroxy-6-ketononatrienedioate
C12838 11 trans-4-Carboxymethylenebut-2-en-4-olide
C13634 11 2,3-Bis(4-hydroxyphenyl)-1,2-propanediol
C13636 11 4-Hydroxyphenyl acetate
C14087 11 3-Methylsalicylaldehyde
C14096 11 3-Formylsalicylic acid
C00109 12 2-Oxobutanoate
C00163 12 Propanoate
C00166 12 Phenylpyruvate
C00181 12 D-Xylose
C00216 12 D-Arabinose
C00231 12 D-Xylulose 5-phosphate
C00232 12 Succinate semialdehyde
C00235 12 Dimethylallyl diphosphate
C00236 12 3-Phospho-D-glyceroyl phosphate
C00259 12 L-Arabinose
C00296 12 Quinate
C00312 12 L-Xylulose
C00349 12 2-Methyl-3-oxopropanoate
C00354 12 D-Fructose 1,6-bisphosphate
C00466 12 Acetoin
C00544 12 Homogentisate
C00673 12 2-Deoxy-D-ribose 5-phosphate
C00818 12 D-Glucarate
C00861 12 L-Rhamnulose
C00879 12 D-Galactarate
C00966 12 2-Dehydropantoate
C00969 12 3-Hydroxypropanal
C01036 12 4-Maleylacetoacetate
C01088 12 (R)-3,3-Dimethylmalate
C01094 12 D-Fructose 1-phosphate
C01161 12 3,4-Dihydroxyphenylacetate
C01179 12 3-(4-Hydroxyphenyl)pyruvate
C01182 12 D-Ribulose 1,5-bisphosphate
C01198 12 3-(2-Hydroxyphenyl)propanoate
C01251 12 2-Hydroxybutane-1,2,4-tricarboxylate
C01286 12 2-Dehydro-3-deoxy-D-galactonate 6-phosphate
C01606 12 Phthalate
C01680 12 D-Fuconate
C01721 12 L-Fuculose
C01983 12 (R)-Mandelate
C01984 12 (S)-Mandelate
C02167 12 Maleylpyruvate
C02225 12 2-Methylcitrate
C02341 12 trans-Aconitate
C02499 12 2-Hydroxybiphenyl
C02504 12 (2S)-2-Isopropylmalate
C02652 12 5-Dehydroshikimate
C02876 12 Propanoyl phosphate
C02948 12 4-Hydroxyhexan-3-one
C02979 12 Glycerol 2-phosphate
C02991 12 L-Rhamnono-1,4-lactone
C03046 12 (S,S)-Butane-2,3-diol
C03175 12 Shikimate 3-phosphate
C03217 12 2-Hydroxy-3-oxoadipate
C03232 12 3-Phosphonooxypyruvate
C03548 12 trans-2,3-Epoxysuccinate
C03765 12 4-Hydroxyphenylacetaldehyde
C03785 12 D-Tagatose 1,6-bisphosphate
C03932 12 5-Dehydro-2-deoxy-D-gluconate
C03947 12 Glycerol 1,2-cyclic phosphate
C04366 12 3-(2-Carboxyethenyl)-cis,cis-muconate
C04442 12 2-Dehydro-3-deoxy-6-phospho-D-gluconate
C04479 12 2-Hydroxy-6-oxonona-2,4-diene-1,9-dioate
C04547 12 1,2-Bis(4-hydroxy-3-methoxyphenyl)ethylene
C04593 12 (2S,3R)-3-Hydroxybutane-1,2,3-tricarboxylate
C04691 12 2-Dehydro-3-deoxy-D-arabino-heptonate 7-phosphate
C05343 12 (R)-4-Hydroxymandelate
C05378 12 beta-D-Fructose 1,6-bisphosphate
C05379 12 Oxalosuccinate
C05585 12 Gentisate aldehyde
C05817 12 2-Succinyl-6-hydroxy-2,4-cyclohexadiene-1-carboxylate
C05979 12 Propane-1-ol
C06002 12 (S)-Methylmalonate semialdehyde
C06189 12 Cyclic 2,3-bisphospho-D-glycerate
C06204 12 2-Hydroxychromene-2-carboxylate
C06224 12 3,4-Dihydroxystyrene
C06316 12 D-erythro-Ascorbate
C06317 12 4-Hydroxy-3-methoxy-benzenemethanol
C06589 12 cis-2,3-Dihydro-2,3-dihydroxybiphenyl
C06762 12 4-Hydroxy-2-oxohexanoic acid
C06892 12 2-Deoxy-5-keto-D-gluconic acid
C07087 12 2-Hydroxy-6-oxoocta-2,4,7-trienoate
C07209 12 3-Methylbenzaldehyde
C07214 12 2-Methylbenzaldehyde
C07729 12 Dibenzofuran
C09816 12 Benzylsuccinate
C10700 12 4'-Hydroxyacetophenone
C11437 12 1-Deoxy-D-xylulose 5-phosphate
C11588 12 cis-3-(Carboxy-ethyl)-3,5-cyclo-hexadiene-1,2-diol
C11811 12 1-Hydroxy-2-methyl-2-butenyl 4-diphosphate
C12623 12 trans-2,3-Dihydroxycinnamate
C13631 12 2,2-Bis(4-hydroxyphenyl)-1-propanol
C14086 12 2-Hydroxy-3-methylbenzalpyruvate
C14095 12 2-Hydroxy-3-carboxybenzalpyruvate
C00085 13 D-Fructose 6-phosphate
C00095 13 D-Fructose
C00199 13 D-Ribulose 5-phosphate
C00204 13 2-Dehydro-3-deoxy-D-gluconate
C00279 13 D-Erythrose 4-phosphate
C00309 13 D-Ribulose
C00310 13 D-Xylulose
C00333 13 D-Galacturonate
C00341 13 Geranyl diphosphate
C00345 13 6-Phospho-D-gluconate
C00379 13 Xylitol
C00507 13 L-Rhamnose
C00508 13 L-Ribulose
C00522 13 (R)-Pantoate
C00532 13 L-Arabitol
C00597 13 3-Phosphoglycerate
C00601 13 Phenylacetaldehyde
C00618 13 3-Dehydro-L-gulonate
C00672 13 2-Deoxy-D-ribose 1-phosphate
C01019 13 6-Deoxy-L-galactose
C01053 13 (R)-4-Dehydropantoate
C01097 13 D-Tagatose 6-phosphate
C01101 13 L-Ribulose 5-phosphate
C01112 13 D-Arabinose 5-phosphate
C01187 13 3-Deoxy-D-manno-octulosonate
C01188 13 3-Hydroxy-2-methylpropanoate
C01216 13 2-Dehydro-3-deoxy-D-galactonate
C01390 13 Prenol
C01508 13 L-Lyxose
C01801 13 Deoxyribose
C02170 13 Methylmalonate
C02274 13 Dihydrocoumarin
C02431 13 L-Rhamnofuranose
C02457 13 Propane-1,3-diol
C02488 13 (R)-2-Ethylmalate
C02569 13 Neryl diphosphate
C02624 13 2,3-Dimethylmalate
C02631 13 2-Isopropylmaleate
C02670 13 D-Glucuronolactone
C02730 13 2-Succinylbenzoate
C02763 13 enol-Phenylpyruvate
C03012 13 Naphthalene-1,2-diol
C03057 13 2-Carboxybenzaldehyde
C03291 13 L-Xylulose 5-phosphate
C03672 13 3-(4-Hydroxyphenyl)lactate
C03906 13 beta-L-Arabinose 1-phosphate
C03964 13 (R)-3-(4-Hydroxyphenyl)lactate
C04002 13 But-1-ene-1,2,4-tricarboxylate
C04043 13 3,4-Dihydroxyphenylacetaldehyde
C04044 13 3-(2,3-Dihydroxyphenyl)propanoate
C04225 13 (Z)-But-2-ene-1,2,3-tricarboxylate
C04642 13 2-Hydroxy-5-carboxymethylmuconate semialdehyde
C05345 13 beta-D-Fructose 6-phosphate
C05350 13 2-Hydroxy-3-(4-hydroxyphenyl)propenoate
C05593 13 3-Hydroxyphenylacetate
C05601 13 4-Hydroxy-2-oxo-heptanedioate
C05607 13 Phenyllactate
C05852 13 2-Hydroxyphenylacetate
C05984 13 2-Hydroxybutanoic acid
C06001 13 (S)-3-Hydroxyisobutyrate
C06030 13 Methyloxaloacetate
C06044 13 4-Hydroxyphenylethanol
C06201 13 2,4-Dihydroxyhept-2-enedioate
C06588 13 Biphenyl
C06761 13 (4E)-2-Oxohexenoic acid
C06891 13 D-2,3-Diketo 4-deoxy-epi-inositol
C07085 13 3-Vinylcatechol
C07123 13 2-Hydroxy-6-oxo-octa-2,4-dienoate
C07213 13 2-Methylbenzyl alcohol
C07216 13 3-Methylbenzyl alcohol
C11354 13 2-Hydroxy-cis-hex-2,4-dienoate
C11434 13 2-C-Methyl-D-erythritol 4-phosphate
C11527 13 4-Hydroxymandelate
C12456 13 3-Dimethylallyl-4-hydroxyphenylpyruvate
C12621 13 trans-3-Hydroxycinnamate
C13624 13 Bisphenol A
C13632 13 4,4'-Dihydroxy-alpha-methylstilbene
C13633 13 2,2-Bis(4-hydroxyphenyl)-propanoic acid
C13638 13 1-(4'-Hydroxyphenyl)ethanol
C14085 13 2-Hydroxy-8-methylchromene-2-carboxylate
C14094 13 2-Carboxy-2-hydroxy-8-carboxychromene
C00031 14 D-Glucose
C00092 14 D-Glucose 6-phosphate
C00117 14 D-Ribose 5-phosphate
C00121 14 D-Ribose
C00159 14 D-Mannose
C00191 14 D-Glucuronate
C00257 14 D-Gluconic acid
C00267 14 alpha-D-Glucose
C00275 14 D-Mannose 6-phosphate
C00281 14 Sedoheptulose 7-phosphate
C00392 14 Mannitol
C00447 14 Sedoheptulose 1,7-bisphosphate
C00448 14 trans,trans-Farnesyl diphosphate
C00474 14 Ribitol
C00476 14 D-Lyxose
C00514 14 D-Mannonate
C00521 14 (-)-Limonene
C00558 14 D-Tagaturonate
C00644 14 D-Mannitol 1-phosphate
C00665 14 beta-D-Fructose 2,6-bisphosphate
C00668 14 alpha-D-Glucose 6-phosphate
C00691 14 2,4,6/3,5-Pentahydroxycyclohexanone
C00794 14 D-Sorbitol
C00795 14 D-Tagatose
C00800 14 L-Gulonate
C00817 14 D-Altronate
C00880 14 D-Galactonate
C00922 14 Dimethylmaleate
C01040 14 L-Gulono-1,4-lactone
C01068 14 D-Ribitol 5-phosphate
C01096 14 Sorbitol 6-phosphate
C01113 14 D-Galactose 6-phosphate
C01172 14 beta-D-Glucose 6-phosphate
C01218 14 6-Phospho-2-dehydro-D-gluconate
C01236 14 D-Glucono-1,5-lactone 6-phosphate
C01275 14 (3E)-4-(2-Carboxyphenyl)-2-oxobut-3-enoate
C01328 14 HO-
C01394 14 Xylose
C01504 14 Indanone
C01904 14 D-Arabitol
C02083 14 Styrene oxide
C02273 14 Digalacturonate
C02336 14 beta-D-Fructose
C02344 14 (-)-endo-Fenchol
C02462 14 Sabinene hydrate
C02572 14 O-Feruloylquinate
C02666 14 Coniferyl aldehyde
C02895 14 Xylitol 5-phosphate
C02985 14 L-Fucose 1-phosphate
C03063 14 2-Oxohept-3-enedioate
C03190 14 (+)-Bornyl-diphosphate
C03203 14 1-Hydroxy-2-naphthoate
C03267 14 beta-D-Fructose 2-phosphate
C03393 14 4-Phospho-D-erythronate
C04037 14 1-Phospho-alpha-D-galacturonate
C04186 14 5-Carboxymethyl-2-hydroxymuconate
C04314 14 cis-1,2-Dihydronaphthalene-1,2-diol
C04349 14 (4S)-4,6-Dihydroxy-2,5-dioxohexanoate
C04411 14 (2R,3S)-3-Isopropylmalate
C04471 14 (4S,5S)-4,5-Dihydroxy-2,6-dioxohexanoate
C04478 14 3-Deoxy-D-manno-octulosonate 8-phosphate
C04575 14 (4R,5S)-4,5,6-Trihydroxy-2,3-dioxohexanoate
C05382 14 D-Sedoheptulose 7-phosphate
C05600 14 2-Hydroxyhepta-2,4-dienedioate
C05662 14 Homoisocitrate
C05853 14 Phenylethyl alcohol
C06019 14 D-arabino-3-Hexulose 6-phosphate
C06074 14 Myrcene
C06075 14 Terpinolene
C06076 14 Comphene
C06077 14 Pinene
C06099 14 (+)-Limonene
C06205 14 1,2-Dihydronaphthalene-1,2-diol
C06307 14 (-)-beta-Pinene
C06308 14 (-)-alpha-Pinene
C06311 14 Galactitol 1-phosphate
C06430 14 D-Galacturonolactone
C06728 14 3-Ethylcatechol
C06760 14 2-Hydroxy-5-methyl-cis,cis-muconic semialdehyde
C06986 14 Spirodilactone
C07084 14 Styrene cis-glycol
C07086 14 Phenylacetic acid
C07208 14 m-Xylene
C07212 14 o-Xylene
C07479 14 2-Oxo-5-methyl-cis-muconate
C09756 14 Homoeriodictyol
C11457 14 3-(3-Hydroxy-phenyl)-propanoic acid
C11713 14 beta-Naphthol
C12457 14 3-Dimethylallyl-4-hydroxymandelic acid
C12459 14 3-Dimethylallyl-4-hydroxybenzaldehyde
C13629 14 1,2-Bis(4-hydroxyphenyl)-2-propanol
C13637 14 4-Ethylphenol
C14084 14 1,2-Dihydroxy-8-methylnaphthalene
C14093 14 1,2-Dihydroxy-8-carboxynaphthalene
C14448 14 Glyoxal
C14783 14 1,2-Naphthoquinone
C14899 14 3-Dehydro-L-gulonate 6-phosphate
C15556 14 3,4-Dihydroxy-2-butanone 4-phosphate
C00089 15 Sucrose
C00103 15 D-Glucose 1-phosphate
C00124 15 D-Galactose
C00137 15 myo-Inositol
C00185 15 Cellobiose
C00198 15 D-Glucono-1,5-lactone
C00208 15 Maltose
C00221 15 beta-D-Glucose
C00247 15 L-Sorbose
C00252 15 Isomaltose
C00322 15 2-Oxoadipate
C00353 15 Geranylgeranyl diphosphate
C00590 15 Coniferyl alcohol
C00620 15 alpha-D-Ribose 1-phosphate
C00629 15 2-Dehydro-D-gluconate
C00636 15 D-Mannose 1-phosphate
C00663 15 beta-D-Glucose 1-phosphate
C00689 15 alpha,alpha'-Trehalose 6-phosphate
C00751 15 Squalene
C00829 15 Naphthalene
C00905 15 D-Fructuronate
C00964 15 (-)-trans-Carveol
C01062 15 5-Dehydro-D-gluconate
C01083 15 alpha,alpha-Trehalose
C01123 15 (-)-trans-Isopiperitenol
C01151 15 D-Ribose 1,5-bisphosphate
C01177 15 Inositol 1-phosphate
C01195 15 1-Phospho-alpha-D-glucuronate
C01494 15 Ferulate
C01685 15 D-Ribonate
C01697 15 Galactitol
C01710 15 Indan-1-ol
C01841 15 Pentalenene
C01860 15 Trichodiene
C02004 15 Aristolochene
C02024 15 D-Mannuronate
C02076 15 Sedoheptulose
C02295 15 Methylitaconate
C02452 15 Perillyl alcohol
C02591 15 Sucrose 6-phosphate
C02655 15 6-Acetyl-D-glucose
C02779 15 2-Dehydro-D-glucose
C02888 15 Sorbose 1-phosphate
C02995 15 Maltose 6'-phosphate
C03107 15 D-Glucono-1,4-lactone
C03115 15 Farnesyl triphosphate
C03289 15 L-xylo-Hexulonolactone
C03383 15 D-Galactono-1,4-lactone
C03387 15 D-Glucurono-6,2-lactone
C03428 15 Presqualene diphosphate
C03652 15 (2R,3S)-2,3-Dimethylmalate
C04006 15 1D-myo-Inositol 3-phosphate
C04052 15 5-Carboxy-2-oxohept-3-enedioate
C04053 15 5-Dehydro-4-deoxy-D-glucuronate
C04236 15 (2S)-2-Isopropyl-3-oxosuccinate
C04287 15 3,5/4-Trihydroxycyclohexa-1,2-dione
C04359 15 1-Deoxy-D-altro-heptulose 7-phosphate
C04534 15 6-Phospho-beta-D-glucosyl-(1,4)-D-glucose
C05385 15 D-Glucuronate 1-phosphate
C05411 15 L-Xylonate
C05412 15 L-Lyxonate
C05422 15 L-Dehydroascorbate
C05533 15 Oxaloglutarate
C06046 15 Salidroside
C06054 15 2-Oxo-3-hydroxy-4-phosphobutanoate
C06111 15 Nerolidyl diphosphate
C06187 15 Arbutin 6-phosphate
C06312 15 L-Tagatose 6-phosphate
C06394 15 (+)-delta-Cadinene
C06727 15 cis-1,2-Dihydro-3-ethylcatechol
C06730 15 4-Methylcatechol
C07083 15 Styrene
C07271 15 Limonene-1,2-epoxide
C07478 15 2-Hydroxy-5-methyl-cis,cis-muconate
C07719 15 2-Formyl-1-indanone
C07720 15 3-Hydroxy-1-indanone
C07836 15 D-glycero-D-manno-Heptose 7-phosphate
C11356 15 trans,trans,cis-Geranylgeranyl diphosphate
C11409 15 (+)-trans-Carveol
C11427 15 1-Hydroxy-2-naphthaldehyde
C12142 15 Vetispiradiene
C12204 15 5-Hydroxyconiferaldehyde
C12458 15 3-Dimethylallyl-4-hydroxybenzoate
C14083 15 cis-1,2-Dihydroxy-1,2-dihydro-8-methylnaphthalene
C14092 15 cis-1,2-Dihydroxy-1,2-dihydro-8-carboxynaphthalene
C14784 15 1,2-Dihydroxy-3,4-epoxy-1,2,3,4-tetrahydronaphthalene
C14786 15 (1R,2S)-Naphthalene 1,2-oxide
C14787 15 (1S,2R)-Naphthalene 1,2-oxide
C00072 16 Ascorbate
C00119 16 5-Phospho-alpha-D-ribose 1-diphosphate
C00233 16 4-Methyl-2-oxopentanoate
C00243 16 Lactose
C00273 16 5-Dehydro-D-fructose
C00446 16 alpha-D-Galactose 1-phosphate
C00492 16 Raffinose
C00660 16 D-Glucose 1,6-bisphosphate
C00761 16 Coniferin
C00770 16 L-Idonate
C01054 16 (S)-2,3-Epoxysqualene
C01093 16 Cellobiono-1,5-lactone
C01225 16 sn-glycero-3-Phospho-1-inositol
C01231 16 alpha-D-Glucose 1,6-bisphosphate
C01235 16 1-alpha-D-Galactosyl-myo-inositol
C01414 16 Casbene
C01507 16 L-Iditol
C01742 16 Palatinose
C01752 16 Scopoletin
C01767 16 (-)-Carvone
C02048 16 Laminaribiose
C02130 16 Acetyl-maltose
C02143 16 D-threo-Aldose
C02360 16 2-Hydroxyadipate
C02485 16 (-)-Isopiperitenone
C02576 16 Perillyl aldehyde
C02669 16 D-Galactono-1,5-lactone
C02780 16 2,5-Didehydro-D-gluconate
C02930 16 2-Methyleneglutarate
C02964 16 D-Glucosyl-D-mannose
C03269 16 D-galacto-Hexodialdose
C03427 16 Prephytoene diphosphate
C03465 16 3-Methyl-2-oxopentanoate
C03546 16 myo-Inositol 4-phosphate
C03657 16 1,4-Dihydroxy-2-naphthoate
C03661 16 1F-beta-D-Fructosylsucrose
C03736 16 alpha-D-Ribose 5-phosphate
C04062 16 D-myo-Inositol 1,3-bisphosphate
C04063 16 D-myo-Inositol 3,4-bisphosphate
C04112 16 3-Methyl-cis,cis-hexadienedioate
C04299 16 D-myo-Inositol 1,2-cyclic phosphate
C04514 16 (1S,2S)-1,2-Dihydronaphthalene-1,2-diol
C04574 16 di-trans,poly-cis-Undecaprenyl diphosphate
C04733 16 4-(4-Deoxy-beta-D-gluc-4-enuronosyl)-D-galacturonate
C05396 16 Lactose 6-phosphate
C05399 16 Melibiitol
C05400 16 Epimelibiose
C05401 16 3-beta-D-Galactosyl-sn-glycerol
C05402 16 Melibiose
C05427 16 Phytyl diphosphate
C05615 16 Lignin
C05619 16 5-Hydroxyferulate
C06083 16 Tetrahymanol
C06084 16 Hopanoid
C06089 16 ent-Copalyl diphosphate
C06118 16 4-(4-Deoxy-alpha-D-gluc-4-enuronosyl)-D-galacturonate
C06219 16 Cellotriose
C06222 16 Sedoheptulose 1-phosphate
C06309 16 Diplopterol
C06310 16 Diploptene
C06440 16 2-Dehydro-D-glucono-1,5-lactone
C06729 16 cis-1,2-Dihydroxy-4-methylcyclohexa-3,5-diene-1-carboxylate
C07111 16 Ethylbenzene
C07276 16 Limonene-1,2-diol
C07718 16 2-Hydroxy-4-(1-oxo-1,3-dihydro-2H-inden-2-ylidene)-but-2-enoic acid
C07728 16 3-Isochromanone
C11383 16 (+)-(S)-Carvone
C11426 16 cis-4-(1'-Hydroxynaphth-2'-yl)-2-oxobut-3-enoate
C11472 16 D-glycero-D-manno-Heptose 1,7-bisphosphate
C11714 16 alpha-Naphthol
C11893 16 Cembrene
C11894 16 Taxa-4(5),11(12)-diene
C11901 16 Copalyl diphosphate
C11902 16 syn-Copalyl diphosphate
C12205 16 5-Hydroxyconiferyl alcohol
C14082 16 1-Methylnaphthalene
C14091 16 1-Naphthoic acid
C14103 16 4-Methylsalicylate
C15483 16 D-Galactonolactone
C15548 16 2-alpha-D-Glucosyl-D-glucose
C15585 16 myo-Inositol phosphate
C00425 17 Dehydroascorbate
C00489 17 Glutarate
C01041 17 Monodehydroascorbate
C01115 17 L-Galactono-1,4-lactone
C01220 17 1D-myo-Inositol 1,4-bisphosphate
C01243 17 1D-myo-Inositol 1,3,4-trisphosphate
C01454 17 Toluate
C01582 17 Galactose
C01613 17 Stachyose
C01620 17 Threonate
C01724 17 Lanosterol
C01902 17 Cycloartenol
C02013 17 Cellotetraose
C02325 17 Sinapyl alcohol
C02646 17 4-Coumaryl alcohol
C03971 17 1F-alpha-D-Galactosylraffinose
C04509 17 di-trans,poly-cis-Decaprenyl diphosphate
C04559 17 4-Carboxymethyl-4-methylbut-2-en-1,4-olide
C05404 17 D-Gal alpha 1->6D-Gal alpha 1->6D-Glucose
C05413 17 Phytoene
C05421 17 cis-Phytoene
C06085 17 Triterpenoid
C06086 17 Pimaradiene
C06090 17 ent-Kaurene
C07112 17 1-Phenylethanol
C07717 17 3,4-Dihydroxyfluorene
C07727 17 2-Indanone
C07838 17 D-glycero-D-manno-Heptose 1-phosphate
C08615 17 alpha-Amyrin
C08616 17 beta-Amyrin
C08628 17 Lupeol
C10906 17 D-Fructose
C11395 17 (4R,6R)-cis-Carveol
C11408 17 (4S,6S)-cis-Carveol
C11412 17 (1R,4S)-Iso-dihydrocarvone
C11425 17 2-Hydroxy-2H-benzo[h]chromene-2-carboxylate
C11877 17 (+)-Sandaracopimaradiene
C11878 17 (-)-Abietadiene
C11879 17 Levopimaradiene
C11880 17 Neoabietadiene
C11881 17 Palustradiene
C11891 17 Aphidicol-16-ene
C11892 17 Aphidicol-15-ene
C11924 17 Perillic acid
C11937 17 (1S,4R)-1-Hydroxy-2-oxolimonene
C13309 17 2-Phytyl-1,4-naphthoquinone
C14089 17 1-Hydroxymethylnaphthalene
C14090 17 1-Naphthaldehyde
C01245 18 D-myo-Inositol 1,4,5-trisphosphate
C01272 18 1D-myo-Inositol 1,3,4,5-tetrakisphosphate
C01533 18 Syringin
C03064 18 3-Dehydro-L-threonate
C03164 18 Phenanthrene-3,4-diol
C03273 18 5-Oxopentanoate
C04477 18 1D-myo-Inositol 1,3,4,6-tetrakisphosphate
C04558 18 4-Carboxymethyl-3-methylbut-2-en-1,4-olide
C05108 18 14-Demethyllanosterol
C05109 18 24,25-Dihydrolanosterol
C05414 18 Phytofluene
C05437 18 Zymosterol
C05608 18 4-Hydroxycinnamyl aldehyde
C05610 18 Sinapoyl aldehyde
C05855 18 4-Hydroxycinnamyl alcohol 4-D-glucoside
C06218 18 Cellopentaose
C06758 18 p-Tolualdehyde
C07113 18 Acetophenone
C07350 18 3-Methyl-1-(2,4,6-trihydroxyphenyl)butan-1-one
C07715 18 Fluorene
C08980 18 Soyasapogenol B
C11405 18 (3R)-3-Isopropenyl-6-oxoheptanoate
C11410 18 (1R,2S,4S)- Neoiso-dihydrocarveol
C11411 18 (1R,2R,4S)-Iso-dihydrocarveol
C11415 18 (1S,4S)-Dihydrocarvone
C11455 18 4,4-Dimethyl-5alpha-cholesta-8,14,24-trien-3beta-ol
C11505 18 Propene
C11872 18 Kaur-16-en-18-ol
C01284 19 1D-myo-Inositol 1,3,4,5,6-pentakisphosphate
C04468 19 (+)-cis-3,4-Dihydrophenanthrene-3,4-diol
C05110 19 4alpha-Methylcholesta-8-en-3beta-ol
C05430 19 zeta-Carotene
C05439 19 5alpha-Cholesta-7,24-dien-3beta-ol
C06217 19 Cellohexaose
C06711 19 Fluoren-9-ol
C06757 19 4-Methylbenzyl alcohol
C07114 19 Benzoyl acetate
C07189 19 2-Hydroxyacetophenone
C07721 19 (+)-(3S,4R)-cis-3,4-Dihydroxy-3,4-dihydrofluorene
C07724 19 1,2-Dihydroxyfluorene
C11404 19 (3R)-6-Hydroxy-3-isopropenyl-heptanoate
C11413 19 (1S,2S,4S)-Dihydrocarveol
C11416 19 (1S,2R,4S)-Neo-dihydrocarveol
C11506 19 (R)-1,2-Epoxypropane
C11507 19 (S)-1,2-Epoxypropane
C11555 19 1D-myo-Inositol 1,4,5,6-tetrakisphosphate
C11873 19 Kaur-16-en-18-al
C15508 19 1,2-Epoxypropane
C01189 20 5alpha-Cholest-7-en-3beta-ol
C01204 20 myo-Inositol hexakisphosphate
C01477 20 Apigenin
C02947 20 4-Coumaroylshikimate
C03526 20 O-Sinapoylglucarolactone
C03582 20 3,4',5-Trihydroxystilbene
C03845 20 5alpha-Cholest-8-en-3beta-ol
C04520 20 1D-myo-Inositol 3,4,5,6-tetrakisphosphate
C05111 20 Methostenol
C05431 20 Neurosporene
C06216 20 Celloheptaose
C06561 20 Isosalipurpol
C06712 20 Fluoren-9-one
C06756 20 p-Xylene
C07725 20 2-Hydroxy-4-(2-oxo-1,3-dihydro-2H-inden-1-ylidene)but-2-enoic acid
C08650 20 Isoliquiritigenin
C11402 20 (4R,7R)-4-Isopropenyl-7-methyl-2-oxo-oxepanone
C11874 20 Kaur-16-en-18-oic acid
C00509 21 Naringenin
C01164 21 Cholesta-5,7-dien-3beta-ol
C01460 21 Vitexin
C01514 21 Luteolin
C01714 21 Apigenin-6-C-glucoside
C04563 21 D-myo-Inositol 1,2,4,5,6-pentakisphosphate
C04579 21 Inositol 1,2,3,4,5-pentakisphosphate
C07722 21 3,4-Dihydroxy-3,4-dihydro-9-fluorenone
C07726 21 1-Formyl-2-indanone
C08576 21 Aureusidin
C09762 21 Liquiritigenin
C10192 21 Tricetin
C11174 21 1-Diphosinositol pentakisphosphate
C11526 21 5-PP-InsP5
C11875 21 ent-7alpha-Hydroxykaur-16-en-19-oic acid
C12631 21 2-Hydroxy-2,3-dihydrogenistein
C14146 21 alpha-Zeacarotene
C00187 22 Cholesterol
C00974 22 Dihydrokaempferol
C01592 22 Licodione
C05443 22 Vitamin D3
C05631 22 Eriodictyol
C05911 22 Pentahydroxyflavanone
C06093 22 Gibberellin A12 aldehyde
C06563 22 Genistein
C07723 22 4-Hydroxy-9-fluorenone
C08586 22 delta-Carotene
C10208 22 Daidzein
C11876 22 6beta,7beta-Dihydroxykaurenoic acid
C12124 22 Apiforol
C15525 22 2',3,4,4',6'-Pentahydroxychalcone
C00599 23 Cholest-4-en-3-one
C01617 23 Taxifolin
C01802 23 Desmosterol
C02495 23 2'-Hydroxydaidzein
C02906 23 Dihydromyricetin
C03594 23 7alpha-Hydroxycholesterol
C03648 23 cis-3,4-Leucopelargonidin
C03855 23 Cholesteryl-beta-D-glucoside
C05418 23 Cholesterol-5beta,6beta-epoxide
C05419 23 Cholesterol-5alpha,6beta-epoxide
C05432 23 Lycopene
C05433 23 alpha-Carotene
C05500 23 20alpha-Hydroxycholesterol
C05502 23 22beta-Hydroxycholesterol
C05903 23 Kaempferol
C05907 23 Luteoforol
C11857 23 Gibberellin A12
C12134 23 2'-Hydroxygenistein
C13550 23 24-Hydroxycholesterol
C15567 23 2,7,4'-Trihydroxyisoflavanone
C00389 24 Quercetin
C00852 24 Chlorogenate
C02927 24 2-Caffeoylisocitrate
C03052 24 2,3-Dihydrogossypetin
C03091 24 5beta-Cholestan-3-one
C03238 24 5alpha-Cholestan-3-one
C03567 24 2'-Hydroxydihydrodaidzein
C03910 24 (24R,24'R)-Fucosterol epoxide
C05425 24 3beta,5alpha,6beta-Cholestanetriol
C05435 24 gamma-Carotene
C05455 24 7alpha-Hydroxycholest-4-en-3-one
C05499 24 17alpha,20alpha-Dihydroxycholesterol
C05501 24 20alpha,22beta-Dihydroxycholesterol
C05904 24 Pelargonidin
C05906 24 Leucocyanidin
C05909 24 Leucodelphinidin
C08601 24 Lutein
C09320 24 Afzelechin
C10107 24 Myricetin
C10945 24 Caffeic aldehyde
C11860 24 Gibberellin A15 open lactone
C15518 24 (24S)-Cholest-5-ene-3beta,7alpha,24-triol
C01481 25 Caffeate
C01750 25 Quercitrin
C02373 25 4-Methylpentanal
C04524 25 2-Protocatechoylphloroglucinolcarboxylate
C05138 25 17alpha-Hydroxypregnenolone
C05451 25 7alpha-Hydroxy-5beta-cholestan-3-one
C05457 25 7alpha,12alpha-Dihydroxycholest-4-en-3-one
C05905 25 Cyanidin
C05908 25 Delphinidin
C06562 25 (+)-Catechin
C11861 25 Gibberellin A24
C12127 25 (+)-Gallocatechin
C12128 25 (-)-Epiafzelechin
C12206 25 Caffeyl alcohol
C12316 25 cis-Dihydroquercetin
C01176 26 17alpha-Hydroxyprogesterone
C01227 26 3beta-Hydroxyandrost-5-en-17-one
C04529 26 (3S,4S)-3-Hydroxytetradecane-1,3,4-tricarboxylate
C04655 26 (2S,3S)-2-Hydroxytridecane-1,2,3-tricarboxylate
C05452 26 3alpha,7alpha-Dihydroxy-5beta-cholestane
C05453 26 7alpha,12alpha-Dihydroxy-5beta-cholestan-3-one
C05487 26 17alpha,21-Dihydroxypregnenolone
C09727 26 (-)-Epicatechin
C11862 26 Gibberellin A36
C12136 26 (-)-Epigallocatechin
C00280 27 Androst-4-ene-3,17-dione
C04295 27 Androst-5-ene-3beta,17beta-diol
C04518 27 17alpha,20alpha-Dihydroxypregn-4-en-3-one
C05139 27 16alpha-Hydroxydehydroepiandrosterone
C05444 27 3alpha,7alpha,26-Trihydroxy-5beta-cholestane
C05454 27 3alpha,7alpha,12alpha-Trihydroxy-5beta-cholestane
C05488 27 11-Deoxycortisol
C05489 27 11beta,17alpha,21-Trihydroxypregnenolone
C05497 27 21-Deoxycortisol
C11859 27 Gibberellin A37 open lactone
C00535 28 Testosterone
C00735 28 Cortisol
C05140 28 16alpha-Hydroxyandrost-4-ene-3,17-dione
C05290 28 19-Hydroxyandrost-4-ene-3,17-dione
C05445 28 3alpha,7alpha-Dihydroxy-5beta-cholestan-26-al
C05446 28 3alpha,7alpha,12alpha,26-Tetrahydroxy-5beta-cholestane
C00762 29 Cortisone
C01301 29 3alpha,7alpha,12alpha-Trihydroxy-5beta-cholestan-26-al
C02821 29 Cortisol 21-acetate
C04554 29 3alpha,7alpha-Dihydroxy-5beta-cholestanate
C05294 29 19-Hydroxytestosterone
C05297 29 19-Oxoandrost-4-ene-3,17-dione
C05471 29 11beta,17alpha,21-Trihydroxy-5beta-pregnane-3,20-dione
C00468 30 Estrone
C03588 30 4,5alpha-Dihydrocortisone
C04722 30 3alpha,7alpha,12alpha-Trihydroxy-5beta-cholestanoate
C05295 30 19-Oxotestosterone
C05469 30 17alpha,21-Dihydroxy-5beta-pregnane-3,11,20-trione
C05472 30 Urocortisol
C00951 31 Estradiol-17beta
C02537 31 Estradiol-17alpha
C05298 31 2-Hydroxyestrone
C05300 31 16alpha-Hydroxyestrone
C05470 31 Urocortisone
C05482 31 Cortol
C05141 32 Estriol
C05301 32 2-Hydroxyestradiol-17beta
C05481 32 Cortolone
C00249 34 Hexadecanoic acid
C00517 34 Hexadecanal
C00823 35 1-Hexadecanol
C01948 35 Pentadecanal
C02788 35 2-trans-Hexadecenal

reactions:
ID generation name

R00002 2 Reduced ferredoxin:dinitrogen oxidoreductase (ATP-hydrolysing)
R00009 2 hydrogen-peroxide:hydrogen-peroxide oxidoreductase
R00086 2 ATP phosphohydrolase (protein-secreting)
R00090 2 NADH:hydrogen-peroxide oxidoreductase
R03743 2 beta-Lactamhydrolase
R04318 2 
R00004 3 Pyrophosphate phosphohydrolase
R00067 3 Reduced ferredoxin:dinitrogen oxidoreductase (ATP-hydrolysing)
R00275 3 Superoxide:superoxide oxidoreductase
R00700 3 Hydrogen:NAD+ oxidoreductase
R04103 3 Penicillin amidohydrolase
R05746 3 phosphonate:NAD+ oxidoreductase
R07171 3 NADH:oxygen oxidoreductase
R00136 4 ATP:polyphosphate phosphotransferase
R00138 4 Triphosphate phosphohydrolase
R01241 4 
R00227 5 Acetyl-CoA hydrolase
R00229 5 Acetate:CoA ligase (ADP-forming)
R00315 5 ATP:acetate phosphotransferase
R00317 5 Acetyl phosphate phosphohydrolase
R00318 5 Phosphonoacetate phosphonohydrolase
R00320 5 Pyrophosphate:acetate phosphotransferase
R00710 5 Acetaldehyde:NAD+ oxidoreductase
R00815 5 phenol,NADPH:oxogen oxidoreductase (2-hydroxylating)
R02504 5 Trimetaphosphate hydrolase
R00058 6 1,2-Benzenediol:oxygen oxidoreductase
R00080 6 Catechol:oxygen oxidoreductase (dimerizing)
R00228 6 acetaldehyde:NAD+ oxidoreductase (CoA-acetylating)
R00230 6 Acetyl-CoA:orthophosphate acetyltransferase
R00238 6 Acetyl-CoA:acetyl-CoA C-acetyltransferase
R00747 6 2-Phosphonoacetaldehyde phosphonohydrolase
R00754 6 Ethanol:NAD+ oxidoreductase
R00812 6 cis-1,2-dihydrobenzene-1,2-diol:NAD+ oxidoreductase
R00814 6 trans-1,2-dihydrobenzene-1,2-diol:NADP+ oxidoreductase
R00816 6 Catechol:oxygen 2,3-oxidoreductase(decyclizing)
R00817 6 Catechol:oxygen 1,2-oxidoreductase(decyclizing)
R05351 6 
R05380 6 Acetaldehyde hydro-lyase
R01358 7 Acetoacetyl-CoA hydrolase
R01359 7 Acetoacetyl-CoA:acetate CoA-transferase
R01975 7 (S)-3-Hydroxybutanoyl-CoA:NAD+ oxidoreductase
R01977 7 (R)-3-Hydroxybutanoyl-CoA:NADP+ oxidoreductase
R01978 7 (S)-3-Hydroxy-3-methylglutaryl-CoA acetoacetyl-CoA-lyase(CoA-acetylating)
R02604 7 
R02762 7 2-Hydroxymuconate semialdehyde:NAD+ 6-oxidoreductase
R03543 7 benzene,NADH:oxygene 1,2-oxidoreductase
R03959 7 2,5-Dihydro-5-oxofuran-2-acetate lyase (decyclizing)
R05204 7 
R05444 7 
R05576 7 (S)-3-Hydroxybutanoyl-CoA:NADP+ oxidoreductase
R05842 7 ethylene oxide hydrolase
R06989 7 2,5-Dihydro-5-oxofuran-2-acetate lyase (decyclizing)
R00212 8 Acetyl-CoA:formate C-acetyltransferase
R00518 8 ATP:formate phosphotransferase
R00519 8 Formate:NAD+ oxidoreductase
R00521 8 Formyl-CoA hydrolase
R00604 8 Formaldehyde:NAD+ oxidoreductase
R00753 8 (S)-Lactate acetaldehyde-lyase
R01360 8 (S)-3-Hydroxy-3-methylglutaryl-CoA acetoacetate-lyase
R01361 8 (R)-3-Hydroxybutanoate:NAD+ oxidoreductase
R01366 8 Acetoacetate carboxy-lyase
R01367 8 Acetoacetate hydro-lyase
R01781 8 Glycol:NAD+ oxidoreductase
R02081 8 (R)-Mevalonate:NAD+ oxidoreductase (CoA-acetylating)
R02083 8 (S)-3-Hydroxy-3-methylglutaryl-CoA hydrolase
R02085 8 (S)-3-Hydroxy-3-methylglutaryl-CoA hydro-lyase
R02601 8 
R03026 8 (S)-3-Hydroxybutanoyl-CoA hydro-lyase
R03027 8 (3R)-3-Hydroxybutanoyl-CoA hydro-lyase
R03276 8 (S)-3-Hydroxybutanoyl-CoA 3-epimerase
R03966 8 
R04260 8 2-Oxo-2,5-dihydrofuran-5-acetate delta3-delat2-isomerase
R05138 8 
R05361 8 2-Hydroxy-6-oxo-6-(2-hydroxyphenoxy)-hexa-2,4-dienoatebenzoylhydrolase
R05595 8 
R06990 8 2-Oxo-2,5-dihydrofuran-5-acetate delta3-delat2-isomerase
R00006 9 2-Acetolactate pyruvate-lyase (carboxylating)
R00007 9 4-Hydroxy-4-methyl-2-oxoglutarate pyruvate-lyase
R00008 9 Parapyruvate pyruvate-lyase
R00048 9 (R)-3-((R)-3-Hydroxybutanoyloxy)-butanoate hydroxybutanoylhydrolase
R00132 9 Carbonic acid hydro-lyase
R00200 9 ATP:pyruvate O2-phosphotransferase
R00203 9 Pyruvaldehyde:NAD+ oxidoreductase
R00207 9 Pyruvate:oxygen 2-oxidoreductase (phosphorylating)
R00208 9 Phosphoenolpyruvate phosphohydrolase
R00209 9 Pyruvate:NAD+ 2-oxidoreductase (CoA-acetylating)
R00211 9 Glyoxylate:oxygen oxidoreductase
R00214 9 (S)-Malate:NADP+ oxidoreductase(oxaloacetate-decarboxylating)
R00215 9 (R)-Malate:NAD+ oxidoreductase (decarboxylating)
R00217 9 Oxaloacetate carboxy-lyase
R00218 9 acetylenedicarboxylate carboxy-lyase
R00219 9 
R00224 9 Pyruvate carboxy-lyase
R00226 9 (S)-2-Acetolactate pyruvate-lyase (carboxylating)
R00233 9 Malonyl-CoA carboxy-lyase
R00237 9 (3S)-Citramalyl-CoA pyruvate-lyase
R00273 9 oxalate:oxygen oxidoreductase
R00276 9 Carbon-monoxide:oxygen oxidoreductase
R00319 9 (S)-Lactate:oxygen 2-oxidoreductase(decarboxylating)
R00324 9 Acetylpyruvate acetylhydrolase
R00325 9 (3S)-citramalate pyruvate-lyase
R00522 9 Oxalate carboxy-lyase
R00602 9 Hydorogen-peroxide:hydrogen-peroxide oxidoreductase
R00605 9 methanol:NAD+ oxidoreductase
R00608 9 Methanol:oxygen oxidereductase
R00614 9 Formaldehyde:formaldehyde oxidoreductase
R00703 9 (S)-Lactate:NAD+ oxidoreductase
R00704 9 (R)-Lactate:NAD+ oxidoreductase
R00705 9 3-Oxopropanoate:NAD+ oxidoreductase (decarboxylating,CoA-acetylating)
R00750 9 
R00813 9 cis-1,2-dihydroxycyclohexa-3,5-diene-1-carboxylate:NAD+oxidoreductase
R00818 9 salicylate,NADH:oxygen oxidoreductase (1-hydroxylating,decarboxylating)
R00819 9 Benzoate,NADH:oxygen oxidoreductase (1,2-hydroxylating,decarboxylating)
R00820 9 1,6-dihydroxycyclohexa-2,4-diene-1-carboxylate:NAD+ oxidoreductase(decarboxylating)
R00821 9 2,3-Dihydroxybenzoate carboxy-lyase
R00822 9 Protocatechuate carboxy-lyase
R01171 9 Butanoyl-CoA:(acceptor) 2,3-oxidoreductase
R01238 9 4-Hydroxybenzoate carboxy-lyase
R01333 9 glycolaldehyde:NAD+ oxidoreductase
R01393 9 Hydroxypyruvate carboxy-lyase
R01446 9 (S)-lactaldehyde:NAD+ oxidoreductase
R01450 9 
R01550 9 Propan-2-ol:NADP+ oxidoreductase
R01782 9 2-Dehydro-3-deoxy-D-pentanoate glycoaldehyde-lyase
R01784 9 2-Dehydro-3-deoxy-L-pentanoate glycolaldehyde
R01908 9 Oxalyl-CoA carboxy-lyase
R02245 9 ATP:(R)-mevalonate 5-phosphotransferase
R02246 9 (R)-Mevalonate:NAD+ oxidoreductase
R02602 9 4-Oxalocrotonate carboxy-lyase
R02763 9 
R02991 9 4-Carboxymethylbut-3-en-4-olide enol-lactonohydrolase
R03028 9 Glutaconyl-1-CoA carboxy-lyase
R03031 9 Vinylacetyl-CoA delta3-delta2-isomerase
R03246 9 1,2,3-Trihydroxybenzene:oxygen 1,2-oxidoreductase (decyclizing)
R03470 9 4-Carboxymuconolactone carboxy-lyase
R04053 9 3-phosphonopyruvate carboxy-lyase
R04089 9 3-Methylcatechol:oxygen 2,3-oxidoreductase(decyclizing)
R04138 9 3-Methylcrotonoyl-CoA:carbon-dioxide ligase (ADP-forming)
R04223 9 
R05119 9 3-Butyn-1-al:NAD+ oxidoreductase
R05413 9 
R05508 9 
R06973 9 
R07399 9 
R00338 10 Oxaloacetate acetylhydrolase
R00339 10 (R,R)-Tartrate hydro-lyase
R00340 10 (S,S)-Tartrate hydro-lyase
R00341 10 ATP:oxaloacetate carboxy-lyase (transphosphorylating)
R00342 10 (S)-malate:NAD+ oxidoreductase
R00344 10 Pyruvate:carbon-dioxide ligase (ADP-forming)
R00345 10 Orthophosphate:oxaloacetate carboxyl-lyase (phosphorylating)
R00346 10 Pyrophosphate:oxaloacetate carboxy-lyase (transphosphorylating)
R00350 10 4-Hydroxy-4-carboxymethyl-2-oxoglutarate pyruvate-lyase
R00351 10 Citrate oxaloacetate-lyase ((pro-3S)-CH2COO- -> acetyl-CoA)
R00352 10 ATP:citrate oxaloacetate-lyase ((pro-3S)-CH2COO- ->acetyl-CoA)(ATP-dephosphorylating)
R00353 10 Malonyl-CoA:pyruvate carboxyltransferase
R00354 10 (3S)-Citryl-CoA oxaloacetate-lyase
R00360 10 (S)-Malate:oxygen oxidoreductase
R00362 10 Citrate oxaloacetate-lyase ((pro-3S)-CH2COO- -->acetate)
R00363 10 Oxaloacetate keto-enol-isomerase
R00466 10 Glyoxylate:oxygen oxidoreductase
R00468 10 Glyoxylate:NADP+ oxidoreductase (CoA-oxalylating)
R00472 10 L-Malate glyoxylate-lyase (CoA-acetylating)
R00475 10 (S)-2-Hydroxy-acid:oxygen 2-oxidoreductase
R00658 10 2-Phospho-D-glucerate hydro-lyase
R00661 10 Phosphoenolpyruvate 2,3-phosphonomutase
R00717 10 Glycolate:NAD+ oxidoreductase
R00740 10 3-Oxopropanoate:NADP+ oxidoreductase (decarboxylating,CoA-acetylating)
R00742 10 Acetyl-CoA:carbon-dioxide ligase (ADP-forming)
R00743 10 Acetyl-CoA:malonate CoA-transferase
R00744 10 
R01016 10 Glycerone-phosphate phospho-lyase
R01082 10 (S)-Malate hydro-lyase
R01142 10 Methane,NADH:oxygen oxidoreductase (hydroxylating)
R01144 10 Oxaloacetate-4-methyl-ester oxaloacetohydrolase
R01172 10 butyraldehyde:NAD+ oxidoreductase (CoA-acetylating)
R01174 10 Butanoyl-CoA:orthophosphate butanoyltransferase
R01177 10 Acetyl-CoA:acetyl-CoA C-acetyltransferase
R01179 10 Butanoyl-CoA:acetate CoA-transferase
R01181 10 2-Methylpropanoyl-CoA CoA-carbonylmutase
R01256 10 (S)-Malate:CoA ligase (ADP-forming)
R01293 10 4-hydroxybenzaldehyde:NAD+ oxidoreductase
R01295 10 benzoate,NADPH:oxygen oxidoreductase(4-hydroxylating)
R01296 10 4-hydroxybenzoate,NAD(P)H:oxygen oxidoreductase (3-hydroxylating)
R01297 10 4-hydroxybenzoate,NADH:oxygen oxidoreductase (1-hydroxylating,decarboxylating)
R01301 10 4-Hydroxybenzoyl-CoA hydrolase
R01302 10 
R01305 10 2,4'-Dihydroxyacetophenone oxidoreductase (C-C-bond-cleaving)
R01308 10 
R01334 10 2-Phosphoglycolate phosphohydrolase
R01335 10 
R01365 10 Butanoyl-CoA:acetoacetate CoA-transferase
R01388 10 D-Glycerate:NADP+ 2-oxidoreductase
R01390 10 
R01394 10 Hydroxypyruvate ketol-isomerase
R01419 10 Benzaldehyde:NAD+ oxidoreductase
R01421 10 Benzoyl phosphate phosphohydrolase
R01426 10 
R01447 10 (S)-Lactate:oxaloacetate oxidoreductase
R01505 10 2,3-dihydro-2,3-dihydroxybenzoate:NAD+ oxidoreductase
R01506 10 2,3-Dihydroxybenzoate:oxygen 2,3-oxidoreductase (decyclizing)
R01507 10 2,3-Dihydroxybenzoate:oxygen 3,4-oxidoreductase (decyclizing)
R01604 10 3-Oxopropanoate:NAD+ oxidoreductase
R01608 10 3-hydroxypropanoate:NAD+ oxidoreductase
R01611 10 3-Oxopropanoate hydro-lyase
R01627 10 3-Dehydroshikimate hydro-lyase
R01628 10 3-hydroxybenzoate,NADPH:oxygen oxidoreductase (4-hydroxylating)
R01629 10 
R01631 10 Protocatechuate:oxygen 3,4-oxidoreductase (decyclizing)
R01632 10 Protocatechuate:oxygen 4,5-oxidoreductase (decyclizing)
R01633 10 (3S,4R)-3,4-dihydroxycyclohexa-1,5-diene-1,4-dicarboxylate:NAD+oxidoreductase
R01634 10 3,4-Dihydroxyphthalate carboxy-lyase
R01635 10 4,5-Dihydroxyphthalate carboxy-lyase
R01735 10 (R)-Lactaldehyde:NAD+ 2-oxidoreductase
R02257 10 Propane-1,2-diol:NAD+ oxidoreductase
R02258 10 (S)-Propane-1,2-diol:NAD+ oxidoreductase
R02260 10 (S)-Lactaldehyde:NADP+ oxidoreductase
R02261 10 
R02278 10 2-Dehydro-3-deoxy-L-arabinonate hydro-lyase
R02419 10 (R)-Malate hydro-lyase
R02429 10 D-Xylonate hydro-lyase
R02491 10 L-Citramalyl-CoA hydro-lyase
R02522 10 L-Arabinonate hydro-lyase
R02527 10 (R)-Lactaldehyde:NAD+ oxidoreductase
R02528 10 
R02531 10 Lactaldehyde:NAD+ 1-oxidoreductase
R02606 10 2,6-Dioxo-6-phenylhexa-3-enoate benzoylhydrolase
R02941 10 salicylaldehyde:NAD+ oxidoreductase
R02942 10 Acetylsalicylate O-acetylhydrolase
R02947 10 2-Acetolactate carboxy-lyase
R02948 10 (S)-2-Hydroxy-2-methyl-3-oxobutanoate carboxy-lyase
R02955 10 Acetyl-CoA:citramalate CoA-transferase
R02963 10 Lactoyl-CoA hydro-lyase
R02988 10 3-oxoadipate:NAD+ oxidoreductase
R03032 10 D-Arabinonate hydro-lyase
R03051 10 2,3-Dihydroxy-3-methylbutanoate:NADP+ oxidoreductase (isomerizing)
R03052 10 2-Acetolactate methylmutase
R03153 10 Acetyl-CoA:citramalate CoA-transferase
R03245 10 ATP:(R)-5-phosphomevalonate phosphotransferase
R03247 10 Gallate carboxy-lyase
R03307 10 2-Carboxy-2,5-dihydro-5-oxofuran-2-acetate lyase (decyclizing)
R03566 10 3-Cresol,NADPH:oxogen oxidoreductase (2-hydroxylating)
R03568 10 4-Cresol,NADPH:oxogen oxidoreductase (2-hydroxylating)
R03608 10 o-Cresol,NADPH:oxogen oxidoreductase (2-hydroxylating)
R03693 10 (S)-2-Methylmalate hydro-lyase
R03884 10 (E)-Glutaconate CoA-transferase
R03896 10 (R)-2-Methylmalate hydro-lyase
R03937 10 
R03995 10 
R04088 10 Toluene-cis-1,2-dihydrodiol:NAD+ oxidoreductase
R04137 10 3-Hydroxyisopentyl-CoA hydro-lyase
R04177 10 2-Hydroxyethylenedicarboxylate hydro-lyase
R04375 10 
R04417 10 
R04439 10 (R)-2,3-Dihydroxy-3-methylbutanoate:NADP+ oxidoreductase(isomerizing)
R05071 10 (S)-2-Acetolactate methylmutase
R05078 10 
R05250 10 
R05274 10 vanillate:oxygen oxidoreductase (demethylating)
R05309 10 1,6-dihydroxy-5-methylcyclohexa-2,4-dienecarboxylate:NAD+oxidoreductase (decarboxylating)
R05314 10 1,2-Dihydroxy-6-methylcyclohexa-3,5-dienecarboxylate:NAD+oxidoreductase (decarboxylating)
R05337 10 
R05360 10 2-Hydroxy-6-oxo-6-(2-hydroxyphenyl)-hexa-2,4-dienoatebenzoylhydrolase
R05439 10 
R05603 10 
R05621 10 
R06510 10 
R06602 10 
R06603 10 
R06915 10 salicylate,NADH:oxygen oxidoreductase(1-hydroxylating,decarboxylating)
R06925 10 
R07183 10 acetylacetone:oxygen oxidoreductase
R07188 10 benzoate,NADH:oxygen oxidoreductase (1,2-hydroxylating)
R07253 10 acyl-CoA:malonyl-CoA C-acyltransferase (decarboxylating,oxoacyl-reducing, thioester-hydrolysing and cyclizing)
R07290 10 formyl-CoA:oxalate CoA-transferase
R00013 11 Glyoxylate carboxy-lyase (dimerizing)
R00027 11 2-Hydroxy-1,2-diphenylethanone benzaldehyde-lyase
R00053 11 Tannin acylhydrolase
R00264 11 2,5-dioxopentanoate:NADP+ 5-oxidoreductase
R00402 11 succinate:NAD+ oxidoreductase
R00470 11 4-Hydroxy-2-oxoglutarate glyoxylate-lyase
R00471 11 D-4-Hydroxy-2-oxoglutarate glyoxylate-lyase
R00473 11 (3S)-3-Carboxy-3-hydroxypropanoyl-CoA glyoxylate-lyase
R00477 11 3-Oxalomalate glyoxylate-lyase
R00842 11 sn-Glycerol-3-phosphate:NAD+ 2-oxidoreductase
R00846 11 sn-Glycerol-3-phosphate:oxygen 2-oxidoreductase
R00919 11 
R01010 11 Glycerone phosphate phosphohydrolase (alkaline optimum)
R01011 11 ATP:glycerone phosphotransferase
R01012 11 Phosphoenolpyruvate:glycerone phosphotransferase
R01014 11 Erythrulose-1-phosphate formaldehyde-lyase
R01015 11 D-Glyceraldehyde-3-phosphate ketol-isomerase
R01048 11 Glycerol hydro-lyase
R01085 11 3-Fumarylpyruvate acylhydrolase
R01087 11 Maleate cis-trans-isomerase
R01121 11 ATP:(R)-5-diphosphomevalonate carboxy-lyase (dehydrating)
R01180 11 3-Ethylmalate glyoxylate-lyase (CoA-butanoylating)
R01209 11 2,3-Dihydroxy-3-methylbutanoate hydro-lyase
R01210 11 3-Methyl-2-oxobutanoate:NAD+ oxidoreductase(CoA-mehtylpropanoylating)
R01322 11 Citrate:CoA ligase (ADP-forming)
R01323 11 Acetyl-CoA:citrate CoA-transferase
R01324 11 Citrate hydro-lyase
R01325 11 Citrate hydro-lyase
R01336 11 Carboxymethyloxysuccinate glycolate-lyase
R01364 11 4-Fumarylacetoacetate fumarylhydrola
R01511 11 D-Glycerate-3-phosphate phosphohydrolase
R01514 11 ATP:(R)-glycerate 3-phosphotransferase
R01518 11 2-Phospho-D-glycerate 2,3-phosphomutase
R01610 11 5-Dehydro-2-deoxy-D-glyconate-6-phosphatemalonate-semialdehyde-lyase
R01688 11 ATP:butyrate 1-phosphotransferase
R01689 11 butanoate:NAD+ delta2-oxidoreductase
R01714 11 5-O-(1-Carboxyvinyl)-3-phosphoshikimate phosphate-lyase
R01715 11 Chorismate pyruvatemutase
R01717 11 Chorismate hydroxymutase
R01745 11 (R)-Glycerate:NAD+ oxidoreductase
R01748 11 D-Glycerate-2-phosphate phosphohydrolase
R01749 11 D-Glycerate:NAD+ oxidoreductase (carboxylating)
R01751 11 (R,R)-Tartrate carboxy-lyase
R01752 11 D-Glyceraldehyde:NAD+ oxidoreductase
R01763 11 Benzyl alcohol:NAD+ oxidoreductase
R01764 11 Benzoylformate carboxy-lyase
R01785 11 L-Xylulose 1-phosphate lactaldehyde-lyase
R02252 11 Phenylpropanoate:NAD+ delta2-oxidoreductase
R02253 11 trans-cinnamate,NADPH:oxygen oxidoreductase (4-hydroxylating)
R02254 11 trans-Cinnamate,NADPH:oxygen oxidoreductase (2-hydroxylating)
R02262 11 L-Fuculose-1-phosphate lactaldehyde-lyase
R02263 11 L-Rhamnulose-1-phosphate lactaldehyde-lyase
R02279 11 5-Dehydro-4-deoxy-D-glucarate hydro-lyase (decarboxylating)
R02363 11 Hydroquinone:oxygen oxidoreductase
R02376 11 Propane-1,2-diol hydro-lyase
R02404 11 Itaconate:CoA ligase (ADP-forming)
R02427 11 D-Xylonolactone lactonohydrolase
R02428 11 D-Xylono-1,4-lactone lactonohydrolase
R02489 11 Gentisate carboxy-lyase
R02490 11 Citramalyl-CoA hydro-lyase
R02525 11 L-Arabinono-1,5-lactone lactonohydrolase
R02526 11 L-Arabinono-1,4-lactone lactonohydrolase
R02544 11 meso-tartrate:NAD+ oxidoreductase
R02546 11 (R,R)-Tartrate epimerase
R02577 11 Propane-1,2-diol:NAD+ 1-oxidoreductase
R02589 11 3-hydroxybenzoate,NADH:oxygen oxidoreductase (6-hydroxylating)
R02660 11 2-Methylpropanoyl-CoA:(acceptor) 2,3-oxidoreductase
R02664 11 
R02672 11 4-Hydroxybenzoylformate carboxy-lyase
R02673 11 (S)-2-Hydroxy-2-(4-hydroxyphenyl)acetate:oxygen 1-oxidoreductase
R02714 11 D-Arabinono-1,4-lactone lactonohydrolase
R02754 11 5-Dehydro-4-deoxy-D-glucarate tartronate-semialdehyde-lyase
R02855 11 (R)-Acetoin:NAD+ oxidoreductase
R02940 11 2-Propyn-1-al:NAD+ oxidoreductase
R02946 11 (R,R)-Butane-2,3-diol:NAD+ oxidoreductase
R02949 11 (R)-Acetoin racemase
R02950 11 4-Coumarate:oxygen oxidoreductase
R02952 11 
R03037 11 Isochorismate pyruvate-hydrolase
R03045 11 3-Hydroxypropionyl-CoA hydro-lyase
R03080 11 (R)-Propane-1,2-diol:NAD+ oxidoreductase
R03081 11 2-Dehydro-3-deoxy-D-fuconate glycolaldehyde
R03084 11 3-Dehydroquinate hydro-lyase
R03127 11 Dihydroxyfumarate carboxy-lyase
R03128 11 
R03157 11 
R03158 11 
R03277 11 
R03308 11 3-Carboxy-2,5-dihydro-5-oxofuran-2-acetate lyase (decyclizing)
R03462 11 Biphenyl-2,3-diol:oxygen 1,2-oxidoreductase (decyclizing)
R03463 11 2,6-dioxo-6-phenylhexanoate:NADP+ delta2-oxidoreductase
R03544 11 
R03549 11 Gallate:oxygen 3,4-oxidoreductase (decyclizing)
R03550 11 Gallate:oxygen 4,5-oxidoreductase (decyclizing)
R03551 11 
R03559 11 toluene,NADH:oxygen oxidoreductase (1,2-hydroxylating)
R03560 11 Toluene,NADPH:oxogen oxidoreductase (2-hydroxylating)
R03562 11 Toluene,NADPH:oxogen oxidoreductase (2-hydroxylating)
R03567 11 6-Methylsalicylate carboxy-lyase
R03694 11 
R03695 11 
R03702 11 Triacetolactone lactonohydrolase
R03774 11 L-Rhamnonate hydro-lyase
R03891 11 Benzene-1,2,4-triol:oxygen 1,2-oxidoreductase (decyclizing)
R03892 11 
R03893 11 4-Carboxymethylenebut-2-en-4-olide lactonohydrolase
R03897 11 
R03898 11 
R04000 11 (E)-Glutaconate CoA-transferase
R04061 11 Benzene-1,2,4-triol:oxygen 1,2-oxidoreductase (decyclizing)
R04399 11 
R04440 11 (R)-2,3-Dihydroxy-3-methylbutanoate:NADP+ oxidoreductase(isomerizing)
R04441 11 (R)-2,3-Dihydroxy-3-methylbutanoate hydro-lyase
R04453 11 4-Carboxy-2-hydroxy-cis,cis-muconate-6-semialdehyde:NADP+6-oxidoreductase
R04488 11 
R04489 11 2-Hydroxy-2-hydropyrone-4,6-dicarboxylate lyase (decyclizing)
R04748 11 (S)-Hydroxyhexanoyl-CoA:NAD+ oxidoreductase
R04781 11 4-Carboxy-4-hydroxy-2-oxoadipate hydro-lyase
R04919 11 
R05136 11 
R05148 11 benzene-1,4-dicarboxylate, NADH:oxygen oxidoreductase(1,2-hydroxylating)
R05236 11 4-Hydroxymuconic-semialdehyde:NAD+ oxidoreductase
R05244 11 NADPH:p-benzoquinone oxidoreductase
R05246 11 
R05249 11 Resorcinol,NADPH:oxogen oxidoreductase (2-hydroxylating)
R05273 11 4-Hydroxy-3-methoxybenzoate:oxygen oxidoreductase
R05275 11 cis-4,5-dihydroxycyclohexa-1(6),2-diene-1,2-dicarboxylate:NAD+oxidoreductase
R05336 11 
R05375 11 4-Hydroxyphthalate carboxy-lyase
R05378 11 2-Deoxy-5-keto-D-gluconic acid 6-phosphate Dihydroxyacetonephosphate-lyase
R05399 11 1,2,4-trihydroxybenzene:NAD oxidoreductase
R05411 11 
R05428 11 
R05509 11 
R05665 11 
R05679 11 sn-Glycerol-1-phosphate:NAD 2-oxidoreductase
R05699 11 Vanillin:NAD oxidoreductase
R06180 11 
R06744 11 
R06783 11 trans-Cinnamate,NADH:oxygen oxidoreductase (2,3-hydroxylating)
R06789 11 
R06838 11 4-carboxymethylenebut-2-en-4-olide lactonohydrolase
R06847 11 shikimate:NAD+ 3-oxidoreductase
R06851 11 phenol,NADPH:oxygen oxidoreductase (2-hydroxylating)
R06853 11 
R06889 11 
R06893 11 aryl-ester hydrolase
R06914 11 
R06924 11 
R07189 11 trans-cinnamate,NADPH:oxygen oxidoreductase (2-hydroxylating)
R07312 11 4-hydroxyphenylacetate carboxy-lyase
R00024 12 D-Ribulose 1,5-bisphosphate carboxy-lyase (dimerizing)
R00038 12 4-Hydroxy-3-hexanone propanal-lyase
R00042 12 4-Hydroxyphenylpyruvate:oxygen oxidoreductase (decarboxylating)
R00043 12 1,2-Bis(4-hydroxy-3-methoxyphenyl)ethylene:oxygen oxidoreductase(alpha-beta-bond-cleaving)
R00265 12 2-Oxoglutarate:NADP+ 2-oxidoreductase (CoA-succinylating)
R00268 12 Oxalosuccinate:NADP+ oxidoreductase (decarboxylating)
R00271 12 2-Hydroxybutane-1,2,4-tricarboxylate 2-oxoglutarate-lyase(CoA-acetylating)
R00272 12 2-Oxoglutarate carboxy-lyase
R00405 12 Succinate:CoA ligase (ADP-forming)
R00406 12 
R00407 12 Succinyl-CoA hydrolase
R00409 12 (2S,3R)-3-Hydroxybutane-1,2,3-tricarboxylate pyruvate-lyase
R00410 12 Succinyl-CoA:3-oxo-acid CoA-transferase
R00474 12 2-Hydroxy-3-oxoadipate glyoxylate-lyase (carboxylating)
R00479 12 Isocitrate glyoxylate-lyase
R00709 12 Isocitrate:NAD+ oxidoreductase (decarboxylating)
R00713 12 Succinate-semialdehyde:NAD+ oxidoreductase
R00841 12 Glycerol-3-phosphate phosphohydrolase
R00845 12 sn-glycerol-3-phosphate:NADP+ 1-oxidoreductase
R00847 12 ATP:glycerol 3-phosphotransferase
R00920 12 Propanoate:CoA ligase (ADP-forming)
R00921 12 acetyl-CoA:phosphate acetyltransferase
R00922 12 2-Methyl-3-oxopropanoate:NAD+ oxidoreductase (CoA-propanoylating)
R00923 12 (S)-2-Methyl-3-oxopropanoyl-CoA carboxy-lyase
R00927 12 Propanoyl-CoA:acetyl-CoA C-acyltransferase
R00928 12 Acetyl-CoA:propanoate CoA-transferase
R00930 12 (S)-2-Methyl-3-oxopropanoyl-CoA:pyruvate carboxyltransferase
R00931 12 2-Methylcitrate oxaloacetate-lyase
R00932 12 2-Hydroxyglutarate glyoxylate-lyase (CoA-propanoylating)
R00934 12 
R00935 12 (S)-Methylmalonate semialdehyde:NAD+ oxidoreductase(CoA-propanoylating)
R00994 12 
R01034 12 Glycerol:NAD+ oxidoreductase
R01036 12 Glycerol:NAD+ oxidoreductase
R01043 12 Glycerol-2-phosphate phosphohydrolase
R01044 12 Pyrophosphate:glycerol 1-phosphotransferase
R01047 12 Glycerol hydro-lyase
R01058 12 D-glyceraldehyde 3-phosphate:NADP+ oxidoreductase
R01059 12 ATP:D-glyceraldehyde 3-phosphotransferase
R01061 12 D-Glyceraldehyde-3-phosphate:NAD+ oxidoreductase(phosphorylating)
R01064 12 2-Dehydro-3-deoxy-D-galactonate-6-phosphateD-glyceraldehyde-3-phosphate-lyase
R01066 12 2-Deoxy-D-ribose-5-phosphate acetaldehyde-lyase
R01068 12 D-Fructose-1,6-bisphosphate D-glyceraldehyde-3-phosphate-lyase
R01069 12 D-Tagatose 1,6-bisphosphate triosephosphate lyase
R01070 12 beta-D-fructose 1,6-bisphosphate D-glyceraldehyde-3-phosphate-lyase
R01123 12 Isopentenyl-diphosphate delta3-delta2-isomerase
R01211 12 (R)-3,3-Dimethylmalate:NAD+ oxidoreductase (decarboxylating)
R01213 12 3-Carboxy-3-hydroxy-4-methylpentanoate 3-methyl-2-oxobutanoate-lyase(CoA-acetylating)
R01216 12 2-Hydroxy-2-isopropylbutanedioate formaldehyde-lyase
R01373 12 Prephenate hydro-lyase (decarboxylating)
R01429 12 D-xylose:NAD+ 1-oxidoreductase
R01440 12 D-Xylulose-5-phosphate:formaldehyde glycolaldehydetransferase
R01449 12 Acetyl-CoA:propanoate CoA-transferase
R01512 12 ATP:3-phospho-D-glycerate 1-phosphotransferase
R01513 12 3-Phospho-D-glycerate:NAD+ 2-oxidoreductase
R01515 12 3-Phospho-D-glyceroyl phosphate phosphohydrolase
R01516 12 3-Phospho-D-glycerate 1,2-phosphomutase
R01559 12 Succinyl-CoA:oxalate CoA-transferase
R01574 12 D-Arabinose:NAD+ 1-oxidoreductase
R01621 12 D-Xylulose 5-phosphate D-glyceraldehyde-3-phosphate-lyase
R01644 12 4-Hydroxybutanoate:NAD+ oxidoreductase
R01662 12 3-Phospho-D-glyceroyl phosphate 2,3-phosphomutase
R01728 12 Prephenate:NAD+ oxidoreductase(decarboxylating)
R01756 12 D-threo-Aldose:NAD+ 1-oxidoreductase
R01757 12 L-Arabinose:NAD+ 1-oxidoreductase
R01859 12 Propanoyl-CoA:carbon-dioxide ligase (ADP-forming)
R01872 12 Quinate:NAD+ 5-oxidoreductase
R01899 12 Isocitrate:NADP+ oxidoreductase (decarboxylating)
R01900 12 Isocitrate hydro-lyase
R01902 12 ATP:L-rhamnulose 1-phosphotransferase
R02084 12 succinyl-CoA:3-hydroxy-3-methylglutarate CoA-transferase
R02243 12 cis-Aconitate carboxy-lyase
R02244 12 trans-Aconitate delta2-delta3-isomerase
R02343 12 Acetoin:NAD+ oxidoreductase
R02377 12 Propane-1,3-diol:NAD+ 1-oxidoreductase
R02407 12 Succinyl-CoA:citramalate CoA-transferase
R02412 12 ATP:shikimate 3-phosphotransferase
R02414 12 Shikimate:NADP+ 5-oxidoreductase
R02514 12 4-hydroxyphenylacetate,NADH:oxygen oxidoreductase (1-hydroxylating)
R02545 12 meso-Tartaric acid:NAD+ oxidoreductase
R02547 12 trans-2,3-Epoxysuccinate hydrolase
R02550 12 
R02568 12 D-Fructose 1-phosphate D-glyceraldehyde-3-phosphate-lyase
R02603 12 
R02648 12 Glycerol 1,2-cyclic phosphate 2-glycerophosphohydrolase
R02655 12 Gentisate aldehyde:NAD+ oxidoreductase
R02656 12 Gentisate:oxygen 1,2-oxidoreductase (decyclizing)
R02657 12 
R02695 12 4-Hydroxyphenylacetaldehyde:NAD+ oxidoreductase
R02698 12 4-hydroxyphenylacetate,NADH:oxygen oxidoreductase (3-hydroxylating)
R02715 12 D-Arabinono-1,4-lactone:oxygen oxidoreductase
R02752 12 D-Glucarate hydro-lyase
R02877 12 Vanillyl alcohol:oxygen oxidoreductase
R02956 12 Succinyl-CoA:citramalate CoA-transferase
R03014 12 ATP:L-rhamnulose 1-phosphotransferase
R03083 12 2-Dehydro-3-deoxy-D-arabino-heptonate 7-phosphate phosphate-lyase(cyclyzing)
R03140 12 D-Ribulose 1,5-bisphosphate carboxy-lyase (dimerizing)
R03154 12 Succinyl-CoA:citramalate CoA-transferase
R03181 12 4-Maleylacetoacetate cis-trans-isomerase
R03241 12 ATP:L-fuculose 1-phosphotransferase
R03298 12 
R03365 12 3,4-Dihydroxy-trans-cinnamate:oxygen 3,4-oxidoreductase(decyclizing)
R03367 12 
R03460 12 Phosphoenolpyruvate:3-phosphoshikimate5-O-(1-carboxyvinyl)-transferase
R03630 12 Phthalate,NADH:oxygen oxidoreductase (4,5-hydroxylating)
R03671 12 D-Fuconate hydro-lyase
R03707 12 (S,S)-Butane-2,3-diol:NAD+ oxidoreductase
R03709 12 3-(2-Hydroxyphenyl)propanoate:NAD+ oxidoreductase
R03772 12 L-rhamno-1,4-lactone lactonohydrolase
R03790 12 
R03792 12 
R03868 12 3-Maleylpyruvate cis-trans-isomerase
R03964 12 2-hydroxybiphenyl,NADH:oxygen oxidoreductase (3-hydroxylating)
R04161 12 (S)-4-Hydroxymandelate racemase
R04224 12 (S)-3-Hydroxyisobutyryl-CoA hydro-lyase
R04277 12 2-Pyrone-4,6-dicarboxylate lactonohydrolase
R04278 12 2-Hydroxy-2-hydropyrone-4,6-dicarboxylate:NAD+ 6-oxidoreductase
R04280 12 3-O-Methylgallate:oxygen 4,5-oxidoreductase (decyclizing)
R04351 12 ATP:5-dehydro-2-deoxy-D-gluconate 6-phosphotransferase
R04482 12 4-Carboxy-2-oxo-3-hexenedioate delta2,delta4-2-oxo,delta3-isomerase
R04749 12 (S)-Hydroxyhexanoyl-CoA hydro-lyase
R05076 12 
R05137 12 
R05239 12 cis-3-phenylcyclohexa-3,5-diene-1,2-diol:NAD+ oxidoreductase
R05298 12 
R05362 12 2-Hydroxy-6-oxoocta-2,4,7-trienoate formylhydrolase
R05373 12 Methylmalonyl-CoA carboxy-lyase
R05434 12 
R05598 12 Benzylsuccinate fumarate-lyase
R05605 12 2-dehydro-3-deoxy-D-gluconate-6-phosphateD-glyceraldehyde-3-phosphate-lyase
R05608 12 D-galactarate hydro-lyase
R05636 12 1-Deoxy-D-xylulose-5-phosphate pyruvate-lyase (carboxylating)
R05661 12 
R05663 12 
R05664 12 
R05773 12 3-hydroxy-3-(4-hydroxy-3-methoxyphenyl)propionyl-CoA:vanillin lyase(acetyl-CoA-forming)
R05884 12 isopentenyl-diphosphate:NAD(P)+ oxidoreductase
R06632 12 
R06782 12 3-phenylpropanoate,NADH:oxygen oxidoreductase (2,3-hydroxylating)
R06785 12 
R06788 12 
R06854 12 
R06860 12 isochorismate:2-oxoglutarate:cyclodienyltransferase(decarboxylating,pyruvate-forming)
R06888 12 
R06892 12 
R06913 12 
R06923 12 
R06987 12 Acetyl-CoA:formate C-acetyltransferase
R07294 12 phenylglyoxylyl-CoA hydrolase
R07298 12 glycerol-1-phosphate phosphohydrolase
R00756 13 ATP:D-fructose-6-phosphate 1-phosphotransferase
R00762 13 D-Fructose-1,6-bisphosphate 1-phosphohydrolase
R00764 13 Pyrophosphate:D-fructose-6-phosphate 1-phosphotransferase
R00829 13 Succinyl-CoA:acetyl-CoA C-acyltransferase
R00833 13 (R)-2-Methyl-3-oxopropanoyl-CoA CoA-carbonylmutase
R00866 13 ATP:D-fructose 1-phosphotransferase
R00995 13 
R00998 13 (R)-2-Ethylmalate 2-oxobutanoyl-lyase (CoA-acylating)
R01000 13 2-Hydroxybutyrate:NAD+ oxidoreductase
R01353 13 ATP:acetate phosphotransferase
R01355 13 2,3-Dimethylmalate pyruvate-lyase
R01370 13 Phenyllactate:NAD+ oxidoreductase
R01372 13 Phenylpyruvate:oxygen oxidoreductase (hydroxylating,decarboxylating)
R01377 13 Phenylpyruvate carboxy-lyase
R01378 13 Phenylpyruvate keto-enol-isomerase
R01431 13 Xylitol:NADP+ oxidoreductase
R01432 13 D-Xylose ketol-isomerase
R01523 13 ATP:D-ribulose-5-phosphate 1-phosphotransferase
R01529 13 D-Ribulose-5-phosphate 3-epimerase
R01541 13 ATP:2-dehydro-3-deoxy-D-gluconate 6-phosphotransferase
R01573 13 ATP:D-arabinose 5-phosphotransferase
R01576 13 3-Deoxy-D-manno-octulosonate D-arabinose-lyase
R01577 13 D-Arabinose ketol-isomerase
R01639 13 ATP:D-xylulose 5-phosphotransferase
R01645 13 4-hydroxy-2-oxo-heptandioate succinate semialdehyde-lyase
R01647 13 
R01658 13 Dimethylallyl-diphosphate:isopentenyl-diphosphatedimethylallyltranstransferase
R01659 13 Dimethylallyl-diphosphate:isopentenyl-diphosphatedimethylallylcistransferase
R01754 13 ATP:L-arabinose 1-phosphotransferase
R01758 13 L-Arabitol:NAD+ 1-oxidoreductase
R01761 13 L-Arabinose ketol-isomerase
R01826 13 Phosphoenolpyruvate:D-erythrose-4-phosphateC-(1-carboxyvinyl)transferase (phosphate hydrolysing,2-carboxy-2-oxoethyl-forming)
R01901 13 ATP:L-xylulose 5-phosphotransferase
R01903 13 L-Arabitol:NAD+ 4-oxidoreductase (L-xylulose-forming)
R01905 13 3-Dehydro-L-gulonate carboxy-lyase
R01906 13 
R01981 13 uronate:NAD+ 1-oxidoreductase
R02036 13 6-Phospho-D-gluconate hydro-lyase
R02047 13 3-Hydroxy-2-methylpropanoate:NAD+ oxidoreductase
R02069 13 D-Fructose 1,6-bisphosphate phosphohydrolase
R02071 13 ATP:D-fructose-1-phosphate 6-phosphotransferase
R02073 13 Pyrophosphate:D-fructose-6-phosphate 1-phosphotransferase
R02344 13 (S,S)-Butane-2,3-diol:NAD+ oxidoreductase
R02437 13 L-Rhamnose ketol-isomerase
R02472 13 (R)-Pantoate:NADP+ 2-oxidoreductase
R02515 13 3-hydroxyphenylacetate,NADH:oxygen oxidoreductase (6-hydroxylating)
R02518 13 
R02519 13 Homogentisate:oxygen 1,2-oxidoreductase (decyclizing)
R02520 13 
R02521 13 4-Hydroxyphenylpyruvate:oxygen oxidoreductase(hydroxylating,decarboxylating)
R02607 13 3-Phosphoglycerate:NAD+ 2-oxidoreductase
R02749 13 2-Deoxy-D-ribose 1-phosphate 1,5-phosphomutase
R02750 13 
R02764 13 (S)-Methylmalonyl-CoA hydrolase
R02765 13 (R)-2-Methyl-3-oxopropanoyl-CoA 2-epimerase
R02957 13 D-Glucuronolactone:NAD+ oxidoreductase
R02990 13 Succinyl-CoA:3-oxoadipate CoA-transferase
R03119 13 propane-1,3-diol:NAD+ 1-oxidoreductase
R03163 13 L-Fucose ketol-isomerase
R03198 13 (R)-4-dehydropantoate:NAD+ 4-oxidoreductase
R03236 13 ATP:D-tagatose-6-phosphate 1-phosphotransferase
R03299 13 3-Hydroxyphenylacetate,NADH:oxygen oxidoreductase (3-hydroxylating)
R03300 13 3,4-Dihydroxyphenylacetaldehyde:NAD+ oxidoreductase
R03303 13 3,4-Dihydroxyphenylacetate:oxygen 2,3-oxidoreductase (decyclizing)
R03336 13 4-hydroxyphenyllactate:NAD+ oxidoreductase
R03337 13 (R)-3-(4-hydroxyphenyl)lactate:NAD+ 2-oxidoreductase
R03341 13 4-hydroxyphenylpyruvate carboxy-lyase
R03342 13 3-(4-Hydroxyphenyl)pyruvate keto-enol-isomerase
R03369 13 3-(2-hydroxyphenyl)propanoate,NADH2:oxygenoxidoreductase(3-hydroxylating)
R03381 13 3-Oxopropanoate:NAD+ oxidoreductase (decarboxylating,CoA-acetylating)
R03387 13 ATP:2-dehydro-3-deoxy-galactonokinase
R03444 13 2-Hydroxybutane-1,2,4-tricarboxylate hydro-lyase
R03541 13 Prenyl-diphosphate pyrophosphohydrolase
R03692 13 Dihydrocoumarin lactonohydrolase
R03791 13 (S)-Mandelate racemase
R03869 13 (S)-Methylmalonate semialdehyde:NAD+ oxidoreductase
R03871 13 (S)-Methylmalonate semialdehyde:oxygen oxidoreductase
R03942 13 L-Rhamnofuranose:NAD+ 1-oxidoreductase
R03968 13 2-Isopropylmalate hydro-lyase
R04031 13 
R04117 13 
R04203 13 (2S,3S)-3-hydroxy-2-methylbutanoyl-CoA:NAD+ oxidoreductase
R04304 13 4-Hydroxyphenylethanol:NAD+ oxidoreductase
R04376 13 
R04424 13 2-Hydroxybutane-1,2,3-tricarboxylate hydro-lyase
R04425 13 (2S,3R)-3-Hydroxybutane-1,2,3-tricarboxylate hydro-lyase
R04779 13 ATP:D-fructose-6-phosphate 1-phosphotransferase
R04780 13 beta-D-Fructose 1,6-bisphosphate 1-phosphohydrolase
R05064 13 (S)-3-Hydroxyisobutyryl-CoA hydrolase
R05066 13 3-Hydroxy-2-methylpropanoate:NAD+ oxidoreductase
R05263 13 biphenyl,NADH2:oxygen oxidoreductase (2,3-hydroxylating)
R05297 13 
R05347 13 
R05348 13 
R05366 13 2-Hydroxy-6-oxo-octa-2,4-dienoate acylhydrolase
R05404 13 
R05450 13 
R05588 13 
R05643 13 2-carboxybenzaldehyde dehydrogenase
R05660 13 
R05688 13 1-Deoxy-D-xylulose-5-phosphate isomeroreductase
R05772 13 trans-feruloyl-CoA hydro-lyase
R05778 13 4-hydroxyphenylpyruvate:oxygen oxidoreductase (decarboxylating)
R05831 13 xylitol:NAD oxidoreductase
R05850 13 L-ribulose-5-phosphate 4-epimerase
R05864 13 4-Hydroxy-2-oxohexanoate hydro-lyase
R06757 13 
R06784 13 
R06787 13 
R06884 13 
R06886 13 
R06887 13 
R06891 13 
R06912 13 
R06922 13 
R06985 13 trans-Hex-2-enoyl-CoA reductase
R07219 13 dimethyallyl diphosphate:NADP+ oxidoreductase
R07222 13 phenylacetyl-CoA:quinone oxidoreductase
R00307 14 
R00758 14 D-Mannitol-1-phosphate:NAD+ 5-oxidoreductase
R00760 14 ATP:D-fructose 6-phosphotransferase
R00761 14 D-Fructose-6-phosphate D-erythrose-4-phosphate-lyase
R00763 14 D-Fructose-2,6-bisphosphate 2-phosphohydrolase
R00771 14 D-Glucose-6-phosphate ketol-isomerase
R00772 14 D-Mannose-6-phosphate ketol-isomerase
R00867 14 ATP:D-fructose 6-phosphotransferase
R00868 14 D-Mannitol:NAD+ 2-oxidoreductase
R00872 14 D-Fructose 2-phosphate phosphatase
R00875 14 D-Glucitol:NAD+ 2-oxidoreductase
R00877 14 D-Mannose ketol-isomerase
R00878 14 alpha-D-Glucose ketol-isomerase
R01056 14 D-Ribose-5-phosphate ketol-isomerase
R01067 14 D-Fructose 6-phosphate:D-glyceraldehyde-3-phosphate glycolaldehydetransferase
R01081 14 D-Ribose ketol-isomerase
R01483 14 D-Glucuronolactone lactonohydrolase
R01524 14 D-Ribitol-5-phosphate:NAD+ 2-oxidoreductase
R01526 14 ATP:D-ribulose 5-phosphotransferase
R01528 14 6-Phospho-D-gluconate:NADP+ 2-oxidoreductase (decarboxylating)
R01530 14 D-Arabinose-5-phosphate ketol-isomerase
R01538 14 D-Gluconate hydro-lyase
R01540 14 D-Altronate hydro-lyase
R01542 14 2-Dehydro-3-deoxy-D-gluconate:NAD+ 5-oxidoreductase
R01543 14 2-Dehydro-3-deoxy-D-gluconate:NADP+ 6-oxidoreductase
R01737 14 ATP:D-Gluconate 6-phosphotransferase
R01819 14 D-Mannose-6-phosphate ketol-isomerase
R01825 14 D-erythrose 4-phosphate:NAD+ oxidoreductase
R01827 14 Sedoheptulose-7-phosphate:D-glyceraldehyde-3-phosphateglyceronetransferase
R01829 14 Sedoheptulose 1,7-bisphosphate D-glyceraldehyde-3-phosphate-lyase
R01830 14 beta-D-Fructose 6-phosphate:D-glyceraldehyde-3-phosphateglycolaldehyde transferase
R01893 14 Ribitol:NAD+ 2-oxidoreductase
R01896 14 Xylitol:NAD+ 2-oxidoreductase (D-xylulose-forming)
R01898 14 D-Lyxose ketol-isomerase
R01980 14 ATP:D-galacturonate 1-phosphotransferase
R01983 14 D-Galacturonate ketol-isomerase
R01984 14 
R02003 14 Geranyl-diphosphate:isopentenyl-diphosphate geranyltrans-transferase
R02004 14 
R02006 14 Geranyl-diphosphate pyrophosphate-lyase (cyclizing,sabinene-hydrate-forming)
R02007 14 (+)-Bornyl-diphosphate lyase (decyclizing)
R02009 14 geranyldiphosphate diphosphate lyase (myrcene forming)
R02010 14 
R02011 14 
R02012 14 geranyldiphosphate diphosphate lyase (pinene forming)
R02013 14 geranyldiphosphate diphosphate lyase (limonene forming)
R02032 14 6-Phospho-2-dehydro-D-gluconate:NAD+ 2-oxidoreductase
R02035 14 6-Phospho-D-glucono-1,5-lactone lactonohydrolase
R02136 14 ATP:xylitol 5-phosphotransferase
R02193 14 Coniferyl aldehyde:NADP+ oxidoreductase (CoA-cinnamoylating)
R02195 14 Feruloyl-CoA:quinate O-(hydroxycinnamoyl)transferase
R02438 14 
R02439 14 ATP:L-ribulose 5-phosphotransferase
R02441 14 L-Arabitol:NAD+ 2-oxidoreductase (L-ribulose-forming)
R02471 14 
R02536 14 Phenylacetaldehyde:NAD+ oxidoreductase
R02611 14 Phenylethylalcohol:NAD+ oxidoreductase
R02615 14 Styrene-oxide isomerase
R02637 14 3-Dehydro-L-gulonate:NAD+ 2-oxidoreductase
R02640 14 L-Gulonate:NAD+ 3-oxidoreductase
R02703 14 D-Mannitol-1-phosphate:NAD+ 5-oxidoreductase
R02731 14 D-Fructose-2,6-bisphosphate 2-phosphohydrolase
R02732 14 ATP:D-fructose-6-phosphate 2-phosphotransferase
R02740 14 alpha-D-Glucose 6-phosphate ketol-isomerase
R02927 14 ATP:D-tagatose 6-phosphotransferase
R03033 14 D-Galactonate hydro-lyase
R03068 14 2,3-Dimethylmalate hydro-lyase
R03161 14 ATP:6-deoxy-L-galactose 1-phosphotransferase
R03183 14 L-Gulono-1,4-lactone:NADP+ 1-oxidoreductase
R03240 14 D-Galactose 6-phosphate ketol-isomerase
R03244 14 L-ribulose-5-phosphate 3-epimerase
R03254 14 2-Dehydro-3-deoxy-D-octonate-8-phosphateD-arabinose-5-phosphate-lyase (pyruvate-phosphorylating)
R03321 14 beta-D-Glucose 6-phosphate ketol-isomerase
R03350 14 3-Deoxy-D-manno-octulosonate-8-phosphate 8-phosphohydrolase
R03352 14 3-Hydroxy-2-methylpropanoyl-CoA hydrolase
R03383 14 
R03465 14 (3E)-4-(2-Carboxyphenyl)-2-oxobut-3-enoate2-carboxybenzaldehyde-lyase
R03920 14 ATP:D-fructose 6-phosphotransferase
R04001 14 3-Isopropylmalate hydro-lyase
R04115 14 cis-1,2-dihydronaphthalene-1,2-diol:NAD+ 1,2-oxidoreductase
R04131 14 
R04132 14 
R04204 14 (2S,3S)-3-Hydroxy-2-methylbutanoyl-CoA hydro-liase
R04371 14 Homoisocitrate hydro-lyase
R04418 14 5-carboxymethyl-2-hydroxymuconic-semialdehyde:NAD+ oxidoreductase
R04747 14 Hexanoyl-CoA:acetyl-CoA C-acyltransferase
R04895 14 
R05296 14 2-Hydroxy-5-methyl-cis,cis-muconic semialdehyde formylhydrolase
R05338 14 D-arabino-3-Hexulose 6-phosphate formaldehyde-lyase
R05339 14 
R05354 14 
R05374 14 2-Oxo-5-methyl-cis-muconate carboxy-lyase
R05416 14 
R05430 14 
R05442 14 
R05443 14 
R05454 14 
R05487 14 
R05571 14 Galactitol-1-phosphate:NAD oxidoreductase
R05604 14 D-arabinitol:NAD 4-oxidoreductase
R05606 14 D-mannonate hydro-lyase
R05607 14 D-sorbitol-6-phosphate:NAD 2-oxidoreductase
R05632 14 
R05659 14 
R05765 14 geranyldiphosphate diphosphate lyase (pinene forming)
R05766 14 geranyldiphosphate diphosphate lyase (pinene forming)
R05865 14 2-Hydroxy-5-methyl-cis,cis-muconic-semialdehyde formylhydrolase
R06120 14 geranyldiphosphate diphosphate lyase [(+)-(R)-limonene-forming]
R06511 14 
R06758 14 
R06762 14 
R06786 14 
R06883 14 
R06885 14 
R06890 14 
R06897 14 2,4-dihydroxyhept-2-enedioate hydro-lyase
R06911 14 
R06921 14 
R06941 14 (S)-3-hydroxyacyl-CoA:NAD+ oxidoreductase
R07015 14 1,2-Dihydronaphthalene-1,2-diol dehydrogenase
R07017 14 
R07020 14 beta-Naphthol, NADPH:oxygen oxidoreductase (RH-hydroxylating or-epoxidizing)
R07125 14 3-dehydro-L-gulonate-6-phosphate carboxy-lyase
R07127 14 ATP:3-dehydro-L-gulonate 6-phosphotransferase
R07133 14 D-sorbitol-6-phosphate:NAD+ 2-oxidoreductase
R07134 14 D-arabinitol:NAD+ 2-oxidoreductase (D-ribulose-forming)
R07152 14 xylitol:oxygen oxidoreductase
R07281 14 3,4-Dihydroxy-2-butanone 4-phosphate synthase
R07378 14 sedoheptulose-7-phosphate:D-glyceraldehyde-3-phosphateglyceronetransferase
R07413 14 
R00010 15 alpha,alpha-Trehalose glucohydrolase
R00028 15 alpha-D-Glucoside glucohydrolase
R00299 15 ATP:D-glucose 6-phosphotransferase
R00300 15 D-Glucose:NAD+ 1-oxidoreductase
R00301 15 D-Glucose:NADP+ 1-oxidoreductase
R00302 15 Pyranose:oxygen 2-oxidoreductase
R00303 15 D-Glucose-6-phosphate phosphohydrolase
R00304 15 D-Glucose-1-phosphate phosphohydrolase
R00306 15 1,4-beta-D-Glucan glucohydrolase
R00327 15 6-Acetyl-D-glucose acetylhydrolase
R00702 15 Farnesyl-diphosphate:farnesyl-diphosphate farnesyltransferase
R00801 15 alpha-D-Glucoside glucohydrolase
R00802 15 alpha-D-Glucoside glucohydrolase
R00834 15 D-Sorbitol 6-phosphate:NADP+ 1-oxidoreductase
R00835 15 D-Glucose-6-phosphate:NADP+ 1-oxoreductase
R00837 15 alpha,alpha-Trehalose-6-phosphate phosphoglucohydrolase
R00838 15 Maltose-6'-phosphate 6-phosphoglucohydrolase
R00839 15 6-Phospho-beta-D-glucosyl-(1,4)-D-gluxose glucohydrolase
R00840 15 1L-myo-Inositol-1-phosphate lyase (isomerizing)
R00850 15 sn-Glycerol-3-phosphate:D-glucose 6-phosphotransferase
R00874 15 D-Glucose:D-fructose oxidoreductase
R00947 15 D-Glucose-1-phosphate phosphohydrolase
R00959 15 alpha-D-Glucose 1-phosphate 1,6-phosphomutase
R01050 15 ATP:D-ribose-5-phosphate 1-phosphotransferase
R01051 15 ATP:D-ribose 5-phosphotransferase
R01057 15 D-Ribose 1,5-phosphomutase
R01079 15 D-Ribose:NADP+ 1-oxidoreductase
R01098 15 D-Galactose:oxygen 6-oxidoreductase
R01183 15 myo-Inositol:NAD+ 2-oxidoreductase
R01184 15 myo-Inositol:oxygen oxidoreductase
R01326 15 ATP:D-glucose 6-phosphotransferase
R01475 15 ATP:D-glucuronate 1-phosphotransferase
R01476 15 ATP:D-glucuronate 1-phosphotransferase
R01481 15 L-Gulonate:NADP+ 6-oxidoreductase
R01482 15 D-Glucuronate ketol-isomerase
R01484 15 D-Glucurono-6,2-lactone lactonohydrolase
R01519 15 D-Glucono-1,5-lactone lactonohydrolase
R01600 15 ATP:D-glucose 6-phosphotransferase
R01602 15 alpha-D-Glucose 1-epimerase
R01641 15 Sedoheptulose-7-phosphate:D-glyceraldehyde-3-phosphateglycolaldehyde transferase
R01718 15 Isomaltose 6-alpha-D-glucanohydrolase
R01738 15 D-Gluconate:NAD+ 5-oxidoreductase
R01739 15 D-gluconate:NADP+ oxidoreductase
R01786 15 ATP:D-glucose 6-phosphotransferase
R01787 15 alpha-D-Glucose:NADP+ 1-oxidoreductase
R01788 15 alpha-D-Glucose 6-phosphate phosphohydrolase
R01817 15 D-mannitol-1-phosphate:NADP+ 6-oxidoreductase
R01818 15 D-Mannose 6-phosphate 1,6-phosphomutase
R01843 15 ATP:Sedoheptulose 7-phosphate 1-phosphotransferase
R01844 15 ATP:sedoheptulose 7-phosphate
R01845 15 Sedoheptulose 1,7-bisphosphate 1-phosphohydrolase
R01934 15 (1R,2S)-1-hydroxybutane-1,2,4-tricarboxylate:NAD+ oxidoreductase(decarboxylating)
R02061 15 trans,trans-Farnesyl-diphosphate:isopentenyl-diphosphatefarnesyltranstransferase
R02167 15 D-Mannitol-1-phosphate phosphohydrolase
R02303 15 ATP:farnesyl-diphosphate phosphotransferase
R02305 15 2-trans,6-trans-farnesyldiphosphate diphosphate-lyase (cyclizing,pentalenene-forming)
R02306 15 trans,trans-Farnesyl-diphosphate sesquiterpenoid-lyase
R02307 15 trans,trans-Farnesyl-diphosphate farnesyltransferase (bicyclizing)
R02310 15 trans,trans-Farnesyl-diphosphate sesquiterpenoid-lyase
R02311 15 2-trans,6-trans-Farnesyl-diphosphate diphosphate-lyase (cyclizing,(+)-delta-cadinene-forming)
R02345 15 3-Hydroxybutan-2-one:D-ribose-5-phosphate aldehydetransferase
R02454 15 D-Mannonate:NAD+ 5-oxidoreductase
R02455 15 D-Mannonate:NAD+ 6-oxidoreductase
R02468 15 (-)-Limonene,NADPH:oxygen oxidoreductase (6-hydroxylating)
R02469 15 (-)-limonene,NADPH:oxygen oxidoreductase (3-hydroxylating)
R02470 15 (-)-Limonene,NADPH:oxygen oxidoreductase (7-hydroxylating)
R02555 15 D-Altronate:NAD+ 3-oxidoreductase
R02593 15 coniferyl alcohol:NADP+ oxidoreductase
R02658 15 ATP:2-dehydro-D-gluconate 6-phosphate
R02728 15 beta-D-Glucose 1-phosphate 1,6-phosphomutase
R02730 15 D-Fructose-2,6-bisphosphate 6-phosphohydrolase
R02736 15 beta-D-Glucose-6-phosphate:NADP+ 1-oxoreductase
R02739 15 alpha-D-Glucose 6-phosphate ketol-isomerase
R02782 15 2,4,6/3,5-Pentahydroxycyclohexanone hydro-lyase
R02865 15 ATP:D-hexose 6-phosphotransferase
R02866 15 Sorbitol-6-phosphate phosphohydrolase
R02928 15 Galactitol:NAD+ 2-oxidoreductase
R02933 15 L-Gulono-1,4-lactone lactonohydrolase
R02968 15 naphthalene,NADH:oxygen oxidoreductase (1,2-hydroxylating)
R03034 15 D-Galactono-1,4-lactone hydroxyacylhydrolase
R03069 15 (2R,3S)-2,3-Dimethylmalate hydro-lyase
R03070 15 Methylitaconate delta2-delta3-isomerase
R03169 15 2-methyl-branched-chain-acyl-CoA:NAD+ 2-oxidoreductase
R03170 15 2-Methylbutanoyl-CoA:(acceptor) 2,3-oxidoreductase
R03184 15 L-gulono-1,4-lactone:oxygen 3-oxidoreductase
R03234 15 
R03466 15 1-Hydroxy-2-naphthoate:oxygen 1,2-oxidoreductase (decyclizing)
R03582 15 Indan-1-ol:NAD+ 1-oxidoreductase
R03921 15 Sucrose 6-phosphate fructohydrolase
R04133 15 5-Oxopent-3-ene-1,2,5-tricarboxylate carboxy-lyase
R04134 15 
R04210 15 4-phospho-D-erythronate:NAD+ 2-oxidoreductase
R04379 15 5-Carboxymethyl-2-hydroxymuconatedelta2,delta4-2-oxo,delta3-isomerase
R04380 15 5-Oxopent-3-ene-1,2,5-tricarboxylate carboxy-lyase
R04383 15 5-Dehydro-4-deoxy-D-glucuronate ketol-isomerase
R04426 15 3-Isopropylmalate:NAD+ oxidoreductase
R04515 15 
R04745 15 (S)-Hydroxyoctanoyl-CoA:NAD+ oxidoreductase
R04784 15 
R04785 15 L-Dehydroascorbate lactonohydrolase
R04862 15 (1R,2S)-1-hydroxybutane-1,2,4-tricarboxylate:NAD+ oxidoreductase(decarboxylating)
R05083 15 
R05133 15 Arbutin 6-phosphate glucohydrolase
R05147 15 galactitol-1-phosphate:NAD+ oxidoreductase
R05295 15 4-Methylcatechol:oxygen 2,3-oxidoreductase(decyclizing)
R05313 15 cis-1,2-Dihydro-3-ethylcatechol:NAD+ oxidoreductase
R05353 15 
R05389 15 2-Hydroxy-5-methyl-cis,cis-muconate 2-Oxo-5-methyl-cis-muconateisomerase
R05417 15 
R05431 15 
R05455 15 
R05540 15 
R05555 15 Farnesyl diphosphate:Isopentenyl diphosphate farnesyl transferase
R05645 15 
R05649 15 
R05698 15 Mannitol:oxygen oxidoreductase (cyclizing)
R05700 15 Coniferyl aldehyde:NAD oxidoreductase
R06119 15 (R)-limonene,NADPH: oxygen oxidoreductase (6-hydroxylating)
R06223 15 
R06398 15 (+)-limonene,NADH:oxygen oxidoreductase
R06523 15 trans,trans-farnesyl-diphosphate diphosphate-lyase (cyclizing,vetispiradiene-forming)
R06572 15 
R06759 15 
R06910 15 cis-1,2-dihydronaphthalene-1,2-diol:NAD+ 1,2-oxidoreductase
R06920 15 
R06942 15 (3S)-3-hydroxyacyl-CoA hydro-lyase
R07011 15 
R07012 15 
R07013 15 (1R,2S)-naphthalene 1,2-oxide hydrolase
R07014 15 (1S,2R)-naphthalene 1,2-oxide hydrolase
R07016 15 1,2-Dihydronaphthalene-1,2-diol, NADPH:oxygen oxidoreductase(RH-hydroxylating or -epoxidizing)
R07135 15 mannitol:NAD+ 1-oxidoreductase
R07246 15 sedoheptulose-7-phosphate:D-glyceraldehyde-3-phosphateglycolaldehydetransferase
R07324 15 1D-myo-inositol-3-phosphate lyase (isomerizing)
R07346 15 D-glucitol:NADP+ oxidoreductase
R00015 16 Sucrose:sucrose 1F-beta-D-fructosyltransferase
R00016 16 D-Glucose-1-phosphate:D-glucose-1-phosphate 6-phosphotransferase
R00026 16 beta-D-Glucoside glucohydrolase
R00064 16 4-(4-Deoxy-beta-D-gluc-4-enuronosyl)-D-galacturonate lyase
R00068 16 L-Ascorbate:oxygen oxidoreductase
R00644 16 L-Ascorbate:hydrogen-peroxide oxidoreductase
R00647 16 
R00803 16 Sucrose:orthophosphate alpha-D-glucosyltransferase
R00805 16 Sucrose-6-phosphate phosphohydrolase
R00810 16 Sucrose glucosylmutase
R00949 16 ATP:D-glucose-1-phosphate 6-phosphotransferase
R00952 16 Cellobiose:orthophosphate alpha-D-glucosyltransferase
R00953 16 3-beta-D-Glucosylglucose:orthophosphate alpha-D-glucosyltransferase
R00957 16 alpha-D-Glucose-1-phosphate:alpha-D-glucose-1-phosphate4-alpha-D-glucosyltransferase (dephosphorylating)
R00960 16 D-Glucose-1-phosphate:D-glucose-1-phosphate 6-phosphotransferase
R01092 16 ATP:D-galactose 1-phosphotransferase
R01093 16 D-Galactose:NAD+ 1-oxidoreductase
R01094 16 D-Galactose:NAD+ 1-oxidoreductase
R01096 16 D-Galactose:NADP+ 1-oxidoreductase
R01099 16 D-Galactose:oxygen 6-oxidoreductase
R01100 16 Lactose galactohydrolase
R01101 16 alpha-D-Glucoside glucohydrolase
R01103 16 Raffinose galactohydrolase
R01104 16 Galactosylglycerol galactohydrolase
R01182 16 ATP:myo-inositol 1-phosphotransferase
R01185 16 myo-Inositol 1-phosphate phosphahydrolase
R01186 16 myo-Inositol 4-phosphate phosphahydrolase
R01187 16 1D-myo-Inositol 3-phosphate phosphahydrolase
R01193 16 sn-Glycero-3-phospho-1-inositol glycerophosphohydrolase
R01194 16 1-alpha-D-Galactosyl-myo-inositol galactohydrolase
R01329 16 Epimelibiose galactohydrolase
R01441 16 ATP:cellobiose 6-phosphotransferase
R01442 16 Cellobiose:oxygen 1-oxidoreductase
R01444 16 1,4-beta-D-Glucan glucohydrolase
R01445 16 Cellobiose 2-epimerase
R01520 16 beta-D-Glucose:NAD+ 1-oxoreductase
R01522 16 beta-D-Glucose:oxygen 1-oxidoreductase
R01555 16 Maltose:orthophosphate 1-beta-D-glucosyltransferase
R01556 16 Acetyl-CoA:maltose O-acetyltransferase
R01557 16 Maltose alpha-D-glucosylmutase
R01652 16 
R01660 16 3-phospho-D-glyceroyl-phosphate:D-glucose-1-phosphate6-phosphotransferase
R01678 16 Lactose galactohydrolase
R01694 16 L-Sorbose:NADP+ 5-oxidoreductase
R01695 16 L-Sorbose:oxygen 5-oxidoreductase
R01719 16 
R01932 16 
R01933 16 2-Oxoadipate:lipoamde 2-oxidoreductase(decarboxylating andacceptor-succinylating)
R01936 16 
R02063 16 
R02064 16 Geranylgeranyl-diphosphate pyrophosphate-lyase (cyclizing)
R02065 16 Geranylgeranyl-diphosphate:geranylgeranyl-diphosphategeranylgeranyltransferase
R02068 16 ent-Copalyl-diphosphate lyase
R02299 16 alpha-D-Ribose 1-phosphate 1,6-phosphomutase
R02365 16 Cellobiose:quinone 1-oxidoreductase
R02595 16 Coniferin beta-D-glucosidase
R02596 16 Donor:hydrogen-peroxide oxidoreductase
R02659 16 
R02727 16 alpha,alpha-Trehalose:orthophosphate beta-D-glucosyltransferase
R02778 16 Trehalose-6-phosphate phosphohydrolase
R02872 16 Presqualene diphosphate:farnesyl-diphosphate farnesyltransferase
R02874 16 Squalene,hydrogen-donor:oxygen oxidoreductase (2,3-epoxidizing)
R02875 16 
R02876 16 
R02926 16 Melibiitol galactohydrolase
R02967 16 naphthalene,NADH:oxygen oxidoreductase (1,2-hydroxylating)
R03114 16 (-)-trans-Carveol:NADP+ oxidoreductase
R03171 16 3-Methyl-2-oxopentanoate:NAD+ oxidoreductase(CoA-mehtylpropanoylating)
R03256 16 Lactose 6-phosphate 6-phosphogalactohydrolase
R03261 16 (-)-trans-isopiperitenol:NAD+ oxidoreductase
R03330 16 D-myo-Inositol-1,3-bisphosphate 3-phosphohydrolase
R03331 16 sn-Glycero-3-phospho-1-inositol inositolphosphohydrolase
R03333 16 1D-myo-Inositol-1,2-cyclic-phosphate 2-inositolphosphohydrolase
R03578 16 
R03580 16 
R03741 16 
R03819 16 ATP:sedoheptulose 7-phosphate
R03908 16 2-Methyleneglutarate carboxy-methylenemethylmutase
R03945 16 Perillyl-alcohol:NAD+ oxidoreductase
R04048 16 
R04150 16 O-Succinylbenzoyl-CoA 1,4-dihydroxy-2-naphthoate-lyase
R04372 16 D-myo-Inositol-3,4-bisphosphate 4-phosphohydrolase
R04382 16 4-(4-Deoxy-alpha-D-gluc-4-enuronosyl)-D-galacturonate lyase
R04746 16 (S)-Hydroxyoctanoyl-CoA hydro-lyase
R05292 16 cis-1,2-Dihydroxy-4-methylcyclohexa-3,5-diene-1-carboxylate:NAD+oxidoreductase (decarboxylating)
R05299 16 4-Methylcatechol:oxygen 1,2-oxidoreductase(decyclizing)
R05424 16 
R05440 16 
R05538 16 
R05539 16 
R05646 16 
R05648 16 
R05683 16 L-Idonate:NAD oxidoreductase
R05767 16 trehalose 6-phosphate:phosphate b-D-glucosyltransferase
R05784 16 limonene-1,2-epoxide hydrolase
R05823 16 2-dehydro-D-gluconate:NADP+ 2-oxidoreductase
R06117 16 (+)-trans-carveol: NAD+ oxidoreductase
R06298 16 (+)-Copalyl-diphosphate lyase (decyclizing)
R06305 16 Geranylgeranyl-diphosphate diphosphate-lyase (cyclizing, taxadieneforming)
R06312 16 
R06321 16 
R06447 16 di-trans,poly-cis-Decaprenyl-diphosphate:isopentenyl-diphosphateundecaprenylcistransferase
R06569 16 cinnamaldehyde:NADP+ oxidoreductase (CoA-cinnamoylating)
R06570 16 cinnamyl-alcohol:NADP+ oxidoreductase
R06573 16 
R06836 16 Ribose 1,5-biphosphokinase
R06909 16 naphthalene,NADH:oxygen oxidoreductase (1,2-hydroxylating)
R06919 16 
R06939 16 salicylate,NADH:oxygen oxidoreductase(1-hydroxylating,decarboxylating)
R07000 16 Naphthalene, NADPH:oxygen oxidoreductase (RH-hydroxylating or-epoxidizing)
R07001 16 Naphthalene, NADPH:oxygen oxidoreductase (RH-hydroxylating or-epoxidizing)
R07009 16 
R07010 16 
R07132 16 D-galactose:NADP+ 1-oxidoreductase
R07145 16 L-iditol:NAD+ 2-oxidoreductase
R07148 16 D-threo-aldose:NAD+ 1-oxidoreductase
R07263 16 
R07264 16 2-alpha-D-glucosyl-D-glucose:phosphate beta-D-glucosyltransferase
R07265 16 alpha,alpha-trehalose:phosphate alpha-D-glucosyltransferase
R07279 16 ATP:myo-inositol 1-phosphotransferase
R07322 16 squalene mutase (cyclizing)
R07323 16 squalene mutase (cyclizing)
R07343 16 myo-inositol-phosphate phosphohydrolase
R00035 17 L-Ascorbate:oxygen oxidoreductase
R00039 17 Raffinose:raffinose alpha-D-galactosyltransferase
R00095 17 NADH:monodehydroascorbate oxidoreductase
R00642 17 L-Ascorbate:hydrogen-peroxide oxidoreductase
R00643 17 L-Galactono-1,4-lactone:oxygen 3-oxidoreductase
R00645 17 
R00646 17 Ascorbate:oxygen 2,3-oxidoreductase (bond-cleaving)
R00871 17 D-Fructose:NADP+ 5-oxidoreductase
R01651 17 4-Methyl-2-oxopentanoate:NAD+ oxidoreductase(CoA-mehtylpropanoylating)
R01679 17 Lactose 6-phosphate galactohydrolase
R02402 17 Glutarate:CoA ligase (ADP-forming)
R02410 17 Raffinose fructohydrolase
R02411 17 1-alpha-D-Galactosyl-myo-inositol:sucrose6-alpha-D-galactosyltransferase
R03186 17 
R03199 17 (S)-2,3-Epoxysqualene mutase (cyclizing, lanosterol-forming)
R03200 17 (S)-2,3-Epoxysqualene mutase (cyclizing, cycloartenol-forming)
R03201 17 
R03393 17 D-myo-Inositol-1,4-bisphosphate 1-phosphohydrolase
R03418 17 1-alpha-D-Galactosyl-myo-inositol:raffinose galactosyltransferase
R03427 17 D-myo-Inositol 1,3,4-trisphosphate 1-phosphohydrolase
R03616 17 Galactosylglycerol galactohydrolase
R03634 17 
R03776 17 trans-Oct-2-enoyl-CoA reductase
R03801 17 1,4-beta-D-Glucan glucohydrolase
R03919 17 Donor:hydrogen-peroxide oxidoreductase
R04007 17 Donor:hydrogen-peroxide oxidoreductase
R04218 17 prephytoene diphosphate:geranylgeranyl-diphosphategeranylgeranyltransferase
R05092 17 ent-Copalyl-diphosphate diphosphate-lyase
R05290 17 
R05300 17 4-Methylmuconolactone lyase (decyclizing)
R05410 17 
R05425 17 
R05437 17 
R05495 17 
R05549 17 
R05586 17 
R05642 17 
R05647 17 
R06299 17 Copalyl-diphosphate diphosphate-lyase (cyclizing)
R06300 17 Copalyl-diphosphate diphosphate-lyase (cyclizing)
R06301 17 Copalyl-diphosphate diphosphate-lyase (cyclizing)
R06302 17 Copalyl-diphosphate diphosphate-lyase (cyclizing)
R06303 17 Copalyl-diphosphate diphosphate-lyase (cyclizing)
R06304 17 Copalyl-diphosphate diphosphate-lyase (cyclizing)
R06314 17 
R06315 17 
R06366 17 Aldehyde:NAD+ oxidoreductase
R06372 17 Carvone reductase
R06374 17 
R06375 17 
R06399 17 limonene-1,2-diol:(acceptor) 2-oxidoreductase
R06466 17 
R06469 17 
R06471 17 
R06858 17 
R06916 17 
R06918 17 
R07262 17 
R07269 17 di-trans,poly-cis-decaprenyl-diphosphate:isopentenyl-diphosphateundecaprenylcistransferase
R07270 17 prephytoene diphosphate:geranylgeranyl-diphosphategeranylgeranyltransferase
R02401 18 glutarate-semialdehyde:NAD+ oxidoreductase
R03394 18 D-myo-Inositol-1,4,5-trisphosphate 5-phosphohydrolase
R03428 18 ATP:1D-myo-inositol-1,3,4-trisphosphate 5-phosphotransferase
R03429 18 ATP:1D-myo-inositol-1,3,4-trisphosphate 6-phosphotransferase
R03430 18 D-myo-Inositol 1,3,4,5-tetrakisphosphate 5-phosphohydrolase
R03604 18 Syringin beta-D-glucosidase
R03635 18 Stachyose fructohydrolase
R03689 18 
R03690 18 
R03733 18 L-Threonate:NAD+ 3-oxidoreductase
R03765 18 
R03778 18 Octanoyl-CoA:acetyl-CoA C-acyltransferase
R03802 18 1,4-beta-D-Glucan glucohydrolase
R03918 18 Sinapyl alcohol:NADP+ oxidoreductase
R04004 18 4-Coumaryl alcohol:NADP+ oxidoreductase
R04006 18 4-Hydroxycinnamyl alcohol 4-D-glucoside beta-D-glucosidase
R04510 18 4-Carboxymethyl-4-methylbut-2-en-1,4-olide methylmutase
R04786 18 
R05289 18 p-Methylbenzaldehyde:NADP+ oxidoreductase
R05305 18 3-hydroxypimeloyl-CoA:NAD+ oxidoreductase
R05331 18 Isovaleryl-CoA:malonyl-CoA acyltransferase
R05352 18 
R05426 18 
R05541 18 
R05640 18 Lanosterol,NADPH:oxygen oxidoreductase (14-methyl cleaving)
R05650 18 
R06291 18 ent-kaur-16-ene,NADPH:oxygen oxidoreductase (hydroxylating)
R06367 18 perillic acid:CoA ligase (ADP-forming)
R06377 18 
R06379 18 
R06381 18 
R06400 18 (1S,4R)-1-hydroxy-2-oxolimonene, NADPH:oxygen oxidoreductase
R06501 18 
R06917 18 alcohol:NAD+ oxidoreductase
R01615 19 4-Hydroxycinnamyl aldehyde:NADP+ oxidoreductase (CoA-cinnamoylating)
R02220 19 2-Aminomuconate aminohydrolase
R03433 19 ATP:1D-myo-inositol-1,4,5-trisphosphate 3-phosphotransferase
R03434 19 D-myo-Inositol 1,3,4,5-tetrakisphosphate 3-phosphohydrolase
R03478 19 ATP:1D-myo-inositol-1,3,4,6-tetrakisphosphate 5-phosphotransferase
R04151 19 (+)-cis-3,4-dihydrophenanthrene-3,4-diol:NAD+ 3,4-oxidoreductase
R04668 19 
R04669 19 
R04743 19 (S)-Hydroxydecanoyl-CoA:NAD+ oxidoreductase
R04787 19 
R04804 19 delta8,24-Cholestadien-3beta-ol delta7-delta8-isomerase
R05142 19 1,4-beta-D-Glucan glucohydrolase
R05282 19 4-Methylbenzyl alcohol:NAD+ oxidoreductase
R05422 19 
R05423 19 
R05427 19 
R05453 19 Acetophenone: carbon-dioxide ligase
R05494 19 
R05542 19 
R05593 19 
R05594 19 
R05601 19 
R05639 19 4,4-dimethyl-5a-cholesta-8,24-dien-3b-ol:NADP+ D14-oxidoreductase
R05729 19 alkene,NADH:oxygen oxidoreductase
R05730 19 alkene,NADH:oxygen oxidoreductase
R05800 19 ATP:1D-myo-inositol-1,4,5-trisphosphate 6-phosphotransferase
R06292 19 ent-Kaur-16-ene,NADPH:oxygen oxidoreductase (hydroxylating)
R06369 19 2-hydroxy-4-isopropenylcyclohexane-1-carboxyl-CoA hydro-lyase
R06383 19 
R06385 19 
R06394 19 
R07194 19 alkene,NADH:oxygen oxidoreductase
R01612 20 
R01613 20 Malonyl-CoA:4-Coumaroyl-CoA malonyltransferase(cyclizing)
R01614 20 Malonyl-CoA:4-coumaroyl-CoA malonyltransferase (cyclizing)
R02416 20 4-Coumaroyl-CoA:shikimate O-(hydroxycinnamoyl)transferase
R03479 20 ATP:1D-myo-inositol-3,4,5,6-tetrakisphosphate 1-phosphotransferase
R03861 20 Sinapoyl-CoA:glucarolactone O-(hydroxycinnamoyl)transferase
R04329 20 
R04671 20 4alpha-Methylcholesta-8-en-3beta-ol delta7-delta8-isomerase
R04744 20 (S)-Hydroxydecanoyl-CoA hydro-lyase
R04798 20 
R05141 20 1,4-beta-D-Glucan glucohydrolase
R05202 20 
R05288 20 
R05311 20 pimeloyl-CoA:NAD+ oxidoreductase
R05349 20 
R05412 20 
R05581 20 
R05703 20 lanosterol D24-reductase
R05801 20 ATP:1D-myo-inositol-1,4,5-trisphosphate 6-phosphotransferase
R06293 20 ent-Kaur-16-ene,NADPH:oxygen oxidoreductase (hydroxylating)
R06390 20 
R07254 20 malonyl-CoA:4-coumaroyl-CoA malonyltransferase (cyclizing, reducing)
R02445 21 flavanone,2-oxoglutarate:oxygen oxidoreductase (dehydrating)
R02446 21 flavanone lyase (decyclizing)
R03310 21 5alpha-cholest-7-en-3beta-ol, NADH:oxygen 5-oxidoreductase
R03353 21 5alpha-Cholest-7-en-3beta-ol delta7-delta8-isomerase
R03371 21 myo-Inositol-hexakisphosphate 3-phosphohydrolase
R03372 21 myo-Inositol-hexakisphosphate 6-phosphohydrolase
R04328 21 
R04753 21 trans-Dec-2-enoyl-CoA reductase
R05435 21 
R05544 21 
R05592 21 
R05602 21 
R05779 21 5-Diphosphoinositol pentakisphosphate diphosphohydrolase
R05799 21 ATP:1D-myo-inositol-hexakisphosphate phosphotransferase
R06294 21 ent-Kaur-16-en-19-oate,NADPH:oxygen oxidoreductase (hydroxylating)
R06537 21 flavonoid,NADPH:oxygen oxidoreductase (3'-hydroxylating)
R06556 21 flavanone lyase (decyclizing)
R06559 21 flavanone,NADPH:oxygen oxidoreductase
R06792 21 apigenin,NADPH:oxygen oxidoreductase (isoflavanone-forming)
R06822 21 
R06825 21 
R06960 21 
R07224 21 2',4,4',6'-tetrahydroxychalcone:oxygen oxidoreductase
R01451 22 Cholesterol:NAD+ delta7-oxidoreductase
R02442 22 Naringenin,NADPH:oxygen oxidoreductase (3'-hydroxylating)
R02443 22 flavanone,NADPH:oxygen oxidoreductase
R02444 22 Naringenin,2-oxoglutarate:oxygen oxidoreductase (3-hydroxylating)
R03311 22 
R03590 22 flavanone,2-oxoglutarate:oxygen oxidoreductase (dehydrating)
R04742 22 Decanoyl-CoA:acetyl-CoA C-acyltransferase
R05543 22 
R05582 22 
R06295 22 ent-Kaur-16-en-19-oate,NADPH:oxygen oxidoreductase (hydroxylating)
R06296 22 ent-Kaur-16-en-19-oate,NADPH:oxygen oxidoreductase (hydroxylating)
R06551 22 flavanone,2-oxoglutarate:oxygen oxidoreductase (dehydrating)
R06552 22 
R06553 22 
R06554 22 
R06610 22 (2S)-flavan-4-ol:NADP+ 4-oxidoreductase
R06793 22 2,7,4'-trihydroxyisoflavanone hydro-lyase
R06961 22 
R07198 22 liquiritigenin,NADPH:oxygen oxidoreductase (licodione-forming)
R07225 22 2',3,4,4',6'-pentahydroxychalcone:oxygen oxidoreductase
R01452 23 
R01453 23 
R01454 23 Cholesterol:oxygen oxidoreductase (side-chain-cleaving)
R01457 23 
R01459 23 Cholesterol:oxygen oxidoreductase
R01460 23 Cholesteryl-beta-D-glucoside glucohydrolase
R01463 23 Cholesterol,NADPH:oxygen oxidoreductase (7alpha-hydroxylating)
R02723 23 
R03123 23 cis-3,4-leucopelargonidin:NADP+ 4-oxidoreductase
R03124 23 Dihydrokaempferol,NADPH:oxygen oxidoreductase (3'-hydroxylating)
R03125 23 flavanone,NADPH:oxygen oxidoreductase
R03126 23 dihydroflavonol,2-oxoglutarate:oxygen oxidoreductase
R03640 23 Eriodictyol,2-oxoglutarate:oxygen oxidoreductase (3-hydroxylating)
R04741 23 (S)-3-Hydroxydodecanoyl-CoA:NAD+ oxidoreductase
R04901 23 (2S)-flavan-4-ol:NADP+ 4-oxidoreductase
R04902 23 flavanone,NADPH:oxygen oxidoreductase
R05039 23 Pentahydroxyflavanone,2-oxoglutarate:oxygen oxidoreductase(3-hydroxylating)
R05600 23 
R06297 23 ent-Kaur-16-en-19-oate,NADPH:oxygen oxidoreductase (hydroxylating)
R06512 23 
R06540 23 leucocyanidin,2-oxoglutarate:oxygen oxidoreductase
R06606 23 formononetin,NADPH:oxygen oxidoreductase (2'-hydroxylating)
R06607 23 formononetin,NADPH:oxygen oxidoreductase (2'-hydroxylating)
R06962 23 
R06963 23 
R07207 23 cholesterol,NADPH:oxygen oxidoreductase (24-hydroxylating)
R07317 23 2,7,4'-trihydroxyisoflavanone hydro-lyase
R01941 24 3,4-Dihydroxyphenylacetaldehyde:NADP+ oxidoreductase(CoA-cinnamoylating)
R01945 24 Caffeoyl-CoA:quinate O-(hydroxycinnamoyl)transferase
R01946 24 Caffeoyl-CoA:isocitrate 3-O-(3,4-dihydroxycinnamoyl)transferase
R02160 24 dihydroflavonol,2-oxoglutarate:oxygen oxidoreductase
R02609 24 5beta-Cholestan-3-one:NADP+ 4,5-oxidoreductase
R02610 24 5alpha-cholestan-3-one:NADP+ delta7-oxidoreductase
R03636 24 Leucocyanidin:NADP+ 4-oxidoreductase
R03637 24 taxifolin,NADH:oxygen oxidoreductase (8-hydroxylating)
R03639 24 flavanone,NADPH:oxygen oxidoreductase
R03723 24 (24R,24'R)-Fucosterol-epoxide acetaldehyde-lyase
R03962 24 2'-hydroxydihydrodaidzein:NADP+ 2-oxidoreductase
R04170 24 (S)-3-Hydroxydodecanoyl-CoA hydro-lyase
R04263 24 cholest-5-ene-3beta,7alpha-diol:NAD+ 3-oxidoreductase
R04276 24 leucocyanidin,2-oxoglutarate:oxygen oxidoreductase
R04792 24 
R04793 24 
R04853 24 20alpha-Hydroxycholesterol,hydrogen-donor:oxygen oxidoreductase(17-alpha-hydroxylating)
R04854 24 20alpha-Hydroxycholesterol:oxygen oxidoreductase(side-chain-cleaving)
R04855 24 22beta-Hydroxycholesterol:oxygen oxidoreductase(side-chain-cleaving)
R05038 24 Leucodelphinidin:NADP+ 4-oxidoreductase
R05341 24 
R05723 24 leucocyanidin,2-oxoglutarate:oxygen oxidoreductase
R06322 24 (gibberellin-44),2-oxoglutarate:oxygen oxidoreductase
R06538 24 flavonoid,NADPH:oxygen oxidoreductase (3'-hydroxylating)
R06539 24 dihydroflavonol,2-oxoglutarate:oxygen oxidoreductase
R06557 24 flavanone,NADPH:oxygen oxidoreductase
R06615 24 (2R,3S)-catechin:NADP+ 4-oxidoreductase
R06964 24 
R06965 24 
R07208 24 (24S)-cholest-5-ene-3beta,24-diol,NADPH:oxygenoxidoreductase(7alpha-hydroxylating)
R02156 25 quercetin:oxygen 2,3-oxidoreductase (decyclizing)
R02436 25 Quercitrin 3-L-rhamnohydrolase
R02997 25 Chlorogenate hydroloase
R03856 25 trans-Dodec-2-enoyl-CoA reductase
R04100 25 3-cis-Dodecenoyl-CoA delta3-cis-delta2-trans-isomerase
R04676 25 17alpha,20alpha-Dihydroxycholesterol:oxygen oxidoreductase(side-chain-cleaving)
R04817 25 7alpha-Hydroxy-5beta-cholestan-3-one:(acceptor)delta4-oxidoreductase
R04826 25 7alpha-hydroxycholest-4-en-3-one,NADPH:oxygenoxidoreductase(12alpha-hydroxylating)
R05036 25 leucocyanidin,2-oxoglutarate:oxygen oxidoreductase
R05037 25 leucocyanidin,2-oxoglutarate:oxygen oxidoreductase
R06323 25 (gibberellin-44),2-oxoglutarate:oxygen oxidoreductase
R06532 25 (2R,3S)-catechin:NADP+ 4-oxidoreductase
R06533 25 (2R,3S)-catechin:NADP+ 4-oxidoreductase
R06541 25 flavan-3-ol:NADP+ oxidoreductase
R06571 25 cinnamyl-alcohol:NADP+ oxidoreductase
R07366 25 leucocyanidin,2-oxoglutarate:oxygen oxidoreductase
R03327 26 17alpha-Hydroxypregnenolone:NAD+ 3-oxidoreductase
R03403 26 3beta-Hydroxyandrost-5-en-17-one acetaldehyde-lyase
R03735 26 (2S,3S)-2-Hydroxytridecane-1,2,3-tricarboxylate oxaloacetate-lyase(CoA-acylating)
R03858 26 Lauroyl-CoA:acetyl-CoA C-acyltransferase
R03859 26 3-Hydroxytetradecane-1,3,4-tricarboxylate 2-oxoglutarate-lyase(CoA-acylating)
R04675 26 17alpha-Hydroxypregnenolone,hydrogen-donor:oxygen oxidoreductase(21-hydroxylating)
R04818 26 3alpha,7alpha-Dihydroxy-5beta-cholestane:NAD+ oxidoreductase(B-specific)
R04823 26 7alpha,12alpha-Dihydroxy-5beta-cholestan-3-one:(acceptor)delta4-oxidoreductase
R06335 26 
R06542 26 flavan-3-ol:NADP+ oxidoreductase
R06543 26 flavan-3-ol:NADP+ oxidoreductase
R01837 27 3beta-Hydroxyandrost-5-en-17-one:NAD+ 3-oxidoreductase
R01841 27 17alpha-Hydroxyprogesterone acetaldehyde-lyase
R03324 27 17alpha,20alpha-Dihydroxypregn-4-en-3-one:NAD+ 20-oxidoreductase
R03329 27 Steroid,reduced-adrenal-ferredoxin:oxygen oxidoreductase(11-hydroxylating)
R03406 27 Androst-5-ene-3beta,17beta-diol:NAD+ oxidoreductase
R03408 27 
R04739 27 (S)-3-Hydroxytetradecanoyl-CoA:NAD+ oxidoreductase
R04806 27 5beta-cholestane-3alpha,7alpha-diol,NADPH:oxygen oxidoreductase(26-hydroxylating)
R04824 27 3alpha,7alpha,12alpha-Trihydroxy-5beta-cholestane:NAD+oxidoreductase (B-specific)
R04849 27 11-Deoxycortisol delta5-delat4-isomerase
R04850 27 17alpha,21-Dihydroxypregnenolone:oxygen oxidoreductase(11-hydroxylating)
R06325 27 
R07204 27 5beta-cholestane-3alpha,7alpha-diol,NADPH:oxygenoxidoreductase(12alpha-hydroxylating)
R01836 28 Testosterone:NAD+ oxidoreductase
R01840 28 
R02499 28 Testosterone delta5-delat4-isomerase
R02840 28 Cortisol delta5-delat4-isomerase
R04678 28 16alpha-Hydroxyandrost-4-ene-3,17-dione delta5-delat4-isomerase
R04740 28 (S)-3-Hydroxytetradecanoyl-CoA hydro-lyase
R04805 28 
R04807 28 5beta-Cholestane-3alpha,7alpha,12alpha-triol,NADPH:oxygenoxidoreductase (26-hydroxylating)
R02501 29 
R02834 29 Cortisol:NAD+ 11-oxidoreductase
R02837 29 Acetyl-CoA:cortisol O-acetyltransferase
R02841 29 11beta,17alpha,21-Trihydroxy-5beta-pregnane-3,20-dione:NADP+delta4-oxidoreductase
R03507 29 5beta-Cholestane-3alpha,7alpha,12alpha,26-tetraol:NAD+26-oxidoreductase
R03989 29 trans-Tetradec-2-enoyl-CoA reductase
R04506 29 3alpha,7alpha-Dihydroxy-5beta-cholestan-26-al:NAD+ oxidoreductase
R04759 29 
R02351 30 
R02892 30 4,5alpha-dihydrocortisone:NADP+ delta4-oxidoreductase
R02893 30 17alpha,21-dihydroxy-5beta-pregnane-3,11,20-trione:NADP+delta4-oxidoreductase
R03506 30 3alpha,7alpha,12alpha-Trihydroxy-5beta-cholestan-26-al:NAD+26-oxidoreductase
R03991 30 myristoyl-CoA:acetylCoA C-myristoyltransferase
R04761 30 
R04832 30 Urocortisol:NAD+ oxidoreductase (B-specific)
R05321 30 n-tetradecanoyl-CoA, NADPH2:O2 oxidoreductase [11-(E) desaturating]
R05322 30 n-tetradecanoyl-CoA, NADH:O2 oxidoreductase [11-(Z) desaturating]
R02347 31 Estradiol-17alpha:NAD+ 17-oxidoreductase
R02352 31 Estradiol-17beta:NAD+ 17-oxidoreductase
R02354 31 
R02356 31 
R03087 31 
R04737 31 (S)-3-Hydroxyhexadecanoyl-CoA:NAD+ oxidoreductase
R04829 31 Urocortisone:NAD+ oxidoreductase (B-specific)
R04830 31 Urocortisone:NADP+ oxidoreductase (B-specific)
R04834 31 Cortol:NAD+ oxidoreductase
R03088 32 
R03089 32 
R04681 32 Estriol:NAD+ 17-oxidoreductase
R04738 32 (S)-3-Hydroxyhexadecanoyl-CoA hydro-lyase
R04831 32 Cortolone:NAD+ oxidoreductase
R01278 33 trans-Hexadec-2-enoyl-CoA reductase
R01274 34 Palmitoyl-CoA hydrolase
R01277 34 hexadecanal:NAD+ oxidoreductase (CoA-acylating)
R01703 35 Hexadecanoate:hydrogen-peroxide oxidoreductase
R01704 35 Palmitaldehyde:NAD+ oxidoreductase
R02462 35 Hexadecanol:NAD+ oxidoreductase
R02463 35 hexadecanal:NADP+ delta2-oxidoreductase
