# Supplementary material for: Local and global modes of drug action in biochemical networks
Source: BMC Chem Biol. 2009 Apr 7;9:4. doi: 10.1186/1472-6769-9-4 (PMC2670818; doi:10.1186/1472-6769-9-4)
Supplement: Additional File 3 — Full set of metabolic drug scopes. This archive contains the full set of metabolic drug scopes for 276 drugs from the DrugBank database and four metabolic networks. Individual files in the archive are named according to the following nomenclature: DrugBank accession number of the drug, followed by "_hsa" for human or "_ref" for reference network, followed by "_i" for irreversible or "_r" for reversible network. [file 1472-6769-9-4-S3.zip › aprd00050_hsa_i.txt]

Expansion curve 
seeds: Oxygen H2O Pyruvate Acetate CO2 Glutathione NADP+ Oxidized glutathione NADPH H+ (S)-Malate NAD+ Oxaloacetate NADH ATP AMP Pyrophosphate
not identified: C00995 C00998 C04298 C04334 


 

compounds:
ID generation name

C00001 1 H2O
C00002 1 ATP
C00003 1 NAD+
C00004 1 NADH
C00005 1 NADPH
C00006 1 NADP+
C00007 1 Oxygen
C00011 1 CO2
C00013 1 Pyrophosphate
C00020 1 AMP
C00022 1 Pyruvate
C00033 1 Acetate
C00036 1 Oxaloacetate
C00051 1 Glutathione
C00080 1 H+
C00127 1 Oxidized glutathione
C00149 1 (S)-Malate
C00008 2 ADP
C00009 2 Orthophosphate
C00014 2 NH3
C00025 2 L-Glutamate
C00027 2 H2O2
C00074 2 Phosphoenolpyruvate
C00084 2 Acetaldehyde
C00119 2 5-Phospho-alpha-D-ribose 1-diphosphate
C00122 2 Fumarate
C00130 2 IMP
C00147 2 Adenine
C00153 2 Nicotinamide
C00158 2 Citrate
C00186 2 (S)-Lactate
C00212 2 Adenosine
C00256 2 (R)-Lactate
C00301 2 ADP-ribose
C00455 2 Nicotinamide D-ribonucleotide
C00575 2 3',5'-Cyclic AMP
C00900 2 2-Acetolactate
C01353 2 Carbonic acid
C01419 2 Cys-Gly
C03246 2 ADPribose 2'-phosphate
C05993 2 Acetyl adenylate
C06010 2 (S)-2-Acetolactate
C00026 3 2-Oxoglutarate
C00037 3 Glycine
C00041 3 L-Alanine
C00049 3 L-Aspartate
C00054 3 Adenosine 3',5'-bisphosphate
C00064 3 L-Glutamine
C00065 3 L-Serine
C00097 3 L-Cysteine
C00117 3 D-Ribose 5-phosphate
C00133 3 D-Alanine
C00169 3 Carbamoyl phosphate
C00262 3 Hypoxanthine
C00288 3 HCO3-
C00294 3 Inosine
C00311 3 Isocitrate
C00334 3 4-Aminobutanoate
C00417 3 cis-Aconitate
C00469 3 Ethanol
C00620 3 alpha-D-Ribose 1-phosphate
C00624 3 N-Acetyl-L-glutamate
C00631 3 2-Phospho-D-glycerate
C00655 3 Xanthosine 5'-phosphate
C00704 3 O2.-
C01165 3 L-Glutamate 5-semialdehyde
C02238 3 5-Oxo-L-proline
C02739 3 Phosphoribosyl-ATP
C03150 3 N-Ribosylnicotinamide
C03287 3 L-Glutamyl 5-phosphate
C03794 3 N6-(1,2-Dicarboxyethyl)-AMP
C03912 3 (S)-1-Pyrroline-5-carboxylate
C04307 3 P1,P2-Bis(5'-adenosyl) triphosphate
C04734 3 1-(5'-Phosphoribosyl)-5-formamido-4-imidazolecarboxamide
C00048 4 Glyoxylate
C00077 4 L-Ornithine
C00099 4 beta-Alanine
C00121 4 D-Ribose
C00144 4 GMP
C00148 4 L-Proline
C00152 4 L-Asparagine
C00168 4 Hydroxypyruvate
C00197 4 3-Phospho-D-glycerate
C00199 4 D-Ribulose 5-phosphate
C00232 4 Succinate semialdehyde
C00385 4 Xanthine
C00438 4 N-Carbamoyl-L-aspartate
C00606 4 3-Sulfino-L-alanine
C00669 4 gamma-L-Glutamyl-L-cysteine
C01762 4 Xanthosine
C02218 4 2-Aminoacrylate
C03090 4 5-Phosphoribosylamine
C03214 4 2-Amino-3-oxobutanoate
C03508 4 L-2-Amino-3-oxobutanoic acid
C03736 4 alpha-D-Ribose 5-phosphate
C05379 4 Oxalosuccinate
C00035 5 GDP
C00042 5 Succinate
C00134 5 Putrescine
C00160 5 Glycolate
C00164 5 Acetoacetate
C00222 5 3-Oxopropanoate
C00231 5 D-Xylulose 5-phosphate
C00236 5 3-Phospho-D-glyceroyl phosphate
C00242 5 Guanine
C00258 5 D-Glycerate
C00302 5 Glutamate
C00327 5 L-Citrulline
C00337 5 (S)-Dihydroorotate
C00366 5 Urate
C00387 5 Guanosine
C00418 5 (R)-Mevalonate
C00519 5 Hypotaurine
C01146 5 2-Hydroxy-3-oxopropanoate
C01157 5 trans-4-Hydroxy-L-proline
C01159 5 2,3-Bisphospho-D-glycerate
C02642 5 3-Ureidopropionate
C03232 5 3-Phosphonooxypyruvate
C03838 5 5'-Phosphoribosylglycinamide
C05527 5 3-Sulfinylpyruvate
C00044 6 GTP
C00118 6 (2R)-2-Hydroxy-3-(phosphonooxy)-propanal
C00281 6 Sedoheptulose 7-phosphate
C00295 6 Orotate
C00429 6 5,6-Dihydrouracil
C00555 6 4-Aminobutanal
C00577 6 D-Glyceraldehyde
C00597 6 3-Phosphoglycerate
C01005 6 O-Phospho-L-serine
C01089 6 (R)-3-Hydroxybutanoate
C01107 6 (R)-5-Phosphomevalonate
C02714 6 N-Acetylputrescine
C03406 6 N-(L-Arginino)succinate
C05382 6 D-Sedoheptulose 7-phosphate
C00058 7 Formate
C00062 7 L-Arginine
C00085 7 D-Fructose 6-phosphate
C00106 7 Uracil
C00111 7 Glycerone phosphate
C00116 7 Glycerol
C00279 7 D-Erythrose 4-phosphate
C00430 7 5-Aminolevulinate
C00447 7 Sedoheptulose 1,7-bisphosphate
C00673 7 2-Deoxy-D-ribose 5-phosphate
C00942 7 3',5'-Cyclic GMP
C01103 7 Orotidine 5'-phosphate
C01143 7 (R)-5-Diphosphomevalonate
C04895 7 2-Amino-4-hydroxy-6-(erythro-1,2,3-trihydroxypropyl)dihydropteridinetriphosphate
C05520 7 2-Amino-3-oxoadipate
C05922 7 Formamidopyrimidine nucleoside triphosphate
C05936 7 N4-Acetylaminobutanal
C00086 8 Urea
C00092 8 D-Glucose 6-phosphate
C00093 8 sn-Glycerol 3-phosphate
C00095 8 D-Fructose
C00105 8 UMP
C00129 8 Isopentenyl diphosphate
C00179 8 Agmatine
C00184 8 Glycerone
C00275 8 D-Mannose 6-phosphate
C00299 8 Uridine
C00352 8 D-Glucosamine 6-phosphate
C00354 8 D-Fructose 1,6-bisphosphate
C00533 8 Nitric oxide
C00536 8 Triphosphate
C00581 8 Guanidinoacetate
C00665 8 beta-D-Fructose 2,6-bisphosphate
C00931 8 Porphobilinogen
C01035 8 4-Guanidinobutanoate
C01094 8 D-Fructose 1-phosphate
C01201 8 N(omega)-(ADP-D-ribosyl)-L-arginine
C01801 8 Deoxyribose
C02946 8 4-Acetamidobutanoate
C03684 8 6-Pyruvoyltetrahydropterin
C04874 8 2-Amino-4-hydroxy-6-(D-erythro-1,2,3-trihydroxypropyl)-7,8-dihydropteridine
C05345 8 beta-D-Fructose 6-phosphate
C05378 8 beta-D-Fructose 1,6-bisphosphate
C05923 8 2,5-Diaminopyrimidine nucleoside triphosphate
C05933 8 N-(omega)-Hydroxyarginine
C00015 9 UDP
C00031 9 D-Glucose
C00235 9 Dimethylallyl diphosphate
C00357 9 N-Acetyl-D-glucosamine 6-phosphate
C00636 9 D-Mannose 1-phosphate
C00668 9 alpha-D-Glucose 6-phosphate
C00794 9 D-Sorbitol
C01024 9 Hydroxymethylbilane
C01172 9 beta-D-Glucose 6-phosphate
C01177 9 Inositol 1-phosphate
C01236 9 D-Glucono-1,5-lactone 6-phosphate
C02336 9 beta-D-Fructose
C04006 9 1D-myo-Inositol 3-phosphate
C04244 9 6-Lactoyl-5,6,7,8-tetrahydropterin
C06148 9 2,5-Diamino-6-(5'-triphosphoryl-3',4'-trihydroxy-2'-oxopentyl)-amino-4-oxopyrimidine
C00075 10 UTP
C00096 10 GDP-mannose
C00103 10 D-Glucose 1-phosphate
C00137 10 myo-Inositol
C00140 10 N-Acetyl-D-glucosamine
C00221 10 beta-D-Glucose
C00267 10 alpha-D-Glucose
C00272 10 Tetrahydrobiopterin
C00341 10 Geranyl diphosphate
C00345 10 6-Phospho-D-gluconate
C01051 10 Uroporphyrinogen III
C01096 10 Sorbitol 6-phosphate
C01225 10 sn-glycero-3-Phospho-1-inositol
C04256 10 N-Acetyl-D-glucosamine 1-phosphate
C04299 10 D-myo-Inositol 1,2-cyclic phosphate
C00029 11 UDP-glucose
C00043 11 UDP-N-acetyl-D-glucosamine
C00063 11 CTP
C00191 11 D-Glucuronate
C00198 11 D-Glucono-1,5-lactone
C00268 11 Dihydrobiopterin
C00448 11 trans,trans-Farnesyl diphosphate
C00645 11 N-Acetyl-D-mannosamine
C01222 11 GDP-4-dehydro-6-deoxy-D-mannose
C03263 11 Coproporphyrinogen III
C15585 11 myo-Inositol phosphate
C00052 12 UDP-D-galactose
C00112 12 CDP
C00167 12 UDP-glucuronate
C00270 12 N-Acetylneuraminate
C00325 12 GDP-L-fucose
C00353 12 Geranylgeranyl diphosphate
C00751 12 Squalene
C01079 12 Protoporphyrinogen IX
C01170 12 UDP-N-acetyl-D-mannosamine
C03428 12 Presqualene diphosphate
C04257 12 N-Acetyl-D-mannosamine 6-phosphate
C04501 12 N-Acetyl-alpha-D-glucosamine 1-phosphate
C14830 12 GDP-4-keto-6-L-deoxygalactose
C00055 13 CMP
C00128 13 CMP-N-acetylneuraminate
C00190 13 UDP-D-xylose
C00243 13 Lactose
C00446 13 alpha-D-Galactose 1-phosphate
C00611 13 N-Acetyllactosamine
C01054 13 (S)-2,3-Epoxysqualene
C02191 13 Protoporphyrin
C02985 13 L-Fucose 1-phosphate
C06241 13 N-Acetylneuraminate 9-phosphate
C00124 14 D-Galactose
C00475 14 Cytidine
C01724 14 Lanosterol
C04886 14 alpha-N-Acetylneuraminyl-2,6-beta-D-galactosyl-1,4-N-acetyl-beta-D-glucosamine
C05396 14 Lactose 6-phosphate
C01235 15 1-alpha-D-Galactosyl-myo-inositol
C01697 15 Galactitol
C05108 15 14-Demethyllanosterol
C05399 15 Melibiitol
C05401 15 3-beta-D-Galactosyl-sn-glycerol
C11455 15 4,4-Dimethyl-5alpha-cholesta-8,14,24-trien-3beta-ol
C01582 16 Galactose
C05437 16 Zymosterol
C05439 17 5alpha-Cholesta-7,24-dien-3beta-ol
C00249 31 Hexadecanoic acid
C02934 31 3-Dehydrosphinganine
C00836 32 Sphinganine
C01120 33 Sphinganine 1-phosphate
C00346 34 Ethanolamine phosphate
C00517 34 Hexadecanal
C00189 35 Ethanolamine
C00570 35 CDP-ethanolamine

reactions:
ID generation name

R00004 2 Pyrophosphate phosphohydrolase
R00006 2 2-Acetolactate pyruvate-lyase (carboxylating)
R00009 2 hydrogen-peroxide:hydrogen-peroxide oxidoreductase
R00085 2 ATP diphosphohydrolase
R00086 2 ATP phosphohydrolase (protein-secreting)
R00089 2 ATP pyrophosphate-lyase (cyclizing)
R00094 2 NADPH:oxidized-glutathione oxidoreductase
R00102 2 NAD+ glycohydrolase
R00103 2 NAD+ phosphohydrolase
R00104 2 ATP:NAD+ 2'-phosphotransferase
R00112 2 NADPH:NAD+ oxidoreductase (B-specific)
R00115 2 NADPH:oxidized-glutathione oxidoreductase
R00119 2 NADP+ glycohydrolase
R00127 2 ATP:AMP phosphotransferase
R00132 2 Carbonic acid hydro-lyase
R00137 2 ATP:nicotinamide-nucleotide adenylyltransferase
R00181 2 AMP aminohydrolase
R00183 2 Adenosine 5'-monophosphate phosphohydrolase
R00185 2 ATP:adenosine 5'-phosphotransferase
R00190 2 AMP:pyrophosphate phosphoribosyltransferase
R00200 2 ATP:pyruvate O2-phosphotransferase
R00209 2 Pyruvate:NAD+ 2-oxidoreductase (CoA-acetylating)
R00210 2 Pyruvate:NADP+ 2-oxidoreductase (CoA-acetylating)
R00214 2 (S)-Malate:NADP+ oxidoreductase(oxaloacetate-decarboxylating)
R00216 2 (S)-Malate:NADP+ oxidoreductase(oxaloacetate-decarboxylating)
R00226 2 (S)-2-Acetolactate pyruvate-lyase (carboxylating)
R00235 2 Acetate:CoA ligase (AMP-forming)
R00274 2 Glutathione:hydrogen-peroxide oxidoreductase
R00316 2 Acetate:CoA ligase (AMP-forming)
R00342 2 (S)-malate:NAD+ oxidoreductase
R00362 2 Citrate oxaloacetate-lyase ((pro-3S)-CH2COO- -->acetate)
R00494 2 
R00703 2 (S)-Lactate:NAD+ oxidoreductase
R00704 2 (R)-Lactate:NAD+ oxidoreductase
R00710 2 Acetaldehyde:NAD+ oxidoreductase
R00711 2 Acetaldehyde:NADP+ oxidoreductase
R01082 2 (S)-Malate hydro-lyase
R00122 3 ATP pyrophosphohydrolase
R00149 3 Carbon-dioxide:ammonia ligase(ADP-forming,carbamate-phosphorylating)
R00186 3 (S)-Lactate adenylohydrolase
R00188 3 Adenosine 3',5'-bisphosphate 3'(2')-phosphohydrolase
R00191 3 Adenosine 3',5'-phosphate 5'-nucleotidohydrolase
R00220 3 L-serine ammonia-lyase
R00227 3 Acetyl-CoA hydrolase
R00236 3 Acetyl adenylate:CoA ligase (AMP-forming)
R00238 3 Acetyl-CoA:acetyl-CoA C-acetyltransferase
R00239 3 ATP:L-glutamate 5-phosphotransferase
R00243 3 L-Glutamate:NAD+ oxidoreductase (deaminating)
R00245 3 L-Glutamate 5-semialdehyde:NAD+ oxidoreductase
R00248 3 L-Glutamate:NADP+ oxidoreductase (deaminating)
R00253 3 L-Glutamate:ammonia ligase (ADP-forming)
R00256 3 L-Glutamine amidohydrolase
R00258 3 L-Alanine:2-oxoglutarate aminotransferase
R00259 3 Acetyl-CoA:L-glutamate N-acetyltransferase
R00261 3 L-Glutamate 1-carboxy-lyase
R00275 3 Superoxide:superoxide oxidoreductase
R00344 3 Pyruvate:carbon-dioxide ligase (ADP-forming)
R00351 3 Citrate oxaloacetate-lyase ((pro-3S)-CH2COO- -> acetyl-CoA)
R00352 3 ATP:citrate oxaloacetate-lyase ((pro-3S)-CH2COO- ->acetyl-CoA)(ATP-dephosphorylating)
R00355 3 L-Aspartate:2-oxoglutarate aminotransferase
R00658 3 2-Phospho-D-glucerate hydro-lyase
R00707 3 L-1-Pyrroline-5-carboxylate:NAD+ oxidoreductase
R00708 3 L-1-Pyrroline-5-carboxylate:NAD+ oxidoreductase
R00746 3 Ethanol:NADP+ oxidoreductase
R00754 3 Ethanol:NAD+ oxidoreductase
R00899 3 membrane alanyl aminopeptidase
R01049 3 ATP:D-ribose-5-phosphate pyrophosphotransferase
R01054 3 ADPribose ribophosphohydrolase
R01071 3 1-(5-Phospho-D-ribosyl)-ATP:pyrophosphate phosphoribosyl-transferase
R01083 3 N6-(1,2-Dicarboxyethyl)AMP AMP-lyase
R01126 3 Inosine 5'-monophosphate phosphohydrolase
R01127 3 IMP 1,2-hydrolase (decyclizing)
R01130 3 IMP:NAD+ oxidoreductase
R01132 3 IMP:pyrophosphate phosphoribosyltransferase
R01271 3 Nicotinamide-nucleotide:pyrophosphatephospho-alpha-D-ribosyltransferase
R01324 3 Citrate hydro-lyase
R01325 3 Citrate hydro-lyase
R01560 3 Adenosine aminohydrolase
R01561 3 Adenosine:orthophosphate ribosyltransferase
R02323 3 Nicotinamide ribonucleotide phosphohydrolase
R05861 3 D-alanine:oxygen oxidoreductase (deaminating)
R07304 3 5-oxo-L-proline amidohydrolase (ATP-hydrolysing)
R00267 4 Isocitrate:NADP+ oxidoreductase (decarboxylating)
R00268 4 Oxalosuccinate:NADP+ oxidoreductase (decarboxylating)
R00366 4 Aminoacetic acid:oxygen oxidoreductase (deaminating)
R00369 4 L-Alanine:glyoxylate aminotransferase
R00370 4 Acetyl-CoA:glycine C-acetyltransferase
R00371 4 Succinyl-CoA:glycine C-succinyl-transferase(decarboxylating)
R00489 4 L-Aspartate 1-carboxy-lyase
R00575 4 Carbon-dioxide:L-glutamine amido-ligase (ADP-forming,carbamate-phosphorylating)
R00578 4 L-aspartate:L-glutamine amido-ligase (AMP-forming)
R00585 4 L-Serine:pyruvate aminotransferase
R00590 4 L-Serine hydro-lyase (deaminating)
R00667 4 L-Ornithine:2-oxo-acid aminotransferase
R00709 4 Isocitrate:NAD+ oxidoreductase (decarboxylating)
R00742 4 Acetyl-CoA:carbon-dioxide ligase (ADP-forming)
R00893 4 L-Cysteine:oxygen oxidoreductase
R00894 4 L-Glutamate:L-cysteine gamma-ligase (ADP-forming)
R01051 4 ATP:D-ribose 5-phosphotransferase
R01056 4 D-Ribose-5-phosphate ketol-isomerase
R01057 4 D-Ribose 1,5-phosphomutase
R01072 4 5-Phosphoribosylamine:pyrophosphate phosphoribosyltransferase(glutamate-amidating)
R01231 4 Xanthosine-5'-phosphate:L-glutamine amido-ligase (AMP-forming)
R01248 4 L-Proline:NAD+ 5-oxidoreductase
R01251 4 L-Proline:NADP+ 5-oxidoreductase
R01397 4 Carbamoyl-phosphate:L-aspartate carbamoyltransferase
R01518 4 2-Phospho-D-glycerate 2,3-phosphomutase
R01648 4 4-Aminobutanoate:2-oxoglutarate aminotransferase
R01769 4 Hypoxanthine:oxygen oxidoreductase
R01863 4 inosine:orthophosphate ribosyltransferase
R01899 4 Isocitrate:NADP+ oxidoreductase (decarboxylating)
R01900 4 Isocitrate hydro-lyase
R01975 4 (S)-3-Hydroxybutanoyl-CoA:NAD+ oxidoreductase
R01978 4 (S)-3-Hydroxy-3-methylglutaryl-CoA acetoacetyl-CoA-lyase(CoA-acetylating)
R02142 4 XMP:pyrophosphate phosphoribosyltransferase
R02294 4 N-Ribosylnicotinamide:orthophosphate ribosyltransferase
R02299 4 alpha-D-Ribose 1-phosphate 1,6-phosphomutase
R02719 4 Xanthosine 5'-phosphate phosphohydrolase
R03313 4 L-Glutamate-5-semialdehyde:NADP+ 5-oxidoreductase (phosphorylationg)
R00233 5 Malonyl-CoA carboxy-lyase
R00332 5 ATP:(d)GMP phosphotransferase
R00465 5 Glycolate:NADP+ oxidoreductase
R00497 5 gamma-L-Glutamyl-L-cysteine:glycine ligase (ADP-forming)
R00670 5 L-Ornithine carboxy-lyase
R00713 5 Succinate-semialdehyde:NAD+ oxidoreductase
R00717 5 Glycolate:NAD+ oxidoreductase
R00905 5 N-Carbamoyl-beta-alanine amidohydrolase
R00908 5 3-Aminopropanoate:2-oxoglutarate aminotransferase
R01134 5 NADH:guanosine-5'-phosphate oxidoreductase(deaminating)
R01227 5 Guanosine 5'-monophosphate phosphohydrolase
R01229 5 GMP:pyrophosphate phosphoribosyltransferase
R01252 5 L-Proline,2-oxoglutarate:oxygen oxidoreductase (4-hydroxylating)
R01360 5 (S)-3-Hydroxy-3-methylglutaryl-CoA acetoacetate-lyase
R01388 5 D-Glycerate:NADP+ 2-oxidoreductase
R01392 5 D-Glycerate:NADP+ 2-oxidoreductase
R01394 5 Hydroxypyruvate ketol-isomerase
R01398 5 Carbamoyl-phosphate:L-ornithine carbamoyltransferase
R01512 5 ATP:3-phospho-D-glycerate 1-phosphotransferase
R01513 5 3-Phospho-D-glycerate:NAD+ 2-oxidoreductase
R01516 5 3-Phospho-D-glycerate 1,2-phosphomutase
R01529 5 D-Ribulose-5-phosphate 3-epimerase
R01768 5 Xanthine:NAD+ oxidoreductase
R01993 5 (S)-Dihydroorotate amidohydrolase
R02082 5 (R)-Mevalonate:NADP+ oxidoreductase (CoA acylating)
R02085 5 (S)-3-Hydroxy-3-methylglutaryl-CoA hydro-lyase
R02103 5 xanthine:NAD+ oxidoreductase
R02107 5 Xanthine:oxygen oxidoreductase
R02297 5 Xanthosine:orthophosphate ribosyltransferase
R02466 5 3-Sulfino-L-alanine carboxy-lyase
R02619 5 3-Sulfino-L-alanine:2-oxoglutarate aminotransferase
R03026 5 (S)-3-Hydroxybutanoyl-CoA hydro-lyase
R04144 5 5-Phospho-D-ribosylamine:glycine ligase (ADP-forming)
R00328 6 GDP phosphohydrolase
R00330 6 ATP:nucleoside-diphosphate phosphatransferase
R00405 6 Succinate:CoA ligase (ADP-forming)
R00410 6 Succinyl-CoA:3-oxo-acid CoA-transferase
R00430 6 GTP:pyruvate O2-phosphotransferase
R00431 6 GTP:oxaloacetate carboxy-lyase (transphosphorylating)
R00475 6 (S)-2-Hydroxy-acid:oxygen 2-oxidoreductase
R00705 6 3-Oxopropanoate:NAD+ oxidoreductase (decarboxylating,CoA-acetylating)
R01061 6 D-Glyceraldehyde-3-phosphate:NAD+ oxidoreductase(phosphorylating)
R01063 6 D-Glyceraldehyde-3-phosphate:NADP+ oxidoreductase(phosphorylating)
R01135 6 IMP:L-aspartate ligase (GDP-forming)
R01151 6 Putrescine:oxygen oxidoreductase (deaminating)
R01154 6 Acetyl-CoA:alkane-alpha,omega-diamine N-acetyltransferase
R01171 6 Butanoyl-CoA:(acceptor) 2,3-oxidoreductase
R01357 6 Acetoacetate:CoA ligase (AMP-forming)
R01361 6 (R)-3-Hydroxybutanoate:NAD+ oxidoreductase
R01515 6 3-Phospho-D-glyceroyl phosphate phosphohydrolase
R01641 6 Sedoheptulose-7-phosphate:D-glyceraldehyde-3-phosphateglycolaldehyde transferase
R01662 6 3-Phospho-D-glyceroyl phosphate 2,3-phosphomutase
R01676 6 Guanine aminohydrolase
R01752 6 D-Glyceraldehyde:NAD+ oxidoreductase
R01867 6 (S)-Dihydroorotate:oxygen oxidoreductase
R01954 6 L-Citrulline:L-aspartate ligase (AMP-forming)
R02147 6 guanosine:orthophosphate ribosyltransferase
R02245 6 ATP:(R)-mevalonate 5-phosphotransferase
R02269 6 5,6-Dihydrouracil amidohydrolase
R02607 6 3-Phosphoglycerate:NAD+ 2-oxidoreductase
R04173 6 3-Phosphoserine:2-oxoglutarate aminotransferase
R05595 6 
R07246 6 sedoheptulose-7-phosphate:D-glyceraldehyde-3-phosphateglycolaldehydetransferase
R00335 7 GTP phosphohydrolase (vesicle-releasing)
R00424 7 GTP 7,8-8,9-dihydrolase
R00426 7 Guanosine 5'-triphosphate pyrophosphohydrolase
R00428 7 GTP 7,8-8,9-dihydrolase
R00432 7 Succinate:CoA ligase (GDP-forming)
R00434 7 GTP pyrophosphate-lyase (cyclizing)
R00582 7 L-O-Phosphoserine phosphohydrolase
R00830 7 Succinyl-CoA:glycine C-succinyl-transferase(decarboxylating)
R00831 7 Succinyl-CoA:glycine C-succinyl-transferase(decarboxylating)
R00833 7 (R)-2-Methyl-3-oxopropanoyl-CoA CoA-carbonylmutase
R00978 7 5,6-Dihydrouracil:NADP+ oxidoreductase
R01015 7 D-Glyceraldehyde-3-phosphate ketol-isomerase
R01036 7 Glycerol:NAD+ oxidoreductase
R01066 7 2-Deoxy-D-ribose-5-phosphate acetaldehyde-lyase
R01086 7 N-(L-Argininosuccinate) arginie-lyase
R01177 7 Acetyl-CoA:acetyl-CoA C-acetyltransferase
R01827 7 Sedoheptulose-7-phosphate:D-glyceraldehyde-3-phosphateglyceronetransferase
R01843 7 ATP:Sedoheptulose 7-phosphate 1-phosphotransferase
R01870 7 Orotidine-5'-phosphate:pyrophosphate phosphoribosyltransferase
R01986 7 4-Aminobutyraldehyde:NAD+ oxidoreductase
R02549 7 4-aminobutanal:NAD+ 1-oxidoreductase
R03245 7 ATP:(R)-5-phosphomevalonate phosphotransferase
R04025 7 N-Acetylputrescine:oxygenoxidoreductase(deaminating)(flavin-containing)
R07378 7 sedoheptulose-7-phosphate:D-glyceraldehyde-3-phosphateglyceronetransferase
R00036 8 5-Aminolevulinate hydro-lyase(adding 5-aminolevulinate andcyclizing)
R00551 8 L-Arginine amidinohydrolase
R00555 8 NAD+:L-arginine ADP-D-ribosyltransferase
R00557 8 L-Arginine,NADPH:oxygen oxidoreductase (nitric-oxide-forming)
R00558 8 L-Arginine,NADPH:oxygen oxidoreductase (nitric-oxide-forming)
R00565 8 L-Arginine:glycine amidinotransferase
R00566 8 L-Arginine carboxy-lyase
R00756 8 ATP:D-fructose-6-phosphate 1-phosphotransferase
R00760 8 ATP:D-fructose 6-phosphotransferase
R00763 8 D-Fructose-2,6-bisphosphate 2-phosphohydrolase
R00765 8 D-Glucosamine-6-phosphate ketol-isomerase(deaminating)
R00768 8 L-Glutamine:D-fructose-6-phosphate aminotransferase (hexoseisomerizing)
R00771 8 D-Glucose-6-phosphate ketol-isomerase
R00772 8 D-Mannose-6-phosphate ketol-isomerase
R00842 8 sn-Glycerol-3-phosphate:NAD+ 2-oxidoreductase
R00847 8 ATP:glycerol 3-phosphotransferase
R00965 8 Orotidine-5'-phosphate carboxy-lyase
R01010 8 Glycerone phosphate phosphohydrolase (alkaline optimum)
R01041 8 Glycerol:NADP+ oxidoreductase
R01067 8 D-Fructose 6-phosphate:D-glyceraldehyde-3-phosphate glycolaldehydetransferase
R01068 8 D-Fructose-1,6-bisphosphate D-glyceraldehyde-3-phosphate-lyase
R01070 8 beta-D-fructose 1,6-bisphosphate D-glyceraldehyde-3-phosphate-lyase
R01121 8 ATP:(R)-5-diphosphomevalonate carboxy-lyase (dehydrating)
R01234 8 Guanosine 3',5'-cyclic phosphate 5'-nucleotidohydrolase
R01829 8 Sedoheptulose 1,7-bisphosphate D-glyceraldehyde-3-phosphate-lyase
R01830 8 beta-D-Fructose 6-phosphate:D-glyceraldehyde-3-phosphateglycolaldehyde transferase
R01845 8 Sedoheptulose 1,7-bisphosphate 1-phosphohydrolase
R01876 8 Uridine:orthophosphate ribosyltransferase
R01886 8 N(omega)-(ADP-D-ribosyl)-L-arginine ADPribosylhydrolase
R01989 8 L-Arginine:glycine amidinotransferase
R02270 8 Succinyl-CoA:glycine C-succinyl-transferase(decarboxylating)
R02568 8 D-Fructose 1-phosphate D-glyceraldehyde-3-phosphate-lyase
R02750 8 
R02765 8 (R)-2-Methyl-3-oxopropanoyl-CoA 2-epimerase
R04286 8 2-Amino-4-hydroxy-6-(erythro-1,2,3-trihydroxypropyl)dihydropteridine triphosphate lyase
R04620 8 2-Amino-4-hydroxy-6-(erythro-1,2,3-trihydroxypropyl)dihydropteridine triphosphate phosphohydrolase (alkaline optimum)
R04748 8 (S)-Hydroxyhexanoyl-CoA:NAD+ oxidoreductase
R05046 8 Formamidopyrimidine nucleoside triphosphate 7,8-8,9-dihydrolase
R05050 8 N4-Acetylaminobutanal:NAD+ oxidoreductase
R00084 9 Porphobilinogen ammonia-lyase (polymerizing)
R00111 9 N-(omega)-Hydroxyarginine,NADPH:oxygen oxidoreductase(nitric-oxide-forming)
R00158 9 ATP:nucleoside-phosphate phosphotransferase
R00299 9 ATP:D-glucose 6-phosphotransferase
R00303 9 D-Glucose-6-phosphate phosphohydrolase
R00762 9 D-Fructose-1,6-bisphosphate 1-phosphohydrolase
R00835 9 D-Glucose-6-phosphate:NADP+ 1-oxoreductase
R00840 9 1L-myo-Inositol-1-phosphate lyase (isomerizing)
R00866 9 ATP:D-fructose 1-phosphotransferase
R00867 9 ATP:D-fructose 6-phosphotransferase
R00875 9 D-Glucitol:NAD+ 2-oxidoreductase
R00963 9 Uridine 5'-monophosphate phosphohydrolase
R00964 9 ATP:uridine 5'-phosphotransferase
R00968 9 GTP:uridine 5'-phosphotransferase
R01011 9 ATP:glycerone phosphotransferase
R01123 9 Isopentenyl-diphosphate delta3-delta2-isomerase
R01157 9 Agmatine amidinohydrolase
R01818 9 D-Mannose 6-phosphate 1,6-phosphomutase
R01819 9 D-Mannose-6-phosphate ketol-isomerase
R02058 9 Acetyl-CoA:D-glucosamine-6-phosphate N-acetyltransferase
R02059 9 N-Acetyl-D-glucosamine-6-phosphate amidohydrolase
R02731 9 D-Fructose-2,6-bisphosphate 2-phosphohydrolase
R02732 9 ATP:D-fructose-6-phosphate 2-phosphotransferase
R02740 9 alpha-D-Glucose 6-phosphate ketol-isomerase
R03321 9 beta-D-Glucose 6-phosphate ketol-isomerase
R03920 9 ATP:D-fructose 6-phosphotransferase
R04285 9 6-Lactoyl-5,6,7,8-tetrahydropterin:NADP+ 2'-oxidoreductase
R04749 9 (S)-Hydroxyhexanoyl-CoA hydro-lyase
R04779 9 ATP:D-fructose-6-phosphate 1-phosphotransferase
R04780 9 beta-D-Fructose 1,6-bisphosphate 1-phosphohydrolase
R05048 9 GTP 7,8-8,9-dihydrolase
R05804 9 ADP:D-glucose 6-phosphotransferase
R07324 9 1D-myo-inositol-3-phosphate lyase (isomerizing)
R00155 10 UDP diphosphohydrolase
R00156 10 ATP:nucleoside-diphosphate phosphatransferase
R00157 10 Uridine triphosphate:AMP phosphotransferase
R00659 10 UTP:pyruvate O2-phosphotransferase
R00769 10 UTP:D-fructose-6-phosphate 1-phosphotransferase
R00883 10 GDP:D-mannose-1-phosphate guanylyltransferase
R00959 10 alpha-D-Glucose 1-phosphate 1,6-phosphomutase
R01185 10 myo-Inositol 1-phosphate phosphahydrolase
R01187 10 1D-myo-Inositol 3-phosphate phosphahydrolase
R01201 10 ATP:N-acetyl-D-glucosamine 6-phosphotransferase
R01600 10 ATP:D-glucose 6-phosphotransferase
R01658 10 Dimethylallyl-diphosphate:isopentenyl-diphosphatedimethylallyltranstransferase
R01786 10 ATP:D-glucose 6-phosphotransferase
R01787 10 alpha-D-Glucose:NADP+ 1-oxidoreductase
R01788 10 alpha-D-Glucose 6-phosphate phosphohydrolase
R01813 10 Tetrahydrobiopterin:NADP+ oxidoreductase
R01847 10 UTP:Sedoheptulose 7-phosphate 1-phosphotransferase
R02035 10 6-Phospho-D-glucono-1,5-lactone lactonohydrolase
R02086 10 N-Acetyl-D-glucosamine 1-phosphate 1,6-phosphomutase
R02736 10 beta-D-Glucose-6-phosphate:NADP+ 1-oxoreductase
R02739 10 alpha-D-Glucose 6-phosphate ketol-isomerase
R02865 10 ATP:D-hexose 6-phosphotransferase
R03165 10 Hydroxymethylbilane hydro-lyase(cyclizing)
R03331 10 sn-Glycero-3-phospho-1-inositol inositolphosphohydrolase
R03333 10 1D-myo-Inositol-1,2-cyclic-phosphate 2-inositolphosphohydrolase
R04639 10 2-Amino-4-hydroxy-6-(erythro-1,2,3-trihydroxypropyl)dihydropteridine triphosphate 7,8-8,9-dihydrolase
R06985 10 trans-Hex-2-enoyl-CoA reductase
R00159 11 UTP diphosphohydrolase
R00289 11 UTP:alpha-D-glucose-1-phosphate uridylyltransferase
R00415 11 UTP:N-acetyl-alpha-D-glucosamine-1-phosphate uridylyltransferase
R00571 11 UTP:ammonia ligase(ADP-forming)
R00573 11 UTP:ammonia ligase(ADP-forming)
R00662 11 Uridine triphosphate pyrophosphohydrolase
R00888 11 GDPmannose 4,6-hydro-lyase
R00967 11 UTP:uridine 5'-phosphotransferase
R01184 11 myo-Inositol:oxygen oxidoreductase
R01207 11 N-Acyl-D-glucosamine 2-epimerase
R01520 11 beta-D-Glucose:NAD+ 1-oxoreductase
R01521 11 beta-D-Glucose:NADP+ 1-oxoreductase
R01528 11 6-Phospho-D-gluconate:NADP+ 2-oxidoreductase (decarboxylating)
R01602 11 alpha-D-Glucose 1-epimerase
R01793 11 NADH:6,7-dihydropteridine oxidoreductase
R01794 11 NADPH:6,7-dihydropteridine oxidoreductase
R02003 11 Geranyl-diphosphate:isopentenyl-diphosphate geranyltrans-transferase
R03197 11 Uroporphyrinogen-III carboxy-lyase
R04747 11 Hexanoyl-CoA:acetyl-CoA C-acyltransferase
R07343 11 myo-inositol-phosphate phosphohydrolase
R00286 12 UDPglucose:NAD+ oxidoreductase
R00287 12 UDPglucose pyrophosphohydrolase
R00291 12 UDPglucose 4-epimerase
R00414 12 UDP-N-acetyl-D-glucosamine 2-epimerase
R00416 12 UTP:N-acetyl-alpha-D-glucosamine-1-phosphate uridylyltransferase
R00420 12 UDP-N-acetyl-D-glucosamine 2-epimerase
R00569 12 CTP diphosphohydrolase
R00570 12 ATP:nucleoside-diphosphate phosphatransferase
R00572 12 CTP:pyruvate O2-phosphotransferase
R00702 12 Farnesyl-diphosphate:farnesyl-diphosphate farnesyltransferase
R00767 12 CTP:D-fructose-6-phosphate 1-phosphotransferase
R01804 12 N-Acetylneuraminate pyruvate-lyase (pyruvate-phosphorylating)
R01846 12 CTP:Sedoheptulose 7-phosphate 1-phosphotransferase
R02061 12 trans,trans-Farnesyl-diphosphate:isopentenyl-diphosphatefarnesyltranstransferase
R02705 12 ATP:N-acyl-D-mannosamine 6-phosphotransferase
R03220 12 Coproporphyrinogen:oxygen oxidoreductase(decarboxylating)
R04745 12 (S)-Hydroxyoctanoyl-CoA:NAD+ oxidoreductase
R05692 12 GDP-L-fucose:NADP+ 4-oxidoreductase (3,5-epimerizing)
R06223 12 
R07059 12 
R00503 13 UDPgalactose:D-glucose 4-beta-D-galactosyltransferase
R00512 13 ATP:CMP phosphotransferase
R00514 13 CDP diphosphohydrolase
R00955 13 UDPglucose:alpha-D-galactose-1-phosphate uridylyltransferase
R01117 13 CTP:N-acylneuraminate cytidylyltransferase
R01205 13 UDPgalactose:N-acetyl-D-glucosamine 4-beta-D-galactosyltransferase
R01384 13 UDP-D-glucuronate carboxy-lyase
R01951 13 GTP:L-fucose-1-phosphate guanylyltransferase
R02872 13 Presqualene diphosphate:farnesyl-diphosphate farnesyltransferase
R02874 13 Squalene,hydrogen-donor:oxygen oxidoreductase (2,3-epoxidizing)
R03222 13 Protoporphyrinogen-IX:oxygen oxidoreductase
R04435 13 N-Acetylneuraminate 9-phosphate pyruvate-lyase(pyruvate-phosphorylating)
R04746 13 (S)-Hydroxyoctanoyl-CoA hydro-lyase
R07060 13 
R00511 14 Cytidine-5'-monophosphate phosphohydrolase
R01092 14 ATP:D-galactose 1-phosphotransferase
R01100 14 Lactose galactohydrolase
R01678 14 Lactose galactohydrolase
R01679 14 Lactose 6-phosphate galactohydrolase
R03199 14 (S)-2,3-Epoxysqualene mutase (cyclizing, lanosterol-forming)
R03776 14 trans-Oct-2-enoyl-CoA reductase
R04532 14 CMP-N-acetylneuraminate:beta-D-galactosyl-1,4-N-acetyl-beta-D--glucosamine alpha-2,6-N-acetylneuraminyltransferase
R00513 15 ATP:cytidine 5'-phosphotransferase
R00516 15 UTP:cytidine 5'-phosphotransferase
R00517 15 GTP:cytidine 5'-phosphotransferase
R01093 15 D-Galactose:NAD+ 1-oxidoreductase
R01095 15 D-Galactose:NADP+ 1-oxidoreductase
R01104 15 Galactosylglycerol galactohydrolase
R01194 15 1-alpha-D-Galactosyl-myo-inositol galactohydrolase
R01878 15 Cytidine aminohydrolase
R02926 15 Melibiitol galactohydrolase
R03690 15 
R03778 15 Octanoyl-CoA:acetyl-CoA C-acyltransferase
R05640 15 Lanosterol,NADPH:oxygen oxidoreductase (14-methyl cleaving)
R03616 16 Galactosylglycerol galactohydrolase
R04669 16 
R04743 16 (S)-Hydroxydecanoyl-CoA:NAD+ oxidoreductase
R05639 16 4,4-dimethyl-5a-cholesta-8,24-dien-3b-ol:NADP+ D14-oxidoreductase
R04744 17 (S)-Hydroxydecanoyl-CoA hydro-lyase
R04804 17 delta8,24-Cholestadien-3beta-ol delta7-delta8-isomerase
R04753 18 trans-Dec-2-enoyl-CoA reductase
R04742 19 Decanoyl-CoA:acetyl-CoA C-acyltransferase
R04741 20 (S)-3-Hydroxydodecanoyl-CoA:NAD+ oxidoreductase
R04170 21 (S)-3-Hydroxydodecanoyl-CoA hydro-lyase
R03856 22 trans-Dodec-2-enoyl-CoA reductase
R04100 22 3-cis-Dodecenoyl-CoA delta3-cis-delta2-trans-isomerase
R03858 23 Lauroyl-CoA:acetyl-CoA C-acyltransferase
R04739 24 (S)-3-Hydroxytetradecanoyl-CoA:NAD+ oxidoreductase
R04740 25 (S)-3-Hydroxytetradecanoyl-CoA hydro-lyase
R03989 26 trans-Tetradec-2-enoyl-CoA reductase
R03991 27 myristoyl-CoA:acetylCoA C-myristoyltransferase
R04737 28 (S)-3-Hydroxyhexadecanoyl-CoA:NAD+ oxidoreductase
R04738 29 (S)-3-Hydroxyhexadecanoyl-CoA hydro-lyase
R01278 30 trans-Hexadec-2-enoyl-CoA reductase
R01274 31 Palmitoyl-CoA hydrolase
R01280 31 Palmitate:CoA ligase (AMP-forming)
R01281 31 Palmitoyl-CoA:L-serine C-palmitoyltransferase (decarboxylating)
R02978 32 Sphinganine:NADP+ 3-oxidoreductase
R02976 33 ATP:sphinganine 1-phosphotransferase
R02464 34 Sphinganine-1-phosphate pamlmitaldehyde-lyase
R06520 34 3-sn-phosphatidate phosphohydrolase
R02038 35 CTP:ethanolamine-phosphate cytidylyltransferase
R06870 35 Phosphoethanolamine phosphohydrolase
R01468 36 ATP:ethanolamine O-phosphotransferase
