# Supplementary material for: Local and global modes of drug action in biochemical networks
Source: BMC Chem Biol. 2009 Apr 7;9:4. doi: 10.1186/1472-6769-9-4 (PMC2670818; doi:10.1186/1472-6769-9-4)
Supplement: Additional File 3 — Full set of metabolic drug scopes. This archive contains the full set of metabolic drug scopes for 276 drugs from the DrugBank database and four metabolic networks. Individual files in the archive are named according to the following nomenclature: DrugBank accession number of the drug, followed by "_hsa" for human or "_ref" for reference network, followed by "_i" for irreversible or "_r" for reversible network. [file 1472-6769-9-4-S3.zip › aprd00050_hsa_r.txt]

Expansion curve 
seeds: Oxygen H2O Pyruvate Acetate CO2 Glutathione NADP+ Oxidized glutathione NADPH H+ (S)-Malate NAD+ Oxaloacetate NADH ATP AMP Pyrophosphate
not identified: C00995 C00998 C04298 C04334 


 

compounds:
ID generation name

C00001 1 H2O
C00002 1 ATP
C00003 1 NAD+
C00004 1 NADH
C00005 1 NADPH
C00006 1 NADP+
C00007 1 Oxygen
C00011 1 CO2
C00013 1 Pyrophosphate
C00020 1 AMP
C00022 1 Pyruvate
C00033 1 Acetate
C00036 1 Oxaloacetate
C00051 1 Glutathione
C00080 1 H+
C00127 1 Oxidized glutathione
C00149 1 (S)-Malate
C00008 2 ADP
C00009 2 Orthophosphate
C00014 2 NH3
C00025 2 L-Glutamate
C00027 2 H2O2
C00074 2 Phosphoenolpyruvate
C00084 2 Acetaldehyde
C00119 2 5-Phospho-alpha-D-ribose 1-diphosphate
C00122 2 Fumarate
C00130 2 IMP
C00147 2 Adenine
C00153 2 Nicotinamide
C00158 2 Citrate
C00186 2 (S)-Lactate
C00212 2 Adenosine
C00256 2 (R)-Lactate
C00301 2 ADP-ribose
C00455 2 Nicotinamide D-ribonucleotide
C00575 2 3',5'-Cyclic AMP
C00900 2 2-Acetolactate
C01260 2 P1,P4-Bis(5'-adenosyl) tetraphosphate
C01353 2 Carbonic acid
C01419 2 Cys-Gly
C03246 2 ADPribose 2'-phosphate
C05993 2 Acetyl adenylate
C06010 2 (S)-2-Acetolactate
C00026 3 2-Oxoglutarate
C00037 3 Glycine
C00041 3 L-Alanine
C00049 3 L-Aspartate
C00054 3 Adenosine 3',5'-bisphosphate
C00064 3 L-Glutamine
C00065 3 L-Serine
C00081 3 ITP
C00097 3 L-Cysteine
C00104 3 IDP
C00117 3 D-Ribose 5-phosphate
C00133 3 D-Alanine
C00144 3 GMP
C00169 3 Carbamoyl phosphate
C00222 3 3-Oxopropanoate
C00227 3 Acetyl phosphate
C00262 3 Hypoxanthine
C00288 3 HCO3-
C00294 3 Inosine
C00311 3 Isocitrate
C00334 3 4-Aminobutanoate
C00402 3 D-Aspartate
C00417 3 cis-Aconitate
C00469 3 Ethanol
C00620 3 alpha-D-Ribose 1-phosphate
C00624 3 N-Acetyl-L-glutamate
C00631 3 2-Phospho-D-glycerate
C00655 3 Xanthosine 5'-phosphate
C00669 3 gamma-L-Glutamyl-L-cysteine
C00704 3 O2.-
C00857 3 Deamino-NAD+
C01165 3 L-Glutamate 5-semialdehyde
C01879 3 5-Oxoproline
C02238 3 5-Oxo-L-proline
C02739 3 Phosphoribosyl-ATP
C03150 3 N-Ribosylnicotinamide
C03287 3 L-Glutamyl 5-phosphate
C03451 3 (R)-S-Lactoylglutathione
C03794 3 N6-(1,2-Dicarboxyethyl)-AMP
C03912 3 (S)-1-Pyrroline-5-carboxylate
C04307 3 P1,P2-Bis(5'-adenosyl) triphosphate
C04734 3 1-(5'-Phosphoribosyl)-5-formamido-4-imidazolecarboxamide
C06197 3 P1,P3-Bis(5'-adenosyl) triphosphate
C00035 4 GDP
C00044 4 GTP
C00048 4 Glyoxylate
C00077 4 L-Ornithine
C00099 4 beta-Alanine
C00121 4 D-Ribose
C00148 4 L-Proline
C00152 4 L-Asparagine
C00164 4 Acetoacetate
C00168 4 Hydroxypyruvate
C00197 4 3-Phospho-D-glycerate
C00199 4 D-Ribulose 5-phosphate
C00232 4 Succinate semialdehyde
C00242 4 Guanine
C00283 4 Hydrogen sulfide
C00302 4 Glutamate
C00385 4 Xanthine
C00387 4 Guanosine
C00438 4 N-Carbamoyl-L-aspartate
C00546 4 Methylglyoxal
C00555 4 4-Aminobutanal
C00606 4 3-Sulfino-L-alanine
C00700 4 XTP
C00942 4 3',5'-Cyclic GMP
C00957 4 Mercaptopyruvate
C01005 4 O-Phospho-L-serine
C01042 4 N-Acetyl-L-aspartate
C01185 4 Nicotinate D-ribonucleotide
C01762 4 Xanthosine
C02218 4 2-Aminoacrylate
C03090 4 5-Phosphoribosylamine
C03214 4 2-Amino-3-oxobutanoate
C03508 4 L-2-Amino-3-oxobutanoic acid
C03736 4 alpha-D-Ribose 5-phosphate
C05379 4 Oxalosuccinate
C00042 5 Succinate
C00058 5 Formate
C00134 5 Putrescine
C00160 5 Glycolate
C00231 5 D-Xylulose 5-phosphate
C00236 5 3-Phospho-D-glyceroyl phosphate
C00258 5 D-Glycerate
C00327 5 L-Citrulline
C00337 5 (S)-Dihydroorotate
C00345 5 6-Phospho-D-gluconate
C00366 5 Urate
C00418 5 (R)-Mevalonate
C00437 5 N-Acetylornithine
C00519 5 Hypotaurine
C00937 5 (R)-Lactaldehyde
C01061 5 4-Fumarylacetoacetate
C01089 5 (R)-3-Hydroxybutanoate
C01146 5 2-Hydroxy-3-oxopropanoate
C01157 5 trans-4-Hydroxy-L-proline
C01159 5 2,3-Bisphospho-D-glycerate
C01261 5 P1,P4-Bis(5'-guanosyl) tetraphosphate
C01888 5 Aminoacetone
C02642 5 3-Ureidopropionate
C03232 5 3-Phosphonooxypyruvate
C03722 5 Pyridine-2,3-dicarboxylate
C03838 5 5'-Phosphoribosylglycinamide
C04392 5 P1,P4-Bis(5'-xanthosyl) tetraphosphate
C04895 5 2-Amino-4-hydroxy-6-(erythro-1,2,3-trihydroxypropyl)dihydropteridinetriphosphate
C05527 5 3-Sulfinylpyruvate
C05665 5 beta-Aminopropion aldehyde
C05823 5 3-Mercaptolactate
C05841 5 Nicotinate D-ribonucleoside
C05922 5 Formamidopyrimidine nucleoside triphosphate
C05999 5 Lactaldehyde
C00118 6 (2R)-2-Hydroxy-3-(phosphonooxy)-propanal
C00253 6 Nicotinate
C00281 6 Sedoheptulose 7-phosphate
C00295 6 Orotate
C00429 6 5,6-Dihydrouracil
C00536 6 Triphosphate
C00577 6 D-Glyceraldehyde
C00583 6 Propane-1,2-diol
C00597 6 3-Phosphoglycerate
C00986 6 1,3-Diaminopropane
C01036 6 4-Maleylacetoacetate
C01044 6 N-Formyl-L-aspartate
C01107 6 (R)-5-Phosphomevalonate
C01236 6 D-Glucono-1,5-lactone 6-phosphate
C02714 6 N-Acetylputrescine
C03406 6 N-(L-Arginino)succinate
C03684 6 6-Pyruvoyltetrahydropterin
C04281 6 L-1-Pyrroline-3-hydroxy-5-carboxylate
C04874 6 2-Amino-4-hydroxy-6-(D-erythro-1,2,3-trihydroxypropyl)-7,8-dihydropteridine
C05382 6 D-Sedoheptulose 7-phosphate
C05923 6 2,5-Diaminopyrimidine nucleoside triphosphate
C06148 6 2,5-Diamino-6-(5'-triphosphoryl-3',4'-trihydroxy-2'-oxopentyl)-amino-4-oxopyrimidine
C00062 7 L-Arginine
C00085 7 D-Fructose 6-phosphate
C00092 7 D-Glucose 6-phosphate
C00106 7 Uracil
C00111 7 Glycerone phosphate
C00116 7 Glycerol
C00246 7 Butanoic acid
C00279 7 D-Erythrose 4-phosphate
C00430 7 5-Aminolevulinate
C00447 7 Sedoheptulose 1,7-bisphosphate
C00544 7 Homogentisate
C00673 7 2-Deoxy-D-ribose 5-phosphate
C01103 7 Orotidine 5'-phosphate
C01143 7 (R)-5-Diphosphomevalonate
C01172 7 beta-D-Glucose 6-phosphate
C04244 7 6-Lactoyl-5,6,7,8-tetrahydropterin
C05520 7 2-Amino-3-oxoadipate
C05936 7 N4-Acetylaminobutanal
C05947 7 L-erythro-4-Hydroxyglutamate
C00031 8 D-Glucose
C00086 8 Urea
C00093 8 sn-Glycerol 3-phosphate
C00095 8 D-Fructose
C00105 8 UMP
C00129 8 Isopentenyl diphosphate
C00179 8 Agmatine
C00184 8 Glycerone
C00221 8 beta-D-Glucose
C00272 8 Tetrahydrobiopterin
C00275 8 D-Mannose 6-phosphate
C00299 8 Uridine
C00352 8 D-Glucosamine 6-phosphate
C00354 8 D-Fructose 1,6-bisphosphate
C00533 8 Nitric oxide
C00581 8 Guanidinoacetate
C00665 8 beta-D-Fructose 2,6-bisphosphate
C00668 8 alpha-D-Glucose 6-phosphate
C00931 8 Porphobilinogen
C01035 8 4-Guanidinobutanoate
C01094 8 D-Fructose 1-phosphate
C01177 8 Inositol 1-phosphate
C01179 8 3-(4-Hydroxyphenyl)pyruvate
C01201 8 N(omega)-(ADP-D-ribosyl)-L-arginine
C01801 8 Deoxyribose
C02946 8 4-Acetamidobutanoate
C04006 8 1D-myo-Inositol 3-phosphate
C05345 8 beta-D-Fructose 6-phosphate
C05378 8 beta-D-Fructose 1,6-bisphosphate
C05933 8 N-(omega)-Hydroxyarginine
C05938 8 L-4-Hydroxyglutamate semialdehyde
C05946 8 D-4-Hydroxy-2-oxoglutarate
C06893 8 2-Deoxy-5-keto-D-gluconic acid 6-phosphate
C00015 9 UDP
C00075 9 UTP
C00082 9 L-Tyrosine
C00089 9 Sucrose
C00103 9 D-Glucose 1-phosphate
C00137 9 myo-Inositol
C00159 9 D-Mannose
C00185 9 Cellobiose
C00198 9 D-Glucono-1,5-lactone
C00235 9 Dimethylallyl diphosphate
C00267 9 alpha-D-Glucose
C00268 9 Dihydrobiopterin
C00329 9 D-Glucosamine
C00357 9 N-Acetyl-D-glucosamine 6-phosphate
C00475 9 Cytidine
C00636 9 D-Mannose 1-phosphate
C00794 9 D-Sorbitol
C01024 9 Hydroxymethylbilane
C01083 9 alpha,alpha-Trehalose
C01225 9 sn-glycero-3-Phospho-1-inositol
C02336 9 beta-D-Fructose
C04063 9 D-myo-Inositol 3,4-bisphosphate
C04299 9 D-myo-Inositol 1,2-cyclic phosphate
C05350 9 2-Hydroxy-3-(4-hydroxyphenyl)propenoate
C00029 10 UDP-glucose
C00055 10 CMP
C00063 10 CTP
C00079 10 L-Phenylalanine
C00096 10 GDP-mannose
C00140 10 N-Acetyl-D-glucosamine
C00191 10 D-Glucuronate
C00208 10 Maltose
C00252 10 Isomaltose
C00341 10 Geranyl diphosphate
C00349 10 2-Methyl-3-oxopropanoate
C00355 10 3,4-Dihydroxy-L-phenylalanine
C00483 10 Tyramine
C01051 10 Uroporphyrinogen III
C01096 10 Sorbitol 6-phosphate
C01243 10 1D-myo-Inositol 1,3,4-trisphosphate
C03546 10 myo-Inositol 4-phosphate
C04256 10 N-Acetyl-D-glucosamine 1-phosphate
C05983 10 Propinol adenylate
C06002 10 (S)-Methylmalonate semialdehyde
C06198 10 P1,P4-Bis(5'-uridyl) tetraphosphate
C15522 10 4a-Hydroxytetrahydrobiopterin
C15585 10 myo-Inositol phosphate
C00043 11 UDP-N-acetyl-D-glucosamine
C00052 11 UDP-D-galactose
C00067 11 Formaldehyde
C00112 11 CDP
C00163 11 Propanoate
C00166 11 Phenylpyruvate
C00167 11 UDP-glucuronate
C00448 11 trans,trans-Farnesyl diphosphate
C00645 11 N-Acetyl-D-mannosamine
C00822 11 Dopaquinone
C01188 11 3-Hydroxy-2-methylpropanoate
C01205 11 (R)-3-Amino-2-methylpropanoate
C01220 11 1D-myo-Inositol 1,4-bisphosphate
C01222 11 GDP-4-dehydro-6-deoxy-D-mannose
C01272 11 1D-myo-Inositol 1,3,4,5-tetrakisphosphate
C01674 11 Chitobiose
C02170 11 Methylmalonate
C02505 11 2-Phenylacetamide
C03263 11 Coproporphyrinogen III
C03284 11 L-3-Amino-isobutanoate
C03758 11 4-(2-Aminoethyl)-1,2-benzenediol
C03765 11 4-Hydroxyphenylacetaldehyde
C04477 11 1D-myo-Inositol 1,3,4,6-tetrakisphosphate
C05332 11 Phenethylamine
C06001 11 (S)-3-Hydroxyisobutyrate
C00132 12 Methanol
C00190 12 UDP-D-xylose
C00213 12 Sarcosine
C00218 12 Methylamine
C00243 12 Lactose
C00270 12 N-Acetylneuraminate
C00325 12 GDP-L-fucose
C00353 12 Geranylgeranyl diphosphate
C00446 12 alpha-D-Galactose 1-phosphate
C00601 12 Phenylacetaldehyde
C00611 12 N-Acetyllactosamine
C00642 12 4-Hydroxyphenylacetate
C00751 12 Squalene
C00940 12 2-Oxoglutaramate
C01079 12 Protoporphyrinogen IX
C01170 12 UDP-N-acetyl-D-mannosamine
C01245 12 D-myo-Inositol 1,4,5-trisphosphate
C02763 12 enol-Phenylpyruvate
C03428 12 Presqualene diphosphate
C04043 12 3,4-Dihydroxyphenylacetaldehyde
C04257 12 N-Acetyl-D-mannosamine 6-phosphate
C04501 12 N-Acetyl-alpha-D-glucosamine 1-phosphate
C05852 12 2-Hydroxyphenylacetate
C14830 12 GDP-4-keto-6-L-deoxygalactose
C00124 13 D-Galactose
C00128 13 CMP-N-acetylneuraminate
C01054 13 (S)-2,3-Epoxysqualene
C01161 13 3,4-Dihydroxyphenylacetate
C02191 13 Protoporphyrin
C02985 13 L-Fucose 1-phosphate
C05396 13 Lactose 6-phosphate
C06241 13 N-Acetylneuraminate 9-phosphate
C07086 13 Phenylacetic acid
C11555 13 1D-myo-Inositol 1,4,5,6-tetrakisphosphate
C00492 14 Raffinose
C01019 14 6-Deoxy-L-galactose
C01235 14 1-alpha-D-Galactosyl-myo-inositol
C01284 14 1D-myo-Inositol 1,3,4,5,6-pentakisphosphate
C01697 14 Galactitol
C01724 14 Lanosterol
C04886 14 alpha-N-Acetylneuraminyl-2,6-beta-D-galactosyl-1,4-N-acetyl-beta-D-glucosamine
C05399 14 Melibiitol
C05400 14 Epimelibiose
C05401 14 3-beta-D-Galactosyl-sn-glycerol
C05402 14 Melibiose
C01582 15 Galactose
C01613 15 Stachyose
C04520 15 1D-myo-Inositol 3,4,5,6-tetrakisphosphate
C05108 15 14-Demethyllanosterol
C05404 15 D-Gal alpha 1->6D-Gal alpha 1->6D-Glucose
C11455 15 4,4-Dimethyl-5alpha-cholesta-8,14,24-trien-3beta-ol
C05437 16 Zymosterol
C05439 17 5alpha-Cholesta-7,24-dien-3beta-ol
C00249 31 Hexadecanoic acid
C02934 31 3-Dehydrosphinganine
C00836 32 Sphinganine
C01120 33 Sphinganine 1-phosphate
C00346 34 Ethanolamine phosphate
C00517 34 Hexadecanal
C00189 35 Ethanolamine
C00570 35 CDP-ethanolamine
C06124 35 Sphingosine 1-phosphate
C00319 36 Sphingosine

reactions:
ID generation name

R00004 2 Pyrophosphate phosphohydrolase
R00006 2 2-Acetolactate pyruvate-lyase (carboxylating)
R00009 2 hydrogen-peroxide:hydrogen-peroxide oxidoreductase
R00085 2 ATP diphosphohydrolase
R00086 2 ATP phosphohydrolase (protein-secreting)
R00089 2 ATP pyrophosphate-lyase (cyclizing)
R00094 2 NADPH:oxidized-glutathione oxidoreductase
R00102 2 NAD+ glycohydrolase
R00103 2 NAD+ phosphohydrolase
R00104 2 ATP:NAD+ 2'-phosphotransferase
R00112 2 NADPH:NAD+ oxidoreductase (B-specific)
R00115 2 NADPH:oxidized-glutathione oxidoreductase
R00119 2 NADP+ glycohydrolase
R00127 2 ATP:AMP phosphotransferase
R00132 2 Carbonic acid hydro-lyase
R00137 2 ATP:nicotinamide-nucleotide adenylyltransferase
R00181 2 AMP aminohydrolase
R00183 2 Adenosine 5'-monophosphate phosphohydrolase
R00184 2 P1,P4-Bis(5'-adenosyl) tetraphosphate nucleotidohydrolase
R00185 2 ATP:adenosine 5'-phosphotransferase
R00190 2 AMP:pyrophosphate phosphoribosyltransferase
R00191 2 Adenosine 3',5'-phosphate 5'-nucleotidohydrolase
R00200 2 ATP:pyruvate O2-phosphotransferase
R00209 2 Pyruvate:NAD+ 2-oxidoreductase (CoA-acetylating)
R00210 2 Pyruvate:NADP+ 2-oxidoreductase (CoA-acetylating)
R00214 2 (S)-Malate:NADP+ oxidoreductase(oxaloacetate-decarboxylating)
R00216 2 (S)-Malate:NADP+ oxidoreductase(oxaloacetate-decarboxylating)
R00226 2 (S)-2-Acetolactate pyruvate-lyase (carboxylating)
R00227 2 Acetyl-CoA hydrolase
R00235 2 Acetate:CoA ligase (AMP-forming)
R00274 2 Glutathione:hydrogen-peroxide oxidoreductase
R00316 2 Acetate:CoA ligase (AMP-forming)
R00342 2 (S)-malate:NAD+ oxidoreductase
R00362 2 Citrate oxaloacetate-lyase ((pro-3S)-CH2COO- -->acetate)
R00494 2 
R00703 2 (S)-Lactate:NAD+ oxidoreductase
R00704 2 (R)-Lactate:NAD+ oxidoreductase
R00710 2 Acetaldehyde:NAD+ oxidoreductase
R00711 2 Acetaldehyde:NADP+ oxidoreductase
R01082 2 (S)-Malate hydro-lyase
R00122 3 ATP pyrophosphohydrolase
R00149 3 Carbon-dioxide:ammonia ligase(ADP-forming,carbamate-phosphorylating)
R00186 3 (S)-Lactate adenylohydrolase
R00187 3 P1,P3-Bis(5'-adenosyl) triphosphate adenylohydrolase
R00188 3 Adenosine 3',5'-bisphosphate 3'(2')-phosphohydrolase
R00220 3 L-serine ammonia-lyase
R00233 3 Malonyl-CoA carboxy-lyase
R00236 3 Acetyl adenylate:CoA ligase (AMP-forming)
R00238 3 Acetyl-CoA:acetyl-CoA C-acetyltransferase
R00239 3 ATP:L-glutamate 5-phosphotransferase
R00243 3 L-Glutamate:NAD+ oxidoreductase (deaminating)
R00245 3 L-Glutamate 5-semialdehyde:NAD+ oxidoreductase
R00248 3 L-Glutamate:NADP+ oxidoreductase (deaminating)
R00251 3 5-Oxoproline amidohydrolase (ATP-hydrolysing)
R00253 3 L-Glutamate:ammonia ligase (ADP-forming)
R00256 3 L-Glutamine amidohydrolase
R00257 3 Deamido-NAD+:L-glutamine amido-ligase (AMP-forming)
R00258 3 L-Alanine:2-oxoglutarate aminotransferase
R00259 3 Acetyl-CoA:L-glutamate N-acetyltransferase
R00261 3 L-Glutamate 1-carboxy-lyase
R00275 3 Superoxide:superoxide oxidoreductase
R00317 3 Acetyl phosphate phosphohydrolase
R00344 3 Pyruvate:carbon-dioxide ligase (ADP-forming)
R00351 3 Citrate oxaloacetate-lyase ((pro-3S)-CH2COO- -> acetyl-CoA)
R00352 3 ATP:citrate oxaloacetate-lyase ((pro-3S)-CH2COO- ->acetyl-CoA)(ATP-dephosphorylating)
R00355 3 L-Aspartate:2-oxoglutarate aminotransferase
R00359 3 D-Aspartate:oxygen oxidoreductase (deaminating)
R00497 3 gamma-L-Glutamyl-L-cysteine:glycine ligase (ADP-forming)
R00658 3 2-Phospho-D-glucerate hydro-lyase
R00705 3 3-Oxopropanoate:NAD+ oxidoreductase (decarboxylating,CoA-acetylating)
R00707 3 L-1-Pyrroline-5-carboxylate:NAD+ oxidoreductase
R00708 3 L-1-Pyrroline-5-carboxylate:NAD+ oxidoreductase
R00720 3 Inosine 5'-triphosphate pyrophosphohydrolase
R00746 3 Ethanol:NADP+ oxidoreductase
R00754 3 Ethanol:NAD+ oxidoreductase
R00899 3 membrane alanyl aminopeptidase
R00961 3 IDP diphosphohydrolase
R01049 3 ATP:D-ribose-5-phosphate pyrophosphotransferase
R01054 3 ADPribose ribophosphohydrolase
R01071 3 1-(5-Phospho-D-ribosyl)-ATP:pyrophosphate phosphoribosyl-transferase
R01083 3 N6-(1,2-Dicarboxyethyl)AMP AMP-lyase
R01126 3 Inosine 5'-monophosphate phosphohydrolase
R01127 3 IMP 1,2-hydrolase (decyclizing)
R01130 3 IMP:NAD+ oxidoreductase
R01132 3 IMP:pyrophosphate phosphoribosyltransferase
R01134 3 NADH:guanosine-5'-phosphate oxidoreductase(deaminating)
R01271 3 Nicotinamide-nucleotide:pyrophosphatephospho-alpha-D-ribosyltransferase
R01324 3 Citrate hydro-lyase
R01325 3 Citrate hydro-lyase
R01560 3 Adenosine aminohydrolase
R01561 3 Adenosine:orthophosphate ribosyltransferase
R01736 3 S-(2-Hydroxyacyl)glutathione hydrolase
R02323 3 Nicotinamide ribonucleotide phosphohydrolase
R05861 3 D-alanine:oxygen oxidoreductase (deaminating)
R07304 3 5-oxo-L-proline amidohydrolase (ATP-hydrolysing)
R00267 4 Isocitrate:NADP+ oxidoreductase (decarboxylating)
R00268 4 Oxalosuccinate:NADP+ oxidoreductase (decarboxylating)
R00328 4 GDP phosphohydrolase
R00332 4 ATP:(d)GMP phosphotransferase
R00366 4 Aminoacetic acid:oxygen oxidoreductase (deaminating)
R00369 4 L-Alanine:glyoxylate aminotransferase
R00370 4 Acetyl-CoA:glycine C-acetyltransferase
R00371 4 Succinyl-CoA:glycine C-succinyl-transferase(decarboxylating)
R00426 4 Guanosine 5'-triphosphate pyrophosphohydrolase
R00488 4 N-Acetyl-L-aspartate amidohydrolase
R00489 4 L-Aspartate 1-carboxy-lyase
R00575 4 Carbon-dioxide:L-glutamine amido-ligase (ADP-forming,carbamate-phosphorylating)
R00578 4 L-aspartate:L-glutamine amido-ligase (AMP-forming)
R00582 4 L-O-Phosphoserine phosphohydrolase
R00585 4 L-Serine:pyruvate aminotransferase
R00590 4 L-Serine hydro-lyase (deaminating)
R00667 4 L-Ornithine:2-oxo-acid aminotransferase
R00709 4 Isocitrate:NAD+ oxidoreductase (decarboxylating)
R00719 4 ITP diphosphohydrolase
R00722 4 ATP:nucleoside-diphosphate phosphatransferase
R00724 4 ITP:pyruvate O2-phosphotransferase
R00726 4 ITP:oxaloacetate carboxy-lyase (transphosphorylating)
R00742 4 Acetyl-CoA:carbon-dioxide ligase (ADP-forming)
R00782 4 L-Cysteine L-homocysteine-lyase (deaminating)
R00893 4 L-Cysteine:oxygen oxidoreductase
R00894 4 L-Glutamate:L-cysteine gamma-ligase (ADP-forming)
R00896 4 L-Cysteine:2-oxoglutarate aminotransferase
R00908 4 3-Aminopropanoate:2-oxoglutarate aminotransferase
R01051 4 ATP:D-ribose 5-phosphotransferase
R01056 4 D-Ribose-5-phosphate ketol-isomerase
R01057 4 D-Ribose 1,5-phosphomutase
R01072 4 5-Phosphoribosylamine:pyrophosphate phosphoribosyltransferase(glutamate-amidating)
R01227 4 Guanosine 5'-monophosphate phosphohydrolase
R01229 4 GMP:pyrophosphate phosphoribosyltransferase
R01231 4 Xanthosine-5'-phosphate:L-glutamine amido-ligase (AMP-forming)
R01234 4 Guanosine 3',5'-cyclic phosphate 5'-nucleotidohydrolase
R01248 4 L-Proline:NAD+ 5-oxidoreductase
R01251 4 L-Proline:NADP+ 5-oxidoreductase
R01357 4 Acetoacetate:CoA ligase (AMP-forming)
R01397 4 Carbamoyl-phosphate:L-aspartate carbamoyltransferase
R01518 4 2-Phospho-D-glycerate 2,3-phosphomutase
R01648 4 4-Aminobutanoate:2-oxoglutarate aminotransferase
R01768 4 Xanthine:NAD+ oxidoreductase
R01769 4 Hypoxanthine:oxygen oxidoreductase
R01863 4 inosine:orthophosphate ribosyltransferase
R01899 4 Isocitrate:NADP+ oxidoreductase (decarboxylating)
R01900 4 Isocitrate hydro-lyase
R01975 4 (S)-3-Hydroxybutanoyl-CoA:NAD+ oxidoreductase
R01978 4 (S)-3-Hydroxy-3-methylglutaryl-CoA acetoacetyl-CoA-lyase(CoA-acetylating)
R01986 4 4-Aminobutyraldehyde:NAD+ oxidoreductase
R02142 4 XMP:pyrophosphate phosphoribosyltransferase
R02294 4 N-Ribosylnicotinamide:orthophosphate ribosyltransferase
R02299 4 alpha-D-Ribose 1-phosphate 1,6-phosphomutase
R02530 4 (R)-S-Lactoylglutathione methylglyoxal-lyase (isomerizing)
R02549 4 4-aminobutanal:NAD+ 1-oxidoreductase
R02719 4 Xanthosine 5'-phosphate phosphohydrolase
R02720 4 XTP pyrophosphohydrolase
R03004 4 Deamino-NAD+ nucleotidohydrolase
R03005 4 ATP:nicotinamide-nucleotide adenylyltransferase
R03313 4 L-Glutamate-5-semialdehyde:NADP+ 5-oxidoreductase (phosphorylationg)
R00330 5 ATP:nucleoside-diphosphate phosphatransferase
R00335 5 GTP phosphohydrolase (vesicle-releasing)
R00424 5 GTP 7,8-8,9-dihydrolase
R00428 5 GTP 7,8-8,9-dihydrolase
R00430 5 GTP:pyruvate O2-phosphotransferase
R00431 5 GTP:oxaloacetate carboxy-lyase (transphosphorylating)
R00434 5 GTP pyrophosphate-lyase (cyclizing)
R00465 5 Glycolate:NADP+ oxidoreductase
R00475 5 (S)-2-Hydroxy-acid:oxygen 2-oxidoreductase
R00669 5 N2-Acetyl-L-ornithine amidohydrolase
R00670 5 L-Ornithine carboxy-lyase
R00713 5 Succinate-semialdehyde:NAD+ oxidoreductase
R00717 5 Glycolate:NAD+ oxidoreductase
R00904 5 beta-Aminopropion aldehyde:NAD+ oxidoreductase
R00905 5 N-Carbamoyl-beta-alanine amidohydrolase
R01135 5 IMP:L-aspartate ligase (GDP-forming)
R01151 5 Putrescine:oxygen oxidoreductase (deaminating)
R01232 5 P1,P4-Bis(5'-nucleosyl)-tetraphosphate nucleotidohydrolase
R01252 5 L-Proline,2-oxoglutarate:oxygen oxidoreductase (4-hydroxylating)
R01360 5 (S)-3-Hydroxy-3-methylglutaryl-CoA acetoacetate-lyase
R01361 5 (R)-3-Hydroxybutanoate:NAD+ oxidoreductase
R01364 5 4-Fumarylacetoacetate fumarylhydrola
R01388 5 D-Glycerate:NADP+ 2-oxidoreductase
R01392 5 D-Glycerate:NADP+ 2-oxidoreductase
R01394 5 Hydroxypyruvate ketol-isomerase
R01398 5 Carbamoyl-phosphate:L-ornithine carbamoyltransferase
R01512 5 ATP:3-phospho-D-glycerate 1-phosphotransferase
R01513 5 3-Phospho-D-glycerate:NAD+ 2-oxidoreductase
R01515 5 3-Phospho-D-glyceroyl phosphate phosphohydrolase
R01516 5 3-Phospho-D-glycerate 1,2-phosphomutase
R01528 5 6-Phospho-D-gluconate:NADP+ 2-oxidoreductase (decarboxylating)
R01529 5 D-Ribulose-5-phosphate 3-epimerase
R01676 5 Guanine aminohydrolase
R01993 5 (S)-Dihydroorotate amidohydrolase
R02082 5 (R)-Mevalonate:NADP+ oxidoreductase (CoA acylating)
R02085 5 (S)-3-Hydroxy-3-methylglutaryl-CoA hydro-lyase
R02103 5 xanthine:NAD+ oxidoreductase
R02107 5 Xanthine:oxygen oxidoreductase
R02147 5 guanosine:orthophosphate ribosyltransferase
R02297 5 Xanthosine:orthophosphate ribosyltransferase
R02466 5 3-Sulfino-L-alanine carboxy-lyase
R02527 5 (R)-Lactaldehyde:NAD+ oxidoreductase
R02529 5 Aminoacetone:oxygen oxidoreductase(deaminating)(flavin-containing)
R02531 5 Lactaldehyde:NAD+ 1-oxidoreductase
R02619 5 3-Sulfino-L-alanine:2-oxoglutarate aminotransferase
R02805 5 P1,P4-Bis(5'-nucleosyl)-tetraphosphate nucleotidohydrolase
R03026 5 (S)-3-Hydroxybutanoyl-CoA hydro-lyase
R03104 5 3-Mercaptolactate:NAD+ oxidoreductase
R03346 5 Nicotinate D-ribonucleotide phosphohydrolase
R03348 5 Nicotinate-nucleotide:pyrophosphate phosphoribosyltransferase(carboxylating)
R04144 5 5-Phospho-D-ribosylamine:glycine ligase (ADP-forming)
R04173 5 3-Phosphoserine:2-oxoglutarate aminotransferase
R00405 6 Succinate:CoA ligase (ADP-forming)
R00410 6 Succinyl-CoA:3-oxo-acid CoA-transferase
R00432 6 Succinate:CoA ligase (GDP-forming)
R00526 6 N-Formyl-L-aspartate amidohydrolase
R00727 6 Succinate:CoA ligase (GDP-forming)
R01061 6 D-Glyceraldehyde-3-phosphate:NAD+ oxidoreductase(phosphorylating)
R01063 6 D-Glyceraldehyde-3-phosphate:NADP+ oxidoreductase(phosphorylating)
R01154 6 Acetyl-CoA:alkane-alpha,omega-diamine N-acetyltransferase
R01171 6 Butanoyl-CoA:(acceptor) 2,3-oxidoreductase
R01641 6 Sedoheptulose-7-phosphate:D-glyceraldehyde-3-phosphateglycolaldehyde transferase
R01662 6 3-Phospho-D-glyceroyl phosphate 2,3-phosphomutase
R01752 6 D-Glyceraldehyde:NAD+ oxidoreductase
R01867 6 (S)-Dihydroorotate:oxygen oxidoreductase
R01954 6 L-Citrulline:L-aspartate ligase (AMP-forming)
R02035 6 6-Phospho-D-glucono-1,5-lactone lactonohydrolase
R02245 6 ATP:(R)-mevalonate 5-phosphotransferase
R02269 6 5,6-Dihydrouracil amidohydrolase
R02295 6 Nicotinate D-ribonucleoside:orthophosphate ribosyltransferase
R02577 6 Propane-1,2-diol:NAD+ 1-oxidoreductase
R02607 6 3-Phosphoglycerate:NAD+ 2-oxidoreductase
R03139 6 1,3-Diaminopropane:oxygen oxidoreductase (deaminating)(copper-containing)
R03181 6 4-Maleylacetoacetate cis-trans-isomerase
R03291 6 trans-4-Hydroxy-L-proline:NAD+ 5-oxidoreductase
R03293 6 trans-4-Hydroxy-L-proline:NADP+ 5-oxidoreductase
R04138 6 3-Methylcrotonoyl-CoA:carbon-dioxide ligase (ADP-forming)
R04286 6 2-Amino-4-hydroxy-6-(erythro-1,2,3-trihydroxypropyl)dihydropteridine triphosphate lyase
R04620 6 2-Amino-4-hydroxy-6-(erythro-1,2,3-trihydroxypropyl)dihydropteridine triphosphate phosphohydrolase (alkaline optimum)
R04639 6 2-Amino-4-hydroxy-6-(erythro-1,2,3-trihydroxypropyl)dihydropteridine triphosphate 7,8-8,9-dihydrolase
R05046 6 Formamidopyrimidine nucleoside triphosphate 7,8-8,9-dihydrolase
R05595 6 
R07246 6 sedoheptulose-7-phosphate:D-glyceraldehyde-3-phosphateglycolaldehydetransferase
R00829 7 Succinyl-CoA:acetyl-CoA C-acyltransferase
R00830 7 Succinyl-CoA:glycine C-succinyl-transferase(decarboxylating)
R00831 7 Succinyl-CoA:glycine C-succinyl-transferase(decarboxylating)
R00833 7 (R)-2-Methyl-3-oxopropanoyl-CoA CoA-carbonylmutase
R00835 7 D-Glucose-6-phosphate:NADP+ 1-oxoreductase
R00978 7 5,6-Dihydrouracil:NADP+ oxidoreductase
R01015 7 D-Glyceraldehyde-3-phosphate ketol-isomerase
R01036 7 Glycerol:NAD+ oxidoreductase
R01041 7 Glycerol:NADP+ oxidoreductase
R01066 7 2-Deoxy-D-ribose-5-phosphate acetaldehyde-lyase
R01086 7 N-(L-Argininosuccinate) arginie-lyase
R01176 7 Butanoate:CoA ligase (AMP-forming)
R01177 7 Acetyl-CoA:acetyl-CoA C-acetyltransferase
R01827 7 Sedoheptulose-7-phosphate:D-glyceraldehyde-3-phosphateglyceronetransferase
R01843 7 ATP:Sedoheptulose 7-phosphate 1-phosphotransferase
R01845 7 Sedoheptulose 1,7-bisphosphate 1-phosphohydrolase
R01848 7 ITP:Sedoheptulose 7-phosphate 1-phosphotransferase
R01870 7 Orotidine-5'-phosphate:pyrophosphate phosphoribosyltransferase
R02519 7 Homogentisate:oxygen 1,2-oxidoreductase (decyclizing)
R02736 7 beta-D-Glucose-6-phosphate:NADP+ 1-oxoreductase
R03245 7 ATP:(R)-5-phosphomevalonate phosphotransferase
R04025 7 N-Acetylputrescine:oxygenoxidoreductase(deaminating)(flavin-containing)
R04137 7 3-Hydroxyisopentyl-CoA hydro-lyase
R04285 7 6-Lactoyl-5,6,7,8-tetrahydropterin:NADP+ 2'-oxidoreductase
R04444 7 L-1-Pyrroline-3-hydroxy-5-carboxylate:NAD+ oxidoreductase
R04445 7 L-1-Pyrroline-3-hydroxy-5-carboxylate:NADP+ oxidoreductase
R05048 7 GTP 7,8-8,9-dihydrolase
R07378 7 sedoheptulose-7-phosphate:D-glyceraldehyde-3-phosphateglyceronetransferase
R00036 8 5-Aminolevulinate hydro-lyase(adding 5-aminolevulinate andcyclizing)
R00299 8 ATP:D-glucose 6-phosphotransferase
R00303 8 D-Glucose-6-phosphate phosphohydrolase
R00551 8 L-Arginine amidinohydrolase
R00555 8 NAD+:L-arginine ADP-D-ribosyltransferase
R00557 8 L-Arginine,NADPH:oxygen oxidoreductase (nitric-oxide-forming)
R00558 8 L-Arginine,NADPH:oxygen oxidoreductase (nitric-oxide-forming)
R00565 8 L-Arginine:glycine amidinotransferase
R00566 8 L-Arginine carboxy-lyase
R00725 8 ITP:D-hexose 6-phosphotransferase
R00756 8 ATP:D-fructose-6-phosphate 1-phosphotransferase
R00760 8 ATP:D-fructose 6-phosphotransferase
R00762 8 D-Fructose-1,6-bisphosphate 1-phosphohydrolase
R00763 8 D-Fructose-2,6-bisphosphate 2-phosphohydrolase
R00765 8 D-Glucosamine-6-phosphate ketol-isomerase(deaminating)
R00768 8 L-Glutamine:D-fructose-6-phosphate aminotransferase (hexoseisomerizing)
R00770 8 ITP:D-fructose-6-phosphate 1-phosphotransferase
R00771 8 D-Glucose-6-phosphate ketol-isomerase
R00772 8 D-Mannose-6-phosphate ketol-isomerase
R00840 8 1L-myo-Inositol-1-phosphate lyase (isomerizing)
R00842 8 sn-Glycerol-3-phosphate:NAD+ 2-oxidoreductase
R00847 8 ATP:glycerol 3-phosphotransferase
R00876 8 ITP:D-hexose 6-phosphotransferase
R00965 8 Orotidine-5'-phosphate carboxy-lyase
R01010 8 Glycerone phosphate phosphohydrolase (alkaline optimum)
R01011 8 ATP:glycerone phosphotransferase
R01067 8 D-Fructose 6-phosphate:D-glyceraldehyde-3-phosphate glycolaldehydetransferase
R01068 8 D-Fructose-1,6-bisphosphate D-glyceraldehyde-3-phosphate-lyase
R01070 8 beta-D-fructose 1,6-bisphosphate D-glyceraldehyde-3-phosphate-lyase
R01121 8 ATP:(R)-5-diphosphomevalonate carboxy-lyase (dehydrating)
R01600 8 ATP:D-glucose 6-phosphotransferase
R01813 8 Tetrahydrobiopterin:NADP+ oxidoreductase
R01829 8 Sedoheptulose 1,7-bisphosphate D-glyceraldehyde-3-phosphate-lyase
R01830 8 beta-D-Fructose 6-phosphate:D-glyceraldehyde-3-phosphateglycolaldehyde transferase
R01876 8 Uridine:orthophosphate ribosyltransferase
R01886 8 N(omega)-(ADP-D-ribosyl)-L-arginine ADPribosylhydrolase
R01989 8 L-Arginine:glycine amidinotransferase
R02270 8 Succinyl-CoA:glycine C-succinyl-transferase(decarboxylating)
R02521 8 4-Hydroxyphenylpyruvate:oxygen oxidoreductase(hydroxylating,decarboxylating)
R02568 8 D-Fructose 1-phosphate D-glyceraldehyde-3-phosphate-lyase
R02739 8 alpha-D-Glucose 6-phosphate ketol-isomerase
R02750 8 
R02765 8 (R)-2-Methyl-3-oxopropanoyl-CoA 2-epimerase
R03321 8 beta-D-Glucose 6-phosphate ketol-isomerase
R04748 8 (S)-Hydroxyhexanoyl-CoA:NAD+ oxidoreductase
R05050 8 N4-Acetylaminobutanal:NAD+ oxidoreductase
R05051 8 L-erythro-4-Hydroxyglutamate:NAD+ oxidoreductase
R05052 8 L-erythro-4-Hydroxyglutamate:2-oxoglutarate aminotransferase
R05378 8 2-Deoxy-5-keto-D-gluconic acid 6-phosphate Dihydroxyacetonephosphate-lyase
R05804 8 ADP:D-glucose 6-phosphotransferase
R06941 8 (S)-3-hydroxyacyl-CoA:NAD+ oxidoreductase
R07324 8 1D-myo-inositol-3-phosphate lyase (isomerizing)
R00010 9 alpha,alpha-Trehalose glucohydrolase
R00026 9 beta-D-Glucoside glucohydrolase
R00084 9 Porphobilinogen ammonia-lyase (polymerizing)
R00111 9 N-(omega)-Hydroxyarginine,NADPH:oxygen oxidoreductase(nitric-oxide-forming)
R00155 9 UDP diphosphohydrolase
R00158 9 ATP:nucleoside-phosphate phosphotransferase
R00662 9 Uridine triphosphate pyrophosphohydrolase
R00734 9 L-Tyrosine:2-oxoglutarate aminotransferase
R00801 9 alpha-D-Glucoside glucohydrolase
R00866 9 ATP:D-fructose 1-phosphotransferase
R00867 9 ATP:D-fructose 6-phosphotransferase
R00875 9 D-Glucitol:NAD+ 2-oxidoreductase
R00959 9 alpha-D-Glucose 1-phosphate 1,6-phosphomutase
R00963 9 Uridine 5'-monophosphate phosphohydrolase
R00964 9 ATP:uridine 5'-phosphotransferase
R00968 9 GTP:uridine 5'-phosphotransferase
R00970 9 ITP:uridine 5'-phosphotransferase
R01123 9 Isopentenyl-diphosphate delta3-delta2-isomerase
R01157 9 Agmatine amidinohydrolase
R01185 9 myo-Inositol 1-phosphate phosphahydrolase
R01187 9 1D-myo-Inositol 3-phosphate phosphahydrolase
R01326 9 ATP:D-glucose 6-phosphotransferase
R01327 9 ITP:D-hexose 6-phosphotransferase
R01520 9 beta-D-Glucose:NAD+ 1-oxoreductase
R01521 9 beta-D-Glucose:NADP+ 1-oxoreductase
R01602 9 alpha-D-Glucose 1-epimerase
R01786 9 ATP:D-glucose 6-phosphotransferase
R01788 9 alpha-D-Glucose 6-phosphate phosphohydrolase
R01793 9 NADH:6,7-dihydropteridine oxidoreductase
R01794 9 NADPH:6,7-dihydropteridine oxidoreductase
R01818 9 D-Mannose 6-phosphate 1,6-phosphomutase
R01819 9 D-Mannose-6-phosphate ketol-isomerase
R01859 9 Propanoyl-CoA:carbon-dioxide ligase (ADP-forming)
R01878 9 Cytidine aminohydrolase
R01961 9 ATP:D-glucosamine phosphotransferase
R01964 9 ITP:D-hexose 6-phosphotransferase
R02058 9 Acetyl-CoA:D-glucosamine-6-phosphate N-acetyltransferase
R02059 9 N-Acetyl-D-glucosamine-6-phosphate amidohydrolase
R02731 9 D-Fructose-2,6-bisphosphate 2-phosphohydrolase
R02732 9 ATP:D-fructose-6-phosphate 2-phosphotransferase
R02740 9 alpha-D-Glucose 6-phosphate ketol-isomerase
R03331 9 sn-Glycero-3-phospho-1-inositol inositolphosphohydrolase
R03333 9 1D-myo-Inositol-1,2-cyclic-phosphate 2-inositolphosphohydrolase
R03342 9 3-(4-Hydroxyphenyl)pyruvate keto-enol-isomerase
R03920 9 ATP:D-fructose 6-phosphotransferase
R04372 9 D-myo-Inositol-3,4-bisphosphate 4-phosphohydrolase
R04749 9 (S)-Hydroxyhexanoyl-CoA hydro-lyase
R04779 9 ATP:D-fructose-6-phosphate 1-phosphotransferase
R04780 9 beta-D-Fructose 1,6-bisphosphate 1-phosphohydrolase
R06942 9 (3S)-3-hydroxyacyl-CoA hydro-lyase
R00028 10 alpha-D-Glucoside glucohydrolase
R00156 10 ATP:nucleoside-diphosphate phosphatransferase
R00157 10 Uridine triphosphate:AMP phosphotransferase
R00159 10 UTP diphosphohydrolase
R00287 10 UDPglucose pyrophosphohydrolase
R00289 10 UTP:alpha-D-glucose-1-phosphate uridylyltransferase
R00511 10 Cytidine-5'-monophosphate phosphohydrolase
R00513 10 ATP:cytidine 5'-phosphotransferase
R00516 10 UTP:cytidine 5'-phosphotransferase
R00517 10 GTP:cytidine 5'-phosphotransferase
R00571 10 UTP:ammonia ligase(ADP-forming)
R00573 10 UTP:ammonia ligase(ADP-forming)
R00659 10 UTP:pyruvate O2-phosphotransferase
R00731 10 L-Tyrosine:oxygen oxidoreductase
R00736 10 L-Tyrosine carboxy-lyase
R00769 10 UTP:D-fructose-6-phosphate 1-phosphotransferase
R00802 10 alpha-D-Glucoside glucohydrolase
R00883 10 GDP:D-mannose-1-phosphate guanylyltransferase
R00922 10 2-Methyl-3-oxopropanoate:NAD+ oxidoreductase (CoA-propanoylating)
R00926 10 Propinol adenylate:CoA ligase (AMP-forming)
R00927 10 Propanoyl-CoA:acetyl-CoA C-acyltransferase
R00935 10 (S)-Methylmalonate semialdehyde:NAD+ oxidoreductase(CoA-propanoylating)
R00962 10 ITP:cytidine 5'-phosphotransferase
R00967 10 UTP:uridine 5'-phosphotransferase
R00969 10 P1,P4-Bis(5'-nucleosyl)-tetraphosphate nucleotidohydrolase
R01184 10 myo-Inositol:oxygen oxidoreductase
R01186 10 myo-Inositol 4-phosphate phosphahydrolase
R01201 10 ATP:N-acetyl-D-glucosamine 6-phosphotransferase
R01658 10 Dimethylallyl-diphosphate:isopentenyl-diphosphatedimethylallyltranstransferase
R01718 10 Isomaltose 6-alpha-D-glucanohydrolase
R01787 10 alpha-D-Glucose:NADP+ 1-oxidoreductase
R01795 10 L-Phenylalanine,tetrahydrobiopterin:oxygen oxidoreductase(4-hydroxylating)
R01815 10 L-Tyrosine,tetrahydrobiopterin:oxygen oxidoreductase(3-hydroxylating)
R01847 10 UTP:Sedoheptulose 7-phosphate 1-phosphotransferase
R02086 10 N-Acetyl-D-glucosamine 1-phosphate 1,6-phosphomutase
R02865 10 ATP:D-hexose 6-phosphotransferase
R02867 10 ITP:D-hexose 6-phosphotransferase
R03165 10 Hydroxymethylbilane hydro-lyase(cyclizing)
R03427 10 D-myo-Inositol 1,3,4-trisphosphate 1-phosphohydrolase
R05373 10 Methylmalonyl-CoA carboxy-lyase
R06985 10 trans-Hex-2-enoyl-CoA reductase
R07212 10 L-tyrosine,tetrahydrobiopterin:oxygenoxidoreductase(3-hydroxylating)
R07343 10 myo-inositol-phosphate phosphohydrolase
R00022 11 
R00286 11 UDPglucose:NAD+ oxidoreductase
R00291 11 UDPglucose 4-epimerase
R00415 11 UTP:N-acetyl-alpha-D-glucosamine-1-phosphate uridylyltransferase
R00512 11 ATP:CMP phosphotransferase
R00514 11 CDP diphosphohydrolase
R00569 11 CTP diphosphohydrolase
R00570 11 ATP:nucleoside-diphosphate phosphatransferase
R00572 11 CTP:pyruvate O2-phosphotransferase
R00694 11 L-Phenylalanine:2-oxoglutarate aminotransferase
R00698 11 Donor:hydrogen-peroxide oxidoreductase
R00699 11 L-Phenylalanine carboxy-lyase
R00767 11 CTP:D-fructose-6-phosphate 1-phosphotransferase
R00888 11 GDPmannose 4,6-hydro-lyase
R01207 11 N-Acyl-D-glucosamine 2-epimerase
R01354 11 Propanoate:CoA ligase (AMP-forming)
R01846 11 CTP:Sedoheptulose 7-phosphate 1-phosphotransferase
R02003 11 Geranyl-diphosphate:isopentenyl-diphosphate geranyltrans-transferase
R02047 11 3-Hydroxy-2-methylpropanoate:NAD+ oxidoreductase
R02048 11 (R)-3-Amino-2-methylpropanoate:2-oxoglutarate aminotransferase
R02050 11 (R)-3-Amino-2-methylpropanoate:pyruvate aminotransferase
R02078 11 L-Tyrosine,L-dopa:oxygen oxidoreductase
R02080 11 3-Hydroxy-L-tyrosine carboxy-lyase
R02382 11 Tyramine:oxygen oxidoreductase(deaminating)(flavin-containing)
R02383 11 Monophenol,L-dopa:oxygen oxidoreductase
R03197 11 Uroporphyrinogen-III carboxy-lyase
R03393 11 D-myo-Inositol-1,4-bisphosphate 1-phosphohydrolase
R03428 11 ATP:1D-myo-inositol-1,3,4-trisphosphate 5-phosphotransferase
R03429 11 ATP:1D-myo-inositol-1,3,4-trisphosphate 6-phosphotransferase
R03430 11 D-myo-Inositol 1,3,4,5-tetrakisphosphate 5-phosphohydrolase
R03869 11 (S)-Methylmalonate semialdehyde:NAD+ oxidoreductase
R03871 11 (S)-Methylmalonate semialdehyde:oxygen oxidoreductase
R04188 11 L-3-Amino-isobutanoate:2-oxoglutarate aminotransferase
R04203 11 (2S,3S)-3-hydroxy-2-methylbutanoyl-CoA:NAD+ oxidoreductase
R04747 11 Hexanoyl-CoA:acetyl-CoA C-acyltransferase
R05066 11 3-Hydroxy-2-methylpropanoate:NAD+ oxidoreductase
R07211 11 L-phenylalanine,tetrahydrobiopterin:oxygenoxidoreductase(4-hydroxylating)
R00414 12 UDP-N-acetyl-D-glucosamine 2-epimerase
R00416 12 UTP:N-acetyl-alpha-D-glucosamine-1-phosphate uridylyltransferase
R00420 12 UDP-N-acetyl-D-glucosamine 2-epimerase
R00503 12 UDPgalactose:D-glucose 4-beta-D-galactosyltransferase
R00602 12 Hydorogen-peroxide:hydrogen-peroxide oxidoreductase
R00610 12 Sarcosine:oxygen oxidoreductase (demethylating)
R00702 12 Farnesyl-diphosphate:farnesyl-diphosphate farnesyltransferase
R00955 12 UDPglucose:alpha-D-galactose-1-phosphate uridylyltransferase
R01205 12 UDPgalactose:N-acetyl-D-glucosamine 4-beta-D-galactosyltransferase
R01372 12 Phenylpyruvate:oxygen oxidoreductase (hydroxylating,decarboxylating)
R01375 12 L-Glutamine:phenylpyruvate aminotransferase
R01378 12 Phenylpyruvate keto-enol-isomerase
R01384 12 UDP-D-glucuronate carboxy-lyase
R01804 12 N-Acetylneuraminate pyruvate-lyase (pyruvate-phosphorylating)
R02061 12 trans,trans-Farnesyl-diphosphate:isopentenyl-diphosphatefarnesyltranstransferase
R02613 12 Phenethylamine:oxygen oxidoreductase (deaminating)(copper-containing)
R02695 12 4-Hydroxyphenylacetaldehyde:NAD+ oxidoreductase
R02697 12 4-Hydroxyphenylacetaldehyde:NADP+ oxidoreductase
R02705 12 ATP:N-acyl-D-mannosamine 6-phosphotransferase
R03220 12 Coproporphyrinogen:oxygen oxidoreductase(decarboxylating)
R03394 12 D-myo-Inositol-1,4,5-trisphosphate 5-phosphohydrolase
R03433 12 ATP:1D-myo-inositol-1,4,5-trisphosphate 3-phosphotransferase
R03434 12 D-myo-Inositol 1,3,4,5-tetrakisphosphate 3-phosphohydrolase
R04204 12 (2S,3S)-3-Hydroxy-2-methylbutanoyl-CoA hydro-liase
R04300 12 4-(2-Aminoethyl)-1,2-benzenediol:oxygenoxidoreductase(deaminating)(flavin-containing)
R04745 12 (S)-Hydroxyoctanoyl-CoA:NAD+ oxidoreductase
R05692 12 GDP-L-fucose:NADP+ 4-oxidoreductase (3,5-epimerizing)
R06154 12 methylamine:oxygen oxidoreductase (deaminating) (copper-containing)
R06223 12 
R07059 12 
R01092 13 ATP:D-galactose 1-phosphotransferase
R01100 13 Lactose galactohydrolase
R01117 13 CTP:N-acylneuraminate cytidylyltransferase
R01678 13 Lactose galactohydrolase
R01679 13 Lactose 6-phosphate galactohydrolase
R01951 13 GTP:L-fucose-1-phosphate guanylyltransferase
R02536 13 Phenylacetaldehyde:NAD+ oxidoreductase
R02537 13 Aldehyde:NADP+ oxidoreductase
R02872 13 Presqualene diphosphate:farnesyl-diphosphate farnesyltransferase
R02874 13 Squalene,hydrogen-donor:oxygen oxidoreductase (2,3-epoxidizing)
R03170 13 2-Methylbutanoyl-CoA:(acceptor) 2,3-oxidoreductase
R03222 13 Protoporphyrinogen-IX:oxygen oxidoreductase
R03300 13 3,4-Dihydroxyphenylacetaldehyde:NAD+ oxidoreductase
R03302 13 3,4-Dihydroxyphenylacetaldehyde:NADP+ oxidoreductase
R04435 13 N-Acetylneuraminate 9-phosphate pyruvate-lyase(pyruvate-phosphorylating)
R04746 13 (S)-Hydroxyoctanoyl-CoA hydro-lyase
R05800 13 ATP:1D-myo-inositol-1,4,5-trisphosphate 6-phosphotransferase
R07060 13 
R01093 14 D-Galactose:NAD+ 1-oxidoreductase
R01095 14 D-Galactose:NADP+ 1-oxidoreductase
R01101 14 alpha-D-Glucoside glucohydrolase
R01103 14 Raffinose galactohydrolase
R01104 14 Galactosylglycerol galactohydrolase
R01194 14 1-alpha-D-Galactosyl-myo-inositol galactohydrolase
R01329 14 Epimelibiose galactohydrolase
R02926 14 Melibiitol galactohydrolase
R03161 14 ATP:6-deoxy-L-galactose 1-phosphotransferase
R03199 14 (S)-2,3-Epoxysqualene mutase (cyclizing, lanosterol-forming)
R03776 14 trans-Oct-2-enoyl-CoA reductase
R04532 14 CMP-N-acetylneuraminate:beta-D-galactosyl-1,4-N-acetyl-beta-D--glucosamine alpha-2,6-N-acetylneuraminyltransferase
R05801 14 ATP:1D-myo-inositol-1,4,5-trisphosphate 6-phosphotransferase
R03479 15 ATP:1D-myo-inositol-3,4,5,6-tetrakisphosphate 1-phosphotransferase
R03616 15 Galactosylglycerol galactohydrolase
R03634 15 
R03690 15 
R03778 15 Octanoyl-CoA:acetyl-CoA C-acyltransferase
R05549 15 
R05640 15 Lanosterol,NADPH:oxygen oxidoreductase (14-methyl cleaving)
R04669 16 
R04743 16 (S)-Hydroxydecanoyl-CoA:NAD+ oxidoreductase
R05639 16 4,4-dimethyl-5a-cholesta-8,24-dien-3b-ol:NADP+ D14-oxidoreductase
R04744 17 (S)-Hydroxydecanoyl-CoA hydro-lyase
R04804 17 delta8,24-Cholestadien-3beta-ol delta7-delta8-isomerase
R04753 18 trans-Dec-2-enoyl-CoA reductase
R04742 19 Decanoyl-CoA:acetyl-CoA C-acyltransferase
R04741 20 (S)-3-Hydroxydodecanoyl-CoA:NAD+ oxidoreductase
R04170 21 (S)-3-Hydroxydodecanoyl-CoA hydro-lyase
R03856 22 trans-Dodec-2-enoyl-CoA reductase
R04100 22 3-cis-Dodecenoyl-CoA delta3-cis-delta2-trans-isomerase
R03858 23 Lauroyl-CoA:acetyl-CoA C-acyltransferase
R04739 24 (S)-3-Hydroxytetradecanoyl-CoA:NAD+ oxidoreductase
R04740 25 (S)-3-Hydroxytetradecanoyl-CoA hydro-lyase
R03989 26 trans-Tetradec-2-enoyl-CoA reductase
R03991 27 myristoyl-CoA:acetylCoA C-myristoyltransferase
R04737 28 (S)-3-Hydroxyhexadecanoyl-CoA:NAD+ oxidoreductase
R04738 29 (S)-3-Hydroxyhexadecanoyl-CoA hydro-lyase
R01278 30 trans-Hexadec-2-enoyl-CoA reductase
R01274 31 Palmitoyl-CoA hydrolase
R01280 31 Palmitate:CoA ligase (AMP-forming)
R01281 31 Palmitoyl-CoA:L-serine C-palmitoyltransferase (decarboxylating)
R02978 32 Sphinganine:NADP+ 3-oxidoreductase
R02976 33 ATP:sphinganine 1-phosphotransferase
R06520 33 3-sn-phosphatidate phosphohydrolase
R02464 34 Sphinganine-1-phosphate pamlmitaldehyde-lyase
R01468 35 ATP:ethanolamine O-phosphotransferase
R02038 35 CTP:ethanolamine-phosphate cytidylyltransferase
R06516 35 sphinganine-1-phosphate palmitaldehyde-lyase
R06870 35 Phosphoethanolamine phosphohydrolase
R01926 36 
R06521 36 3-sn-phosphatidate phosphohydrolase
