# Supplementary material for: Local and global modes of drug action in biochemical networks
Source: BMC Chem Biol. 2009 Apr 7;9:4. doi: 10.1186/1472-6769-9-4 (PMC2670818; doi:10.1186/1472-6769-9-4)
Supplement: Additional File 3 — Full set of metabolic drug scopes. This archive contains the full set of metabolic drug scopes for 276 drugs from the DrugBank database and four metabolic networks. Individual files in the archive are named according to the following nomenclature: DrugBank accession number of the drug, followed by "_hsa" for human or "_ref" for reference network, followed by "_i" for irreversible or "_r" for reversible network. [file 1472-6769-9-4-S3.zip › aprd00050_ref_i.txt]

Expansion curve 
seeds: Oxygen H2O Pyruvate Ferricytochrome b1 Acetate CO2 Ferrocytochrome b1 Glutathione NADP+ Oxidized glutathione NADPH H+ (S)-Malate NAD+ Oxaloacetate NADH ATP Citrate (pro-3S)-lyase (thiol form) AMP Pyrophosphate Citrate (pro-3S)-lyase (acetyl form)
not identified: 


 

compounds:
ID generation name

C00001 1 H2O
C00002 1 ATP
C00003 1 NAD+
C00004 1 NADH
C00005 1 NADPH
C00006 1 NADP+
C00007 1 Oxygen
C00011 1 CO2
C00013 1 Pyrophosphate
C00020 1 AMP
C00022 1 Pyruvate
C00033 1 Acetate
C00036 1 Oxaloacetate
C00051 1 Glutathione
C00080 1 H+
C00127 1 Oxidized glutathione
C00149 1 (S)-Malate
C00995 1 Ferricytochrome b1
C00998 1 Ferrocytochrome b1
C04298 1 Citrate (pro-3S)-lyase (thiol form)
C04334 1 Citrate (pro-3S)-lyase (acetyl form)
C00008 2 ADP
C00009 2 Orthophosphate
C00014 2 NH3
C00025 2 L-Glutamate
C00027 2 H2O2
C00048 2 Glyoxylate
C00058 2 Formate
C00074 2 Phosphoenolpyruvate
C00081 2 ITP
C00084 2 Acetaldehyde
C00117 2 D-Ribose 5-phosphate
C00119 2 5-Phospho-alpha-D-ribose 1-diphosphate
C00122 2 Fumarate
C00130 2 IMP
C00147 2 Adenine
C00153 2 Nicotinamide
C00158 2 Citrate
C00186 2 (S)-Lactate
C00209 2 Oxalate
C00212 2 Adenosine
C00227 2 Acetyl phosphate
C00256 2 (R)-Lactate
C00282 2 Hydrogen
C00301 2 ADP-ribose
C00455 2 Nicotinamide D-ribonucleotide
C00497 2 (R)-Malate
C00536 2 Triphosphate
C00575 2 3',5'-Cyclic AMP
C00898 2 (R,R)-Tartaric acid
C00900 2 2-Acetolactate
C01353 2 Carbonic acid
C01419 2 Cys-Gly
C02107 2 (S,S)-Tartaric acid
C02132 2 Acetylpyruvate
C03246 2 ADPribose 2'-phosphate
C03981 2 2-Hydroxyethylenedicarboxylate
C05359 2 e-
C05993 2 Acetyl adenylate
C06010 2 (S)-2-Acetolactate
C06033 2 Parapyruvate
C07024 2 3'-Keto-3'-deoxy-ATP
C00026 3 2-Oxoglutarate
C00037 3 Glycine
C00041 3 L-Alanine
C00042 3 Succinate
C00049 3 L-Aspartate
C00054 3 Adenosine 3',5'-bisphosphate
C00064 3 L-Glutamine
C00065 3 L-Serine
C00097 3 L-Cysteine
C00104 3 IDP
C00121 3 D-Ribose
C00133 3 D-Alanine
C00160 3 Glycolate
C00169 3 Carbamoyl phosphate
C00192 3 Hydroxylamine
C00199 3 D-Ribulose 5-phosphate
C00217 3 D-Glutamate
C00237 3 CO
C00253 3 Nicotinate
C00258 3 D-Glycerate
C00262 3 Hypoxanthine
C00288 3 HCO3-
C00294 3 Inosine
C00311 3 Isocitrate
C00334 3 4-Aminobutanoate
C00346 3 Ethanolamine phosphate
C00417 3 cis-Aconitate
C00469 3 Ethanol
C00552 3 meso-Tartaric acid
C00620 3 alpha-D-Ribose 1-phosphate
C00624 3 N-Acetyl-L-glutamate
C00631 3 2-Phospho-D-glycerate
C00655 3 Xanthosine 5'-phosphate
C00697 3 Nitrogen
C00704 3 O2.-
C00711 3 Malate
C00716 3 Serine
C00740 3 D-Serine
C00810 3 (R)-Acetoin
C00937 3 (R)-Lactaldehyde
C01010 3 Urea-1-carboxylate
C01127 3 4-Hydroxy-2-oxoglutarate
C01146 3 2-Hydroxy-3-oxopropanoate
C01151 3 D-Ribose 1,5-bisphosphate
C01165 3 L-Glutamate 5-semialdehyde
C01185 3 Nicotinate D-ribonucleotide
C01260 3 P1,P4-Bis(5'-adenosyl) tetraphosphate
C01384 3 Maleic acid
C01563 3 Carbamate
C01990 3 3-Oxalomalate
C02238 3 5-Oxo-L-proline
C02362 3 2-Oxosuccinamate
C02405 3 Formyl phosphate
C02612 3 (R)-2-Methylmalate
C02739 3 Phosphoribosyl-ATP
C02798 3 3-Phosphonopyruvate
C03015 3 O-Carbamoyl-L-serine
C03090 3 5-Phosphoribosylamine
C03150 3 N-Ribosylnicotinamide
C03248 3 Acetylenedicarboxylate
C03287 3 L-Glutamyl 5-phosphate
C03459 3 2-Hydroxy-3-oxosuccinate
C03618 3 L-threo-3-Methylaspartate
C03734 3 alpha-D-Glutamyl phosphate
C03794 3 N6-(1,2-Dicarboxyethyl)-AMP
C03912 3 (S)-1-Pyrroline-5-carboxylate
C03961 3 erythro-3-Hydroxy-L-aspartate
C04039 3 2,3-Dihydroxy-3-methylbutanoate
C04181 3 3-Hydroxy-3-methyl-2-oxobutanoic acid
C04272 3 (R)-2,3-Dihydroxy-3-methylbutanoate
C04307 3 P1,P2-Bis(5'-adenosyl) triphosphate
C04734 3 1-(5'-Phosphoribosyl)-5-formamido-4-imidazolecarboxamide
C04856 3 (6S)-6-beta-Hydroxy-1,4,5,6-tetrahydronicotinamide-adeninedinucleotide
C05361 3 Hydrazine
C05765 3 L-Glutamyl 1-phosphate
C05829 3 N-Carbamyl-L-glutamate
C05946 3 D-4-Hydroxy-2-oxoglutarate
C06034 3 4-Hydroxy-4-methylglutamate
C06035 3 4-Methylene-2-oxoglutarate
C06244 3 Acetamide
C06393 3 2,3-Diaminopropanoate
C06701 3 Phosphonate
C07025 3 3'-Keto-3'-deoxy-AMP
C11500 3 5'-Dehydroadenosine
C11501 3 9-Riburonosyladenine
C11511 3 threo-3-Hydroxy-L-aspartate
C00077 4 L-Ornithine
C00086 4 Urea
C00088 4 Nitrite
C00099 4 beta-Alanine
C00141 4 3-Methyl-2-oxobutanoic acid
C00144 4 GMP
C00148 4 L-Proline
C00152 4 L-Asparagine
C00164 4 Acetoacetate
C00168 4 Hydroxypyruvate
C00188 4 L-Threonine
C00189 4 Ethanolamine
C00197 4 3-Phospho-D-glycerate
C00222 4 3-Oxopropanoate
C00231 4 D-Xylulose 5-phosphate
C00232 4 Succinate semialdehyde
C00266 4 Glycolaldehyde
C00283 4 Hydrogen sulfide
C00309 4 D-Ribulose
C00383 4 Malonate
C00385 4 Xanthine
C00402 4 D-Aspartate
C00433 4 2,5-Dioxopentanoate
C00438 4 N-Carbamoyl-L-aspartate
C00490 4 Itaconate
C00491 4 L-Cystine
C00546 4 Methylglyoxal
C00577 4 D-Glyceraldehyde
C00606 4 3-Sulfino-L-alanine
C00669 4 gamma-L-Glutamyl-L-cysteine
C00679 4 5-Dehydro-4-deoxy-D-glucarate
C00741 4 Diacetyl
C00793 4 D-Cysteine
C00815 4 Citramalate
C00819 4 D-Glutamine
C00857 4 Deamino-NAD+
C00940 4 2-Oxoglutaramate
C00975 4 Dihydroxyfumarate
C00979 4 O-Acetyl-L-serine
C00993 4 D-Alanyl-D-alanine
C01005 4 O-Phospho-L-serine
C01020 4 6-Hydroxynicotinate
C01042 4 N-Acetyl-L-aspartate
C01068 4 D-Ribitol 5-phosphate
C01112 4 D-Arabinose 5-phosphate
C01159 4 2,3-Bisphospho-D-glycerate
C01182 4 D-Ribulose 1,5-bisphosphate
C01251 4 2-Hydroxybutane-1,2,4-tricarboxylate
C01417 4 Cyanate
C01537 4 Urethane
C01685 4 D-Ribonate
C01732 4 Mesaconate
C01762 4 Xanthosine
C01769 4 (S)-Acetoin
C01818 4 Hyponitrite
C01993 4 5'-Oxoinosine
C02218 4 2-Aminoacrylate
C02226 4 2-Methylmaleate
C02237 4 5-Oxo-D-proline
C02341 4 trans-Aconitate
C02532 4 D-O-Phosphoserine
C02614 4 (S)-2-Methylmalate
C02657 4 6-Methylsalicylate
C02741 4 Phosphoribosyl-AMP
C02752 4 Triacetate lactone
C02912 4 (R)-Propane-1,2-diol
C03044 4 (R,R)-Butane-2,3-diol
C03079 4 4-Hydroxy-L-glutamate
C03082 4 4-Phospho-L-aspartate
C03167 4 Phosphonoacetaldehyde
C03174 4 S-Succinylglutathione
C03210 4 2,2'-Iminodipropanoate
C03214 4 2-Amino-3-oxobutanoate
C03217 4 2-Hydroxy-3-oxoadipate
C03341 4 2-Amino-4-oxopentanoic acid
C03451 4 (R)-S-Lactoylglutathione
C03508 4 L-2-Amino-3-oxobutanoic acid
C03548 4 trans-2,3-Epoxysuccinate
C03600 4 Carboxymethyloxysuccinate
C03722 4 Pyridine-2,3-dicarboxylate
C03736 4 alpha-D-Ribose 5-phosphate
C03738 4 gamma-L-Glutamyl-D-alanine
C03741 4 (S)-4-Amino-5-oxopentanoate
C03790 4 N-(Carboxymethyl)-D-alanine
C03838 4 5'-Phosphoribosylglycinamide
C03921 4 2-Dehydro-3-deoxy-D-glucarate
C04133 4 N-Acetyl-L-glutamate 5-phosphate
C04593 4 (2S,3R)-3-Hydroxybutane-1,2,3-tricarboxylate
C04677 4 1-(5'-Phosphoribosyl)-5-amino-4-imidazolecarboxamide
C05360 4 Diimine
C05379 4 Oxalosuccinate
C05380 4 Nicotinurate
C05406 4 (4S)-5-Hydroxy-2,4-dioxopentanoate
C05519 4 L-Allothreonine
C05526 4 S-Glutathionyl-L-cysteine
C05565 4 Hydantoin-5-propionate
C05572 4 4-Oxoglutaramate
C05672 4 2-Amino-3-phosphonopropanoate
C05820 4 (L-Seryl)adenylate
C05840 4 Iminoaspartate
C05841 4 Nicotinate D-ribonucleoside
C06030 4 Methyloxaloacetate
C06059 4 Cyclic amidines
C06159 4 2-Dehydro-3-deoxy-D-fuconate
C06234 4 4-Methyl-L-glutamate
C06555 4 Biuret
C11822 4 2-Aminomalonate semialdehyde
C15556 4 3,4-Dihydroxy-2-butanone 4-phosphate
C00035 5 GDP
C00109 5 2-Oxobutanoate
C00116 5 Glycerol
C00118 5 (2R)-2-Hydroxy-3-(phosphonooxy)-propanal
C00134 5 Putrescine
C00183 5 L-Valine
C00207 5 Acetone
C00216 5 D-Arabinose
C00236 5 3-Phospho-D-glyceroyl phosphate
C00242 5 Guanine
C00244 5 Nitrate
C00281 5 Sedoheptulose 7-phosphate
C00302 5 Glutamate
C00310 5 D-Xylulose
C00327 5 L-Citrulline
C00337 5 (S)-Dihydroorotate
C00366 5 Urate
C00387 5 Guanosine
C00418 5 (R)-Mevalonate
C00424 5 (S)-Lactaldehyde
C00430 5 5-Aminolevulinate
C00437 5 N-Acetylornithine
C00441 5 L-Aspartate 4-semialdehyde
C00466 5 Acetoin
C00474 5 Ribitol
C00506 5 L-Cysteate
C00515 5 D-Ornithine
C00519 5 Hypotaurine
C00581 5 Guanidinoacetate
C00684 5 2-Dehydro-3-deoxy-L-arabinonate
C00763 5 D-Proline
C00804 5 Propynoate
C00818 5 D-Glucarate
C00820 5 D-Threonine
C00879 5 D-Galactarate
C00988 5 2-Phosphoglycolate
C00989 5 4-Hydroxybutanoic acid
C01013 5 3-Hydroxypropanoate
C01035 5 4-Guanidinobutanoate
C01059 5 2,5-Dihydroxypyridine
C01088 5 (R)-3,3-Dimethylmalate
C01089 5 (R)-3-Hydroxybutanoate
C01157 5 trans-4-Hydroxy-L-proline
C01250 5 N-Acetyl-L-glutamate 5-semialdehyde
C01358 5 NH4OH
C01380 5 Ethylene glycol
C01467 5 3-Cresol
C01566 5 Cyanamide
C01680 5 D-Fuconate
C01757 5 Triacetate
C01857 5 Thioacetate
C01879 5 5-Oxoproline
C01888 5 Aminoacetone
C01904 5 D-Arabitol
C01962 5 Thiocysteine
C02207 5 beta-Alanopine
C02504 5 (2S)-2-Isopropylmalate
C02642 5 3-Ureidopropionate
C03046 5 (S,S)-Butane-2,3-diol
C03065 5 3-Guanidinopropanoate
C03071 5 3-aci-Nitropropanoate
C03124 5 L-Aspartylhydroxamate
C03139 5 N-Amidino-L-aspartate
C03232 5 3-Phosphonooxypyruvate
C03557 5 (2-Aminoethyl)phosphonate
C03646 5 Bis-gamma-glutamylcystine
C03703 5 L-5-Carboxymethylhydantoin
C03761 5 3-Hydroxy-3-methylglutarate
C03826 5 2-Dehydro-3-deoxy-D-xylonate
C03943 5 (2R,4S)-2,4-Diaminopentanoate
C04002 5 But-1-ene-1,2,4-tricarboxylate
C04051 5 5-Amino-4-imidazolecarboxyamide
C04210 5 N5-(L-1-Carboxyethyl)-L-ornithine
C04322 5 3,4-Dihydro-2H-Pyrrole-2-carboxylate
C04376 5 5'-Phosphoribosyl-N-formylglycinamide
C04409 5 2-Amino-3-carboxymuconate semialdehyde
C04478 5 3-Deoxy-D-manno-octulosonate 8-phosphate
C04544 5 gamma-L-Glutamyl-L-cysteinyl-beta-alanine
C04823 5 1-(5'-Phosphoribosyl)-5-amino-4-(N-succinocarboxamide)-imidazole
C04896 5 5-(5-Phospho-D-ribosylaminoformimino)-1-(5-phosphoribosyl)-imidazole-4-carboxamide
C05235 5 Hydroxyacetone
C05382 5 D-Sedoheptulose 7-phosphate
C05515 5 5-Ureido-4-imidazole carboxylate
C05520 5 2-Amino-3-oxoadipate
C05527 5 3-Sulfinylpyruvate
C05999 5 Lactaldehyde
C06029 5 L-threo-3-Methylmalate
C06031 5 D-threo-3-Methylmalate
C06032 5 D-erythro-3-Methylmalate
C06189 5 Cyclic 2,3-bisphospho-D-glycerate
C06455 5 Hydroxymethylphosphonate
C06554 5 Cyanuric acid
C06735 5 Aminoacetaldehyde
C09306 5 Sulfur dioxide
C11205 5 Hexadimethrine bromide
C11631 5 9-Riburonosylhypoxanthine
C11824 5 Cyclic amide
C15499 5 Pentane-2,4-dione
C15523 5 2,6-Dihydroxynicotinate
C00044 6 GTP
C00062 6 L-Arginine
C00085 6 D-Fructose 6-phosphate
C00093 6 sn-Glycerol 3-phosphate
C00111 6 Glycerone phosphate
C00155 6 L-Homocysteine
C00181 6 D-Xylose
C00184 6 Glycerone
C00245 6 Taurine
C00263 6 L-Homoserine
C00279 6 D-Erythrose 4-phosphate
C00295 6 Orotate
C00333 6 D-Galacturonate
C00379 6 Xylitol
C00429 6 5,6-Dihydrouracil
C00436 6 N-Carbamoylputrescine
C00447 6 Sedoheptulose 1,7-bisphosphate
C00476 6 D-Lyxose
C00502 6 D-Xylonate
C00533 6 Nitric oxide
C00545 6 L-Arabinonate
C00555 6 4-Aminobutanal
C00583 6 Propane-1,2-diol
C00597 6 3-Phosphoglycerate
C00623 6 Glycerol 1-phosphate
C00652 6 D-Arabinono-1,4-lactone
C00673 6 2-Deoxy-D-ribose 5-phosphate
C00772 6 Mevaldate
C00878 6 D-Arabinonate
C00931 6 Porphobilinogen
C00969 6 3-Hydroxypropanal
C01053 6 (R)-4-Dehydropantoate
C01107 6 (R)-5-Phosphomevalonate
C01110 6 5-Amino-2-oxopentanoic acid
C01118 6 O-Succinyl-L-homoserine
C01187 6 3-Deoxy-D-manno-octulosonate
C01228 6 Guanosine 3',5'-bis(diphosphate)
C01234 6 1-Aminocyclopropane-1-carboxylate
C01596 6 Maleamate
C01667 6 Bacitracin
C01845 6 Propan-2-ol
C02076 6 Sedoheptulose
C02170 6 Methylmalonate
C02291 6 L-Cystathionine
C02488 6 (R)-2-Ethylmalate
C02631 6 2-Isopropylmaleate
C02647 6 4-Guanidinobutanal
C02670 6 D-Glucuronolactone
C02714 6 N-Acetylputrescine
C02787 6 2-Methylpropanamine
C02800 6 4,5-Dioxopentanoate
C02917 6 (S)-Propane-1,2-diol
C02923 6 2,3-Dihydroxytoluene
C02979 6 Glycerol 2-phosphate
C03166 6 Phosphoguanidinoacetate
C03194 6 (R)-1-Aminopropan-2-ol
C03283 6 L-2,4-Diaminobutanoate
C03340 6 L-2,3-Dihydrodipicolinate
C03406 6 N-(L-Arginino)succinate
C03440 6 cis-4-Hydroxy-D-proline
C03564 6 1-Pyrroline-2-carboxylate
C03824 6 2-Aminomuconate semialdehyde
C03979 6 2-Dehydro-3-deoxy-L-rhamnonate
C04359 6 1-Deoxy-D-altro-heptulose 7-phosphate
C04442 6 2-Dehydro-3-deoxy-6-phospho-D-gluconate
C04546 6 (R)-3-((R)-3-Hydroxybutanoyloxy)butanoate
C04640 6 2-(Formamido)-N1-(5'-phosphoribosyl)acetamidine
C04751 6 1-(5-Phospho-D-ribosyl)-5-amino-4-imidazolecarboxylate
C04916 6 N-(5'-Phospho-D-1'-ribulosylformimino)-5-amino-1-(5''-phospho-D-ribosyl)-4-imidazolecarboxamide
C05513 6 Urate-3-ribonucleoside
C05516 6 5-Amino-4-imidazole carboxylate
C05528 6 3-Sulfopyruvate
C05532 6 SO2
C05662 6 Homoisocitrate
C05939 6 Linatine
C06366 6 Homospermidine
C07836 6 D-glycero-D-manno-Heptose 7-phosphate
C11437 6 1-Deoxy-D-xylulose 5-phosphate
C11821 6 5-Hydroxyisourate
C15532 6 N-Acetyl-L-citrulline
C15699 6 gamma-L-Glutamylputrecine
C00021 7 S-Adenosyl-L-homocysteine
C00092 7 D-Glucose 6-phosphate
C00094 7 Sulfite
C00095 7 D-Fructose
C00106 7 Uracil
C00163 7 Propanoate
C00179 7 Agmatine
C00191 7 D-Glucuronate
C00204 7 2-Dehydro-3-deoxy-D-gluconate
C00246 7 Butanoic acid
C00275 7 D-Mannose 6-phosphate
C00312 7 L-Xylulose
C00322 7 2-Oxoadipate
C00349 7 2-Methyl-3-oxopropanoate
C00352 7 D-Glucosamine 6-phosphate
C00354 7 D-Fructose 1,6-bisphosphate
C00479 7 Propanal
C00522 7 (R)-Pantoate
C00542 7 Cystathionine
C00558 7 D-Tagaturonate
C00593 7 Sulfoacetaldehyde
C00644 7 D-Mannitol 1-phosphate
C00665 7 beta-D-Fructose 2,6-bisphosphate
C00672 7 2-Deoxy-D-ribose 1-phosphate
C00792 7 D-Arginine
C00887 7 Nitrous oxide
C00942 7 3',5'-Cyclic GMP
C01024 7 Hydroxymethylbilane
C01040 7 L-Gulono-1,4-lactone
C01077 7 O-Acetyl-L-homoserine
C01094 7 D-Fructose 1-phosphate
C01096 7 Sorbitol 6-phosphate
C01102 7 O-Phospho-L-homoserine
C01103 7 Orotidine 5'-phosphate
C01114 7 L-Arabinono-1,4-lactone
C01131 7 L-Rhamnulose 1-phosphate
C01143 7 (R)-5-Diphosphomevalonate
C01201 7 N(omega)-(ADP-D-ribosyl)-L-arginine
C01261 7 P1,P4-Bis(5'-guanosyl) tetraphosphate
C01304 7 2,5-Diamino-6-hydroxy-4-(5'-phosphoribosylamino)pyrimidine
C01394 7 Xylose
C01468 7 4-Cresol
C01602 7 Ornithine
C01616 7 Tauropine
C01682 7 D-Nopaline
C01801 7 Deoxyribose
C01817 7 Homocystine
C01934 7 L-Rhamnonate
C01959 7 Taurocyamine
C01989 7 3-Ethylmalate
C02220 7 2-Aminomuconate
C02225 7 2-Methylcitrate
C02266 7 D-Xylonolactone
C02348 7 (R)(-)-Allantoin
C02350 7 (S)(+)-Allantoin
C02457 7 Propane-1,3-diol
C02512 7 3-Cyano-L-alanine
C02527 7 Butanoylphosphate
C02630 7 2-Hydroxyglutarate
C02753 7 D-Xylono-1,4-lactone
C02895 7 Xylitol 5-phosphate
C03078 7 4-Guanidinobutanamide
C03296 7 N2-Succinyl-L-arginine
C03373 7 Aminoimidazole ribotide
C03393 7 4-Phospho-D-erythronate
C03539 7 S-Ribosyl-L-homocysteine
C03771 7 5-Guanidino-2-oxopentanoate
C03785 7 D-Tagatose 1,6-bisphosphate
C03947 7 Glycerol 1,2-cyclic phosphate
C03972 7 2,3,4,5-Tetrahydrodipicolinate
C04137 7 N2-(D-1-Carboxyethyl)-L-arginine
C04282 7 1-Pyrroline-4-hydroxy-2-carboxylate
C04411 7 (2R,3S)-3-Isopropylmalate
C04456 7 6-Phospho-5-dehydro-2-deoxy-D-gluconate
C04494 7 Guanosine 3'-diphosphate 5'-triphosphate
C04666 7 D-erythro-1-(Imidazol-4-yl)glycerol 3-phosphate
C04691 7 2-Dehydro-3-deoxy-D-arabino-heptonate 7-phosphate
C04895 7 2-Amino-4-hydroxy-6-(erythro-1,2,3-trihydroxypropyl)dihydropteridinetriphosphate
C05239 7 5-Aminoimidazole
C05281 7 5-Methylbarbiturate
C05340 7 beta-Alanyl-L-arginine
C05345 7 beta-D-Fructose 6-phosphate
C05378 7 beta-D-Fructose 1,6-bisphosphate
C05405 7 L-Arabinono-1,5-lactone
C05533 7 Oxaloglutarate
C05569 7 5'-Phospho-D-1-ribulosylformimine
C05922 7 Formamidopyrimidine nucleoside triphosphate
C05933 7 N-(omega)-Hydroxyarginine
C05935 7 2-Oxoarginine
C05936 7 N4-Acetylaminobutanal
C05945 7 L-Arginine phosphate
C05983 7 Propinol adenylate
C06019 7 D-arabino-3-Hexulose 6-phosphate
C06210 7 2-Hydroxy-6-keto-2,4-heptadienoate
C06222 7 Sedoheptulose 1-phosphate
C06316 7 D-erythro-Ascorbate
C06430 7 D-Galacturonolactone
C06441 7 L-Xylulose 1-phosphate
C06442 7 N-gamma-Acetyldiaminobutyrate
C06655 7 L-N2-(2-Carboxyethyl)arginine
C07272 7 Maleimide
C11434 7 2-C-Methyl-D-erythritol 4-phosphate
C11472 7 D-glycero-D-manno-Heptose 1,7-bisphosphate
C11499 7 (S)-3-Sulfolactate
C11537 7 (2R)-3-Sulfolactate
C12248 7 5-Hydroxy-2-oxo-4-ureido-2,5-dihydro-1H-imidazole-5-carboxylate
C15563 7 2-Amino-5-formylamino-6-(5-phosphoribosylamino)pyrimidin-4(3H)-one
C15667 7 5-carboxyamino-1-(5-phospho-D-ribosyl)imidazole
C15668 7 1-Pyrroline
C15700 7 gamma-Glutamyl-gamma-aminobutyraldehyde
C00031 8 D-Glucose
C00059 8 Sulfate
C00067 8 Formaldehyde
C00087 8 Sulfur
C00105 8 UMP
C00129 8 Isopentenyl diphosphate
C00159 8 D-Mannose
C00224 8 Adenylylsulfate
C00257 8 D-Gluconic acid
C00259 8 L-Arabinose
C00267 8 alpha-D-Glucose
C00299 8 Uridine
C00329 8 D-Glucosamine
C00330 8 Deoxyguanosine
C00357 8 N-Acetyl-D-glucosamine 6-phosphate
C00392 8 Mannitol
C00499 8 Allantoate
C00514 8 D-Mannonate
C00526 8 Deoxyuridine
C00532 8 L-Arabitol
C00559 8 Deoxyadenosine
C00596 8 2-Hydroxy-2,4-pentadienoate
C00618 8 3-Dehydro-L-gulonate
C00636 8 D-Mannose 1-phosphate
C00642 8 4-Hydroxyphenylacetate
C00668 8 alpha-D-Glucose 6-phosphate
C00794 8 D-Sorbitol
C00800 8 L-Gulonate
C00817 8 D-Altronate
C00864 8 Pantothenate
C00905 8 D-Fructuronate
C00944 8 3-Dehydroquinate
C00956 8 L-2-Aminoadipate
C00966 8 2-Dehydropantoate
C01051 8 Uroporphyrinogen III
C01097 8 D-Tagatose 6-phosphate
C01168 8 Pseudouridine 5'-phosphate
C01172 8 beta-D-Glucose 6-phosphate
C01177 8 Inositol 1-phosphate
C01188 8 3-Hydroxy-2-methylpropanoate
C01195 8 1-Phospho-alpha-D-glucuronate
C01205 8 (R)-3-Amino-2-methylpropanoate
C01236 8 D-Glucono-1,5-lactone 6-phosphate
C01267 8 3-(Imidazol-4-yl)-2-oxopropyl phosphate
C01268 8 5-Amino-6-(5'-phosphoribosylamino)uracil
C01279 8 4-Amino-5-hydroxymethyl-2-methylpyrimidine
C01326 8 Hydrogen cyanide
C01508 8 L-Lyxose
C01771 8 2-Butenoate
C02336 8 beta-D-Fructose
C02360 8 2-Hydroxyadipate
C02385 8 Amino acid(Arg-)
C02726 8 N4-Phosphoagmatine
C02876 8 Propanoyl phosphate
C02888 8 Sorbose 1-phosphate
C02946 8 4-Acetamidobutanoate
C02948 8 4-Hydroxyhexan-3-one
C02991 8 L-Rhamnono-1,4-lactone
C03030 8 Uracil 5-carboxylate
C03047 8 1,4-Diguanidinobutane
C03149 8 N-Phosphotaurocyamine
C03267 8 beta-D-Fructose 2-phosphate
C03289 8 L-xylo-Hexulonolactone
C03291 8 L-Xylulose 5-phosphate
C03387 8 D-Glucurono-6,2-lactone
C03415 8 N2-Succinyl-L-ornithine
C03431 8 S-Inosyl-L-homocysteine
C03453 8 (Z)-5-Oxohex-2-enedioate
C03584 8 3-(Uracil-1-yl)-L-alanine
C03684 8 6-Pyruvoyltetrahydropterin
C03871 8 L-2-Amino-6-oxoheptanedioate
C03932 8 5-Dehydro-2-deoxy-D-gluconate
C04006 8 1D-myo-Inositol 3-phosphate
C04225 8 (Z)-But-2-ene-1,2,3-tricarboxylate
C04236 8 (2S)-2-Isopropyl-3-oxosuccinate
C04349 8 (4S)-4,6-Dihydroxy-2,5-dioxohexanoate
C04462 8 N-Succinyl-2-L-amino-6-oxoheptanedioate
C04471 8 (4S,5S)-4,5-Dihydroxy-2,6-dioxohexanoate
C04874 8 2-Amino-4-hydroxy-6-(D-erythro-1,2,3-trihydroxypropyl)-7,8-dihydropteridine
C05330 8 Homocysteine
C05385 8 D-Glucuronate 1-phosphate
C05539 8 N-Acetyl-L-2-amino-6-oxopimelate
C05670 8 beta-Aminopropionitrile
C05711 8 gamma-Glutamyl-beta-cyanoalanine
C05766 8 Uroporphyrinogen I
C05923 8 2,5-Diaminopyrimidine nucleoside triphosphate
C05925 8 Dihydroneopterin phosphate
C05941 8 2-Oxo-4-hydroxy-5-aminovalerate
C05942 8 Pyrrole-2-carboxylate
C05979 8 Propane-1-ol
C06001 8 (S)-3-Hydroxyisobutyrate
C06054 8 2-Oxo-3-hydroxy-4-phosphobutanoate
C06114 8 gamma-Glutamyl-beta-aminopropiononitrile
C06156 8 alpha-D-Glucosamine 1-phosphate
C06195 8 Imidazolone
C06231 8 Ectoine
C06656 8 Deoxyguanidinoproclavaminic acid
C07838 8 D-glycero-D-manno-Heptose 1-phosphate
C11536 8 (2R)-2-Phospho-3-sulfolactate
C14179 8 Sulfoacetate
C15767 8 gamma-Glutamyl-gamma-aminobutyraye
C00015 9 UDP
C00053 9 3'-Phosphoadenylyl sulfate
C00072 9 Ascorbate
C00096 9 GDP-mannose
C00103 9 D-Glucose 1-phosphate
C00132 9 Methanol
C00137 9 myo-Inositol
C00140 9 N-Acetyl-D-glucosamine
C00198 9 D-Glucono-1,5-lactone
C00218 9 Methylamine
C00221 9 beta-D-Glucose
C00233 9 4-Methyl-2-oxopentanoate
C00235 9 Dimethylallyl diphosphate
C00247 9 L-Sorbose
C00296 9 Quinate
C00320 9 Thiosulfate
C00345 9 6-Phospho-D-gluconate
C00360 9 dAMP
C00362 9 dGMP
C00365 9 dUMP
C00394 9 GDP-glucose
C00409 9 Methanethiol
C00488 9 Formamide
C00508 9 L-Ribulose
C00544 9 Homogentisate
C00603 9 (-)-Ureidoglycolate
C00629 9 2-Dehydro-D-gluconate
C00663 9 beta-D-Glucose 1-phosphate
C00680 9 meso-2,6-Diaminoheptanedioate
C00689 9 alpha,alpha'-Trehalose 6-phosphate
C00795 9 D-Tagatose
C01062 9 5-Dehydro-D-gluconate
C01075 9 N-Sulfo-D-glucosamine
C01100 9 L-Histidinol phosphate
C01101 9 L-Ribulose 5-phosphate
C01108 9 1,2,3-Trihydroxybenzene
C01113 9 D-Galactose 6-phosphate
C01161 9 3,4-Dihydroxyphenylacetate
C01225 9 sn-glycero-3-Phospho-1-inositol
C01300 9 2-Amino-4-hydroxy-6-hydroxymethyl-7,8-dihydropteridine
C01551 9 Allantoin
C02024 9 D-Mannuronate
C02091 9 Ureidoglycine
C02431 9 L-Rhamnofuranose
C02591 9 Sucrose 6-phosphate
C02637 9 3-Dehydroshikimate
C02655 9 6-Acetyl-D-glucose
C02659 9 Acetone cyanohydrin
C02674 9 Deoxyribonolactone
C02703 9 L-Serine O-sulfate
C02718 9 N-Formiminoglycine
C02779 9 2-Dehydro-D-glucose
C02827 9 D-Glucose 6-sulfate
C02914 9 (S)-2-O-Sulfolactate
C02995 9 Maltose 6'-phosphate
C03107 9 D-Glucono-1,4-lactone
C03263 9 Coproporphyrinogen III
C03394 9 Erythrulose 1-phosphate
C03492 9 D-4'-Phosphopantothenate
C03589 9 4-Hydroxy-2-oxopentanoate
C03752 9 2-Amino-2-deoxy-D-gluconate
C03765 9 4-Hydroxyphenylacetaldehyde
C03851 9 Adenosine 5'-phosphoramidate
C03906 9 beta-L-Arabinose 1-phosphate
C04053 9 5-Dehydro-4-deoxy-D-glucuronate
C04244 9 6-Lactoyl-5,6,7,8-tetrahydropterin
C04256 9 N-Acetyl-D-glucosamine 1-phosphate
C04257 9 N-Acetyl-D-mannosamine 6-phosphate
C04299 9 D-myo-Inositol 1,2-cyclic phosphate
C04390 9 N6-Acetyl-LL-2,6-diaminoheptanedioate
C04421 9 N-Succinyl-LL-2,6-diaminoheptanedioate
C04454 9 5-Amino-6-(5'-phosphoribitylamino)uracil
C04479 9 2-Hydroxy-6-oxonona-2,4-diene-1,9-dioate
C04534 9 6-Phospho-beta-D-glucosyl-(1,4)-D-glucose
C04556 9 4-Amino-2-methyl-5-phosphomethylpyrimidine
C04575 9 (4R,5S)-4,5,6-Trihydroxy-2,3-dioxohexanoate
C05512 9 Deoxyinosine
C05556 9 delta(L-2-Aminoadipyl)-L-cysteinyl-D-valine
C05560 9 L-2-Aminoadipate adenylate
C05768 9 Coproporphyrinogen I
C05824 9 S-Sulfo-L-cysteine
C05932 9 N-Succinyl-L-glutamate 5-semialdehyde
C06002 9 (S)-Methylmalonate semialdehyde
C06055 9 O-Phospho-4-hydroxy-L-threonine
C06148 9 2,5-Diamino-6-(5'-triphosphoryl-3',4'-trihydroxy-2'-oxopentyl)-amino-4-oxopyrimidine
C06311 9 Galactitol 1-phosphate
C06397 9 ADP-D-glycero-D-manno-heptose
C06657 9 Guanidinoproclavaminic acid
C11481 9 HSO3-
C14180 9 S-(Hydroxymethyl)glutathione
C14899 9 3-Dehydro-L-gulonate 6-phosphate
C00029 10 UDP-glucose
C00047 10 L-Lysine
C00073 10 L-Methionine
C00075 10 UTP
C00089 10 Sucrose
C00123 10 L-Leucine
C00177 10 Cyanide
C00185 10 Cellobiose
C00206 10 dADP
C00208 10 Maltose
C00213 10 Sarcosine
C00230 10 3,4-Dihydroxybenzoate
C00272 10 Tetrahydrobiopterin
C00273 10 5-Dehydro-D-fructose
C00341 10 Geranyl diphosphate
C00361 10 dGDP
C00425 10 Dehydroascorbate
C00458 10 dCTP
C00493 10 Shikimate
C00498 10 ADP-glucose
C00507 10 L-Rhamnose
C00645 10 N-Acetyl-D-mannosamine
C00660 10 D-Glucose 1,6-bisphosphate
C00666 10 LL-2,6-Diaminoheptanedioate
C00691 10 2,4,6/3,5-Pentahydroxycyclohexanone
C00770 10 L-Idonate
C00802 10 Oxalureate
C00860 10 L-Histidinol
C00976 10 GDP-D-mannuronate
C01031 10 S-Formylglutathione
C01036 10 4-Maleylacetoacetate
C01041 10 Monodehydroascorbate
C01046 10 N-Methyl-L-glutamate
C01079 10 Protoporphyrinogen IX
C01083 10 alpha,alpha-Trehalose
C01133 10 N-Acetyl-D-glucosaminate
C01214 10 1-Amino-1-deoxy-scyllo-inositol
C01218 10 6-Phospho-2-dehydro-D-gluconate
C01222 10 GDP-4-dehydro-6-deoxy-D-mannose
C01231 10 alpha-D-Glucose 1,6-bisphosphate
C01346 10 dUDP
C01390 10 Prenol
C01424 10 Gallate
C01438 10 Methane
C01507 10 L-Iditol
C01620 10 Threonate
C01697 10 Galactitol
C01751 10 Resorcinol
C02048 10 Laminaribiose
C02143 10 D-threo-Aldose
C02214 10 (E)-Glutaconate
C02280 10 GDP-L-galactose
C02294 10 Methylguanidine
C02569 10 Neryl diphosphate
C02704 10 Monomethyl sulfate
C02721 10 N-Methyl-L-alanine
C02780 10 2,5-Didehydro-D-gluconate
C03153 10 N5-Methyl-L-glutamine
C03284 10 L-3-Amino-isobutanoate
C03623 10 N-Methyl-2-oxoglutaramate
C03716 10 Oxaloacetate 4-methyl ester
C03789 10 N,6-O-Disulfo-D-glucosamine
C04043 10 3,4-Dihydroxyphenylacetaldehyde
C04227 10 1-(4-Hydroxyphenyl)-2-aminoethanol
C04352 10 (R)-4'-Phosphopantothenoyl-L-cysteine
C04540 10 N4-(Acetyl-beta-D-glucosaminyl)asparagine
C04548 10 1-(4-Hydroxyphenyl)-2-(methylamino)ethanol
C04642 10 2-Hydroxy-5-carboxymethylmuconate semialdehyde
C04713 10 N6-(delta2-Isopentenyl)-adenosine 5'-monophosphate
C04732 10 4-(1-D-Ribitylamino)-5-amino-2,6-dihydroxypyrimidine
C04733 10 4-(4-Deoxy-beta-D-gluc-4-enuronosyl)-D-galacturonate
C04752 10 2-Methyl-4-amino-5-hydroxymethylpyrimidine diphosphate
C04807 10 2-Amino-7,8-dihydro-4-hydroxy-6-(diphosphooxymethyl)pteridine
C05383 10 Aminosugars
C05396 10 Lactose 6-phosphate
C05411 10 L-Xylonate
C05412 10 L-Lyxonate
C05422 10 L-Dehydroascorbate
C05557 10 Isopenicillin N
C05585 10 Gentisate aldehyde
C05593 10 3-Hydroxyphenylacetate
C05595 10 4-Hydroxyphenylacetylglutamine
C05596 10 4-Hydroxyphenylacetylglycine
C05931 10 N-Succinyl-L-glutamate
C06044 10 4-Hydroxyphenylethanol
C06056 10 4-Hydroxy-L-threonine
C06241 10 N-Acetylneuraminate 9-phosphate
C06312 10 L-Tagatose 6-phosphate
C06398 10 ADP-L-glycero-D-manno-heptose
C06440 10 2-Dehydro-D-glucono-1,5-lactone
C06547 10 Ethylene
C06658 10 Proclavaminic acid
C07335 10 2-Amino-3-oxo-4-phosphonooxybutyrate
C11516 10 2-(alpha-D-Mannosyl)-3-phosphoglycerate
C11811 10 1-Hydroxy-2-methyl-2-butenyl 4-diphosphate
C15548 10 2-alpha-D-Glucosyl-D-glucose
C15585 10 myo-Inositol phosphate
C00019 11 S-Adenosyl-L-methionine
C00043 11 UDP-N-acetyl-D-glucosamine
C00052 11 UDP-D-galactose
C00063 11 CTP
C00090 11 Catechol
C00124 11 D-Galactose
C00131 11 dATP
C00135 11 L-Histidine
C00156 11 4-Hydroxybenzoate
C00167 11 UDP-glucuronate
C00239 11 dCMP
C00268 11 Dihydrobiopterin
C00270 11 N-Acetylneuraminate
C00286 11 dGTP
C00325 11 GDP-L-fucose
C00408 11 L-Pipecolate
C00448 11 trans,trans-Farnesyl diphosphate
C00449 11 N6-(L-1,3-Dicarboxypropyl)-L-lysine
C00460 11 dUTP
C00521 11 (-)-Limonene
C00628 11 2,5-Dihydroxybenzoate
C00705 11 dCDP
C00739 11 D-Lysine
C00855 11 D-Methionine
C00861 11 L-Rhamnulose
C00990 11 5-Aminopentanamide
C01026 11 N,N-Dimethylglycine
C01028 11 N6-Hydroxy-L-lysine
C01061 11 4-Fumarylacetoacetate
C01093 11 Cellobiono-1,5-lactone
C01134 11 Pantetheine 4'-phosphate
C01142 11 (3S)-3,6-Diaminohexanoate
C01158 11 1-O-Galloyl-beta-D-glucose
C01163 11 3-Carboxy-cis,cis-muconate
C01170 11 UDP-N-acetyl-D-mannosamine
C01180 11 4-Methylthio-2-oxobutanoic acid
C01239 11 N-Acetyl-beta-D-glucosaminylamine
C01258 11 1,2-Didehydropiperidine-2-carboxylate
C01283 11 1-Amino-1-deoxy-scyllo-inositol 4-phosphate
C01444 11 Oxamate
C01475 11 Allysine
C01572 11 Digallate
C01594 11 Linamarin
C01672 11 Cadaverine
C01742 11 Palatinose
C01755 11 Thiocyanate
C01929 11 L-Histidinal
C02130 11 Acetyl-maltose
C02191 11 Protoporphyrin
C02344 11 (-)-endo-Fenchol
C02427 11 L-Homocitrulline
C02462 11 Sabinene hydrate
C02486 11 (3R)-beta-Leucine
C02652 11 5-Dehydroshikimate
C02710 11 N-Acetyl-L-leucine
C02727 11 N6-Acetyl-L-lysine
C02728 11 N6-Methyl-L-lysine
C02814 11 Benzene-1,2,4-triol
C02837 11 L-Lysine 1,6-lactam
C02964 11 D-Glucosyl-D-mannose
C02977 11 GDP-6-deoxy-D-talose
C03003 11 N-Glucosylnicotinate
C03064 11 3-Dehydro-L-threonate
C03117 11 GDP-6-deoxy-D-mannose
C03145 11 N-Formyl-L-methionine
C03175 11 Shikimate 3-phosphate
C03190 11 (+)-Bornyl-diphosphate
C03223 11 3,4-Dihydroxyphthalate
C03239 11 6-Amino-2-oxohexanoate
C03354 11 3-Methylthiopropanamine
C03661 11 1F-beta-D-Fructosylsucrose
C03671 11 2-Pyrone-4,6-dicarboxylate
C04020 11 N2-(D-1-Carboxyethyl)-L-lysine
C04076 11 L-2-Aminoadipate 6-semialdehyde
C04089 11 UDP-4-dehydro-6-deoxy-D-glucose
C04186 11 5-Carboxymethyl-2-hydroxymuconate
C04287 11 3,5/4-Trihydroxycyclohexa-1,2-dione
C04332 11 6,7-Dimethyl-8-(1-D-ribityl)lumazine
C04451 11 4-Carboxy-2-hydroxyhexa-2,4-dienedioate
C04484 11 4-Carboxy-2-hydroxymuconate semialdehyde
C04674 11 3-D-Glucuronosyl-N2,6-disulfo-beta-D-glucosamine
C05341 11 beta-Alanyl-L-lysine
C05524 11 Aminoacyl-L-methionine
C05616 11 3-O-Methylgallate
C05714 11 alpha-Aminopropiononitrile
C05715 11 gamma-Amino-gamma-cyanobutanoate
C05717 11 alpha-Amino-gamma-cyanobutanoate
C06046 11 Salidroside
C06057 11 3-Aminopropane-1,2-diol
C06074 11 Myrcene
C06075 11 Terpinolene
C06076 11 Comphene
C06077 11 Pinene
C06099 11 (+)-Limonene
C06307 11 (-)-beta-Pinene
C06308 11 (-)-alpha-Pinene
C06313 11 Biopterin
C06548 11 Ethylene oxide
C06564 11 Penicillin N
C06659 11 Dihydroclavaminic acid
C06891 11 D-2,3-Diketo 4-deoxy-epi-inositol
C07350 11 3-Methyl-1-(2,4,6-trihydroxyphenyl)butan-1-one
C10517 11 2-(beta-D-Glucosyl)-sn-glycerol 3-phosphate
C10906 11 D-Fructose
C11521 11 UDP-6-sulfoquinovose
C11544 11 2(alpha-D-Mannosyl)-D-glycerate
C11638 11 3-Amino-2-oxopropyl phosphate
C12210 11 UDP-3-ketoglucose
C14830 11 GDP-4-keto-6-L-deoxygalactose
C00055 12 CMP
C00112 12 CDP
C00128 12 CMP-N-acetylneuraminate
C00170 12 5'-Methylthioadenosine
C00180 12 Benzoate
C00190 12 UDP-D-xylose
C00203 12 UDP-N-acetyl-D-galactosamine
C00243 12 Lactose
C00251 12 Chorismate
C00255 12 Riboflavin
C00300 12 Creatine
C00353 12 Geranylgeranyl diphosphate
C00386 12 Carnosine
C00388 12 1H-Imidazole-4-ethanamine
C00431 12 5-Aminopentanoate
C00446 12 alpha-D-Galactose 1-phosphate
C00450 12 2,3,4,5-Tetrahydropyridine-2-carboxylate
C00501 12 CDP-glucose
C00513 12 CDP-glycerol
C00530 12 p-Benzenediol
C00570 12 CDP-ethanolamine
C00611 12 N-Acetyllactosamine
C00617 12 UDP-D-galacturonate
C00627 12 Pyridoxine phosphate
C00633 12 4-Hydroxybenzaldehyde
C00682 12 2-Hydroxymuconate semialdehyde
C00719 12 Betaine
C00751 12 Squalene
C00785 12 Urocanate
C00789 12 CDP-ribitol
C00880 12 D-Galactonate
C00881 12 Deoxycytidine
C00882 12 Dephospho-CoA
C00884 12 Homocarnosine
C00928 12 Mercaptoethanol
C00941 12 3',5'-Cyclic CMP
C00957 12 Mercaptopyruvate
C00964 12 (-)-trans-Carveol
C01004 12 N-Methylnicotinate
C01123 12 (-)-trans-Isopiperitenol
C01137 12 S-Adenosylmethioninamine
C01152 12 N(pi)-Methyl-L-histidine
C01186 12 (3S,5S)-3,5-Diaminohexanoate
C01210 12 N-Methylethanolamine phosphate
C01235 12 1-alpha-D-Galactosyl-myo-inositol
C01269 12 5-O-(1-Carboxyvinyl)-3-phosphoshikimate
C01278 12 2-Carboxy-2,5-dihydro-5-oxofuran-2-acetate
C01294 12 1-Guanidino-1-deoxy-scyllo-inositol 4-phosphate
C01328 12 HO-
C01401 12 Alanine
C01502 12 o-Methoxyphenol
C01623 12 UDP-apiose
C01841 12 Pentalenene
C01860 12 Trichodiene
C01988 12 2-Nitrophenol
C02004 12 Aristolochene
C02167 12 Maleylpyruvate
C02199 12 UDP-L-rhamnose
C02222 12 2-Maleylacetate
C02330 12 UDP-L-iduronate
C02351 12 1,2-Benzoquinone
C02452 12 Perillyl alcohol
C02463 12 Precorrin 2
C02480 12 cis,cis-Muconate
C02669 12 D-Galactono-1,5-lactone
C02723 12 N-Methylputrescine
C02918 12 1-Methylnicotinamide
C02926 12 2-Aminobutan-4-olide
C02985 12 L-Fucose 1-phosphate
C02997 12 N-Acetyl-L-histidine
C03112 12 Deacetylcephalosporin C
C03115 12 Farnesyl triphosphate
C03172 12 S-Methyl-L-methionine
C03269 12 D-galacto-Hexodialdose
C03277 12 Imidazol-5-yl-pyruvate
C03383 12 D-Galactono-1,4-lactone
C03428 12 Presqualene diphosphate
C03467 12 3-Oxo-4-methylpentanoic acid
C03659 12 1-O-Methyl-myo-inositol
C03660 12 3-O-Methyl-myo-inositol
C03676 12 3-Hydroxy-cis,cis-muconate
C03708 12 N-Acetyl-O-acetylneuraminate
C03733 12 UDP-alpha-D-galacto-1,4-furanose
C03848 12 6F-alpha-D-Galactosylsucrose
C03861 12 Dibenzo[1,4]dioxin-2,3-dione
C03955 12 N6-Acetyl-N6-hydroxy-L-lysine
C03993 12 4-(beta-D-Glucosyloxy)benzoate
C04015 12 N-Acetyl-4-O-acetylneuraminate
C04016 12 N-Acetyl-7-O-acetylneuraminate
C04017 12 N-Acetyl-9-O-acetylneuraminate
C04052 12 5-Carboxy-2-oxohept-3-enedioate
C04092 12 delta1-Piperideine-2-carboxylate
C04101 12 1-O,6-O-Digalloyl-beta-D-glucose
C04121 12 CMP-3-deoxy-D-manno-octulosonate
C04221 12 trans-1,2-Dihydrobenzene-1,2-diol
C04324 12 4-Carboxy-2-hydroxy-cis,cis-muconate
C04501 12 N-Acetyl-alpha-D-glucosamine 1-phosphate
C04553 12 3-Carboxy-2,5-dihydro-5-oxofuran-2-acetate
C04573 12 UDP-N-acetyl-2-amino-2-deoxy-D-glucuronate
C04631 12 UDP-N-acetyl-3-(1-carboxyvinyl)-D-glucosamine
C04634 12 1,6-Dihydroxycyclohexa-2,4-diene-1-carboxylate
C04641 12 2-(alpha-D-Galactosyl)-sn-glycerol 3-phosphate
C04703 12 alpha-D-Galactosyl-(1,1')-sn-glycerol 3-phosphate
C04739 12 UDP-N-acetyl-6-(D-galactose-1-phospho)-D-glucosamine
C05005 12 Glycolipid
C05114 12 Mucopolysaccharide
C05161 12 2,5-Diaminohexanoate
C05198 12 5'-Deoxyadenosine
C05324 12 Nicotianamine
C05328 12 D-2-Amino-hexano-6-lactam
C05364 12 4-Carboxy-2-oxo-3-hexenedioate
C05375 12 2-Hydroxy-2-hydropyrone-4,6-dicarboxylate
C05399 12 Melibiitol
C05400 12 Epimelibiose
C05401 12 3-beta-D-Galactosyl-sn-glycerol
C05548 12 6-Acetamido-2-oxohexanoate
C05582 12 Homovanillate
C05673 12 CMP-2-aminoethylphosphonate
C05854 12 4-Carboxy-2-oxo-4-pentanoate
C06045 12 3-Methoxy-4-hydroxyphenylacetate
C06111 12 Nerolidyl diphosphate
C06149 12 6-(3'-Triphosphoryl-1'-methylglyceryl)-7-methyl-7,8-dihydrobiopterin
C06240 12 UDP-N-acetyl-D-mannosaminouronate
C06352 12 4-O-Methyl-myo-inositol
C06353 12 6-O-Methyl-myo-inositol
C06394 12 (+)-delta-Cadinene
C06565 12 Deacetoxycephalosporin C
C06660 12 Clavaminic acid
C06892 12 2-Deoxy-5-keto-D-gluconic acid
C07103 12 2-Hydroxy-1,4-benzoquinone
C07271 12 Limonene-1,2-epoxide
C07331 12 Carbonyl sulfide
C11356 12 trans,trans,cis-Geranylgeranyl diphosphate
C11409 12 (+)-trans-Carveol
C11435 12 4-(Cytidine 5'-diphospho)-2-C-methyl-D-erythritol
C11514 12 (E)-3-(Methoxycarbonyl)pent-2-enedioate
C11515 12 (E)-2-(Methoxycarbonylmethyl)butenedioate
C11546 12 2-(beta-D-Glucosyl)-sn-glycerol
C12142 12 Vetispiradiene
C12455 12 5-Aminopentanal
C13635 12 4-Hydroxyphenacyl alcohol
C15483 12 D-Galactonolactone
C15527 12 Precorrin 1
C15536 12 Dihydromonacolin L
C00010 13 CoA
C00018 13 Pyridoxal phosphate
C00061 13 FMN
C00108 13 Anthranilate
C00254 13 Prephenate
C00314 13 Pyridoxine
C00315 13 Spermidine
C00380 13 Cytosine
C00472 13 p-Benzoquinone
C00475 13 Cytidine
C00492 13 Raffinose
C00791 13 Creatinine
C00805 13 Salicylate
C00846 13 3-Oxoadipate
C00885 13 Isochorismate
C00916 13 Cephalosporin C
C00935 13 UDP-L-arabinose
C01007 13 Reduced riboflavin
C01050 13 UDP-N-acetylmuramate
C01054 13 (S)-2,3-Epoxysqualene
C01216 13 2-Dehydro-3-deoxy-D-galactonate
C01219 13 CDP-4-dehydro-6-deoxy-D-glucose
C01262 13 beta-Alanyl-N(pi)-methyl-L-histidine
C01414 13 Casbene
C01582 13 Galactose
C01727 13 Lumichrome
C01767 13 (-)-Carvone
C02253 13 Benzoylagmatine
C02305 13 Phosphocreatine
C02372 13 4-Hydroxyaniline
C02485 13 (-)-Isopiperitenone
C02501 13 2-Hydroxymuconate
C02514 13 3-Fumarylpyruvate
C02576 13 Perillyl aldehyde
C02835 13 Imidazole-4-acetate
C03063 13 2-Oxohept-3-enedioate
C03087 13 5-Acetamidopentanoate
C03089 13 5-Methylthio-D-ribose
C03198 13 (S)-4-Hydroxymandelate
C03273 13 5-Oxopentanoate
C03427 13 Prephytoene diphosphate
C03486 13 CDP-N-methylethanolamine
C03586 13 2-Oxo-2,3-dihydrofuran-5-acetate
C03590 13 4-Hydroxyphenylglyoxylate
C03656 13 (S)-5-Amino-3-oxohexanoic acid
C03680 13 4-Imidazolone-5-propanoate
C03691 13 CMP-N-glycoloylneuraminate
C03737 13 alpha-D-Xylose 1-phosphate
C03742 13 (S)-4-Hydroxymandelonitrile
C03817 13 (S)-3-(Imidazol-5-yl)lactate
C03872 13 L-Serine-phosphoethanolamine
C04037 13 1-Phospho-alpha-D-galacturonate
C04105 13 2,5-Dihydro-5-oxofuran-2-acetate
C04115 13 4-Carboxy-4-hydroxy-2-oxoadipate
C04138 13 N(alpha)-gamma-L-Glutamylhistamine
C04184 13 4-Hydroxy-4-methyl-2-oxoglutarate
C04188 13 S-Methyl-5-thio-D-ribose 1-phosphate
C04280 13 1-Guanidino-1-deoxy-scyllo-inositol
C04480 13 3-Carboxy-2-hydroxymuconate semialdehyde
C04574 13 di-trans,poly-cis-Undecaprenyl diphosphate
C04847 13 alpha-D-Galactosyl-1,3-beta-D-galactosyl-1,4-N-acetyl-D-glucosamine
C04886 13 alpha-N-Acetylneuraminyl-2,6-beta-D-galactosyl-1,4-N-acetyl-beta-D-glucosamine
C05127 13 N-Methylhistamine
C05130 13 Imidazole-4-acetaldehyde
C05135 13 4-(beta-Acetylaminoethyl)imidazole
C05427 13 Phytyl diphosphate
C05554 13 Aerobactin
C05568 13 Imidazole lactate
C05600 13 2-Hydroxyhepta-2,4-dienedioate
C05772 13 Precorrin 3A
C05778 13 Sirohydrochlorin
C05823 13 3-Mercaptolactate
C05825 13 2-Amino-5-oxohexanoate
C06004 13 (R)-3-Methyl-2-oxobutanoate
C06016 13 Pentosans
C06083 13 Tetrahymanol
C06084 13 Hopanoid
C06089 13 ent-Copalyl diphosphate
C06178 13 1-Methylpyrrolinium
C06181 13 Piperideine
C06186 13 Arbutin
C06309 13 Diplopterol
C06310 13 Diploptene
C06321 13 1,6-Dihydroxy-cis-2,4-cyclohexadiene-1-carboxylic acid
C06372 13 Lacto-N-biose
C06568 13 O-Carbamoyl-deacetylcephalosporin C
C06603 13 cis,trans-4-Hydroxymuconic semialdehyde
C06893 13 2-Deoxy-5-keto-D-gluconic acid 6-phosphate
C07276 13 Limonene-1,2-diol
C10974 13 4-Methylaminobutanal
C11355 13 4-Amino-4-deoxychorismate
C11383 13 (+)-(S)-Carvone
C11436 13 2-Phospho-4-(cytidine 5'-diphospho)-2-C-methyl-D-erythritol
C11893 13 Cembrene
C11894 13 Taxa-4(5),11(12)-diene
C11901 13 Copalyl diphosphate
C11902 13 syn-Copalyl diphosphate
C13482 13 Phosphodimethylethanolamine
C13952 13 UDP-N-acetyl-D-galactosaminuronic acid
C14610 13 (S)-5-Oxo-2,5-dihydrofuran-2-acetate
C15486 13 3''-Deamino-3''-oxonicotianamine
C15526 13 3-Methylhistamine
C00016 14 FAD
C00166 14 Phenylpyruvate
C00196 14 2,3-Dihydroxybenzoate
C00250 14 Pyridoxal
C00292 14 Aniline
C00439 14 N-Formimino-L-glutamate
C00489 14 Glutarate
C00512 14 S-Benzoate coenzyme A
C00568 14 4-Aminobenzoate
C00588 14 Choline phosphate
C00612 14 N1-Acetylspermidine
C00632 14 3-Hydroxyanthranilate
C00647 14 Pyridoxamine phosphate
C00745 14 Nicotine
C00750 14 Spermine
C00826 14 L-Arogenate
C00986 14 1,3-Diaminopropane
C01029 14 N8-Acetylspermidine
C01179 14 3-(4-Hydroxyphenyl)pyruvate
C01212 14 UDP-N-acetylmuramoyl-L-alanine
C01286 14 2-Dehydro-3-deoxy-D-galactonate 6-phosphate
C01405 14 Aspirin
C01613 14 Stachyose
C01724 14 Lanosterol
C01847 14 Reduced FMN
C01902 14 Cycloartenol
C01984 14 (S)-Mandelate
C02015 14 CoA-disulfide
C02469 14 Uroporphyrin III
C02565 14 N-Methylhydantoin
C02720 14 N-Hydroxyarylamine
C03005 14 N-Methylanthranilate
C03147 14 N-Malonylanthranilate
C03293 14 N-Adenylylanthranilate
C03410 14 N-Glycoloyl-neuraminate
C03493 14 D-4-Hydroxyphenylglycine
C03971 14 1F-alpha-D-Galactosylraffinose
C03996 14 5'-O-beta-D-Glucosylpyridoxine
C04171 14 2,3-Dihydro-2,3-dihydroxybenzoate
C04297 14 CDP-4-dehydro-3,6-dideoxy-D-glucose
C04302 14 N-(5-Phospho-D-ribosyl)anthranilate
C04437 14 1-(5-Phosphoribosyl)imidazole-4-acetate
C04509 14 di-trans,poly-cis-Decaprenyl diphosphate
C04582 14 S-Methyl-5-thio-D-ribulose 1-phosphate
C04712 14 7-(5-Carboxyl-5-oxopentanyl)aminocephalosporinate
C05133 14 4-Imidazolone-5-acetate
C05143 14 Dhurrin
C05343 14 (R)-4-Hydroxymandelate
C05402 14 Melibiose
C05413 14 Phytoene
C05421 14 cis-Phytoene
C05573 14 Formylisoglutamate
C05601 14 4-Hydroxy-2-oxo-heptanedioate
C05730 14 Glutathionylspermidine
C05817 14 2-Succinyl-6-hydroxy-2,4-cyclohexadiene-1-carboxylate
C05827 14 Methylimidazole acetaldehyde
C05835 14 2-Formaminobenzoylacetate
C06051 14 Isopyridoxal
C06085 14 Triterpenoid
C06086 14 Pimaradiene
C06090 14 ent-Kaurene
C06180 14 Anabasine
C06182 14 Pelletierine
C06201 14 2,4-Dihydroxyhept-2-enedioate
C06406 14 Precorrin 3B
C06569 14 7a-Hydroxy-o-carbamoyl-deacetylcephalosporin C
C08615 14 alpha-Amyrin
C08616 14 beta-Amyrin
C08628 14 Lupeol
C11412 14 (1R,4S)-Iso-dihydrocarvone
C11453 14 2-C-Methyl-D-erythritol 2,4-cyclodiphosphate
C11877 14 (+)-Sandaracopimaradiene
C11878 14 (-)-Abietadiene
C11879 14 Levopimaradiene
C11880 14 Neoabietadiene
C11881 14 Palustradiene
C11891 14 Aphidicol-16-ene
C11892 14 Aphidicol-15-ene
C11924 14 Perillic acid
C11937 14 (1S,4R)-1-Hydroxy-2-oxolimonene
C15485 14 2'-Deoxymugineic acid
C00079 15 L-Phenylalanine
C00082 15 L-Tyrosine
C00114 15 Choline
C00307 15 CDP-choline
C00534 15 Pyridoxamine
C00601 15 Phenylacetaldehyde
C00670 15 sn-glycero-3-Phosphocholine
C00692 15 UDP-N-acetylmuramoyl-L-alanyl-D-glutamate
C00847 15 4-Pyridoxate
C00921 15 Dihydropteroate
C00954 15 Indole-3-acetate
C00971 15 4-Pyridoxolactone
C01043 15 N-Carbamoylsarcosine
C01045 15 N-Formyl-L-glutamate
C01302 15 1-(2-Carboxyphenylamino)-1'-deoxy-D-ribulose 5'-phosphate
C01352 15 FADH2
C01586 15 Hippurate
C01983 15 (R)-Mandelate
C01987 15 2-Aminophenol
C02090 15 Trypanothione
C02137 15 alpha-Oxo-benzeneacetic acid
C02265 15 D-Phenylalanine
C02558 15 N-Acetylarylamine
C02709 15 N-Acetoxyarylamine
C02730 15 2-Succinylbenzoate
C02763 15 enol-Phenylpyruvate
C03141 15 N-Benzoylanthranilate
C03142 15 N-D-Glucosylarylamine
C03375 15 Bis(3-aminopropyl)amine
C03409 15 N-Formimino-L-aspartate
C03598 15 CDP-3,6-dideoxy-D-glucose
C03666 15 2-Carboxy-cis,cis-muconate
C03672 15 3-(4-Hydroxyphenyl)lactate
C03712 15 N2,N5-Dibenzoyl-L-ornithine
C03964 15 (R)-3-(4-Hydroxyphenyl)lactate
C03986 15 3-Hydroxy-4-methylanthranilate
C04030 15 (2,3-Dihydroxybenzoyl)adenylate
C04204 15 N-(2,3-Dihydroxybenzoyl)-L-serine
C04281 15 L-1-Pyrroline-3-hydroxy-5-carboxylate
C04584 15 6-Imino-5-oxocyclohexa-1,3-dienecarboxylate
C05108 15 14-Demethyllanosterol
C05109 15 24,25-Dihydrolanosterol
C05131 15 (1-Ribosylimidazole)-4-acetate
C05195 15 3-Hydroxybenzoyl-CoA
C05350 15 2-Hydroxy-3-(4-hydroxyphenyl)propenoate
C05403 15 3-Ketolactose
C05404 15 D-Gal alpha 1->6D-Gal alpha 1->6D-Glucose
C05414 15 Phytofluene
C05437 15 Zymosterol
C05574 15 Isoglutamate
C05607 15 Phenyllactate
C05640 15 Cinnavalininate
C05665 15 beta-Aminopropion aldehyde
C05731 15 3-Ketosucrose
C05828 15 Methylimidazoleacetic acid
C05852 15 2-Hydroxyphenylacetate
C06011 15 Benzenamine sulfate
C06183 15 Anapheline
C06407 15 Precorrin 4
C06566 15 Cephamycin C
C08980 15 Soyasapogenol B
C11405 15 (3R)-3-Isopropenyl-6-oxoheptanoate
C11415 15 (1S,4S)-Dihydrocarvone
C11455 15 4,4-Dimethyl-5alpha-cholesta-8,14,24-trien-3beta-ol
C11505 15 Propene
C11513 15 (24R)-24-Methylcycloarta-25-en-3-beta-ol
C11527 15 4-Hydroxymandelate
C11872 15 Kaur-16-en-18-ol
C12456 15 3-Dimethylallyl-4-hydroxyphenylpyruvate
C15500 15 Mugineic acid
C15502 15 3-Epihydroxy-2'-deoxymugineic acid
C15650 15 2,3-Diketo-5-methylthiopentyl-1-phosphate
C15666 15 (7R)-7-(4-Carboxybutanamido)cephalosporanate
C00146 16 Phenol
C00261 16 Benzaldehyde
C00355 16 3,4-Dihydroxy-L-phenylalanine
C00415 16 Dihydrofolate
C00423 16 trans-Cinnamate
C00483 16 Tyramine
C00576 16 Betaine aldehyde
C00811 16 4-Coumarate
C00919 16 Choline sulfate
C01044 16 N-Formyl-L-aspartate
C01996 16 Acetylcholine
C02161 16 Isophenoxazine
C02505 16 2-Phenylacetamide
C02993 16 L-Tyrosyl-L-arginine
C03004 16 N-Hydroxy-L-tyrosine
C03170 16 Oxidized trypanothione
C03506 16 Indoleglycerol phosphate
C03519 16 N-Acetyl-L-phenylalanine
C03599 16 CDP-3,6-dideoxy-D-mannose
C03709 16 N-Adenylyl-L-phenylalanine
C04124 16 Indole-3-acetyl-beta-1-D-glucose
C04211 16 N6-[(Indole-3-yl)acetyl]-L-lysine
C04368 16 3-Amino-3-(4-hydroxyphenyl)propanoate
C04525 16 Fecosterol
C04700 16 UDP-N-acetylmuramoyl-L-alanyl-D-glutamyl-L-lysine
C04877 16 UDP-N-acetylmuramoyl-L-alanyl-D-gamma-glutamyl-meso-2,6-diaminopimelate
C05110 16 4alpha-Methylcholesta-8-en-3beta-ol
C05332 16 Phenethylamine
C05394 16 3-Keto-beta-D-galactose
C05430 16 zeta-Carotene
C05439 16 5alpha-Cholesta-7,24-dien-3beta-ol
C05620 16 N-Acetyl-D-phenylalanine
C05834 16 3-Methyldioxyindole
C05853 16 Phenylethyl alcohol
C05892 16 UDP-N-acetylmuramoyl-L-alanyl-gamma-D-glutamyl-L-lysine
C05938 16 L-4-Hydroxyglutamate semialdehyde
C05947 16 L-erythro-4-Hydroxyglutamate
C06050 16 2-Methyl-3-hydroxy-5-formylpyridine-4-carboxylate
C06416 16 Precorrin 5
C07086 16 Phenylacetic acid
C07301 16 (R)-Mandelamide
C07756 16 7-Aminocephalosporanic acid
C08063 16 1,4-Cyclohexanedione
C11506 16 (R)-1,2-Epoxypropane
C11507 16 (S)-1,2-Epoxypropane
C11873 16 Kaur-16-en-18-al
C12093 16 1,3-Dihydroxy-N-methylacridone
C12323 16 L-4-Hydroxyphenylglycine
C12457 16 3-Dimethylallyl-4-hydroxymandelic acid
C12459 16 3-Dimethylallyl-4-hydroxybenzaldehyde
C14448 16 Glyoxal
C15501 16 3-Epihydroxymugineic acid
C15508 16 1,2-Epoxypropane
C15522 16 4a-Hydroxytetrahydrobiopterin
C15606 16 1,2-Dihydroxy-5-(methylthio)pent-1-en-3-one
C15651 16 2-Hydroxy-3-keto-5-methylthiopentenyl-1-phosphate
C00078 17 L-Tryptophan
C00101 17 Tetrahydrofolate
C00463 17 Indole
C00504 17 Folate
C00548 17 Phenyl acetate
C00561 17 Mandelonitrile
C00822 17 Dopaquinone
C00962 17 beta-D-Galactose
C01189 17 5alpha-Cholest-7-en-3beta-ol
C01197 17 3,4-Dihydroxy-trans-cinnamate
C01403 17 Anisole
C01408 17 Benzoin
C01456 17 Tropate
C01772 17 trans-2-Hydroxycinnamate
C02442 17 N-Methyltyramine
C03097 17 Aryl beta-D-glucoside
C03204 17 10-Formyldihydrofolate
C03290 17 L-threo-3-Phenylserine
C03549 17 2-Hydroxycinnamate
C03657 17 1,4-Dihydroxy-2-naphthoate
C03758 17 4-(2-Aminoethyl)-1,2-benzenediol
C03845 17 5alpha-Cholest-8-en-3beta-ol
C04045 17 3-(3,4-Dihydroxyphenyl)pyruvate
C04164 17 trans-Cinnamoyl beta-D-glucoside
C04415 17 4-O-beta-D-Glucosyl-4-hydroxycinnamate
C04702 17 UDPMurAc(oyl-L-Ala-D-gamma-Glu-L-Lys-D-Ala-D-Ala)
C04796 17 4-(L-Alanin-3-yl)-2-hydroxy-cis,cis-muconate 6-semialdehyde
C04797 17 5-(L-Alanin-3-yl)-2-hydroxy-cis,cis-muconate 6-semialdehyde
C04846 17 UDP-N-acetylmuramoyl-L-alanyl-D-glutamyl-L-lysyl-D-alanyl-D-alanine
C04882 17 UDP-N-acetylmuramoyl-L-alanyl-D-glutamyl-6-carboxy-L-lysyl-D-alanyl-D-alanine
C05111 17 Methostenol
C05431 17 Neurosporene
C05627 17 4-Hydroxystyrene
C05629 17 Phenylpropanoate
C06320 17 Precorrin 6X
C06746 17 N-Acetylphenylethylamine
C06986 17 Spirodilactone
C08276 17 3-(Methylthio)propionic acid
C11874 17 Kaur-16-en-18-oic acid
C12458 17 3-Dimethylallyl-4-hydroxybenzoate
C12622 17 cis-3-(3-Carboxyethenyl)-3,5-cyclohexadiene-1,2-diol
C15503 17 N,N-Dihydroxy-L-tyrosine
C00113 18 PQQ
C00143 18 5,10-Methylenetetrahydrofolate
C00234 18 10-Formyltetrahydrofolate
C00293 18 Glucose
C00331 18 Indolepyruvate
C00398 18 Tryptamine
C00440 18 5-Methyltetrahydrofolate
C00547 18 L-Noradrenaline
C00643 18 5-Hydroxy-L-tryptophan
C00664 18 5-Formiminotetrahydrofolate
C00844 18 (R)-Prunasin
C00903 18 Cinnamaldehyde
C00977 18 L-Tryptophanamide
C01164 18 Cholesta-5,7-dien-3beta-ol
C01198 18 3-(2-Hydroxyphenyl)propanoate
C01207 18 3-(3,4-Dihydroxyphenyl)lactate
C01477 18 Apigenin
C01494 18 Ferulate
C01745 18 Pinosylvin
C02693 18 Indole-3-acetamide
C02700 18 L-Formylkynurenine
C02916 18 (S)-Norlaudanosoline
C02947 18 4-Coumaroylshikimate
C02983 18 L-2-Methyltryptophan
C03230 18 3-Indoleglycolaldehyde
C03574 18 2-Formylaminobenzaldehyde
C03582 18 3,4',5-Trihydroxystilbene
C04148 18 alpha-N-Phenylacetyl-L-glutamine
C04290 18 4-(3-Methylbut-2-enyl)-L-tryptophan
C04353 18 (Z)-4-Hydroxyphenylacetaldehyde-oxime
C04366 18 3-(2-Carboxyethenyl)-cis,cis-muconate
C04498 18 N-(4-Guanidinobutyl)-4-hydroxycinnamide
C05158 18 trans-beta-D-Glucosyl-2-hydroxycinnamate
C05551 18 Penicillin G
C05587 18 3-Methoxytyramine
C05598 18 Phenylacetylglycine
C05608 18 4-Hydroxycinnamyl aldehyde
C05658 18 Indoxyl
C06047 18 Stizolobate
C06048 18 Stizolobinate
C06160 18 (S)-Norcoclaurine
C06199 18 Hordenine
C06224 18 3,4-Dihydroxystyrene
C06319 18 Precorrin 6Y
C06358 18 Methyl cinnamate
C06359 18 Ethyl cinnamate
C06360 18 Propyl cinnamate
C06432 18 UDP-N-acetylmuramoyl-L-alanyl-D-glutamyl-L-lysyl-D-alanine
C06561 18 Isosalipurpol
C06732 18 alpha,beta-Didehydrotryptophan
C08650 18 Isoliquiritigenin
C09332 18 Tetrahydrofolyl-[Glu](2)
C11588 18 cis-3-(Carboxy-ethyl)-3,5-cyclo-hexadiene-1,2-diol
C11875 18 ent-7alpha-Hydroxykaur-16-en-19-oic acid
C12312 18 Indolin-2-one
C12623 18 trans-2,3-Dihydroxycinnamate
C13309 18 2-Phytyl-1,4-naphthoquinone
C14146 18 alpha-Zeacarotene
C00187 19 Cholesterol
C00328 19 L-Kynurenine
C00364 19 dTMP
C00445 19 5,10-Methenyltetrahydrofolate
C00637 19 Indole-3-acetaldehyde
C00650 19 4-Hydroxymandelonitrile
C00780 19 3-(2-Aminoethyl)-1H-indol-5-ol
C00788 19 L-Adrenaline
C00852 19 Chlorogenate
C01359 19 PQQH2
C01470 19 Acacetin
C01514 19 Luteolin
C01752 19 Scopoletin
C01850 19 Rosmarinate
C01982 19 (R)-Amygdalin
C02043 19 Indolelactate
C02059 19 Phylloquinone
C02115 19 2-Methylserine
C02394 19 Cinnamyl alcohol
C02564 19 N-Feruloylglycine
C02646 19 4-Coumaryl alcohol
C02666 19 Coniferyl aldehyde
C02775 19 2,3-Dihydroxyindole
C02927 19 2-Caffeoylisocitrate
C02954 19 6-Aminopenicillanate
C03002 19 N-Caffeoylputrescine
C03479 19 5-Formyltetrahydrofolate
C03495 19 Deoxy-5-methylcytidylate
C03806 19 Substituted beta-amino acid
C03914 19 (S)-beta-Methylindolepyruvate
C03997 19 5-Hydroxymethyldeoxycytidylate
C04044 19 3-(2,3-Dihydroxyphenyl)propanoate
C04608 19 Apigenin 7-O-beta-D-glucoside
C05443 19 Vitamin D3
C05577 19 3,4-Dihydroxymandelaldehyde
C05581 19 3-Methoxy-4-hydroxyphenylacetaldehyde
C05589 19 L-Normetanephrine
C05619 19 5-Hydroxyferulate
C05631 19 Eriodictyol
C05644 19 3-Methylindolepyruvate
C05646 19 5-Hydroxyindolepyruvate
C05648 19 5-Hydroxy-N-formylkynurenine
C05653 19 Formylanthranilate
C05839 19 cis-beta-D-Glucosyl-2-hydroxycinnamate
C05928 19 10-Formyltetrahydrofolyl L-glutamate
C06093 19 Gibberellin A12 aldehyde
C06161 19 (S)-Coclaurine
C06213 19 N-Methyltryptamine
C06408 19 Precorrin 8X
C06517 19 (S)-6-O-Methylnorlaudanosoline
C07305 19 Products of ATP breakdown
C08481 19 Indican
C08576 19 Aureusidin
C08586 19 delta-Carotene
C09762 19 Liquiritigenin
C10192 19 Tricetin
C10945 19 Caffeic aldehyde
C11130 19 1,3-Dihydro-3-hydroxy-2H-indol-2-one
C11876 19 6beta,7beta-Dihydroxykaurenoic acid
C12624 19 2-Hydroxy-6-ketononatrienedioate
C12631 19 2-Hydroxy-2,3-dihydrogenistein
C15531 19 2'-O-Methylisoliquiritigenin
C15599 19 6-(2-Amino-2-carboxyethyl)-7,8-dioxo-7,8-dihydroquinoline-2,4-dicarboxylate
C00214 20 Thymidine
C00363 20 dTDP
C00482 20 Sinapate
C00590 20 Coniferyl alcohol
C00599 20 Cholest-4-en-3-one
C00955 20 Indole-3-ethanol
C00978 20 N-Acetylserotonin
C01252 20 4-(2-Aminophenyl)-2,4-dioxobutanoate
C01481 20 Caffeate
C01527 20 Scopolin
C01592 20 Licodione
C01617 20 Taxifolin
C01855 20 Taxiphyllin
C01866 20 beta-Lactam
C02572 20 O-Feruloylquinate
C02717 20 N-Feruloyltyramine
C03227 20 3-Hydroxy-L-kynurenine
C03515 20 Luteolin 7-O-glucuronide
C03594 20 7alpha-Hydroxycholesterol
C03766 20 4-Hydroxyphenylacetonitrile
C03855 20 Cholesteryl-beta-D-glucoside
C03951 20 Luteolin 7-O-beta-D-glucoside
C04187 20 5-Methyldeoxycytidine diphosphate
C04293 20 5,7,4'-Trihydroxy-3'-methoxyflavone
C04858 20 Apigenin 7-O-[beta-D-apiosyl-(1->2)-beta-D-glucoside]
C05176 20 (S)-N-Methylcoclaurine
C05418 20 Cholesterol-5beta,6beta-epoxide
C05419 20 Cholesterol-5alpha,6beta-epoxide
C05433 20 alpha-Carotene
C05500 20 20alpha-Hydroxycholesterol
C05502 20 22beta-Hydroxycholesterol
C05576 20 3,4-Dihydroxyphenylethyleneglycol
C05580 20 3,4-Dihydroxymandelate
C05583 20 3-Methoxy-4-hydroxyphenylglycolaldehyde
C05588 20 L-Metanephrine
C05615 20 Lignin
C05634 20 5-Hydroxyindoleacetaldehyde
C05647 20 Formyl-5-hydroxykynurenamine
C05651 20 5-Hydroxykynurenine
C05657 20 6-Hydroxyindolelactate
C05838 20 cis-2-Hydroxycinnamate
C05855 20 4-Hydroxycinnamyl alcohol 4-D-glucoside
C05907 20 Luteoforol
C05911 20 Pentahydroxyflavanone
C06212 20 N-Methylserotonin
C06245 20 Phylloquinol
C06330 20 Quinoline-3,4-diol
C06399 20 Hydrogenobyrinate
C06518 20 (S)-Nororientaline
C06563 20 Genistein
C09756 20 Homoeriodictyol
C10020 20 Apigenin 7-(6''-malonylglucoside)
C10208 20 Daidzein
C11038 20 2'-Deoxy-5-hydroxymethylcytidine-5'-diphosphate
C11503 20 3-Hydroxy-1H-quinolin-4-one
C11857 20 Gibberellin A12
C12204 20 5-Hydroxyconiferaldehyde
C12206 20 Caffeyl alcohol
C12627 20 Apigenin 7-O-neohesperidoside
C13550 20 24-Hydroxycholesterol
C15525 20 2',3,4,4',6'-Pentahydroxychalcone
C15769 20 HBOA
C00178 21 Thymine
C00389 21 Quercetin
C00459 21 dTTP
C00755 21 4-Hydroxy-3-methoxy-benzaldehyde
C00761 21 Coniferin
C00814 21 Biochanin A
C00858 21 Formononetin
C00933 21 Sinapoylcholine
C01598 21 Melatonin
C01717 21 4-Hydroxy-2-quinolinecarboxylic acid
C02495 21 2'-Hydroxydaidzein
C02906 21 Dihydromyricetin
C02919 21 1-Sinapoyl-D-glucose
C02922 21 2'-O-Methyllicodione
C03052 21 2,3-Dihydrogossypetin
C03091 21 5beta-Cholestan-3-one
C03238 21 5alpha-Cholestan-3-one
C05202 21 3'-Hydroxy-N-methyl-(S)-coclaurine
C05425 21 3beta,5alpha,6beta-Cholestanetriol
C05455 21 7alpha-Hydroxycholest-4-en-3-one
C05499 21 17alpha,20alpha-Dihydroxycholesterol
C05501 21 20alpha,22beta-Dihydroxycholesterol
C05584 21 3-Methoxy-4-hydroxymandelate
C05594 21 3-Methoxy-4-hydroxyphenylethyleneglycol
C05610 21 Sinapoyl aldehyde
C05622 21 Malonylapiin
C05635 21 5-Hydroxyindoleacetate
C05636 21 3-Hydroxykynurenamine
C05638 21 5-Hydroxykynurenamine
C05645 21 4-(2-Amino-3-hydroxyphenyl)-2,4-dioxobutanoate
C05851 21 Coumarin
C05906 21 Leucocyanidin
C06343 21 Quinolin-4-ol
C06503 21 Hydrogenobyrinate a,c diamide
C08601 21 Lutein
C09126 21 Genistein 7-O-beta-D-glucoside
C10521 21 Prunetin
C11039 21 2'-Deoxy-5-hydroxymethylcytidine-5'-triphosphate
C11860 21 Gibberellin A15 open lactone
C12134 21 2'-Hydroxygenistein
C12205 21 5-Hydroxyconiferyl alcohol
C12630 21 Luteolin 7-O-neohesperidoside
C12632 21 Luteolin 7-O-[beta-D-glucuronosyl-(1->2)-beta-D-glucuronide]
C15518 21 (24S)-Cholest-5-ene-3beta,7alpha,24-triol
C15567 21 2,7,4'-Trihydroxyisoflavanone
C15770 21 DIBOA
C00616 22 Quercetin 3-sulfate
C00842 22 dTDP-glucose
C00906 22 5,6-Dihydrothymine
C01175 22 1-O-Sinapoyl-beta-D-glucose
C01249 22 7,8-Dihydro-7,8-dihydroxykynurenate
C01562 22 Calycosin
C01750 22 Quercitrin
C02097 22 dTDP-galactose
C02105 22 (S)-Reticuline
C02325 22 Sinapyl alcohol
C02373 22 4-Methylpentanal
C02376 22 5-Methylcytosine
C02470 22 Xanthurenic acid
C02675 22 Dihydrobiochanin A
C02920 22 2'-Hydroxyformononetin
C03088 22 5-Hydroxymethyluracil
C03526 22 O-Sinapoylglucarolactone
C03567 22 2'-Hydroxydihydrodaidzein
C04443 22 3',4',5,7-Tetrahydroxy-3-methoxyflavone
C04524 22 2-Protocatechoylphloroglucinolcarboxylate
C04547 22 1,2-Bis(4-hydroxy-3-methoxyphenyl)ethylene
C04900 22 Luteolin7-O-[beta-D-glucuronosyl-(1->2)-beta-D-glucuronide]-4'-O-beta-D-glucuronide
C05138 22 17alpha-Hydroxypregnenolone
C05376 22 Biochanin A-beta-D-glucoside
C05451 22 7alpha-Hydroxy-5beta-cholestan-3-one
C05457 22 7alpha,12alpha-Dihydroxycholest-4-en-3-one
C05623 22 Quercetin 3-O-glucoside
C05637 22 4,8-Dihydroxyquinoline
C05639 22 4,6-Dihydroxyquinoline
C05642 22 Formyl-N-acetyl-5-methoxykynurenamine
C05660 22 5-Methoxyindoleacetate
C05905 22 Cyanidin
C05909 22 Leucodelphinidin
C06562 22 (+)-Catechin
C06672 22 Vanillate
C10107 22 Myricetin
C11861 22 Gibberellin A24
C12135 22 2'-Hydroxybiochanin A
C12316 22 cis-Dihydroquercetin
C12639 22 Quercetin 7-O-beta-D-glucoside
C15772 22 DIBOA-glucoside
C00687 23 dTDP-4-dehydro-6-deoxy-alpha-D-glucose
C00786 23 Vestitone
C01111 23 7,8-Dihydroxykynurenate
C01155 23 Quercetin 3,3'-bissulfate
C01156 23 Quercetin 3,4'-bissulfate
C01176 23 17alpha-Hydroxyprogesterone
C01227 23 3beta-Hydroxyandrost-5-en-17-one
C01265 23 3',4',5-Trihydroxy-3,7-dimethoxyflavone
C01533 23 Syringin
C02106 23 (S)-Scoulerine
C02887 23 Sinapoyl malate
C03034 23 dTDP-D-galacturonate
C04529 23 (3S,4S)-3-Hydroxytetradecane-1,3,4-tricarboxylate
C04655 23 (2S,3S)-2-Hydroxytridecane-1,2,3-tricarboxylate
C05100 23 3-Ureidoisobutyrate
C05452 23 3alpha,7alpha-Dihydroxy-5beta-cholestane
C05453 23 7alpha,12alpha-Dihydroxy-5beta-cholestan-3-one
C05487 23 17alpha,21-Dihydroxypregnenolone
C05625 23 Rutin
C05908 23 Delphinidin
C06017 23 dTDP-D-glucuronate
C08604 23 Cyanidin 3-O-glucoside
C09727 23 (-)-Epicatechin
C10419 23 Ferreirin
C11862 23 Gibberellin A36
C11907 23 4,6-Dideoxy-4-oxo-dTDP-D-glucose
C12127 23 (+)-Gallocatechin
C12625 23 Biochanin A 7-O-(6-O-malonyl-beta-D-glucoside)
C12633 23 Laricitrin
C12637 23 Quercetin 3-O-[beta-D-xylosyl-(1->2)-beta-D-glucoside]
C12638 23 Quercetin 3-O-(6-O-malonyl-beta-D-glucoside)
C12667 23 Quercetin 3-O-beta-D-glucosyl-(1->2)-beta-D-glucoside
C00280 24 Androst-4-ene-3,17-dione
C00688 24 dTDP-4-dehydro-6-deoxy-L-mannose
C01729 24 Medicarpin
C03897 24 Quercetin 3,3',7-trissulfate
C03898 24 Quercetin 3,4',7-trissulfate
C04118 24 5,8,13,13a-Tetrahydrocolumbamine
C04268 24 dTDP-4-amino-4,6-dideoxy-D-glucose
C04295 24 Androst-5-ene-3beta,17beta-diol
C04444 24 3',5-Dihydroxy-3,4',7-trimethoxyflavone
C04518 24 17alpha,20alpha-Dihydroxypregn-4-en-3-one
C04555 24 3beta-Hydroxyandrost-5-en-17-one 3-sulfate
C04826 24 5-(3-Carboxy-3-oxopropenyl)-4,6-dihydroxypyridine-2-carboxylate
C05139 24 16alpha-Hydroxydehydroepiandrosterone
C05145 24 3-Aminoisobutanoate
C05174 24 (S)-Cheilanthifoline
C05444 24 3alpha,7alpha,26-Trihydroxy-5beta-cholestane
C05454 24 3alpha,7alpha,12alpha-Trihydroxy-5beta-cholestane
C05488 24 11-Deoxycortisol
C05489 24 11beta,17alpha,21-Trihydroxypregnenolone
C05497 24 21-Deoxycortisol
C05641 24 5-(3'-Carboxy-3'-oxopropenyl)-4,6-dihydroxypicolinate
C06018 24 dTDP-4-acetamido-4,6-dideoxy-D-glucose
C06617 24 dTDP-3-oxo-6-deoxy-alpha-D-glucose
C06620 24 dTDP-3,4-dioxo-2,6-dideoxy-D-glucose
C07277 24 dTDP-D-fucose
C08620 24 Cyanidin 3-O-rutinoside
C10175 24 Quercetin 3-(2G-xylosylrutinoside)
C11620 24 Syringetin
C11908 24 3,6-Dideoxy-3-oxo-dTDP-D-glucose
C11926 24 dTDP-4-oxo-6-deoxy-D-allose
C11930 24 dTDP 1-ester with (6R)-5,6-dihydro-4-hydroxy-6-methyl-5-oxo-2H-pyran
C12095 24 Cyanidin 3-O-(6-O-p-coumaroyl)glucoside
C12136 24 (-)-Epigallocatechin
C12138 24 Delphinidin 3-O-glucoside
C12643 24 Cyanidin 3-O-(6-O-malonyl-beta-D-glucoside)
C12668 24 Quercetin3-O-beta-D-glucosyl-(1->2)-beta-D-glucosyl-(1->2)-beta-D-glucoside
C00535 25 Testosterone
C00735 25 Cortisol
C01795 25 Columbamine
C02890 25 Tetrahydropalmatine
C03187 25 dTDP-6-deoxy-L-talose
C03319 25 dTDP-6-deoxy-L-mannose
C03329 25 (S)-Canadine
C05140 25 16alpha-Hydroxyandrost-4-ene-3,17-dione
C05175 25 6,7,12b,13e-Tetrahydro-4H-bis[1,3]benzodioxolo[5,6-a:4',5'-g]quinolizine
C05290 25 19-Hydroxyandrost-4-ene-3,17-dione
C05445 25 3alpha,7alpha-Dihydroxy-5beta-cholestan-26-al
C05446 25 3alpha,7alpha,12alpha,26-Tetrahydroxy-5beta-cholestane
C05656 25 5-(3'-Carboxy-3'-oxopropyl)-4,6-dihydroxypicolinate
C06621 25 dTDP-4-oxo-2,6-dideoxy-alpha-D-glucose
C11912 25 dTDP-6-deoxy-D-allose
C11918 25 Maltol
C11922 25 dTDP-4-oxo-2,6-dideoxy-D-glucose
C11925 25 dTDP-3-amino-3,6-dideoxy-D-glucose
C11928 25 dTDP-4-oxo-2,6-dideoxy-D-allose
C11931 25 dTDP 1-ester with (6S)-5,6-dihydro-4-hydroxy-6-methyl-5-oxo-2H-pyran
C12140 25 Malvidin 3-O-glucoside
C12318 25 dTDP-3-amino-2,3,6-trideoxy-D-threo-hexopyranos-4-ulose
C12646 25 Cyanidin 3-O-rutinoside 5-O-beta-D-glucoside
C00757 26 Berberine
C00762 26 Cortisone
C01301 26 3alpha,7alpha,12alpha-Trihydroxy-5beta-cholestan-26-al
C02821 26 Cortisol 21-acetate
C02822 26 Cortisol 21-sulfate
C03442 26 dTDP-L-dihydrostreptose
C04554 26 3alpha,7alpha-Dihydroxy-5beta-cholestanate
C05294 26 19-Hydroxytestosterone
C05297 26 19-Oxoandrost-4-ene-3,17-dione
C05315 26 Palmatine
C05471 26 11beta,17alpha,21-Trihydroxy-5beta-pregnane-3,20-dione
C05654 26 5-(2'-Formylethyl)-4,6-dihydroxypicolinate
C06163 26 (S)-cis-N-methylstylopine
C06622 26 dTDP-4-oxo-2,6-dideoxy-L-glucose
C11134 26 Testosterone glucuronide
C11920 26 dTDP-L-olivose
C11923 26 dTDP-D-olivose
C11927 26 dTDP-4-oxo-2,6-dideoxy-L-mannose
C11932 26 dTDP 1-ester with 2,6-dideoxy-L-erythro-hexopyranos-3-ulose
C11933 26 dTDP-D-mycaminose
C12319 26 dTDP-3-amino-2,3,6-trideoxy-C-methyl-D-erythro-hexopyranos-4-ulose
C12481 26 dTDP-5-dimethyl-L-lyxose
C00468 27 Estrone
C03588 27 4,5alpha-Dihydrocortisone
C04722 27 3alpha,7alpha,12alpha-Trihydroxy-5beta-cholestanoate
C05189 27 Protopine
C05295 27 19-Oxotestosterone
C05469 27 17alpha,21-Dihydroxy-5beta-pregnane-3,11,20-trione
C05472 27 Urocortisol
C05655 27 5-(2'-Carboxyethyl)-4,6-dihydroxypicolinate
C06623 27 dTDP-4-oxo-3-methyl-2,6-dideoxy-beta-L-glucose
C11818 27 (R)-Canadine
C11915 27 dTDP-3-methyl-4-oxo-2,6-dideoxy-L-glucose
C11921 27 dTDP-L-oleandrose
C12320 27 dTDP-L-4-oxovancosamine
C15530 27 Corydaline
C00951 28 Estradiol-17beta
C02537 28 Estradiol-17alpha
C02538 28 Estrone 3-sulfate
C05190 28 6-Hydroxyprotopine
C05298 28 2-Hydroxyestrone
C05300 28 16alpha-Hydroxyestrone
C05470 28 Urocortisone
C05482 28 Cortol
C06631 28 dTDP-beta-L-mycarose
C11133 28 Estrone glucuronide
C11916 28 dTDP-L-mycarose
C12321 28 dTDP-L-epivancosamine
C12322 28 dTDP-L-vancosamine
C05141 29 Estriol
C05299 29 2-Methoxyestrone
C05301 29 2-Hydroxyestradiol-17beta
C05481 29 Cortolone
C05503 29 Estradiol-17beta 3-glucuronide
C08357 29 Estradiol-17beta 3-sulfate
C05302 30 2-Methoxyestradiol-17beta
C05504 30 16-Glucuronide-estriol
C06121 30 3-Ketosphingosine
C08358 30 2-Methoxyestrone 3-sulfate
C11132 30 2-Methoxyestrone 3-glucuronide
C00249 31 Hexadecanoic acid
C00319 31 Sphingosine
C00517 31 Hexadecanal
C02934 31 3-Dehydrosphinganine
C08359 31 2-Methoxyestradiol-17beta 3-sulfate
C11131 31 2-Methoxy-estradiol-17beta 3-glucuronide
C00823 32 1-Hexadecanol
C00836 32 Sphinganine
C01747 32 Psychosine
C01948 32 Pentadecanal
C02788 32 2-trans-Hexadecenal
C03640 32 Sphingosyl-phosphocholine
C05462 32 Chenodeoxyglycocholate
C06124 32 Sphingosine 1-phosphate
C00695 33 3alpha,7alpha,12alpha-Trihydroxy-5beta-cholanate
C01120 33 Sphinganine 1-phosphate
C01921 33 Glycocholate
C02744 33 Psychosine sulfate
C05122 33 Taurocholate
C06123 33 Hexadecenal
C12144 33 Phytosphingosine
C01292 34 3alpha,7alpha-Dihydroxy-12-oxo-5beta-cholanate
C04483 34 3alpha,12alpha-Dihydroxy-5beta-cholanate
C04643 34 3alpha,12alpha-Dihydroxy-7-oxo-5beta-cholanate
C11637 34 3alpha,12alpha-Dihydroxy-5beta-chol-6-enoate
C04661 35 3alpha,7alpha,12beta-Trihydroxy-5beta-cholanate
C05683 35 2-Aminoethylphosphocholate

reactions:
ID generation name

R00002 2 Reduced ferredoxin:dinitrogen oxidoreductase (ATP-hydrolysing)
R00004 2 Pyrophosphate phosphohydrolase
R00006 2 2-Acetolactate pyruvate-lyase (carboxylating)
R00008 2 Parapyruvate pyruvate-lyase
R00009 2 hydrogen-peroxide:hydrogen-peroxide oxidoreductase
R00085 2 ATP diphosphohydrolase
R00086 2 ATP phosphohydrolase (protein-secreting)
R00087 2 ATP pyrophosphohydrolase
R00088 2 ATP aminohydrolase
R00089 2 ATP pyrophosphate-lyase (cyclizing)
R00090 2 NADH:hydrogen-peroxide oxidoreductase
R00094 2 NADPH:oxidized-glutathione oxidoreductase
R00102 2 NAD+ glycohydrolase
R00103 2 NAD+ phosphohydrolase
R00104 2 ATP:NAD+ 2'-phosphotransferase
R00105 2 ATP:NADH 2'-phosphotransferase
R00112 2 NADPH:NAD+ oxidoreductase (B-specific)
R00113 2 NADPH:hydrogen-peroxide oxidoreductase
R00115 2 NADPH:oxidized-glutathione oxidoreductase
R00118 2 
R00119 2 NADP+ glycohydrolase
R00120 2 Glutathione:oxygen oxidoreductase
R00127 2 ATP:AMP phosphotransferase
R00132 2 Carbonic acid hydro-lyase
R00134 2 Formate:NADP+ oxidoreductase
R00136 2 ATP:polyphosphate phosphotransferase
R00137 2 ATP:nicotinamide-nucleotide adenylyltransferase
R00181 2 AMP aminohydrolase
R00182 2 AMP phosphoribohydrolase
R00183 2 Adenosine 5'-monophosphate phosphohydrolase
R00185 2 ATP:adenosine 5'-phosphotransferase
R00190 2 AMP:pyrophosphate phosphoribosyltransferase
R00199 2 ATP:pyruvate,water phosphotransferase
R00200 2 ATP:pyruvate O2-phosphotransferase
R00209 2 Pyruvate:NAD+ 2-oxidoreductase (CoA-acetylating)
R00210 2 Pyruvate:NADP+ 2-oxidoreductase (CoA-acetylating)
R00211 2 Glyoxylate:oxygen oxidoreductase
R00212 2 Acetyl-CoA:formate C-acetyltransferase
R00214 2 (S)-Malate:NADP+ oxidoreductase(oxaloacetate-decarboxylating)
R00215 2 (R)-Malate:NAD+ oxidoreductase (decarboxylating)
R00216 2 (S)-Malate:NADP+ oxidoreductase(oxaloacetate-decarboxylating)
R00217 2 Oxaloacetate carboxy-lyase
R00224 2 Pyruvate carboxy-lyase
R00226 2 (S)-2-Acetolactate pyruvate-lyase (carboxylating)
R00229 2 Acetate:CoA ligase (ADP-forming)
R00235 2 Acetate:CoA ligase (AMP-forming)
R00274 2 Glutathione:hydrogen-peroxide oxidoreductase
R00315 2 ATP:acetate phosphotransferase
R00316 2 Acetate:CoA ligase (AMP-forming)
R00320 2 Pyrophosphate:acetate phosphotransferase
R00324 2 Acetylpyruvate acetylhydrolase
R00338 2 Oxaloacetate acetylhydrolase
R00339 2 (R,R)-Tartrate hydro-lyase
R00340 2 (S,S)-Tartrate hydro-lyase
R00341 2 ATP:oxaloacetate carboxy-lyase (transphosphorylating)
R00342 2 (S)-malate:NAD+ oxidoreductase
R00343 2 (S)-Malate:NADP+ oxidoreductase
R00346 2 Pyrophosphate:oxaloacetate carboxy-lyase (transphosphorylating)
R00360 2 (S)-Malate:oxygen oxidoreductase
R00362 2 Citrate oxaloacetate-lyase ((pro-3S)-CH2COO- -->acetate)
R00363 2 Oxaloacetate keto-enol-isomerase
R00472 2 L-Malate glyoxylate-lyase (CoA-acetylating)
R00494 2 
R00500 2 
R00519 2 Formate:NAD+ oxidoreductase
R00700 2 Hydrogen:NAD+ oxidoreductase
R00703 2 (S)-Lactate:NAD+ oxidoreductase
R00704 2 (R)-Lactate:NAD+ oxidoreductase
R00710 2 Acetaldehyde:NAD+ oxidoreductase
R00711 2 Acetaldehyde:NADP+ oxidoreductase
R01082 2 (S)-Malate hydro-lyase
R01111 2 Coenzyme A:oxidized-glutathione oxidoreductase
R01256 2 (S)-Malate:CoA ligase (ADP-forming)
R03145 2 Pyruvate:ferricytochrome-b1 oxidoreductase
R04449 2 Acetate:citrate-(pro-3S)-lyase(thiol-form) ligase (AMP-forming)
R04450 2 [Citrate-(pro-3S)-lyase](acetyl-form) hydrolase
R05668 2 
R05714 2 glutathione:NADP+ oxidoreductase (CoA-acylating)
R07171 2 NADH:oxygen oxidoreductase
R07172 2 NADPH:oxygen oxidoreductase
R07181 2 hydrogen:NADP+ oxidoreductase
R00005 3 Urea-1-carboxylate amidohydrolase
R00013 3 Glyoxylate carboxy-lyase (dimerizing)
R00067 3 Reduced ferredoxin:dinitrogen oxidoreductase (ATP-hydrolysing)
R00122 3 ATP pyrophosphohydrolase
R00123 3 ADP aminohydrolase
R00126 3 ADP:ATP adenylyltransferase
R00129 3 (6S)-beta-6-Hydroxy-1,4,5,6-tetrahydronicotinamide-adenine-dinucleotide hydro-lyase (ATP-hydrolysing)
R00138 3 Triphosphate phosphohydrolase
R00148 3 
R00149 3 Carbon-dioxide:ammonia ligase(ADP-forming,carbamate-phosphorylating)
R00150 3 ATP:carbamate phosphotransferase
R00153 3 Reduced ferredoxin:dinitrogen oxidoreductase (ATP-hydrolysing)
R00186 3 (S)-Lactate adenylohydrolase
R00188 3 Adenosine 3',5'-bisphosphate 3'(2')-phosphohydrolase
R00191 3 Adenosine 3',5'-phosphate 5'-nucleotidohydrolase
R00195 3 2,3-Diaminopropionate ammonia-lyase
R00206 3 ATP:pyruvate,orthophosphate phosphotransferase
R00207 3 Pyruvate:oxygen 2-oxidoreductase (phosphorylating)
R00208 3 Phosphoenolpyruvate phosphohydrolase
R00213 3 O-Carbamoyl-L-serine ammonia-lyase (pyruvate-forming)
R00219 3 
R00220 3 L-serine ammonia-lyase
R00221 3 D-serine ammonia-lyase
R00223 3 Serine ammonia-lyase
R00227 3 Acetyl-CoA hydrolase
R00228 3 acetaldehyde:NAD+ oxidoreductase (CoA-acetylating)
R00230 3 Acetyl-CoA:orthophosphate acetyltransferase
R00236 3 Acetyl adenylate:CoA ligase (AMP-forming)
R00237 3 (3S)-Citramalyl-CoA pyruvate-lyase
R00238 3 Acetyl-CoA:acetyl-CoA C-acetyltransferase
R00239 3 ATP:L-glutamate 5-phosphotransferase
R00240 3 ATP:L-glutamate 1-phosphotransferase
R00241 3 ATP:L-glutamate 1-phosphotransferase
R00243 3 L-Glutamate:NAD+ oxidoreductase (deaminating)
R00245 3 L-Glutamate 5-semialdehyde:NAD+ oxidoreductase
R00248 3 L-Glutamate:NADP+ oxidoreductase (deaminating)
R00250 3 L-Glutamate:oxygen oxidoreductase (deaminating)
R00253 3 L-Glutamate:ammonia ligase (ADP-forming)
R00254 3 
R00256 3 L-Glutamine amidohydrolase
R00258 3 L-Alanine:2-oxoglutarate aminotransferase
R00259 3 Acetyl-CoA:L-glutamate N-acetyltransferase
R00260 3 L-Glutamate racemase
R00261 3 L-Glutamate 1-carboxy-lyase
R00262 3 L-threo-3-Methylaspartate carboxy-aminomethylmutase
R00273 3 oxalate:oxygen oxidoreductase
R00275 3 Superoxide:superoxide oxidoreductase
R00276 3 Carbon-monoxide:oxygen oxidoreductase
R00317 3 Acetyl phosphate phosphohydrolase
R00319 3 (S)-Lactate:oxygen 2-oxidoreductase(decarboxylating)
R00321 3 Acetamide amidohydrolase
R00344 3 Pyruvate:carbon-dioxide ligase (ADP-forming)
R00345 3 Orthophosphate:oxaloacetate carboxyl-lyase (phosphorylating)
R00347 3 erythro-3-hydroxy-Ls-aspartate ammonia-lyase
R00348 3 2-Oxosuccinamate amidohydrolase
R00351 3 Citrate oxaloacetate-lyase ((pro-3S)-CH2COO- -> acetyl-CoA)
R00352 3 ATP:citrate oxaloacetate-lyase ((pro-3S)-CH2COO- ->acetyl-CoA)(ATP-dephosphorylating)
R00353 3 Malonyl-CoA:pyruvate carboxyltransferase
R00354 3 (3S)-Citryl-CoA oxaloacetate-lyase
R00355 3 L-Aspartate:2-oxoglutarate aminotransferase
R00365 3 glycine:NAD+ oxidoreductase (deaminating)
R00372 3 Glycine:2-oxoglutarate aminotransferase
R00396 3 L-Alanine:NAD+ oxidoreductase (deaminating)
R00402 3 succinate:NAD+ oxidoreductase
R00465 3 Glycolate:NADP+ oxidoreductase
R00466 3 Glyoxylate:oxygen oxidoreductase
R00468 3 Glyoxylate:NADP+ oxidoreductase (CoA-oxalylating)
R00470 3 4-Hydroxy-2-oxoglutarate glyoxylate-lyase
R00471 3 D-4-Hydroxy-2-oxoglutarate glyoxylate-lyase
R00473 3 (3S)-3-Carboxy-3-hydroxypropanoyl-CoA glyoxylate-lyase
R00477 3 3-Oxalomalate glyoxylate-lyase
R00490 3 L-Aspartate ammonia-lyase
R00518 3 ATP:formate phosphotransferase
R00522 3 Oxalate carboxy-lyase
R00658 3 2-Phospho-D-glucerate hydro-lyase
R00661 3 Phosphoenolpyruvate 2,3-phosphonomutase
R00707 3 L-1-Pyrroline-5-carboxylate:NAD+ oxidoreductase
R00708 3 L-1-Pyrroline-5-carboxylate:NAD+ oxidoreductase
R00717 3 Glycolate:NAD+ oxidoreductase
R00719 3 ITP diphosphohydrolase
R00720 3 Inosine 5'-triphosphate pyrophosphohydrolase
R00722 3 ATP:nucleoside-diphosphate phosphatransferase
R00724 3 ITP:pyruvate O2-phosphotransferase
R00726 3 ITP:oxaloacetate carboxy-lyase (transphosphorylating)
R00746 3 Ethanol:NADP+ oxidoreductase
R00748 3 Ethanolamine-phosphate phospho-lyase (deaminating)
R00753 3 (S)-Lactate acetaldehyde-lyase
R00754 3 Ethanol:NAD+ oxidoreductase
R00899 3 membrane alanyl aminopeptidase
R01049 3 ATP:D-ribose-5-phosphate pyrophosphotransferase
R01050 3 ATP:D-ribose-5-phosphate 1-phosphotransferase
R01051 3 ATP:D-ribose 5-phosphotransferase
R01052 3 ADP:D-ribose-5-phosphate adenylyltransferase
R01053 3 Ribose-5-phosphate:ammonia ligase (ADP-forming)
R01054 3 ADPribose ribophosphohydrolase
R01056 3 D-Ribose-5-phosphate ketol-isomerase
R01057 3 D-Ribose 1,5-phosphomutase
R01071 3 1-(5-Phospho-D-ribosyl)-ATP:pyrophosphate phosphoribosyl-transferase
R01083 3 N6-(1,2-Dicarboxyethyl)AMP AMP-lyase
R01087 3 Maleate cis-trans-isomerase
R01126 3 Inosine 5'-monophosphate phosphohydrolase
R01127 3 IMP 1,2-hydrolase (decyclizing)
R01128 3 5'-Inosinate phosphoribohydrolase
R01130 3 IMP:NAD+ oxidoreductase
R01131 3 ATP:inosine 5'-phosphotransferase
R01132 3 IMP:pyrophosphate phosphoribosyltransferase
R01244 3 Adenine aminohydrolase
R01245 3 Adenosine ribohydrolase
R01268 3 Nicotinamide amidohydrolase
R01270 3 Nicotinamide D-ribonucleotide phosphoribohydrolase
R01271 3 Nicotinamide-nucleotide:pyrophosphatephospho-alpha-D-ribosyltransferase
R01322 3 Citrate:CoA ligase (ADP-forming)
R01323 3 Acetyl-CoA:citrate CoA-transferase
R01324 3 Citrate hydro-lyase
R01325 3 Citrate hydro-lyase
R01447 3 (S)-Lactate:oxaloacetate oxidoreductase
R01450 3 
R01558 3 Oxalate:CoA ligase (AMP-forming)
R01560 3 Adenosine aminohydrolase
R01561 3 Adenosine:orthophosphate ribosyltransferase
R01735 3 (R)-Lactaldehyde:NAD+ 2-oxidoreductase
R01751 3 (R,R)-Tartrate carboxy-lyase
R01849 3 Reduced ferredoxin:dinitrogen oxidoreductase (ATP-hydrolysing)
R01885 3 
R02322 3 Nicotinamide-D-ribonucleotide amidohydrolase
R02323 3 Nicotinamide ribonucleotide phosphohydrolase
R02419 3 (R)-Malate hydro-lyase
R02546 3 (R,R)-Tartrate epimerase
R02947 3 2-Acetolactate carboxy-lyase
R02948 3 (S)-2-Hydroxy-2-methyl-3-oxobutanoate carboxy-lyase
R03051 3 2,3-Dihydroxy-3-methylbutanoate:NADP+ oxidoreductase (isomerizing)
R03052 3 2-Acetolactate methylmutase
R03146 3 Formate:ferricytochrome-b1 oxidoreductase
R03995 3 
R04177 3 2-Hydroxyethylenedicarboxylate hydro-lyase
R04439 3 (R)-2,3-Dihydroxy-3-methylbutanoate:NADP+ oxidoreductase(isomerizing)
R05071 3 (S)-2-Acetolactate methylmutase
R05077 3 
R05078 3 
R05669 3 
R05695 3 Nucleoside:oxygen 5'-oxidoreductase (H2O2-forming)
R05696 3 
R05746 3 phosphonate:NAD+ oxidoreductase
R05758 3 threo-3-hydroxy-L-aspartate ammonia-lyase
R05861 3 D-alanine:oxygen oxidoreductase (deaminating)
R06180 3 
R07164 3 L-aspartate:NAD+ oxidoreductase (deaminating)
R07165 3 L-aspartate:NADP+ oxidoreductase (deaminating)
R07304 3 5-oxo-L-proline amidohydrolase (ATP-hydrolysing)
R07316 3 carbamate hydro-lyase
R07399 3 
R00023 4 NADH:hyponitrite oxidoreductase
R00055 4 Nucleoside:oxygen 5'-oxidoreductase
R00093 4 L-glutamate:NAD+ oxidoreductase (transaminating)
R00114 4 L-Glutamate:NADP+ oxidoreductase (transaminating)
R00116 4 NADPH:CoA-glutathione oxidoreductase
R00125 4 P1,P4-Bis(5'-nucleosyl)-tetraphosphate nucleotidebisphosphohydrolase
R00143 4 Ammonia:(acceptor) oxidoreductase
R00184 4 P1,P4-Bis(5'-adenosyl) tetraphosphate nucleotidohydrolase
R00218 4 acetylenedicarboxylate carboxy-lyase
R00233 4 Malonyl-CoA carboxy-lyase
R00264 4 2,5-dioxopentanoate:NADP+ 5-oxidoreductase
R00265 4 2-Oxoglutarate:NADP+ 2-oxidoreductase (CoA-succinylating)
R00267 4 Isocitrate:NADP+ oxidoreductase (decarboxylating)
R00268 4 Oxalosuccinate:NADP+ oxidoreductase (decarboxylating)
R00270 4 
R00271 4 2-Hydroxybutane-1,2,4-tricarboxylate 2-oxoglutarate-lyase(CoA-acetylating)
R00272 4 2-Oxoglutarate carboxy-lyase
R00279 4 D-Glutamate(D-aspartate):oxygen oxidoreductase (deaminating)
R00357 4 L-Aspartic acid:oxygen oxidoreductase (deaminating)
R00366 4 Aminoacetic acid:oxygen oxidoreductase (deaminating)
R00368 4 N-(carboxymethyl)-D-alanine:NAD+ oxidoreductase (glycine-forming)
R00369 4 L-Alanine:glyoxylate aminotransferase
R00370 4 Acetyl-CoA:glycine C-acetyltransferase
R00371 4 Succinyl-CoA:glycine C-succinyl-transferase(decarboxylating)
R00373 4 Glycine:oxaloacetate aminotransferase
R00397 4 L-Aspartate 4-carboxy-lyase
R00398 4 2,2'-iminodipropanoate:NAD+ oxidoreductase (L-alanine-forming)
R00399 4 
R00400 4 L-Alanine:2-oxo-acid aminotransferase
R00401 4 L-Alanine racemase
R00405 4 Succinate:CoA ligase (ADP-forming)
R00406 4 
R00409 4 (2S,3R)-3-Hydroxybutane-1,2,3-tricarboxylate pyruvate-lyase
R00410 4 Succinyl-CoA:3-oxo-acid CoA-transferase
R00474 4 2-Hydroxy-3-oxoadipate glyoxylate-lyase (carboxylating)
R00475 4 (S)-2-Hydroxy-acid:oxygen 2-oxidoreductase
R00478 4 erythro-3-Hydroxy-L-aspartate glyoxylate-lyase
R00479 4 Isocitrate glyoxylate-lyase
R00480 4 ATP:L-aspartate 4-phosphotransferase
R00481 4 
R00482 4 L-Aspartate:ammonia ligase (ADP-forming)
R00483 4 L-Aspartate:ammonia ligase (AMP-forming)
R00487 4 Acetyl-CoA:L-aspartate N-acetyltransferase
R00489 4 L-Aspartate 1-carboxy-lyase
R00491 4 L-Aspartate racemase
R00499 4 S-Succinylglutathione hydrolase
R00575 4 Carbon-dioxide:L-glutamine amido-ligase (ADP-forming,carbamate-phosphorylating)
R00576 4 L-Glutamine:pyruvate aminotransferase
R00578 4 L-aspartate:L-glutamine amido-ligase (AMP-forming)
R00579 4 L-Glutamine racemase
R00580 4 
R00581 4 L-serine:NAD+ oxidoreductase (deaminating)
R00584 4 Pyrophosphate:L-serine O-phosphotransferase
R00585 4 L-Serine:pyruvate aminotransferase
R00586 4 
R00588 4 L-Serine:glyoxylate aminotransferase
R00589 4 L-2-Amino-3-hydroxypropionic acid racemase
R00590 4 L-Serine hydro-lyase (deaminating)
R00667 4 L-Ornithine:2-oxo-acid aminotransferase
R00709 4 Isocitrate:NAD+ oxidoreductase (decarboxylating)
R00713 4 Succinate-semialdehyde:NAD+ oxidoreductase
R00714 4 Succinate-semialdehyde:NADP+ oxidoreductase
R00727 4 Succinate:CoA ligase (GDP-forming)
R00740 4 3-Oxopropanoate:NADP+ oxidoreductase (decarboxylating,CoA-acetylating)
R00742 4 Acetyl-CoA:carbon-dioxide ligase (ADP-forming)
R00743 4 Acetyl-CoA:malonate CoA-transferase
R00744 4 
R00751 4 L-Threonine acetaldehyde-lyase
R00774 4 Urea:carbon-dioxide ligase (ADP-forming)
R00793 4 Hydroxylamine:oxygen oxidoreductase
R00892 4 NADH:L-cystine oxidoreductase
R00893 4 L-Cysteine:oxygen oxidoreductase
R00894 4 L-Glutamate:L-cysteine gamma-ligase (ADP-forming)
R00900 4 NADPH:CoA-glutathione oxidoreductase
R00903 4 L-2-Amino-3-mercaptopropionic acid racemase
R00961 4 IDP diphosphohydrolase
R01072 4 5-Phosphoribosylamine:pyrophosphate phosphoribosyltransferase(glutamate-amidating)
R01079 4 D-Ribose:NADP+ 1-oxidoreductase
R01081 4 D-Ribose ketol-isomerase
R01148 4 D-Alanine:2-oxoglutarate aminotransferase
R01149 4 L-Glutamine:D-alanine gamma-glutamyltransferase
R01150 4 D-AlanineD-Alanine ligase (ADP-forming)
R01209 4 2,3-Dihydroxy-3-methylbutanoate hydro-lyase
R01230 4 Xanthosine-5'-phosphate:ammonia ligase (AMP-forming)
R01231 4 Xanthosine-5'-phosphate:L-glutamine amido-ligase (AMP-forming)
R01248 4 L-Proline:NAD+ 5-oxidoreductase
R01251 4 L-Proline:NADP+ 5-oxidoreductase
R01273 4 N-Ribosylnicotinamide ribohydrolase
R01333 4 glycolaldehyde:NAD+ oxidoreductase
R01335 4 
R01336 4 Carboxymethyloxysuccinate glycolate-lyase
R01358 4 Acetoacetyl-CoA hydrolase
R01359 4 Acetoacetyl-CoA:acetate CoA-transferase
R01388 4 D-Glycerate:NADP+ 2-oxidoreductase
R01392 4 D-Glycerate:NADP+ 2-oxidoreductase
R01395 4 ATP:carbamate phosphotransferase
R01397 4 Carbamoyl-phosphate:L-aspartate carbamoyltransferase
R01400 4 
R01514 4 ATP:(R)-glycerate 3-phosphotransferase
R01518 4 2-Phospho-D-glycerate 2,3-phosphomutase
R01523 4 ATP:D-ribulose-5-phosphate 1-phosphotransferase
R01524 4 D-Ribitol-5-phosphate:NAD+ 2-oxidoreductase
R01525 4 D-Ribitol-5-phosphate:NADP+ 2-oxidoreductase
R01526 4 ATP:D-ribulose 5-phosphotransferase
R01529 4 D-Ribulose-5-phosphate 3-epimerase
R01530 4 D-Arabinose-5-phosphate ketol-isomerase
R01559 4 Succinyl-CoA:oxalate CoA-transferase
R01583 4 D-Glutamate hydro-lyase (cyclizing)
R01648 4 4-Aminobutanoate:2-oxoglutarate aminotransferase
R01720 4 nicotinate:NADP+ 6-oxidoreductase (hydroxylating)
R01723 4 
R01724 4 Nicotinate D-ribonucleotide:pyrophosphate phosphoribosyltransferase
R01726 4 
R01745 4 (R)-Glycerate:NAD+ oxidoreductase
R01747 4 (R)-Glycerate:NADP+ oxidoreductase
R01748 4 D-Glycerate-2-phosphate phosphohydrolase
R01749 4 D-Glycerate:NAD+ oxidoreductase (carboxylating)
R01750 4 D-Glycerate:NADP+ oxidoreductase (carboxylating)
R01752 4 D-Glyceraldehyde:NAD+ oxidoreductase
R01769 4 Hypoxanthine:oxygen oxidoreductase
R01770 4 Inosine ribohydrolase
R01863 4 inosine:orthophosphate ribosyltransferase
R01899 4 Isocitrate:NADP+ oxidoreductase (decarboxylating)
R01900 4 Isocitrate hydro-lyase
R01908 4 Oxalyl-CoA carboxy-lyase
R01975 4 (S)-3-Hydroxybutanoyl-CoA:NAD+ oxidoreductase
R01976 4 (S)-3-Hydroxybutanoyl-CoA:NADP+ oxidoreductase
R01977 4 (R)-3-Hydroxybutanoyl-CoA:NADP+ oxidoreductase
R01978 4 (S)-3-Hydroxy-3-methylglutaryl-CoA acetoacetyl-CoA-lyase(CoA-acetylating)
R02142 4 XMP:pyrophosphate phosphoribosyltransferase
R02243 4 cis-Aconitate carboxy-lyase
R02244 4 trans-Aconitate delta2-delta3-isomerase
R02294 4 N-Ribosylnicotinamide:orthophosphate ribosyltransferase
R02295 4 Nicotinate D-ribonucleoside:orthophosphate ribosyltransferase
R02299 4 alpha-D-Ribose 1-phosphate 1,6-phosphomutase
R02324 4 ATP:N-ribosylnicotinamide 5'-phosphotransferase
R02359 4 Urethane amidohydrolase (decarboxylating)
R02491 4 L-Citramalyl-CoA hydro-lyase
R02527 4 (R)-Lactaldehyde:NAD+ oxidoreductase
R02544 4 meso-tartrate:NAD+ oxidoreductase
R02545 4 meso-Tartaric acid:NAD+ oxidoreductase
R02547 4 trans-2,3-Epoxysuccinate hydrolase
R02649 4 ATP:N-acetyl-L-glutamate 5-phosphotransferase
R02664 4 
R02719 4 Xanthosine 5'-phosphate phosphohydrolase
R02754 4 5-Dehydro-4-deoxy-D-glucarate tartronate-semialdehyde-lyase
R02802 4 Reduced ferredoxin:dinitrogen oxidoreductase (ATP-hydrolysing)
R02853 4 D-O-Phosphoserine phosphohydrolase
R02855 4 (R)-Acetoin:NAD+ oxidoreductase
R02856 4 (R)-Acetoin:NAD+ oxidoreductase
R02946 4 (R,R)-Butane-2,3-diol:NAD+ oxidoreductase
R02949 4 (R)-Acetoin racemase
R02955 4 Acetyl-CoA:citramalate CoA-transferase
R03005 4 ATP:nicotinamide-nucleotide adenylyltransferase
R03080 4 (R)-Propane-1,2-diol:NAD+ oxidoreductase
R03081 4 2-Dehydro-3-deoxy-D-fuconate glycolaldehyde
R03082 4 (R)-Lactaldehyde:NAD+ oxidoreductase (glutathione-formylating)
R03128 4 
R03153 4 Acetyl-CoA:citramalate CoA-transferase
R03154 4 Succinyl-CoA:citramalate CoA-transferase
R03266 4 4-Hydroxy-L-glutamate:2-oxoglutarate aminotransferase
R03277 4 
R03313 4 L-Glutamate-5-semialdehyde:NADP+ 5-oxidoreductase (phosphorylationg)
R03314 4 
R03346 4 Nicotinate D-ribonucleotide phosphohydrolase
R03546 4 Cyanate C-N-lyase
R03696 4 L-threo-3-Methylaspartate ammonia-lyase
R03896 4 (R)-2-Methylmalate hydro-lyase
R04035 4 Phosphoribosyl-ATP pyrophosphohydrolase
R04051 4 
R04053 4 3-phosphonopyruvate carboxy-lyase
R04144 4 5-Phospho-D-ribosylamine:glycine ligase (ADP-forming)
R04269 4 
R04295 4 (S)-4-Amino-5-oxopentanoate:NADP+ 5-oxidoreductase(phosphorylationg)
R04440 4 (R)-2,3-Dihydroxy-3-methylbutanoate:NADP+ oxidoreductase(isomerizing)
R04441 4 (R)-2,3-Dihydroxy-3-methylbutanoate hydro-lyase
R04782 4 Reduced ferredoxin:dinitrogen oxidoreductase (ATP-hydrolysing)
R04875 4 
R05079 4 
R05457 4 
R05563 4 Biuret amidohydrolase
R05697 4 
R06126 4 L-serine:NADP+ 3-oxidoreductase
R06171 4 L-Allothreonine acetaldehyde-lyase
R06510 4 
R06836 4 Ribose 1,5-biphosphokinase
R06870 4 Phosphoethanolamine phosphohydrolase
R06975 4 5-formaminoimidazole-4-carboxamide-1-beta-D-ribofuranosyl5'-monophosphate synthetase
R07173 4 hydroxylamine:acceptor oxidoreductase
R07253 4 acyl-CoA:malonyl-CoA C-acyltransferase (decarboxylating,oxoacyl-reducing, thioester-hydrolysing and cyclizing)
R07274 4 O-phospho-L-serine:hydrogen-sulfide2-amino-2-carboxyethyltransferase
R07281 4 3,4-Dihydroxy-2-butanone 4-phosphate synthase
R07290 4 formyl-CoA:oxalate CoA-transferase
R07315 4 carbamate hydro-lyase
R07407 4 L-aspartate:NADP+ oxidoreductase (deaminating)
R07410 4 L-aspartate:NAD+ oxidoreductase (deaminating)
R00024 5 D-Ribulose 1,5-bisphosphate carboxy-lyase (dimerizing)
R00047 5 6-Hydroxynicotinate, hydrogen-donor:oxygen oxidoreductase(5-hydroxylating)
R00131 5 Urea amidohydrolase
R00189 5 Deamino-NAD+:ammonia ligase (AMP-forming)
R00203 5 Pyruvaldehyde:NAD+ oxidoreductase
R00205 5 2-Oxopropanal:NADP+ oxidoreductase
R00257 5 Deamido-NAD+:L-glutamine amido-ligase (AMP-forming)
R00269 5 2-Oxoglutaramate amidohydrolase
R00325 5 (3S)-citramalate pyruvate-lyase
R00332 5 ATP:(d)GMP phosphotransferase
R00359 5 D-Aspartate:oxygen oxidoreductase (deaminating)
R00407 5 Succinyl-CoA hydrolase
R00484 5 N-Carbamoyl-L-aspartate amidohydrolase
R00485 5 L-Asparagine amidohydrolase
R00488 5 N-Acetyl-L-aspartate amidohydrolase
R00497 5 gamma-L-Glutamyl-L-cysteine:glycine ligase (ADP-forming)
R00521 5 Formyl-CoA hydrolase
R00582 5 L-O-Phosphoserine phosphohydrolase
R00665 5 L-Citrulline N5-carbamoyldihydrolase
R00666 5 N5-(L-1-carboxyethyl)-L-ornithine:NADP+ oxidoreductase(L-ornithine-dorming)
R00668 5 L-Ornithine(L-lysine):2-oxoglutarate omega-aminotransferase
R00670 5 L-Ornithine carboxy-lyase
R00671 5 L-Ornithine ammonia-lyase(cyclizing)
R00672 5 L-Ornithine racemase
R00705 5 3-Oxopropanoate:NAD+ oxidoreductase (decarboxylating,CoA-acetylating)
R00706 5 3-Oxopropanoate:NADP+ oxidoreductase (decarboxylating,CoA-acetylating)
R00747 5 2-Phosphonoacetaldehyde phosphonohydrolase
R00749 5 Ethanolamine ammonia-lyase
R00775 5 Guanidinoacetate amidohydrolase
R00777 5 N-Amidino-L-aspartate amidinohydrolase
R00778 5 Urea hydro-lyase
R00782 5 L-Cysteine L-homocysteine-lyase (deaminating)
R00787 5 ammonium-hydroxide:NADP+ oxidoreductase
R00789 5 ammonium-hydroxide:NAD(P)+ oxidoreductase
R00800 5 
R00830 5 Succinyl-CoA:glycine C-succinyl-transferase(decarboxylating)
R00831 5 Succinyl-CoA:glycine C-succinyl-transferase(decarboxylating)
R00833 5 (R)-2-Methyl-3-oxopropanoyl-CoA CoA-carbonylmutase
R00863 5 3-Sulfino-L-alanine 4-carboxy-lyase
R00897 5 O3-Acetyl-L-serine acetate-lyase (adding hydrogen sulfide)
R00905 5 N-Carbamoyl-beta-alanine amidohydrolase
R00906 5 N-(D-1-carboxyethyl)-beta-alanine:NAD+ oxidoreductase(beta-alanine-forming)
R00907 5 L-Alanine:3-oxopropanoate aminotransferase
R00908 5 3-Aminopropanoate:2-oxoglutarate aminotransferase
R00913 5 3-Guanidinopropanoate amidinopropionase
R00914 5 
R00995 5 
R00996 5 L-threonine ammonia-lyase
R01036 5 Glycerol:NAD+ oxidoreductase
R01058 5 D-glyceraldehyde 3-phosphate:NADP+ oxidoreductase
R01059 5 ATP:D-glyceraldehyde 3-phosphotransferase
R01113 5 Glutathione:cystine oxidoreductase
R01134 5 NADH:guanosine-5'-phosphate oxidoreductase(deaminating)
R01210 5 3-Methyl-2-oxobutanoate:NAD+ oxidoreductase(CoA-mehtylpropanoylating)
R01211 5 (R)-3,3-Dimethylmalate:NAD+ oxidoreductase (decarboxylating)
R01212 5 L-valine:NADP+ oxidoreductase (deaminating)
R01213 5 3-Carboxy-3-hydroxy-4-methylpentanoate 3-methyl-2-oxobutanoate-lyase(CoA-acetylating)
R01214 5 L-Valine:2-oxoglutarate aminotransferase
R01215 5 L-Valine:pyruvate aminotransferase
R01227 5 Guanosine 5'-monophosphate phosphohydrolase
R01228 5 ATP:inosine 5'-phosphotransferase
R01229 5 GMP:pyrophosphate phosphoribosyltransferase
R01252 5 L-Proline,2-oxoglutarate:oxygen oxidoreductase (4-hydroxylating)
R01255 5 L-Proline racemase
R01357 5 Acetoacetate:CoA ligase (AMP-forming)
R01360 5 (S)-3-Hydroxy-3-methylglutaryl-CoA acetoacetate-lyase
R01361 5 (R)-3-Hydroxybutanoate:NAD+ oxidoreductase
R01366 5 Acetoacetate carboxy-lyase
R01390 5 
R01393 5 Hydroxypyruvate carboxy-lyase
R01394 5 Hydroxypyruvate ketol-isomerase
R01398 5 Carbamoyl-phosphate:L-ornithine carbamoyltransferase
R01434 5 L-Valine:NAD+ oxidoreductase(deaminating)
R01465 5 L-Threonine:NAD+ oxidoreductase
R01467 5 L-Threonine racemase
R01468 5 ATP:ethanolamine O-phosphotransferase
R01469 5 Ethanolamine:oxygen oxidoreductase (deaminating)
R01485 5 L-Asparagine:hydroxylamine gamma-aspartyltransferase
R01511 5 D-Glycerate-3-phosphate phosphohydrolase
R01512 5 ATP:3-phospho-D-glycerate 1-phosphotransferase
R01513 5 3-Phospho-D-glycerate:NAD+ 2-oxidoreductase
R01516 5 3-Phospho-D-glycerate 1,2-phosphomutase
R01573 5 ATP:D-arabinose 5-phosphotransferase
R01577 5 D-Arabinose ketol-isomerase
R01579 5 D-Glutamine amidohydrolase
R01604 5 3-Oxopropanoate:NAD+ oxidoreductase
R01607 5 3-Oxopropanoate:NADP+ oxidoreductase
R01608 5 3-hydroxypropanoate:NAD+ oxidoreductase
R01609 5 3-aci-Nitropropanoate:oxygen oxidoreductase
R01611 5 3-Oxopropanoate hydro-lyase
R01621 5 D-Xylulose 5-phosphate D-glyceraldehyde-3-phosphate-lyase
R01639 5 ATP:D-xylulose 5-phosphotransferase
R01641 5 Sedoheptulose-7-phosphate:D-glyceraldehyde-3-phosphateglycolaldehyde transferase
R01644 5 4-Hydroxybutanoate:NAD+ oxidoreductase
R01662 5 3-Phospho-D-glyceroyl phosphate 2,3-phosphomutase
R01736 5 S-(2-Hydroxyacyl)glutathione hydrolase
R01768 5 Xanthine:NAD+ oxidoreductase
R01781 5 Glycol:NAD+ oxidoreductase
R01782 5 2-Dehydro-3-deoxy-D-pentanoate glycoaldehyde-lyase
R01784 5 2-Dehydro-3-deoxy-L-pentanoate glycolaldehyde
R01850 5 Hydrogen-sulfide S-acetyltransferase
R01874 5 D-Cysteine sulfide-lyase (deaminating)
R01893 5 Ribitol:NAD+ 2-oxidoreductase
R01990 5 4-Guanidinobutanoate amidinohydrolase
R01993 5 (S)-Dihydroorotate amidohydrolase
R02081 5 (R)-Mevalonate:NAD+ oxidoreductase (CoA-acetylating)
R02082 5 (R)-Mevalonate:NADP+ oxidoreductase (CoA acylating)
R02083 5 (S)-3-Hydroxy-3-methylglutaryl-CoA hydrolase
R02084 5 succinyl-CoA:3-hydroxy-3-methylglutarate CoA-transferase
R02085 5 (S)-3-Hydroxy-3-methylglutaryl-CoA hydro-lyase
R02103 5 xanthine:NAD+ oxidoreductase
R02107 5 Xanthine:oxygen oxidoreductase
R02141 5 
R02143 5 Xanthosine ribohydrolase
R02145 5 Guanosine aminohydrolase
R02260 5 (S)-Lactaldehyde:NADP+ oxidoreductase
R02272 5 (S)-4-Amino-5-oxopentanoate 4,5-aminomutase
R02278 5 2-Dehydro-3-deoxy-L-arabinonate hydro-lyase
R02279 5 5-Dehydro-4-deoxy-D-glucarate hydro-lyase (decarboxylating)
R02282 5 N2-Acetyl-L-ornithine:L-glutamate N-acetyltransferase
R02284 5 L-5-Carboxymethylhydantoin amidohydrolase
R02291 5 L-Aspartate-4-semialdehyde:NADP+ oxidoreductase (phosphorylating)
R02297 5 Xanthosine:orthophosphate ribosyltransferase
R02343 5 Acetoin:NAD+ oxidoreductase
R02404 5 Itaconate:CoA ligase (ADP-forming)
R02406 5 Itaconate:CoA ligase (IDP-forming)
R02407 5 Succinyl-CoA:citramalate CoA-transferase
R02408 5 L-Cystine Lysteine-lyase (deaminating)
R02434 5 
R02466 5 3-Sulfino-L-alanine carboxy-lyase
R02490 5 Citramalyl-CoA hydro-lyase
R02528 5 
R02530 5 (R)-S-Lactoylglutathione methylglyoxal-lyase (isomerizing)
R02531 5 Lactaldehyde:NAD+ 1-oxidoreductase
R02618 5 
R02619 5 3-Sulfino-L-alanine:2-oxoglutarate aminotransferase
R02741 5 gamma-L-Glutamyl-L-cysteine:beta-alanine ligase (ADP-forming)
R02742 5 NADPH:bis-gamma-glutamylcystine oxidoreductase
R02743 5 (5-L-Glutamyl)-L-amino-acid 5-glutamyltransferase (cyclizing)
R02752 5 D-Glucarate hydro-lyase
R02956 5 Succinyl-CoA:citramalate CoA-transferase
R03004 5 Deamino-NAD+ nucleotidohydrolase
R03026 5 (S)-3-Hydroxybutanoyl-CoA hydro-lyase
R03027 5 (3R)-3-Hydroxybutanoyl-CoA hydro-lyase
R03127 5 Dihydroxyfumarate carboxy-lyase
R03140 5 D-Ribulose 1,5-bisphosphate carboxy-lyase (dimerizing)
R03254 5 2-Dehydro-3-deoxy-D-octonate-8-phosphateD-arabinose-5-phosphate-lyase (pyruvate-phosphorylating)
R03276 5 (S)-3-Hydroxybutanoyl-CoA 3-epimerase
R03298 5 
R03347 5 
R03348 5 Nicotinate-nucleotide:pyrophosphate phosphoribosyltransferase(carboxylating)
R03443 5 N-Acetyl-L-glutamate-5-semialdehyde:NADP+ 5-oxidoreductase(phosphrylating)
R03444 5 2-Hydroxybutane-1,2,4-tricarboxylate hydro-lyase
R03567 5 6-Methylsalicylate carboxy-lyase
R03671 5 D-Fuconate hydro-lyase
R03693 5 (S)-2-Methylmalate hydro-lyase
R03694 5 
R03695 5 
R03702 5 Triacetolactone lactonohydrolase
R03707 5 (S,S)-Butane-2,3-diol:NAD+ oxidoreductase
R03758 5 
R03897 5 
R03898 5 
R04037 5 1-(5-phospho-D-ribosyl)-AMP 1,6-hydrolase
R04152 5 (2-Aminoethyl)phosphonate:pyruvate aminotransferase
R04173 5 3-Phosphoserine:2-oxoglutarate aminotransferase
R04200 5 D-threo-2,4-diaminopentanoate:NAD+ oxidoreductase (deaminating)
R04201 5 D-threo-2,4-diaminopentanoate:NADP+ oxidoreductase(phosphorylating)
R04246 5 
R04293 5 
R04375 5 
R04378 5 1-(5'-Phosphoribosyl)-5-amino-4-imidazolecarboxamide:pyrophosphatephosphoribosyltransferase
R04559 5 1-(5'-Phosphoribosyl)-5-amino-4-(N-succinocarboxamide)-imidazoleAMP-lyase
R04919 5 
R05204 5 
R05561 5 Cyanuric acid amidohydrolase
R05562 5 Biuret amidohydrolase
R05608 5 D-galactarate hydro-lyase
R05735 5 acetone:carbon-dioxide ligase (AMP-forming)
R05822 5 
R06137 5 
R06830 5 
R06973 5 
R06974 5 glycinamide ribonucleotide transformylase
R07134 5 D-arabinitol:NAD+ 2-oxidoreductase (D-ribulose-forming)
R07139 5 lactaldehyde:NADP+ oxidoreductase
R07144 5 D-arabinitol:NADP+ oxidoreductase
R07183 5 acetylacetone:oxygen oxidoreductase
R07221 5 6-hydroxynicotinate:O2 oxidoreductase
R07246 5 sedoheptulose-7-phosphate:D-glyceraldehyde-3-phosphateglycolaldehydetransferase
R07305 5 cyanuric acid amidohydrolase
R00018 6 Putrescine:putrescine 4-aminobutyltransferase (ammonia-forming)
R00036 6 5-Aminolevulinate hydro-lyase(adding 5-aminolevulinate andcyclizing)
R00048 6 (R)-3-((R)-3-Hydroxybutanoyloxy)-butanoate hydroxybutanoylhydrolase
R00251 6 5-Oxoproline amidohydrolase (ATP-hydrolysing)
R00328 6 GDP phosphohydrolase
R00330 6 ATP:nucleoside-diphosphate phosphatransferase
R00336 6 Guanosine-3',5'-bis(diphosphate) 3'-pyrophosphohydrolase
R00430 6 GTP:pyruvate O2-phosphotransferase
R00431 6 GTP:oxaloacetate carboxy-lyase (transphosphorylating)
R00432 6 Succinate:CoA ligase (GDP-forming)
R00565 6 L-Arginine:glycine amidinotransferase
R00669 6 N2-Acetyl-L-ornithine amidohydrolase
R00794 6 NADH:nitrate oxidoreductase
R00796 6 NADPH:nitrate oxidoreductase
R00845 6 sn-glycerol-3-phosphate:NADP+ 1-oxidoreductase
R00847 6 ATP:glycerol 3-phosphotransferase
R00994 6 
R00997 6 1-Aminocyclopropane-1-carboxylate endolyase (deaminating)
R00998 6 (R)-2-Ethylmalate 2-oxobutanoyl-lyase (CoA-acylating)
R00999 6 O-Succinyl-L-homoserine succinate-lyase (adding cysteine)
R01001 6 L-Cystathionine Lysteine-lyase (deaminating)
R01015 6 D-Glyceraldehyde-3-phosphate ketol-isomerase
R01034 6 Glycerol:NAD+ oxidoreductase
R01039 6 Glycerol:NADP+ 2-oxidoreductase
R01041 6 Glycerol:NADP+ oxidoreductase
R01043 6 Glycerol-2-phosphate phosphohydrolase
R01044 6 Pyrophosphate:glycerol 1-phosphotransferase
R01047 6 Glycerol hydro-lyase
R01048 6 Glycerol hydro-lyase
R01061 6 D-Glyceraldehyde-3-phosphate:NAD+ oxidoreductase(phosphorylating)
R01063 6 D-Glyceraldehyde-3-phosphate:NADP+ oxidoreductase(phosphorylating)
R01066 6 2-Deoxy-D-ribose-5-phosphate acetaldehyde-lyase
R01135 6 IMP:L-aspartate ligase (GDP-forming)
R01151 6 Putrescine:oxygen oxidoreductase (deaminating)
R01154 6 Acetyl-CoA:alkane-alpha,omega-diamine N-acetyltransferase
R01155 6 putrescine:2-oxoglutarate aminotransferase
R01156 6 N-Acetylputrescine acetylhydrolase
R01171 6 Butanoyl-CoA:(acceptor) 2,3-oxidoreductase
R01181 6 2-Methylpropanoyl-CoA CoA-carbonylmutase
R01283 6 L-Homocysteine hydrogen-sulfide-lyase (deaminating)
R01334 6 2-Phosphoglycolate phosphohydrolase
R01399 6 Carbamoyl-phosphate:putrescine carbamoyltransferase
R01432 6 D-Xylose ketol-isomerase
R01437 6 L-Valine carboxy-lyase
R01446 6 (S)-lactaldehyde:NAD+ oxidoreductase
R01515 6 3-Phospho-D-glyceroyl phosphate phosphohydrolase
R01517 6 GTP:3-phospho-D-glycerate 1-phosphotransferase
R01550 6 Propan-2-ol:NADP+ oxidoreductase
R01574 6 D-Arabinose:NAD+ 1-oxidoreductase
R01575 6 D-Arabinose:NADP+ 1-oxidoreductase
R01576 6 3-Deoxy-D-manno-octulosonate D-arabinose-lyase
R01676 6 Guanine aminohydrolase
R01677 6 Guanosine ribohydrolase
R01681 6 hypotaurine:NAD+ oxidoreductase
R01682 6 3-Sulfoalanine carboxy-lyase
R01773 6 L-Homoserine:NAD+ oxidoreductase
R01775 6 L-Homoserine:NADP+ oxidoreductase
R01827 6 Sedoheptulose-7-phosphate:D-glyceraldehyde-3-phosphateglyceronetransferase
R01843 6 ATP:Sedoheptulose 7-phosphate 1-phosphotransferase
R01844 6 ATP:sedoheptulose 7-phosphate
R01848 6 ITP:Sedoheptulose 7-phosphate 1-phosphotransferase
R01866 6 (S)-dihydroorotate:NADP+ oxidoreductase
R01867 6 (S)-Dihydroorotate:oxygen oxidoreductase
R01869 6 (S)-Dihydroorotate:(acceptor) oxidoreductase
R01896 6 Xylitol:NAD+ 2-oxidoreductase (D-xylulose-forming)
R01898 6 D-Lyxose ketol-isomerase
R01954 6 L-Citrulline:L-aspartate ligase (AMP-forming)
R01981 6 uronate:NAD+ 1-oxidoreductase
R02106 6 Urate:oxygen oxidoreductase
R02147 6 guanosine:orthophosphate ribosyltransferase
R02245 6 ATP:(R)-mevalonate 5-phosphotransferase
R02246 6 (R)-Mevalonate:NAD+ oxidoreductase
R02247 6 (R)-Mevalonate:NADP+ oxidoreductase
R02258 6 (S)-Propane-1,2-diol:NAD+ oxidoreductase
R02259 6 Propane-1,2-diol:NADP+ oxidoreductase
R02261 6 
R02269 6 5,6-Dihydrouracil amidohydrolase
R02270 6 Succinyl-CoA:glycine C-succinyl-transferase(decarboxylating)
R02271 6 5-Aminolevulinate:pyruvate aminotransferase
R02283 6 N2-Acetyl-L-ornithine:2-oxoglutarate aminotransferase
R02292 6 L-Aspartate-4-semialdehyde hydro-lyase (adding pyruvate andcyclizing)
R02293 6 L-2,4-Diaminobutanoate:pyruvate aminotransferase
R02344 6 (S,S)-Butane-2,3-diol:NAD+ oxidoreductase
R02345 6 3-Hydroxybutan-2-one:D-ribose-5-phosphate aldehydetransferase
R02405 6 Itaconate:CoA ligase (IDP-forming)
R02429 6 D-Xylonate hydro-lyase
R02433 6 L-Cysteate:2-oxoglutarate aminotransferase
R02457 6 D-Ornithine:oxygen oxidoreductase (deaminating)
R02460 6 
R02461 6 D-Ornithine 4,5-aminomutase
R02522 6 L-Arabinonate hydro-lyase
R02529 6 Aminoacetone:oxygen oxidoreductase(deaminating)(flavin-containing)
R02575 6 ATP:guanidoacetate N-phosphotransferase
R02577 6 Propane-1,2-diol:NAD+ 1-oxidoreductase
R02607 6 3-Phosphoglycerate:NAD+ 2-oxidoreductase
R02646 6 Urate-3-ribonucleoside:orthophosphate D-ribosyltransferase
R02660 6 2-Methylpropanoyl-CoA:(acceptor) 2,3-oxidoreductase
R02765 6 (R)-2-Methyl-3-oxopropanoyl-CoA 2-epimerase
R02894 6 D-Proline:oxygen oxidoreductase (deaminating)
R02895 6 
R02957 6 D-Glucuronolactone:NAD+ oxidoreductase
R03030 6 L-3-Aminobutyryl-CoA ammonia-lyase
R03032 6 D-Arabinonate hydro-lyase
R03045 6 3-Hydroxypropionyl-CoA hydro-lyase
R03046 6 beta-Alanyl-CoA cmmonia-lyase
R03157 6 
R03158 6 
R03177 6 4-Guanidinobutanal:NAD+ 1-oxidoreductase
R03198 6 (R)-4-dehydropantoate:NAD+ 4-oxidoreductase
R03204 6 2,5-Dihydroxypyridine:oxygen 5,6-oxidoreductase
R03296 6 trans-4-Hydroxy-L-proline 2-epimerase
R03350 6 3-Deoxy-D-manno-octulosonate-8-phosphate 8-phosphohydrolase
R03383 6 
R03566 6 3-Cresol,NADPH:oxogen oxidoreductase (2-hydroxylating)
R03759 6 (R)-1-Aminopropan-2-ol:NAD+ oxidoreductase
R03968 6 2-Isopropylmalate hydro-lyase
R04248 6 
R04323 6 2-Amino-3-carboxymuconate semialdehyde carboxy-lyase
R04371 6 Homoisocitrate hydro-lyase
R04463 6 5'-Phosphoribosylformylglycinamide:L-glutamine amido-ligase(ADP-forming)
R04591 6 1-(5-Phosphoribosyl)-5-amino-4-carboxyimidazole:L-aspartate ligase(ADP-forming)
R04640 6 N-(5'-Phospho-D-ribosylformimino)-5-amino-1-(5''-phospho-D-ribosyl)-4-imidazolecarboxamide ketol-isomerase
R04857 6 
R04861 6 
R05076 6 
R05336 6 
R05595 6 
R05604 6 D-arabinitol:NAD 4-oxidoreductase
R05605 6 2-dehydro-3-deoxy-D-gluconate-6-phosphateD-glyceraldehyde-3-phosphate-lyase
R05636 6 1-Deoxy-D-xylulose-5-phosphate pyruvate-lyase (carboxylating)
R05645 6 
R05724 6 nitric oxide, NAD(P)H2:oxygen oxidoreductase
R05725 6 nitric oxide, NADPH2:oxygen oxidoreductase
R06977 6 L-2,4-diaminobutyrate:2-oxoglutarate 4-aminotransferase
R06987 6 Acetyl-CoA:formate C-acetyltransferase
R07143 6 D-arabinitol:NADP+ oxidoreductase
R07245 6 carbamoyl-phosphate:N2-acetyl-L-ornithine carbamoyltransferase
R07298 6 glycerol-1-phosphate phosphohydrolase
R07378 6 sedoheptulose-7-phosphate:D-glyceraldehyde-3-phosphateglyceronetransferase
R07414 6 glutamate putrescine ligase
R00012 7 GTP:GTP guanylyltransferase
R00084 7 Porphobilinogen ammonia-lyase (polymerizing)
R00192 7 S-Adenosyl-L-homocysteine hydrolase
R00335 7 GTP phosphohydrolase (vesicle-releasing)
R00424 7 GTP 7,8-8,9-dihydrolase
R00425 7 GTP 7,8-8,9-dihydrolase (pyrophosphate-forming)
R00426 7 Guanosine 5'-triphosphate pyrophosphohydrolase
R00428 7 GTP 7,8-8,9-dihydrolase
R00429 7 ATP:GTP 3'-pyrophosphotransferase
R00434 7 GTP pyrophosphate-lyase (cyclizing)
R00551 7 L-Arginine amidinohydrolase
R00552 7 L-Arginine iminohydrolase
R00554 7 ATP:L-arginine N-phosphotransferase
R00555 7 NAD+:L-arginine ADP-D-ribosyltransferase
R00556 7 
R00557 7 L-Arginine,NADPH:oxygen oxidoreductase (nitric-oxide-forming)
R00558 7 L-Arginine,NADPH:oxygen oxidoreductase (nitric-oxide-forming)
R00559 7 L-Arginine:oxygen 2-oxidoreductase (decarboxylating)
R00562 7 N2-(D-1-carboxyethyl)-L-arginine:NADP+ oxidoreductase
R00563 7 D-nopaline:NADP+ oxidoreductase (L-arginine-forming)
R00566 7 L-Arginine carboxy-lyase
R00567 7 L-Arginine racemase
R00756 7 ATP:D-fructose-6-phosphate 1-phosphotransferase
R00758 7 D-Mannitol-1-phosphate:NAD+ 5-oxidoreductase
R00760 7 ATP:D-fructose 6-phosphotransferase
R00761 7 D-Fructose-6-phosphate D-erythrose-4-phosphate-lyase
R00763 7 D-Fructose-2,6-bisphosphate 2-phosphohydrolase
R00764 7 Pyrophosphate:D-fructose-6-phosphate 1-phosphotransferase
R00765 7 D-Glucosamine-6-phosphate ketol-isomerase(deaminating)
R00768 7 L-Glutamine:D-fructose-6-phosphate aminotransferase (hexoseisomerizing)
R00770 7 ITP:D-fructose-6-phosphate 1-phosphotransferase
R00771 7 D-Glucose-6-phosphate ketol-isomerase
R00772 7 D-Mannose-6-phosphate ketol-isomerase
R00832 7 succinyl-CoA:L-arginine N2-succinyltransferase
R00841 7 Glycerol-3-phosphate phosphohydrolase
R00842 7 sn-Glycerol-3-phosphate:NAD+ 2-oxidoreductase
R00844 7 sn-Glycerol-3-phosphate:NADP+ 2-oxidoreductase
R00846 7 sn-Glycerol-3-phosphate:oxygen 2-oxidoreductase
R00876 7 ITP:D-hexose 6-phosphotransferase
R00912 7 L-Arginine:beta-alanine ligase (AMP-forming)
R00919 7 
R00920 7 Propanoate:CoA ligase (ADP-forming)
R00922 7 2-Methyl-3-oxopropanoate:NAD+ oxidoreductase (CoA-propanoylating)
R00923 7 (S)-2-Methyl-3-oxopropanoyl-CoA carboxy-lyase
R00925 7 Propanoate:CoA ligase (AMP-forming)
R00926 7 Propinol adenylate:CoA ligase (AMP-forming)
R00928 7 Acetyl-CoA:propanoate CoA-transferase
R00930 7 (S)-2-Methyl-3-oxopropanoyl-CoA:pyruvate carboxyltransferase
R00931 7 2-Methylcitrate oxaloacetate-lyase
R00932 7 2-Hydroxyglutarate glyoxylate-lyase (CoA-propanoylating)
R00934 7 
R00975 7 5,6-Dihydrouracil:oxygen oxidoreductase
R00977 7 5,6-Dihydrouracil:NAD+ oxidoreductase
R00978 7 5,6-Dihydrouracil:NADP+ oxidoreductase
R01010 7 Glycerone phosphate phosphohydrolase (alkaline optimum)
R01011 7 ATP:glycerone phosphotransferase
R01012 7 Phosphoenolpyruvate:glycerone phosphotransferase
R01016 7 Glycerone-phosphate phospho-lyase
R01067 7 D-Fructose 6-phosphate:D-glyceraldehyde-3-phosphate glycolaldehydetransferase
R01068 7 D-Fructose-1,6-bisphosphate D-glyceraldehyde-3-phosphate-lyase
R01069 7 D-Tagatose 1,6-bisphosphate triosephosphate lyase
R01070 7 beta-D-fructose 1,6-bisphosphate D-glyceraldehyde-3-phosphate-lyase
R01086 7 N-(L-Argininosuccinate) arginie-lyase
R01152 7 N-Carbamoylputrescine amidohydrolase
R01174 7 Butanoyl-CoA:orthophosphate butanoyltransferase
R01177 7 Acetyl-CoA:acetyl-CoA C-acetyltransferase
R01179 7 Butanoyl-CoA:acetate CoA-transferase
R01180 7 3-Ethylmalate glyoxylate-lyase (CoA-butanoylating)
R01246 7 L-proline:NAD+ 2-oxidoreductase
R01249 7 L-proline:NADP+ 2-oxidoreductase
R01286 7 L-Cystathionine L-homocysteine-lyase (deaminating)
R01289 7 L-Serine hydro-lyase (adding homocysteine)
R01290 7 L-Serine hydro-lyase (adding homocysteine)
R01291 7 S-Ribosyl-L-homocysteine ribohydrolase
R01292 7 Glutathione:homocystine oxidoreductase
R01365 7 Butanoyl-CoA:acetoacetate CoA-transferase
R01429 7 D-xylose:NAD+ 1-oxidoreductase
R01430 7 D-xylose:NADP+ 1-oxidoreductase
R01431 7 Xylitol:NADP+ oxidoreductase
R01449 7 Acetyl-CoA:propanoate CoA-transferase
R01483 7 D-Glucuronolactone lactonohydrolase
R01541 7 ATP:2-dehydro-3-deoxy-D-gluconate 6-phosphotransferase
R01610 7 5-Dehydro-2-deoxy-D-glyconate-6-phosphatemalonate-semialdehyde-lyase
R01683 7 tauropine:NAD+ oxidoreductase (taurine-forming)
R01684 7 Taurine:2-oxoglutarate aminotransferase
R01686 7 
R01771 7 ATP:L-homoserine O-phosphotransferase
R01776 7 Acetyl-CoA:L-homoserine O-acetyltransferase
R01777 7 Succinyl-CoA:L-homoserine O-succinyltransferase
R01785 7 L-Xylulose 1-phosphate lactaldehyde-lyase
R01825 7 D-erythrose 4-phosphate:NAD+ oxidoreductase
R01826 7 Phosphoenolpyruvate:D-erythrose-4-phosphateC-(1-carboxyvinyl)transferase (phosphate hydrolysing,2-carboxy-2-oxoethyl-forming)
R01829 7 Sedoheptulose 1,7-bisphosphate D-glyceraldehyde-3-phosphate-lyase
R01830 7 beta-D-Fructose 6-phosphate:D-glyceraldehyde-3-phosphateglycolaldehyde transferase
R01845 7 Sedoheptulose 1,7-bisphosphate 1-phosphohydrolase
R01859 7 Propanoyl-CoA:carbon-dioxide ligase (ADP-forming)
R01870 7 Orotidine-5'-phosphate:pyrophosphate phosphoribosyltransferase
R01886 7 N(omega)-(ADP-D-ribosyl)-L-arginine ADPribosylhydrolase
R01904 7 Xylitol:NADP+ 4-oxidoreductase (L-xylulose-forming)
R01934 7 (1R,2S)-1-hydroxybutane-1,2,4-tricarboxylate:NAD+ oxidoreductase(decarboxylating)
R01983 7 D-Galacturonate ketol-isomerase
R01984 7 
R01986 7 4-Aminobutyraldehyde:NAD+ oxidoreductase
R01989 7 L-Arginine:glycine amidinotransferase
R02136 7 ATP:xylitol 5-phosphotransferase
R02257 7 Propane-1,2-diol:NAD+ oxidoreductase
R02263 7 L-Rhamnulose-1-phosphate lactaldehyde-lyase
R02376 7 Propane-1,2-diol hydro-lyase
R02427 7 D-Xylonolactone lactonohydrolase
R02428 7 D-Xylono-1,4-lactone lactonohydrolase
R02471 7 
R02492 7 Nitrous-oxide:(acceptor) oxidoreductase (NO-forming)
R02508 7 
R02525 7 L-Arabinono-1,5-lactone lactonohydrolase
R02526 7 L-Arabinono-1,4-lactone lactonohydrolase
R02549 7 4-aminobutanal:NAD+ 1-oxidoreductase
R02568 7 D-Fructose 1-phosphate D-glyceraldehyde-3-phosphate-lyase
R02648 7 Glycerol 1,2-cyclic phosphate 2-glycerophosphohydrolase
R02714 7 D-Arabinono-1,4-lactone lactonohydrolase
R02715 7 D-Arabinono-1,4-lactone:oxygen oxidoreductase
R02749 7 2-Deoxy-D-ribose 1-phosphate 1,5-phosphomutase
R02750 7 
R02764 7 (S)-Methylmalonyl-CoA hydrolase
R02963 7 Lactoyl-CoA hydro-lyase
R03119 7 propane-1,3-diol:NAD+ 1-oxidoreductase
R03178 7 2-oxo-5-Guanidinopentanoate carboxy-lyase
R03183 7 L-Gulono-1,4-lactone:NADP+ 1-oxidoreductase
R03217 7 O-Acetyl-L-homoserine succinate-lyase (adding cysteine)
R03245 7 ATP:(R)-5-phosphomevalonate phosphotransferase
R03248 7 2,5-Diaminopentanoate:2-oxoglutarate aminotransferase
R03249 7 
R03250 7 
R03260 7 O-Succinyl-L-homoserine succinate-lyase (adding cysteine)
R03409 7 Guanosine 3'-diphosphate 5'-triphosphate 5'-phosphohydrolase
R03540 7 
R03568 7 4-Cresol,NADPH:oxogen oxidoreductase (2-hydroxylating)
R03774 7 L-Rhamnonate hydro-lyase
R03819 7 ATP:sedoheptulose 7-phosphate
R03870 7 5-Methylbarbiturate amidohydrolase
R03889 7 2-Aminomuconate semialdehyde:NAD+ 6-oxidoreductase
R03972 7 
R04001 7 3-Isopropylmalate hydro-lyase
R04008 7 
R04025 7 N-Acetylputrescine:oxygenoxidoreductase(deaminating)(flavin-containing)
R04089 7 3-Methylcatechol:oxygen 2,3-oxidoreductase(decyclizing)
R04198 7 2,3,4,5-Tetrahydrodipicolinate:NAD+ oxidoreductase
R04199 7 2,3,4,5-Tetrahydrodipicolinate:NADP+ oxidoreductase
R04208 7 2-(Formamido)-N1-(5-phosphoribosyl)acetamidine cyclo-ligase(ADP-forming)
R04209 7 1-(5-Phospho-D-ribosyl)-5-amino-4-imidazolecarboxylate carboxy-lyase
R04221 7 cis-4-Hydroxy-D-proline:oxygen oxidoreductase (deaminating)
R04224 7 (S)-3-Hydroxyisobutyryl-CoA hydro-lyase
R04292 7 
R04558 7 
R04655 7 
R04732 7 
R04862 7 (1R,2S)-1-hydroxybutane-1,2,4-tricarboxylate:NAD+ oxidoreductase(decarboxylating)
R05320 7 Taurine, 2-oxoglutarate:O2 oxidoreductase (sulfite-forming)
R05337 7 
R05339 7 
R05373 7 Methylmalonyl-CoA carboxy-lyase
R05465 7 
R05576 7 (S)-3-Hydroxybutanoyl-CoA:NADP+ oxidoreductase
R05646 7 
R05652 7 taurine:pyruvate aminotransferase
R05679 7 sn-Glycerol-1-phosphate:NAD 2-oxidoreductase
R05680 7 sn-Glycerol-1-phosphate:NADP 2-oxidoreductase
R05688 7 1-Deoxy-D-xylulose-5-phosphate isomeroreductase
R05693 7 (R)-2-Hydroxyacid:NAD+ oxidoreductase
R05694 7 (R)-2-Hydroxyacid:NADP+ oxidoreductase
R05774 7 sulfopyruvate carboxy-lyase
R05781 7 cyclic-imide amidohydrolase (decyclicizing)
R05805 7 ADP:D-fructose-6-phosphate 1-phosphotransferase
R05831 7 xylitol:NAD oxidoreductase
R06063 7 
R06064 7 
R06601 7 5-Hydroxyisourate amidohydrolase
R06978 7 L-2,4-diaminobutyrate acetyltransferase
R07133 7 D-sorbitol-6-phosphate:NAD+ 2-oxidoreductase
R07136 7 (R)-2-hydroxyacid:NAD+ oxidoreductase
R07137 7 (R)-2-hydroxyacid:NADP+ oxidoreductase
R07152 7 xylitol:oxygen oxidoreductase
R07306 7 GTP 8,9-hydrolase (phosphate-forming)
R07405 7 5-carboxyamino-1-(5-phospho-D-ribosyl)imidazole carboxymutase
R07408 7 
R07415 7 
R00038 8 4-Hydroxy-3-hexanone propanal-lyase
R00111 8 N-(omega)-Hydroxyarginine,NADPH:oxygen oxidoreductase(nitric-oxide-forming)
R00121 8 
R00193 8 S-Adenosyl-L-homocysteine aminohydrolase
R00194 8 S-Adenosyl-L-homocysteine homocysteinylribohydrolase
R00299 8 ATP:D-glucose 6-phosphotransferase
R00303 8 D-Glucose-6-phosphate phosphohydrolase
R00307 8 
R00486 8 3-Cyano-L-alanine aminohydrolase
R00533 8 Sulfite:oxygen oxidoreductase
R00725 8 ITP:D-hexose 6-phosphotransferase
R00762 8 D-Fructose-1,6-bisphosphate 1-phosphohydrolase
R00781 8 Sulfur:oxygen oxidoreductase
R00834 8 D-Sorbitol 6-phosphate:NADP+ 1-oxidoreductase
R00835 8 D-Glucose-6-phosphate:NADP+ 1-oxoreductase
R00840 8 1L-myo-Inositol-1-phosphate lyase (isomerizing)
R00850 8 sn-Glycerol-3-phosphate:D-glucose 6-phosphotransferase
R00858 8 hydrogen-sulfide:NADP+ oxidoreductase
R00866 8 ATP:D-fructose 1-phosphotransferase
R00867 8 ATP:D-fructose 6-phosphotransferase
R00868 8 D-Mannitol:NAD+ 2-oxidoreductase
R00870 8 D-Mannitol:NADP+ 2-oxidoreductase
R00875 8 D-Glucitol:NAD+ 2-oxidoreductase
R00877 8 D-Mannose ketol-isomerase
R00878 8 alpha-D-Glucose ketol-isomerase
R00901 8 L-Cysteine hydrogen-sulfide-lyase (adding sulfite)
R00965 8 Orotidine-5'-phosphate carboxy-lyase
R00966 8 UMP:pyrophosphate phosphoribosyltransferase
R00973 8 Uracil-5-carboxylate carboxy-lyase
R01055 8 Uracil hydro-lyase (adding D-ribose 5-phosphate)
R01110 8 Glutathione:homocystine oxidoreductase
R01121 8 ATP:(R)-5-diphosphomevalonate carboxy-lyase (dehydrating)
R01157 8 Agmatine amidinohydrolase
R01176 8 Butanoate:CoA ligase (AMP-forming)
R01232 8 P1,P4-Bis(5'-nucleosyl)-tetraphosphate nucleotidohydrolase
R01234 8 Guanosine 3',5'-cyclic phosphate 5'-nucleotidohydrolase
R01267 8 L-Asparagine hydro-lyase
R01285 8 Cystathionine L-homocysteine-lyase (deaminating)
R01287 8 O-Acetyl-L-homoserine acetate-lyase (adding methanethiol)
R01327 8 ITP:D-hexose 6-phosphotransferase
R01353 8 ATP:acetate phosphotransferase
R01354 8 Propanoate:CoA ligase (AMP-forming)
R01416 8 Agmatine iminohydrolase
R01417 8 ATP:agmatine N4-phosphotransferase
R01418 8 
R01466 8 O-Phospho-L-homoserine phospho-lyase (adding water)
R01475 8 ATP:D-glucuronate 1-phosphotransferase
R01476 8 ATP:D-glucuronate 1-phosphotransferase
R01481 8 L-Gulonate:NADP+ 6-oxidoreductase
R01482 8 D-Glucuronate ketol-isomerase
R01484 8 D-Glucurono-6,2-lactone lactonohydrolase
R01538 8 D-Gluconate hydro-lyase
R01542 8 2-Dehydro-3-deoxy-D-gluconate:NAD+ 5-oxidoreductase
R01543 8 2-Dehydro-3-deoxy-D-gluconate:NADP+ 6-oxidoreductase
R01688 8 ATP:butyrate 1-phosphotransferase
R01689 8 butanoate:NAD+ delta2-oxidoreductase
R01756 8 D-threo-Aldose:NAD+ 1-oxidoreductase
R01757 8 L-Arabinose:NAD+ 1-oxidoreductase
R01817 8 D-mannitol-1-phosphate:NADP+ 6-oxidoreductase
R01818 8 D-Mannose 6-phosphate 1,6-phosphomutase
R01819 8 D-Mannose-6-phosphate ketol-isomerase
R01876 8 Uridine:orthophosphate ribosyltransferase
R01901 8 ATP:L-xylulose 5-phosphotransferase
R01902 8 ATP:L-rhamnulose 1-phosphotransferase
R01903 8 L-Arabitol:NAD+ 4-oxidoreductase (L-xylulose-forming)
R01905 8 3-Dehydro-L-gulonate carboxy-lyase
R01906 8 
R01932 8 
R01933 8 2-Oxoadipate:lipoamde 2-oxidoreductase(decarboxylating andacceptor-succinylating)
R01936 8 
R01937 8 
R01938 8 
R01939 8 L-2-Aminoadipate:2-oxoglutarate aminotransferase
R01964 8 ITP:D-hexose 6-phosphotransferase
R01969 8 Deoxyguanosine:orthophosphate ribosyltransferase
R02047 8 3-Hydroxy-2-methylpropanoate:NAD+ oxidoreductase
R02048 8 (R)-3-Amino-2-methylpropanoate:2-oxoglutarate aminotransferase
R02050 8 (R)-3-Amino-2-methylpropanoate:pyruvate aminotransferase
R02058 8 Acetyl-CoA:D-glucosamine-6-phosphate N-acetyltransferase
R02059 8 N-Acetyl-D-glucosamine-6-phosphate amidohydrolase
R02060 8 D-Glucosamine 1-phosphate 1,6-phosphomutase
R02069 8 D-Fructose 1,6-bisphosphate phosphohydrolase
R02071 8 ATP:D-fructose-1-phosphate 6-phosphotransferase
R02073 8 Pyrophosphate:D-fructose-6-phosphate 1-phosphotransferase
R02167 8 D-Mannitol-1-phosphate phosphohydrolase
R02280 8 1-Pyrroline-4-hydroxy-2-carboxylate aminohydrolase (decyclizing)
R02377 8 Propane-1,3-diol:NAD+ 1-oxidoreductase
R02425 8 (S)(+)-Allantoin amidohydrolase
R02458 8 D-Arginine amidinohydrolase
R02472 8 (R)-Pantoate:NADP+ 2-oxidoreductase
R02473 8 (R)-Pantoate:beta-alanine ligase (AMP-forming)
R02484 8 deoxyuridine:orthophosphate 2-deoxy-D-ribosyltransferase
R02555 8 D-Altronate:NAD+ 3-oxidoreductase
R02557 8 Deoxyadenosine:orthophosphate ribosyltransferase
R02703 8 D-Mannitol-1-phosphate:NAD+ 5-oxidoreductase
R02730 8 D-Fructose-2,6-bisphosphate 6-phosphohydrolase
R02731 8 D-Fructose-2,6-bisphosphate 2-phosphohydrolase
R02732 8 ATP:D-fructose-6-phosphate 2-phosphotransferase
R02740 8 alpha-D-Glucose 6-phosphate ketol-isomerase
R02865 8 ATP:D-hexose 6-phosphotransferase
R02866 8 Sorbitol-6-phosphate phosphohydrolase
R02867 8 ITP:D-hexose 6-phosphotransferase
R02923 8 D-Arginine:oxygen oxidoreductase (deaminating)
R02933 8 L-Gulono-1,4-lactone lactonohydrolase
R03031 8 Vinylacetyl-CoA delta3-delta2-isomerase
R03083 8 2-Dehydro-3-deoxy-D-arabino-heptonate 7-phosphate phosphate-lyase(cyclyzing)
R03131 8 O3-acetyl-L-serine:uracil 1-(2-amino-2-carboxyethyl)transferase
R03165 8 Hydroxymethylbilane hydro-lyase(cyclizing)
R03166 8 
R03180 8 4-Guanidinobutanamide amidohydrolase
R03184 8 L-gulono-1,4-lactone:oxygen 3-oxidoreductase
R03234 8 
R03236 8 ATP:D-tagatose-6-phosphate 1-phosphotransferase
R03239 8 ITP:D-Tagatose 6-phosphate 1-phosphotransferase
R03321 8 beta-D-Glucose 6-phosphate ketol-isomerase
R03457 8 D-erythro-1-(Imidazol-4-yl)glycerol 3-phosphate hydro-lyase
R03459 8 2,5-Diamino-6-hydroxy-4-(5-phosphoribosylamino)-pyrimidine2-aminohydrolase
R03472 8 
R03524 8 L-cysteine hydrogen-sulfide-lyase (adding HCN)
R03772 8 L-rhamno-1,4-lactone lactonohydrolase
R03785 8 ATP:taurocyamine N-phosphotransferase
R03887 8 
R03920 8 ATP:D-fructose 6-phosphotransferase
R03925 8 (S)(+)-Allantoin racemase
R03935 8 beta-Alanyl-L-arginine hydrolase
R03970 8 (5-Glutamyl)-peptide:amino-acid 5-glutamyltransferase
R03971 8 (5-Glutamyl)-peptide:amino-acid 5-glutamyltransferase
R04000 8 (E)-Glutaconate CoA-transferase
R04189 8 N2-succinyl-L-arginine iminohydrolase (decarboxylating)
R04210 8 4-phospho-D-erythronate:NAD+ 2-oxidoreductase
R04286 8 2-Amino-4-hydroxy-6-(erythro-1,2,3-trihydroxypropyl)dihydropteridine triphosphate lyase
R04336 8 
R04351 8 ATP:5-dehydro-2-deoxy-D-gluconate 6-phosphotransferase
R04364 8 Acetyl-CoA:L-2,3,4,5-tetrahydrodipicolinate N2-acetyltransferase
R04365 8 Succinyl-CoA:2,3,4,5-tetrahydropyridine-2,6-dicarboxylateN-succinyltransferase
R04424 8 2-Hydroxybutane-1,2,3-tricarboxylate hydro-lyase
R04426 8 3-Isopropylmalate:NAD+ oxidoreductase
R04446 8 
R04447 8 
R04554 8 
R04620 8 2-Amino-4-hydroxy-6-(erythro-1,2,3-trihydroxypropyl)dihydropteridine triphosphate phosphohydrolase (alkaline optimum)
R04638 8 
R04731 8 4-aminoimidazole aminohydrolase
R04748 8 (S)-Hydroxyhexanoyl-CoA:NAD+ oxidoreductase
R04779 8 ATP:D-fructose-6-phosphate 1-phosphotransferase
R04780 8 beta-D-Fructose 1,6-bisphosphate 1-phosphohydrolase
R05046 8 Formamidopyrimidine nucleoside triphosphate 7,8-8,9-dihydrolase
R05047 8 
R05050 8 N4-Acetylaminobutanal:NAD+ oxidoreductase
R05064 8 (S)-3-Hydroxyisobutyryl-CoA hydrolase
R05138 8 
R05338 8 D-arabino-3-Hexulose 6-phosphate formaldehyde-lyase
R05467 8 L-N2-(2-carboxyethyl)arginine cyclo-ligase (AMP-forming)
R05508 8 
R05606 8 D-mannonate hydro-lyase
R05607 8 D-sorbitol-6-phosphate:NAD 2-oxidoreductase
R05647 8 
R05651 8 acetyl-phosphate:sulfite S-acetyltransferase (acyl-phosphatehydrolysing, 2-oxoethyl-forming)
R05717 8 AMP,sulfite:oxidized-glutathione oxidoreductase(adenosine-5'-phosphosulfate-forming)
R05789 8 (R)-2-phospho-3-sulfolactate phosphohydrolase
R05804 8 ADP:D-glucose 6-phosphotransferase
R06604 8 
R06605 8 
R06614 8 
R06979 8 Ectoine hydro-lyase
R06980 8 sulfoacetaldehyde:NAD+ oxidoreductase
R07312 8 4-hydroxyphenylacetate carboxy-lyase
R07324 8 1D-myo-inositol-3-phosphate lyase (isomerizing)
R07404 8 5-amino-1-(5-phospho-D-ribosyl)imidazole:carbon-dioxide ligase(ADP-forming)
R07417 8 
R07418 8 
R00158 9 ATP:nucleoside-phosphate phosphotransferase
R00300 9 D-Glucose:NAD+ 1-oxidoreductase
R00301 9 D-Glucose:NADP+ 1-oxidoreductase
R00302 9 Pyranose:oxygen 2-oxidoreductase
R00304 9 D-Glucose-1-phosphate phosphohydrolase
R00327 9 6-Acetyl-D-glucose acetylhydrolase
R00337 9 GDPglucose glucohydrolase
R00509 9 ATP:adenylylsulfate 3'-phosphotransferase
R00529 9 ATP:sulfate adenylyltransferase
R00530 9 ADP:sulfate adenylyltransferase
R00531 9 Adenylylsulfate sulfohydrolase
R00532 9 L-Serine-O-sulfate ammonia-lyase (pyruvate-forming)
R00534 9 D-Glucose 6-sulfate sulfohydrolase
R00604 9 Formaldehyde:NAD+ oxidoreductase
R00605 9 methanol:NAD+ oxidoreductase
R00614 9 Formaldehyde:formaldehyde oxidoreductase
R00647 9 
R00837 9 alpha,alpha-Trehalose-6-phosphate phosphoglucohydrolase
R00838 9 Maltose-6'-phosphate 6-phosphoglucohydrolase
R00839 9 6-Phospho-beta-D-glucosyl-(1,4)-D-gluxose glucohydrolase
R00864 9 
R00872 9 D-Fructose 2-phosphate phosphatase
R00874 9 D-Glucose:D-fructose oxidoreductase
R00883 9 GDP:D-mannose-1-phosphate guanylyltransferase
R00885 9 GTP:alpha-D-mannose-1-phosphate guanylyltransferase
R00921 9 acetyl-CoA:phosphate acetyltransferase
R00959 9 alpha-D-Glucose 1-phosphate 1,6-phosphomutase
R00963 9 Uridine 5'-monophosphate phosphohydrolase
R00964 9 ATP:uridine 5'-phosphotransferase
R00968 9 GTP:uridine 5'-phosphotransferase
R00970 9 ITP:uridine 5'-phosphotransferase
R01014 9 Erythrulose-1-phosphate formaldehyde-lyase
R01080 9 Uridine ribohydrolase
R01123 9 Isopentenyl-diphosphate delta3-delta2-isomerase
R01185 9 myo-Inositol 1-phosphate phosphahydrolase
R01187 9 1D-myo-Inositol 3-phosphate phosphahydrolase
R01200 9 N-Acetyl-D-glucosamine amidohydrolase
R01201 9 ATP:N-acetyl-D-glucosamine 6-phosphotransferase
R01204 9 Acetyl-CoA:D-glucosamine N-acetyltransferase
R01216 9 2-Hydroxy-2-isopropylbutanedioate formaldehyde-lyase
R01326 9 ATP:D-glucose 6-phosphotransferase
R01408 9 Formamide hydro-lyase
R01440 9 D-Xylulose-5-phosphate:formaldehyde glycolaldehydetransferase
R01448 9 (S)-2-O-Sulfolactate 2-sulfohydrolase
R01540 9 D-Altronate hydro-lyase
R01553 9 Acetone-cyanohydrin acetone-lyase
R01600 9 ATP:D-glucose 6-phosphotransferase
R01602 9 alpha-D-Glucose 1-epimerase
R01618 9 APS:ATP adenylyltransferase
R01619 9 Adenylylsulfate:ammonia adenylyltransferase
R01652 9 
R01737 9 ATP:D-Gluconate 6-phosphotransferase
R01738 9 D-Gluconate:NAD+ 5-oxidoreductase
R01739 9 D-gluconate:NADP+ oxidoreductase
R01740 9 D-Gluconate:NADP+ 5-oxidoreductase
R01754 9 ATP:L-arabinose 1-phosphotransferase
R01758 9 L-Arabitol:NAD+ 1-oxidoreductase
R01759 9 L-Arabitol:NADP+ 1-oxidoreductase
R01761 9 L-Arabinose ketol-isomerase
R01786 9 ATP:D-glucose 6-phosphotransferase
R01787 9 alpha-D-Glucose:NADP+ 1-oxidoreductase
R01788 9 alpha-D-Glucose 6-phosphate phosphohydrolase
R01789 9 D-Glucose 6-sulfate sulfohydrolase
R01851 9 Methanethiol:oxygen oxidoreductase
R01872 9 Quinate:NAD+ 5-oxidoreductase
R01879 9 2-Deoxyuridine,2-oxoglutarate:oxygen oxidoreductase(2'-hydroxylating)
R01961 9 ATP:D-glucosamine phosphotransferase
R01962 9 
R01963 9 N-Sulfo-D-glucosamine sulfohydrolase
R01967 9 ATP:deoxyguanosine 5'-phosphotransferase
R01968 9 2'-Deoxyguanosine 5'-monophosphate phosphohydrolase
R01987 9 
R02035 9 6-Phospho-D-glucono-1,5-lactone lactonohydrolase
R02086 9 N-Acetyl-D-glucosamine 1-phosphate 1,6-phosphomutase
R02087 9 N-Acetyl-D-glucosamine 6-phosphate 2-epimerase
R02088 9 2'-Deoxyadenosine 5'-monophosphate phosphohydrolase
R02089 9 ATP:deoxyadenosine 5'-phosphotransferase
R02099 9 ATP:deoxyuridine 5'-phosphotransferase
R02102 9 
R02422 9 Allantoate amidinohydrolase
R02423 9 Allantoate amidinohydrolase (decarboxylating)
R02424 9 Allantoin amidohydrolase
R02441 9 L-Arabitol:NAD+ 2-oxidoreductase (L-ribulose-forming)
R02454 9 D-Mannonate:NAD+ 5-oxidoreductase
R02455 9 D-Mannonate:NAD+ 6-oxidoreductase
R02456 9 D-Mannonate:NADP+ 6-oxidoreductase
R02474 9 Pantothenate amidohydrolase
R02486 9 2-Deoxyuridine,2-Oxoglutarate:oxygen oxidoreductase(1'-hydroxylating)
R02514 9 4-hydroxyphenylacetate,NADH:oxygen oxidoreductase (1-hydroxylating)
R02516 9 4-hydroxyphenylacetate,NADPH:oxygen oxidoreductase (1-hydroxylating)
R02556 9 Deoxyadenosine aminohydrolase
R02601 9 
R02602 9 4-Oxalocrotonate carboxy-lyase
R02603 9 
R02637 9 3-Dehydro-L-gulonate:NAD+ 2-oxidoreductase
R02639 9 3-Dehydro-L-gulonate:NADP+ 2-oxidoreductase
R02640 9 L-Gulonate:NAD+ 3-oxidoreductase
R02697 9 4-Hydroxyphenylacetaldehyde:NADP+ oxidoreductase
R02698 9 4-hydroxyphenylacetate,NADH:oxygen oxidoreductase (3-hydroxylating)
R02699 9 4-Hydroxyphenylacetate:CoA ligase (AMP-forming)
R02728 9 beta-D-Glucose 1-phosphate 1,6-phosphomutase
R02736 9 beta-D-Glucose-6-phosphate:NADP+ 1-oxoreductase
R02739 9 alpha-D-Glucose 6-phosphate ketol-isomerase
R02755 9 meso-2,6-diaminoheptanedioate:NADP+ oxidoreductase (deaminating)
R02927 9 ATP:D-tagatose 6-phosphotransferase
R03018 9 ATP:pantothenate 4'-phosphotransferase
R03084 9 3-Dehydroquinate hydro-lyase
R03098 9 L-2-Aminoadipate-6-semialdehyde:NAD(P)+ 6-oxidoreductase
R03099 9 
R03197 9 Uroporphyrinogen-III carboxy-lyase
R03240 9 D-Galactose 6-phosphate ketol-isomerase
R03243 9 5-Amino-2-oxopentanoate:2-oxoglutarate aminotransferase
R03244 9 L-ribulose-5-phosphate 3-epimerase
R03246 9 1,2,3-Trihydroxybenzene:oxygen 1,2-oxidoreductase (decyclizing)
R03331 9 sn-Glycero-3-phospho-1-inositol inositolphosphohydrolase
R03333 9 1D-myo-Inositol-1,2-cyclic-phosphate 2-inositolphosphohydrolase
R03352 9 3-Hydroxy-2-methylpropanoyl-CoA hydrolase
R03458 9 5-amino-6-(5-phosphoribitylamino)uracil:NADP+ 1'-oxidoreductase
R03471 9 ATP:4-amino-5-hydroxymethyl-2-methylpyrimidine 5-phosphotransferase
R03504 9 2-Amino-4-hydroxy-6-(D-erythro-1,2,3-trihydroxypropyl)-7,8-dihydropteridine glycolaldehyde-lyase
R03921 9 Sucrose 6-phosphate fructohydrolase
R03937 9 
R03942 9 L-Rhamnofuranose:NAD+ 1-oxidoreductase
R04026 9 
R04217 9 N2-succinyl-L-ornithine:2-oxoglutarate 5-aminotransferase
R04223 9 
R04285 9 6-Lactoyl-5,6,7,8-tetrahydropterin:NADP+ 2'-oxidoreductase
R04383 9 5-Dehydro-4-deoxy-D-glucuronate ketol-isomerase
R04425 9 (2S,3R)-3-Hydroxybutane-1,2,3-tricarboxylate hydro-lyase
R04467 9 
R04475 9 N-Succinyl-L-2,6-diaminoheptanedioate:2-ocoglytarateamino-transferase
R04621 9 
R04749 9 (S)-Hydroxyhexanoyl-CoA hydro-lyase
R04860 9 Coenzyme A:oxidized-glutathione oxidoreductase
R04870 9 L-2-aminohexanedioate:L-cysteine:L-valine ligase (AMP-forming,valine-inverting)
R04972 9 Uroporphyrinogen I carboxy-lyase
R05048 9 GTP 7,8-8,9-dihydrolase
R05066 9 3-Hydroxy-2-methylpropanoate:NAD+ oxidoreductase
R05085 9 O-Phospho-4-hydroxy-L-threonine:2-oxoglutarate aminotransferase
R05332 9 Acetyl-CoA:D-glucosamine-1-phosphate N-acetyltransferase
R05466 9 Deoxyamidinoproclavaminate,2-oxoglutarate:oxygen oxidoreductase(3-hydroxylating)
R05571 9 Galactitol-1-phosphate:NAD oxidoreductase
R05644 9 
R05698 9 Mannitol:oxygen oxidoreductase (cyclizing)
R06154 9 methylamine:oxygen oxidoreductase (deaminating) (copper-containing)
R06846 9 L-quinate:NADP+ 3-oxidoreductase
R06982 9 S-(hydroxymethyl)glutathione synthase
R07127 9 ATP:3-dehydro-L-gulonate 6-phosphotransferase
R07135 9 mannitol:NAD+ 1-oxidoreductase
R07147 9 D-glucose:NADP+ 1-oxidoreductase
R07279 9 ATP:myo-inositol 1-phosphotransferase
R07346 9 D-glucitol:NADP+ oxidoreductase
R07365 9 sulfur:oxygen oxidoreductase (hydrogen-sulfide- and sulfite-forming)
R07419 9 4-(Glutamylamino)butanoate amidohydrolase
R00016 10 D-Glucose-1-phosphate:D-glucose-1-phosphate 6-phosphotransferase
R00035 10 L-Ascorbate:oxygen oxidoreductase
R00064 10 4-(4-Deoxy-beta-D-gluc-4-enuronosyl)-D-galacturonate lyase
R00068 10 L-Ascorbate:oxygen oxidoreductase
R00095 10 NADH:monodehydroascorbate oxidoreductase
R00155 10 UDP diphosphohydrolase
R00156 10 ATP:nucleoside-diphosphate phosphatransferase
R00157 10 Uridine triphosphate:AMP phosphotransferase
R00451 10 meso-2,6-Diaminoheptanedioate carboxy-lyase
R00469 10 Ureidoglycolate amidohydrolase (decarboxylating)
R00507 10 3'-Phosphoadenylylsulfate nucleotidohydrolase
R00508 10 3'-Phospho-5'-adenylyl sulfate 3'(2')-phosphohydrolase
R00524 10 Formamide amidohydrolase
R00602 10 Hydorogen-peroxide:hydrogen-peroxide oxidoreductase
R00606 10 Methylamine:(acceptor) oxidoreductase (deaminating)
R00608 10 Methanol:oxygen oxidereductase
R00642 10 L-Ascorbate:hydrogen-peroxide oxidoreductase
R00645 10 
R00646 10 Ascorbate:oxygen 2,3-oxidoreductase (bond-cleaving)
R00651 10 O-Acetyl-L-homoserine acetate-lyase (adding methanethiol)
R00654 10 L-Methionine methanethiol-lyase (deaminating)
R00659 10 UTP:pyruvate O2-phosphotransferase
R00750 10 
R00769 10 UTP:D-fructose-6-phosphate 1-phosphotransferase
R00776 10 (-)-Ureidoglycolate urea-lyase
R00803 10 Sucrose:orthophosphate alpha-D-glucosyltransferase
R00805 10 Sucrose-6-phosphate phosphohydrolase
R00836 10 UDPglucose:D-glucose-6-phosphate 1-alpha-D-glucosyltransferase
R00880 10 GDP-D-mannose:NAD+ 6-oxidoreductase
R00881 10 GDPmannose sugarphosphohydrolase
R00888 10 GDPmannose 4,6-hydro-lyase
R00889 10 GDPmannose 3,5-epimerase
R00935 10 (S)-Methylmalonate semialdehyde:NAD+ oxidoreductase(CoA-propanoylating)
R00947 10 D-Glucose-1-phosphate phosphohydrolase
R00948 10 ATP:alpha-D-glucose-1-phosphate adenyltransferase
R00949 10 ATP:D-glucose-1-phosphate 6-phosphotransferase
R00952 10 Cellobiose:orthophosphate alpha-D-glucosyltransferase
R00953 10 3-beta-D-Glucosylglucose:orthophosphate alpha-D-glucosyltransferase
R00954 10 GTP:alpha-D-glucose-1-phosphate guanylyltransferase
R00957 10 alpha-D-Glucose-1-phosphate:alpha-D-glucose-1-phosphate4-alpha-D-glucosyltransferase (dephosphorylating)
R00960 10 D-Glucose-1-phosphate:D-glucose-1-phosphate 6-phosphotransferase
R01088 10 L-leucine:NAD+ oxidoreductase(deaminating)
R01090 10 L-Leucine:2-oxoglutarate aminotransferase
R01112 10 Glutathione:dehydroascorbate oxidoreductase
R01143 10 methane,NADPH:oxygen oxidoreductase (hydroxylating)
R01144 10 Oxaloacetate-4-methyl-ester oxaloacetohydrolase
R01145 10 Monomethyl-sulfate sulfohydrolase
R01182 10 ATP:myo-inositol 1-phosphotransferase
R01183 10 myo-Inositol:NAD+ 2-oxidoreductase
R01184 10 myo-Inositol:oxygen oxidoreductase
R01193 10 sn-Glycero-3-phospho-1-inositol glycerophosphohydrolase
R01202 10 N-Acetyl-D-glucosamine:NAD+ 1-oxidoreductase
R01203 10 N-Acyl-D-hexosamine:oxygen 1-oxidoreductase
R01207 10 N-Acyl-D-glucosamine 2-epimerase
R01233 10 GDPglucose sugarphosphohydrolase
R01266 10 1-beta-Aspartyl-N-acetyl-D-glucosaminylamine L-asparaginohydrolase
R01441 10 ATP:cellobiose 6-phosphotransferase
R01519 10 D-Glucono-1,5-lactone lactonohydrolase
R01520 10 beta-D-Glucose:NAD+ 1-oxoreductase
R01521 10 beta-D-Glucose:NADP+ 1-oxoreductase
R01522 10 beta-D-Glucose:oxygen 1-oxidoreductase
R01528 10 6-Phospho-D-gluconate:NADP+ 2-oxidoreductase (decarboxylating)
R01544 10 2-amino-2-deoxy-D-gluconate ammonia-lyase
R01547 10 ATP:AMP phosphotransferase
R01584 10 N-methyl-L-alanine:NADP+ oxidoreductase (demethylating, deaminating)
R01585 10 L-Glutamate:methylamine ligase (ADP-forming)
R01586 10 Methylamine:L-glutamate N-methyltransferase
R01587 10 N-Methyl-2-oxoglutaramate methylamidohydrolase
R01589 10 Methylguanidine amidinohydrolase
R01601 10 D-Glucose 6-sulfate sulfohydrolase
R01627 10 3-Dehydroshikimate hydro-lyase
R01651 10 4-Methyl-2-oxopentanoate:NAD+ oxidoreductase(CoA-mehtylpropanoylating)
R01658 10 Dimethylallyl-diphosphate:isopentenyl-diphosphatedimethylallyltranstransferase
R01659 10 Dimethylallyl-diphosphate:isopentenyl-diphosphatedimethylallylcistransferase
R01660 10 3-phospho-D-glyceroyl-phosphate:D-glucose-1-phosphate6-phosphotransferase
R01694 10 L-Sorbose:NADP+ 5-oxidoreductase
R01695 10 L-Sorbose:oxygen 5-oxidoreductase
R01813 10 Tetrahydrobiopterin:NADP+ oxidoreductase
R01847 10 UTP:Sedoheptulose 7-phosphate 1-phosphotransferase
R02036 10 6-Phospho-D-gluconate hydro-lyase
R02090 10 ATP:(d)GMP phosphotransferase
R02098 10 ATP:dTMP phosphotransferase
R02168 10 GDPglucose:D-glucose-6-phosphate 1-alpha-D-glucosyltransferase
R02413 10 Shikimate:NADP+ 5-oxidoreductase
R02435 10 3'-Phosphoadenylylsulfate:2-Aminoacrylate sulfotransferase
R02438 10 
R02439 10 ATP:L-ribulose 5-phosphotransferase
R02515 10 3-hydroxyphenylacetate,NADH:oxygen oxidoreductase (6-hydroxylating)
R02517 10 3-hydroxyphenylacetate,NADPH:oxygen oxidoreductase (6-hydroxylating)
R02518 10 
R02519 10 Homogentisate:oxygen 1,2-oxidoreductase (decyclizing)
R02520 10 
R02658 10 ATP:2-dehydro-D-gluconate 6-phosphate
R02659 10 
R02695 10 4-Hydroxyphenylacetaldehyde:NAD+ oxidoreductase
R02706 10 
R02733 10 N6-Acetyl-LL-2,6-diaminoheptanedioate amidohydrolase
R02734 10 N-Succinyl-LL-2,6-diaminoheptanedioate amidohydrolase
R02735 10 LL-2,6-Diaminoheptanedioate 2-epimerase
R02748 10 Deoxyinosine:orthophosphate ribosyltransferase
R02778 10 Trehalose-6-phosphate phosphohydrolase
R02928 10 Galactitol:NAD+ 2-oxidoreductase
R02935 10 (S)-Ureidoglycolate:NAD+ oxidoreductase
R02936 10 (S)-Ureidoglycolate:NADP+ oxidoreductase
R03013 10 L-Histidinol-phosphate phosphohydrolase
R03028 10 Glutaconyl-1-CoA carboxy-lyase
R03132 10 O3-Acetyl-L-serine acetate-lyase (adding hydrogen sulfide)
R03216 10 N,6-O-Disulfo-D-glucosamine 6-sulfohydrolase
R03220 10 Coproporphyrinogen:oxygen oxidoreductase(decarboxylating)
R03238 10 UTP:D-Tagatose 6-phosphate 1-phosphotransferase
R03247 10 Gallate carboxy-lyase
R03256 10 Lactose 6-phosphate 6-phosphogalactohydrolase
R03300 10 3,4-Dihydroxyphenylacetaldehyde:NAD+ oxidoreductase
R03302 10 3,4-Dihydroxyphenylacetaldehyde:NADP+ oxidoreductase
R03303 10 3,4-Dihydroxyphenylacetate:oxygen 2,3-oxidoreductase (decyclizing)
R03358 10 Octopamine hydro-lyase (deaminating)
R03359 10 1-(4-Hydroxyphenyl)-2-(methylamino)ethanol hydro-lyase
R03381 10 3-Oxopropanoate:NAD+ oxidoreductase (decarboxylating,CoA-acetylating)
R03503 10 ATP:2-amino-4-hydroxy-6-hydroxymethyl-7,8-dihydropteridine6'-pyrophosphotransferase
R03541 10 Prenyl-diphosphate pyrophosphohydrolase
R03869 10 (S)-Methylmalonate semialdehyde:NAD+ oxidoreductase
R03871 10 (S)-Methylmalonate semialdehyde:oxygen oxidoreductase
R03884 10 (E)-Glutaconate CoA-transferase
R04038 10 2-Isopentenyl-diphosphate:AMP delta2-isopentenyltransferase
R04048 10 
R04187 10 L-Alanine:3-oxopropanoate aminotransferase
R04188 10 L-3-Amino-isobutanoate:2-oxoglutarate aminotransferase
R04230 10 (R)-4'-Phosphopantothenate:L-cysteine ligase
R04299 10 
R04304 10 4-Hydroxyphenylethanol:NAD+ oxidoreductase
R04435 10 N-Acetylneuraminate 9-phosphate pyruvate-lyase(pyruvate-phosphorylating)
R04509 10 ATP:4-amino-2-methyl-5-phosphomethylpyrimidine phosphotransferase
R04515 10 
R04639 10 2-Amino-4-hydroxy-6-(erythro-1,2,3-trihydroxypropyl)dihydropteridine triphosphate 7,8-8,9-dihydrolase
R04776 10 Phenylacetyl-CoA:L-glutamine alpha-N-phenylacetyltransferase
R04777 10 
R04784 10 
R04872 10 
R05049 10 N-succinyl-L-glutamate 5-semialdehyde:NAD+ oxidoreductase
R05086 10 O-Phospho-4-hydroxy-L-threonine phospho-lyase (adding water)
R05147 10 galactitol-1-phosphate:NAD+ oxidoreductase
R05176 10 ADP-D-glycero-D-manno-heptose 6-epimerase
R05250 10 
R05357 10 Amidinoproclavaminate amidinohydrolase
R05513 10 
R05554 10 Ureidoglycine aminohydrolase
R05681 10 NAD-dependent threonine 4-phosphate dehydrogenase
R05683 10 L-Idonate:NAD oxidoreductase
R05684 10 L-Idonate:NADP oxidoreductase
R05767 10 trehalose 6-phosphate:phosphate b-D-glucosyltransferase
R05768 10 GDP-mannose:3-phosphoglycerate 3-a-D-mannosyltransferase
R05823 10 2-dehydro-D-gluconate:NADP+ 2-oxidoreductase
R05850 10 L-ribulose-5-phosphate 4-epimerase
R05862 10 sarcosine:oxygen oxidoreductase (deaminating)
R06847 10 shikimate:NAD+ 3-oxidoreductase
R06983 10 S-(hydroxymethyl)glutathione dehydrogenase
R06985 10 trans-Hex-2-enoyl-CoA reductase
R07125 10 3-dehydro-L-gulonate-6-phosphate carboxy-lyase
R07140 10 S-(hydroxymethyl)glutathione:NADP+ oxidoreductase
R07145 10 L-iditol:NAD+ 2-oxidoreductase
R07148 10 D-threo-aldose:NAD+ 1-oxidoreductase
R07214 10 1-aminocyclopropane-1-carboxylate oxygenase (ethylene-forming)
R07219 10 dimethyallyl diphosphate:NADP+ oxidoreductase
R07264 10 2-alpha-D-glucosyl-D-glucose:phosphate beta-D-glucosyltransferase
R07265 10 alpha,alpha-trehalose:phosphate alpha-D-glucosyltransferase
R07280 10 
R07307 10 dCTP aminohydrolase (dUMP-forming)
R07343 10 myo-inositol-phosphate phosphohydrolase
R00010 11 alpha,alpha-Trehalose glucohydrolase
R00015 11 Sucrose:sucrose 1F-beta-D-fructosyltransferase
R00026 11 beta-D-Glucoside glucohydrolase
R00028 11 alpha-D-Glucoside glucohydrolase
R00053 11 Tannin acylhydrolase
R00159 11 UTP diphosphohydrolase
R00177 11 ATP:L-methione S-adenosyltransferase
R00286 11 UDPglucose:NAD+ oxidoreductase
R00287 11 UDPglucose pyrophosphohydrolase
R00289 11 UTP:alpha-D-glucose-1-phosphate uridylyltransferase
R00291 11 UDPglucose 4-epimerase
R00293 11 UDPglucose 4,6-hydro-lyase
R00306 11 1,4-beta-D-Glucan glucohydrolase
R00367 11 S-Adenosyl-L-methionine:glycine methyltransferase
R00411 11 N-succinyl-L-glutamate amidohydrolase
R00414 11 UDP-N-acetyl-D-glucosamine 2-epimerase
R00415 11 UTP:N-acetyl-alpha-D-glucosamine-1-phosphate uridylyltransferase
R00445 11 L-lysine:NAD+ oxidoreductase (deaminating, cyclizing)
R00446 11 L-Lysine:NAD+ 6-oxidoreductase (deaminating)
R00447 11 L-Lysine:oxygen oxidoreductase(deaminating)
R00448 11 L-lysine,NADPH:oxygen oxidoreductase (6-hydroxylating)
R00449 11 L-Lysine:oxygen 2-oxidoreductase (decarboxylating)
R00452 11 N2-(D-1-carboxylethyl)-L-lysine:NADP+ oxidoreductase(L-lysine-forming)
R00453 11 L-Lysine:pyruvate aminotransferase
R00454 11 
R00457 11 L-Lysine:2-oxoglutarate 6-aminotransferase
R00459 11 
R00460 11 L-Lysine racemase
R00461 11 L-Lysine 2,3-aminomutase
R00462 11 L-Lysine carboxy-lyase
R00463 11 L-Lysine-1,6-lactam lactamhydrolase
R00527 11 S-Formylglutathione hydrolase
R00571 11 UTP:ammonia ligase(ADP-forming)
R00573 11 UTP:ammonia ligase(ADP-forming)
R00610 11 Sarcosine:oxygen oxidoreductase (demethylating)
R00612 11 N6-Methyl-L-lysine:oxygen oxidoreductase (demethylating)
R00644 11 L-Ascorbate:hydrogen-peroxide oxidoreductase
R00648 11 L-Methionine:oxygen oxidoreductase (deaminating)
R00652 11 L-Methionine:glyoxylate aminotransferase
R00653 11 N-Formyl-L-methionine amidohydrolase
R00655 11 L-Methionine racemase
R00656 11 L-Methionine carboxy-lyase
R00657 11 
R00662 11 Uridine triphosphate pyrophosphohydrolase
R00715 11 N6-(L-1,3-Dicarboxypropyl)-L-lysine:NAD+ oxidoreductase(L-lysine-forming)
R00716 11 N6-(L-1,3-Dicarboxypropyl)-L-lysine:NADP+ oxidoreductase(L-lysine-forming)
R00766 11 UDPglucose:D-fructose-6-phosphate 2-alpha-D-glucosyltransferase
R00801 11 alpha-D-Glucoside glucohydrolase
R00802 11 alpha-D-Glucoside glucohydrolase
R00806 11 UDPglucose:D-fructose 2-alpha-D-glucosyltransferase
R00810 11 Sucrose glucosylmutase
R00822 11 Protocatechuate carboxy-lyase
R00871 11 D-Fructose:NADP+ 5-oxidoreductase
R00910 11 L-Lysine:beta-alanine ligase (AMP-forming)
R00951 11 ADPglucose sugarphosphohydrolase
R00967 11 UTP:uridine 5'-phosphotransferase
R01089 11 Acetyl-CoA:L-leucine N-acetyltransferase
R01091 11 (2S)-alpha-Leucine 2,3-aminomutase
R01093 11 D-Galactose:NAD+ 1-oxidoreductase
R01095 11 D-Galactose:NADP+ 1-oxidoreductase
R01108 11 Glutathione:dehydroascorbate oxidoreductase
R01137 11 ATP:nucleoside-diphosphate phosphatransferase
R01138 11 dATP:pyruvate O2-phosphotransferase
R01139 11 dATP:D-hexose 6-phosphotransferase
R01140 11 dATP:D-hexose 6-phosphotransferase
R01142 11 Methane,NADH:oxygen oxidoreductase (hydroxylating)
R01158 11 L-Histidinol:NAD+ oxidoreductase
R01296 11 4-hydroxybenzoate,NAD(P)H:oxygen oxidoreductase (3-hydroxylating)
R01298 11 4-hydroxybenzoate,NADH:oxygen oxidoreductase (3-hydroxylating)
R01330 11 dATP:D-hexose 6-phosphotransferase
R01380 11 UTP:1-phospho-alpha-D-glucuronate uridylyltransferase
R01381 11 UTP:1-phospho-alpha-D-glucuronate uridylyltransferase
R01396 11 Carbamoyl-phosphate:L-lysine carbamoyltransferase
R01410 11 
R01442 11 Cellobiose:oxygen 1-oxidoreductase
R01445 11 Cellobiose 2-epimerase
R01555 11 Maltose:orthophosphate 1-beta-D-glucosyltransferase
R01556 11 Acetyl-CoA:maltose O-acetyltransferase
R01557 11 Maltose alpha-D-glucosylmutase
R01564 11 N,N-Dimethylglycine:oxygen oxidoreductase (demethylating)
R01620 11 Acetyl-phosphate:L-lysine N6-acetyltransferase
R01629 11 
R01630 11 
R01631 11 Protocatechuate:oxygen 3,4-oxidoreductase (decyclizing)
R01632 11 Protocatechuate:oxygen 4,5-oxidoreductase (decyclizing)
R01634 11 3,4-Dihydroxyphthalate carboxy-lyase
R01650 11 
R01668 11 dCTP nucleotidohydrolase
R01722 11 UDPglucose:nicotinate N-glucosyltransferase
R01793 11 NADH:6,7-dihydropteridine oxidoreductase
R01794 11 NADPH:6,7-dihydropteridine oxidoreductase
R01804 11 N-Acetylneuraminate pyruvate-lyase (pyruvate-phosphorylating)
R01805 11 N-Acetylneuraminate 9-phosphate phosphohydrolase
R01811 11 N-Acetylneuraminate pyruvate-lyase
R01812 11 5,6,7,8-Tetrahydrobiopterin:NADP+ oxidoreductase
R01857 11 ATP:nucleoside-diphosphate phosphatransferase
R01858 11 dATP:pyruvate O2-phosphotransferase
R01931 11 thiosulfate:cyanide sulfurtranserase
R01965 11 dATP:D-hexose 6-phosphotransferase
R02003 11 Geranyl-diphosphate:isopentenyl-diphosphate geranyltrans-transferase
R02004 11 
R02006 11 Geranyl-diphosphate pyrophosphate-lyase (cyclizing,sabinene-hydrate-forming)
R02007 11 (+)-Bornyl-diphosphate lyase (decyclizing)
R02009 11 geranyldiphosphate diphosphate lyase (myrcene forming)
R02010 11 
R02011 11 
R02012 11 geranyldiphosphate diphosphate lyase (pinene forming)
R02013 11 geranyldiphosphate diphosphate lyase (limonene forming)
R02032 11 6-Phospho-2-dehydro-D-gluconate:NAD+ 2-oxidoreductase
R02034 11 6-Phospho-D-gluconate:NADP+ 2-oxidoreductase
R02325 11 dCTP aminohydrolase
R02326 11 ATP:nucleoside-diphosphate phosphatransferase
R02327 11 dCTP:uridine 5'-phosphotransferase
R02331 11 ATP:nucleoside-diphosphate phosphatransferase
R02412 11 ATP:shikimate 3-phosphotransferase
R02414 11 Shikimate:NADP+ 5-oxidoreductase
R02437 11 L-Rhamnose ketol-isomerase
R02655 11 Gentisate aldehyde:NAD+ oxidoreductase
R02657 11 
R02705 11 ATP:N-acyl-D-mannosamine 6-phosphotransferase
R02707 11 
R02727 11 alpha,alpha-Trehalose:orthophosphate beta-D-glucosyltransferase
R02737 11 UDPglucose:D-glucose-6-phosphate 1-alpha-D-glucosyltransferase
R02781 11 L-Glutamine:2,4,6/3,5-pentahydroxycyclohexanone aminotransferase
R02782 11 2,4,6/3,5-Pentahydroxycyclohexanone hydro-lyase
R02868 11 dATP:D-hexose 6-phosphotransferase
R02937 11 Carbamoyl-phosphate:oxamate carbamoyltransferase
R03012 11 L-Histidinol:NAD+ oxidoreductase
R03181 11 4-Maleylacetoacetate cis-trans-isomerase
R03186 11 
R03222 11 Protoporphyrinogen-IX:oxygen oxidoreductase
R03269 11 N-[(R)-4'-Phosphopantothenoyl]-L-cysteine carboxy-lyase
R03297 11 UDPglucose:gallate beta-D-glucosyltransferase
R03299 11 3-Hydroxyphenylacetate,NADH:oxygen oxidoreductase (3-hydroxylating)
R03384 11 ATP:1-amino-1-deoxy-scyllo-inositol 4-phosphotransferase
R03396 11 GDP-6-deoxy-D-talose:NAD+ 4-oxidoreductase
R03397 11 GDP-6-deoxy-D-mannose:NAD+ 4-oxidoreductase
R03398 11 GDP-6-deoxy-D-talose:NADP+ 4-oxidoreductase
R03399 11 GDP-6-deoxy-D-mannose:NADP+ 4-oxidoreductase
R03421 11 N4-(beta-N-Acetyl-D-glucosaminyl)-L-asparagine amidohydrolase
R03549 11 Gallate:oxygen 3,4-oxidoreductase (decyclizing)
R03550 11 Gallate:oxygen 4,5-oxidoreductase (decyclizing)
R03551 11 
R03625 11 UDPglucose:2-hydroxy-2-methylpropanenitrilebeta-D-glucosyltransferase
R03730 11 
R03733 11 L-Threonate:NAD+ 3-oxidoreductase
R04147 11 
R04418 11 5-carboxymethyl-2-hydroxymuconic-semialdehyde:NAD+ oxidoreductase
R04419 11 5-Carboxymethyl-2-hydroxymuconic-semialdehyde:NADP+ oxidoreductase
R04457 11 6,7-Dimethyl-8-(1-D-ribityl)lumazine:6,7-dimethyl-8-(1-D-ribityl)lumazine 2,3-butanediyltransferase
R04512 11 3-D-Glucuronosyl-N2,6-disulfo-beta-D-glucosamine glucuronohydrolase
R04747 11 Hexanoyl-CoA:acetyl-CoA C-acyltransferase
R04785 11 L-Dehydroascorbate lactonohydrolase
R05083 11 
R05087 11 
R05249 11 Resorcinol,NADPH:oxogen oxidoreductase (2-hydroxylating)
R05328 11 ADP-glucose:sn-glycerol-3-phosphate 2-b-D-glucosyltransferase
R05331 11 Isovaleryl-CoA:malonyl-CoA acyltransferase
R05444 11 
R05468 11 
R05659 11 
R05692 11 GDP-L-fucose:NADP+ 4-oxidoreductase (3,5-epimerizing)
R05765 11 geranyldiphosphate diphosphate lyase (pinene forming)
R05766 11 geranyldiphosphate diphosphate lyase (pinene forming)
R05775 11 UDP-6-sulfo-6-deoxyglucose sulfohydrolase
R05790 11 alpha-D-mannosyl-3-phosphoglycerate phosphohydrolase
R05884 11 isopentenyl-diphosphate:NAD(P)+ oxidoreductase
R06120 11 geranyldiphosphate diphosphate lyase [(+)-(R)-limonene-forming]
R06594 11 
R07059 11 
R07406 11 
R00049 12 1-O-Galloyl-beta-D-glucose:1-O-galloyl-beta-D-glucoseO-galloyltransferase
R00058 12 1,2-Benzenediol:oxygen oxidoreductase
R00066 12 6,7-Dimethyl-8-(1-D-ribityl)lumazine:6,7-dimethyl-8-(1-D-ribityl)lumazine 2,3-butanediyltransferase
R00075 12 S-adenosyl-L-methionine:S-adenosyl-L-methionine3-amino-3-carboxypropyltransferase
R00080 12 Catechol:oxygen oxidoreductase (dimerizing)
R00175 12 S-Adenosyl-L-methionine hydrolase
R00178 12 S-Adenosyl-L-methionine carboxy-lyase
R00179 12 S-Adenosyl-L-methionine methylthioadenosine-lyase
R00180 12 S-Adenosyl-L-methionine alkyltransferase (cyclizing)
R00416 12 UTP:N-acetyl-alpha-D-glucosamine-1-phosphate uridylyltransferase
R00418 12 UDP-N-acetyl-D-glucosamine 4-epimerase
R00420 12 UDP-N-acetyl-D-glucosamine 2-epimerase
R00421 12 UDP-N-acetyl-D-glucosamine:NAD+ 6-oxidoreductase
R00422 12 
R00423 12 
R00458 12 N6-Acyl-L-lysine amidohydrolase
R00501 12 
R00502 12 UTP:alpha-D-hexose-1-phosphate uridylyltransferase
R00503 12 UDPgalactose:D-glucose 4-beta-D-galactosyltransferase
R00504 12 UDPgalactose:UDP-N-acetyl-D-glucosamine galactosephosphotransferase
R00505 12 UDP-D-galactopyranose furanomutase
R00515 12 CTP pyrophosphohydrolase
R00568 12 CTP aminohydrolase
R00569 12 CTP diphosphohydrolase
R00570 12 ATP:nucleoside-diphosphate phosphatransferase
R00572 12 CTP:pyruvate O2-phosphotransferase
R00574 12 CTP pyriphosphate-lyase (cyclizing)
R00649 12 S-Adenosyl-L-methionine:L-methionine S-methyltransferase
R00650 12 S-Adenosyl-L-methionine:L-homocysteine S-methyltransferase
R00660 12 Phosphoenolpyruvate:UDP-N-acetyl-D-glucosamine1-carboxyvinyl-transferase
R00702 12 Farnesyl-diphosphate:farnesyl-diphosphate farnesyltransferase
R00767 12 CTP:D-fructose-6-phosphate 1-phosphotransferase
R00809 12 UDPgalactose:sucrose 6F-alpha-D-galactosyltransferase
R00814 12 trans-1,2-dihydrobenzene-1,2-diol:NADP+ oxidoreductase
R00816 12 Catechol:oxygen 2,3-oxidoreductase(decyclizing)
R00817 12 Catechol:oxygen 1,2-oxidoreductase(decyclizing)
R00819 12 Benzoate,NADH:oxygen oxidoreductase (1,2-hydroxylating,decarboxylating)
R00820 12 1,6-dihydroxycyclohexa-2,4-diene-1-carboxylate:NAD+ oxidoreductase(decarboxylating)
R00827 12 S-Adenosyl-L-methionine:catechol O-methyltransferase
R00828 12 2-nitrophenol,NADPH:oxygen 2-oxidoreductase (2-hydroxylating,nitrite-forming)
R00853 12 UDPgalactose:sn-glycerol-3-phosphate 2-alpha-D-galactosyltransferase
R00854 12 UDPgalactose:sn-glycerol-3-phosphate 1-alpha-D-galactosyltransferase
R00856 12 CTP:sn-glycerol-3-phosphate cytidylyltransferase
R00911 12 beta-Alanyl-L-lysine hydrolase
R00955 12 UDPglucose:alpha-D-galactose-1-phosphate uridylyltransferase
R00956 12 CTP:D-glucose-1-phosphate cytidylyltransferase
R01092 12 ATP:D-galactose 1-phosphotransferase
R01094 12 D-Galactose:NAD+ 1-oxidoreductase
R01096 12 D-Galactose:NADP+ 1-oxidoreductase
R01097 12 D-Galactose:NADP+ 1-oxidoreductase
R01098 12 D-Galactose:oxygen 6-oxidoreductase
R01099 12 D-Galactose:oxygen 6-oxidoreductase
R01100 12 Lactose galactohydrolase
R01104 12 Galactosylglycerol galactohydrolase
R01117 12 CTP:N-acylneuraminate cytidylyltransferase
R01153 12 S-Adenosyl-L-methionine:putrescine N-methyltransferase
R01159 12 
R01160 12 Acetyl-CoA:L-histidine N-acetyltransferase
R01161 12 
R01163 12 L-Histidinal:NAD+ oxidoreductase
R01164 12 L-Histidine:beta-alanine ligase (AMP-forming)
R01167 12 L-Histidine carboxy-lyase
R01168 12 L-Histidine ammonia-lyase
R01188 12 S-Adenosyl-L-methionine:myo-inositol 1-O-methyltransferase
R01189 12 S-Adenosyl-L-methionine:myo-inositol 3-O-methyltransferase
R01190 12 S-Adenosyl-L-methionine:myo-inositol 4-O-methyltransferase
R01191 12 myo-Inositol 6-O-methyltransferase
R01192 12 UDPgalactose:myo-inositol 1-alpha-D-galactosyltransferase
R01194 12 1-alpha-D-Galactosyl-myo-inositol galactohydrolase
R01205 12 UDPgalactose:N-acetyl-D-glucosamine 4-beta-D-galactosyltransferase
R01269 12 S-Adenosyl-L-methionine:nicotinamide N-methyltransferase
R01293 12 4-hydroxybenzaldehyde:NAD+ oxidoreductase
R01294 12 4-Hydroxybenzaldehyde:NADP+ oxidoreductase
R01297 12 4-hydroxybenzoate,NADH:oxygen oxidoreductase (1-hydroxylating,decarboxylating)
R01299 12 4-hydroxybenzoate,NADPH:oxygen oxidoreductase (1-hydroxylating,decarboxylating)
R01300 12 4-Hydroxybenzoate:CoA ligase (AMP-forming)
R01302 12 
R01304 12 UDPglucose:4-hydroxybenzoate 4-O-beta-D-glucosyltransferase
R01305 12 2,4'-Dihydroxyacetophenone oxidoreductase (C-C-bond-cleaving)
R01329 12 Epimelibiose galactohydrolase
R01364 12 4-Fumarylacetoacetate fumarylhydrola
R01384 12 UDP-D-glucuronate carboxy-lyase
R01385 12 UDPglucuronate 4-epimerase
R01386 12 
R01387 12 UDPglucuronate 5'-epimerase
R01549 12 dATP:uridine 5'-phosphotransferase
R01663 12 dCMP aminohydrolase
R01664 12 2'-Deoxycytidine 5'-monophosphate phosphohydrolase
R01665 12 ATP:CMP phosphotransferase
R01667 12 dCDP nucleotidohydrolase
R01721 12 S-Adenosyl-L-methionine:nicotinate N-methyltransferase
R01806 12 Acetyl-CoA:N-acetylneuraminate 4-O-acetyltransferase
R01807 12 Acetyl-CoA:N-acetylneuraminate 7-O-acetyltransferase
R01808 12 Acetyl-CoA:N-acetylneuraminate 9-O-acetyltransferase
R01810 12 N-Acyl-O-acetylneuraminate O-acetylesterase
R01846 12 CTP:Sedoheptulose 7-phosphate 1-phosphotransferase
R01855 12 2'-Deoxyguanosine 5'-triphosphate pyrophosphohydrolase
R01856 12 dGTP triphosphohydrolase
R01880 12 dGTP:uridine 5'-phosphotransferase
R01883 12 S-Adenosyl-L-methionine:guanidinoacetate N-methyltransferase
R01887 12 gamma-Amino-gamma-cyanobutanoate aminohydrolase
R01951 12 GTP:L-fucose-1-phosphate guanylyltransferase
R01991 12 L-Histidine:4-aminobutanoate ligase (AMP-forming)
R02037 12 S-Adenosyl-L-methionine:ethanolamine-phosphate N-methyltransferase
R02038 12 CTP:ethanolamine-phosphate cytidylyltransferase
R02061 12 trans,trans-Farnesyl-diphosphate:isopentenyl-diphosphatefarnesyltranstransferase
R02100 12 dUTP nucleotidohydrolase
R02204 12 L-Pipecolate:oxygen 1,6-oxidoreductase
R02273 12 5-Aminopentanamide amidohydrolase
R02303 12 ATP:farnesyl-diphosphate phosphotransferase
R02305 12 2-trans,6-trans-farnesyldiphosphate diphosphate-lyase (cyclizing,pentalenene-forming)
R02306 12 trans,trans-Farnesyl-diphosphate sesquiterpenoid-lyase
R02307 12 trans,trans-Farnesyl-diphosphate farnesyltransferase (bicyclizing)
R02310 12 trans,trans-Farnesyl-diphosphate sesquiterpenoid-lyase
R02311 12 2-trans,6-trans-Farnesyl-diphosphate diphosphate-lyase (cyclizing,(+)-delta-cadinene-forming)
R02313 12 N6-(L-1,3-Dicarboxypropyl)-L-lysine:NAD+ oxidoreductase
R02315 12 N6-(L-1,3-Dicarboxypropyl)-L-lysine:NADP+ oxidoreductase
R02317 12 
R02330 12 dUTP nucleotidohydrolase
R02332 12 dUTP:uridine 5'-phosphotransferase
R02468 12 (-)-Limonene,NADPH:oxygen oxidoreductase (6-hydroxylating)
R02469 12 (-)-limonene,NADPH:oxygen oxidoreductase (3-hydroxylating)
R02470 12 (-)-Limonene,NADPH:oxygen oxidoreductase (7-hydroxylating)
R02489 12 Gentisate carboxy-lyase
R02656 12 Gentisate:oxygen 1,2-oxidoreductase (decyclizing)
R02852 12 D-2,6-Diaminohexanoic acid 5,6-aminomutase
R02921 12 CTP:D-ribitol-5-phosphate cytidylyltransferase
R02926 12 Melibiitol galactohydrolase
R03001 12 D-Methionine:pyruvate aminotransferase
R03014 12 ATP:L-rhamnulose 1-phosphotransferase
R03035 12 ATP:pantetheine-4'-phosphate adenylyltransferase
R03036 12 Dephospho-CoA nucleotidohydrolase
R03102 12 L-2-Aminoadipate-6-semialdehyde:NAD+ 6-oxidoreductase
R03103 12 L-2-Aminoadipate-6-semialdehyde:NADP+ 6-oxidoreductase
R03106 12 
R03168 12 Acetyl-CoA:N6-hydroxy-L-lysine 6-acetyltransferase
R03194 12 S-Adenosyl-L-methionine:uroporphyrin-III C-methyltransferase
R03237 12 CTP:D-Tagatose 6-phosphate 1-phosphotransferase
R03275 12 (3S)-3,6-Diaminohexanoate 5,6-aminomutase
R03304 12 S-Adenosyl-L-methionine:catechol O-methyltransferase
R03307 12 2-Carboxy-2,5-dihydro-5-oxofuran-2-acetate lyase (decyclizing)
R03308 12 3-Carboxy-2,5-dihydro-5-oxofuran-2-acetate lyase (decyclizing)
R03317 12 UDP-N-acetyl-D-mannosamine:NAD+ 1-oxidoreductase
R03351 12 CTP:3-deoxy-D-manno-octulosonate cytidylyltransferase
R03460 12 Phosphoenolpyruvate:3-phosphoshikimate5-O-(1-carboxyvinyl)-transferase
R03477 12 L-Arginine:1-amino-1-deoxy-scyllo-inositol-4-phosphateamindinotransferase
R03542 12 alpha-Aminopropiononitrile aminohydrolase
R03879 12 
R03891 12 Benzene-1,2,4-triol:oxygen 1,2-oxidoreductase (decyclizing)
R03960 12 (3R)-beta-Leucine:NAD+ oxidoreductase(deaminating)
R04029 12 N6-Acetyl-L-lysine:2-oxoglutarate aminotransferase
R04061 12 Benzene-1,2,4-triol:oxygen 1,2-oxidoreductase (decyclizing)
R04175 12 
R04231 12 (R)-4'-Phosphopantothenate:L-cysteine ligase
R04233 12 (R)-4'-Phosphopantothenate:L-cysteine ligase
R04247 12 CTP:ethanolamine-phosphate cytidylyltransferase
R04277 12 2-Pyrone-4,6-dicarboxylate lactonohydrolase
R04280 12 3-O-Methylgallate:oxygen 4,5-oxidoreductase (decyclizing)
R04379 12 5-Carboxymethyl-2-hydroxymuconatedelta2,delta4-2-oxo,delta3-isomerase
R04453 12 4-Carboxy-2-hydroxy-cis,cis-muconate-6-semialdehyde:NADP+6-oxidoreductase
R04482 12 4-Carboxy-2-oxo-3-hexenedioate delta2,delta4-2-oxo,delta3-isomerase
R04488 12 
R04489 12 2-Hydroxy-2-hydropyrone-4,6-dicarboxylate lyase (decyclizing)
R04736 12 L-2-Amino-hexano-6-lactam racemase
R04745 12 (S)-Hydroxyoctanoyl-CoA:NAD+ oxidoreductase
R05122 12 
R05208 12 Mercaptoethanol:cyanide sulfurtransferase
R05228 12 Penicillin-N,2-oxoglutarate:oxygen oxidoreductase (ring-expanding)
R05301 12 penicillin-N,2-oxoglutarate:oxygen oxidoreductase (ring-expanding)
R05351 12 
R05469 12 
R05555 12 Farnesyl diphosphate:Isopentenyl diphosphate farnesyl transferase
R05633 12 CTP: 2-C-Methyl-D-erythritol 4-phosphate cytidylyltransferase
R05660 12 
R05763 12 S-adenosyl-L-methionine:(E)-prop-1-ene-1,2,3-tricarboxylate2'-O-methyltransferase
R05764 12 S-adenosyl-L-methionine:(E)-prop-1-ene-1,2,3-tricarboxylate3'-O-methyltransferase
R05780 12 thiocyanate aminohydrolase
R05791 12 2-(beta-D-glucosyl)-sn-glycerol-3-phosphate phosphohydrolase
R05838 12 pyridoxine 5'-phosphate synthase
R05842 12 ethylene oxide hydrolase
R06119 12 (R)-limonene,NADPH: oxygen oxidoreductase (6-hydroxylating)
R06223 12 
R06398 12 (+)-limonene,NADH:oxygen oxidoreductase
R06523 12 trans,trans-farnesyl-diphosphate diphosphate-lyase (cyclizing,vetispiradiene-forming)
R06524 12 S-adenosyl-L-methionine:homoprotocatechuate O-methyltransferase
R06740 12 diamine oxidase
R06853 12 
R06895 12 coproporphyrinogen-III:S-adenosyl-L-methionineoxidoreductase(decarboxylating)
R07060 12 
R07132 12 D-galactose:NADP+ 1-oxidoreductase
R07237 12 S-adenosyl-L-methionine:uroporphyrinogen-III C-methyltransferase
R07243 12 S-adenosyl-L-methionine:sarcosine N-methyltransferase
R07244 12 S-adenosyl-L-methionine:N,N-dimethylglycine N-methyltransferase
R07251 12 acyl-CoA:malonyl-CoA C-acyltransferase (decarboxylating, oxoacyl-and enoyl-reducing, thioester-hydrolysing)
R07286 12 3-mercaptopyruvate:cyanide sulfurtransferase
R07396 12 
R00130 13 ATP:dephospho-CoA 3'-phosphotransferase
R00278 13 Pyridoxine 5-phosphate:oxygen oxidoreductase (deaminating)
R00510 13 Cytidine-5'-monophosphate phosphoribo(deoxyribo)hydrolase
R00511 13 Cytidine-5'-monophosphate phosphohydrolase
R00512 13 ATP:CMP phosphotransferase
R00514 13 CDP diphosphohydrolase
R00549 13 ATP:riboflavin 5'-phosphotransferase
R00550 13 D-Glucose-1-phosphate:riboflavin 5'-phosphotransferase
R00855 13 CDPglycerol phosphoglycerohydrolase
R00895 13 L-Cysteine:2-oxoglutarate aminotransferase
R00896 13 L-Cysteine:2-oxoglutarate aminotransferase
R00985 13 Chorismate pyruvate-lyase (amino-accepting)
R00986 13 Chorismate pyruvate-lyase (amino-accepting)
R01120 13 
R01166 13 Nalpha-(beta-alanyl)-L-histidine hydrolase
R01295 13 benzoate,NADPH:oxygen oxidoreductase(4-hydroxylating)
R01301 13 4-Hydroxybenzoyl-CoA hydrolase
R01401 13 Methylthioadenosine methylthioribohydrolase
R01402 13 5'-Methylthioadenosine:orthophosphatemethylthio-D-ribosyltransferase
R01425 13 Benzoylagmatine amidohydrolase
R01471 13 UTP:alpha-D-xylose-1-phosphate uridylyltransferase
R01473 13 UDP-L-arabinose 4-epimerase
R01474 13 
R01537 13 
R01566 13 Creatine amidinohydrolase
R01666 13 ATP:deoxycitidine 5'-phosphotransferase
R01678 13 Lactose galactohydrolase
R01679 13 Lactose 6-phosphate galactohydrolase
R01714 13 5-O-(1-Carboxyvinyl)-3-phosphoshikimate phosphate-lyase
R01715 13 Chorismate pyruvatemutase
R01716 13 Chorismate:L-glutamine amido-ligase
R01717 13 Chorismate hydroxymutase
R01732 13 Riboflavin hydrolase
R01881 13 ATP:creatine N-phosphotransferase
R01882 13 N-Phosphocreatine hydrolase
R01884 13 Creatinine amidohydrolase
R01911 13 pyridoxine-5'-phosphate phosphohydrolase
R01920 13 S-Adenosylmethioninamine:putrescine 3-aminopropyltransferase
R01992 13 alpha-Aminobutyryl histidine hydrolase
R02063 13 
R02064 13 Geranylgeranyl-diphosphate pyrophosphate-lyase (cyclizing)
R02065 13 Geranylgeranyl-diphosphate:geranylgeranyl-diphosphategeranylgeranyltransferase
R02068 13 ent-Copalyl-diphosphate lyase
R02144 13 S-Adenosyl-L-methionine:carnosine N-methyltransferase
R02150 13 1H-Imidazole-4-ethanamine:oxygen oxidoreductase (deaminating)(copper-containing)
R02152 13 
R02153 13 L-Glutamate:histamine ligase
R02154 13 L-Glutamate:histamine ligase
R02155 13 S-Adenosyl-L-methionine:histamine N-tele-methyltransferase
R02201 13 L-Pipecolate:NAD+ 2-oxidoreductase
R02203 13 L-Pipecolate:NADP+ 2-oxidoreductase
R02274 13 5-Aminopentanoate:2-oxoglutarate aminotransferase
R02276 13 5-Acetamidopentanoate amidohydrolase
R02363 13 Hydroquinone:oxygen oxidoreductase
R02365 13 Cellobiose:quinone 1-oxidoreductase
R02411 13 1-alpha-D-Galactosyl-myo-inositol:sucrose6-alpha-D-galactosyltransferase
R02426 13 CDPglucose 4,6-hydro-lyase
R02485 13 Deoxycytidine aminohydrolase
R02563 13 CDPethanolamine:L-serine ethanolaminephosphotransferase
R02604 13 
R02634 13 
R02636 13 UDP-D-galacturonate carboxy-lyase
R02672 13 4-Hydroxybenzoylformate carboxy-lyase
R02673 13 (S)-2-Hydroxy-2-(4-hydroxyphenyl)acetate:oxygen 1-oxidoreductase
R02676 13 4-Hydroxymandelonitrile hydroxybenzaldehyde-lyase
R02762 13 2-Hydroxymuconate semialdehyde:NAD+ 6-oxidoreductase
R02763 13 
R02821 13 Trimethylaminoacetate:L-homosysteine S-methyltransferase
R02872 13 Presqualene diphosphate:farnesyl-diphosphate farnesyltransferase
R02874 13 Squalene,hydrogen-donor:oxygen oxidoreductase (2,3-epoxidizing)
R02875 13 
R02876 13 
R02914 13 4,5-Dihydro-4-oxo-5-imidazolepropanoate hydro-lyase
R02988 13 3-oxoadipate:NAD+ oxidoreductase
R02989 13 3-oxoadipate:NADP+ oxidoreductase
R03033 13 D-Galactonate hydro-lyase
R03034 13 D-Galactono-1,4-lactone hydroxyacylhydrolase
R03064 13 acetyl-CoA:deacetylcephalosporin-C O-acetyltransferase
R03104 13 3-Mercaptolactate:NAD+ oxidoreductase
R03114 13 (-)-trans-Carveol:NADP+ oxidoreductase
R03191 13 UDP-N-acetylmuramate:NADP+ oxidoreductase
R03192 13 UDP-N-acetylmuramate:NADP+ oxidoreductase
R03261 13 (-)-trans-isopiperitenol:NAD+ oxidoreductase
R03286 13 N(pai)-Methyl-L-histidine:beta-alanine ligase (AMP-forming)
R03349 13 L-erythro-3,5-diaminohexanoate:NAD+ oxidoreductase (deaminating)
R03375 13 CTP:N-methylethanolamine-phosphate cytidylyltransferase
R03470 13 4-Carboxymuconolactone carboxy-lyase
R03496 13 1-Guanidino-1-deoxy-scyllo-inositol-4-phosphate 4-phosphohydrolase
R03616 13 Galactosylglycerol galactohydrolase
R03741 13 
R03868 13 3-Maleylpyruvate cis-trans-isomerase
R03892 13 
R03945 13 Perillyl-alcohol:NAD+ oxidoreductase
R03947 13 S-Adenosyl-L-methionine:uroporphyrin-III C-methyltransferase
R03948 13 S-Adenosyl-L-methionine:precorrin-4 C20-methyltransferase
R03959 13 2,5-Dihydro-5-oxofuran-2-acetate lyase (decyclizing)
R04027 13 Amine:oxygen oxidoreductase (deaminating) (copper-containing)
R04069 13 
R04133 13 5-Oxopent-3-ene-1,2,5-tricarboxylate carboxy-lyase
R04142 13 
R04174 13 6-Acetamido-2-oxohexanoate amidohydrolase
R04185 13 (S)-3-(Imidazol-5-yl)lactate:NAD+ oxidoreductase
R04186 13 (S)-3-(Imidazol-5-yl)lactate:NADP+ oxidoreductase
R04278 13 2-Hydroxy-2-hydropyrone-4,6-dicarboxylate:NAD+ 6-oxidoreductase
R04279 13 2-Hydroxy-2-hydropyrone-4,6-dicarboxylate:NADP+ 6-oxidoreductase
R04289 13 
R04357 13 citrate:N6-acetyl-N6-hydroxy-L-lysine ligase (ADP-forming)
R04380 13 5-Oxopent-3-ene-1,2,5-tricarboxylate carboxy-lyase
R04399 13 
R04417 13 
R04531 13 UDPgalactose:beta-D-galactosyl-1,4-N-acetyl-D-glucosamine3-alpha-D-galactosyltransferase
R04532 13 CMP-N-acetylneuraminate:beta-D-galactosyl-1,4-N-acetyl-beta-D--glucosamine alpha-2,6-N-acetylneuraminyltransferase
R04687 13 2,5-Diaminohexanoate:NAD+ oxidoreductase (deaminating)
R04688 13 2,5-Diaminohexanoate:NADP+ oxidoreductase (deaminating)
R04746 13 (S)-Hydroxyoctanoyl-CoA hydro-lyase
R04781 13 4-Carboxy-4-hydroxy-2-oxoadipate hydro-lyase
R04874 13 
R04876 13 
R05067 13 
R05229 13 
R05230 13 
R05246 13 
R05326 13 beta-D-Galactopyranosyl-(13)-N-acetyl-D-hexosamine:phosphategalactosyltransferase
R05334 13 
R05399 13 1,2,4-trihydroxybenzene:NAD oxidoreductase
R05482 13 
R05552 13 
R05621 13 
R05622 13 
R05634 13 ATP: 4-(Cytidine 5'-diphospho)-2-C-methyl-D-erythritol2-phosphotransferase
R05661 13 
R05707 13 reduced-riboflavin:NADP+ oxidoreductase
R05769 13 UDP-glucose:hydroquinone-O-b-D-glucosyltransferase
R05784 13 limonene-1,2-epoxide hydrolase
R06117 13 (+)-trans-carveol: NAD+ oxidoreductase
R06298 13 (+)-Copalyl-diphosphate lyase (decyclizing)
R06305 13 Geranylgeranyl-diphosphate diphosphate-lyase (cyclizing, taxadieneforming)
R06312 13 
R06321 13 
R06447 13 di-trans,poly-cis-Decaprenyl-diphosphate:isopentenyl-diphosphateundecaprenylcistransferase
R06603 13 
R06741 13 
R06851 13 phenol,NADPH:oxygen oxidoreductase (2-hydroxylating)
R06854 13 
R06868 13 S-Adenosyl-L-methionine:methylethanolamine phosphateN-methyltransferase
R06894 13 
R06989 13 2,5-Dihydro-5-oxofuran-2-acetate lyase (decyclizing)
R07188 13 benzoate,NADH:oxygen oxidoreductase (1,2-hydroxylating)
R07231 13 S-adenosyl-L-methionine:histamine N-tele-methyltransferase
R07238 13 S-adenosyl-L-methionine:precorrin-1 C-methyltransferase
R07277 13 nicotianamine:2-oxoglutarate aminotransferase
R07322 13 squalene mutase (cyclizing)
R07323 13 squalene mutase (cyclizing)
R00007 14 4-Hydroxy-4-methyl-2-oxoglutarate pyruvate-lyase
R00039 14 Raffinose:raffinose alpha-D-galactosyltransferase
R00069 14 
R00091 14 CoA:NAD+ oxidoreductase
R00161 14 ATP:FMN adenylyltransferase
R00173 14 pyridoxal-5'-phosphate phosphohydrolase
R00350 14 4-Hydroxy-4-carboxymethyl-2-oxoglutarate pyruvate-lyase
R00513 14 ATP:cytidine 5'-phosphotransferase
R00516 14 UTP:cytidine 5'-phosphotransferase
R00517 14 GTP:cytidine 5'-phosphotransferase
R00548 14 Riboflavin-5-phosphate phosphohydrolase (acid optimum)
R00813 14 cis-1,2-dihydroxycyclohexa-3,5-diene-1-carboxylate:NAD+oxidoreductase
R00818 14 salicylate,NADH:oxygen oxidoreductase (1-hydroxylating,decarboxylating)
R00823 14 Anthranilate,NADH:oxygen oxidoreductase (1,2-hydroxylating,deaminating, decarboxylating)
R00825 14 Anthranilate,NADPH:oxygen oxidoreductase (1,2-hydroxylating,deaminating, decarboxylating)
R00962 14 ITP:cytidine 5'-phosphotransferase
R00974 14 Cytosine aminohydrolase
R00979 14 ATP:anthranilate N-adenylyltransferase
R00980 14 Anthranilate,NADPH:oxygen oxidoreductase (3-hydroxylating,deaminating)
R00982 14 Anthranilate:CoA ligase (AMP-forming)
R00984 14 S-Adenosyl-L-methionine:anthranilate N-methyltransferase
R00989 14 Malonyl-CoA:anthranilate N-malonyltransferase
R00990 14 2-Aminobenzoate carboxy-lyase
R00991 14 
R01073 14 N-(5-Phospho-D-ribosyl)anthranilate:pyrophosphatephosphoribosyl-transferase
R01085 14 3-Fumarylpyruvate acylhydrolase
R01103 14 Raffinose galactohydrolase
R01147 14 Pyridoxamine-5'-phosphate:2-oxoglutarate aminotransferase
R01373 14 Prephenate hydro-lyase (decarboxylating)
R01422 14 Benzoate:CoA ligase (AMP-forming)
R01548 14 dATP:cytidine 5'-phosphotransferase
R01580 14 Pyridoxamine-5'-phosphate:2-oxoglutarate aminotransferase
R01708 14 Pyridoxine:NADP+ 4-oxidoreductase
R01711 14 Pyridoxine:oxygen oxidoreductase (deaminating)
R01728 14 Prephenate:NAD+ oxidoreductase(decarboxylating)
R01730 14 Prephenate:NADP+ oxidoreductase(decarboxylating)
R01731 14 L-Aspartate:2-oxoglutarate aminotransferase
R01816 14 Anthranilate,tetrahydrobiopterin:oxygen oxidoreductase(3-hydroxylating)
R01878 14 Cytidine aminohydrolase
R01909 14 ATP:pyridoxal 5'-phosphotransferase
R01910 14 Primary alcohol:(acceptor) oxidoreductase
R01912 14 UDPglucose:pyridoxine 5'-O-beta-D-glucosyltransferase
R01914 14 Spermidine:(acceptor) oxidoreductase
R01916 14 N1-Acetylspermidine amidohydrolase
R01917 14 gamma-L-Glutamyl-L-cysteinyl-glycine:spermidine ligase (ADP-forming)[spermidine is numbered so that atom N-1 is in the amino group ofthe aminopropyl part of the molecule]
R01919 14 Spermidine:putrescine 4-aminobutyltransferase(propane-1,3-diamine-forming)
R01980 14 ATP:D-galacturonate 1-phosphotransferase
R02091 14 dGTP:cytidine 5'-phosphotransferase
R02137 14 Cytidine ribohydrolase
R02288 14 4-imidazolone-5-propanoate amidohydrolase
R02296 14 Cytidine:orthophosphate alpha-D-ribosyltransferase
R02371 14 dCTP:cytidine 5'-phosphotransferase
R02372 14 dUTP:cytidine 5'-phosphotransferase
R02401 14 glutarate-semialdehyde:NAD+ oxidoreductase
R02410 14 Raffinose fructohydrolase
R02817 14 Serine-phosphoethanolamine ethanolaminephosphohydrolase
R02861 14 
R02869 14 S-Adenosylmethioninamine:putrescine 3-aminopropyltransferase
R02922 14 Creatinine iminohydrolase
R02942 14 Acetylsalicylate O-acetylhydrolase
R02990 14 Succinyl-CoA:3-oxoadipate CoA-transferase
R02991 14 4-Carboxymethylbut-3-en-4-olide enol-lactonohydrolase
R03037 14 Isochorismate pyruvate-hydrolase
R03062 14 Cephalosporin-C acetylhdrolase
R03063 14 cephalosporin-C:2-oxoglutarate aminotransferase
R03079 14 
R03193 14 UDP-N-acetylmuramate:L-alanine ligase (ADP-forming)
R03199 14 (S)-2,3-Epoxysqualene mutase (cyclizing, lanosterol-forming)
R03200 14 (S)-2,3-Epoxysqualene mutase (cyclizing, cycloartenol-forming)
R03201 14 
R03288 14 beta-Alanyl-N(pai)-methyl-L-histidine hydrolase
R03387 14 ATP:2-dehydro-3-deoxy-galactonokinase
R03391 14 CDP-4-dehydro-3,6-dideoxy-D-glucose:NAD+ 3-oxydoreductase
R03392 14 CDP-4-dehydro-3,6-dideoxy-D-glucose:NADP+ 3-oxydoreductase
R03418 14 1-alpha-D-Galactosyl-myo-inositol:raffinose galactosyltransferase
R03776 14 trans-Oct-2-enoyl-CoA reductase
R03794 14 (S)-2-Hydroxy-2-phenylacetate,tetrahydrobiopterin:oxygenoxidoreductase (4-hydroxylating)
R03950 14 S-Adenosyl-L-methionine:uroporphyrin-III C-methyltransferase
R03966 14 
R04065 14 Imidazole acetaldehyde:NAD+ oxidoreductase
R04066 14 imidazole-4-acetate,NADH:oxygen oxidoreductase (5-hydroxylating)
R04068 14 Imidazole-4-acetate:5-phosphoribosyl-diphosphate ligase (ADP- andpyrophosphate- forming)
R04131 14 
R04132 14 
R04134 14 
R04143 14 ATP:S5-methyl-5-thio-D-ribose 1-phosphotransferase
R04161 14 (S)-4-Hydroxymandelate racemase
R04215 14 CTP:N-acylneuraminate cytidylyltransferase
R04218 14 prephytoene diphosphate:geranylgeranyl-diphosphategeranylgeranyltransferase
R04234 14 D-4-Hydroxyphenylglycine:2-oxoglutarate aminotransferase
R04260 14 2-Oxo-2,5-dihydrofuran-5-acetate delta3-delat2-isomerase
R04282 14 
R04296 14 UDPglucose:(S)-4-hydroxymandelonitrile beta-D-glucosyltransferase
R04420 14 5-Methylthio-5-deoxy-D-ribose-1-phosphate ketol-isomerase
R04674 14 N-Methylhistamine:oxygen oxidoreductase (deaminating)(copper-containing)
R04895 14 
R05092 14 ent-Copalyl-diphosphate diphosphate-lyase
R05128 14 
R05129 14 
R05217 14 precorrin-3A,NADH:oxygen oxidoreductase (20-hydroxylating)
R05236 14 4-Hydroxymuconic-semialdehyde:NAD+ oxidoreductase
R05244 14 NADPH:p-benzoquinone oxidoreductase
R05302 14 
R05335 14 
R05378 14 2-Deoxy-5-keto-D-gluconic acid 6-phosphate Dihydroxyacetonephosphate-lyase
R05553 14 4-amino-4-deoxychorismate pyruvate-lyase
R05637 14 2-Phospho-4-(cytidine 5'-diphospho)-2-C-methyl-D-erythritolCMP-lyase (cyclizing)
R05705 14 FMNH2:NAD+ oxidoreductase
R05706 14 FMNH2:NADP+ oxidoreductase
R05840 14 
R06299 14 Copalyl-diphosphate diphosphate-lyase (cyclizing)
R06300 14 Copalyl-diphosphate diphosphate-lyase (cyclizing)
R06301 14 Copalyl-diphosphate diphosphate-lyase (cyclizing)
R06302 14 Copalyl-diphosphate diphosphate-lyase (cyclizing)
R06303 14 Copalyl-diphosphate diphosphate-lyase (cyclizing)
R06304 14 Copalyl-diphosphate diphosphate-lyase (cyclizing)
R06314 14 
R06315 14 
R06366 14 Aldehyde:NAD+ oxidoreductase
R06372 14 Carvone reductase
R06399 14 limonene-1,2-diol:(acceptor) 2-oxidoreductase
R06466 14 
R06469 14 
R06471 14 
R06602 14 
R06633 14 
R06852 14 
R06860 14 isochorismate:2-oxoglutarate:cyclodienyltransferase(decarboxylating,pyruvate-forming)
R06869 14 S-Adenosyl-L-methionine:phosphodimethylethanolamineN-methyltransferase
R06897 14 2,4-dihydroxyhept-2-enedioate hydro-lyase
R06990 14 2-Oxo-2,5-dihydrofuran-5-acetate delta3-delat2-isomerase
R07141 14 2'-deoxymugineic acid:NAD+ 3''-oxidoreductase
R07142 14 2'-deoxymugineic acid:NADP+ 3''-oxidoreductase
R07175 14 CoA:NADP+ oxidoreductase
R07269 14 di-trans,poly-cis-decaprenyl-diphosphate:isopentenyl-diphosphateundecaprenylcistransferase
R07270 14 prephytoene diphosphate:geranylgeranyl-diphosphategeranylgeranyltransferase
R07276 14 L-arogenate:2-oxoglutarate aminotransferase
R07300 14 N8-acetylspermidine amidohydrolase
R07400 14 cephalosporin C:oxygen oxidoreductase (deaminating)
R07420 14 
R00042 15 4-Hydroxyphenylpyruvate:oxygen oxidoreductase (decarboxylating)
R00160 15 FAD nucleotidohydrolase
R00174 15 ATP:pyridoxal 5'-phosphotransferase
R00277 15 Pyridoxamine-5'-phosphate:oxygen oxidoreductase (deaminating)
R00408 15 Succinate:(acceptor) oxidoreductase
R00664 15 Bezoyl-CoA:L-ornithine N-benzoyltransferase
R00688 15 L-phenylalanine:NAD+ oxidoreductase (deaminating)
R00691 15 L-Arogenate hydro-lyase (decarboxylating)
R00692 15 L-Phenylalanine(L-histidine):pyruvate aminotransferase
R00694 15 L-Phenylalanine:2-oxoglutarate aminotransferase
R00695 15 L-Aspartate:phenylpyruvate aminotransferase
R00732 15 L-arogenate:NAD+ oxidoreductase
R00733 15 L-arogenate:NAD+ oxidoreductase
R00734 15 L-Tyrosine:2-oxoglutarate aminotransferase
R00807 15 Sucrose:(acceptor) 3-oxidoreductase
R00821 15 2,3-Dihydroxybenzoate carboxy-lyase
R00829 15 Succinyl-CoA:acetyl-CoA C-acyltransferase
R00848 15 sn-Glycerol-3-phosphate:(acceptor) 2-oxidoreductase
R00924 15 Propanoyl-CoA:(acceptor) 2,3-oxidoreductase
R01021 15 ATP:choline phosphotransferase
R01064 15 2-Dehydro-3-deoxy-D-galactonate-6-phosphateD-glyceraldehyde-3-phosphate-lyase
R01101 15 alpha-D-Glucoside glucohydrolase
R01175 15 Butanoyl-CoA:oxygen 2-oxidoreductase
R01257 15 (S)-Malate:(acceptor) oxidoreductase
R01370 15 Phenyllactate:NAD+ oxidoreductase
R01371 15 Phenyllactate:NADP+ oxidoreductase
R01372 15 Phenylpyruvate:oxygen oxidoreductase (hydroxylating,decarboxylating)
R01375 15 L-Glutamine:phenylpyruvate aminotransferase
R01377 15 Phenylpyruvate carboxy-lyase
R01378 15 Phenylpyruvate keto-enol-isomerase
R01504 15 ATP:2,3-dihydroxybenzoate adenylyltransferase
R01505 15 2,3-dihydro-2,3-dihydroxybenzoate:NAD+ oxidoreductase
R01506 15 2,3-Dihydroxybenzoate:oxygen 2,3-oxidoreductase (decyclizing)
R01507 15 2,3-Dihydroxybenzoate:oxygen 3,4-oxidoreductase (decyclizing)
R01509 15 2,3-Dihydroxybenzoate:L-serine ligase
R01510 15 2,3-Dihydroxybenzoate:L-serine ligase
R01582 15 D-Phenylalanine:2-oxoglutarate aminotransferase
R01645 15 4-hydroxy-2-oxo-heptandioate succinate semialdehyde-lyase
R01647 15 
R01680 15 Lactose:(acceptor) 3-oxidoreductase
R01707 15 Pyridoxal:NAD+ 4-oxidoreductase
R01709 15 Pyridoxal:oxygen 4-oxidoreductase
R01710 15 Pyridoxamine:oxygen oxidoreductase (deaminating)
R01712 15 Pyridoxamine:pyruvate aminotransferase
R01713 15 Pyridoxamine:oxaloacetate aminotransferase
R01741 15 D-Gluconate:(acceptor) 2-oxidoreductase
R01860 15 4-Aminobenzoate carboxy-lyase
R01861 15 3'-Phosphoadenylylsulfate:amine N-sulfotransferase
R01890 15 CTP:choline-phosphate cytidylyltransferase
R01918 15 gamma-L-Glutamyl-L-cysteinyl-glycine:spermidine amidase
R02205 15 L-Pipecolate:(acceptor) 1,6-oxidoreductase
R02285 15 N-Formimino-L-glutamate formiminohydrolase
R02286 15 N-Formimino-L-glutamate iminohydrolase
R02387 15 Acetyl-CoA:arylamine N-acetyltransferase
R02388 15 UDPglucose:arylamine N-D-glucosyltransferase
R02402 15 Glutarate:CoA ligase (ADP-forming)
R02449 15 benzoyl-CoA,NADPH:oxygen oxidoreductase (3-hydroxylating)
R02450 15 Phenylglyoxylate:NAD+ oxidoreductase
R02452 15 Benzoyl-CoA:glycine N-benzoyltransferase
R02453 15 Benzoyl-CoA:anthranilate N-benzoyltransferase
R02487 15 Glutaryl-CoA:(acceptor) 2,3-oxidoreductase (decarboxylating)
R02494 15 pyridoxamine-5'-phosphate phosphohydrolase
R02521 15 4-Hydroxyphenylpyruvate:oxygen oxidoreductase(hydroxylating,decarboxylating)
R02561 15 4-aminobenzoate,NADH:oxygen oxidoreductase (1-hydroxylating,decarboxylating)
R02562 15 4-aminobenzoate,NADPH:oxygen oxidoreductase (1-hydroxylating,decarboxylating)
R02591 15 sn-Glycero-3-phosphocholine cholinephosphohydrolase
R02661 15 2-Methylpropanoyl-CoA:(acceptor) 2,3-oxidoreductase
R02665 15 3-Hydroxyanthranilate:oxygen 3,4-oxidoreductase (decyclizing)
R02666 15 3-Hydroxyanthranilate:oxygen oxidoreductase
R02667 15 S-Adenosyl-L-methionine:3-hydroxyanthranilate 4-C-methyltransferase
R02669 15 
R02670 15 Hydorogen-peroxide:hydrogen-peroxide oxidoreductase
R02783 15 UDP-N-acetylmuramoyl-L-alanine:D-glutamate ligase(ADP-forming)
R03066 15 2-Amino-4-hydroxy-6-hydroxymethyl-7,8-dihydropteridine:4-aminobenzoate2-amino-4-hydroxydihydropteridine-6-methenyltransferase
R03067 15 2-Amino-4-hydroxy-6-hydroxymethyl-7,8-dihydropteridine-diphosphate:4-aminobenzoate2-amino-4-hydroxydihydropteridine-6-methenyltransferase
R03097 15 
R03139 15 1,3-Diaminopropane:oxygen oxidoreductase (deaminating)(copper-containing)
R03187 15 N-Methylimidazolidine-2,4-dione amidohydrolase (ATP-hydrolysing)
R03271 15 S-Adenosylmethioninamine:propane-1,3-diamine3-aminopropyltransferase
R03294 15 trans-4-Hydroxy-L-proline:NAD+ oxidoreductase
R03336 15 4-hydroxyphenyllactate:NAD+ oxidoreductase
R03337 15 (R)-3-(4-hydroxyphenyl)lactate:NAD+ 2-oxidoreductase
R03338 15 4-Hydroxyphenyllactate:NADP+ oxidoreductase
R03339 15 (R)-3-(4-hydroxyphenyl)lactate:NADP+ 2-oxidoreductase
R03341 15 4-hydroxyphenylpyruvate carboxy-lyase
R03342 15 3-(4-Hydroxyphenyl)pyruvate keto-enol-isomerase
R03509 15 N-(5-Phospho-beta-D-ribosyl)anthranilate ketol-isomerase
R03634 15 
R03635 15 Stachyose fructohydrolase
R03689 15 
R03690 15 
R03765 15 
R03777 15 Octanoyl-CoA:oxygen 2-oxidoreductase
R03778 15 Octanoyl-CoA:acetyl-CoA C-acyltransferase
R03791 15 (S)-Mandelate racemase
R03792 15 
R03822 15 Glutathionylspermidine:glutathione ligase (ADP-forming)
R03998 15 anthranilyl-CoA,NADH:oxygen oxidoreductase (de-aromatizing)
R03999 15 anthranilyl-CoA,NADH:oxygen oxidoreductase (de-aromatizing)
R04024 15 Acetyl-CoA:N-hydroxyarylamine O-acetyltransferase
R04031 15 
R04095 15 3-Methylbutanoyl-CoA:(acceptor) 2,3-oxidoreductase
R04214 15 
R04265 15 
R04479 15 
R04751 15 Hexanoyl-CoA:(acceptor) 2,3-oxidoreductase
R04786 15 
R04879 15 
R04996 15 3-Methylimidazole acetaldehyde:NAD+ oxidoreductase
R05130 15 
R05180 15 S-Adenosyl-L-methionine:precorrin-3B C17-methyltransferase
R05280 15 
R05303 15 
R05383 15 (hydroxyamino)benzene hydroxymutase
R05640 15 Lanosterol,NADPH:oxygen oxidoreductase (14-methyl cleaving)
R05760 15 S-adenosyl-L-methionine:cycloartenol 24-C-methyltransferase
R05778 15 4-hydroxyphenylpyruvate:oxygen oxidoreductase (decarboxylating)
R05839 15 pyridoxamine:2-oxoglutarate aminotransferase
R06291 15 ent-kaur-16-ene,NADPH:oxygen oxidoreductase (hydroxylating)
R06367 15 perillic acid:CoA ligase (ADP-forming)
R06368 15 perillic acid:CoA ligase (AMP-forming)
R06381 15 
R06400 15 (1S,4R)-1-hydroxy-2-oxolimonene, NADPH:oxygen oxidoreductase
R06501 15 
R06632 15 
R06757 15 
R06871 15 Phosphocholine phosphohydrolase
R07185 15 2'-deoxymugineic acid,2-oxoglutarate:oxygenoxidoreductase(2-hydroxylating)
R07187 15 2'-deoxymugineic acid,2-oxoglutarate:oxygen oxidoreductase(3-hydroxylating)
R07392 15 S-Methyl-5-thio-D-ribulose-1-phosphate hydro-lyase
R07401 15 
R07416 15 N-Methylanthranilate:CoA ligase (AMP-forming)
R00031 16 1,2-Benzenediol:oxygen oxidoreductase
R00040 16 Choline:oxygen 1-oxidoreductase
R00074 16 2-Aminophenol:oxygen oxidoreductase
R00525 16 N-Formyl-L-glutamate amidohydrolase
R00686 16 L-Phenylalanine racemase (ATP-hydrolysing)
R00687 16 ATP:L-phenylalanine adenylyltransferase
R00689 16 L-Phenylalanine:oxygen oxidoreductase (deaminating)
R00690 16 L-Phenylalanine:oxygen 2-oxidoreductase (decarboxylating)
R00693 16 Acetyl-CoA:L-phenylalanine N-acetyltransferase
R00697 16 L-Phenylalanine ammonia-lyase
R00698 16 Donor:hydrogen-peroxide oxidoreductase
R00699 16 L-Phenylalanine carboxy-lyase
R00728 16 L-Tyrosine phenol-lyase (deaminating)
R00729 16 L-Tyrosine:oxygen oxidoreductase (deaminating)
R00730 16 L-Tyrosine,NADPH:oxygen oxidoreductase (N-hydroxylating)
R00731 16 L-Tyrosine:oxygen oxidoreductase
R00735 16 L-Tyrosine:L-arginine ligase (AMP-forming)
R00736 16 L-Tyrosine carboxy-lyase
R00737 16 L-Tyrosine ammonia-lyase
R00739 16 L-Tyrosine 2,3-aminomutase
R00904 16 beta-Aminopropion aldehyde:NAD+ oxidoreductase
R01022 16 Choline:oxygen 1-oxidoreductase
R01023 16 Acetyl-CoA:choline O-acetyltransferase
R01027 16 3'-Phosphoadenylylsulfate:choline sulfotransferase
R01028 16 Choline sulfate sulfohydrolase
R01030 16 sn-Glycero-3-phosphocholine glycerophosphohydrolase
R01424 16 N-Benzoylglycine amidohydrolase
R01563 16 N-Carbamoylsarcosine amidohydrolase
R01764 16 Benzoylformate carboxy-lyase
R01795 16 L-Phenylalanine,tetrahydrobiopterin:oxygen oxidoreductase(4-hydroxylating)
R01815 16 L-Tyrosine,tetrahydrobiopterin:oxygen oxidoreductase(3-hydroxylating)
R02237 16 Tetrahydrofolate:L-glutamate gamma-ligase (ADP-forming)
R02493 16 ATP:pyridoxal 5'-phosphotransferase
R02536 16 Phenylacetaldehyde:NAD+ oxidoreductase
R02537 16 Aldehyde:NADP+ oxidoreductase
R02611 16 Phenylethylalcohol:NAD+ oxidoreductase
R02785 16 UDP-N-acetylmuramoyl-L-alanyl-D-glutamate:L-lysine ligase(ADP-forming)
R02786 16 UDP-N-acetylmuramoyl-L-alanyl-D-glutamate:L-lysine ligase(ADP-forming)
R02788 16 UDP-N-acetylmuramoyl-L-alanyl-D-glutamate:meso-2,6-diaminoheptanedioate ligase (ADP-forming)
R02925 16 D-Sorbitol:(acceptor) 1-oxidoreductase
R02992 16 4-Pyridoxolactone lactonohydrolase
R02993 16 
R03092 16 
R03094 16 UDPglucose:indole-3-acetate beta-D-glucosyltransferase
R03095 16 Indoleacetate:L-lysine ligase (ADP-forming)
R03188 16 N-Formimino-L-aspartate iminohydrolase
R03291 16 trans-4-Hydroxy-L-proline:NAD+ 5-oxidoreductase
R03293 16 trans-4-Hydroxy-L-proline:NADP+ 5-oxidoreductase
R03508 16 1-(2-Carboxyphenylamino)-1-deoxy-D-ribulose-5-phosphatecarboxy-lyase(cyclizing)
R03534 16 2-Hydroxyglutarate:(acceptor) 2-oxidoreductase
R03790 16 
R03821 16 NADPH:trypanathione oxidoreductase
R03903 16 Acetyl-CoA:D-amino-acid N-acetyltransferase
R04030 16 O-Succinylbenzoate:CoA ligase (AMP-forming)
R04137 16 3-Hydroxyisopentyl-CoA hydro-lyase
R04138 16 3-Methylcrotonoyl-CoA:carbon-dioxide ligase (ADP-forming)
R04266 16 CDP-3,6-dideoxy-D-glucose 2-epimerase
R04427 16 S-Adenosyl-L-methionine:zymosterol C-methyltransferase
R04443 16 
R04444 16 L-1-Pyrroline-3-hydroxy-5-carboxylate:NAD+ oxidoreductase
R04445 16 L-1-Pyrroline-3-hydroxy-5-carboxylate:NADP+ oxidoreductase
R04668 16 
R04669 16 
R04743 16 (S)-Hydroxydecanoyl-CoA:NAD+ oxidoreductase
R04783 16 3-Ketolactose galactohydrolase
R04787 16 
R04804 16 delta8,24-Cholestadien-3beta-ol delta7-delta8-isomerase
R05181 16 S-adenosyl-L-methionine:precorrin-4 C11 methyltransferase
R05405 16 
R05450 16 
R05546 16 
R05549 16 
R05639 16 4,4-dimethyl-5a-cholesta-8,24-dien-3b-ol:NADP+ D14-oxidoreductase
R05729 16 alkene,NADH:oxygen oxidoreductase
R05730 16 alkene,NADH:oxygen oxidoreductase
R05783 16 mandelamide hydrolase
R06292 16 ent-Kaur-16-ene,NADPH:oxygen oxidoreductase (hydroxylating)
R06369 16 2-hydroxy-4-isopropenylcyclohexane-1-carboxyl-CoA hydro-lyase
R06626 16 
R06758 16 
R06762 16 
R07186 16 mugineic acid,2-oxoglutarate:oxygen oxidoreductase (3-hydroxylating)
R07194 16 alkene,NADH:oxygen oxidoreductase
R07211 16 L-phenylalanine,tetrahydrobiopterin:oxygenoxidoreductase(4-hydroxylating)
R07212 16 L-tyrosine,tetrahydrobiopterin:oxygenoxidoreductase(3-hydroxylating)
R07250 16 malonyl-CoA:N-methylanthraniloyl-CoA malonyltransferase (cyclizing)
R07294 16 phenylglyoxylyl-CoA hydrolase
R07393 16 
R07395 16 5-(Methylthio)-2,3-dioxopentyl-phosphate phosphohydrolase(isomerizing)
R07402 16 (7R)-7-(4-carboxybutanamido)cephalosporanate amidohydrolase
R00027 17 2-Hydroxy-1,2-diphenylethanone benzaldehyde-lyase
R00045 17 1,2-Benzenediol:oxygen oxidoreductase
R00526 17 N-Formyl-L-aspartate amidohydrolase
R00815 17 phenol,NADPH:oxogen oxidoreductase (2-hydroxylating)
R00936 17 5,6,7,8-Tetrahydrofolate:NAD+ oxidoreductase
R00939 17 5,6,7,8-Tetrahydrofolate:NADP+ oxidoreductase
R01026 17 Acetylcholine aectylhydrolase
R01238 17 4-Hydroxybenzoate carboxy-lyase
R01239 17 S-Adenosyl-L-methionine:phenol O-methyltransferase
R01240 17 UDPglucose:phenol beta-D-glucosyltransferase
R01241 17 
R01308 17 
R01419 17 Benzaldehyde:NAD+ oxidoreductase
R01420 17 benzaldehyde:NADP+ oxidoreductase
R01426 17 
R01616 17 4-Coumarate:CoA ligase (AMP-forming)
R01766 17 L-threo-3-Phenylserine benzaldehyde-lyase
R01767 17 Mandelonitrile benzaldehyde-lyase
R02075 17 3,4-Dihydroxy-L-phenylalanine:oxygen 4,5-oxidoreductase(recyclizing)
R02076 17 3,4-Dihydroxy-L-phenylalanine:oxygen 2,3-oxidoreductase(recyclizing)
R02077 17 3,4-Dihydroxy-L-phenylalanine:2-oxoglutarate aminotransferase
R02078 17 L-Tyrosine,L-dopa:oxygen oxidoreductase
R02079 17 3,4-Dihydroxy-L-phenylalanine ammonia-lyase
R02080 17 3-Hydroxy-L-tyrosine carboxy-lyase
R02235 17 Dihydrofolate:NAD+ oxidoreductase
R02236 17 Dihydrofolate:NADP+ oxidoreductase
R02238 17 Formate:dihydrofolate ligase (ADP-forming)
R02252 17 Phenylpropanoate:NAD+ delta2-oxidoreductase
R02253 17 trans-cinnamate,NADPH:oxygen oxidoreductase (4-hydroxylating)
R02254 17 trans-Cinnamate,NADPH:oxygen oxidoreductase (2-hydroxylating)
R02255 17 trans-Cinnamate:CoA ligase (AMP-forming)
R02256 17 UDPglucose:trans-cinnamate beta-D-glucosyltransferase
R02340 17 (1S,2R)-1-C-(indol-3-yl)glycerol 3-phosphateD-glyceraldehyde-3-phosphate-lyase
R02382 17 Tyramine:oxygen oxidoreductase(deaminating)(flavin-containing)
R02383 17 Monophenol,L-dopa:oxygen oxidoreductase
R02384 17 S-Adenosyl-L-methionine:tyramine N-methyltransferase
R02539 17 Phenylacetate:CoA ligase
R02540 17 2-Phenylacetamide amidohydrolase
R02565 17 p-cumic alcohol:NAD+ oxidoreductase
R02566 17 p-Cumic alcohol:NADP+ oxidoreductase
R02567 17 Choline:(acceptor) 1-oxidoreductase
R02613 17 Phenethylamine:oxygen oxidoreductase (deaminating)(copper-containing)
R02722 17 L-Serine hydro-lyase (adding indoleglycerol-phosphate)
R02950 17 4-Coumarate:oxygen oxidoreductase
R02951 17 UDPglucose:trans-4-hydroxycinnamate 4-O-beta-D-glucosyltransferase
R02952 17 
R03113 17 
R04150 17 O-Succinylbenzoyl-CoA 1,4-dihydroxy-2-naphthoate-lyase
R04329 17 
R04460 17 L-tyrosine,NADPH:oxygen oxidoreductase (N-hydroxylating)
R04572 17 UDP-N-acetylmuramoyl-L-alanyl-D-glutamyl-L-lysine:alanyl-D-alanineligase (ADP-forming)
R04573 17 UDP-N-acetylmuramoyl-L-alanyl-D-glutamyl-L-lysine:alanyl-D-alanineligase (ADP-forming)
R04617 17 UDP-N-acetylmuramoyl-L-alanyl-D-glutamyl-meso-2,6-diaminoheptanedioate:D-alanyl-D-alanine ligase(ADP-forming)
R04671 17 4alpha-Methylcholesta-8-en-3beta-ol delta7-delta8-isomerase
R04744 17 (S)-Hydroxydecanoyl-CoA hydro-lyase
R04798 17 
R05051 17 L-erythro-4-Hydroxyglutamate:NAD+ oxidoreductase
R05052 17 L-erythro-4-Hydroxyglutamate:2-oxoglutarate aminotransferase
R05053 17 D-Aspartate:2-oxoglutarate aminotransferase
R05219 17 
R05455 17 
R05487 17 
R05703 17 lanosterol D24-reductase
R06293 17 ent-Kaur-16-ene,NADPH:oxygen oxidoreductase (hydroxylating)
R06744 17 
R06759 17 
R06783 17 trans-Cinnamate,NADH:oxygen oxidoreductase (2,3-hydroxylating)
R07189 17 trans-cinnamate,NADPH:oxygen oxidoreductase (2-hydroxylating)
R07222 17 phenylacetyl-CoA:quinone oxidoreductase
R07263 17 
R07301 17 (S)-N-acetylphenylethylamine:H2O hydrolase
R07363 17 1,2-dihydroxy-5-(methylthio)pent-1-en-3-one:oxygen oxidoreductase(formate- and CO-forming)
R07364 17 1,2-dihydroxy-5-(methylthio)pent-1-en-3-one:oxygen oxidoreductase(formate-forming)
R07394 17 
R00673 18 L-Tryotophan indole-lyase (deaminating)
R00674 18 L-Serine hydro-lyase (adding indoleglycerol-phosphate)
R00675 18 L-Tryptophan:NAD+ oxidoreductase (deaminating)
R00676 18 L-Tryptophan:NADP+ oxidoreductase (deaminating)
R00677 18 L-Tryptophan:oxygen oxidoreductase (deaminating)
R00678 18 L-tryptophan:oxygen 2,3-oxidoreductase (decyclizing)
R00679 18 L-Tryptophan:oxygen 2-oxidoreductase(decarboxylating)
R00681 18 L-Tryptophan:oxygen 2'-oxidoreductase (side-chain-cleaving)
R00682 18 L-Tryptophanamide amidohydrolase
R00683 18 S-Adenosyl-L-methionine:L-tryptophan 2-C-methyltransferase
R00684 18 L-Tryptophan:2-oxoglutarate aminotransferase
R00685 18 L-Tryptophan decarboxy-lyase
R00937 18 5,6,7,8-Tetrahydrofolate:NAD+ oxidoreductase
R00940 18 5,6,7,8-Tetrahydrofolate:NADP+ oxidoreductase
R00942 18 Tetrahydrofolate:L-glutamate gamma-ligase (ADP-forming)
R00943 18 Formate:tetrahydrofolate ligase (ADP-forming)
R00945 18 5,10-Methylenetetrahydrofolate:glycine hydroxymethyltransferase
R00946 18 5-Methyltetrahydrofolate:L-homocysteine S-methyltransferase
R01020 18 
R01376 18 L-Tryptophan:phenylpyruvate aminotransferase
R01612 18 
R01613 18 Malonyl-CoA:4-Coumaroyl-CoA malonyltransferase(cyclizing)
R01614 18 Malonyl-CoA:4-coumaroyl-CoA malonyltransferase (cyclizing)
R01615 18 4-Hydroxycinnamyl aldehyde:NADP+ oxidoreductase (CoA-cinnamoylating)
R01617 18 4-Coumaroyl-CoA:agmatine N4-coumaroyltransferase
R01657 18 Dimethylallyl-diphosphate:L-tryptophan dimethylallyltransferase
R01814 18 L-Tryptophan,tetrahydrobiopterin:oxygen oxidoreductase(5-hydroxylating)
R01943 18 3,4-Dihydroxy-trans-cinnamate:CoA ligase (AMP-forming)
R02287 18 5-Formiminotetrahydrofolate:L-glutamate N-formiminotransferase
R02338 18 Indole:oxygen 2,3-oxidoreductase (decyclizing)
R02339 18 
R02416 18 4-Coumaroyl-CoA:shikimate O-(hydroxycinnamoyl)transferase
R02505 18 Malonyl-CoA:cinnamoyl-CoA malonyltransferase (cyclizing)
R02506 18 cinnamaldehyde:NADP+ oxidoreductase (CoA-cinnamoylating)
R02535 18 3,4-Dihydroxyphenetylamine,ascorbate:oxygen oxidoreductase(beta-hydroxylating)
R02558 18 (R)-Prunasin beta-D-glucohydrolase
R02576 18 Phenylacetyl-CoA:L-glutamine alpha-N-phenylacetyltransferase
R02729 18 5-Formiminotetrahydrofolate:glycine N-formiminotransferase
R03310 18 5alpha-cholest-7-en-3beta-ol, NADH:oxygen 5-oxidoreductase
R03353 18 5alpha-Cholest-7-en-3beta-ol delta7-delta8-isomerase
R03365 18 3,4-Dihydroxy-trans-cinnamate:oxygen 3,4-oxidoreductase(decyclizing)
R03366 18 S-Adenosyl-L-methionine:3,4-dihydroxy-trans-cinnamate3-O-methyltransferase
R03367 18 
R03373 18 4-Hydroxyphenyllactate:NAD+ oxidoreductase
R03709 18 3-(2-Hydroxyphenyl)propanoate:NAD+ oxidoreductase
R03710 18 UDPglucose:trans-2-hydroxycinnamate O-beta-D-glucosyltransferase
R03943 18 
R04084 18 3,4-Dihydroxyphenylacetaldehyde hydro-lyase (adding dopamine)
R04300 18 4-(2-Aminoethyl)-1,2-benzenediol:oxygenoxidoreductase(deaminating)(flavin-containing)
R04301 18 S-Adenosyl-L-methionine:catechol O-methyltransferase
R04305 18 4-Hydroxyphenylacetaldehyde hydro-lyase (adding dopamine)
R04325 18 10-Formyltetrahydrofolate:5'-phosphoribosylglycinamideformyltransferase
R04328 18 
R04409 18 1-O-trans-Cinnamoyl-beta-D-glucopyranose:alcoholO-cinnamoyltransferase
R04410 18 1-O-trans-Cinnamoyl-beta-D-glucopyranose:alcoholO-cinnamoyltransferase
R04560 18 10-Formyltetrahydrofolate:5'-phosphoribosyl-5-amino-4-imidazolecarboxamide formyltransferase
R04598 18 3,4-Dihydroxy-L-phenylalanine:oxygen 4,5-oxidoreductase(recyclizing)
R04599 18 3,4-Dihydroxy-L-phenylalanine:oxygen 4,5-oxidoreductase(recyclizing)
R04600 18 3,4-Dihydroxy-L-phenylalanine:oxygen 2,3-oxidoreductase(recyclizing)
R04601 18 3,4-Dihydroxy-L-phenylalanine:oxygen 2,3-oxidoreductase(recyclizing)
R04611 18 
R04753 18 trans-Dec-2-enoyl-CoA reductase
R04868 18 Acyl-CoA:isopenicillin N N-acyltransferase
R05061 18 1-O-trans-Cinnamoyl-beta-D-glucopyranose:alcoholO-cinnamoyltransferase
R05150 18 precorrin-6Y:NADP+ oxidoreductase
R05317 18 L-Tryptophan:oxygen alpha,beta-oxidoreductase
R05454 18 
R05841 18 
R06294 18 ent-Kaur-16-en-19-oate,NADPH:oxygen oxidoreductase (hydroxylating)
R06782 18 3-phenylpropanoate,NADH:oxygen oxidoreductase (2,3-hydroxylating)
R06785 18 
R06858 18 
R06960 18 
R07190 18 L-tyrosine,NADPH:oxygen oxidoreductase (N-hydroxylating)
R07213 18 L-tryptophan,tetrahydrobiopterin:oxygenoxidoreductase(5-hydroxylating)
R07215 18 5alpha-cholest-7-en-3beta-ol, NADPH:oxygen 5-oxidoreductase
R07254 18 malonyl-CoA:4-coumaroyl-CoA malonyltransferase (cyclizing, reducing)
R07262 18 
R07403 18 
R00941 19 10-formyltetrahydrofolate:NADP+ oxidoreductase
R00944 19 10-Formyltetrahydrofolate amidohydrolase
R01019 19 
R01146 19 
R01218 19 5,10-methylenetetrahydrofolate:NAD+ oxidoreductase
R01220 19 5,10-methylenetetrahydrofolate:NADP+ oxidoreductase
R01221 19 glycine synthase
R01222 19 5-Methyltetrahyfrofolate:(acceptor) oxidoreductase
R01224 19 5-Methyltetrahyfrofolate:(acceptor) oxidoreductase
R01225 19 5,10-Methylenetetrahydrofolate:D-alanine 2-hydroxymethyltransferase
R01226 19 5,10-Methylenetetrahydrofolate:3-methyl-2-oxobutanoatehydroxymethyltransferase
R01451 19 Cholesterol:NAD+ delta7-oxidoreductase
R01456 19 Cholesterol:NADP+ delta7-oxidoreductase
R01653 19 
R01654 19 10-Formyltetrahydrofolate:L-glutamate ligase (ADP-forming)
R01655 19 5,10-Methenyltetrahydrofolate 5-hydrolase(decyclizing)
R01669 19 5,10-Methylenetetrahydrofolate:deoxycytidylate5'-hydroxymethyltransferase
R01670 19 5,10-Methylenetetrahydrofolate:dCMP C-methyltransferase
R01873 19 Quinate:pyrroloquinoline-quinone 5-oxidoreductase
R01941 19 3,4-Dihydroxyphenylacetaldehyde:NADP+ oxidoreductase(CoA-cinnamoylating)
R01942 19 S-Adenosyl-L-methionine:caffeoyl-CoA 3-O-methyltransferase
R01944 19 Caffeoyl-CoA:putrescine N-(3,4-dihydroxycinnamoyl)transferase
R01945 19 Caffeoyl-CoA:quinate O-(hydroxycinnamoyl)transferase
R01946 19 Caffeoyl-CoA:isocitrate 3-O-(3,4-dihydroxycinnamoyl)transferase
R01959 19 N-Formyl-L-kynurenine amidohydrolase
R01971 19 Indolelactate:NAD+ oxidoreductase
R01972 19 S-Adenosyl-L-methionine:indolepyruvate C-methyltransferase
R01973 19 S-Adenosyl-L-methionine:indolepyruvate C-methyltransferase
R01974 19 Indol-3-yl-pyruvate carboxy-lyase
R02101 19 5,10-Methylenetetrahydrofolate:dUMP C-methyltransferase
R02173 19 Tryptamine:oxygen oxidoreductase(deaminating)(flavin-containing)
R02174 19 S-Adenosyl-L-methionine:amine N-methyltransferase
R02194 19 Ferulate:CoA ligase (AMP-forming)
R02415 19 Shikimate:pyrroloquinoline-quinone 5-oxidoreductase
R02532 19 4-[(1R)-2-Amino-1-hydroxyethyl]-1,2-benzenediol:oxygenoxidoreductase(deaminating)(flavin-containing)
R02533 19 S-Adenosyl-L-methionine:phenylethanolamine N-methyltransferase
R02534 19 S-Adenosyl-L-methionine:catechol O-methyltransferase
R02700 19 5-Hydroxy-L-tryptophan:2-oxoglutarate aminotransferase
R02701 19 5-Hydroxy-L-tryptophan decarboxy-lyase
R02702 19 5-hydroxy-L-tryptophan:oxygen 2,3-dioxygenase (indole-decyclizing)
R02985 19 
R03054 19 cinnamyl-alcohol:NADP+ oxidoreductase
R03096 19 Indole-3-acetamide amidohydrolase
R03311 19 
R03369 19 3-(2-hydroxyphenyl)propanoate,NADH2:oxygenoxidoreductase(3-hydroxylating)
R03374 19 Caffeoyl-CoA:3-(3,4-dihydroxyphenyl)lactate 2'-O-caffeoyltransferase
R03571 19 S-Adenosyl-L-methionine:5,7,4'-trihydroxyflavone4'-O-methyltransferase
R03574 19 UDPglucose:5,7,3',4'-tetrahydroxyflavone7-O-beta-D-glucosyltransferase
R03578 19 
R03579 19 N-Feruloylglycine amidohydrolase
R03580 19 
R03936 19 Formylkynurenine hydrolase
R04004 19 4-Coumaryl alcohol:NADP+ oxidoreductase
R04045 19 
R04103 19 Penicillin amidohydrolase
R04306 19 
R04318 19 
R04686 19 
R04742 19 Decanoyl-CoA:acetyl-CoA C-acyltransferase
R04754 19 Decanoyl-CoA:(acceptor) 2,3-oxidoreductase
R04890 19 3-Methoxytyramine:oxygen oxidoreductase (deaminating)(copper-containing)
R05123 19 S-Adenosyl-L-methionine:(RS)-norcoclaurine 6-O-methyltransferase
R05149 19 S-Adenosyl-L-methionine:1-precorrin-6Y C5,15-methyltransferase(C-12-decarboxylating)
R05198 19 
R05214 19 S-Adenosyl-L-methionine:(RS)-norcoclaurine 6-O-methyltransferase
R05700 19 Coniferyl aldehyde:NAD oxidoreductase
R05701 19 Coniferyl aldehyde:NADP oxidoreductase
R05728 19 4-hydroxyphenylacetaldehyde oxime, NADPH2:oxygen oxidoreductase
R05744 19 trans-ferulate:CoASH ligase (ATP-hydrolysing)
R06048 19 
R06295 19 ent-Kaur-16-en-19-oate,NADPH:oxygen oxidoreductase (hydroxylating)
R06296 19 ent-Kaur-16-en-19-oate,NADPH:oxygen oxidoreductase (hydroxylating)
R06512 19 
R06537 19 flavonoid,NADPH:oxygen oxidoreductase (3'-hydroxylating)
R06556 19 flavanone lyase (decyclizing)
R06559 19 flavanone,NADPH:oxygen oxidoreductase
R06613 19 5,10-methylenetetrahydrofolate,FADH2:dUMP C-methyltransferase
R06784 19 
R06788 19 
R06792 19 apigenin,NADPH:oxygen oxidoreductase (isoflavanone-forming)
R06859 19 
R06961 19 
R07168 19 5-methyltetrahydrofolate:NAD+ oxidoreductase
R07224 19 2',4,4',6'-tetrahydroxychalcone:oxygen oxidoreductase
R07242 19 S-adenosyl-L-methionine:isoliquiritigenin 2'-O-methyltransferase
R07353 19 6-(2-Amino-2-carboxyethyl)-7,8-dioxo-7,8-dihydroquinoline-2,4-dicarboxylate:oxygen oxidoreductase (cyclizing)
R07421 19 
R00140 20 
R00983 20 2,3-Dihydroxyindole:oxygen 2,3-oxidoreductase (decyclizing)
R00987 20 L-Kynurenine hydrolase
R00988 20 N-Formylanthranilate amidohydrolase
R01452 20 
R01453 20 
R01454 20 Cholesterol:oxygen oxidoreductase (side-chain-cleaving)
R01459 20 Cholesterol:oxygen oxidoreductase
R01460 20 Cholesteryl-beta-D-glucoside glucohydrolase
R01463 20 Cholesterol,NADPH:oxygen oxidoreductase (7alpha-hydroxylating)
R01568 20 ADP:thymidine 5'-phosphotransferase
R01569 20 Thymidylate 5'-phosphohydrolase
R01571 20 ATP:thymidine 5'-phosphotransferase
R01956 20 L-Kynurenine:2-oxoglutarate aminotransferase
R01957 20 L-Kynurenine:glyoxylote aminotransferase (cyclizing)
R01960 20 L-Kynurenine,NADPH:oxygen oxidoreductase (3-hydroxylating)
R02094 20 ATP:dTMP phosphotransferase
R02193 20 Coniferyl aldehyde:NADP+ oxidoreductase (CoA-cinnamoylating)
R02195 20 Feruloyl-CoA:quinate O-(hydroxycinnamoyl)transferase
R02300 20 S-Aminomethyldihydrolipoylprotein:(6S)-tetrahydrofolateaminomethyltransferase (ammonia-forming)
R02301 20 5-Formyltetrahydrofolate cyclo-ligase (ADP-forming)
R02302 20 5-Formiminotetrahydrofolate ammonia-lyase (cyclizing)
R02379 20 S-Adenosyl-L-methionine:3,4-dihydroxy-trans-cinnamate3-O-methyltransferase
R02385 20 Feruloyl-CoA:tyramine N-(hydroxycinnamoyl)transferase
R02593 20 coniferyl alcohol:NADP+ oxidoreductase
R02678 20 Indole-3-acetaldehyde:NAD+ oxidoreductase
R02679 20 indole-3-ethanol:NAD+ oxidoreductase
R02680 20 indole-3-ethanol:NADP+ oxidoreductase
R02681 20 indole-3-acetaldehyde:oxygen oxidoreductase
R02708 20 4-hydroxyphenylacetonitrile,NADPH:oxygen oxidoreductase(2-hydroxylating)
R02709 20 UDPglucose:4-hydroxymandelonitrile glucosyltransferase
R02723 20 
R02908 20 5-Hydroxytryptamine:oxygenoxidoreductase(deaminating)(flavin-containing)
R02909 20 5-hydroxytryptamine:oxygen 2,3-dioxygenase (indole-decyclizing)
R02910 20 S-Adenosyl-L-methionine:amine N-methyltransferase
R02911 20 Acetyl-CoA:aralkylamine N-acetyltransferase
R02919 20 4-[(1R)-1-Hydroxy-2-(methylamino)ethyl]-1,2-benzenediol:oxygenoxidoreductase(deaminating)(flavin-containing)
R02920 20 S-Adenosyl-L-methionine:catechol O-methyltransferase
R02997 20 Chlorogenate hydroloase
R03189 20 5-Formyltetrahydrofolate:L-glutamate N-formiminotransferase
R03587 20 S-Adenosyl-L-methionine:5,7,3',4'-tetrahydroxyflavone3'-O-methyltransferase
R03588 20 UDPglucose:5,7,3',4'-tetrahydroxyflavone7-O-beta-D-glucosyltransferase
R03589 20 UDPglucuronate:luteolin 7-O-glucuronosyltransferase
R03590 20 flavanone,2-oxoglutarate:oxygen oxidoreductase (dehydrating)
R03594 20 UDPglucose:scopoletin O-beta-D-glucosyltransferase
R03640 20 Eriodictyol,2-oxoglutarate:oxygen oxidoreductase (3-hydroxylating)
R03743 20 beta-Lactamhydrolase
R03811 20 
R03816 20 
R04005 20 UDPglucose:coniferyl-alcohol 4'-beta-D-glucosyltransferase
R04007 20 Donor:hydrogen-peroxide oxidoreductase
R04235 20 ATP:5-methyldeoxycytidine-5'-phosphate phosphotransferase
R04326 20 
R04376 20 
R04526 20 UDP-apiose:apigenin 7-O-beta-D-glucoside2''-O-beta-D-apiofuranosyltransferase
R04692 20 S-adenosyl-L-methionine:(S)-coclaurine-N-methyltransferase
R04741 20 (S)-3-Hydroxydodecanoyl-CoA:NAD+ oxidoreductase
R04880 20 3,4-Dihydroxyphenylethyleneglycol:NAD+ oxidoreductase
R04882 20 3,4-Dihydroxymandelaldehyde:NAD+ oxidoreductase
R04883 20 3,4-Dihydroxymandelaldehyde:NADP+ oxidoreductase
R04888 20 3-Methoxy-4-hydroxyphenylacetaldehyde:NAD+ oxidoreductase
R04889 20 3-Methoxy-4-hydroxyphenylacetaldehyde:NADP+ oxidoreductase
R04893 20 L-Normetanephrine:oxygen oxidoreductase (deaminating)(copper-containing)
R04901 20 (2S)-flavan-4-ol:NADP+ 4-oxidoreductase
R04902 20 flavanone,NADPH:oxygen oxidoreductase
R04911 20 Aryl-formylamine amidohydrolase
R04915 20 Quinoline-3,4-diol 2,4-dioxygenase (carbon monoxide-forming)
R04998 20 beta-D-Glucosyl-2-coumarinate glucohydrolase
R05177 20 Precorrin 8X 11,12-methylmutase
R05213 20 S-Adenosyl-L-methionine:6-O-methylnorlaudanosoline5'-O-methyltransferase
R05719 20 3-hydroxy-1H-quinolin-4-one 2,4-dioxygenase (CO-forming)
R05772 20 trans-feruloyl-CoA hydro-lyase
R06297 20 ent-Kaur-16-en-19-oate,NADPH:oxygen oxidoreductase (hydroxylating)
R06511 20 
R06554 20 
R06571 20 cinnamyl-alcohol:NADP+ oxidoreductase
R06572 20 
R06574 20 S-adenosyl-L-methionine:3,4-dihydroxy-trans-cinnamate3-O-methyltransferase
R06583 20 4-coumarate:CoA ligase (AMP-forming)
R06789 20 
R06793 20 2,7,4'-trihydroxyisoflavanone hydro-lyase
R06821 20 malonyl-CoA:isoflavone-7-O-beta-D-glucoside 6''-O-malonyltransferase
R06826 20 UDP-L-rhamnose:apigenin 7-O-beta-D-glucoside2''-O-beta-L-rhamnosyltransferase
R06962 20 
R07198 20 liquiritigenin,NADPH:oxygen oxidoreductase (licodione-forming)
R07207 20 cholesterol,NADPH:oxygen oxidoreductase (24-hydroxylating)
R07225 20 2',3,4,4',6'-pentahydroxychalcone:oxygen oxidoreductase
R07422 20 
R00139 21 
R01567 21 ATP:thymidine 5'-phosphotransferase
R01570 21 Thymidine:orthophosphate deoxyribosyltransferase
R02092 21 dTDP diphosphohydrolase
R02093 21 ATP:nucleoside-diphosphate phosphatransferase
R02160 21 dihydroflavonol,2-oxoglutarate:oxygen oxidoreductase
R02221 21 Sinapate:CoA ligase (AMP-forming)
R02380 21 UDPglucose:sinapate D-glucosyltransferase
R02381 21 Sinapoylcholine sinapohydrolase
R02594 21 UDPglucose:coniferyl-alcohol 4'-beta-D-glucosyltransferase
R02596 21 Donor:hydrogen-peroxide oxidoreductase
R02609 21 5beta-Cholestan-3-one:NADP+ 4,5-oxidoreductase
R02610 21 5alpha-cholestan-3-one:NADP+ delta7-oxidoreductase
R02668 21 3-Hydroxy-L-kynurenine hydrolase
R02931 21 S-Adenosyl-L-methionine:isoflavone 4-O'-methyltransferase
R02932 21 UDPglucose:isoflavone 7-O-beta-D-glucosyltransferase
R03130 21 S-Adenosyl-L-homocysteine:N-acetylserotonin O-methyltransferase
R03445 21 
R03623 21 S-Adenosyl-L-methionine:licodione 2'-O-methyltransferase
R03636 21 Leucocyanidin:NADP+ 4-oxidoreductase
R03637 21 taxifolin,NADH:oxygen oxidoreductase (8-hydroxylating)
R03638 21 taxifolin,NADPH:oxygen oxidoreductase (8-hydroxylating)
R03639 21 flavanone,NADPH:oxygen oxidoreductase
R04006 21 4-Hydroxycinnamyl alcohol 4-D-glucoside beta-D-glucosidase
R04170 21 (S)-3-Hydroxydodecanoyl-CoA hydro-lyase
R04171 21 3-Hydroxy-L-kynurenine:2-oxoglutarate aminotransferase
R04172 21 
R04263 21 cholest-5-ene-3beta,7alpha-diol:NAD+ 3-oxidoreductase
R04264 21 Cholest-5-ene-3beta,7alpha-diol:NAD+ 3-oxidoreductase
R04618 21 Malonyl-CoA:isoflavone-7-O-beta-D-glucoside 6''-O-malonyltransferase
R04693 21 Monophenol,L-dopa:oxygen oxidoreductase
R04792 21 
R04793 21 
R04853 21 20alpha-Hydroxycholesterol,hydrogen-donor:oxygen oxidoreductase(17-alpha-hydroxylating)
R04854 21 20alpha-Hydroxycholesterol:oxygen oxidoreductase(side-chain-cleaving)
R04855 21 22beta-Hydroxycholesterol:oxygen oxidoreductase(side-chain-cleaving)
R04881 21 S-Adenosyl-L-methionine:catechol O-methyltransferase
R04887 21 S-Adenosyl-L-methionine:catechol O-methyltransferase
R04891 21 3-Methoxy-4-hydroxyphenylglycolaldehyde:NAD+ oxidoreductase
R04892 21 3-Methoxy-4-hydroxyphenylglycolaldehyde:NADP+ oxidoreductase
R04894 21 L-Metanephrine:oxygen oxidoreductase (deaminating)(flavin-containing)
R04903 21 5-Hydroxyindoleacetaldehyde:NAD+ oxidoreductase
R04904 21 5-Hydroxyindoleacetaldehyde:oxygen oxidoreductase
R04909 21 5-Hydroxykynurenamine decarboxy-lyase
R04999 21 
R05039 21 Pentahydroxyflavanone,2-oxoglutarate:oxygen oxidoreductase(3-hydroxylating)
R05154 21 quinolin-4(1H)-one,NADH:oxygen oxidoreductase (3-oxygenating)
R05224 21 
R05732 21 N-methylcoclaurine 3'-hydroxylase
R05773 21 3-hydroxy-3-(4-hydroxy-3-methoxyphenyl)propionyl-CoA:vanillin lyase(acetyl-CoA-forming)
R06322 21 (gibberellin-44),2-oxoglutarate:oxygen oxidoreductase
R06551 21 flavanone,2-oxoglutarate:oxygen oxidoreductase (dehydrating)
R06564 21 S-adenosyl-L-methionine:isoflavone 4'-O-methyltransferase
R06569 21 cinnamaldehyde:NADP+ oxidoreductase (CoA-cinnamoylating)
R06570 21 cinnamyl-alcohol:NADP+ oxidoreductase
R06573 21 
R06575 21 S-adenosyl-L-methionine:3,4-dihydroxy-trans-cinnamate3-O-methyltransferase
R06576 21 S-adenosyl-L-methionine:3,4-dihydroxy-trans-cinnamate3-O-methyltransferase
R06578 21 S-adenosyl-L-methionine:caffeoyl-CoA 3-O-methyltransferase
R06606 21 formononetin,NADPH:oxygen oxidoreductase (2'-hydroxylating)
R06607 21 formononetin,NADPH:oxygen oxidoreductase (2'-hydroxylating)
R06794 21 S-adenosyl-L-methionine:hydroxyisoflavone 7-O-methyltransferase
R06827 21 UDP-glucuronate:luteolin-7-O-beta-D-glucuronide2''-O-glucuronosyltransferase
R06829 21 UDP-L-rhamnose:flavanone-7-O-glucoside2''-O-beta-L-rhamnosyltransferase
R06964 21 
R07208 21 (24S)-cholest-5-ene-3beta,24-diol,NADPH:oxygenoxidoreductase(7alpha-hydroxylating)
R07317 21 2,7,4'-trihydroxyisoflavanone hydro-lyase
R07423 21 
R00043 22 1,2-Bis(4-hydroxy-3-methoxyphenyl)ethylene:oxygen oxidoreductase(alpha-beta-bond-cleaving)
R01411 22 5-Methylcytosine aminohydrolase
R01412 22 Thymine,2-oxoglutarate:oxygen oxidoreductase (7-hydroxylating)
R01414 22 5,6-Dihydrothymine:NAD+ oxidoreductase
R01415 22 5,6-Dihydrothymine:NADP+ oxidoreductase
R02095 22 dTTP nucleotidohydrolase
R02096 22 dTTP:cytidine 5'-phosphotransferase
R02097 22 dTTP:uridine 5'-phosphotransferase
R02156 22 quercetin:oxygen 2,3-oxidoreductase (decyclizing)
R02157 22 S-Adenosyl-L-methionine:3,5,7,3',4'-pentahydroxyfavone3-O-methyltransferase
R02158 22 UDPglucose:flavonol 3-O-D-glucosyltransferase
R02159 22 3'-Phosphoadenylylsulfate:quercetin 3-sulfotransferase
R02220 22 2-Aminomuconate aminohydrolase
R02328 22 dTTP:alpha-D-glucose-1-phosphate thymidylyltransferase
R02329 22 dTTP:alpha-D-galactose-1-phosphate thymidylyltransferase
R02436 22 Quercitrin 3-L-rhamnohydrolase
R02595 22 Coniferin beta-D-glucosidase
R02954 22 Dihydrobiochanin-A:NADP+ delta2-oxidoreductase
R03006 22 formononetin,NADPH:oxygen oxidoreductase (3'-hydroxylating)
R03075 22 1-O-(4-Hydroxy-3,5-dimethoxycinnamoyl)-beta-D-glucose:choline1-O-(4-Hydroxy-3,5-dimethoxycinnamoyl)transferase
R03439 22 kynurenate:oxygen oxidoreductase (hydroxylating)
R03440 22 kynurenate:oxygen oxidoreductase (hydroxylating)
R03628 22 melatonin:oxygen 2,3-dioxygenase (indole-decyclizing)
R03832 22 S-Adenosyl-L-methionine:3'-hydroxy-N-methyl-(S)-coclaurine4'-O-methyltransferase
R03856 22 trans-Dodec-2-enoyl-CoA reductase
R03861 22 Sinapoyl-CoA:glucarolactone O-(hydroxycinnamoyl)transferase
R03918 22 Sinapyl alcohol:NADP+ oxidoreductase
R03954 22 
R03962 22 2'-hydroxydihydrodaidzein:NADP+ 2-oxidoreductase
R04100 22 3-cis-Dodecenoyl-CoA delta3-cis-delta2-trans-isomerase
R04676 22 17alpha,20alpha-Dihydroxycholesterol:oxygen oxidoreductase(side-chain-cleaving)
R04817 22 7alpha-Hydroxy-5beta-cholestan-3-one:(acceptor)delta4-oxidoreductase
R04826 22 7alpha-hydroxycholest-4-en-3-one,NADPH:oxygenoxidoreductase(12alpha-hydroxylating)
R04905 22 S-Adenosyl-L-methionine:N-acetylserotonin O-methyltransferase
R04907 22 3-Hydroxykynurenamine:oxygenoxidoreductase(deaminating)(flavin-containing)
R04908 22 5-Hydroxykynurenamine:oxygenoxidoreductase(deaminating)(flavin-containing)
R05036 22 leucocyanidin,2-oxoglutarate:oxygen oxidoreductase
R05038 22 Leucodelphinidin:NADP+ 4-oxidoreductase
R05273 22 4-Hydroxy-3-methoxybenzoate:oxygen oxidoreductase
R05699 22 Vanillin:NAD oxidoreductase
R05723 22 leucocyanidin,2-oxoglutarate:oxygen oxidoreductase
R06323 22 (gibberellin-44),2-oxoglutarate:oxygen oxidoreductase
R06532 22 (2R,3S)-catechin:NADP+ 4-oxidoreductase
R06539 22 dihydroflavonol,2-oxoglutarate:oxygen oxidoreductase
R06560 22 formononetin,NADPH:oxygen oxidoreductase (2'-hydroxylating)
R06561 22 formononetin,NADPH:oxygen oxidoreductase (2'-hydroxylating)
R06577 22 S-adenosyl-L-methionine:3,4-dihydroxy-trans-cinnamate3-O-methyltransferase
R06795 22 UDP-glucose:isoflavone 7-O-beta-D-glucosyltransferase
R06810 22 UDP-glucose:flavonol 7-O-beta-D-glucosyltransferase
R06828 22 UDP-glucuronate:luteolin-7-O-beta-D-diglucuronide4'-O-glucuronosyltransferase
R07366 22 leucocyanidin,2-oxoglutarate:oxygen oxidoreductase
R07426 22 
R02632 23 3'-Phosphoadenylylsulfate:quercetin-3-sulfate 3'-sulfotransferase
R02633 23 3'-Phosphoadenylylsulfate:quercetin-3-sulfate 4'-sulfotransferase
R02771 23 dTDPglucose 4,6-hydro-lyase
R02983 23 
R02984 23 dTDPglucose 4-epimerase
R03055 23 5,6-Dihydrothymine amidohydrolase
R03251 23 7,8-dihydro-7,8-dihydroxykynurenate:NAD+ oxidoreductase
R03323 23 1-O-Sinapoyl-beta-D-glucose:(S)-malate O-sinapoyltransferase
R03327 23 17alpha-Hydroxypregnenolone:NAD+ 3-oxidoreductase
R03328 23 17alpha-Hydroxypregnenolone:NADP+ 3-oxidoreductase
R03403 23 3beta-Hydroxyandrost-5-en-17-one acetaldehyde-lyase
R03605 23 UDPglucose:coniferyl-alcohol 4'-beta-D-glucosyltransferase
R03735 23 (2S,3S)-2-Hydroxytridecane-1,2,3-tricarboxylate oxaloacetate-lyase(CoA-acylating)
R03826 23 dTDP-D-galactose:NAD+ 6-oxidoreductase
R03831 23 (S)-Reticuline:oxygen oxidoreductase (methylene-bridge-forming)
R03857 23 Lauroyl-CoA:(acceptor) 2,3-oxidoreductase
R03858 23 Lauroyl-CoA:acetyl-CoA C-acyltransferase
R03859 23 3-Hydroxytetradecane-1,3,4-tricarboxylate 2-oxoglutarate-lyase(CoA-acylating)
R03919 23 Donor:hydrogen-peroxide oxidoreductase
R04675 23 17alpha-Hydroxypregnenolone,hydrogen-donor:oxygen oxidoreductase(21-hydroxylating)
R04818 23 3alpha,7alpha-Dihydroxy-5beta-cholestane:NAD+ oxidoreductase(B-specific)
R04819 23 3alpha,7alpha-Dihydroxy-5beta-cholestane:NADP+ oxidoreductase(B-specific)
R04823 23 7alpha,12alpha-Dihydroxy-5beta-cholestan-3-one:(acceptor)delta4-oxidoreductase
R04900 23 UDP-L-rhamnose:flavonol-3-O-D-glucoside L-rhamnosyltransferase
R05037 23 leucocyanidin,2-oxoglutarate:oxygen oxidoreductase
R05274 23 vanillate:oxygen oxidoreductase (demethylating)
R05323 23 S-Adenosyl-L-methionine:3',4',5,7-tetrahydroxy-3-methoxyflavone7-O-methyltransferase
R06335 23 
R06513 23 
R06533 23 (2R,3S)-catechin:NADP+ 4-oxidoreductase
R06535 23 UDP-glucose:flavonol 3-O-D-glucosyltransferase
R06542 23 flavan-3-ol:NADP+ oxidoreductase
R06562 23 vestitone:NADP+ oxidoreductase
R06563 23 vestitone:NADP+ oxidoreductase
R06796 23 malonyl-CoA:isoflavone-7-O-beta-D-glucoside 6''-O-malonyltransferase
R06797 23 malonyl-CoA:flavonol-3-O-beta-D-glucoside 6''-O-malonyltransferase
R06812 23 UDP-glucose:flavonol-3-O-glucoside 2''-O-beta-D-glucosyltransferase
R06814 23 UDP-D-xylose:flavonol-3-O-glycoside 2''-O-beta-D-xylosyltransferase
R06815 23 S-adenosyl-L-methionine:myricetin O-methyltransferase
R07150 23 dTDP-D-galactose:NADP+ 6-oxidoreductase
R01837 24 3beta-Hydroxyandrost-5-en-17-one:NAD+ 3-oxidoreductase
R01839 24 3beta-Hydroxyandrost-5-en-17-one:NADP+ 3-oxidoreductase
R01841 24 17alpha-Hydroxyprogesterone acetaldehyde-lyase
R02772 24 dTDP-4-acetamido-4,6-dideoxy-D-glucose:2-oxoglutarateaminotransferase
R02773 24 dTDP-4-amino-4,6-dideoxy-D-glucose:2-oxoglutarate aminotransferase
R02774 24 dTDP-4-dehydro-6-deoxy-D-glucose 3,5-epimerase
R02915 24 Medicarpin:NADP+ 2'-oxidoreductase
R03252 24 7,8-Dihydroxykynurenate:oxygen 8,8a-oxidoreductase (decyclizing)
R03253 24 7,8-Dihydroxykynurenate:oxygen 8,8a-oxidoreductase (decyclizing)
R03289 24 3'-Phosphoadenylylsulfate:quercetin-3,3'-bissulfate7-sulfotransferase
R03324 24 17alpha,20alpha-Dihydroxypregn-4-en-3-one:NAD+ 20-oxidoreductase
R03325 24 17alpha,20alpha-Dihydroxypregn-4-en-3-one:NADP+ 20-oxidoreductase
R03329 24 Steroid,reduced-adrenal-ferredoxin:oxygen oxidoreductase(11-hydroxylating)
R03405 24 3'-phosphoadenylylsulfate:alcohol sulfotransferase
R03406 24 Androst-5-ene-3beta,17beta-diol:NAD+ oxidoreductase
R03407 24 Androst-5-ene-3beta,17beta-diol:NADP+ oxidoreductase
R03408 24 
R03456 24 S-Adenosyl-L-methionine:3',4',5-trihydroxy-3,7-dimethoxyflavone4'-O-methyltransferase
R03604 24 Syringin beta-D-glucosidase
R03834 24 (S)-scoulerine, NADPH:oxygen oxidoreductase(methylenedioxy-bridge-forming)
R03835 24 S-Adenosyl-L-methionine:(S)-scoclaurine 9-O-methyltransferase
R04666 24 3-Ureidoisobutyrate amidohydrolase
R04739 24 (S)-3-Hydroxytetradecanoyl-CoA:NAD+ oxidoreductase
R04806 24 5beta-cholestane-3alpha,7alpha-diol,NADPH:oxygen oxidoreductase(26-hydroxylating)
R04824 24 3alpha,7alpha,12alpha-Trihydroxy-5beta-cholestane:NAD+oxidoreductase (B-specific)
R04825 24 3alpha,7alpha,12alpha-Trihydroxy-5beta-cholestane:NADP+oxidoreductase (B-specific)
R04849 24 11-Deoxycortisol delta5-delat4-isomerase
R04850 24 17alpha,21-Dihydroxypregnenolone:oxygen oxidoreductase(11-hydroxylating)
R04851 24 11-Deoxycortisol delta5-delat4-isomerase
R05517 24 
R05518 24 
R05687 24 dTDP-4-keto-6-Deoxyglucose reductase
R06424 24 
R06428 24 
R06437 24 
R06514 24 
R06536 24 UDP-glucose:flavonol 3-O-D-glucosyltransferase
R06543 24 flavan-3-ol:NADP+ oxidoreductase
R06544 24 
R06566 24 
R06809 24 3'-phosphoadenylyl-sulfate:quercetin-3,3'-bissulfate7-sulfotransferase
R06811 24 UDP-D-xylose:flavonol-3-O-glycoside 2''-O-beta-D-xylosyltransferase
R06813 24 UDP-glucose:flavonol-3-O-beta-D-glucosyl-(1->2)-beta-D-glucoside2'''-O-beta-D-glucosyltransferase
R06816 24 S-adenosyl-L-methionine:myricetin O-methyltransferase
R06817 24 malonyl-CoA:anthocyanidin-3-O-beta-D-glucoside6''-O-malonyltransferase
R06818 24 
R07204 24 5beta-cho
