# Supplementary material for: Local and global modes of drug action in biochemical networks
Source: BMC Chem Biol. 2009 Apr 7;9:4. doi: 10.1186/1472-6769-9-4 (PMC2670818; doi:10.1186/1472-6769-9-4)
Supplement: Additional File 3 — Full set of metabolic drug scopes. This archive contains the full set of metabolic drug scopes for 276 drugs from the DrugBank database and four metabolic networks. Individual files in the archive are named according to the following nomenclature: DrugBank accession number of the drug, followed by "_hsa" for human or "_ref" for reference network, followed by "_i" for irreversible or "_r" for reversible network. [file 1472-6769-9-4-S3.zip › aprd00050_ref_r.txt]

Expansion curve 
seeds: Oxygen H2O Pyruvate Ferricytochrome b1 Acetate CO2 Ferrocytochrome b1 Glutathione NADP+ Oxidized glutathione NADPH H+ (S)-Malate NAD+ Oxaloacetate NADH ATP Citrate (pro-3S)-lyase (thiol form) AMP Pyrophosphate Citrate (pro-3S)-lyase (acetyl form)
not identified: 


 

compounds:
ID generation name

C00001 1 H2O
C00002 1 ATP
C00003 1 NAD+
C00004 1 NADH
C00005 1 NADPH
C00006 1 NADP+
C00007 1 Oxygen
C00011 1 CO2
C00013 1 Pyrophosphate
C00020 1 AMP
C00022 1 Pyruvate
C00033 1 Acetate
C00036 1 Oxaloacetate
C00051 1 Glutathione
C00080 1 H+
C00127 1 Oxidized glutathione
C00149 1 (S)-Malate
C00995 1 Ferricytochrome b1
C00998 1 Ferrocytochrome b1
C04298 1 Citrate (pro-3S)-lyase (thiol form)
C04334 1 Citrate (pro-3S)-lyase (acetyl form)
C00008 2 ADP
C00009 2 Orthophosphate
C00014 2 NH3
C00025 2 L-Glutamate
C00027 2 H2O2
C00048 2 Glyoxylate
C00058 2 Formate
C00074 2 Phosphoenolpyruvate
C00081 2 ITP
C00084 2 Acetaldehyde
C00117 2 D-Ribose 5-phosphate
C00119 2 5-Phospho-alpha-D-ribose 1-diphosphate
C00122 2 Fumarate
C00130 2 IMP
C00147 2 Adenine
C00153 2 Nicotinamide
C00158 2 Citrate
C00186 2 (S)-Lactate
C00209 2 Oxalate
C00212 2 Adenosine
C00227 2 Acetyl phosphate
C00256 2 (R)-Lactate
C00282 2 Hydrogen
C00301 2 ADP-ribose
C00455 2 Nicotinamide D-ribonucleotide
C00497 2 (R)-Malate
C00536 2 Triphosphate
C00546 2 Methylglyoxal
C00575 2 3',5'-Cyclic AMP
C00857 2 Deamino-NAD+
C00898 2 (R,R)-Tartaric acid
C00900 2 2-Acetolactate
C01260 2 P1,P4-Bis(5'-adenosyl) tetraphosphate
C01353 2 Carbonic acid
C01419 2 Cys-Gly
C02107 2 (S,S)-Tartaric acid
C02132 2 Acetylpyruvate
C02614 2 (S)-2-Methylmalate
C03246 2 ADPribose 2'-phosphate
C03248 2 Acetylenedicarboxylate
C03981 2 2-Hydroxyethylenedicarboxylate
C04115 2 4-Carboxy-4-hydroxy-2-oxoadipate
C04184 2 4-Hydroxy-4-methyl-2-oxoglutarate
C05359 2 e-
C05993 2 Acetyl adenylate
C06010 2 (S)-2-Acetolactate
C06033 2 Parapyruvate
C06434 2 5'-Acetylphosphoadenosine
C07024 2 3'-Keto-3'-deoxy-ATP
C00026 3 2-Oxoglutarate
C00037 3 Glycine
C00041 3 L-Alanine
C00042 3 Succinate
C00049 3 L-Aspartate
C00054 3 Adenosine 3',5'-bisphosphate
C00064 3 L-Glutamine
C00065 3 L-Serine
C00067 3 Formaldehyde
C00086 3 Urea
C00097 3 L-Cysteine
C00104 3 IDP
C00111 3 Glycerone phosphate
C00121 3 D-Ribose
C00133 3 D-Alanine
C00144 3 GMP
C00160 3 Glycolate
C00169 3 Carbamoyl phosphate
C00189 3 Ethanolamine
C00192 3 Hydroxylamine
C00199 3 D-Ribulose 5-phosphate
C00217 3 D-Glutamate
C00222 3 3-Oxopropanoate
C00237 3 CO
C00253 3 Nicotinate
C00258 3 D-Glycerate
C00262 3 Hypoxanthine
C00288 3 HCO3-
C00294 3 Inosine
C00311 3 Isocitrate
C00334 3 4-Aminobutanoate
C00346 3 Ethanolamine phosphate
C00402 3 D-Aspartate
C00417 3 cis-Aconitate
C00424 3 (S)-Lactaldehyde
C00469 3 Ethanol
C00488 3 Formamide
C00552 3 meso-Tartaric acid
C00603 3 (-)-Ureidoglycolate
C00620 3 alpha-D-Ribose 1-phosphate
C00624 3 N-Acetyl-L-glutamate
C00631 3 2-Phospho-D-glycerate
C00655 3 Xanthosine 5'-phosphate
C00669 3 gamma-L-Glutamyl-L-cysteine
C00697 3 Nitrogen
C00704 3 O2.-
C00711 3 Malate
C00716 3 Serine
C00740 3 D-Serine
C00810 3 (R)-Acetoin
C00937 3 (R)-Lactaldehyde
C01010 3 Urea-1-carboxylate
C01031 3 S-Formylglutathione
C01045 3 N-Formyl-L-glutamate
C01127 3 4-Hydroxy-2-oxoglutarate
C01146 3 2-Hydroxy-3-oxopropanoate
C01151 3 D-Ribose 1,5-bisphosphate
C01165 3 L-Glutamate 5-semialdehyde
C01185 3 Nicotinate D-ribonucleotide
C01367 3 3'-AMP
C01384 3 Maleic acid
C01548 3 Acetylene
C01563 3 Carbamate
C01732 3 Mesaconate
C01879 3 5-Oxoproline
C01888 3 Aminoacetone
C01990 3 3-Oxalomalate
C02238 3 5-Oxo-L-proline
C02362 3 2-Oxosuccinamate
C02405 3 Formyl phosphate
C02466 3 Trimetaphosphate
C02514 3 3-Fumarylpyruvate
C02612 3 (R)-2-Methylmalate
C02739 3 Phosphoribosyl-ATP
C02798 3 3-Phosphonopyruvate
C03015 3 O-Carbamoyl-L-serine
C03090 3 5-Phosphoribosylamine
C03150 3 N-Ribosylnicotinamide
C03167 3 Phosphonoacetaldehyde
C03287 3 L-Glutamyl 5-phosphate
C03451 3 (R)-S-Lactoylglutathione
C03459 3 2-Hydroxy-3-oxosuccinate
C03483 3 Adenosine tetraphosphate
C03589 3 4-Hydroxy-2-oxopentanoate
C03614 3 Inosine 5'-tetraphosphate
C03618 3 L-threo-3-Methylaspartate
C03734 3 alpha-D-Glutamyl phosphate
C03794 3 N6-(1,2-Dicarboxyethyl)-AMP
C03912 3 (S)-1-Pyrroline-5-carboxylate
C03961 3 erythro-3-Hydroxy-L-aspartate
C04039 3 2,3-Dihydroxy-3-methylbutanoate
C04181 3 3-Hydroxy-3-methyl-2-oxobutanoic acid
C04272 3 (R)-2,3-Dihydroxy-3-methylbutanoate
C04307 3 P1,P2-Bis(5'-adenosyl) triphosphate
C04324 3 4-Carboxy-2-hydroxy-cis,cis-muconate
C04734 3 1-(5'-Phosphoribosyl)-5-formamido-4-imidazolecarboxamide
C04856 3 (6S)-6-beta-Hydroxy-1,4,5,6-tetrahydronicotinamide-adeninedinucleotide
C05235 3 Hydroxyacetone
C05361 3 Hydrazine
C05364 3 4-Carboxy-2-oxo-3-hexenedioate
C05682 3 Phosphonoacetate
C05765 3 L-Glutamyl 1-phosphate
C05829 3 N-Carbamyl-L-glutamate
C05854 3 4-Carboxy-2-oxo-4-pentanoate
C05946 3 D-4-Hydroxy-2-oxoglutarate
C05999 3 Lactaldehyde
C06034 3 4-Hydroxy-4-methylglutamate
C06035 3 4-Methylene-2-oxoglutarate
C06197 3 P1,P3-Bis(5'-adenosyl) triphosphate
C06244 3 Acetamide
C06393 3 2,3-Diaminopropanoate
C06548 3 Ethylene oxide
C06701 3 Phosphonate
C07025 3 3'-Keto-3'-deoxy-AMP
C11500 3 5'-Dehydroadenosine
C11501 3 9-Riburonosyladenine
C11511 3 threo-3-Hydroxy-L-aspartate
C15499 3 Pentane-2,4-dione
C00035 4 GDP
C00044 4 GTP
C00077 4 L-Ornithine
C00088 4 Nitrite
C00093 4 sn-Glycerol 3-phosphate
C00099 4 beta-Alanine
C00116 4 Glycerol
C00118 4 (2R)-2-Hydroxy-3-(phosphonooxy)-propanal
C00132 4 Methanol
C00141 4 3-Methyl-2-oxobutanoic acid
C00148 4 L-Proline
C00152 4 L-Asparagine
C00164 4 Acetoacetate
C00168 4 Hydroxypyruvate
C00184 4 Glycerone
C00188 4 L-Threonine
C00197 4 3-Phospho-D-glycerate
C00213 4 Sarcosine
C00218 4 Methylamine
C00231 4 D-Xylulose 5-phosphate
C00232 4 Succinate semialdehyde
C00242 4 Guanine
C00266 4 Glycolaldehyde
C00283 4 Hydrogen sulfide
C00302 4 Glutamate
C00309 4 D-Ribulose
C00345 4 6-Phospho-D-gluconate
C00383 4 Malonate
C00385 4 Xanthine
C00387 4 Guanosine
C00433 4 2,5-Dioxopentanoate
C00438 4 N-Carbamoyl-L-aspartate
C00439 4 N-Formimino-L-glutamate
C00490 4 Itaconate
C00491 4 L-Cystine
C00499 4 Allantoate
C00555 4 4-Aminobutanal
C00577 4 D-Glyceraldehyde
C00581 4 Guanidinoacetate
C00583 4 Propane-1,2-diol
C00596 4 2-Hydroxy-2,4-pentadienoate
C00606 4 3-Sulfino-L-alanine
C00623 4 Glycerol 1-phosphate
C00679 4 5-Dehydro-4-deoxy-D-glucarate
C00700 4 XTP
C00741 4 Diacetyl
C00793 4 D-Cysteine
C00802 4 Oxalureate
C00804 4 Propynoate
C00815 4 Citramalate
C00819 4 D-Glutamine
C00940 4 2-Oxoglutaramate
C00942 4 3',5'-Cyclic GMP
C00957 4 Mercaptopyruvate
C00975 4 Dihydroxyfumarate
C00979 4 O-Acetyl-L-serine
C00988 4 2-Phosphoglycolate
C00993 4 D-Alanyl-D-alanine
C01005 4 O-Phospho-L-serine
C01013 4 3-Hydroxypropanoate
C01020 4 6-Hydroxynicotinate
C01035 4 4-Guanidinobutanoate
C01042 4 N-Acetyl-L-aspartate
C01044 4 N-Formyl-L-aspartate
C01068 4 D-Ribitol 5-phosphate
C01099 4 L-Fuculose 1-phosphate
C01112 4 D-Arabinose 5-phosphate
C01131 4 L-Rhamnulose 1-phosphate
C01159 4 2,3-Bisphospho-D-glycerate
C01182 4 D-Ribulose 1,5-bisphosphate
C01251 4 2-Hydroxybutane-1,2,4-tricarboxylate
C01326 4 Hydrogen cyanide
C01380 4 Ethylene glycol
C01417 4 Cyanate
C01537 4 Urethane
C01566 4 Cyanamide
C01596 4 Maleamate
C01685 4 D-Ribonate
C01762 4 Xanthosine
C01769 4 (S)-Acetoin
C01818 4 Hyponitrite
C01993 4 5'-Oxoinosine
C02091 4 Ureidoglycine
C02167 4 Maleylpyruvate
C02218 4 2-Aminoacrylate
C02226 4 2-Methylmaleate
C02237 4 5-Oxo-D-proline
C02341 4 trans-Aconitate
C02353 4 2',3'-Cyclic AMP
C02512 4 3-Cyano-L-alanine
C02532 4 D-O-Phosphoserine
C02657 4 6-Methylsalicylate
C02741 4 Phosphoribosyl-AMP
C02752 4 Triacetate lactone
C02912 4 (R)-Propane-1,2-diol
C02917 4 (S)-Propane-1,2-diol
C02946 4 4-Acetamidobutanoate
C03044 4 (R,R)-Butane-2,3-diol
C03079 4 4-Hydroxy-L-glutamate
C03082 4 4-Phospho-L-aspartate
C03139 4 N-Amidino-L-aspartate
C03174 4 S-Succinylglutathione
C03194 4 (R)-1-Aminopropan-2-ol
C03210 4 2,2'-Iminodipropanoate
C03214 4 2-Amino-3-oxobutanoate
C03217 4 2-Hydroxy-3-oxoadipate
C03341 4 2-Amino-4-oxopentanoic acid
C03394 4 Erythrulose 1-phosphate
C03453 4 (Z)-5-Oxohex-2-enedioate
C03508 4 L-2-Amino-3-oxobutanoic acid
C03548 4 trans-2,3-Epoxysuccinate
C03557 4 (2-Aminoethyl)phosphonate
C03600 4 Carboxymethyloxysuccinate
C03646 4 Bis-gamma-glutamylcystine
C03722 4 Pyridine-2,3-dicarboxylate
C03736 4 alpha-D-Ribose 5-phosphate
C03738 4 gamma-L-Glutamyl-D-alanine
C03741 4 (S)-4-Amino-5-oxopentanoate
C03790 4 N-(Carboxymethyl)-D-alanine
C03838 4 5'-Phosphoribosylglycinamide
C03872 4 L-Serine-phosphoethanolamine
C03921 4 2-Dehydro-3-deoxy-D-glucarate
C03979 4 2-Dehydro-3-deoxy-L-rhamnonate
C04133 4 N-Acetyl-L-glutamate 5-phosphate
C04451 4 4-Carboxy-2-hydroxyhexa-2,4-dienedioate
C04456 4 6-Phospho-5-dehydro-2-deoxy-D-gluconate
C04484 4 4-Carboxy-2-hydroxymuconate semialdehyde
C04593 4 (2S,3R)-3-Hydroxybutane-1,2,3-tricarboxylate
C04677 4 1-(5'-Phosphoribosyl)-5-amino-4-imidazolecarboxamide
C05360 4 Diimine
C05379 4 Oxalosuccinate
C05380 4 Nicotinurate
C05406 4 (4S)-5-Hydroxy-2,4-dioxopentanoate
C05519 4 L-Allothreonine
C05526 4 S-Glutathionyl-L-cysteine
C05565 4 Hydantoin-5-propionate
C05572 4 4-Oxoglutaramate
C05655 4 5-(2'-Carboxyethyl)-4,6-dihydroxypicolinate
C05672 4 2-Amino-3-phosphonopropanoate
C05820 4 (L-Seryl)adenylate
C05840 4 Iminoaspartate
C05841 4 Nicotinate D-ribonucleoside
C05931 4 N-Succinyl-L-glutamate
C05947 4 L-erythro-4-Hydroxyglutamate
C06019 4 D-arabino-3-Hexulose 6-phosphate
C06029 4 L-threo-3-Methylmalate
C06030 4 Methyloxaloacetate
C06059 4 Cyclic amidines
C06159 4 2-Dehydro-3-deoxy-D-fuconate
C06234 4 4-Methyl-L-glutamate
C06455 4 Hydroxymethylphosphonate
C06547 4 Ethylene
C06555 4 Biuret
C06772 4 Diethanolamine
C06893 4 2-Deoxy-5-keto-D-gluconic acid 6-phosphate
C11205 4 Hexadimethrine bromide
C11822 4 2-Aminomalonate semialdehyde
C14180 4 S-(Hydroxymethyl)glutathione
C15556 4 3,4-Dihydroxy-2-butanone 4-phosphate
C15767 4 gamma-Glutamyl-gamma-aminobutyraye
C00062 5 L-Arginine
C00085 5 D-Fructose 6-phosphate
C00094 5 Sulfite
C00109 5 2-Oxobutanoate
C00134 5 Putrescine
C00177 5 Cyanide
C00183 5 L-Valine
C00207 5 Acetone
C00216 5 D-Arabinose
C00230 5 3,4-Dihydroxybenzoate
C00236 5 3-Phospho-D-glyceroyl phosphate
C00244 5 Nitrate
C00257 5 D-Gluconic acid
C00281 5 Sedoheptulose 7-phosphate
C00300 5 Creatine
C00310 5 D-Xylulose
C00327 5 L-Citrulline
C00337 5 (S)-Dihydroorotate
C00354 5 D-Fructose 1,6-bisphosphate
C00366 5 Urate
C00409 5 Methanethiol
C00418 5 (R)-Mevalonate
C00430 5 5-Aminolevulinate
C00437 5 N-Acetylornithine
C00441 5 L-Aspartate 4-semialdehyde
C00466 5 Acetoin
C00474 5 Ribitol
C00479 5 Propanal
C00506 5 L-Cysteate
C00511 5 Propenoate
C00515 5 D-Ornithine
C00519 5 Hypotaurine
C00628 5 2,5-Dihydroxybenzoate
C00673 5 2-Deoxy-D-ribose 5-phosphate
C00682 5 2-Hydroxymuconate semialdehyde
C00684 5 2-Dehydro-3-deoxy-L-arabinonate
C00736 5 Cysteine
C00763 5 D-Proline
C00813 5 Barbiturate
C00818 5 D-Glucarate
C00820 5 D-Threonine
C00861 5 L-Rhamnulose
C00879 5 D-Galactarate
C00966 5 2-Dehydropantoate
C00969 5 3-Hydroxypropanal
C00989 5 4-Hydroxybutanoic acid
C01026 5 N,N-Dimethylglycine
C01043 5 N-Carbamoylsarcosine
C01046 5 N-Methyl-L-glutamate
C01059 5 2,5-Dihydroxypyridine
C01061 5 4-Fumarylacetoacetate
C01073 5 N-Acetyl-beta-alanine
C01088 5 (R)-3,3-Dimethylmalate
C01089 5 (R)-3-Hydroxybutanoate
C01094 5 D-Fructose 1-phosphate
C01101 5 L-Ribulose 5-phosphate
C01102 5 O-Phospho-L-homoserine
C01108 5 1,2,3-Trihydroxybenzene
C01157 5 trans-4-Hydroxy-L-proline
C01215 5 2-(Acetamidomethylene)succinate
C01218 5 6-Phospho-2-dehydro-D-gluconate
C01228 5 Guanosine 3',5'-bis(diphosphate)
C01233 5 sn-glycero-3-Phosphoethanolamine
C01236 5 D-Glucono-1,5-lactone 6-phosphate
C01250 5 N-Acetyl-L-glutamate 5-semialdehyde
C01261 5 P1,P4-Bis(5'-guanosyl) tetraphosphate
C01286 5 2-Dehydro-3-deoxy-D-galactonate 6-phosphate
C01304 5 2,5-Diamino-6-hydroxy-4-(5'-phosphoribosylamino)pyrimidine
C01358 5 NH4OH
C01424 5 Gallate
C01438 5 Methane
C01444 5 Oxamate
C01467 5 3-Cresol
C01551 5 Allantoin
C01680 5 D-Fuconate
C01721 5 L-Fuculose
C01755 5 Thiocyanate
C01757 5 Triacetate
C01837 5 Nitroethane
C01857 5 Thioacetate
C01904 5 D-Arabitol
C01934 5 L-Rhamnonate
C01962 5 Thiocysteine
C02207 5 beta-Alanopine
C02220 5 2-Aminomuconate
C02294 5 Methylguanidine
C02350 5 (S)(+)-Allantoin
C02501 5 2-Hydroxymuconate
C02504 5 (2S)-2-Isopropylmalate
C02642 5 3-Ureidopropionate
C02647 5 4-Guanidinobutanal
C02721 5 N-Methyl-L-alanine
C02979 5 Glycerol 2-phosphate
C03046 5 (S,S)-Butane-2,3-diol
C03065 5 3-Guanidinopropanoate
C03071 5 3-aci-Nitropropanoate
C03078 5 4-Guanidinobutanamide
C03124 5 L-Aspartylhydroxamate
C03153 5 N5-Methyl-L-glutamine
C03166 5 Phosphoguanidinoacetate
C03232 5 3-Phosphonooxypyruvate
C03283 5 L-2,4-Diaminobutanoate
C03409 5 N-Formimino-L-aspartate
C03564 5 1-Pyrroline-2-carboxylate
C03623 5 N-Methyl-2-oxoglutaramate
C03671 5 2-Pyrone-4,6-dicarboxylate
C03680 5 4-Imidazolone-5-propanoate
C03703 5 L-5-Carboxymethylhydantoin
C03716 5 Oxaloacetate 4-methyl ester
C03761 5 3-Hydroxy-3-methylglutarate
C03785 5 D-Tagatose 1,6-bisphosphate
C03826 5 2-Dehydro-3-deoxy-D-xylonate
C03932 5 5-Dehydro-2-deoxy-D-gluconate
C03943 5 (2R,4S)-2,4-Diaminopentanoate
C03947 5 Glycerol 1,2-cyclic phosphate
C04002 5 But-1-ene-1,2,4-tricarboxylate
C04051 5 5-Amino-4-imidazolecarboxyamide
C04210 5 N5-(L-1-Carboxyethyl)-L-ornithine
C04225 5 (Z)-But-2-ene-1,2,3-tricarboxylate
C04281 5 L-1-Pyrroline-3-hydroxy-5-carboxylate
C04282 5 1-Pyrroline-4-hydroxy-2-carboxylate
C04322 5 3,4-Dihydro-2H-Pyrrole-2-carboxylate
C04376 5 5'-Phosphoribosyl-N-formylglycinamide
C04392 5 P1,P4-Bis(5'-xanthosyl) tetraphosphate
C04409 5 2-Amino-3-carboxymuconate semialdehyde
C04442 5 2-Dehydro-3-deoxy-6-phospho-D-gluconate
C04478 5 3-Deoxy-D-manno-octulosonate 8-phosphate
C04479 5 2-Hydroxy-6-oxonona-2,4-diene-1,9-dioate
C04494 5 Guanosine 3'-diphosphate 5'-triphosphate
C04544 5 gamma-L-Glutamyl-L-cysteinyl-beta-alanine
C04823 5 1-(5'-Phosphoribosyl)-5-amino-4-(N-succinocarboxamide)-imidazole
C04895 5 2-Amino-4-hydroxy-6-(erythro-1,2,3-trihydroxypropyl)dihydropteridinetriphosphate
C04896 5 5-(5-Phospho-D-ribosylaminoformimino)-1-(5-phosphoribosyl)-imidazole-4-carboxamide
C05375 5 2-Hydroxy-2-hydropyrone-4,6-dicarboxylate
C05378 5 beta-D-Fructose 1,6-bisphosphate
C05382 5 D-Sedoheptulose 7-phosphate
C05515 5 5-Ureido-4-imidazole carboxylate
C05520 5 2-Amino-3-oxoadipate
C05527 5 3-Sulfinylpyruvate
C05601 5 4-Hydroxy-2-oxo-heptanedioate
C05654 5 5-(2'-Formylethyl)-4,6-dihydroxypicolinate
C05665 5 beta-Aminopropion aldehyde
C05670 5 beta-Aminopropionitrile
C05711 5 gamma-Glutamyl-beta-cyanoalanine
C05715 5 gamma-Amino-gamma-cyanobutanoate
C05823 5 3-Mercaptolactate
C05922 5 Formamidopyrimidine nucleoside triphosphate
C05932 5 N-Succinyl-L-glutamate 5-semialdehyde
C05936 5 N4-Acetylaminobutanal
C05938 5 L-4-Hydroxyglutamate semialdehyde
C05985 5 2-Propyn-1-al
C06031 5 D-threo-3-Methylmalate
C06032 5 D-erythro-3-Methylmalate
C06114 5 gamma-Glutamyl-beta-aminopropiononitrile
C06144 5 3-Butynoate
C06189 5 Cyclic 2,3-bisphospho-D-glycerate
C06193 5 Guanosine 3'-phosphate
C06201 5 2,4-Dihydroxyhept-2-enedioate
C06210 5 2-Hydroxy-6-keto-2,4-heptadienoate
C06441 5 L-Xylulose 1-phosphate
C06554 5 Cyanuric acid
C06735 5 Aminoacetaldehyde
C06771 5 Triethanolamine
C06892 5 2-Deoxy-5-keto-D-gluconic acid
C07272 5 Maleimide
C09306 5 Sulfur dioxide
C11437 5 1-Deoxy-D-xylulose 5-phosphate
C11631 5 9-Riburonosylhypoxanthine
C11824 5 Cyclic amide
C12624 5 2-Hydroxy-6-ketononatrienedioate
C15523 5 2,6-Dihydroxynicotinate
C15563 5 2-Amino-5-formylamino-6-(5-phosphoribosylamino)pyrimidin-4(3H)-one
C15668 5 1-Pyrroline
C15700 5 gamma-Glutamyl-gamma-aminobutyraldehyde
C00053 6 3'-Phosphoadenylyl sulfate
C00059 6 Sulfate
C00073 6 L-Methionine
C00087 6 Sulfur
C00090 6 Catechol
C00092 6 D-Glucose 6-phosphate
C00095 6 D-Fructose
C00155 6 L-Homocysteine
C00156 6 4-Hydroxybenzoate
C00163 6 Propanoate
C00179 6 Agmatine
C00181 6 D-Xylose
C00198 6 D-Glucono-1,5-lactone
C00204 6 2-Dehydro-3-deoxy-D-gluconate
C00224 6 Adenylylsulfate
C00245 6 Taurine
C00263 6 L-Homoserine
C00275 6 D-Mannose 6-phosphate
C00279 6 D-Erythrose 4-phosphate
C00295 6 Orotate
C00312 6 L-Xylulose
C00320 6 Thiosulfate
C00322 6 2-Oxoadipate
C00333 6 D-Galacturonate
C00349 6 2-Methyl-3-oxopropanoate
C00352 6 D-Glucosamine 6-phosphate
C00379 6 Xylitol
C00429 6 5,6-Dihydrouracil
C00436 6 N-Carbamoylputrescine
C00447 6 Sedoheptulose 1,7-bisphosphate
C00476 6 D-Lyxose
C00502 6 D-Xylonate
C00507 6 L-Rhamnose
C00508 6 L-Ribulose
C00522 6 (R)-Pantoate
C00530 6 p-Benzenediol
C00533 6 Nitric oxide
C00545 6 L-Arabinonate
C00568 6 4-Aminobenzoate
C00587 6 3-Hydroxybenzoate
C00593 6 Sulfoacetaldehyde
C00597 6 3-Phosphoglycerate
C00629 6 2-Dehydro-D-gluconate
C00632 6 3-Hydroxyanthranilate
C00644 6 D-Mannitol 1-phosphate
C00652 6 D-Arabinono-1,4-lactone
C00665 6 beta-D-Fructose 2,6-bisphosphate
C00672 6 2-Deoxy-D-ribose 1-phosphate
C00772 6 Mevaldate
C00785 6 Urocanate
C00791 6 Creatinine
C00792 6 D-Arginine
C00846 6 3-Oxoadipate
C00878 6 D-Arabinonate
C00928 6 Mercaptoethanol
C00931 6 Porphobilinogen
C00986 6 1,3-Diaminopropane
C01019 6 6-Deoxy-L-galactose
C01036 6 4-Maleylacetoacetate
C01053 6 (R)-4-Dehydropantoate
C01062 6 5-Dehydro-D-gluconate
C01096 6 Sorbitol 6-phosphate
C01097 6 D-Tagatose 6-phosphate
C01107 6 (R)-5-Phosphomevalonate
C01110 6 5-Amino-2-oxopentanoic acid
C01118 6 O-Succinyl-L-homoserine
C01163 6 3-Carboxy-cis,cis-muconate
C01172 6 beta-D-Glucose 6-phosphate
C01187 6 3-Deoxy-D-manno-octulosonate
C01201 6 N(omega)-(ADP-D-ribosyl)-L-arginine
C01216 6 2-Dehydro-3-deoxy-D-galactonate
C01234 6 1-Aminocyclopropane-1-carboxylate
C01268 6 5-Amino-6-(5'-phosphoribosylamino)uracil
C01270 6 3-Hydroxy-2-methylpyridine-5-carboxylate
C01328 6 HO-
C01420 6 Cystine
C01455 6 Toluene
C01572 6 Digallate
C01659 6 Acrylamide
C01667 6 Bacitracin
C01678 6 Cysteamine
C01682 6 D-Nopaline
C01751 6 Resorcinol
C01801 6 Deoxyribose
C01845 6 Propan-2-ol
C01877 6 4-Oxoproline
C01998 6 Acrylonitrile
C02076 6 Sedoheptulose
C02116 6 2-Nitropropane
C02170 6 Methylmalonate
C02225 6 2-Methylcitrate
C02236 6 4-Sulfobenzoate
C02291 6 L-Cystathionine
C02305 6 Phosphocreatine
C02348 6 (R)(-)-Allantoin
C02457 6 Propane-1,3-diol
C02488 6 (R)-2-Ethylmalate
C02565 6 N-Methylhydantoin
C02630 6 2-Hydroxyglutarate
C02631 6 2-Isopropylmaleate
C02637 6 3-Dehydroshikimate
C02659 6 Acetone cyanohydrin
C02670 6 D-Glucuronolactone
C02714 6 N-Acetylputrescine
C02787 6 2-Methylpropanamine
C02800 6 4,5-Dioxopentanoate
C02814 6 Benzene-1,2,4-triol
C02876 6 Propanoyl phosphate
C02923 6 2,3-Dihydroxytoluene
C02948 6 4-Hydroxyhexan-3-one
C02991 6 L-Rhamnono-1,4-lactone
C03063 6 2-Oxohept-3-enedioate
C03223 6 3,4-Dihydroxyphthalate
C03233 6 4,5-Dihydroxyphthalate
C03291 6 L-Xylulose 5-phosphate
C03296 6 N2-Succinyl-L-arginine
C03340 6 L-2,3-Dihydrodipicolinate
C03406 6 N-(L-Arginino)succinate
C03415 6 N2-Succinyl-L-ornithine
C03440 6 cis-4-Hydroxy-D-proline
C03684 6 6-Pyruvoyltetrahydropterin
C03771 6 5-Guanidino-2-oxopentanoate
C03824 6 2-Aminomuconate semialdehyde
C04044 6 3-(2,3-Dihydroxyphenyl)propanoate
C04137 6 N2-(D-1-Carboxyethyl)-L-arginine
C04359 6 1-Deoxy-D-altro-heptulose 7-phosphate
C04480 6 3-Carboxy-2-hydroxymuconate semialdehyde
C04546 6 (R)-3-((R)-3-Hydroxybutanoyloxy)butanoate
C04640 6 2-(Formamido)-N1-(5'-phosphoribosyl)acetamidine
C04751 6 1-(5-Phospho-D-ribosyl)-5-amino-4-imidazolecarboxylate
C04874 6 2-Amino-4-hydroxy-6-(D-erythro-1,2,3-trihydroxypropyl)-7,8-dihydropteridine
C04916 6 N-(5'-Phospho-D-1'-ribulosylformimino)-5-amino-1-(5''-phospho-D-ribosyl)-4-imidazolecarboxamide
C05133 6 4-Imidazolone-5-acetate
C05340 6 beta-Alanyl-L-arginine
C05345 6 beta-D-Fructose 6-phosphate
C05513 6 Urate-3-ribonucleoside
C05516 6 5-Amino-4-imidazole carboxylate
C05528 6 3-Sulfopyruvate
C05529 6 H2S2O3
C05532 6 SO2
C05573 6 Formylisoglutamate
C05585 6 Gentisate aldehyde
C05600 6 2-Hydroxyhepta-2,4-dienedioate
C05616 6 3-O-Methylgallate
C05656 6 5-(3'-Carboxy-3'-oxopropyl)-4,6-dihydroxypicolinate
C05662 6 Homoisocitrate
C05714 6 alpha-Aminopropiononitrile
C05923 6 2,5-Diaminopyrimidine nucleoside triphosphate
C05925 6 Dihydroneopterin phosphate
C05933 6 N-(omega)-Hydroxyarginine
C05935 6 2-Oxoarginine
C05939 6 Linatine
C05941 6 2-Oxo-4-hydroxy-5-aminovalerate
C05942 6 Pyrrole-2-carboxylate
C05945 6 L-Arginine phosphate
C05979 6 Propane-1-ol
C05983 6 Propinol adenylate
C05984 6 2-Hydroxybutanoic acid
C06002 6 (S)-Methylmalonate semialdehyde
C06145 6 3-Butyn-1-al
C06148 6 2,5-Diamino-6-(5'-triphosphoryl-3',4'-trihydroxy-2'-oxopentyl)-amino-4-oxopyrimidine
C06194 6 2',3'-Cyclic GMP
C06318 6 (3S,4R)-3,4-Dihydroxycyclohexa-1,5-diene-1,4-dicarboxylate
C06366 6 Homospermidine
C06442 6 N-gamma-Acetyldiaminobutyrate
C06655 6 L-N2-(2-Carboxyethyl)arginine
C06672 6 Vanillate
C06762 6 4-Hydroxy-2-oxohexanoic acid
C06891 6 D-2,3-Diketo 4-deoxy-epi-inositol
C07087 6 2-Hydroxy-6-oxoocta-2,4,7-trienoate
C07331 6 Carbonyl sulfide
C07836 6 D-glycero-D-manno-Heptose 7-phosphate
C08734 6 2,4-Dihydroxy-6-amino-1,3,5-triazine
C11434 6 2-C-Methyl-D-erythritol 4-phosphate
C11821 6 5-Hydroxyisourate
C12248 6 5-Hydroxy-2-oxo-4-ureido-2,5-dihydro-1H-imidazole-5-carboxylate
C12623 6 trans-2,3-Dihydroxycinnamate
C15532 6 N-Acetyl-L-citrulline
C15699 6 gamma-L-Glutamylputrecine
C00019 7 S-Adenosyl-L-methionine
C00021 7 S-Adenosyl-L-homocysteine
C00031 7 D-Glucose
C00106 7 Uracil
C00108 7 Anthranilate
C00135 7 L-Histidine
C00146 7 Phenol
C00159 7 D-Mannose
C00180 7 Benzoate
C00191 7 D-Glucuronate
C00196 7 2,3-Dihydroxybenzoate
C00221 7 beta-D-Glucose
C00246 7 Butanoic acid
C00251 7 Chorismate
C00259 7 L-Arabinose
C00267 7 alpha-D-Glucose
C00292 7 Aniline
C00315 7 Spermidine
C00329 7 D-Glucosamine
C00330 7 Deoxyguanosine
C00357 7 N-Acetyl-D-glucosamine 6-phosphate
C00392 7 Mannitol
C00472 7 p-Benzoquinone
C00493 7 Shikimate
C00514 7 D-Mannonate
C00532 7 L-Arabitol
C00542 7 Cystathionine
C00544 7 Homogentisate
C00556 7 Benzyl alcohol
C00558 7 D-Tagaturonate
C00559 7 Deoxyadenosine
C00618 7 3-Dehydro-L-gulonate
C00633 7 4-Hydroxybenzaldehyde
C00636 7 D-Mannose 1-phosphate
C00663 7 beta-D-Glucose 1-phosphate
C00668 7 alpha-D-Glucose 6-phosphate
C00691 7 2,4,6/3,5-Pentahydroxycyclohexanone
C00719 7 Betaine
C00755 7 4-Hydroxy-3-methoxy-benzaldehyde
C00770 7 L-Idonate
C00794 7 D-Sorbitol
C00795 7 D-Tagatose
C00805 7 Salicylate
C00811 7 4-Coumarate
C00817 7 D-Altronate
C00855 7 D-Methionine
C00864 7 Pantothenate
C00880 7 D-Galactonate
C00887 7 Nitrous oxide
C00944 7 3-Dehydroquinate
C00956 7 L-2-Aminoadipate
C01015 7 4-Hydroxy-L-proline
C01024 7 Hydroxymethylbilane
C01040 7 L-Gulono-1,4-lactone
C01077 7 O-Acetyl-L-homoserine
C01103 7 Orotidine 5'-phosphate
C01113 7 D-Galactose 6-phosphate
C01114 7 L-Arabinono-1,4-lactone
C01143 7 (R)-5-Diphosphomevalonate
C01177 7 Inositol 1-phosphate
C01180 7 4-Methylthio-2-oxobutanoic acid
C01188 7 3-Hydroxy-2-methylpropanoate
C01198 7 3-(2-Hydroxyphenyl)propanoate
C01205 7 (R)-3-Amino-2-methylpropanoate
C01278 7 2-Carboxy-2,5-dihydro-5-oxofuran-2-acetate
C01300 7 2-Amino-4-hydroxy-6-hydroxymethyl-7,8-dihydropteridine
C01394 7 Xylose
C01401 7 Alanine
C01412 7 Butanal
C01468 7 4-Cresol
C01508 7 L-Lyxose
C01542 7 o-Cresol
C01602 7 Ornithine
C01616 7 Tauropine
C01817 7 Homocystine
C01861 7 Trithionate
C01959 7 Taurocyamine
C01987 7 2-Aminophenol
C01988 7 2-Nitrophenol
C01989 7 3-Ethylmalate
C02143 7 D-threo-Aldose
C02214 7 (E)-Glutaconate
C02222 7 2-Maleylacetate
C02235 7 4-Nitrocatechol
C02266 7 D-Xylonolactone
C02273 7 Digalacturonate
C02336 7 beta-D-Fructose
C02351 7 1,2-Benzoquinone
C02360 7 2-Hydroxyadipate
C02372 7 4-Hydroxyaniline
C02385 7 Amino acid(Arg-)
C02431 7 L-Rhamnofuranose
C02480 7 cis,cis-Muconate
C02527 7 Butanoylphosphate
C02624 7 2,3-Dimethylmalate
C02703 7 L-Serine O-sulfate
C02704 7 Monomethyl sulfate
C02726 7 N4-Phosphoagmatine
C02734 7 Phenolic phosphate
C02753 7 D-Xylono-1,4-lactone
C02780 7 2,5-Didehydro-D-gluconate
C02835 7 Imidazole-4-acetate
C02888 7 Sorbose 1-phosphate
C02895 7 Xylitol 5-phosphate
C02914 7 (S)-2-O-Sulfolactate
C02985 7 L-Fucose 1-phosphate
C03047 7 1,4-Diguanidinobutane
C03145 7 N-Formyl-L-methionine
C03227 7 3-Hydroxy-L-kynurenine
C03267 7 beta-D-Fructose 2-phosphate
C03284 7 L-3-Amino-isobutanoate
C03354 7 3-Methylthiopropanamine
C03373 7 Aminoimidazole ribotide
C03393 7 4-Phospho-D-erythronate
C03537 7 S-Acetylthioethanolamine
C03539 7 S-Ribosyl-L-homocysteine
C03586 7 2-Oxo-2,3-dihydrofuran-5-acetate
C03676 7 3-Hydroxy-cis,cis-muconate
C03752 7 2-Amino-2-deoxy-D-gluconate
C03851 7 Adenosine 5'-phosphoramidate
C03861 7 Dibenzo[1,4]dioxin-2,3-dione
C03972 7 2,3,4,5-Tetrahydrodipicolinate
C04006 7 1D-myo-Inositol 3-phosphate
C04037 7 1-Phospho-alpha-D-galacturonate
C04052 7 5-Carboxy-2-oxohept-3-enedioate
C04091 7 cis-1,2-Dihydrobenzene-1,2-diol
C04221 7 trans-1,2-Dihydrobenzene-1,2-diol
C04244 7 6-Lactoyl-5,6,7,8-tetrahydropterin
C04349 7 (4S)-4,6-Dihydroxy-2,5-dioxohexanoate
C04411 7 (2R,3S)-3-Isopropylmalate
C04454 7 5-Amino-6-(5'-phosphoribitylamino)uracil
C04471 7 (4S,5S)-4,5-Dihydroxy-2,6-dioxohexanoate
C04553 7 3-Carboxy-2,5-dihydro-5-oxofuran-2-acetate
C04584 7 6-Imino-5-oxocyclohexa-1,3-dienecarboxylate
C04592 7 Toluene-cis-dihydrodiol
C04604 7 3-Hydroxy-2-methylpyridine-4,5-dicarboxylate
C04634 7 1,6-Dihydroxycyclohexa-2,4-diene-1-carboxylate
C04666 7 D-erythro-1-(Imidazol-4-yl)glycerol 3-phosphate
C04691 7 2-Dehydro-3-deoxy-D-arabino-heptonate 7-phosphate
C04783 7 cis-4,5-Dihydroxycyclohexa-1(6),2-diene-1,2-dicarboxylate
C05239 7 5-Aminoimidazole
C05281 7 5-Methylbarbiturate
C05405 7 L-Arabinono-1,5-lactone
C05512 7 Deoxyinosine
C05524 7 Aminoacyl-L-methionine
C05533 7 Oxaloglutarate
C05569 7 5'-Phospho-D-1-ribulosylformimine
C05574 7 Isoglutamate
C05640 7 Cinnavalininate
C05641 7 5-(3'-Carboxy-3'-oxopropenyl)-4,6-dihydroxypicolinate
C05824 7 S-Sulfo-L-cysteine
C06001 7 (S)-3-Hydroxyisobutyrate
C06156 7 alpha-D-Glucosamine 1-phosphate
C06187 7 Arbutin 6-phosphate
C06222 7 Sedoheptulose 1-phosphate
C06231 7 Ectoine
C06311 7 Galactitol 1-phosphate
C06316 7 D-erythro-Ascorbate
C06321 7 1,6-Dihydroxy-cis-2,4-cyclohexadiene-1-carboxylic acid
C06337 7 Terephthalate
C06430 7 D-Galacturonolactone
C06440 7 2-Dehydro-D-glucono-1,5-lactone
C06603 7 cis,trans-4-Hydroxymuconic semialdehyde
C06656 7 Deoxyguanidinoproclavaminic acid
C06679 7 4-Sulfobenzaldehyde
C06680 7 4-Hydroxyphthalate
C06720 7 1,6-Dihydroxy-5-methylcyclohexa-2,4-dienecarboxylate
C06731 7 1,2-Dihydroxy-6-methylcyclohexa-3,5-dienecarboxylate
C06761 7 (4E)-2-Oxohexenoic acid
C07085 7 3-Vinylcatechol
C07103 7 2-Hydroxy-1,4-benzoquinone
C07123 7 2-Hydroxy-6-oxo-octa-2,4-dienoate
C07734 7 2-Hydroxy-6-oxo-6-(2-hydroxyphenoxy)-hexa-2,4-dienoate
C08733 7 2-Hydroxy-4,6-diamino-1,3,5-triazine
C09816 7 Benzylsuccinate
C11354 7 2-Hydroxy-cis-hex-2,4-dienoate
C11355 7 4-Amino-4-deoxychorismate
C11457 7 3-(3-Hydroxy-phenyl)-propanoic acid
C11472 7 D-glycero-D-manno-Heptose 1,7-bisphosphate
C11481 7 HSO3-
C11499 7 (S)-3-Sulfolactate
C11537 7 (2R)-3-Sulfolactate
C11588 7 cis-3-(Carboxy-ethyl)-3,5-cyclo-hexadiene-1,2-diol
C12621 7 trans-3-Hydroxycinnamate
C12622 7 cis-3-(3-Carboxyethenyl)-3,5-cyclohexadiene-1,2-diol
C13635 7 4-Hydroxyphenacyl alcohol
C13636 7 4-Hydroxyphenyl acetate
C14088 7 3-Methylsalicylate
C14179 7 Sulfoacetate
C14899 7 3-Dehydro-L-gulonate 6-phosphate
C15667 7 5-carboxyamino-1-(5-phospho-D-ribosyl)imidazole
C00082 8 L-Tyrosine
C00089 8 Sucrose
C00096 8 GDP-mannose
C00103 8 D-Glucose 1-phosphate
C00105 8 UMP
C00124 8 D-Galactose
C00129 8 Isopentenyl diphosphate
C00137 8 myo-Inositol
C00140 8 N-Acetyl-D-glucosamine
C00170 8 5'-Methylthioadenosine
C00185 8 Cellobiose
C00208 8 Maltose
C00247 8 L-Sorbose
C00252 8 Isomaltose
C00254 8 Prephenate
C00261 8 Benzaldehyde
C00272 8 Tetrahydrobiopterin
C00286 8 dGTP
C00296 8 Quinate
C00299 8 Uridine
C00325 8 GDP-L-fucose
C00328 8 L-Kynurenine
C00360 8 dAMP
C00362 8 dGMP
C00380 8 Cytosine
C00386 8 Carnosine
C00388 8 1H-Imidazole-4-ethanamine
C00394 8 GDP-glucose
C00423 8 trans-Cinnamate
C00489 8 Glutarate
C00526 8 Deoxyuridine
C00548 8 Phenyl acetate
C00576 8 Betaine aldehyde
C00612 8 N1-Acetylspermidine
C00642 8 4-Hydroxyphenylacetate
C00689 8 alpha,alpha'-Trehalose 6-phosphate
C00800 8 L-Gulonate
C00831 8 Pantetheine
C00860 8 L-Histidinol
C00870 8 4-Nitrophenol
C00884 8 Homocarnosine
C00885 8 Isochorismate
C00905 8 D-Fructuronate
C00921 8 Dihydropteroate
C00922 8 Dimethylmaleate
C01004 8 N-Methylnicotinate
C01029 8 N8-Acetylspermidine
C01051 8 Uroporphyrinogen III
C01075 8 N-Sulfo-D-glucosamine
C01083 8 alpha,alpha-Trehalose
C01111 8 7,8-Dihydroxykynurenate
C01137 8 S-Adenosylmethioninamine
C01152 8 N(pi)-Methyl-L-histidine
C01168 8 Pseudouridine 5'-phosphate
C01179 8 3-(4-Hydroxyphenyl)pyruvate
C01195 8 1-Phospho-alpha-D-glucuronate
C01197 8 3,4-Dihydroxy-trans-cinnamate
C01210 8 N-Methylethanolamine phosphate
C01214 8 1-Amino-1-deoxy-scyllo-inositol
C01225 8 sn-glycero-3-Phospho-1-inositol
C01267 8 3-(Imidazol-4-yl)-2-oxopropyl phosphate
C01269 8 5-O-(1-Carboxyvinyl)-3-phosphoshikimate
C01273 8 2-Hydroxy-6-oxo-6-phenylhexa-2,4-dienoate
C01279 8 4-Amino-5-hydroxymethyl-2-methylpyrimidine
C01403 8 Anisole
C01405 8 Aspirin
C01407 8 Benzene
C01502 8 o-Methoxyphenol
C01586 8 Hippurate
C01606 8 Phthalate
C01697 8 Galactitol
C01771 8 2-Butenoate
C01772 8 trans-2-Hydroxycinnamate
C01929 8 L-Histidinal
C02024 8 D-Mannuronate
C02161 8 Isophenoxazine
C02253 8 Benzoylagmatine
C02274 8 Dihydrocoumarin
C02558 8 N-Acetylarylamine
C02591 8 Sucrose 6-phosphate
C02652 8 5-Dehydroshikimate
C02655 8 6-Acetyl-D-glucose
C02720 8 N-Hydroxyarylamine
C02723 8 N-Methylputrescine
C02775 8 2,3-Dihydroxyindole
C02779 8 2-Dehydro-D-glucose
C02827 8 D-Glucose 6-sulfate
C02918 8 1-Methylnicotinamide
C02926 8 2-Aminobutan-4-olide
C02995 8 Maltose 6'-phosphate
C02997 8 N-Acetyl-L-histidine
C03005 8 N-Methylanthranilate
C03030 8 Uracil 5-carboxylate
C03107 8 D-Glucono-1,4-lactone
C03147 8 N-Malonylanthranilate
C03149 8 N-Phosphotaurocyamine
C03172 8 S-Methyl-L-methionine
C03175 8 Shikimate 3-phosphate
C03198 8 (S)-4-Hydroxymandelate
C03277 8 Imidazol-5-yl-pyruvate
C03289 8 L-xylo-Hexulonolactone
C03293 8 N-Adenylylanthranilate
C03383 8 D-Galactono-1,4-lactone
C03387 8 D-Glucurono-6,2-lactone
C03431 8 S-Inosyl-L-homocysteine
C03492 8 D-4'-Phosphopantothenate
C03584 8 3-(Uracil-1-yl)-L-alanine
C03590 8 4-Hydroxyphenylglyoxylate
C03666 8 2-Carboxy-cis,cis-muconate
C03710 8 N-Benzyloxycarbonylglycine
C03742 8 (S)-4-Hydroxymandelonitrile
C03871 8 L-2-Amino-6-oxoheptanedioate
C03906 8 beta-L-Arabinose 1-phosphate
C03986 8 3-Hydroxy-4-methylanthranilate
C04030 8 (2,3-Dihydroxybenzoyl)adenylate
C04053 8 5-Dehydro-4-deoxy-D-glucuronate
C04062 8 D-myo-Inositol 1,3-bisphosphate
C04063 8 D-myo-Inositol 3,4-bisphosphate
C04076 8 L-2-Aminoadipate 6-semialdehyde
C04105 8 2,5-Dihydro-5-oxofuran-2-acetate
C04171 8 2,3-Dihydro-2,3-dihydroxybenzoate
C04186 8 5-Carboxymethyl-2-hydroxymuconate
C04204 8 N-(2,3-Dihydroxybenzoyl)-L-serine
C04236 8 (2S)-2-Isopropyl-3-oxosuccinate
C04256 8 N-Acetyl-D-glucosamine 1-phosphate
C04257 8 N-Acetyl-D-mannosamine 6-phosphate
C04287 8 3,5/4-Trihydroxycyclohexa-1,2-dione
C04299 8 D-myo-Inositol 1,2-cyclic phosphate
C04302 8 N-(5-Phospho-D-ribosyl)anthranilate
C04431 8 cis-4-Carboxymethylenebut-2-en-4-olide
C04437 8 1-(5-Phosphoribosyl)imidazole-4-acetate
C04462 8 N-Succinyl-2-L-amino-6-oxoheptanedioate
C04534 8 6-Phospho-beta-D-glucosyl-(1,4)-D-glucose
C04547 8 1,2-Bis(4-hydroxy-3-methoxyphenyl)ethylene
C04575 8 (4R,5S)-4,5,6-Trihydroxy-2,3-dioxohexanoate
C04732 8 4-(1-D-Ribitylamino)-5-amino-2,6-dihydroxypyrimidine
C04807 8 2-Amino-7,8-dihydro-4-hydroxy-6-(diphosphooxymethyl)pteridine
C05130 8 Imidazole-4-acetaldehyde
C05324 8 Nicotianamine
C05330 8 Homocysteine
C05383 8 Aminosugars
C05385 8 D-Glucuronate 1-phosphate
C05396 8 Lactose 6-phosphate
C05539 8 N-Acetyl-L-2-amino-6-oxopimelate
C05556 8 delta(L-2-Aminoadipyl)-L-cysteinyl-D-valine
C05560 8 L-2-Aminoadipate adenylate
C05593 8 3-Hydroxyphenylacetate
C05627 8 4-Hydroxystyrene
C05629 8 Phenylpropanoate
C05636 8 3-Hydroxykynurenamine
C05645 8 4-(2-Amino-3-hydroxyphenyl)-2,4-dioxobutanoate
C05653 8 Formylanthranilate
C05717 8 alpha-Amino-gamma-cyanobutanoate
C05730 8 Glutathionylspermidine
C05766 8 Uroporphyrinogen I
C05835 8 2-Formaminobenzoylacetate
C05852 8 2-Hydroxyphenylacetate
C06011 8 Benzenamine sulfate
C06054 8 2-Oxo-3-hydroxy-4-phosphobutanoate
C06142 8 1-Butanol
C06149 8 6-(3'-Triphosphoryl-1'-methylglyceryl)-7-methyl-7,8-dihydrobiopterin
C06192 8 ADP-mannose
C06195 8 Imidazolone
C06202 8 Salicylaldehyde
C06206 8 Benzoyl phosphate
C06312 8 L-Tagatose 6-phosphate
C06317 8 4-Hydroxy-3-methoxy-benzenemethanol
C06433 8 5'-Benzoylphosphoadenosine
C06435 8 5'-Butyrylphosphoinosine
C06657 8 Guanidinoproclavaminic acid
C06676 8 4-Sulfolactone
C06678 8 4-Sulfobenzyl alcohol
C06728 8 3-Ethylcatechol
C06760 8 2-Hydroxy-5-methyl-cis,cis-muconic semialdehyde
C07084 8 Styrene cis-glycol
C07211 8 m-Methylbenzoate
C07215 8 o-Toluate
C07479 8 2-Oxo-5-methyl-cis-muconate
C07731 8 2-Hydroxy-6-oxo-6-(2-hydroxyphenyl)-hexa-2,4-dienoate
C07733 8 2,2',3-Trihydroxydiphenylether
C07838 8 D-glycero-D-manno-Heptose 1-phosphate
C08062 8 2-Hydroxy-6-oxo-(2'-aminophenyl)-hexa-2,4-dienoate
C08737 8 Melamine
C09814 8 Benzonitrile
C09815 8 Benzamide
C10700 8 4'-Hydroxyacetophenone
C11514 8 (E)-3-(Methoxycarbonyl)pent-2-enedioate
C11515 8 (E)-2-(Methoxycarbonylmethyl)butenedioate
C11536 8 (2R)-2-Phospho-3-sulfolactate
C12838 8 trans-4-Carboxymethylenebut-2-en-4-olide
C13634 8 2,3-Bis(4-hydroxyphenyl)-1,2-propanediol
C14087 8 3-Methylsalicylaldehyde
C14097 8 2-Hydroxyisophthalic acid
C14610 8 (S)-5-Oxo-2,5-dihydrofuran-2-acetate
C15536 8 Dihydromonacolin L
C15548 8 2-alpha-D-Glucosyl-D-glucose
C15606 8 1,2-Dihydroxy-5-(methylthio)pent-1-en-3-one
C00015 9 UDP
C00029 9 UDP-glucose
C00047 9 L-Lysine
C00055 9 CMP
C00072 9 Ascorbate
C00075 9 UTP
C00079 9 L-Phenylalanine
C00114 9 Choline
C00166 9 Phenylpyruvate
C00206 9 dADP
C00233 9 4-Methyl-2-oxopentanoate
C00235 9 Dimethylallyl diphosphate
C00243 9 Lactose
C00268 9 Dihydrobiopterin
C00273 9 5-Dehydro-D-fructose
C00314 9 Pyridoxine
C00355 9 3,4-Dihydroxy-L-phenylalanine
C00361 9 dGDP
C00365 9 dUMP
C00415 9 Dihydrofolate
C00446 9 alpha-D-Galactose 1-phosphate
C00449 9 N6-(L-1,3-Dicarboxypropyl)-L-lysine
C00450 9 2,3,4,5-Tetrahydropyridine-2-carboxylate
C00475 9 Cytidine
C00483 9 Tyramine
C00492 9 Raffinose
C00498 9 ADP-glucose
C00561 9 Mandelonitrile
C00645 9 N-Acetyl-D-mannosamine
C00660 9 D-Glucose 1,6-bisphosphate
C00680 9 meso-2,6-Diaminoheptanedioate
C00750 9 Spermine
C00826 9 L-Arogenate
C00881 9 Deoxycytidine
C00954 9 Indole-3-acetate
C00976 9 GDP-D-mannuronate
C01093 9 Cellobiono-1,5-lactone
C01100 9 L-Histidinol phosphate
C01133 9 N-Acetyl-D-glucosaminate
C01134 9 Pantetheine 4'-phosphate
C01161 9 3,4-Dihydroxyphenylacetate
C01222 9 GDP-4-dehydro-6-deoxy-D-mannose
C01231 9 alpha-D-Glucose 1,6-bisphosphate
C01235 9 1-alpha-D-Galactosyl-myo-inositol
C01243 9 1D-myo-Inositol 1,3,4-trisphosphate
C01249 9 7,8-Dihydro-7,8-dihydroxykynurenate
C01252 9 4-(2-Aminophenyl)-2,4-dioxobutanoate
C01262 9 beta-Alanyl-N(pi)-methyl-L-histidine
C01283 9 1-Amino-1-deoxy-scyllo-inositol 4-phosphate
C01302 9 1-(2-Carboxyphenylamino)-1'-deoxy-D-ribulose 5'-phosphate
C01368 9 3'-UMP
C01408 9 Benzoin
C01456 9 Tropate
C01477 9 Apigenin
C01494 9 Ferulate
C01504 9 Indanone
C01507 9 L-Iditol
C01674 9 Chitobiose
C01742 9 Palatinose
C02048 9 Laminaribiose
C02067 9 Pseudouridine
C02090 9 Trypanothione
C02130 9 Acetyl-maltose
C02137 9 alpha-Oxo-benzeneacetic acid
C02280 9 GDP-L-galactose
C02295 9 Methylitaconate
C02463 9 Precorrin 2
C02470 9 Xanthurenic acid
C02526 9 Biphenyl-2,3-diol
C02669 9 D-Galactono-1,5-lactone
C02674 9 Deoxyribonolactone
C02700 9 L-Formylkynurenine
C02709 9 N-Acetoxyarylamine
C02718 9 N-Formiminoglycine
C02947 9 4-Coumaroylshikimate
C02964 9 D-Glucosyl-D-mannose
C02993 9 L-Tyrosyl-L-arginine
C03004 9 N-Hydroxy-L-tyrosine
C03057 9 2-Carboxybenzaldehyde
C03089 9 5-Methylthio-D-ribose
C03263 9 Coproporphyrinogen III
C03269 9 D-galacto-Hexodialdose
C03273 9 5-Oxopentanoate
C03290 9 L-threo-3-Phenylserine
C03360 9 4-Nitrophenyl phosphate
C03375 9 Bis(3-aminopropyl)amine
C03493 9 D-4-Hydroxyphenylglycine
C03546 9 myo-Inositol 4-phosphate
C03549 9 2-Hydroxycinnamate
C03569 9 2,2',3-Trihydroxybiphenyl
C03582 9 3,4',5-Trihydroxystilbene
C03652 9 (2R,3S)-2,3-Dimethylmalate
C03659 9 1-O-Methyl-myo-inositol
C03660 9 3-O-Methyl-myo-inositol
C03661 9 1F-beta-D-Fructosylsucrose
C03672 9 3-(4-Hydroxyphenyl)lactate
C03750 9 2,6-Dioxo-6-phenylhexanoate
C03765 9 4-Hydroxyphenylacetaldehyde
C03789 9 N,6-O-Disulfo-D-glucosamine
C03817 9 (S)-3-(Imidazol-5-yl)lactate
C03964 9 (R)-3-(4-Hydroxyphenyl)lactate
C04079 9 N-((R)-Pantothenoyl)-L-cysteine
C04138 9 N(alpha)-gamma-L-Glutamylhistamine
C04188 9 S-Methyl-5-thio-D-ribose 1-phosphate
C04332 9 6,7-Dimethyl-8-(1-D-ribityl)lumazine
C04352 9 (R)-4'-Phosphopantothenoyl-L-cysteine
C04353 9 (Z)-4-Hydroxyphenylacetaldehyde-oxime
C04366 9 3-(2-Carboxyethenyl)-cis,cis-muconate
C04368 9 3-Amino-3-(4-hydroxyphenyl)propanoate
C04390 9 N6-Acetyl-LL-2,6-diaminoheptanedioate
C04421 9 N-Succinyl-LL-2,6-diaminoheptanedioate
C04498 9 N-(4-Guanidinobutyl)-4-hydroxycinnamide
C04540 9 N4-(Acetyl-beta-D-glucosaminyl)asparagine
C04556 9 4-Amino-2-methyl-5-phosphomethylpyrimidine
C04642 9 2-Hydroxy-5-carboxymethylmuconate semialdehyde
C04733 9 4-(4-Deoxy-beta-D-gluc-4-enuronosyl)-D-galacturonate
C04826 9 5-(3-Carboxy-3-oxopropenyl)-4,6-dihydroxypyridine-2-carboxylate
C05127 9 N-Methylhistamine
C05131 9 (1-Ribosylimidazole)-4-acetate
C05135 9 4-(beta-Acetylaminoethyl)imidazole
C05343 9 (R)-4-Hydroxymandelate
C05350 9 2-Hydroxy-3-(4-hydroxyphenyl)propenoate
C05399 9 Melibiitol
C05400 9 Epimelibiose
C05401 9 3-beta-D-Galactosyl-sn-glycerol
C05402 9 Melibiose
C05411 9 L-Xylonate
C05412 9 L-Lyxonate
C05422 9 L-Dehydroascorbate
C05557 9 Isopenicillin N
C05568 9 Imidazole lactate
C05608 9 4-Hydroxycinnamyl aldehyde
C05637 9 4,8-Dihydroxyquinoline
C05658 9 Indoxyl
C05768 9 Coproporphyrinogen I
C05817 9 2-Succinyl-6-hydroxy-2,4-cyclohexadiene-1-carboxylate
C06055 9 O-Phospho-4-hydroxy-L-threonine
C06118 9 4-(4-Deoxy-alpha-D-gluc-4-enuronosyl)-D-galacturonate
C06178 9 1-Methylpyrrolinium
C06203 9 trans-O-Hydroxybenzylidenepyruvate
C06219 9 Cellotriose
C06224 9 3,4-Dihydroxystyrene
C06241 9 N-Acetylneuraminate 9-phosphate
C06313 9 Biopterin
C06330 9 Quinoline-3,4-diol
C06352 9 4-O-Methyl-myo-inositol
C06353 9 6-O-Methyl-myo-inositol
C06397 9 ADP-D-glycero-D-manno-heptose
C06561 9 Isosalipurpol
C06658 9 Proclavaminic acid
C06675 9 3-Sulfomuconate
C06677 9 Toluene-4-sulfonate
C06727 9 cis-1,2-Dihydro-3-ethylcatechol
C06730 9 4-Methylcatechol
C06876 9 Nitrosobenzene
C07083 9 Styrene
C07086 9 Phenylacetic acid
C07209 9 3-Methylbenzaldehyde
C07214 9 2-Methylbenzaldehyde
C07478 9 2-Hydroxy-5-methyl-cis,cis-muconate
C07732 9 Dibenzo-p-dioxin
C08061 9 2'-Aminobiphenyl-2,3-diol
C08276 9 3-(Methylthio)propionic acid
C08650 9 Isoliquiritigenin
C10974 9 4-Methylaminobutanal
C11503 9 3-Hydroxy-1H-quinolin-4-one
C11516 9 2-(alpha-D-Mannosyl)-3-phosphoglycerate
C11527 9 4-Hydroxymandelate
C11811 9 1-Hydroxy-2-methyl-2-butenyl 4-diphosphate
C12323 9 L-4-Hydroxyphenylglycine
C13482 9 Phosphodimethylethanolamine
C13631 9 2,2-Bis(4-hydroxyphenyl)-1-propanol
C13632 9 4,4'-Dihydroxy-alpha-methylstilbene
C13638 9 1-(4'-Hydroxyphenyl)ethanol
C14086 9 2-Hydroxy-3-methylbenzalpyruvate
C14096 9 3-Formylsalicylic acid
C14830 9 GDP-4-keto-6-L-deoxygalactose
C15483 9 D-Galactonolactone
C15486 9 3''-Deamino-3''-oxonicotianamine
C15522 9 4a-Hydroxytetrahydrobiopterin
C15526 9 3-Methylhistamine
C15527 9 Precorrin 1
C15585 9 myo-Inositol phosphate
C15650 9 2,3-Diketo-5-methylthiopentyl-1-phosphate
C15651 9 2-Hydroxy-3-keto-5-methylthiopentenyl-1-phosphate
C00043 10 UDP-N-acetyl-D-glucosamine
C00052 10 UDP-D-galactose
C00063 10 CTP
C00078 10 L-Tryptophan
C00101 10 Tetrahydrofolate
C00112 10 CDP
C00123 10 L-Leucine
C00131 10 dATP
C00167 10 UDP-glucuronate
C00239 10 dCMP
C00250 10 Pyridoxal
C00255 10 Riboflavin
C00270 10 N-Acetylneuraminate
C00341 10 Geranyl diphosphate
C00408 10 L-Pipecolate
C00425 10 Dehydroascorbate
C00431 10 5-Aminopentanoate
C00458 10 dCTP
C00460 10 dUTP
C00463 10 Indole
C00504 10 Folate
C00509 10 Naringenin
C00513 10 CDP-glycerol
C00570 10 CDP-ethanolamine
C00588 10 Choline phosphate
C00601 10 Phenylacetaldehyde
C00617 10 UDP-D-galacturonate
C00627 10 Pyridoxine phosphate
C00637 10 Indole-3-acetaldehyde
C00650 10 4-Hydroxymandelonitrile
C00666 10 LL-2,6-Diaminoheptanedioate
C00670 10 sn-glycero-3-Phosphocholine
C00739 10 D-Lysine
C00745 10 Nicotine
C00822 10 Dopaquinone
C00844 10 (R)-Prunasin
C00852 10 Chlorogenate
C00882 10 Dephospho-CoA
C00903 10 Cinnamaldehyde
C00919 10 Choline sulfate
C00990 10 5-Aminopentanamide
C01028 10 N6-Hydroxy-L-lysine
C01041 10 Monodehydroascorbate
C01079 10 Protoporphyrinogen IX
C01115 10 L-Galactono-1,4-lactone
C01142 10 (3S)-3,6-Diaminohexanoate
C01158 10 1-O-Galloyl-beta-D-glucose
C01170 10 UDP-N-acetyl-D-mannosamine
C01220 10 1D-myo-Inositol 1,4-bisphosphate
C01239 10 N-Acetyl-beta-D-glucosaminylamine
C01258 10 1,2-Didehydropiperidine-2-carboxylate
C01272 10 1D-myo-Inositol 1,3,4,5-tetrakisphosphate
C01275 10 (3E)-4-(2-Carboxyphenyl)-2-oxobut-3-enoate
C01294 10 1-Guanidino-1-deoxy-scyllo-inositol 4-phosphate
C01346 10 dUDP
C01390 10 Prenol
C01460 10 Vitexin
C01470 10 Acacetin
C01475 10 Allysine
C01514 10 Luteolin
C01582 10 Galactose
C01594 10 Linamarin
C01613 10 Stachyose
C01620 10 Threonate
C01672 10 Cadaverine
C01710 10 Indan-1-ol
C01714 10 Apigenin-6-C-glucoside
C01717 10 4-Hydroxy-2-quinolinecarboxylic acid
C01745 10 Pinosylvin
C01752 10 Scopoletin
C01983 10 (R)-Mandelate
C01984 10 (S)-Mandelate
C01996 10 Acetylcholine
C02013 10 Cellotetraose
C02265 10 D-Phenylalanine
C02355 10 2',3'-Cyclic UMP
C02427 10 L-Homocitrulline
C02442 10 N-Methyltyramine
C02499 10 2-Hydroxybiphenyl
C02505 10 2-Phenylacetamide
C02564 10 N-Feruloylglycine
C02569 10 Neryl diphosphate
C02572 10 O-Feruloylquinate
C02646 10 4-Coumaryl alcohol
C02666 10 Coniferyl aldehyde
C02693 10 Indole-3-acetamide
C02717 10 N-Feruloyltyramine
C02727 10 N6-Acetyl-L-lysine
C02728 10 N6-Methyl-L-lysine
C02730 10 2-Succinylbenzoate
C02763 10 enol-Phenylpyruvate
C02837 10 L-Lysine 1,6-lactam
C02927 10 2-Caffeoylisocitrate
C02930 10 2-Methyleneglutarate
C02938 10 3-Indoleacetonitrile
C02977 10 GDP-6-deoxy-D-talose
C03002 10 N-Caffeoylputrescine
C03003 10 N-Glucosylnicotinate
C03097 10 Aryl beta-D-glucoside
C03117 10 GDP-6-deoxy-D-mannose
C03142 10 N-D-Glucosylarylamine
C03170 10 Oxidized trypanothione
C03204 10 10-Formyldihydrofolate
C03239 10 6-Amino-2-oxohexanoate
C03465 10 3-Methyl-2-oxopentanoate
C03506 10 Indoleglycerol phosphate
C03519 10 N-Acetyl-L-phenylalanine
C03709 10 N-Adenylyl-L-phenylalanine
C03758 10 4-(2-Aminoethyl)-1,2-benzenediol
C03971 10 1F-alpha-D-Galactosylraffinose
C03993 10 4-(beta-D-Glucosyloxy)benzoate
C03996 10 5'-O-beta-D-Glucosylpyridoxine
C04020 10 N2-(D-1-Carboxyethyl)-L-lysine
C04043 10 3,4-Dihydroxyphenylacetaldehyde
C04045 10 3-(3,4-Dihydroxyphenyl)pyruvate
C04089 10 UDP-4-dehydro-6-deoxy-D-glucose
C04112 10 3-Methyl-cis,cis-hexadienedioate
C04124 10 Indole-3-acetyl-beta-1-D-glucose
C04164 10 trans-Cinnamoyl beta-D-glucoside
C04211 10 N6-[(Indole-3-yl)acetyl]-L-lysine
C04227 10 1-(4-Hydroxyphenyl)-2-aminoethanol
C04415 10 4-O-beta-D-Glucosyl-4-hydroxycinnamate
C04477 10 1D-myo-Inositol 1,3,4,6-tetrakisphosphate
C04548 10 1-(4-Hydroxyphenyl)-2-(methylamino)ethanol
C04582 10 S-Methyl-5-thio-D-ribulose 1-phosphate
C04608 10 Apigenin 7-O-beta-D-glucoside
C04674 10 3-D-Glucuronosyl-N2,6-disulfo-beta-D-glucosamine
C04713 10 N6-(delta2-Isopentenyl)-adenosine 5'-monophosphate
C04752 10 2-Methyl-4-amino-5-hydroxymethylpyrimidine diphosphate
C04796 10 4-(L-Alanin-3-yl)-2-hydroxy-cis,cis-muconate 6-semialdehyde
C04797 10 5-(L-Alanin-3-yl)-2-hydroxy-cis,cis-muconate 6-semialdehyde
C05143 10 Dhurrin
C05158 10 trans-beta-D-Glucosyl-2-hydroxycinnamate
C05198 10 5'-Deoxyadenosine
C05332 10 Phenethylamine
C05341 10 beta-Alanyl-L-lysine
C05404 10 D-Gal alpha 1->6D-Gal alpha 1->6D-Glucose
C05582 10 Homovanillate
C05595 10 4-Hydroxyphenylacetylglutamine
C05596 10 4-Hydroxyphenylacetylglycine
C05607 10 Phenyllactate
C05619 10 5-Hydroxyferulate
C05631 10 Eriodictyol
C05772 10 Precorrin 3A
C05778 10 Sirohydrochlorin
C05822 10 3'-CMP
C05827 10 Methylimidazole acetaldehyde
C05834 10 3-Methyldioxyindole
C06044 10 4-Hydroxyphenylethanol
C06045 10 3-Methoxy-4-hydroxyphenylacetate
C06051 10 Isopyridoxal
C06056 10 4-Hydroxy-L-threonine
C06186 10 Arbutin
C06198 10 P1,P4-Bis(5'-uridyl) tetraphosphate
C06204 10 2-Hydroxychromene-2-carboxylate
C06343 10 Quinolin-4-ol
C06372 10 Lacto-N-biose
C06398 10 ADP-L-glycero-D-manno-heptose
C06564 10 Penicillin N
C06589 10 cis-2,3-Dihydro-2,3-dihydroxybiphenyl
C06659 10 Dihydroclavaminic acid
C06674 10 4-Sulfocatechol
C06729 10 cis-1,2-Dihydroxy-4-methylcyclohexa-3,5-diene-1-carboxylate
C06813 10 Nitrobenzene
C07111 10 Ethylbenzene
C07213 10 2-Methylbenzyl alcohol
C07216 10 3-Methylbenzyl alcohol
C07305 10 Products of ATP breakdown
C07335 10 2-Amino-3-oxo-4-phosphonooxybutyrate
C07719 10 2-Formyl-1-indanone
C07720 10 3-Hydroxy-1-indanone
C07728 10 3-Isochromanone
C07729 10 Dibenzofuran
C08060 10 Carbazole
C08063 10 1,4-Cyclohexanedione
C08481 10 Indican
C08576 10 Aureusidin
C09756 10 Homoeriodictyol
C09762 10 Liquiritigenin
C10192 10 Tricetin
C10517 10 2-(beta-D-Glucosyl)-sn-glycerol 3-phosphate
C10906 10 D-Fructose
C10945 10 Caffeic aldehyde
C11521 10 UDP-6-sulfoquinovose
C11544 10 2(alpha-D-Mannosyl)-D-glycerate
C12093 10 1,3-Dihydroxy-N-methylacridone
C12210 10 UDP-3-ketoglucose
C12456 10 3-Dimethylallyl-4-hydroxyphenylpyruvate
C12631 10 2-Hydroxy-2,3-dihydrogenistein
C12989 10 N2-Acetyl-L-lysine
C13624 10 Bisphenol A
C13629 10 1,2-Bis(4-hydroxyphenyl)-2-propanol
C13633 10 2,2-Bis(4-hydroxyphenyl)-propanoic acid
C13637 10 4-Ethylphenol
C14085 10 2-Hydroxy-8-methylchromene-2-carboxylate
C14095 10 2-Hydroxy-3-carboxybenzalpyruvate
C14103 10 4-Methylsalicylate
C15485 10 2'-Deoxymugineic acid
C15503 10 N,N-Dihydroxy-L-tyrosine
C15531 10 2'-O-Methylisoliquiritigenin
C00010 11 CoA
C00018 11 Pyridoxal phosphate
C00061 11 FMN
C00113 11 PQQ
C00128 11 CMP-N-acetylneuraminate
C00143 11 5,10-Methylenetetrahydrofolate
C00190 11 UDP-D-xylose
C00203 11 UDP-N-acetyl-D-galactosamine
C00234 11 10-Formyltetrahydrofolate
C00293 11 Glucose
C00307 11 CDP-choline
C00331 11 Indolepyruvate
C00398 11 Tryptamine
C00407 11 L-Isoleucine
C00440 11 5-Methyltetrahydrofolate
C00445 11 5,10-Methenyltetrahydrofolate
C00448 11 trans,trans-Farnesyl diphosphate
C00482 11 Sinapate
C00501 11 CDP-glucose
C00521 11 (-)-Limonene
C00534 11 Pyridoxamine
C00547 11 L-Noradrenaline
C00590 11 Coniferyl alcohol
C00611 11 N-Acetyllactosamine
C00643 11 5-Hydroxy-L-tryptophan
C00664 11 5-Formiminotetrahydrofolate
C00705 11 dCDP
C00789 11 CDP-ribitol
C00847 11 4-Pyridoxate
C00935 11 UDP-L-arabinose
C00941 11 3',5'-Cyclic CMP
C00955 11 Indole-3-ethanol
C00971 11 4-Pyridoxolactone
C00974 11 Dihydrokaempferol
C00977 11 L-Tryptophanamide
C01007 11 Reduced riboflavin
C01186 11 (3S,5S)-3,5-Diaminohexanoate
C01207 11 3-(3,4-Dihydroxyphenyl)lactate
C01245 11 D-myo-Inositol 1,4,5-trisphosphate
C01284 11 1D-myo-Inositol 1,3,4,5,6-pentakisphosphate
C01454 11 Toluate
C01481 11 Caffeate
C01527 11 Scopolin
C01592 11 Licodione
C01617 11 Taxifolin
C01623 11 UDP-apiose
C01727 11 Lumichrome
C01855 11 Taxiphyllin
C01982 11 (R)-Amygdalin
C02083 11 Styrene oxide
C02191 11 Protoporphyrin
C02199 11 UDP-L-rhamnose
C02330 11 UDP-L-iduronate
C02344 11 (-)-endo-Fenchol
C02354 11 2',3'-Cyclic CMP
C02394 11 Cinnamyl alcohol
C02462 11 Sabinene hydrate
C02469 11 Uroporphyrin III
C02486 11 (3R)-beta-Leucine
C02710 11 N-Acetyl-L-leucine
C02916 11 (S)-Norlaudanosoline
C02937 11 3-Indoleacetaldoxime
C02983 11 L-2-Methyltryptophan
C03012 11 Naphthalene-1,2-diol
C03064 11 3-Dehydro-L-threonate
C03087 11 5-Acetamidopentanoate
C03112 11 Deacetylcephalosporin C
C03190 11 (+)-Bornyl-diphosphate
C03203 11 1-Hydroxy-2-naphthoate
C03230 11 3-Indoleglycolaldehyde
C03479 11 5-Formyltetrahydrofolate
C03486 11 CDP-N-methylethanolamine
C03515 11 Luteolin 7-O-glucuronide
C03574 11 2-Formylaminobenzaldehyde
C03708 11 N-Acetyl-O-acetylneuraminate
C03733 11 UDP-alpha-D-galacto-1,4-furanose
C03766 11 4-Hydroxyphenylacetonitrile
C03848 11 6F-alpha-D-Galactosylsucrose
C03951 11 Luteolin 7-O-beta-D-glucoside
C03955 11 N6-Acetyl-N6-hydroxy-L-lysine
C04015 11 N-Acetyl-4-O-acetylneuraminate
C04016 11 N-Acetyl-7-O-acetylneuraminate
C04017 11 N-Acetyl-9-O-acetylneuraminate
C04024 11 Vitexin 2''-O-beta-D-glucoside
C04092 11 delta1-Piperideine-2-carboxylate
C04101 11 1-O,6-O-Digalloyl-beta-D-glucose
C04121 11 CMP-3-deoxy-D-manno-octulosonate
C04148 11 alpha-N-Phenylacetyl-L-glutamine
C04199 11 Isovitexin 2''-O-beta-D-glucoside
C04280 11 1-Guanidino-1-deoxy-scyllo-inositol
C04290 11 4-(3-Methylbut-2-enyl)-L-tryptophan
C04293 11 5,7,4'-Trihydroxy-3'-methoxyflavone
C04335 11 N(alpha)-Benzyloxycarbonyl-L-leucine
C04501 11 N-Acetyl-alpha-D-glucosamine 1-phosphate
C04559 11 4-Carboxymethyl-4-methylbut-2-en-1,4-olide
C04573 11 UDP-N-acetyl-2-amino-2-deoxy-D-glucuronate
C04631 11 UDP-N-acetyl-3-(1-carboxyvinyl)-D-glucosamine
C04641 11 2-(alpha-D-Galactosyl)-sn-glycerol 3-phosphate
C04703 11 alpha-D-Galactosyl-(1,1')-sn-glycerol 3-phosphate
C04739 11 UDP-N-acetyl-6-(D-galactose-1-phospho)-D-glucosamine
C05005 11 Glycolipid
C05114 11 Mucopolysaccharide
C05161 11 2,5-Diaminohexanoate
C05328 11 D-2-Amino-hexano-6-lactam
C05548 11 6-Acetamido-2-oxohexanoate
C05551 11 Penicillin G
C05581 11 3-Methoxy-4-hydroxyphenylacetaldehyde
C05587 11 3-Methoxytyramine
C05598 11 Phenylacetylglycine
C05615 11 Lignin
C05620 11 N-Acetyl-D-phenylalanine
C05673 11 CMP-2-aminoethylphosphonate
C05828 11 Methylimidazoleacetic acid
C05837 11 Glucobrassicin
C05839 11 cis-beta-D-Glucosyl-2-hydroxycinnamate
C05853 11 Phenylethyl alcohol
C05855 11 4-Hydroxycinnamyl alcohol 4-D-glucoside
C05907 11 Luteoforol
C05911 11 Pentahydroxyflavanone
C06046 11 Salidroside
C06047 11 Stizolobate
C06048 11 Stizolobinate
C06057 11 3-Aminopropane-1,2-diol
C06074 11 Myrcene
C06075 11 Terpinolene
C06076 11 Comphene
C06077 11 Pinene
C06099 11 (+)-Limonene
C06160 11 (S)-Norcoclaurine
C06199 11 Hordenine
C06218 11 Cellopentaose
C06240 11 UDP-N-acetyl-D-mannosaminouronate
C06307 11 (-)-beta-Pinene
C06308 11 (-)-alpha-Pinene
C06335 11 4-Aminobenzenesulfonate
C06358 11 Methyl cinnamate
C06359 11 Ethyl cinnamate
C06360 11 Propyl cinnamate
C06406 11 Precorrin 3B
C06563 11 Genistein
C06565 11 Deacetoxycephalosporin C
C06588 11 Biphenyl
C06660 11 Clavaminic acid
C06732 11 alpha,beta-Didehydrotryptophan
C06742 11 2-(2-Hydroxyphenyl)benzenesulfinate
C06746 11 N-Acetylphenylethylamine
C06986 11 Spirodilactone
C07112 11 1-Phenylethanol
C07208 11 m-Xylene
C07212 11 o-Xylene
C07301 11 (R)-Mandelamide
C07350 11 3-Methyl-1-(2,4,6-trihydroxyphenyl)butan-1-one
C07718 11 2-Hydroxy-4-(1-oxo-1,3-dihydro-2H-inden-2-ylidene)-but-2-enoic acid
C07727 11 2-Indanone
C09099 11 Naringenin 7-O-beta-D-glucoside
C09332 11 Tetrahydrofolyl-[Glu](2)
C10020 11 Apigenin 7-(6''-malonylglucoside)
C10208 11 Daidzein
C11435 11 4-(Cytidine 5'-diphospho)-2-C-methyl-D-erythritol
C11546 11 2-(beta-D-Glucosyl)-sn-glycerol
C11638 11 3-Amino-2-oxopropyl phosphate
C12124 11 Apiforol
C12204 11 5-Hydroxyconiferaldehyde
C12206 11 Caffeyl alcohol
C12312 11 Indolin-2-one
C12455 11 5-Aminopentanal
C12457 11 3-Dimethylallyl-4-hydroxymandelic acid
C12459 11 3-Dimethylallyl-4-hydroxybenzaldehyde
C12988 11 N2-Acetyl-L-aminoadipate semialdehyde
C14084 11 1,2-Dihydroxy-8-methylnaphthalene
C14094 11 2-Carboxy-2-hydroxy-8-carboxychromene
C14448 11 Glyoxal
C15500 11 Mugineic acid
C15502 11 3-Epihydroxy-2'-deoxymugineic acid
C15525 11 2',3,4,4',6'-Pentahydroxychalcone
C00016 12 FAD
C00353 12 Geranylgeranyl diphosphate
C00364 12 dTMP
C00389 12 Quercetin
C00512 12 S-Benzoate coenzyme A
C00647 12 Pyridoxamine phosphate
C00671 12 (S)-3-Methyl-2-oxopentanoic acid
C00751 12 Squalene
C00761 12 Coniferin
C00780 12 3-(2-Aminoethyl)-1H-indol-5-ol
C00788 12 L-Adrenaline
C00814 12 Biochanin A
C00858 12 Formononetin
C00916 12 Cephalosporin C
C00933 12 Sinapoylcholine
C00964 12 (-)-trans-Carveol
C01050 12 UDP-N-acetylmuramate
C01092 12 8-Amino-7-oxononanoate
C01123 12 (-)-trans-Isopiperitenol
C01204 12 myo-Inositol hexakisphosphate
C01219 12 CDP-4-dehydro-6-deoxy-D-glucose
C01359 12 PQQH2
C01841 12 Pentalenene
C01847 12 Reduced FMN
C01850 12 Rosmarinate
C01860 12 Trichodiene
C02004 12 Aristolochene
C02015 12 CoA-disulfide
C02043 12 Indolelactate
C02115 12 2-Methylserine
C02325 12 Sinapyl alcohol
C02452 12 Perillyl alcohol
C02495 12 2'-Hydroxydaidzein
C02656 12 6-Carboxyhexanoate
C02906 12 Dihydromyricetin
C02919 12 1-Sinapoyl-D-glucose
C02922 12 2'-O-Methyllicodione
C02954 12 6-Aminopenicillanate
C03052 12 2,3-Dihydrogossypetin
C03115 12 Farnesyl triphosphate
C03428 12 Presqualene diphosphate
C03467 12 3-Oxo-4-methylpentanoic acid
C03495 12 Deoxy-5-methylcytidylate
C03648 12 cis-3,4-Leucopelargonidin
C03656 12 (S)-5-Amino-3-oxohexanoic acid
C03657 12 1,4-Dihydroxy-2-naphthoate
C03691 12 CMP-N-glycoloylneuraminate
C03737 12 alpha-D-Xylose 1-phosphate
C03806 12 Substituted beta-amino acid
C03914 12 (S)-beta-Methylindolepyruvate
C03997 12 5-Hydroxymethyldeoxycytidylate
C04314 12 cis-1,2-Dihydronaphthalene-1,2-diol
C04520 12 1D-myo-Inositol 3,4,5,6-tetrakisphosphate
C04558 12 4-Carboxymethyl-3-methylbut-2-en-1,4-olide
C04847 12 alpha-D-Galactosyl-1,3-beta-D-galactosyl-1,4-N-acetyl-D-glucosamine
C04858 12 Apigenin 7-O-[beta-D-apiosyl-(1->2)-beta-D-glucoside]
C04886 12 alpha-N-Acetylneuraminyl-2,6-beta-D-galactosyl-1,4-N-acetyl-beta-D-glucosamine
C05554 12 Aerobactin
C05577 12 3,4-Dihydroxymandelaldehyde
C05589 12 L-Normetanephrine
C05610 12 Sinapoyl aldehyde
C05644 12 3-Methylindolepyruvate
C05646 12 5-Hydroxyindolepyruvate
C05648 12 5-Hydroxy-N-formylkynurenine
C05825 12 2-Amino-5-oxohexanoate
C05838 12 cis-2-Hydroxycinnamate
C05903 12 Kaempferol
C05906 12 Leucocyanidin
C05928 12 10-Formyltetrahydrofolyl L-glutamate
C06016 12 Pentosans
C06050 12 2-Methyl-3-hydroxy-5-formylpyridine-4-carboxylate
C06111 12 Nerolidyl diphosphate
C06161 12 (S)-Coclaurine
C06181 12 Piperideine
C06205 12 1,2-Dihydronaphthalene-1,2-diol
C06213 12 N-Methyltryptamine
C06217 12 Cellohexaose
C06238 12 L-Arabinose 1-phosphate
C06394 12 (+)-delta-Cadinene
C06407 12 Precorrin 4
C06517 12 (S)-6-O-Methylnorlaudanosoline
C06568 12 O-Carbamoyl-deacetylcephalosporin C
C06673 12 4-Carboxy-4'-sulfoazobenzene
C06758 12 p-Tolualdehyde
C07113 12 Acetophenone
C07271 12 Limonene-1,2-epoxide
C07717 12 3,4-Dihydroxyfluorene
C09126 12 Genistein 7-O-beta-D-glucoside
C09789 12 Naringin
C10521 12 Prunetin
C11130 12 1,3-Dihydro-3-hydroxy-2H-indol-2-one
C11356 12 trans,trans,cis-Geranylgeranyl diphosphate
C11409 12 (+)-trans-Carveol
C11427 12 1-Hydroxy-2-naphthaldehyde
C11436 12 2-Phospho-4-(cytidine 5'-diphospho)-2-C-methyl-D-erythritol
C11555 12 1D-myo-Inositol 1,4,5,6-tetrakisphosphate
C11713 12 beta-Naphthol
C12134 12 2'-Hydroxygenistein
C12142 12 Vetispiradiene
C12205 12 5-Hydroxyconiferyl alcohol
C12458 12 3-Dimethylallyl-4-hydroxybenzoate
C12627 12 Apigenin 7-O-neohesperidoside
C12630 12 Luteolin 7-O-neohesperidoside
C12632 12 Luteolin 7-O-[beta-D-glucuronosyl-(1->2)-beta-D-glucuronide]
C12987 12 N2-Acetyl-L-aminoadipyl-delta-phosphate
C13952 12 UDP-N-acetyl-D-galactosaminuronic acid
C14083 12 cis-1,2-Dihydroxy-1,2-dihydro-8-methylnaphthalene
C14093 12 1,2-Dihydroxy-8-carboxynaphthalene
C14783 12 1,2-Naphthoquinone
C15501 12 3-Epihydroxymugineic acid
C15567 12 2,7,4'-Trihydroxyisoflavanone
C15599 12 6-(2-Amino-2-carboxyethyl)-7,8-dioxo-7,8-dihydroquinoline-2,4-dicarboxylate
C00214 13 Thymidine
C00363 13 dTDP
C00616 13 Quercetin 3-sulfate
C00829 13 Naphthalene
C00978 13 N-Acetylserotonin
C01037 13 7,8-Diaminononanoate
C01054 13 (S)-2,3-Epoxysqualene
C01175 13 1-O-Sinapoyl-beta-D-glucose
C01212 13 UDP-N-acetylmuramoyl-L-alanine
C01352 13 FADH2
C01414 13 Casbene
C01533 13 Syringin
C01562 13 Calycosin
C01750 13 Quercitrin
C01767 13 (-)-Carvone
C01866 13 beta-Lactam
C02223 13 2-Methylbutanal
C02247 13 Anthranilyl-CoA
C02485 13 (-)-Isopiperitenone
C02576 13 Perillyl aldehyde
C02675 13 Dihydrobiochanin A
C02920 13 2'-Hydroxyformononetin
C03141 13 N-Benzoylanthranilate
C03410 13 N-Glycoloyl-neuraminate
C03427 13 Prephytoene diphosphate
C03526 13 O-Sinapoylglucarolactone
C03567 13 2'-Hydroxydihydrodaidzein
C03712 13 N2,N5-Dibenzoyl-L-ornithine
C04187 13 5-Methyldeoxycytidine diphosphate
C04297 13 CDP-4-dehydro-3,6-dideoxy-D-glucose
C04425 13 S-Adenosyl-4-methylthio-2-oxobutanoate
C04443 13 3',4',5,7-Tetrahydroxy-3-methoxyflavone
C04524 13 2-Protocatechoylphloroglucinolcarboxylate
C04563 13 D-myo-Inositol 1,2,4,5,6-pentakisphosphate
C04574 13 di-trans,poly-cis-Undecaprenyl diphosphate
C04579 13 Inositol 1,2,3,4,5-pentakisphosphate
C04712 13 7-(5-Carboxyl-5-oxopentanyl)aminocephalosporinate
C04900 13 Luteolin7-O-[beta-D-glucuronosyl-(1->2)-beta-D-glucuronide]-4'-O-beta-D-glucuronide
C05176 13 (S)-N-Methylcoclaurine
C05195 13 3-Hydroxybenzoyl-CoA
C05376 13 Biochanin A-beta-D-glucoside
C05403 13 3-Ketolactose
C05427 13 Phytyl diphosphate
C05576 13 3,4-Dihydroxyphenylethyleneglycol
C05580 13 3,4-Dihydroxymandelate
C05583 13 3-Methoxy-4-hydroxyphenylglycolaldehyde
C05588 13 L-Metanephrine
C05622 13 Malonylapiin
C05623 13 Quercetin 3-O-glucoside
C05634 13 5-Hydroxyindoleacetaldehyde
C05647 13 Formyl-5-hydroxykynurenamine
C05651 13 5-Hydroxykynurenine
C05657 13 6-Hydroxyindolelactate
C05731 13 3-Ketosucrose
C05851 13 Coumarin
C05902 13 3-Methoxyapigenin
C05904 13 Pelargonidin
C05905 13 Cyanidin
C05909 13 Leucodelphinidin
C05986 13 2-Propyn-1-ol
C06004 13 (R)-3-Methyl-2-oxobutanoate
C06007 13 (R)-2,3-Dihydroxy-3-methylpentanoate
C06083 13 Tetrahymanol
C06084 13 Hopanoid
C06089 13 ent-Copalyl diphosphate
C06146 13 3-Butyn-1-ol
C06180 13 Anabasine
C06182 13 Pelletierine
C06212 13 N-Methylserotonin
C06216 13 Celloheptaose
C06309 13 Diplopterol
C06310 13 Diploptene
C06416 13 Precorrin 5
C06518 13 (S)-Nororientaline
C06562 13 (+)-Catechin
C06569 13 7a-Hydroxy-o-carbamoyl-deacetylcephalosporin C
C06757 13 4-Methylbenzyl alcohol
C07114 13 Benzoyl acetate
C07189 13 2-Hydroxyacetophenone
C07276 13 Limonene-1,2-diol
C07715 13 Fluorene
C09320 13 Afzelechin
C10098 13 Kaempferide
C10107 13 Myricetin
C11038 13 2'-Deoxy-5-hydroxymethylcytidine-5'-diphosphate
C11174 13 1-Diphosinositol pentakisphosphate
C11383 13 (+)-(S)-Carvone
C11426 13 cis-4-(1'-Hydroxynaphth-2'-yl)-2-oxobut-3-enoate
C11453 13 2-C-Methyl-D-erythritol 2,4-cyclodiphosphate
C11526 13 5-PP-InsP5
C11893 13 Cembrene
C11894 13 Taxa-4(5),11(12)-diene
C11901 13 Copalyl diphosphate
C11902 13 syn-Copalyl diphosphate
C12135 13 2'-Hydroxybiochanin A
C12249 13 Kaempferol 3-O-glucoside
C12316 13 cis-Dihydroquercetin
C12626 13 Kaempferol 3-O-beta-D-galactoside
C12639 13 Quercetin 7-O-beta-D-glucoside
C12986 13 N2-Acetyl-L-aminoadipate
C14082 13 1-Methylnaphthalene
C14092 13 cis-1,2-Dihydroxy-1,2-dihydro-8-carboxynaphthalene
C14784 13 1,2-Dihydroxy-3,4-epoxy-1,2,3,4-tetrahydronaphthalene
C14786 13 (1R,2S)-Naphthalene 1,2-oxide
C14787 13 (1S,2R)-Naphthalene 1,2-oxide
C15769 13 HBOA
C00178 14 Thymine
C00459 14 dTTP
C00692 14 UDP-N-acetylmuramoyl-L-alanyl-D-glutamate
C00786 14 Vestitone
C01155 14 Quercetin 3,3'-bissulfate
C01156 14 Quercetin 3,4'-bissulfate
C01265 14 3',4',5-Trihydroxy-3,7-dimethoxyflavone
C01598 14 Melatonin
C01724 14 Lanosterol
C01902 14 Cycloartenol
C01909 14 Dethiobiotin
C02887 14 Sinapoyl malate
C03598 14 CDP-3,6-dideoxy-D-glucose
C04509 14 di-trans,poly-cis-Decaprenyl diphosphate
C04514 14 (1S,2S)-1,2-Dihydronaphthalene-1,2-diol
C05202 14 3'-Hydroxy-N-methyl-(S)-coclaurine
C05394 14 3-Keto-beta-D-galactose
C05413 14 Phytoene
C05421 14 cis-Phytoene
C05584 14 3-Methoxy-4-hydroxymandelate
C05594 14 3-Methoxy-4-hydroxyphenylethyleneglycol
C05625 14 Rutin
C05635 14 5-Hydroxyindoleacetate
C05638 14 5-Hydroxykynurenamine
C05908 14 Delphinidin
C06085 14 Triterpenoid
C06086 14 Pimaradiene
C06090 14 ent-Kaurene
C06183 14 Anapheline
C06320 14 Precorrin 6X
C06566 14 Cephamycin C
C06711 14 Fluoren-9-ol
C06756 14 p-Xylene
C07721 14 (+)-(3S,4R)-cis-3,4-Dihydroxy-3,4-dihydrofluorene
C07724 14 1,2-Dihydroxyfluorene
C08604 14 Cyanidin 3-O-glucoside
C08615 14 alpha-Amyrin
C08616 14 beta-Amyrin
C08628 14 Lupeol
C09727 14 (-)-Epicatechin
C10419 14 Ferreirin
C11039 14 2'-Deoxy-5-hydroxymethylcytidine-5'-triphosphate
C11395 14 (4R,6R)-cis-Carveol
C11408 14 (4S,6S)-cis-Carveol
C11412 14 (1R,4S)-Iso-dihydrocarvone
C11425 14 2-Hydroxy-2H-benzo[h]chromene-2-carboxylate
C11714 14 alpha-Naphthol
C11877 14 (+)-Sandaracopimaradiene
C11878 14 (-)-Abietadiene
C11879 14 Levopimaradiene
C11880 14 Neoabietadiene
C11881 14 Palustradiene
C11891 14 Aphidicol-16-ene
C11892 14 Aphidicol-15-ene
C11924 14 Perillic acid
C11937 14 (1S,4R)-1-Hydroxy-2-oxolimonene
C12127 14 (+)-Gallocatechin
C12128 14 (-)-Epiafzelechin
C12137 14 Pelargonidin 3-O-glucoside
C12625 14 Biochanin A 7-O-(6-O-malonyl-beta-D-glucoside)
C12633 14 Laricitrin
C12634 14 Kaempferol 3-O-beta-D-glucosyl-(1->2)-beta-D-glucoside
C12637 14 Quercetin 3-O-[beta-D-xylosyl-(1->2)-beta-D-glucoside]
C12638 14 Quercetin 3-O-(6-O-malonyl-beta-D-glucoside)
C12667 14 Quercetin 3-O-beta-D-glucosyl-(1->2)-beta-D-glucoside
C13309 14 2-Phytyl-1,4-naphthoquinone
C14089 14 1-Hydroxymethylnaphthalene
C14091 14 1-Naphthoic acid
C14463 14 (R)-3-Hydroxy-3-methyl-2-oxopentanoate
C14791 14 (1R)-Hydroxy-(2R)-glutathionyl-1,2-dihydronaphthalene
C14792 14 (1S)-Hydroxy-(2S)-glutathionyl-1,2-dihydronaphthalene
C14793 14 (1R)-Glutathionyl-(2R)-hydroxy-1,2-dihydronaphthalene
C15666 14 (7R)-7-(4-Carboxybutanamido)cephalosporanate
C15770 14 DIBOA
C00120 15 Biotin
C00842 15 dTDP-glucose
C00906 15 5,6-Dihydrothymine
C00962 15 beta-D-Galactose
C01729 15 Medicarpin
C02059 15 Phylloquinone
C02097 15 dTDP-galactose
C02105 15 (S)-Reticuline
C02376 15 5-Methylcytosine
C03088 15 5-Hydroxymethyluracil
C03164 15 Phenanthrene-3,4-diol
C03599 15 CDP-3,6-dideoxy-D-mannose
C03897 15 Quercetin 3,3',7-trissulfate
C03898 15 Quercetin 3,4',7-trissulfate
C04444 15 3',5-Dihydroxy-3,4',7-trimethoxyflavone
C04700 15 UDP-N-acetylmuramoyl-L-alanyl-D-glutamyl-L-lysine
C04877 15 UDP-N-acetylmuramoyl-L-alanyl-D-gamma-glutamyl-meso-2,6-diaminopimelate
C05108 15 14-Demethyllanosterol
C05109 15 24,25-Dihydrolanosterol
C05414 15 Phytofluene
C05437 15 Zymosterol
C05639 15 4,6-Dihydroxyquinoline
C05642 15 Formyl-N-acetyl-5-methoxykynurenamine
C05660 15 5-Methoxyindoleacetate
C05892 15 UDP-N-acetylmuramoyl-L-alanyl-gamma-D-glutamyl-L-lysine
C06006 15 (S)-2-Aceto-2-hydroxybutanoate
C06104 15 Adipate
C06319 15 Precorrin 6Y
C06712 15 Fluoren-9-one
C07725 15 2-Hydroxy-4-(2-oxo-1,3-dihydro-2H-inden-1-ylidene)but-2-enoic acid
C07756 15 7-Aminocephalosporanic acid
C08620 15 Cyanidin 3-O-rutinoside
C08639 15 Cyanin
C08980 15 Soyasapogenol B
C10175 15 Quercetin 3-(2G-xylosylrutinoside)
C11405 15 (3R)-3-Isopropenyl-6-oxoheptanoate
C11410 15 (1R,2S,4S)- Neoiso-dihydrocarveol
C11411 15 (1R,2R,4S)-Iso-dihydrocarveol
C11415 15 (1S,4S)-Dihydrocarvone
C11455 15 4,4-Dimethyl-5alpha-cholesta-8,14,24-trien-3beta-ol
C11505 15 Propene
C11513 15 (24R)-24-Methylcycloarta-25-en-3-beta-ol
C11620 15 Syringetin
C11872 15 Kaur-16-en-18-ol
C12095 15 Cyanidin 3-O-(6-O-p-coumaroyl)glucoside
C12136 15 (-)-Epigallocatechin
C12138 15 Delphinidin 3-O-glucoside
C12635 15 Kaempferol3-O-beta-D-glucosyl-(1->2)-beta-D-glucosyl-(1->2)-beta-D-glucoside
C12642 15 Pelargonidin 3-O-(6-O-malonyl-beta-D-glucoside)
C12643 15 Cyanidin 3-O-(6-O-malonyl-beta-D-glucoside)
C12644 15 Pelargonidin 3-O-rutinoside
C12668 15 Quercetin3-O-beta-D-glucosyl-(1->2)-beta-D-glucosyl-(1->2)-beta-D-glucoside
C14090 15 1-Naphthaldehyde
C15772 15 DIBOA-glucoside
C00687 16 dTDP-4-dehydro-6-deoxy-alpha-D-glucose
C01893 16 Biotin amide
C02106 16 (S)-Scoulerine
C03034 16 dTDP-D-galacturonate
C04468 16 (+)-cis-3,4-Dihydrophenanthrene-3,4-diol
C04525 16 Fecosterol
C04702 16 UDPMurAc(oyl-L-Ala-D-gamma-Glu-L-Lys-D-Ala-D-Ala)
C04846 16 UDP-N-acetylmuramoyl-L-alanyl-D-glutamyl-L-lysyl-D-alanyl-D-alanine
C04882 16 UDP-N-acetylmuramoyl-L-alanyl-D-glutamyl-6-carboxy-L-lysyl-D-alanyl-D-alanine
C05100 16 3-Ureidoisobutyrate
C05110 16 4alpha-Methylcholesta-8-en-3beta-ol
C05430 16 zeta-Carotene
C05439 16 5alpha-Cholesta-7,24-dien-3beta-ol
C05552 16 N6-D-Biotinyl-L-lysine
C05921 16 Biotinyl-5'-AMP
C06017 16 dTDP-D-glucuronate
C06102 16 Adipate semialdehyde
C06245 16 Phylloquinol
C06408 16 Precorrin 8X
C06520 16 (S)-Norreticuline
C07722 16 3,4-Dihydroxy-3,4-dihydro-9-fluorenone
C07726 16 1-Formyl-2-indanone
C11404 16 (3R)-6-Hydroxy-3-isopropenyl-heptanoate
C11413 16 (1S,2S,4S)-Dihydrocarveol
C11416 16 (1S,2R,4S)-Neo-dihydrocarveol
C11506 16 (R)-1,2-Epoxypropane
C11507 16 (S)-1,2-Epoxypropane
C11873 16 Kaur-16-en-18-al
C11907 16 4,6-Dideoxy-4-oxo-dTDP-D-glucose
C12096 16 Cyanidin 3-O-(6-O-p-coumaroyl)glucoside-5-O-glucoside
C12140 16 Malvidin 3-O-glucoside
C12636 16 Kaempferol3-O-[6-(4-coumaroyl)-beta-D-glucosyl-(1->2)-beta-D-glucosyl-(1->2)-beta-D-glucoside]
C12645 16 Pelargonidin 3-O-rutinoside 5-O-beta-D-glucoside
C12646 16 Cyanidin 3-O-rutinoside 5-O-beta-D-glucoside
C15508 16 1,2-Epoxypropane
C00688 17 dTDP-4-dehydro-6-deoxy-L-mannose
C01189 17 5alpha-Cholest-7-en-3beta-ol
C02378 17 6-Aminohexanoate
C03845 17 5alpha-Cholest-8-en-3beta-ol
C04118 17 5,8,13,13a-Tetrahydrocolumbamine
C04268 17 dTDP-4-amino-4,6-dideoxy-D-glucose
C05111 17 Methostenol
C05145 17 3-Aminoisobutanoate
C05174 17 (S)-Cheilanthifoline
C05431 17 Neurosporene
C06018 17 dTDP-4-acetamido-4,6-dideoxy-D-glucose
C06101 17 Hexan-1-ol-6-oate
C06103 17 6-Hydroxyhexanoic acid
C06105 17 Cyclohexan-1,2-dione
C06399 17 Hydrogenobyrinate
C06432 17 UDP-N-acetylmuramoyl-L-alanyl-D-glutamyl-L-lysyl-D-alanine
C06519 17 (S)-3'-Hydroxycoclaurine
C06617 17 dTDP-3-oxo-6-deoxy-alpha-D-glucose
C06620 17 dTDP-3,4-dioxo-2,6-dideoxy-D-glucose
C07277 17 dTDP-D-fucose
C07723 17 4-Hydroxy-9-fluorenone
C11402 17 (4R,7R)-4-Isopropenyl-7-methyl-2-oxo-oxepanone
C11874 17 Kaur-16-en-18-oic acid
C11908 17 3,6-Dideoxy-3-oxo-dTDP-D-glucose
C11926 17 dTDP-4-oxo-6-deoxy-D-allose
C11930 17 dTDP 1-ester with (6R)-5,6-dihydro-4-hydroxy-6-methyl-5-oxo-2H-pyran
C01147 18 2-Hydroxycyclohexan-1-one
C01164 18 Cholesta-5,7-dien-3beta-ol
C01255 18 N-(6-Aminohexanoyl)-6-aminohexanoate
C01795 18 Columbamine
C01880 18 6-Hexanolide
C02890 18 Tetrahydropalmatine
C03187 18 dTDP-6-deoxy-L-talose
C03319 18 dTDP-6-deoxy-L-mannose
C03329 18 (S)-Canadine
C05175 18 6,7,12b,13e-Tetrahydro-4H-bis[1,3]benzodioxolo[5,6-a:4',5'-g]quinolizine
C06503 18 Hydrogenobyrinate a,c diamide
C06593 18 epsilon-Caprolactam
C06621 18 dTDP-4-oxo-2,6-dideoxy-alpha-D-glucose
C11875 18 ent-7alpha-Hydroxykaur-16-en-19-oic acid
C11912 18 dTDP-6-deoxy-D-allose
C11918 18 Maltol
C11922 18 dTDP-4-oxo-2,6-dideoxy-D-glucose
C11925 18 dTDP-3-amino-3,6-dideoxy-D-glucose
C11928 18 dTDP-4-oxo-2,6-dideoxy-D-allose
C11931 18 dTDP 1-ester with (6S)-5,6-dihydro-4-hydroxy-6-methyl-5-oxo-2H-pyran
C12318 18 dTDP-3-amino-2,3,6-trideoxy-D-threo-hexopyranos-4-ulose
C14146 18 alpha-Zeacarotene
C00187 19 Cholesterol
C00414 19 Cyclohexanone
C00757 19 Berberine
C03241 19 6-Hydroxyhexan-6-olide
C03442 19 dTDP-L-dihydrostreptose
C03739 19 trans-Cyclohexane-1,2-diol
C04277 19 1,8-Diazacyclotetradecane-2,9-dione
C05315 19 Palmatine
C05443 19 Vitamin D3
C06093 19 Gibberellin A12 aldehyde
C06163 19 (S)-cis-N-methylstylopine
C06622 19 dTDP-4-oxo-2,6-dideoxy-L-glucose
C08586 19 delta-Carotene
C11876 19 6beta,7beta-Dihydroxykaurenoic acid
C11920 19 dTDP-L-olivose
C11923 19 dTDP-D-olivose
C11927 19 dTDP-4-oxo-2,6-dideoxy-L-mannose
C11932 19 dTDP 1-ester with 2,6-dideoxy-L-erythro-hexopyranos-3-ulose
C11933 19 dTDP-D-mycaminose
C12313 19 cis-Cyclohexane-1,2-diol
C12314 19 1-Oxa-2-oxo-3-hydroxycycloheptane
C12319 19 dTDP-3-amino-2,3,6-trideoxy-C-methyl-D-erythro-hexopyranos-4-ulose
C12481 19 dTDP-5-dimethyl-L-lyxose
C00571 20 Cyclohexylamine
C00599 20 Cholest-4-en-3-one
C00854 20 Cyclohexanol
C01802 20 Desmosterol
C03594 20 7alpha-Hydroxycholesterol
C03855 20 Cholesteryl-beta-D-glucoside
C05189 20 Protopine
C05418 20 Cholesterol-5beta,6beta-epoxide
C05419 20 Cholesterol-5alpha,6beta-epoxide
C05432 20 Lycopene
C05433 20 alpha-Carotene
C05500 20 20alpha-Hydroxycholesterol
C05502 20 22beta-Hydroxycholesterol
C06623 20 dTDP-4-oxo-3-methyl-2,6-dideoxy-beta-L-glucose
C11818 20 (R)-Canadine
C11857 20 Gibberellin A12
C11915 20 dTDP-3-methyl-4-oxo-2,6-dideoxy-L-glucose
C11921 20 dTDP-L-oleandrose
C12320 20 dTDP-L-4-oxovancosamine
C13550 20 24-Hydroxycholesterol
C15530 20 Corydaline
C02824 21 Cyclohexylsulfamate
C03091 21 5beta-Cholestan-3-one
C03238 21 5alpha-Cholestan-3-one
C03910 21 (24R,24'R)-Fucosterol epoxide
C05190 21 6-Hydroxyprotopine
C05425 21 3beta,5alpha,6beta-Cholestanetriol
C05435 21 gamma-Carotene
C05440 21 Ergosta-5,7,22,24(28)-tetraen-3beta-ol
C05442 21 Stigmasterol
C05455 21 7alpha-Hydroxycholest-4-en-3-one
C05499 21 17alpha,20alpha-Dihydroxycholesterol
C05501 21 20alpha,22beta-Dihydroxycholesterol
C06631 21 dTDP-beta-L-mycarose
C08601 21 Lutein
C11249 21 Cyclohexane
C11519 21 N-Cyclohexylformamide
C11860 21 Gibberellin A15 open lactone
C11916 21 dTDP-L-mycarose
C12321 21 dTDP-L-epivancosamine
C12322 21 dTDP-L-vancosamine
C15518 21 (24S)-Cholest-5-ene-3beta,7alpha,24-triol
C01694 22 Ergosterol
C02373 22 4-Methylpentanal
C05138 22 17alpha-Hydroxypregnenolone
C05451 22 7alpha-Hydroxy-5beta-cholestan-3-one
C05457 22 7alpha,12alpha-Dihydroxycholest-4-en-3-one
C11520 22 Cyclohexyl isocyanide
C11861 22 Gibberellin A24
C01176 23 17alpha-Hydroxyprogesterone
C01227 23 3beta-Hydroxyandrost-5-en-17-one
C04416 23 5alpha-Ergosta-7,22-diene-3beta,5-diol
C04529 23 (3S,4S)-3-Hydroxytetradecane-1,3,4-tricarboxylate
C04655 23 (2S,3S)-2-Hydroxytridecane-1,2,3-tricarboxylate
C05441 23 Vitamin D2
C05452 23 3alpha,7alpha-Dihydroxy-5beta-cholestane
C05453 23 7alpha,12alpha-Dihydroxy-5beta-cholestan-3-one
C05487 23 17alpha,21-Dihydroxypregnenolone
C11862 23 Gibberellin A36
C00280 24 Androst-4-ene-3,17-dione
C04295 24 Androst-5-ene-3beta,17beta-diol
C04518 24 17alpha,20alpha-Dihydroxypregn-4-en-3-one
C04555 24 3beta-Hydroxyandrost-5-en-17-one 3-sulfate
C05139 24 16alpha-Hydroxydehydroepiandrosterone
C05444 24 3alpha,7alpha,26-Trihydroxy-5beta-cholestane
C05454 24 3alpha,7alpha,12alpha-Trihydroxy-5beta-cholestane
C05488 24 11-Deoxycortisol
C05489 24 11beta,17alpha,21-Trihydroxypregnenolone
C05497 24 21-Deoxycortisol
C11859 24 Gibberellin A37 open lactone
C00535 25 Testosterone
C00735 25 Cortisol
C05140 25 16alpha-Hydroxyandrost-4-ene-3,17-dione
C05290 25 19-Hydroxyandrost-4-ene-3,17-dione
C05445 25 3alpha,7alpha-Dihydroxy-5beta-cholestan-26-al
C05446 25 3alpha,7alpha,12alpha,26-Tetrahydroxy-5beta-cholestane
C00762 26 Cortisone
C01301 26 3alpha,7alpha,12alpha-Trihydroxy-5beta-cholestan-26-al
C02821 26 Cortisol 21-acetate
C02822 26 Cortisol 21-sulfate
C04554 26 3alpha,7alpha-Dihydroxy-5beta-cholestanate
C05294 26 19-Hydroxytestosterone
C05297 26 19-Oxoandrost-4-ene-3,17-dione
C05471 26 11beta,17alpha,21-Trihydroxy-5beta-pregnane-3,20-dione
C11134 26 Testosterone glucuronide
C00468 27 Estrone
C03588 27 4,5alpha-Dihydrocortisone
C04722 27 3alpha,7alpha,12alpha-Trihydroxy-5beta-cholestanoate
C05295 27 19-Oxotestosterone
C05469 27 17alpha,21-Dihydroxy-5beta-pregnane-3,11,20-trione
C05472 27 Urocortisol
C00951 28 Estradiol-17beta
C02537 28 Estradiol-17alpha
C02538 28 Estrone 3-sulfate
C05298 28 2-Hydroxyestrone
C05300 28 16alpha-Hydroxyestrone
C05470 28 Urocortisone
C05482 28 Cortol
C11133 28 Estrone glucuronide
C05141 29 Estriol
C05299 29 2-Methoxyestrone
C05301 29 2-Hydroxyestradiol-17beta
C05481 29 Cortolone
C05503 29 Estradiol-17beta 3-glucuronide
C08357 29 Estradiol-17beta 3-sulfate
C05302 30 2-Methoxyestradiol-17beta
C05504 30 16-Glucuronide-estriol
C06121 30 3-Ketosphingosine
C08358 30 2-Methoxyestrone 3-sulfate
C11132 30 2-Methoxyestrone 3-glucuronide
C00249 31 Hexadecanoic acid
C00319 31 Sphingosine
C00517 31 Hexadecanal
C02934 31 3-Dehydrosphinganine
C08359 31 2-Methoxyestradiol-17beta 3-sulfate
C11131 31 2-Methoxy-estradiol-17beta 3-glucuronide
C00823 32 1-Hexadecanol
C00836 32 Sphinganine
C01120 32 Sphinganine 1-phosphate
C01747 32 Psychosine
C01948 32 Pentadecanal
C02788 32 2-trans-Hexadecenal
C03640 32 Sphingosyl-phosphocholine
C05462 32 Chenodeoxyglycocholate
C06124 32 Sphingosine 1-phosphate
C00695 33 3alpha,7alpha,12alpha-Trihydroxy-5beta-cholanate
C01921 33 Glycocholate
C02744 33 Psychosine sulfate
C05122 33 Taurocholate
C06123 33 Hexadecenal
C12144 33 Phytosphingosine
C01292 34 3alpha,7alpha-Dihydroxy-12-oxo-5beta-cholanate
C04483 34 3alpha,12alpha-Dihydroxy-5beta-cholanate
C04643 34 3alpha,12alpha-Dihydroxy-7-oxo-5beta-cholanate
C11637 34 3alpha,12alpha-Dihydroxy-5beta-chol-6-enoate
C04661 35 3alpha,7alpha,12beta-Trihydroxy-5beta-cholanate
C05463 35 Taurodeoxycholate
C05464 35 Glycodeoxycholate
C05683 35 2-Aminoethylphosphocholate

reactions:
ID generation name

R00002 2 Reduced ferredoxin:dinitrogen oxidoreductase (ATP-hydrolysing)
R00004 2 Pyrophosphate phosphohydrolase
R00006 2 2-Acetolactate pyruvate-lyase (carboxylating)
R00007 2 4-Hydroxy-4-methyl-2-oxoglutarate pyruvate-lyase
R00008 2 Parapyruvate pyruvate-lyase
R00009 2 hydrogen-peroxide:hydrogen-peroxide oxidoreductase
R00085 2 ATP diphosphohydrolase
R00086 2 ATP phosphohydrolase (protein-secreting)
R00087 2 ATP pyrophosphohydrolase
R00088 2 ATP aminohydrolase
R00089 2 ATP pyrophosphate-lyase (cyclizing)
R00090 2 NADH:hydrogen-peroxide oxidoreductase
R00094 2 NADPH:oxidized-glutathione oxidoreductase
R00102 2 NAD+ glycohydrolase
R00103 2 NAD+ phosphohydrolase
R00104 2 ATP:NAD+ 2'-phosphotransferase
R00105 2 ATP:NADH 2'-phosphotransferase
R00112 2 NADPH:NAD+ oxidoreductase (B-specific)
R00113 2 NADPH:hydrogen-peroxide oxidoreductase
R00115 2 NADPH:oxidized-glutathione oxidoreductase
R00118 2 
R00119 2 NADP+ glycohydrolase
R00120 2 Glutathione:oxygen oxidoreductase
R00127 2 ATP:AMP phosphotransferase
R00132 2 Carbonic acid hydro-lyase
R00134 2 Formate:NADP+ oxidoreductase
R00136 2 ATP:polyphosphate phosphotransferase
R00137 2 ATP:nicotinamide-nucleotide adenylyltransferase
R00181 2 AMP aminohydrolase
R00182 2 AMP phosphoribohydrolase
R00183 2 Adenosine 5'-monophosphate phosphohydrolase
R00184 2 P1,P4-Bis(5'-adenosyl) tetraphosphate nucleotidohydrolase
R00185 2 ATP:adenosine 5'-phosphotransferase
R00189 2 Deamino-NAD+:ammonia ligase (AMP-forming)
R00190 2 AMP:pyrophosphate phosphoribosyltransferase
R00191 2 Adenosine 3',5'-phosphate 5'-nucleotidohydrolase
R00199 2 ATP:pyruvate,water phosphotransferase
R00200 2 ATP:pyruvate O2-phosphotransferase
R00203 2 Pyruvaldehyde:NAD+ oxidoreductase
R00205 2 2-Oxopropanal:NADP+ oxidoreductase
R00209 2 Pyruvate:NAD+ 2-oxidoreductase (CoA-acetylating)
R00210 2 Pyruvate:NADP+ 2-oxidoreductase (CoA-acetylating)
R00211 2 Glyoxylate:oxygen oxidoreductase
R00212 2 Acetyl-CoA:formate C-acetyltransferase
R00214 2 (S)-Malate:NADP+ oxidoreductase(oxaloacetate-decarboxylating)
R00215 2 (R)-Malate:NAD+ oxidoreductase (decarboxylating)
R00216 2 (S)-Malate:NADP+ oxidoreductase(oxaloacetate-decarboxylating)
R00217 2 Oxaloacetate carboxy-lyase
R00218 2 acetylenedicarboxylate carboxy-lyase
R00219 2 
R00224 2 Pyruvate carboxy-lyase
R00226 2 (S)-2-Acetolactate pyruvate-lyase (carboxylating)
R00227 2 Acetyl-CoA hydrolase
R00229 2 Acetate:CoA ligase (ADP-forming)
R00235 2 Acetate:CoA ligase (AMP-forming)
R00274 2 Glutathione:hydrogen-peroxide oxidoreductase
R00315 2 ATP:acetate phosphotransferase
R00316 2 Acetate:CoA ligase (AMP-forming)
R00319 2 (S)-Lactate:oxygen 2-oxidoreductase(decarboxylating)
R00320 2 Pyrophosphate:acetate phosphotransferase
R00322 2 5'-Acetylphosphoadenosine acylhydrolase
R00324 2 Acetylpyruvate acetylhydrolase
R00325 2 (3S)-citramalate pyruvate-lyase
R00338 2 Oxaloacetate acetylhydrolase
R00339 2 (R,R)-Tartrate hydro-lyase
R00340 2 (S,S)-Tartrate hydro-lyase
R00341 2 ATP:oxaloacetate carboxy-lyase (transphosphorylating)
R00342 2 (S)-malate:NAD+ oxidoreductase
R00343 2 (S)-Malate:NADP+ oxidoreductase
R00346 2 Pyrophosphate:oxaloacetate carboxy-lyase (transphosphorylating)
R00350 2 4-Hydroxy-4-carboxymethyl-2-oxoglutarate pyruvate-lyase
R00360 2 (S)-Malate:oxygen oxidoreductase
R00362 2 Citrate oxaloacetate-lyase ((pro-3S)-CH2COO- -->acetate)
R00363 2 Oxaloacetate keto-enol-isomerase
R00472 2 L-Malate glyoxylate-lyase (CoA-acetylating)
R00494 2 
R00500 2 
R00519 2 Formate:NAD+ oxidoreductase
R00700 2 Hydrogen:NAD+ oxidoreductase
R00703 2 (S)-Lactate:NAD+ oxidoreductase
R00704 2 (R)-Lactate:NAD+ oxidoreductase
R00710 2 Acetaldehyde:NAD+ oxidoreductase
R00711 2 Acetaldehyde:NADP+ oxidoreductase
R01082 2 (S)-Malate hydro-lyase
R01111 2 Coenzyme A:oxidized-glutathione oxidoreductase
R01256 2 (S)-Malate:CoA ligase (ADP-forming)
R03145 2 Pyruvate:ferricytochrome-b1 oxidoreductase
R03146 2 Formate:ferricytochrome-b1 oxidoreductase
R04449 2 Acetate:citrate-(pro-3S)-lyase(thiol-form) ligase (AMP-forming)
R04450 2 [Citrate-(pro-3S)-lyase](acetyl-form) hydrolase
R05668 2 
R05714 2 glutathione:NADP+ oxidoreductase (CoA-acylating)
R07171 2 NADH:oxygen oxidoreductase
R07172 2 NADPH:oxygen oxidoreductase
R07181 2 hydrogen:NADP+ oxidoreductase
R00005 3 Urea-1-carboxylate amidohydrolase
R00013 3 Glyoxylate carboxy-lyase (dimerizing)
R00067 3 Reduced ferredoxin:dinitrogen oxidoreductase (ATP-hydrolysing)
R00093 3 L-glutamate:NAD+ oxidoreductase (transaminating)
R00114 3 L-Glutamate:NADP+ oxidoreductase (transaminating)
R00122 3 ATP pyrophosphohydrolase
R00123 3 ADP aminohydrolase
R00125 3 P1,P4-Bis(5'-nucleosyl)-tetraphosphate nucleotidebisphosphohydrolase
R00126 3 ADP:ATP adenylyltransferase
R00128 3 Adenosine-tetraphosphate phosphohydrolase
R00129 3 (6S)-beta-6-Hydroxy-1,4,5,6-tetrahydronicotinamide-adenine-dinucleotide hydro-lyase (ATP-hydrolysing)
R00131 3 Urea amidohydrolase
R00138 3 Triphosphate phosphohydrolase
R00143 3 Ammonia:(acceptor) oxidoreductase
R00148 3 
R00149 3 Carbon-dioxide:ammonia ligase(ADP-forming,carbamate-phosphorylating)
R00150 3 ATP:carbamate phosphotransferase
R00153 3 Reduced ferredoxin:dinitrogen oxidoreductase (ATP-hydrolysing)
R00186 3 (S)-Lactate adenylohydrolase
R00187 3 P1,P3-Bis(5'-adenosyl) triphosphate adenylohydrolase
R00188 3 Adenosine 3',5'-bisphosphate 3'(2')-phosphohydrolase
R00195 3 2,3-Diaminopropionate ammonia-lyase
R00206 3 ATP:pyruvate,orthophosphate phosphotransferase
R00207 3 Pyruvate:oxygen 2-oxidoreductase (phosphorylating)
R00208 3 Phosphoenolpyruvate phosphohydrolase
R00213 3 O-Carbamoyl-L-serine ammonia-lyase (pyruvate-forming)
R00220 3 L-serine ammonia-lyase
R00221 3 D-serine ammonia-lyase
R00223 3 Serine ammonia-lyase
R00228 3 acetaldehyde:NAD+ oxidoreductase (CoA-acetylating)
R00230 3 Acetyl-CoA:orthophosphate acetyltransferase
R00233 3 Malonyl-CoA carboxy-lyase
R00236 3 Acetyl adenylate:CoA ligase (AMP-forming)
R00237 3 (3S)-Citramalyl-CoA pyruvate-lyase
R00238 3 Acetyl-CoA:acetyl-CoA C-acetyltransferase
R00239 3 ATP:L-glutamate 5-phosphotransferase
R00240 3 ATP:L-glutamate 1-phosphotransferase
R00241 3 ATP:L-glutamate 1-phosphotransferase
R00243 3 L-Glutamate:NAD+ oxidoreductase (deaminating)
R00245 3 L-Glutamate 5-semialdehyde:NAD+ oxidoreductase
R00248 3 L-Glutamate:NADP+ oxidoreductase (deaminating)
R00250 3 L-Glutamate:oxygen oxidoreductase (deaminating)
R00251 3 5-Oxoproline amidohydrolase (ATP-hydrolysing)
R00253 3 L-Glutamate:ammonia ligase (ADP-forming)
R00254 3 
R00256 3 L-Glutamine amidohydrolase
R00257 3 Deamido-NAD+:L-glutamine amido-ligase (AMP-forming)
R00258 3 L-Alanine:2-oxoglutarate aminotransferase
R00259 3 Acetyl-CoA:L-glutamate N-acetyltransferase
R00260 3 L-Glutamate racemase
R00261 3 L-Glutamate 1-carboxy-lyase
R00262 3 L-threo-3-Methylaspartate carboxy-aminomethylmutase
R00273 3 oxalate:oxygen oxidoreductase
R00275 3 Superoxide:superoxide oxidoreductase
R00276 3 Carbon-monoxide:oxygen oxidoreductase
R00317 3 Acetyl phosphate phosphohydrolase
R00318 3 Phosphonoacetate phosphonohydrolase
R00321 3 Acetamide amidohydrolase
R00344 3 Pyruvate:carbon-dioxide ligase (ADP-forming)
R00345 3 Orthophosphate:oxaloacetate carboxyl-lyase (phosphorylating)
R00347 3 erythro-3-hydroxy-Ls-aspartate ammonia-lyase
R00348 3 2-Oxosuccinamate amidohydrolase
R00351 3 Citrate oxaloacetate-lyase ((pro-3S)-CH2COO- -> acetyl-CoA)
R00352 3 ATP:citrate oxaloacetate-lyase ((pro-3S)-CH2COO- ->acetyl-CoA)(ATP-dephosphorylating)
R00353 3 Malonyl-CoA:pyruvate carboxyltransferase
R00354 3 (3S)-Citryl-CoA oxaloacetate-lyase
R00355 3 L-Aspartate:2-oxoglutarate aminotransferase
R00357 3 L-Aspartic acid:oxygen oxidoreductase (deaminating)
R00359 3 D-Aspartate:oxygen oxidoreductase (deaminating)
R00365 3 glycine:NAD+ oxidoreductase (deaminating)
R00366 3 Aminoacetic acid:oxygen oxidoreductase (deaminating)
R00372 3 Glycine:2-oxoglutarate aminotransferase
R00396 3 L-Alanine:NAD+ oxidoreductase (deaminating)
R00402 3 succinate:NAD+ oxidoreductase
R00465 3 Glycolate:NADP+ oxidoreductase
R00466 3 Glyoxylate:oxygen oxidoreductase
R00468 3 Glyoxylate:NADP+ oxidoreductase (CoA-oxalylating)
R00469 3 Ureidoglycolate amidohydrolase (decarboxylating)
R00470 3 4-Hydroxy-2-oxoglutarate glyoxylate-lyase
R00471 3 D-4-Hydroxy-2-oxoglutarate glyoxylate-lyase
R00473 3 (3S)-3-Carboxy-3-hydroxypropanoyl-CoA glyoxylate-lyase
R00475 3 (S)-2-Hydroxy-acid:oxygen 2-oxidoreductase
R00477 3 3-Oxalomalate glyoxylate-lyase
R00490 3 L-Aspartate ammonia-lyase
R00497 3 gamma-L-Glutamyl-L-cysteine:glycine ligase (ADP-forming)
R00518 3 ATP:formate phosphotransferase
R00521 3 Formyl-CoA hydrolase
R00522 3 Oxalate carboxy-lyase
R00524 3 Formamide amidohydrolase
R00525 3 N-Formyl-L-glutamate amidohydrolase
R00527 3 S-Formylglutathione hydrolase
R00604 3 Formaldehyde:NAD+ oxidoreductase
R00658 3 2-Phospho-D-glucerate hydro-lyase
R00661 3 Phosphoenolpyruvate 2,3-phosphonomutase
R00705 3 3-Oxopropanoate:NAD+ oxidoreductase (decarboxylating,CoA-acetylating)
R00706 3 3-Oxopropanoate:NADP+ oxidoreductase (decarboxylating,CoA-acetylating)
R00707 3 L-1-Pyrroline-5-carboxylate:NAD+ oxidoreductase
R00708 3 L-1-Pyrroline-5-carboxylate:NAD+ oxidoreductase
R00717 3 Glycolate:NAD+ oxidoreductase
R00719 3 ITP diphosphohydrolase
R00720 3 Inosine 5'-triphosphate pyrophosphohydrolase
R00722 3 ATP:nucleoside-diphosphate phosphatransferase
R00723 3 Inosine 5'-tetraphosphate phosphohydrolase
R00724 3 ITP:pyruvate O2-phosphotransferase
R00726 3 ITP:oxaloacetate carboxy-lyase (transphosphorylating)
R00746 3 Ethanol:NADP+ oxidoreductase
R00747 3 2-Phosphonoacetaldehyde phosphonohydrolase
R00748 3 Ethanolamine-phosphate phospho-lyase (deaminating)
R00749 3 Ethanolamine ammonia-lyase
R00750 3 
R00753 3 (S)-Lactate acetaldehyde-lyase
R00754 3 Ethanol:NAD+ oxidoreductase
R00899 3 membrane alanyl aminopeptidase
R00961 3 IDP diphosphohydrolase
R01016 3 Glycerone-phosphate phospho-lyase
R01049 3 ATP:D-ribose-5-phosphate pyrophosphotransferase
R01050 3 ATP:D-ribose-5-phosphate 1-phosphotransferase
R01051 3 ATP:D-ribose 5-phosphotransferase
R01052 3 ADP:D-ribose-5-phosphate adenylyltransferase
R01053 3 Ribose-5-phosphate:ammonia ligase (ADP-forming)
R01054 3 ADPribose ribophosphohydrolase
R01056 3 D-Ribose-5-phosphate ketol-isomerase
R01057 3 D-Ribose 1,5-phosphomutase
R01071 3 1-(5-Phospho-D-ribosyl)-ATP:pyrophosphate phosphoribosyl-transferase
R01083 3 N6-(1,2-Dicarboxyethyl)AMP AMP-lyase
R01085 3 3-Fumarylpyruvate acylhydrolase
R01087 3 Maleate cis-trans-isomerase
R01126 3 Inosine 5'-monophosphate phosphohydrolase
R01127 3 IMP 1,2-hydrolase (decyclizing)
R01128 3 5'-Inosinate phosphoribohydrolase
R01130 3 IMP:NAD+ oxidoreductase
R01131 3 ATP:inosine 5'-phosphotransferase
R01132 3 IMP:pyrophosphate phosphoribosyltransferase
R01134 3 NADH:guanosine-5'-phosphate oxidoreductase(deaminating)
R01244 3 Adenine aminohydrolase
R01245 3 Adenosine ribohydrolase
R01268 3 Nicotinamide amidohydrolase
R01270 3 Nicotinamide D-ribonucleotide phosphoribohydrolase
R01271 3 Nicotinamide-nucleotide:pyrophosphatephospho-alpha-D-ribosyltransferase
R01322 3 Citrate:CoA ligase (ADP-forming)
R01323 3 Acetyl-CoA:citrate CoA-transferase
R01324 3 Citrate hydro-lyase
R01325 3 Citrate hydro-lyase
R01446 3 (S)-lactaldehyde:NAD+ oxidoreductase
R01447 3 (S)-Lactate:oxaloacetate oxidoreductase
R01450 3 
R01558 3 Oxalate:CoA ligase (AMP-forming)
R01560 3 Adenosine aminohydrolase
R01561 3 Adenosine:orthophosphate ribosyltransferase
R01562 3 3'-Adenosine monophosphate phosphohydrolase
R01735 3 (R)-Lactaldehyde:NAD+ 2-oxidoreductase
R01736 3 S-(2-Hydroxyacyl)glutathione hydrolase
R01751 3 (R,R)-Tartrate carboxy-lyase
R01849 3 Reduced ferredoxin:dinitrogen oxidoreductase (ATP-hydrolysing)
R01885 3 
R02260 3 (S)-Lactaldehyde:NADP+ oxidoreductase
R02322 3 Nicotinamide-D-ribonucleotide amidohydrolase
R02323 3 Nicotinamide ribonucleotide phosphohydrolase
R02324 3 ATP:N-ribosylnicotinamide 5'-phosphotransferase
R02419 3 (R)-Malate hydro-lyase
R02504 3 Trimetaphosphate hydrolase
R02527 3 (R)-Lactaldehyde:NAD+ oxidoreductase
R02528 3 
R02529 3 Aminoacetone:oxygen oxidoreductase(deaminating)(flavin-containing)
R02530 3 (R)-S-Lactoylglutathione methylglyoxal-lyase (isomerizing)
R02531 3 Lactaldehyde:NAD+ 1-oxidoreductase
R02546 3 (R,R)-Tartrate epimerase
R02947 3 2-Acetolactate carboxy-lyase
R02948 3 (S)-2-Hydroxy-2-methyl-3-oxobutanoate carboxy-lyase
R03004 3 Deamino-NAD+ nucleotidohydrolase
R03005 3 ATP:nicotinamide-nucleotide adenylyltransferase
R03051 3 2,3-Dihydroxy-3-methylbutanoate:NADP+ oxidoreductase (isomerizing)
R03052 3 2-Acetolactate methylmutase
R03153 3 Acetyl-CoA:citramalate CoA-transferase
R03693 3 (S)-2-Methylmalate hydro-lyase
R03995 3 
R04177 3 2-Hydroxyethylenedicarboxylate hydro-lyase
R04399 3 
R04417 3 
R04439 3 (R)-2,3-Dihydroxy-3-methylbutanoate:NADP+ oxidoreductase(isomerizing)
R04781 3 4-Carboxy-4-hydroxy-2-oxoadipate hydro-lyase
R05071 3 (S)-2-Acetolactate methylmutase
R05077 3 
R05078 3 
R05351 3 
R05380 3 Acetaldehyde hydro-lyase
R05508 3 
R05669 3 
R05695 3 Nucleoside:oxygen 5'-oxidoreductase (H2O2-forming)
R05696 3 
R05746 3 phosphonate:NAD+ oxidoreductase
R05758 3 threo-3-hydroxy-L-aspartate ammonia-lyase
R05861 3 D-alanine:oxygen oxidoreductase (deaminating)
R06180 3 
R06836 3 Ribose 1,5-biphosphokinase
R06973 3 
R07139 3 lactaldehyde:NADP+ oxidoreductase
R07164 3 L-aspartate:NAD+ oxidoreductase (deaminating)
R07165 3 L-aspartate:NADP+ oxidoreductase (deaminating)
R07183 3 acetylacetone:oxygen oxidoreductase
R07304 3 5-oxo-L-proline amidohydrolase (ATP-hydrolysing)
R07316 3 carbamate hydro-lyase
R07399 3 
R00023 4 NADH:hyponitrite oxidoreductase
R00055 4 Nucleoside:oxygen 5'-oxidoreductase
R00116 4 NADPH:CoA-glutathione oxidoreductase
R00264 4 2,5-dioxopentanoate:NADP+ 5-oxidoreductase
R00265 4 2-Oxoglutarate:NADP+ 2-oxidoreductase (CoA-succinylating)
R00267 4 Isocitrate:NADP+ oxidoreductase (decarboxylating)
R00268 4 Oxalosuccinate:NADP+ oxidoreductase (decarboxylating)
R00269 4 2-Oxoglutaramate amidohydrolase
R00270 4 
R00271 4 2-Hydroxybutane-1,2,4-tricarboxylate 2-oxoglutarate-lyase(CoA-acetylating)
R00272 4 2-Oxoglutarate carboxy-lyase
R00279 4 D-Glutamate(D-aspartate):oxygen oxidoreductase (deaminating)
R00328 4 GDP phosphohydrolase
R00332 4 ATP:(d)GMP phosphotransferase
R00356 4 
R00368 4 N-(carboxymethyl)-D-alanine:NAD+ oxidoreductase (glycine-forming)
R00369 4 L-Alanine:glyoxylate aminotransferase
R00370 4 Acetyl-CoA:glycine C-acetyltransferase
R00371 4 Succinyl-CoA:glycine C-succinyl-transferase(decarboxylating)
R00373 4 Glycine:oxaloacetate aminotransferase
R00397 4 L-Aspartate 4-carboxy-lyase
R00398 4 2,2'-iminodipropanoate:NAD+ oxidoreductase (L-alanine-forming)
R00399 4 
R00400 4 L-Alanine:2-oxo-acid aminotransferase
R00401 4 L-Alanine racemase
R00405 4 Succinate:CoA ligase (ADP-forming)
R00406 4 
R00407 4 Succinyl-CoA hydrolase
R00409 4 (2S,3R)-3-Hydroxybutane-1,2,3-tricarboxylate pyruvate-lyase
R00410 4 Succinyl-CoA:3-oxo-acid CoA-transferase
R00411 4 N-succinyl-L-glutamate amidohydrolase
R00426 4 Guanosine 5'-triphosphate pyrophosphohydrolase
R00474 4 2-Hydroxy-3-oxoadipate glyoxylate-lyase (carboxylating)
R00478 4 erythro-3-Hydroxy-L-aspartate glyoxylate-lyase
R00479 4 Isocitrate glyoxylate-lyase
R00480 4 ATP:L-aspartate 4-phosphotransferase
R00481 4 
R00482 4 L-Aspartate:ammonia ligase (ADP-forming)
R00483 4 L-Aspartate:ammonia ligase (AMP-forming)
R00484 4 N-Carbamoyl-L-aspartate amidohydrolase
R00485 4 L-Asparagine amidohydrolase
R00486 4 3-Cyano-L-alanine aminohydrolase
R00487 4 Acetyl-CoA:L-aspartate N-acetyltransferase
R00488 4 N-Acetyl-L-aspartate amidohydrolase
R00489 4 L-Aspartate 1-carboxy-lyase
R00491 4 L-Aspartate racemase
R00499 4 S-Succinylglutathione hydrolase
R00526 4 N-Formyl-L-aspartate amidohydrolase
R00575 4 Carbon-dioxide:L-glutamine amido-ligase (ADP-forming,carbamate-phosphorylating)
R00576 4 L-Glutamine:pyruvate aminotransferase
R00578 4 L-aspartate:L-glutamine amido-ligase (AMP-forming)
R00579 4 L-Glutamine racemase
R00580 4 
R00581 4 L-serine:NAD+ oxidoreductase (deaminating)
R00582 4 L-O-Phosphoserine phosphohydrolase
R00584 4 Pyrophosphate:L-serine O-phosphotransferase
R00585 4 L-Serine:pyruvate aminotransferase
R00586 4 
R00588 4 L-Serine:glyoxylate aminotransferase
R00589 4 L-2-Amino-3-hydroxypropionic acid racemase
R00590 4 L-Serine hydro-lyase (deaminating)
R00602 4 Hydorogen-peroxide:hydrogen-peroxide oxidoreductase
R00605 4 methanol:NAD+ oxidoreductase
R00606 4 Methylamine:(acceptor) oxidoreductase (deaminating)
R00608 4 Methanol:oxygen oxidereductase
R00610 4 Sarcosine:oxygen oxidoreductase (demethylating)
R00614 4 Formaldehyde:formaldehyde oxidoreductase
R00667 4 L-Ornithine:2-oxo-acid aminotransferase
R00709 4 Isocitrate:NAD+ oxidoreductase (decarboxylating)
R00713 4 Succinate-semialdehyde:NAD+ oxidoreductase
R00714 4 Succinate-semialdehyde:NADP+ oxidoreductase
R00727 4 Succinate:CoA ligase (GDP-forming)
R00740 4 3-Oxopropanoate:NADP+ oxidoreductase (decarboxylating,CoA-acetylating)
R00742 4 Acetyl-CoA:carbon-dioxide ligase (ADP-forming)
R00743 4 Acetyl-CoA:malonate CoA-transferase
R00744 4 
R00751 4 L-Threonine acetaldehyde-lyase
R00774 4 Urea:carbon-dioxide ligase (ADP-forming)
R00775 4 Guanidinoacetate amidohydrolase
R00776 4 (-)-Ureidoglycolate urea-lyase
R00777 4 N-Amidino-L-aspartate amidinohydrolase
R00778 4 Urea hydro-lyase
R00782 4 L-Cysteine L-homocysteine-lyase (deaminating)
R00793 4 Hydroxylamine:oxygen oxidoreductase
R00842 4 sn-Glycerol-3-phosphate:NAD+ 2-oxidoreductase
R00844 4 sn-Glycerol-3-phosphate:NADP+ 2-oxidoreductase
R00846 4 sn-Glycerol-3-phosphate:oxygen 2-oxidoreductase
R00892 4 NADH:L-cystine oxidoreductase
R00893 4 L-Cysteine:oxygen oxidoreductase
R00894 4 L-Glutamate:L-cysteine gamma-ligase (ADP-forming)
R00895 4 L-Cysteine:2-oxoglutarate aminotransferase
R00896 4 L-Cysteine:2-oxoglutarate aminotransferase
R00897 4 O3-Acetyl-L-serine acetate-lyase (adding hydrogen sulfide)
R00900 4 NADPH:CoA-glutathione oxidoreductase
R00903 4 L-2-Amino-3-mercaptopropionic acid racemase
R00907 4 L-Alanine:3-oxopropanoate aminotransferase
R00908 4 3-Aminopropanoate:2-oxoglutarate aminotransferase
R01010 4 Glycerone phosphate phosphohydrolase (alkaline optimum)
R01011 4 ATP:glycerone phosphotransferase
R01012 4 Phosphoenolpyruvate:glycerone phosphotransferase
R01014 4 Erythrulose-1-phosphate formaldehyde-lyase
R01015 4 D-Glyceraldehyde-3-phosphate ketol-isomerase
R01048 4 Glycerol hydro-lyase
R01072 4 5-Phosphoribosylamine:pyrophosphate phosphoribosyltransferase(glutamate-amidating)
R01079 4 D-Ribose:NADP+ 1-oxidoreductase
R01081 4 D-Ribose ketol-isomerase
R01113 4 Glutathione:cystine oxidoreductase
R01148 4 D-Alanine:2-oxoglutarate aminotransferase
R01149 4 L-Glutamine:D-alanine gamma-glutamyltransferase
R01150 4 D-AlanineD-Alanine ligase (ADP-forming)
R01209 4 2,3-Dihydroxy-3-methylbutanoate hydro-lyase
R01227 4 Guanosine 5'-monophosphate phosphohydrolase
R01228 4 ATP:inosine 5'-phosphotransferase
R01229 4 GMP:pyrophosphate phosphoribosyltransferase
R01230 4 Xanthosine-5'-phosphate:ammonia ligase (AMP-forming)
R01231 4 Xanthosine-5'-phosphate:L-glutamine amido-ligase (AMP-forming)
R01234 4 Guanosine 3',5'-cyclic phosphate 5'-nucleotidohydrolase
R01248 4 L-Proline:NAD+ 5-oxidoreductase
R01251 4 L-Proline:NADP+ 5-oxidoreductase
R01273 4 N-Ribosylnicotinamide ribohydrolase
R01333 4 glycolaldehyde:NAD+ oxidoreductase
R01334 4 2-Phosphoglycolate phosphohydrolase
R01335 4 
R01336 4 Carboxymethyloxysuccinate glycolate-lyase
R01357 4 Acetoacetate:CoA ligase (AMP-forming)
R01358 4 Acetoacetyl-CoA hydrolase
R01359 4 Acetoacetyl-CoA:acetate CoA-transferase
R01388 4 D-Glycerate:NADP+ 2-oxidoreductase
R01392 4 D-Glycerate:NADP+ 2-oxidoreductase
R01394 4 Hydroxypyruvate ketol-isomerase
R01395 4 ATP:carbamate phosphotransferase
R01397 4 Carbamoyl-phosphate:L-aspartate carbamoyltransferase
R01400 4 
R01408 4 Formamide hydro-lyase
R01468 4 ATP:ethanolamine O-phosphotransferase
R01469 4 Ethanolamine:oxygen oxidoreductase (deaminating)
R01511 4 D-Glycerate-3-phosphate phosphohydrolase
R01514 4 ATP:(R)-glycerate 3-phosphotransferase
R01518 4 2-Phospho-D-glycerate 2,3-phosphomutase
R01523 4 ATP:D-ribulose-5-phosphate 1-phosphotransferase
R01524 4 D-Ribitol-5-phosphate:NAD+ 2-oxidoreductase
R01525 4 D-Ribitol-5-phosphate:NADP+ 2-oxidoreductase
R01526 4 ATP:D-ribulose 5-phosphotransferase
R01528 4 6-Phospho-D-gluconate:NADP+ 2-oxidoreductase (decarboxylating)
R01529 4 D-Ribulose-5-phosphate 3-epimerase
R01530 4 D-Arabinose-5-phosphate ketol-isomerase
R01559 4 Succinyl-CoA:oxalate CoA-transferase
R01579 4 D-Glutamine amidohydrolase
R01583 4 D-Glutamate hydro-lyase (cyclizing)
R01604 4 3-Oxopropanoate:NAD+ oxidoreductase
R01607 4 3-Oxopropanoate:NADP+ oxidoreductase
R01608 4 3-hydroxypropanoate:NAD+ oxidoreductase
R01610 4 5-Dehydro-2-deoxy-D-glyconate-6-phosphatemalonate-semialdehyde-lyase
R01611 4 3-Oxopropanoate hydro-lyase
R01648 4 4-Aminobutanoate:2-oxoglutarate aminotransferase
R01720 4 nicotinate:NADP+ 6-oxidoreductase (hydroxylating)
R01723 4 
R01724 4 Nicotinate D-ribonucleotide:pyrophosphate phosphoribosyltransferase
R01726 4 
R01745 4 (R)-Glycerate:NAD+ oxidoreductase
R01747 4 (R)-Glycerate:NADP+ oxidoreductase
R01748 4 D-Glycerate-2-phosphate phosphohydrolase
R01749 4 D-Glycerate:NAD+ oxidoreductase (carboxylating)
R01750 4 D-Glycerate:NADP+ oxidoreductase (carboxylating)
R01752 4 D-Glyceraldehyde:NAD+ oxidoreductase
R01768 4 Xanthine:NAD+ oxidoreductase
R01769 4 Hypoxanthine:oxygen oxidoreductase
R01770 4 Inosine ribohydrolase
R01863 4 inosine:orthophosphate ribosyltransferase
R01899 4 Isocitrate:NADP+ oxidoreductase (decarboxylating)
R01900 4 Isocitrate hydro-lyase
R01908 4 Oxalyl-CoA carboxy-lyase
R01975 4 (S)-3-Hydroxybutanoyl-CoA:NAD+ oxidoreductase
R01976 4 (S)-3-Hydroxybutanoyl-CoA:NADP+ oxidoreductase
R01977 4 (R)-3-Hydroxybutanoyl-CoA:NADP+ oxidoreductase
R01978 4 (S)-3-Hydroxy-3-methylglutaryl-CoA acetoacetyl-CoA-lyase(CoA-acetylating)
R01986 4 4-Aminobutyraldehyde:NAD+ oxidoreductase
R01987 4 
R01990 4 4-Guanidinobutanoate amidinohydrolase
R02142 4 XMP:pyrophosphate phosphoribosyltransferase
R02243 4 cis-Aconitate carboxy-lyase
R02244 4 trans-Aconitate delta2-delta3-isomerase
R02257 4 Propane-1,2-diol:NAD+ oxidoreductase
R02258 4 (S)-Propane-1,2-diol:NAD+ oxidoreductase
R02259 4 Propane-1,2-diol:NADP+ oxidoreductase
R02261 4 
R02262 4 L-Fuculose-1-phosphate lactaldehyde-lyase
R02263 4 L-Rhamnulose-1-phosphate lactaldehyde-lyase
R02285 4 N-Formimino-L-glutamate formiminohydrolase
R02286 4 N-Formimino-L-glutamate iminohydrolase
R02294 4 N-Ribosylnicotinamide:orthophosphate ribosyltransferase
R02295 4 Nicotinate D-ribonucleoside:orthophosphate ribosyltransferase
R02299 4 alpha-D-Ribose 1-phosphate 1,6-phosphomutase
R02359 4 Urethane amidohydrolase (decarboxylating)
R02422 4 Allantoate amidinohydrolase
R02491 4 L-Citramalyl-CoA hydro-lyase
R02544 4 meso-tartrate:NAD+ oxidoreductase
R02545 4 meso-Tartaric acid:NAD+ oxidoreductase
R02547 4 trans-2,3-Epoxysuccinate hydrolase
R02549 4 4-aminobutanal:NAD+ 1-oxidoreductase
R02577 4 Propane-1,2-diol:NAD+ 1-oxidoreductase
R02601 4 
R02649 4 ATP:N-acetyl-L-glutamate 5-phosphotransferase
R02664 4 
R02719 4 Xanthosine 5'-phosphate phosphohydrolase
R02720 4 XTP pyrophosphohydrolase
R02742 4 NADPH:bis-gamma-glutamylcystine oxidoreductase
R02743 4 (5-L-Glutamyl)-L-amino-acid 5-glutamyltransferase (cyclizing)
R02754 4 5-Dehydro-4-deoxy-D-glucarate tartronate-semialdehyde-lyase
R02802 4 Reduced ferredoxin:dinitrogen oxidoreductase (ATP-hydrolysing)
R02817 4 Serine-phosphoethanolamine ethanolaminephosphohydrolase
R02853 4 D-O-Phosphoserine phosphohydrolase
R02855 4 (R)-Acetoin:NAD+ oxidoreductase
R02856 4 (R)-Acetoin:NAD+ oxidoreductase
R02935 4 (S)-Ureidoglycolate:NAD+ oxidoreductase
R02936 4 (S)-Ureidoglycolate:NADP+ oxidoreductase
R02946 4 (R,R)-Butane-2,3-diol:NAD+ oxidoreductase
R02949 4 (R)-Acetoin racemase
R02955 4 Acetyl-CoA:citramalate CoA-transferase
R02963 4 Lactoyl-CoA hydro-lyase
R03080 4 (R)-Propane-1,2-diol:NAD+ oxidoreductase
R03081 4 2-Dehydro-3-deoxy-D-fuconate glycolaldehyde
R03082 4 (R)-Lactaldehyde:NAD+ oxidoreductase (glutathione-formylating)
R03127 4 Dihydroxyfumarate carboxy-lyase
R03128 4 
R03154 4 Succinyl-CoA:citramalate CoA-transferase
R03266 4 4-Hydroxy-L-glutamate:2-oxoglutarate aminotransferase
R03277 4 
R03313 4 L-Glutamate-5-semialdehyde:NADP+ 5-oxidoreductase (phosphorylationg)
R03314 4 
R03346 4 Nicotinate D-ribonucleotide phosphohydrolase
R03347 4 
R03348 4 Nicotinate-nucleotide:pyrophosphate phosphoribosyltransferase(carboxylating)
R03537 4 2',3'-Cyclic AMP 3'-nucleotidohydrolase
R03540 4 
R03546 4 Cyanate C-N-lyase
R03694 4 
R03695 4 
R03696 4 L-threo-3-Methylaspartate ammonia-lyase
R03758 4 
R03759 4 (R)-1-Aminopropan-2-ol:NAD+ oxidoreductase
R03868 4 3-Maleylpyruvate cis-trans-isomerase
R03896 4 (R)-2-Methylmalate hydro-lyase
R04035 4 Phosphoribosyl-ATP pyrophosphohydrolase
R04051 4 
R04053 4 3-phosphonopyruvate carboxy-lyase
R04144 4 5-Phospho-D-ribosylamine:glycine ligase (ADP-forming)
R04152 4 (2-Aminoethyl)phosphonate:pyruvate aminotransferase
R04223 4 
R04248 4 
R04269 4 
R04295 4 (S)-4-Amino-5-oxopentanoate:NADP+ 5-oxidoreductase(phosphorylationg)
R04440 4 (R)-2,3-Dihydroxy-3-methylbutanoate:NADP+ oxidoreductase(isomerizing)
R04441 4 (R)-2,3-Dihydroxy-3-methylbutanoate hydro-lyase
R04453 4 4-Carboxy-2-hydroxy-cis,cis-muconate-6-semialdehyde:NADP+6-oxidoreductase
R04482 4 4-Carboxy-2-oxo-3-hexenedioate delta2,delta4-2-oxo,delta3-isomerase
R04488 4 
R04782 4 Reduced ferredoxin:dinitrogen oxidoreductase (ATP-hydrolysing)
R04875 4 
R05052 4 L-erythro-4-Hydroxyglutamate:2-oxoglutarate aminotransferase
R05053 4 D-Aspartate:2-oxoglutarate aminotransferase
R05079 4 
R05204 4 
R05338 4 D-arabino-3-Hexulose 6-phosphate formaldehyde-lyase
R05378 4 2-Deoxy-5-keto-D-gluconic acid 6-phosphate Dihydroxyacetonephosphate-lyase
R05381 4 Diethanolamine Ethanolamine-lyase
R05444 4 
R05457 4 
R05554 4 Ureidoglycine aminohydrolase
R05562 4 Biuret amidohydrolase
R05563 4 Biuret amidohydrolase
R05576 4 (S)-3-Hydroxybutanoyl-CoA:NADP+ oxidoreductase
R05679 4 sn-Glycerol-1-phosphate:NAD 2-oxidoreductase
R05680 4 sn-Glycerol-1-phosphate:NADP 2-oxidoreductase
R05697 4 
R05842 4 ethylene oxide hydrolase
R06126 4 L-serine:NADP+ 3-oxidoreductase
R06154 4 methylamine:oxygen oxidoreductase (deaminating) (copper-containing)
R06171 4 L-Allothreonine acetaldehyde-lyase
R06510 4 
R06870 4 Phosphoethanolamine phosphohydrolase
R06975 4 5-formaminoimidazole-4-carboxamide-1-beta-D-ribofuranosyl5'-monophosphate synthetase
R06982 4 S-(hydroxymethyl)glutathione synthase
R06983 4 S-(hydroxymethyl)glutathione dehydrogenase
R07140 4 S-(hydroxymethyl)glutathione:NADP+ oxidoreductase
R07173 4 hydroxylamine:acceptor oxidoreductase
R07253 4 acyl-CoA:malonyl-CoA C-acyltransferase (decarboxylating,oxoacyl-reducing, thioester-hydrolysing and cyclizing)
R07274 4 O-phospho-L-serine:hydrogen-sulfide2-amino-2-carboxyethyltransferase
R07281 4 3,4-Dihydroxy-2-butanone 4-phosphate synthase
R07290 4 formyl-CoA:oxalate CoA-transferase
R07315 4 carbamate hydro-lyase
R07407 4 L-aspartate:NADP+ oxidoreductase (deaminating)
R07410 4 L-aspartate:NAD+ oxidoreductase (deaminating)
R07419 4 4-(Glutamylamino)butanoate amidohydrolase
R00012 5 GTP:GTP guanylyltransferase
R00024 5 D-Ribulose 1,5-bisphosphate carboxy-lyase (dimerizing)
R00047 5 6-Hydroxynicotinate, hydrogen-donor:oxygen oxidoreductase(5-hydroxylating)
R00069 5 
R00330 5 ATP:nucleoside-diphosphate phosphatransferase
R00335 5 GTP phosphohydrolase (vesicle-releasing)
R00336 5 Guanosine-3',5'-bis(diphosphate) 3'-pyrophosphohydrolase
R00424 5 GTP 7,8-8,9-dihydrolase
R00425 5 GTP 7,8-8,9-dihydrolase (pyrophosphate-forming)
R00428 5 GTP 7,8-8,9-dihydrolase
R00429 5 ATP:GTP 3'-pyrophosphotransferase
R00430 5 GTP:pyruvate O2-phosphotransferase
R00431 5 GTP:oxaloacetate carboxy-lyase (transphosphorylating)
R00432 5 Succinate:CoA ligase (GDP-forming)
R00434 5 GTP pyrophosphate-lyase (cyclizing)
R00551 5 L-Arginine amidinohydrolase
R00565 5 L-Arginine:glycine amidinotransferase
R00665 5 L-Citrulline N5-carbamoyldihydrolase
R00666 5 N5-(L-1-carboxyethyl)-L-ornithine:NADP+ oxidoreductase(L-ornithine-dorming)
R00668 5 L-Ornithine(L-lysine):2-oxoglutarate omega-aminotransferase
R00669 5 N2-Acetyl-L-ornithine amidohydrolase
R00670 5 L-Ornithine carboxy-lyase
R00671 5 L-Ornithine ammonia-lyase(cyclizing)
R00672 5 L-Ornithine racemase
R00787 5 ammonium-hydroxide:NADP+ oxidoreductase
R00789 5 ammonium-hydroxide:NAD(P)+ oxidoreductase
R00794 5 NADH:nitrate oxidoreductase
R00796 5 NADPH:nitrate oxidoreductase
R00799 5 Nitroethane:oxygen oxidoreductase
R00800 5 
R00829 5 Succinyl-CoA:acetyl-CoA C-acyltransferase
R00830 5 Succinyl-CoA:glycine C-succinyl-transferase(decarboxylating)
R00831 5 Succinyl-CoA:glycine C-succinyl-transferase(decarboxylating)
R00833 5 (R)-2-Methyl-3-oxopropanoyl-CoA CoA-carbonylmutase
R00841 5 Glycerol-3-phosphate phosphohydrolase
R00845 5 sn-glycerol-3-phosphate:NADP+ 1-oxidoreductase
R00847 5 ATP:glycerol 3-phosphotransferase
R00858 5 hydrogen-sulfide:NADP+ oxidoreductase
R00863 5 3-Sulfino-L-alanine 4-carboxy-lyase
R00904 5 beta-Aminopropion aldehyde:NAD+ oxidoreductase
R00905 5 N-Carbamoyl-beta-alanine amidohydrolase
R00906 5 N-(D-1-carboxyethyl)-beta-alanine:NAD+ oxidoreductase(beta-alanine-forming)
R00909 5 N-Acetyl-beta-alanine amidohydrolase
R00913 5 3-Guanidinopropanoate amidinopropionase
R00914 5 
R00919 5 
R00995 5 
R00996 5 L-threonine ammonia-lyase
R01034 5 Glycerol:NAD+ oxidoreductase
R01036 5 Glycerol:NAD+ oxidoreductase
R01039 5 Glycerol:NADP+ 2-oxidoreductase
R01041 5 Glycerol:NADP+ oxidoreductase
R01043 5 Glycerol-2-phosphate phosphohydrolase
R01044 5 Pyrophosphate:glycerol 1-phosphotransferase
R01047 5 Glycerol hydro-lyase
R01058 5 D-glyceraldehyde 3-phosphate:NADP+ oxidoreductase
R01059 5 ATP:D-glyceraldehyde 3-phosphotransferase
R01061 5 D-Glyceraldehyde-3-phosphate:NAD+ oxidoreductase(phosphorylating)
R01063 5 D-Glyceraldehyde-3-phosphate:NADP+ oxidoreductase(phosphorylating)
R01064 5 2-Dehydro-3-deoxy-D-galactonate-6-phosphateD-glyceraldehyde-3-phosphate-lyase
R01066 5 2-Deoxy-D-ribose-5-phosphate acetaldehyde-lyase
R01068 5 D-Fructose-1,6-bisphosphate D-glyceraldehyde-3-phosphate-lyase
R01069 5 D-Tagatose 1,6-bisphosphate triosephosphate lyase
R01070 5 beta-D-fructose 1,6-bisphosphate D-glyceraldehyde-3-phosphate-lyase
R01135 5 IMP:L-aspartate ligase (GDP-forming)
R01142 5 Methane,NADH:oxygen oxidoreductase (hydroxylating)
R01143 5 methane,NADPH:oxygen oxidoreductase (hydroxylating)
R01144 5 Oxaloacetate-4-methyl-ester oxaloacetohydrolase
R01151 5 Putrescine:oxygen oxidoreductase (deaminating)
R01155 5 putrescine:2-oxoglutarate aminotransferase
R01210 5 3-Methyl-2-oxobutanoate:NAD+ oxidoreductase(CoA-mehtylpropanoylating)
R01211 5 (R)-3,3-Dimethylmalate:NAD+ oxidoreductase (decarboxylating)
R01212 5 L-valine:NADP+ oxidoreductase (deaminating)
R01213 5 3-Carboxy-3-hydroxy-4-methylpentanoate 3-methyl-2-oxobutanoate-lyase(CoA-acetylating)
R01214 5 L-Valine:2-oxoglutarate aminotransferase
R01215 5 L-Valine:pyruvate aminotransferase
R01216 5 2-Hydroxy-2-isopropylbutanedioate formaldehyde-lyase
R01232 5 P1,P4-Bis(5'-nucleosyl)-tetraphosphate nucleotidohydrolase
R01246 5 L-proline:NAD+ 2-oxidoreductase
R01249 5 L-proline:NADP+ 2-oxidoreductase
R01252 5 L-Proline,2-oxoglutarate:oxygen oxidoreductase (4-hydroxylating)
R01255 5 L-Proline racemase
R01267 5 L-Asparagine hydro-lyase
R01360 5 (S)-3-Hydroxy-3-methylglutaryl-CoA acetoacetate-lyase
R01361 5 (R)-3-Hydroxybutanoate:NAD+ oxidoreductase
R01364 5 4-Fumarylacetoacetate fumarylhydrola
R01366 5 Acetoacetate carboxy-lyase
R01367 5 Acetoacetate hydro-lyase
R01390 5 
R01393 5 Hydroxypyruvate carboxy-lyase
R01398 5 Carbamoyl-phosphate:L-ornithine carbamoyltransferase
R01434 5 L-Valine:NAD+ oxidoreductase(deaminating)
R01440 5 D-Xylulose-5-phosphate:formaldehyde glycolaldehydetransferase
R01465 5 L-Threonine:NAD+ oxidoreductase
R01466 5 O-Phospho-L-homoserine phospho-lyase (adding water)
R01467 5 L-Threonine racemase
R01470 5 sn-Glycero-3-phosphoethanolamine glycerophosphohydrolase
R01485 5 L-Asparagine:hydroxylamine gamma-aspartyltransferase
R01512 5 ATP:3-phospho-D-glycerate 1-phosphotransferase
R01513 5 3-Phospho-D-glycerate:NAD+ 2-oxidoreductase
R01515 5 3-Phospho-D-glyceroyl phosphate phosphohydrolase
R01516 5 3-Phospho-D-glycerate 1,2-phosphomutase
R01517 5 GTP:3-phospho-D-glycerate 1-phosphotransferase
R01563 5 N-Carbamoylsarcosine amidohydrolase
R01564 5 N,N-Dimethylglycine:oxygen oxidoreductase (demethylating)
R01566 5 Creatine amidinohydrolase
R01573 5 ATP:D-arabinose 5-phosphotransferase
R01577 5 D-Arabinose ketol-isomerase
R01584 5 N-methyl-L-alanine:NADP+ oxidoreductase (demethylating, deaminating)
R01585 5 L-Glutamate:methylamine ligase (ADP-forming)
R01586 5 Methylamine:L-glutamate N-methyltransferase
R01587 5 N-Methyl-2-oxoglutaramate methylamidohydrolase
R01589 5 Methylguanidine amidinohydrolase
R01609 5 3-aci-Nitropropanoate:oxygen oxidoreductase
R01621 5 D-Xylulose 5-phosphate D-glyceraldehyde-3-phosphate-lyase
R01632 5 Protocatechuate:oxygen 4,5-oxidoreductase (decyclizing)
R01639 5 ATP:D-xylulose 5-phosphotransferase
R01641 5 Sedoheptulose-7-phosphate:D-glyceraldehyde-3-phosphateglycolaldehyde transferase
R01644 5 4-Hydroxybutanoate:NAD+ oxidoreductase
R01645 5 4-hydroxy-2-oxo-heptandioate succinate semialdehyde-lyase
R01647 5 
R01649 5 2-(Acetamidomethylene)succinate amidohydrolase (deaminating,decarboxylating)
R01662 5 3-Phospho-D-glyceroyl phosphate 2,3-phosphomutase
R01676 5 Guanine aminohydrolase
R01677 5 Guanosine ribohydrolase
R01737 5 ATP:D-Gluconate 6-phosphotransferase
R01781 5 Glycol:NAD+ oxidoreductase
R01782 5 2-Dehydro-3-deoxy-D-pentanoate glycoaldehyde-lyase
R01784 5 2-Dehydro-3-deoxy-L-pentanoate glycolaldehyde
R01785 5 L-Xylulose 1-phosphate lactaldehyde-lyase
R01850 5 Hydrogen-sulfide S-acetyltransferase
R01851 5 Methanethiol:oxygen oxidoreductase
R01874 5 D-Cysteine sulfide-lyase (deaminating)
R01887 5 gamma-Amino-gamma-cyanobutanoate aminohydrolase
R01893 5 Ribitol:NAD+ 2-oxidoreductase
R01989 5 L-Arginine:glycine amidinotransferase
R01993 5 (S)-Dihydroorotate amidohydrolase
R02032 5 6-Phospho-2-dehydro-D-gluconate:NAD+ 2-oxidoreductase
R02034 5 6-Phospho-D-gluconate:NADP+ 2-oxidoreductase
R02035 5 6-Phospho-D-glucono-1,5-lactone lactonohydrolase
R02036 5 6-Phospho-D-gluconate hydro-lyase
R02081 5 (R)-Mevalonate:NAD+ oxidoreductase (CoA-acetylating)
R02082 5 (R)-Mevalonate:NADP+ oxidoreductase (CoA acylating)
R02083 5 (S)-3-Hydroxy-3-methylglutaryl-CoA hydrolase
R02084 5 succinyl-CoA:3-hydroxy-3-methylglutarate CoA-transferase
R02085 5 (S)-3-Hydroxy-3-methylglutaryl-CoA hydro-lyase
R02103 5 xanthine:NAD+ oxidoreductase
R02107 5 Xanthine:oxygen oxidoreductase
R02139 5 Barbiturate amidohydrolase
R02141 5 
R02143 5 Xanthosine ribohydrolase
R02145 5 Guanosine aminohydrolase
R02147 5 guanosine:orthophosphate ribosyltransferase
R02148 5 Guanosine 3'-phosphate phosphohydrolase
R02272 5 (S)-4-Amino-5-oxopentanoate 4,5-aminomutase
R02278 5 2-Dehydro-3-deoxy-L-arabinonate hydro-lyase
R02279 5 5-Dehydro-4-deoxy-D-glucarate hydro-lyase (decarboxylating)
R02280 5 1-Pyrroline-4-hydroxy-2-carboxylate aminohydrolase (decyclizing)
R02282 5 N2-Acetyl-L-ornithine:L-glutamate N-acetyltransferase
R02284 5 L-5-Carboxymethylhydantoin amidohydrolase
R02288 5 4-imidazolone-5-propanoate amidohydrolase
R02291 5 L-Aspartate-4-semialdehyde:NADP+ oxidoreductase (phosphorylating)
R02297 5 Xanthosine:orthophosphate ribosyltransferase
R02343 5 Acetoin:NAD+ oxidoreductase
R02376 5 Propane-1,2-diol hydro-lyase
R02404 5 Itaconate:CoA ligase (ADP-forming)
R02405 5 Itaconate:CoA ligase (IDP-forming)
R02406 5 Itaconate:CoA ligase (IDP-forming)
R02407 5 Succinyl-CoA:citramalate CoA-transferase
R02408 5 L-Cystine Lysteine-lyase (deaminating)
R02423 5 Allantoate amidinohydrolase (decarboxylating)
R02424 5 Allantoin amidohydrolase
R02425 5 (S)(+)-Allantoin amidohydrolase
R02434 5 
R02466 5 3-Sulfino-L-alanine carboxy-lyase
R02490 5 Citramalyl-CoA hydro-lyase
R02568 5 D-Fructose 1-phosphate D-glyceraldehyde-3-phosphate-lyase
R02575 5 ATP:guanidoacetate N-phosphotransferase
R02602 5 4-Oxalocrotonate carboxy-lyase
R02603 5 
R02604 5 
R02618 5 
R02619 5 3-Sulfino-L-alanine:2-oxoglutarate aminotransferase
R02648 5 Glycerol 1,2-cyclic phosphate 2-glycerophosphohydrolase
R02656 5 Gentisate:oxygen 1,2-oxidoreductase (decyclizing)
R02741 5 gamma-L-Glutamyl-L-cysteine:beta-alanine ligase (ADP-forming)
R02752 5 D-Glucarate hydro-lyase
R02805 5 P1,P4-Bis(5'-nucleosyl)-tetraphosphate nucleotidohydrolase
R02846 5 Cysteine hydrogen-sulfide-lyase (adding HCN)
R02937 5 Carbamoyl-phosphate:oxamate carbamoyltransferase
R02940 5 2-Propyn-1-al:NAD+ oxidoreductase
R02956 5 Succinyl-CoA:citramalate CoA-transferase
R03014 5 ATP:L-rhamnulose 1-phosphotransferase
R03026 5 (S)-3-Hydroxybutanoyl-CoA hydro-lyase
R03027 5 (3R)-3-Hydroxybutanoyl-CoA hydro-lyase
R03045 5 3-Hydroxypropionyl-CoA hydro-lyase
R03046 5 beta-Alanyl-CoA cmmonia-lyase
R03104 5 3-Mercaptolactate:NAD+ oxidoreductase
R03106 5 
R03140 5 D-Ribulose 1,5-bisphosphate carboxy-lyase (dimerizing)
R03157 5 
R03158 5 
R03177 5 4-Guanidinobutanal:NAD+ 1-oxidoreductase
R03180 5 4-Guanidinobutanamide amidohydrolase
R03188 5 N-Formimino-L-aspartate iminohydrolase
R03204 5 2,5-Dihydroxypyridine:oxygen 5,6-oxidoreductase
R03241 5 ATP:L-fuculose 1-phosphotransferase
R03246 5 1,2,3-Trihydroxybenzene:oxygen 1,2-oxidoreductase (decyclizing)
R03254 5 2-Dehydro-3-deoxy-D-octonate-8-phosphateD-arabinose-5-phosphate-lyase (pyruvate-phosphorylating)
R03276 5 (S)-3-Hydroxybutanoyl-CoA 3-epimerase
R03298 5 
R03443 5 N-Acetyl-L-glutamate-5-semialdehyde:NADP+ 5-oxidoreductase(phosphrylating)
R03444 5 2-Hydroxybutane-1,2,4-tricarboxylate hydro-lyase
R03524 5 L-cysteine hydrogen-sulfide-lyase (adding HCN)
R03550 5 Gallate:oxygen 4,5-oxidoreductase (decyclizing)
R03567 5 6-Methylsalicylate carboxy-lyase
R03671 5 D-Fuconate hydro-lyase
R03702 5 Triacetolactone lactonohydrolase
R03707 5 (S,S)-Butane-2,3-diol:NAD+ oxidoreductase
R03774 5 L-Rhamnonate hydro-lyase
R03887 5 
R03897 5 
R03898 5 
R03966 5 
R03970 5 (5-Glutamyl)-peptide:amino-acid 5-glutamyltransferase
R03971 5 (5-Glutamyl)-peptide:amino-acid 5-glutamyltransferase
R03972 5 
R04037 5 1-(5-phospho-D-ribosyl)-AMP 1,6-hydrolase
R04173 5 3-Phosphoserine:2-oxoglutarate aminotransferase
R04200 5 D-threo-2,4-diaminopentanoate:NAD+ oxidoreductase (deaminating)
R04201 5 D-threo-2,4-diaminopentanoate:NADP+ oxidoreductase(phosphorylating)
R04246 5 
R04277 5 2-Pyrone-4,6-dicarboxylate lactonohydrolase
R04292 5 
R04293 5 
R04351 5 ATP:5-dehydro-2-deoxy-D-gluconate 6-phosphotransferase
R04375 5 
R04378 5 1-(5'-Phosphoribosyl)-5-amino-4-imidazolecarboxamide:pyrophosphatephosphoribosyltransferase
R04425 5 (2S,3R)-3-Hydroxybutane-1,2,3-tricarboxylate hydro-lyase
R04444 5 L-1-Pyrroline-3-hydroxy-5-carboxylate:NAD+ oxidoreductase
R04445 5 L-1-Pyrroline-3-hydroxy-5-carboxylate:NADP+ oxidoreductase
R04489 5 2-Hydroxy-2-hydropyrone-4,6-dicarboxylate lyase (decyclizing)
R04559 5 1-(5'-Phosphoribosyl)-5-amino-4-(N-succinocarboxamide)-imidazoleAMP-lyase
R04916 5 
R04917 5 
R04919 5 
R05049 5 N-succinyl-L-glutamate 5-semialdehyde:NAD+ oxidoreductase
R05050 5 N4-Acetylaminobutanal:NAD+ oxidoreductase
R05051 5 L-erythro-4-Hydroxyglutamate:NAD+ oxidoreductase
R05076 5 
R05138 5 
R05339 5 
R05382 5 Triethanolamine Diethanolamine-lyase
R05509 5 
R05561 5 Cyanuric acid amidohydrolase
R05595 5 
R05605 5 2-dehydro-3-deoxy-D-gluconate-6-phosphateD-glyceraldehyde-3-phosphate-lyase
R05608 5 D-galactarate hydro-lyase
R05636 5 1-Deoxy-D-xylulose-5-phosphate pyruvate-lyase (carboxylating)
R05661 5 
R05735 5 acetone:carbon-dioxide ligase (AMP-forming)
R05781 5 cyclic-imide amidohydrolase (decyclicizing)
R05822 5 
R05850 5 L-ribulose-5-phosphate 4-epimerase
R05862 5 sarcosine:oxygen oxidoreductase (deaminating)
R06137 5 
R06614 5 
R06789 5 
R06830 5 
R06974 5 glycinamide ribonucleotide transformylase
R07134 5 D-arabinitol:NAD+ 2-oxidoreductase (D-ribulose-forming)
R07144 5 D-arabinitol:NADP+ oxidoreductase
R07221 5 6-hydroxynicotinate:O2 oxidoreductase
R07246 5 sedoheptulose-7-phosphate:D-glyceraldehyde-3-phosphateglycolaldehydetransferase
R07298 5 glycerol-1-phosphate phosphohydrolase
R07305 5 cyanuric acid amidohydrolase
R07306 5 GTP 8,9-hydrolase (phosphate-forming)
R07408 5 
R07417 5 
R07418 5 
R00018 6 Putrescine:putrescine 4-aminobutyltransferase (ammonia-forming)
R00025 6 2-Nitropropane:oxygen 2-oxidoreductase
R00036 6 5-Aminolevulinate hydro-lyase(adding 5-aminolevulinate andcyclizing)
R00038 6 4-Hydroxy-3-hexanone propanal-lyase
R00048 6 (R)-3-((R)-3-Hydroxybutanoyloxy)-butanoate hydroxybutanoylhydrolase
R00053 6 Tannin acylhydrolase
R00121 6 
R00533 6 Sulfite:oxygen oxidoreductase
R00552 6 L-Arginine iminohydrolase
R00554 6 ATP:L-arginine N-phosphotransferase
R00555 6 NAD+:L-arginine ADP-D-ribosyltransferase
R00556 6 
R00557 6 L-Arginine,NADPH:oxygen oxidoreductase (nitric-oxide-forming)
R00558 6 L-Arginine,NADPH:oxygen oxidoreductase (nitric-oxide-forming)
R00559 6 L-Arginine:oxygen 2-oxidoreductase (decarboxylating)
R00562 6 N2-(D-1-carboxyethyl)-L-arginine:NADP+ oxidoreductase
R00563 6 D-nopaline:NADP+ oxidoreductase (L-arginine-forming)
R00566 6 L-Arginine carboxy-lyase
R00567 6 L-Arginine racemase
R00654 6 L-Methionine methanethiol-lyase (deaminating)
R00756 6 ATP:D-fructose-6-phosphate 1-phosphotransferase
R00758 6 D-Mannitol-1-phosphate:NAD+ 5-oxidoreductase
R00760 6 ATP:D-fructose 6-phosphotransferase
R00761 6 D-Fructose-6-phosphate D-erythrose-4-phosphate-lyase
R00762 6 D-Fructose-1,6-bisphosphate 1-phosphohydrolase
R00763 6 D-Fructose-2,6-bisphosphate 2-phosphohydrolase
R00764 6 Pyrophosphate:D-fructose-6-phosphate 1-phosphotransferase
R00765 6 D-Glucosamine-6-phosphate ketol-isomerase(deaminating)
R00768 6 L-Glutamine:D-fructose-6-phosphate aminotransferase (hexoseisomerizing)
R00770 6 ITP:D-fructose-6-phosphate 1-phosphotransferase
R00771 6 D-Glucose-6-phosphate ketol-isomerase
R00772 6 D-Mannose-6-phosphate ketol-isomerase
R00781 6 Sulfur:oxygen oxidoreductase
R00816 6 Catechol:oxygen 2,3-oxidoreductase(decyclizing)
R00822 6 Protocatechuate carboxy-lyase
R00832 6 succinyl-CoA:L-arginine N2-succinyltransferase
R00835 6 D-Glucose-6-phosphate:NADP+ 1-oxoreductase
R00866 6 ATP:D-fructose 1-phosphotransferase
R00876 6 ITP:D-hexose 6-phosphotransferase
R00901 6 L-Cysteine hydrogen-sulfide-lyase (adding sulfite)
R00912 6 L-Arginine:beta-alanine ligase (AMP-forming)
R00920 6 Propanoate:CoA ligase (ADP-forming)
R00921 6 acetyl-CoA:phosphate acetyltransferase
R00922 6 2-Methyl-3-oxopropanoate:NAD+ oxidoreductase (CoA-propanoylating)
R00923 6 (S)-2-Methyl-3-oxopropanoyl-CoA carboxy-lyase
R00925 6 Propanoate:CoA ligase (AMP-forming)
R00926 6 Propinol adenylate:CoA ligase (AMP-forming)
R00927 6 Propanoyl-CoA:acetyl-CoA C-acyltransferase
R00928 6 Acetyl-CoA:propanoate CoA-transferase
R00930 6 (S)-2-Methyl-3-oxopropanoyl-CoA:pyruvate carboxyltransferase
R00931 6 2-Methylcitrate oxaloacetate-lyase
R00932 6 2-Hydroxyglutarate glyoxylate-lyase (CoA-propanoylating)
R00934 6 
R00935 6 (S)-Methylmalonate semialdehyde:NAD+ oxidoreductase(CoA-propanoylating)
R00994 6 
R00997 6 1-Aminocyclopropane-1-carboxylate endolyase (deaminating)
R00998 6 (R)-2-Ethylmalate 2-oxobutanoyl-lyase (CoA-acylating)
R00999 6 O-Succinyl-L-homoserine succinate-lyase (adding cysteine)
R01000 6 2-Hydroxybutyrate:NAD+ oxidoreductase
R01001 6 L-Cystathionine Lysteine-lyase (deaminating)
R01067 6 D-Fructose 6-phosphate:D-glyceraldehyde-3-phosphate glycolaldehydetransferase
R01086 6 N-(L-Argininosuccinate) arginie-lyase
R01109 6 Glutathione:cystine oxidoreductase
R01152 6 N-Carbamoylputrescine amidohydrolase
R01154 6 Acetyl-CoA:alkane-alpha,omega-diamine N-acetyltransferase
R01156 6 N-Acetylputrescine acetylhydrolase
R01157 6 Agmatine amidinohydrolase
R01171 6 Butanoyl-CoA:(acceptor) 2,3-oxidoreductase
R01181 6 2-Methylpropanoyl-CoA CoA-carbonylmutase
R01283 6 L-Homocysteine hydrogen-sulfide-lyase (deaminating)
R01296 6 4-hydroxybenzoate,NAD(P)H:oxygen oxidoreductase (3-hydroxylating)
R01298 6 4-hydroxybenzoate,NADH:oxygen oxidoreductase (3-hydroxylating)
R01399 6 Carbamoyl-phosphate:putrescine carbamoyltransferase
R01410 6 
R01432 6 D-Xylose ketol-isomerase
R01437 6 L-Valine carboxy-lyase
R01449 6 Acetyl-CoA:propanoate CoA-transferase
R01519 6 D-Glucono-1,5-lactone lactonohydrolase
R01538 6 D-Gluconate hydro-lyase
R01541 6 ATP:2-dehydro-3-deoxy-D-gluconate 6-phosphotransferase
R01550 6 Propan-2-ol:NADP+ oxidoreductase
R01553 6 Acetone-cyanohydrin acetone-lyase
R01574 6 D-Arabinose:NAD+ 1-oxidoreductase
R01575 6 D-Arabinose:NADP+ 1-oxidoreductase
R01576 6 3-Deoxy-D-manno-octulosonate D-arabinose-lyase
R01627 6 3-Dehydroshikimate hydro-lyase
R01628 6 3-hydroxybenzoate,NADPH:oxygen oxidoreductase (4-hydroxylating)
R01629 6 
R01630 6 
R01631 6 Protocatechuate:oxygen 3,4-oxidoreductase (decyclizing)
R01633 6 (3S,4R)-3,4-dihydroxycyclohexa-1,5-diene-1,4-dicarboxylate:NAD+oxidoreductase
R01634 6 3,4-Dihydroxyphthalate carboxy-lyase
R01635 6 4,5-Dihydroxyphthalate carboxy-lyase
R01636 6 4-sulfobenzoate,NADH:oxygen oxidoreductase (3,4-hydroxylating,sulfite-forming)
R01650 6 
R01681 6 hypotaurine:NAD+ oxidoreductase
R01682 6 3-Sulfoalanine carboxy-lyase
R01738 6 D-Gluconate:NAD+ 5-oxidoreductase
R01739 6 D-gluconate:NADP+ oxidoreductase
R01740 6 D-Gluconate:NADP+ 5-oxidoreductase
R01771 6 ATP:L-homoserine O-phosphotransferase
R01773 6 L-Homoserine:NAD+ oxidoreductase
R01775 6 L-Homoserine:NADP+ oxidoreductase
R01827 6 Sedoheptulose-7-phosphate:D-glyceraldehyde-3-phosphateglyceronetransferase
R01843 6 ATP:Sedoheptulose 7-phosphate 1-phosphotransferase
R01844 6 ATP:sedoheptulose 7-phosphate
R01845 6 Sedoheptulose 1,7-bisphosphate 1-phosphohydrolase
R01848 6 ITP:Sedoheptulose 7-phosphate 1-phosphotransferase
R01859 6 Propanoyl-CoA:carbon-dioxide ligase (ADP-forming)
R01866 6 (S)-dihydroorotate:NADP+ oxidoreductase
R01867 6 (S)-Dihydroorotate:oxygen oxidoreductase
R01869 6 (S)-Dihydroorotate:(acceptor) oxidoreductase
R01881 6 ATP:creatine N-phosphotransferase
R01882 6 N-Phosphocreatine hydrolase
R01884 6 Creatinine amidohydrolase
R01886 6 N(omega)-(ADP-D-ribosyl)-L-arginine ADPribosylhydrolase
R01896 6 Xylitol:NAD+ 2-oxidoreductase (D-xylulose-forming)
R01898 6 D-Lyxose ketol-isomerase
R01902 6 ATP:L-rhamnulose 1-phosphotransferase
R01931 6 thiosulfate:cyanide sulfurtranserase
R01937 6 
R01938 6 
R01954 6 L-Citrulline:L-aspartate ligase (AMP-forming)
R01981 6 uronate:NAD+ 1-oxidoreductase
R02069 6 D-Fructose 1,6-bisphosphate phosphohydrolase
R02071 6 ATP:D-fructose-1-phosphate 6-phosphotransferase
R02073 6 Pyrophosphate:D-fructose-6-phosphate 1-phosphotransferase
R02106 6 Urate:oxygen oxidoreductase
R02245 6 ATP:(R)-mevalonate 5-phosphotransferase
R02246 6 (R)-Mevalonate:NAD+ oxidoreductase
R02247 6 (R)-Mevalonate:NADP+ oxidoreductase
R02269 6 5,6-Dihydrouracil amidohydrolase
R02270 6 Succinyl-CoA:glycine C-succinyl-transferase(decarboxylating)
R02271 6 5-Aminolevulinate:pyruvate aminotransferase
R02283 6 N2-Acetyl-L-ornithine:2-oxoglutarate aminotransferase
R02292 6 L-Aspartate-4-semialdehyde hydro-lyase (adding pyruvate andcyclizing)
R02293 6 L-2,4-Diaminobutanoate:pyruvate aminotransferase
R02344 6 (S,S)-Butane-2,3-diol:NAD+ oxidoreductase
R02345 6 3-Hydroxybutan-2-one:D-ribose-5-phosphate aldehydetransferase
R02377 6 Propane-1,3-diol:NAD+ 1-oxidoreductase
R02429 6 D-Xylonate hydro-lyase
R02433 6 L-Cysteate:2-oxoglutarate aminotransferase
R02435 6 3'-Phosphoadenylylsulfate:2-Aminoacrylate sulfotransferase
R02437 6 L-Rhamnose ketol-isomerase
R02439 6 ATP:L-ribulose 5-phosphotransferase
R02457 6 D-Ornithine:oxygen oxidoreductase (deaminating)
R02458 6 D-Arginine amidinohydrolase
R02460 6 
R02461 6 D-Ornithine 4,5-aminomutase
R02467 6 Cysteamine:oxygen oxidoreductase
R02472 6 (R)-Pantoate:NADP+ 2-oxidoreductase
R02489 6 Gentisate carboxy-lyase
R02522 6 L-Arabinonate hydro-lyase
R02589 6 3-hydroxybenzoate,NADH:oxygen oxidoreductase (6-hydroxylating)
R02607 6 3-Phosphoglycerate:NAD+ 2-oxidoreductase
R02646 6 Urate-3-ribonucleoside:orthophosphate D-ribosyltransferase
R02655 6 Gentisate aldehyde:NAD+ oxidoreductase
R02657 6 
R02658 6 ATP:2-dehydro-D-gluconate 6-phosphate
R02660 6 2-Methylpropanoyl-CoA:(acceptor) 2,3-oxidoreductase
R02665 6 3-Hydroxyanthranilate:oxygen 3,4-oxidoreductase (decyclizing)
R02736 6 beta-D-Glucose-6-phosphate:NADP+ 1-oxoreductase
R02749 6 2-Deoxy-D-ribose 1-phosphate 1,5-phosphomutase
R02750 6 
R02762 6 2-Hydroxymuconate semialdehyde:NAD+ 6-oxidoreductase
R02763 6 
R02765 6 (R)-2-Methyl-3-oxopropanoyl-CoA 2-epimerase
R02894 6 D-Proline:oxygen oxidoreductase (deaminating)
R02895 6 
R02914 6 4,5-Dihydro-4-oxo-5-imidazolepropanoate hydro-lyase
R02957 6 D-Glucuronolactone:NAD+ oxidoreductase
R02990 6 Succinyl-CoA:3-oxoadipate CoA-transferase
R03028 6 Glutaconyl-1-CoA carboxy-lyase
R03030 6 L-3-Aminobutyryl-CoA ammonia-lyase
R03031 6 Vinylacetyl-CoA delta3-delta2-isomerase
R03032 6 D-Arabinonate hydro-lyase
R03105 6 3-Mercaptopyruvate:cyanide sulfurtransferase
R03119 6 propane-1,3-diol:NAD+ 1-oxidoreductase
R03139 6 1,3-Diaminopropane:oxygen oxidoreductase (deaminating)(copper-containing)
R03163 6 L-Fucose ketol-isomerase
R03178 6 2-oxo-5-Guanidinopentanoate carboxy-lyase
R03181 6 4-Maleylacetoacetate cis-trans-isomerase
R03187 6 N-Methylimidazolidine-2,4-dione amidohydrolase (ATP-hydrolysing)
R03198 6 (R)-4-dehydropantoate:NAD+ 4-oxidoreductase
R03236 6 ATP:D-tagatose-6-phosphate 1-phosphotransferase
R03239 6 ITP:D-Tagatose 6-phosphate 1-phosphotransferase
R03244 6 L-ribulose-5-phosphate 3-epimerase
R03247 6 Gallate carboxy-lyase
R03249 6 
R03290 6 4-Hydroxy-L-proline:NAD+ oxidoreductase
R03291 6 trans-4-Hydroxy-L-proline:NAD+ 5-oxidoreductase
R03292 6 4-Hydroxy-L-proline:NADP+ oxidoreductase
R03293 6 trans-4-Hydroxy-L-proline:NADP+ 5-oxidoreductase
R03296 6 trans-4-Hydroxy-L-proline 2-epimerase
R03350 6 3-Deoxy-D-manno-octulosonate-8-phosphate 8-phosphohydrolase
R03381 6 3-Oxopropanoate:NAD+ oxidoreductase (decarboxylating,CoA-acetylating)
R03383 6 
R03385 6 3-hydroxy-2-methylpyridine-5-carboxylate,NADH:oxygen oxidoreductase(decyclizing)
R03386 6 3-hydroxy-2-methylpyridine-5-carboxylate,NADPH:oxygen oxidoreductase(decyclizing)
R03387 6 ATP:2-dehydro-3-deoxy-galactonokinase
R03409 6 Guanosine 3'-diphosphate 5'-triphosphate 5'-phosphohydrolase
R03459 6 2,5-Diamino-6-hydroxy-4-(5-phosphoribosylamino)-pyrimidine2-aminohydrolase
R03549 6 Gallate:oxygen 3,4-oxidoreductase (decyclizing)
R03551 6 
R03562 6 Toluene,NADPH:oxogen oxidoreductase (2-hydroxylating)
R03566 6 3-Cresol,NADPH:oxogen oxidoreductase (2-hydroxylating)
R03772 6 L-rhamno-1,4-lactone lactonohydrolase
R03889 6 2-Aminomuconate semialdehyde:NAD+ 6-oxidoreductase
R03925 6 (S)(+)-Allantoin racemase
R03968 6 2-Isopropylmalate hydro-lyase
R04008 6 
R04025 6 N-Acetylputrescine:oxygenoxidoreductase(deaminating)(flavin-containing)
R04089 6 3-Methylcatechol:oxygen 2,3-oxidoreductase(decyclizing)
R04131 6 
R04132 6 
R04138 6 3-Methylcrotonoyl-CoA:carbon-dioxide ligase (ADP-forming)
R04214 6 
R04217 6 N2-succinyl-L-ornithine:2-oxoglutarate 5-aminotransferase
R04221 6 cis-4-Hydroxy-D-proline:oxygen oxidoreductase (deaminating)
R04278 6 2-Hydroxy-2-hydropyrone-4,6-dicarboxylate:NAD+ 6-oxidoreductase
R04279 6 2-Hydroxy-2-hydropyrone-4,6-dicarboxylate:NADP+ 6-oxidoreductase
R04280 6 3-O-Methylgallate:oxygen 4,5-oxidoreductase (decyclizing)
R04282 6 
R04286 6 2-Amino-4-hydroxy-6-(erythro-1,2,3-trihydroxypropyl)dihydropteridine triphosphate lyase
R04323 6 2-Amino-3-carboxymuconate semialdehyde carboxy-lyase
R04371 6 Homoisocitrate hydro-lyase
R04376 6 
R04424 6 2-Hydroxybutane-1,2,3-tricarboxylate hydro-lyase
R04443 6 
R04446 6 
R04447 6 
R04463 6 5'-Phosphoribosylformylglycinamide:L-glutamine amido-ligase(ADP-forming)
R04591 6 1-(5-Phosphoribosyl)-5-amino-4-carboxyimidazole:L-aspartate ligase(ADP-forming)
R04620 6 2-Amino-4-hydroxy-6-(erythro-1,2,3-trihydroxypropyl)dihydropteridine triphosphate phosphohydrolase (alkaline optimum)
R04638 6 
R04639 6 2-Amino-4-hydroxy-6-(erythro-1,2,3-trihydroxypropyl)dihydropteridine triphosphate 7,8-8,9-dihydrolase
R04640 6 N-(5'-Phospho-D-ribosylformimino)-5-amino-1-(5''-phospho-D-ribosyl)-4-imidazolecarboxamide ketol-isomerase
R04779 6 ATP:D-fructose-6-phosphate 1-phosphotransferase
R04780 6 beta-D-Fructose 1,6-bisphosphate 1-phosphohydrolase
R04857 6 
R04861 6 
R04895 6 
R04918 6 
R05046 6 Formamidopyrimidine nucleoside triphosphate 7,8-8,9-dihydrolase
R05047 6 
R05119 6 3-Butyn-1-al:NAD+ oxidoreductase
R05135 6 2',3'-Cyclic GMP 3'-nucleotidohydrolase
R05208 6 Mercaptoethanol:cyanide sulfurtransferase
R05250 6 
R05274 6 vanillate:oxygen oxidoreductase (demethylating)
R05280 6 
R05298 6 
R05320 6 Taurine, 2-oxoglutarate:O2 oxidoreductase (sulfite-forming)
R05336 6 
R05358 6 Acrylonitrile aminohydrolase
R05362 6 2-Hydroxy-6-oxoocta-2,4,7-trienoate formylhydrolase
R05373 6 Methylmalonyl-CoA carboxy-lyase
R05465 6 
R05551 6 
R05604 6 D-arabinitol:NAD 4-oxidoreductase
R05645 6 
R05651 6 acetyl-phosphate:sulfite S-acetyltransferase (acyl-phosphatehydrolysing, 2-oxoethyl-forming)
R05660 6 
R05688 6 1-Deoxy-D-xylulose-5-phosphate isomeroreductase
R05717 6 AMP,sulfite:oxidized-glutathione oxidoreductase(adenosine-5'-phosphosulfate-forming)
R05724 6 nitric oxide, NAD(P)H2:oxygen oxidoreductase
R05725 6 nitric oxide, NADPH2:oxygen oxidoreductase
R05780 6 thiocyanate aminohydrolase
R05805 6 ADP:D-fructose-6-phosphate 1-phosphotransferase
R06064 6 
R06604 6 
R06788 6 
R06897 6 2,4-dihydroxyhept-2-enedioate hydro-lyase
R06941 6 (S)-3-hydroxyacyl-CoA:NAD+ oxidoreductase
R06967 6 N-isopropylammelide isopropylaminohydrolase
R06977 6 L-2,4-diaminobutyrate:2-oxoglutarate 4-aminotransferase
R06978 6 L-2,4-diaminobutyrate acetyltransferase
R06987 6 Acetyl-CoA:formate C-acetyltransferase
R07133 6 D-sorbitol-6-phosphate:NAD+ 2-oxidoreductase
R07143 6 D-arabinitol:NADP+ oxidoreductase
R07245 6 carbamoyl-phosphate:N2-acetyl-L-ornithine carbamoyltransferase
R07286 6 3-mercaptopyruvate:cyanide sulfurtransferase
R07378 6 sedoheptulose-7-phosphate:D-glyceraldehyde-3-phosphateglyceronetransferase
R07414 6 glutamate putrescine ligase
R07415 6 
R00058 7 1,2-Benzenediol:oxygen oxidoreductase
R00080 7 Catechol:oxygen oxidoreductase (dimerizing)
R00084 7 Porphobilinogen ammonia-lyase (polymerizing)
R00111 7 N-(omega)-Hydroxyarginine,NADPH:oxygen oxidoreductase(nitric-oxide-forming)
R00177 7 ATP:L-methione S-adenosyltransferase
R00192 7 S-Adenosyl-L-homocysteine hydrolase
R00299 7 ATP:D-glucose 6-phosphotransferase
R00300 7 D-Glucose:NAD+ 1-oxidoreductase
R00303 7 D-Glucose-6-phosphate phosphohydrolase
R00307 7 
R00507 7 3'-Phosphoadenylylsulfate nucleotidohydrolase
R00508 7 3'-Phospho-5'-adenylyl sulfate 3'(2')-phosphohydrolase
R00509 7 ATP:adenylylsulfate 3'-phosphotransferase
R00529 7 ATP:sulfate adenylyltransferase
R00530 7 ADP:sulfate adenylyltransferase
R00531 7 Adenylylsulfate sulfohydrolase
R00532 7 L-Serine-O-sulfate ammonia-lyase (pyruvate-forming)
R00648 7 L-Methionine:oxygen oxidoreductase (deaminating)
R00651 7 O-Acetyl-L-homoserine acetate-lyase (adding methanethiol)
R00652 7 L-Methionine:glyoxylate aminotransferase
R00653 7 N-Formyl-L-methionine amidohydrolase
R00655 7 L-Methionine racemase
R00656 7 L-Methionine carboxy-lyase
R00657 7 
R00725 7 ITP:D-hexose 6-phosphotransferase
R00812 7 cis-1,2-dihydrobenzene-1,2-diol:NAD+ oxidoreductase
R00813 7 cis-1,2-dihydroxycyclohexa-3,5-diene-1-carboxylate:NAD+oxidoreductase
R00814 7 trans-1,2-dihydrobenzene-1,2-diol:NADP+ oxidoreductase
R00815 7 phenol,NADPH:oxogen oxidoreductase (2-hydroxylating)
R00817 7 Catechol:oxygen 1,2-oxidoreductase(decyclizing)
R00818 7 salicylate,NADH:oxygen oxidoreductase (1-hydroxylating,decarboxylating)
R00819 7 Benzoate,NADH:oxygen oxidoreductase (1,2-hydroxylating,decarboxylating)
R00820 7 1,6-dihydroxycyclohexa-2,4-diene-1-carboxylate:NAD+ oxidoreductase(decarboxylating)
R00821 7 2,3-Dihydroxybenzoate carboxy-lyase
R00823 7 Anthranilate,NADH:oxygen oxidoreductase (1,2-hydroxylating,deaminating, decarboxylating)
R00825 7 Anthranilate,NADPH:oxygen oxidoreductase (1,2-hydroxylating,deaminating, decarboxylating)
R00828 7 2-nitrophenol,NADPH:oxygen 2-oxidoreductase (2-hydroxylating,nitrite-forming)
R00834 7 D-Sorbitol 6-phosphate:NADP+ 1-oxidoreductase
R00840 7 1L-myo-Inositol-1-phosphate lyase (isomerizing)
R00850 7 sn-Glycerol-3-phosphate:D-glucose 6-phosphotransferase
R00864 7 
R00867 7 ATP:D-fructose 6-phosphotransferase
R00868 7 D-Mannitol:NAD+ 2-oxidoreductase
R00870 7 D-Mannitol:NADP+ 2-oxidoreductase
R00872 7 D-Fructose 2-phosphate phosphatase
R00875 7 D-Glucitol:NAD+ 2-oxidoreductase
R00877 7 D-Mannose ketol-isomerase
R00878 7 alpha-D-Glucose ketol-isomerase
R00975 7 5,6-Dihydrouracil:oxygen oxidoreductase
R00977 7 5,6-Dihydrouracil:NAD+ oxidoreductase
R00978 7 5,6-Dihydrouracil:NADP+ oxidoreductase
R01145 7 Monomethyl-sulfate sulfohydrolase
R01168 7 L-Histidine ammonia-lyase
R01172 7 butyraldehyde:NAD+ oxidoreductase (CoA-acetylating)
R01173 7 butanal:NADP+ oxidoreductase (CoA-acylating)
R01174 7 Butanoyl-CoA:orthophosphate butanoyltransferase
R01176 7 Butanoate:CoA ligase (AMP-forming)
R01177 7 Acetyl-CoA:acetyl-CoA C-acetyltransferase
R01179 7 Butanoyl-CoA:acetate CoA-transferase
R01180 7 3-Ethylmalate glyoxylate-lyase (CoA-butanoylating)
R01238 7 4-Hydroxybenzoate carboxy-lyase
R01285 7 Cystathionine L-homocysteine-lyase (deaminating)
R01286 7 L-Cystathionine L-homocysteine-lyase (deaminating)
R01287 7 O-Acetyl-L-homoserine acetate-lyase (adding methanethiol)
R01289 7 L-Serine hydro-lyase (adding homocysteine)
R01290 7 L-Serine hydro-lyase (adding homocysteine)
R01291 7 S-Ribosyl-L-homocysteine ribohydrolase
R01292 7 Glutathione:homocystine oxidoreductase
R01293 7 4-hydroxybenzaldehyde:NAD+ oxidoreductase
R01294 7 4-Hydroxybenzaldehyde:NADP+ oxidoreductase
R01295 7 benzoate,NADPH:oxygen oxidoreductase(4-hydroxylating)
R01297 7 4-hydroxybenzoate,NADH:oxygen oxidoreductase (1-hydroxylating,decarboxylating)
R01299 7 4-hydroxybenzoate,NADPH:oxygen oxidoreductase (1-hydroxylating,decarboxylating)
R01300 7 4-Hydroxybenzoate:CoA ligase (AMP-forming)
R01301 7 4-Hydroxybenzoyl-CoA hydrolase
R01302 7 
R01305 7 2,4'-Dihydroxyacetophenone oxidoreductase (C-C-bond-cleaving)
R01308 7 
R01326 7 ATP:D-glucose 6-phosphotransferase
R01327 7 ITP:D-hexose 6-phosphotransferase
R01353 7 ATP:acetate phosphotransferase
R01354 7 Propanoate:CoA ligase (AMP-forming)
R01355 7 2,3-Dimethylmalate pyruvate-lyase
R01365 7 Butanoyl-CoA:acetoacetate CoA-transferase
R01416 7 Agmatine iminohydrolase
R01417 7 ATP:agmatine N4-phosphotransferase
R01418 7 
R01429 7 D-xylose:NAD+ 1-oxidoreductase
R01430 7 D-xylose:NADP+ 1-oxidoreductase
R01431 7 Xylitol:NADP+ oxidoreductase
R01448 7 (S)-2-O-Sulfolactate 2-sulfohydrolase
R01483 7 D-Glucuronolactone lactonohydrolase
R01507 7 2,3-Dihydroxybenzoate:oxygen 3,4-oxidoreductase (decyclizing)
R01520 7 beta-D-Glucose:NAD+ 1-oxoreductase
R01521 7 beta-D-Glucose:NADP+ 1-oxoreductase
R01522 7 beta-D-Glucose:oxygen 1-oxidoreductase
R01540 7 D-Altronate hydro-lyase
R01542 7 2-Dehydro-3-deoxy-D-gluconate:NAD+ 5-oxidoreductase
R01543 7 2-Dehydro-3-deoxy-D-gluconate:NADP+ 6-oxidoreductase
R01544 7 2-amino-2-deoxy-D-gluconate ammonia-lyase
R01600 7 ATP:D-glucose 6-phosphotransferase
R01618 7 APS:ATP adenylyltransferase
R01619 7 Adenylylsulfate:ammonia adenylyltransferase
R01683 7 tauropine:NAD+ oxidoreductase (taurine-forming)
R01684 7 Taurine:2-oxoglutarate aminotransferase
R01686 7 
R01761 7 L-Arabinose ketol-isomerase
R01776 7 Acetyl-CoA:L-homoserine O-acetyltransferase
R01777 7 Succinyl-CoA:L-homoserine O-succinyltransferase
R01817 7 D-mannitol-1-phosphate:NADP+ 6-oxidoreductase
R01818 7 D-Mannose 6-phosphate 1,6-phosphomutase
R01819 7 D-Mannose-6-phosphate ketol-isomerase
R01825 7 D-erythrose 4-phosphate:NAD+ oxidoreductase
R01826 7 Phosphoenolpyruvate:D-erythrose-4-phosphateC-(1-carboxyvinyl)transferase (phosphate hydrolysing,2-carboxy-2-oxoethyl-forming)
R01829 7 Sedoheptulose 1,7-bisphosphate D-glyceraldehyde-3-phosphate-lyase
R01830 7 beta-D-Fructose 6-phosphate:D-glyceraldehyde-3-phosphateglycolaldehyde transferase
R01860 7 4-Aminobenzoate carboxy-lyase
R01870 7 Orotidine-5'-phosphate:pyrophosphate phosphoribosyltransferase
R01901 7 ATP:L-xylulose 5-phosphotransferase
R01903 7 L-Arabitol:NAD+ 4-oxidoreductase (L-xylulose-forming)
R01904 7 Xylitol:NADP+ 4-oxidoreductase (L-xylulose-forming)
R01905 7 3-Dehydro-L-gulonate carboxy-lyase
R01906 7 
R01914 7 Spermidine:(acceptor) oxidoreductase
R01919 7 Spermidine:putrescine 4-aminobutyltransferase(propane-1,3-diamine-forming)
R01930 7 Trithionate thiosulfohydrolase
R01932 7 
R01933 7 2-Oxoadipate:lipoamde 2-oxidoreductase(decarboxylating andacceptor-succinylating)
R01934 7 (1R,2S)-1-hydroxybutane-1,2,4-tricarboxylate:NAD+ oxidoreductase(decarboxylating)
R01936 7 
R01939 7 L-2-Aminoadipate:2-oxoglutarate aminotransferase
R01961 7 ATP:D-glucosamine phosphotransferase
R01964 7 ITP:D-hexose 6-phosphotransferase
R01969 7 Deoxyguanosine:orthophosphate ribosyltransferase
R01980 7 ATP:D-galacturonate 1-phosphotransferase
R01983 7 D-Galacturonate ketol-isomerase
R01984 7 
R02047 7 3-Hydroxy-2-methylpropanoate:NAD+ oxidoreductase
R02048 7 (R)-3-Amino-2-methylpropanoate:2-oxoglutarate aminotransferase
R02050 7 (R)-3-Amino-2-methylpropanoate:pyruvate aminotransferase
R02058 7 Acetyl-CoA:D-glucosamine-6-phosphate N-acetyltransferase
R02059 7 N-Acetyl-D-glucosamine-6-phosphate amidohydrolase
R02060 7 D-Glucosamine 1-phosphate 1,6-phosphomutase
R02136 7 ATP:xylitol 5-phosphotransferase
R02167 7 D-Mannitol-1-phosphate phosphohydrolase
R02363 7 Hydroquinone:oxygen oxidoreductase
R02413 7 Shikimate:NADP+ 5-oxidoreductase
R02427 7 D-Xylonolactone lactonohydrolase
R02428 7 D-Xylono-1,4-lactone lactonohydrolase
R02438 7 
R02441 7 L-Arabitol:NAD+ 2-oxidoreductase (L-ribulose-forming)
R02471 7 
R02473 7 (R)-Pantoate:beta-alanine ligase (AMP-forming)
R02474 7 Pantothenate amidohydrolase
R02492 7 Nitrous-oxide:(acceptor) oxidoreductase (NO-forming)
R02508 7 
R02518 7 
R02519 7 Homogentisate:oxygen 1,2-oxidoreductase (decyclizing)
R02520 7 
R02525 7 L-Arabinono-1,5-lactone lactonohydrolase
R02526 7 L-Arabinono-1,4-lactone lactonohydrolase
R02550 7 
R02557 7 Deoxyadenosine:orthophosphate ribosyltransferase
R02561 7 4-aminobenzoate,NADH:oxygen oxidoreductase (1-hydroxylating,decarboxylating)
R02562 7 4-aminobenzoate,NADPH:oxygen oxidoreductase (1-hydroxylating,decarboxylating)
R02659 7 
R02666 7 3-Hydroxyanthranilate:oxygen oxidoreductase
R02668 7 3-Hydroxy-L-kynurenine hydrolase
R02669 7 
R02670 7 Hydorogen-peroxide:hydrogen-peroxide oxidoreductase
R02703 7 D-Mannitol-1-phosphate:NAD+ 5-oxidoreductase
R02714 7 D-Arabinono-1,4-lactone lactonohydrolase
R02715 7 D-Arabinono-1,4-lactone:oxygen oxidoreductase
R02728 7 beta-D-Glucose 1-phosphate 1,6-phosphomutase
R02730 7 D-Fructose-2,6-bisphosphate 6-phosphohydrolase
R02731 7 D-Fructose-2,6-bisphosphate 2-phosphohydrolase
R02732 7 ATP:D-fructose-6-phosphate 2-phosphotransferase
R02739 7 alpha-D-Glucose 6-phosphate ketol-isomerase
R02740 7 alpha-D-Glucose 6-phosphate ketol-isomerase
R02748 7 Deoxyinosine:orthophosphate ribosyltransferase
R02764 7 (S)-Methylmalonyl-CoA hydrolase
R02821 7 Trimethylaminoacetate:L-homosysteine S-methyltransferase
R02865 7 ATP:D-hexose 6-phosphotransferase
R02866 7 Sorbitol-6-phosphate phosphohydrolase
R02867 7 ITP:D-hexose 6-phosphotransferase
R02922 7 Creatinine iminohydrolase
R02923 7 D-Arginine:oxygen oxidoreductase (deaminating)
R02927 7 ATP:D-tagatose 6-phosphotransferase
R02988 7 3-oxoadipate:NAD+ oxidoreductase
R02989 7 3-oxoadipate:NADP+ oxidoreductase
R02991 7 4-Carboxymethylbut-3-en-4-olide enol-lactonohydrolase
R03033 7 D-Galactonate hydro-lyase
R03084 7 3-Dehydroquinate hydro-lyase
R03132 7 O3-Acetyl-L-serine acetate-lyase (adding hydrogen sulfide)
R03161 7 ATP:6-deoxy-L-galactose 1-phosphotransferase
R03183 7 L-Gulono-1,4-lactone:NADP+ 1-oxidoreductase
R03217 7 O-Acetyl-L-homoserine succinate-lyase (adding cysteine)
R03234 7 
R03240 7 D-Galactose 6-phosphate ketol-isomerase
R03245 7 ATP:(R)-5-phosphomevalonate phosphotransferase
R03248 7 2,5-Diaminopentanoate:2-oxoglutarate aminotransferase
R03250 7 
R03260 7 O-Succinyl-L-homoserine succinate-lyase (adding cysteine)
R03307 7 2-Carboxy-2,5-dihydro-5-oxofuran-2-acetate lyase (decyclizing)
R03308 7 3-Carboxy-2,5-dihydro-5-oxofuran-2-acetate lyase (decyclizing)
R03321 7 beta-D-Glucose 6-phosphate ketol-isomerase
R03369 7 3-(2-hydroxyphenyl)propanoate,NADH2:oxygenoxidoreductase(3-hydroxylating)
R03458 7 5-amino-6-(5-phosphoribitylamino)uracil:NADP+ 1'-oxidoreductase
R03461 7 3-Hydroxy-2-methylpyridine-4,5-dicarboxylate 4-carboxy-lyase
R03504 7 2-Amino-4-hydroxy-6-(D-erythro-1,2,3-trihydroxypropyl)-7,8-dihydropteridine glycolaldehyde-lyase
R03542 7 alpha-Aminopropiononitrile aminohydrolase
R03559 7 toluene,NADH:oxygen oxidoreductase (1,2-hydroxylating)
R03560 7 Toluene,NADPH:oxogen oxidoreductase (2-hydroxylating)
R03568 7 4-Cresol,NADPH:oxogen oxidoreductase (2-hydroxylating)
R03608 7 o-Cresol,NADPH:oxogen oxidoreductase (2-hydroxylating)
R03668 7 Acetyl-CoA:thioethanolamine S-acetyltransferase
R03819 7 ATP:sedoheptulose 7-phosphate
R03869 7 (S)-Methylmalonate semialdehyde:NAD+ oxidoreductase
R03870 7 5-Methylbarbiturate amidohydrolase
R03871 7 (S)-Methylmalonate semialdehyde:oxygen oxidoreductase
R03884 7 (E)-Glutaconate CoA-transferase
R03891 7 Benzene-1,2,4-triol:oxygen 1,2-oxidoreductase (decyclizing)
R03920 7 ATP:D-fructose 6-phosphotransferase
R03935 7 beta-Alanyl-L-arginine hydrolase
R03937 7 
R03942 7 L-Rhamnofuranose:NAD+ 1-oxidoreductase
R04000 7 (E)-Glutaconate CoA-transferase
R04001 7 3-Isopropylmalate hydro-lyase
R04061 7 Benzene-1,2,4-triol:oxygen 1,2-oxidoreductase (decyclizing)
R04066 7 imidazole-4-acetate,NADH:oxygen oxidoreductase (5-hydroxylating)
R04088 7 Toluene-cis-1,2-dihydrodiol:NAD+ oxidoreductase
R04133 7 5-Oxopent-3-ene-1,2,5-tricarboxylate carboxy-lyase
R04134 7 
R04137 7 3-Hydroxyisopentyl-CoA hydro-lyase
R04187 7 L-Alanine:3-oxopropanoate aminotransferase
R04188 7 L-3-Amino-isobutanoate:2-oxoglutarate aminotransferase
R04189 7 N2-succinyl-L-arginine iminohydrolase (decarboxylating)
R04198 7 2,3,4,5-Tetrahydrodipicolinate:NAD+ oxidoreductase
R04199 7 2,3,4,5-Tetrahydrodipicolinate:NADP+ oxidoreductase
R04203 7 (2S,3S)-3-hydroxy-2-methylbutanoyl-CoA:NAD+ oxidoreductase
R04208 7 2-(Formamido)-N1-(5-phosphoribosyl)acetamidine cyclo-ligase(ADP-forming)
R04209 7 1-(5-Phospho-D-ribosyl)-5-amino-4-imidazolecarboxylate carboxy-lyase
R04224 7 (S)-3-Hydroxyisobutyryl-CoA hydro-lyase
R04285 7 6-Lactoyl-5,6,7,8-tetrahydropterin:NADP+ 2'-oxidoreductase
R04380 7 5-Oxopent-3-ene-1,2,5-tricarboxylate carboxy-lyase
R04558 7 
R04621 7 
R04655 7 
R04732 7 
R04860 7 Coenzyme A:oxidized-glutathione oxidoreductase
R04862 7 (1R,2S)-1-hydroxybutane-1,2,4-tricarboxylate:NAD+ oxidoreductase(decarboxylating)
R04879 7 
R04910 7 
R05048 7 GTP 7,8-8,9-dihydrolase
R05066 7 3-Hydroxy-2-methylpropanoate:NAD+ oxidoreductase
R05133 7 Arbutin 6-phosphate glucohydrolase
R05148 7 benzene-1,4-dicarboxylate, NADH:oxygen oxidoreductase(1,2-hydroxylating)
R05244 7 NADPH:p-benzoquinone oxidoreductase
R05246 7 
R05249 7 Resorcinol,NADPH:oxogen oxidoreductase (2-hydroxylating)
R05265 7 
R05272 7 4-formylbenzenesulfonate:NAD+ oxidoreductase
R05273 7 4-Hydroxy-3-methoxybenzoate:oxygen oxidoreductase
R05275 7 cis-4,5-dihydroxycyclohexa-1(6),2-diene-1,2-dicarboxylate:NAD+oxidoreductase
R05297 7 
R05309 7 1,6-dihydroxy-5-methylcyclohexa-2,4-dienecarboxylate:NAD+oxidoreductase (decarboxylating)
R05314 7 1,2-Dihydroxy-6-methylcyclohexa-3,5-dienecarboxylate:NAD+oxidoreductase (decarboxylating)
R05337 7 
R05361 7 2-Hydroxy-6-oxo-6-(2-hydroxyphenoxy)-hexa-2,4-dienoatebenzoylhydrolase
R05366 7 2-Hydroxy-6-oxo-octa-2,4-dienoate acylhydrolase
R05375 7 4-Hydroxyphthalate carboxy-lyase
R05379 7 Acrylonitrile hydro-lyase
R05399 7 1,2,4-trihydroxybenzene:NAD oxidoreductase
R05404 7 
R05405 7 
R05467 7 L-N2-(2-carboxyethyl)arginine cyclo-ligase (AMP-forming)
R05482 7 
R05553 7 4-amino-4-deoxychorismate pyruvate-lyase
R05571 7 Galactitol-1-phosphate:NAD oxidoreductase
R05598 7 Benzylsuccinate fumarate-lyase
R05603 7 
R05606 7 D-mannonate hydro-lyase
R05607 7 D-sorbitol-6-phosphate:NAD 2-oxidoreductase
R05646 7 
R05652 7 taurine:pyruvate aminotransferase
R05659 7 
R05683 7 L-Idonate:NAD oxidoreductase
R05684 7 L-Idonate:NADP oxidoreductase
R05693 7 (R)-2-Hydroxyacid:NAD+ oxidoreductase
R05694 7 (R)-2-Hydroxyacid:NADP+ oxidoreductase
R05699 7 Vanillin:NAD oxidoreductase
R05774 7 sulfopyruvate carboxy-lyase
R05804 7 ADP:D-glucose 6-phosphotransferase
R05823 7 2-dehydro-D-gluconate:NADP+ 2-oxidoreductase
R05831 7 xylitol:NAD oxidoreductase
R05864 7 4-Hydroxy-2-oxohexanoate hydro-lyase
R06063 7 
R06601 7 5-Hydroxyisourate amidohydrolase
R06605 7 
R06784 7 
R06785 7 
R06786 7 
R06787 7 
R06847 7 shikimate:NAD+ 3-oxidoreductase
R06851 7 phenol,NADPH:oxygen oxidoreductase (2-hydroxylating)
R06853 7 
R06893 7 aryl-ester hydrolase
R06915 7 salicylate,NADH:oxygen oxidoreductase(1-hydroxylating,decarboxylating)
R06942 7 (3S)-3-hydroxyacyl-CoA hydro-lyase
R06969 7 
R06979 7 Ectoine hydro-lyase
R06980 7 sulfoacetaldehyde:NAD+ oxidoreductase
R07125 7 3-dehydro-L-gulonate-6-phosphate carboxy-lyase
R07136 7 (R)-2-hydroxyacid:NAD+ oxidoreductase
R07137 7 (R)-2-hydroxyacid:NADP+ oxidoreductase
R07146 7 4-hydroxy-L-proline:NAD+ oxidoreductase
R07147 7 D-glucose:NADP+ 1-oxidoreductase
R07148 7 D-threo-aldose:NAD+ 1-oxidoreductase
R07152 7 xylitol:oxygen oxidoreductase
R07324 7 1D-myo-inositol-3-phosphate lyase (isomerizing)
R07365 7 sulfur:oxygen oxidoreductase (hydrogen-sulfide- and sulfite-forming)
R07396 7 
R07405 7 5-carboxyamino-1-(5-phospho-D-ribosyl)imidazole carboxymutase
R07413 7 
R07420 7 
R00010 8 alpha,alpha-Trehalose glucohydrolase
R00026 8 beta-D-Glucoside glucohydrolase
R00028 8 alpha-D-Glucoside glucohydrolase
R00043 8 1,2-Bis(4-hydroxy-3-methoxyphenyl)ethylene:oxygen oxidoreductase(alpha-beta-bond-cleaving)
R00074 8 2-Aminophenol:oxygen oxidoreductase
R00075 8 S-adenosyl-L-methionine:S-adenosyl-L-methionine3-amino-3-carboxypropyltransferase
R00175 8 S-Adenosyl-L-methionine hydrolase
R00178 8 S-Adenosyl-L-methionine carboxy-lyase
R00179 8 S-Adenosyl-L-methionine methylthioadenosine-lyase
R00180 8 S-Adenosyl-L-methionine alkyltransferase (cyclizing)
R00193 8 S-Adenosyl-L-homocysteine aminohydrolase
R00194 8 S-Adenosyl-L-homocysteine homocysteinylribohydrolase
R00301 8 D-Glucose:NADP+ 1-oxidoreductase
R00302 8 Pyranose:oxygen 2-oxidoreductase
R00304 8 D-Glucose-1-phosphate phosphohydrolase
R00306 8 1,4-beta-D-Glucan glucohydrolase
R00327 8 6-Acetyl-D-glucose acetylhydrolase
R00337 8 GDPglucose glucohydrolase
R00367 8 S-Adenosyl-L-methionine:glycine methyltransferase
R00534 8 D-Glucose 6-sulfate sulfohydrolase
R00649 8 S-Adenosyl-L-methionine:L-methionine S-methyltransferase
R00650 8 S-Adenosyl-L-methionine:L-homocysteine S-methyltransferase
R00728 8 L-Tyrosine phenol-lyase (deaminating)
R00737 8 L-Tyrosine ammonia-lyase
R00801 8 alpha-D-Glucoside glucohydrolase
R00802 8 alpha-D-Glucoside glucohydrolase
R00827 8 S-Adenosyl-L-methionine:catechol O-methyltransferase
R00837 8 alpha,alpha-Trehalose-6-phosphate phosphoglucohydrolase
R00838 8 Maltose-6'-phosphate 6-phosphoglucohydrolase
R00839 8 6-Phospho-beta-D-glucosyl-(1,4)-D-gluxose glucohydrolase
R00874 8 D-Glucose:D-fructose oxidoreductase
R00881 8 GDPmannose sugarphosphohydrolase
R00883 8 GDP:D-mannose-1-phosphate guanylyltransferase
R00885 8 GTP:alpha-D-mannose-1-phosphate guanylyltransferase
R00947 8 D-Glucose-1-phosphate phosphohydrolase
R00959 8 alpha-D-Glucose 1-phosphate 1,6-phosphomutase
R00965 8 Orotidine-5'-phosphate carboxy-lyase
R00966 8 UMP:pyrophosphate phosphoribosyltransferase
R00973 8 Uracil-5-carboxylate carboxy-lyase
R00974 8 Cytosine aminohydrolase
R00979 8 ATP:anthranilate N-adenylyltransferase
R00980 8 Anthranilate,NADPH:oxygen oxidoreductase (3-hydroxylating,deaminating)
R00982 8 Anthranilate:CoA ligase (AMP-forming)
R00983 8 2,3-Dihydroxyindole:oxygen 2,3-oxidoreductase (decyclizing)
R00984 8 S-Adenosyl-L-methionine:anthranilate N-methyltransferase
R00985 8 Chorismate pyruvate-lyase (amino-accepting)
R00986 8 Chorismate pyruvate-lyase (amino-accepting)
R00987 8 L-Kynurenine hydrolase
R00988 8 N-Formylanthranilate amidohydrolase
R00989 8 Malonyl-CoA:anthranilate N-malonyltransferase
R00990 8 2-Aminobenzoate carboxy-lyase
R00991 8 
R01055 8 Uracil hydro-lyase (adding D-ribose 5-phosphate)
R01073 8 N-(5-Phospho-D-ribosyl)anthranilate:pyrophosphatephosphoribosyl-transferase
R01080 8 Uridine ribohydrolase
R01098 8 D-Galactose:oxygen 6-oxidoreductase
R01110 8 Glutathione:homocystine oxidoreductase
R01121 8 ATP:(R)-5-diphosphomevalonate carboxy-lyase (dehydrating)
R01153 8 S-Adenosyl-L-methionine:putrescine N-methyltransferase
R01158 8 L-Histidinol:NAD+ oxidoreductase
R01159 8 
R01160 8 Acetyl-CoA:L-histidine N-acetyltransferase
R01161 8 
R01163 8 L-Histidinal:NAD+ oxidoreductase
R01164 8 L-Histidine:beta-alanine ligase (AMP-forming)
R01166 8 Nalpha-(beta-alanyl)-L-histidine hydrolase
R01167 8 L-Histidine carboxy-lyase
R01182 8 ATP:myo-inositol 1-phosphotransferase
R01183 8 myo-Inositol:NAD+ 2-oxidoreductase
R01184 8 myo-Inositol:oxygen oxidoreductase
R01185 8 myo-Inositol 1-phosphate phosphahydrolase
R01187 8 1D-myo-Inositol 3-phosphate phosphahydrolase
R01200 8 N-Acetyl-D-glucosamine amidohydrolase
R01201 8 ATP:N-acetyl-D-glucosamine 6-phosphotransferase
R01204 8 Acetyl-CoA:D-glucosamine N-acetyltransferase
R01239 8 S-Adenosyl-L-methionine:phenol O-methyltransferase
R01241 8 
R01269 8 S-Adenosyl-L-methionine:nicotinamide N-methyltransferase
R01419 8 Benzaldehyde:NAD+ oxidoreductase
R01420 8 benzaldehyde:NADP+ oxidoreductase
R01421 8 Benzoyl phosphate phosphohydrolase
R01423 8 5'-Benzoylphosphoadenosine acylhydrolase
R01424 8 N-Benzoylglycine amidohydrolase
R01425 8 Benzoylagmatine amidohydrolase
R01426 8 
R01475 8 ATP:D-glucuronate 1-phosphotransferase
R01476 8 ATP:D-glucuronate 1-phosphotransferase
R01481 8 L-Gulonate:NADP+ 6-oxidoreductase
R01482 8 D-Glucuronate ketol-isomerase
R01484 8 D-Glucurono-6,2-lactone lactonohydrolase
R01504 8 ATP:2,3-dihydroxybenzoate adenylyltransferase
R01505 8 2,3-dihydro-2,3-dihydroxybenzoate:NAD+ oxidoreductase
R01506 8 2,3-Dihydroxybenzoate:oxygen 2,3-oxidoreductase (decyclizing)
R01509 8 2,3-Dihydroxybenzoate:L-serine ligase
R01510 8 2,3-Dihydroxybenzoate:L-serine ligase
R01555 8 Maltose:orthophosphate 1-beta-D-glucosyltransferase
R01601 8 D-Glucose 6-sulfate sulfohydrolase
R01602 8 alpha-D-Glucose 1-epimerase
R01616 8 4-Coumarate:CoA ligase (AMP-forming)
R01688 8 ATP:butyrate 1-phosphotransferase
R01689 8 butanoate:NAD+ delta2-oxidoreductase
R01690 8 5'-Butyrylphosphouridine acylhydrolase
R01714 8 5-O-(1-Carboxyvinyl)-3-phosphoshikimate phosphate-lyase
R01715 8 Chorismate pyruvatemutase
R01716 8 Chorismate:L-glutamine amido-ligase
R01717 8 Chorismate hydroxymutase
R01718 8 Isomaltose 6-alpha-D-glucanohydrolase
R01721 8 S-Adenosyl-L-methionine:nicotinate N-methyltransferase
R01754 8 ATP:L-arabinose 1-phosphotransferase
R01756 8 D-threo-Aldose:NAD+ 1-oxidoreductase
R01757 8 L-Arabinose:NAD+ 1-oxidoreductase
R01758 8 L-Arabitol:NAD+ 1-oxidoreductase
R01759 8 L-Arabitol:NADP+ 1-oxidoreductase
R01763 8 Benzyl alcohol:NAD+ oxidoreductase
R01786 8 ATP:D-glucose 6-phosphotransferase
R01787 8 alpha-D-Glucose:NADP+ 1-oxidoreductase
R01788 8 alpha-D-Glucose 6-phosphate phosphohydrolase
R01789 8 D-Glucose 6-sulfate sulfohydrolase
R01813 8 Tetrahydrobiopterin:NADP+ oxidoreductase
R01856 8 dGTP triphosphohydrolase
R01861 8 3'-Phosphoadenylylsulfate:amine N-sulfotransferase
R01872 8 Quinate:NAD+ 5-oxidoreductase
R01876 8 Uridine:orthophosphate ribosyltransferase
R01883 8 S-Adenosyl-L-methionine:guanidinoacetate N-methyltransferase
R01916 8 N1-Acetylspermidine amidohydrolase
R01917 8 gamma-L-Glutamyl-L-cysteinyl-glycine:spermidine ligase (ADP-forming)[spermidine is numbered so that atom N-1 is in the amino group ofthe aminopropyl part of the molecule]
R01918 8 gamma-L-Glutamyl-L-cysteinyl-glycine:spermidine amidase
R01951 8 GTP:L-fucose-1-phosphate guanylyltransferase
R01960 8 L-Kynurenine,NADPH:oxygen oxidoreductase (3-hydroxylating)
R01962 8 
R01963 8 N-Sulfo-D-glucosamine sulfohydrolase
R01967 8 ATP:deoxyguanosine 5'-phosphotransferase
R01968 8 2'-Deoxyguanosine 5'-monophosphate phosphohydrolase
R01991 8 L-Histidine:4-aminobutanoate ligase (AMP-forming)
R01992 8 alpha-Aminobutyryl histidine hydrolase
R02037 8 S-Adenosyl-L-methionine:ethanolamine-phosphate N-methyltransferase
R02086 8 N-Acetyl-D-glucosamine 1-phosphate 1,6-phosphomutase
R02087 8 N-Acetyl-D-glucosamine 6-phosphate 2-epimerase
R02088 8 2'-Deoxyadenosine 5'-monophosphate phosphohydrolase
R02089 8 ATP:deoxyadenosine 5'-phosphotransferase
R02253 8 trans-cinnamate,NADPH:oxygen oxidoreductase (4-hydroxylating)
R02387 8 Acetyl-CoA:arylamine N-acetyltransferase
R02402 8 Glutarate:CoA ligase (ADP-forming)
R02412 8 ATP:shikimate 3-phosphotransferase
R02414 8 Shikimate:NADP+ 5-oxidoreductase
R02454 8 D-Mannonate:NAD+ 5-oxidoreductase
R02455 8 D-Mannonate:NAD+ 6-oxidoreductase
R02456 8 D-Mannonate:NADP+ 6-oxidoreductase
R02484 8 deoxyuridine:orthophosphate 2-deoxy-D-ribosyltransferase
R02514 8 4-hydroxyphenylacetate,NADH:oxygen oxidoreductase (1-hydroxylating)
R02515 8 3-hydroxyphenylacetate,NADH:oxygen oxidoreductase (6-hydroxylating)
R02516 8 4-hydroxyphenylacetate,NADPH:oxygen oxidoreductase (1-hydroxylating)
R02517 8 3-hydroxyphenylacetate,NADPH:oxygen oxidoreductase (6-hydroxylating)
R02521 8 4-Hydroxyphenylpyruvate:oxygen oxidoreductase(hydroxylating,decarboxylating)
R02551 8 N-Benzyloxycarbonylglycine urethanehydrolase
R02555 8 D-Altronate:NAD+ 3-oxidoreductase
R02556 8 Deoxyadenosine aminohydrolase
R02565 8 p-cumic alcohol:NAD+ oxidoreductase
R02566 8 p-Cumic alcohol:NADP+ oxidoreductase
R02606 8 2,6-Dioxo-6-phenylhexa-3-enoate benzoylhydrolase
R02637 8 3-Dehydro-L-gulonate:NAD+ 2-oxidoreductase
R02639 8 3-Dehydro-L-gulonate:NADP+ 2-oxidoreductase
R02640 8 L-Gulonate:NAD+ 3-oxidoreductase
R02667 8 S-Adenosyl-L-methionine:3-hydroxyanthranilate 4-C-methyltransferase
R02672 8 4-Hydroxybenzoylformate carboxy-lyase
R02673 8 (S)-2-Hydroxy-2-(4-hydroxyphenyl)acetate:oxygen 1-oxidoreductase
R02676 8 4-Hydroxymandelonitrile hydroxybenzaldehyde-lyase
R02677 8 ADPmannose sugarphosphohydrolase
R02727 8 alpha,alpha-Trehalose:orthophosphate beta-D-glucosyltransferase
R02781 8 L-Glutamine:2,4,6/3,5-pentahydroxycyclohexanone aminotransferase
R02782 8 2,4,6/3,5-Pentahydroxycyclohexanone hydro-lyase
R02877 8 Vanillyl alcohol:oxygen oxidoreductase
R02928 8 Galactitol:NAD+ 2-oxidoreductase
R02933 8 L-Gulono-1,4-lactone lactonohydrolase
R02941 8 salicylaldehyde:NAD+ oxidoreductase
R02942 8 Acetylsalicylate O-acetylhydrolase
R02950 8 4-Coumarate:oxygen oxidoreductase
R02952 8 
R02973 8 (R)-pantetheine amidohydrolase
R03001 8 D-Methionine:pyruvate aminotransferase
R03018 8 ATP:pantothenate 4'-phosphotransferase
R03023 8 4-nitrophenol,NADH:oxygen oxidoreductase (2-hydroxylating)
R03034 8 D-Galactono-1,4-lactone hydroxyacylhydrolase
R03066 8 2-Amino-4-hydroxy-6-hydroxymethyl-7,8-dihydropteridine:4-aminobenzoate2-amino-4-hydroxydihydropteridine-6-methenyltransferase
R03068 8 2,3-Dimethylmalate hydro-lyase
R03083 8 2-Dehydro-3-deoxy-D-arabino-heptonate 7-phosphate phosphate-lyase(cyclyzing)
R03098 8 L-2-Aminoadipate-6-semialdehyde:NAD(P)+ 6-oxidoreductase
R03099 8 
R03102 8 L-2-Aminoadipate-6-semialdehyde:NAD+ 6-oxidoreductase
R03103 8 L-2-Aminoadipate-6-semialdehyde:NADP+ 6-oxidoreductase
R03131 8 O3-acetyl-L-serine:uracil 1-(2-amino-2-carboxyethyl)transferase
R03165 8 Hydroxymethylbilane hydro-lyase(cyclizing)
R03166 8 
R03184 8 L-gulono-1,4-lactone:oxygen 3-oxidoreductase
R03253 8 7,8-Dihydroxykynurenate:oxygen 8,8a-oxidoreductase (decyclizing)
R03256 8 Lactose 6-phosphate 6-phosphogalactohydrolase
R03330 8 D-myo-Inositol-1,3-bisphosphate 3-phosphohydrolase
R03331 8 sn-Glycero-3-phospho-1-inositol inositolphosphohydrolase
R03333 8 1D-myo-Inositol-1,2-cyclic-phosphate 2-inositolphosphohydrolase
R03352 8 3-Hydroxy-2-methylpropanoyl-CoA hydrolase
R03457 8 D-erythro-1-(Imidazol-4-yl)glycerol 3-phosphate hydro-lyase
R03470 8 4-Carboxymuconolactone carboxy-lyase
R03472 8 
R03503 8 ATP:2-amino-4-hydroxy-6-hydroxymethyl-7,8-dihydropteridine6'-pyrophosphotransferase
R03543 8 benzene,NADH:oxygene 1,2-oxidoreductase
R03544 8 
R03545 8 
R03630 8 Phthalate,NADH:oxygen oxidoreductase (4,5-hydroxylating)
R03692 8 Dihydrocoumarin lactonohydrolase
R03709 8 3-(2-Hydroxyphenyl)propanoate:NAD+ oxidoreductase
R03730 8 
R03785 8 ATP:taurocyamine N-phosphotransferase
R03892 8 
R03893 8 4-Carboxymethylenebut-2-en-4-olide lactonohydrolase
R03921 8 Sucrose 6-phosphate fructohydrolase
R03959 8 2,5-Dihydro-5-oxofuran-2-acetate lyase (decyclizing)
R04048 8 
R04065 8 Imidazole acetaldehyde:NAD+ oxidoreductase
R04068 8 Imidazole-4-acetate:5-phosphoribosyl-diphosphate ligase (ADP- andpyrophosphate- forming)
R04069 8 
R04171 8 3-Hydroxy-L-kynurenine:2-oxoglutarate aminotransferase
R04172 8 
R04204 8 (2S,3S)-3-Hydroxy-2-methylbutanoyl-CoA hydro-liase
R04210 8 4-phospho-D-erythronate:NAD+ 2-oxidoreductase
R04260 8 2-Oxo-2,5-dihydrofuran-5-acetate delta3-delat2-isomerase
R04299 8 
R04336 8 
R04364 8 Acetyl-CoA:L-2,3,4,5-tetrahydrodipicolinate N2-acetyltransferase
R04365 8 Succinyl-CoA:2,3,4,5-tetrahydropyridine-2,6-dicarboxylateN-succinyltransferase
R04372 8 D-myo-Inositol-3,4-bisphosphate 4-phosphohydrolase
R04379 8 5-Carboxymethyl-2-hydroxymuconatedelta2,delta4-2-oxo,delta3-isomerase
R04383 8 5-Dehydro-4-deoxy-D-glucuronate ketol-isomerase
R04426 8 3-Isopropylmalate:NAD+ oxidoreductase
R04554 8 
R04731 8 4-aminoimidazole aminohydrolase
R04748 8 (S)-Hydroxyhexanoyl-CoA:NAD+ oxidoreductase
R04870 8 L-2-aminohexanedioate:L-cysteine:L-valine ligase (AMP-forming,valine-inverting)
R05064 8 (S)-3-Hydroxyisobutyryl-CoA hydrolase
R05122 8 
R05147 8 galactitol-1-phosphate:NAD+ oxidoreductase
R05236 8 4-Hydroxymuconic-semialdehyde:NAD+ oxidoreductase
R05258 8 
R05271 8 4-(hydroxymethyl)benzenesulfonate:NAD+ oxidoreductase
R05296 8 2-Hydroxy-5-methyl-cis,cis-muconic semialdehyde formylhydrolase
R05332 8 Acetyl-CoA:D-glucosamine-1-phosphate N-acetyltransferase
R05354 8 
R05360 8 2-Hydroxy-6-oxo-6-(2-hydroxyphenyl)-hexa-2,4-dienoatebenzoylhydrolase
R05365 8 2-Hydroxy-6-oxo-(2'-aminophenyl)-hexa-2,4-dienoate benzoylhydrolase
R05374 8 2-Oxo-5-methyl-cis-muconate carboxy-lyase
R05383 8 (hydroxyamino)benzene hydroxymutase
R05413 8 
R05416 8 
R05420 8 
R05428 8 
R05450 8 
R05466 8 Deoxyamidinoproclavaminate,2-oxoglutarate:oxygen oxidoreductase(3-hydroxylating)
R05552 8 
R05586 8 
R05588 8 
R05590 8 Acylamide aminohydrolase
R05591 8 Nitrile aminohydrolase
R05621 8 
R05622 8 
R05647 8 
R05665 8 
R05698 8 Mannitol:oxygen oxidoreductase (cyclizing)
R05763 8 S-adenosyl-L-methionine:(E)-prop-1-ene-1,2,3-tricarboxylate2'-O-methyltransferase
R05764 8 S-adenosyl-L-methionine:(E)-prop-1-ene-1,2,3-tricarboxylate3'-O-methyltransferase
R05767 8 trehalose 6-phosphate:phosphate b-D-glucosyltransferase
R05773 8 3-hydroxy-3-(4-hydroxy-3-methoxyphenyl)propionyl-CoA:vanillin lyase(acetyl-CoA-forming)
R05789 8 (R)-2-phospho-3-sulfolactate phosphohydrolase
R05865 8 2-Hydroxy-5-methyl-cis,cis-muconic-semialdehyde formylhydrolase
R06602 8 
R06603 8 
R06782 8 3-phenylpropanoate,NADH:oxygen oxidoreductase (2,3-hydroxylating)
R06783 8 trans-Cinnamate,NADH:oxygen oxidoreductase (2,3-hydroxylating)
R06838 8 4-carboxymethylenebut-2-en-4-olide lactonohydrolase
R06846 8 L-quinate:NADP+ 3-oxidoreductase
R06852 8 
R06854 8 
R06889 8 
R06892 8 
R06914 8 
R06925 8 
R06968 8 
R06989 8 2,5-Dihydro-5-oxofuran-2-acetate lyase (decyclizing)
R06990 8 2-Oxo-2,5-dihydrofuran-5-acetate delta3-delat2-isomerase
R07127 8 ATP:3-dehydro-L-gulonate 6-phosphotransferase
R07135 8 mannitol:NAD+ 1-oxidoreductase
R07188 8 benzoate,NADH:oxygen oxidoreductase (1,2-hydroxylating)
R07243 8 S-adenosyl-L-methionine:sarcosine N-methyltransferase
R07244 8 S-adenosyl-L-methionine:N,N-dimethylglycine N-methyltransferase
R07251 8 acyl-CoA:malonyl-CoA C-acyltransferase (decarboxylating, oxoacyl-and enoyl-reducing, thioester-hydrolysing)
R07264 8 2-alpha-D-glucosyl-D-glucose:phosphate beta-D-glucosyltransferase
R07279 8 ATP:myo-inositol 1-phosphotransferase
R07280 8 
R07300 8 N8-acetylspermidine amidohydrolase
R07312 8 4-hydroxyphenylacetate carboxy-lyase
R07346 8 D-glucitol:NADP+ oxidoreductase
R07364 8 1,2-dihydroxy-5-(methylthio)pent-1-en-3-one:oxygen oxidoreductase(formate-forming)
R07404 8 5-amino-1-(5-phospho-D-ribosyl)imidazole:carbon-dioxide ligase(ADP-forming)
R00015 9 Sucrose:sucrose 1F-beta-D-fructosyltransferase
R00016 9 D-Glucose-1-phosphate:D-glucose-1-phosphate 6-phosphotransferase
R00022 9 
R00027 9 2-Hydroxy-1,2-diphenylethanone benzaldehyde-lyase
R00031 9 1,2-Benzenediol:oxygen oxidoreductase
R00040 9 Choline:oxygen 1-oxidoreductase
R00042 9 4-Hydroxyphenylpyruvate:oxygen oxidoreductase (decarboxylating)
R00064 9 4-(4-Deoxy-beta-D-gluc-4-enuronosyl)-D-galacturonate lyase
R00155 9 UDP diphosphohydrolase
R00158 9 ATP:nucleoside-phosphate phosphotransferase
R00287 9 UDPglucose pyrophosphohydrolase
R00453 9 L-Lysine:pyruvate aminotransferase
R00457 9 L-Lysine:2-oxoglutarate 6-aminotransferase
R00510 9 Cytidine-5'-monophosphate phosphoribo(deoxyribo)hydrolase
R00647 9 
R00662 9 Uridine triphosphate pyrophosphohydrolase
R00697 9 L-Phenylalanine ammonia-lyase
R00729 9 L-Tyrosine:oxygen oxidoreductase (deaminating)
R00730 9 L-Tyrosine,NADPH:oxygen oxidoreductase (N-hydroxylating)
R00731 9 L-Tyrosine:oxygen oxidoreductase
R00732 9 L-arogenate:NAD+ oxidoreductase
R00733 9 L-arogenate:NAD+ oxidoreductase
R00734 9 L-Tyrosine:2-oxoglutarate aminotransferase
R00735 9 L-Tyrosine:L-arginine ligase (AMP-forming)
R00736 9 L-Tyrosine carboxy-lyase
R00739 9 L-Tyrosine 2,3-aminomutase
R00803 9 Sucrose:orthophosphate alpha-D-glucosyltransferase
R00805 9 Sucrose-6-phosphate phosphohydrolase
R00810 9 Sucrose glucosylmutase
R00880 9 GDP-D-mannose:NAD+ 6-oxidoreductase
R00888 9 GDPmannose 4,6-hydro-lyase
R00889 9 GDPmannose 3,5-epimerase
R00948 9 ATP:alpha-D-glucose-1-phosphate adenyltransferase
R00949 9 ATP:D-glucose-1-phosphate 6-phosphotransferase
R00951 9 ADPglucose sugarphosphohydrolase
R00952 9 Cellobiose:orthophosphate alpha-D-glucosyltransferase
R00953 9 3-beta-D-Glucosylglucose:orthophosphate alpha-D-glucosyltransferase
R00954 9 GTP:alpha-D-glucose-1-phosphate guanylyltransferase
R00957 9 alpha-D-Glucose-1-phosphate:alpha-D-glucose-1-phosphate4-alpha-D-glucosyltransferase (dephosphorylating)
R00960 9 D-Glucose-1-phosphate:D-glucose-1-phosphate 6-phosphotransferase
R00963 9 Uridine 5'-monophosphate phosphohydrolase
R00964 9 ATP:uridine 5'-phosphotransferase
R00968 9 GTP:uridine 5'-phosphotransferase
R00970 9 ITP:uridine 5'-phosphotransferase
R01022 9 Choline:oxygen 1-oxidoreductase
R01092 9 ATP:D-galactose 1-phosphotransferase
R01093 9 D-Galactose:NAD+ 1-oxidoreductase
R01094 9 D-Galactose:NAD+ 1-oxidoreductase
R01095 9 D-Galactose:NADP+ 1-oxidoreductase
R01096 9 D-Galactose:NADP+ 1-oxidoreductase
R01097 9 D-Galactose:NADP+ 1-oxidoreductase
R01099 9 D-Galactose:oxygen 6-oxidoreductase
R01100 9 Lactose galactohydrolase
R01101 9 alpha-D-Glucoside glucohydrolase
R01103 9 Raffinose galactohydrolase
R01104 9 Galactosylglycerol galactohydrolase
R01123 9 Isopentenyl-diphosphate delta3-delta2-isomerase
R01186 9 myo-Inositol 4-phosphate phosphahydrolase
R01188 9 S-Adenosyl-L-methionine:myo-inositol 1-O-methyltransferase
R01189 9 S-Adenosyl-L-methionine:myo-inositol 3-O-methyltransferase
R01190 9 S-Adenosyl-L-methionine:myo-inositol 4-O-methyltransferase
R01191 9 myo-Inositol 6-O-methyltransferase
R01193 9 sn-Glycero-3-phospho-1-inositol glycerophosphohydrolase
R01194 9 1-alpha-D-Galactosyl-myo-inositol galactohydrolase
R01202 9 N-Acetyl-D-glucosamine:NAD+ 1-oxidoreductase
R01203 9 N-Acyl-D-hexosamine:oxygen 1-oxidoreductase
R01207 9 N-Acyl-D-glucosamine 2-epimerase
R01233 9 GDPglucose sugarphosphohydrolase
R01266 9 1-beta-Aspartyl-N-acetyl-D-glucosaminylamine L-asparaginohydrolase
R01329 9 Epimelibiose galactohydrolase
R01372 9 Phenylpyruvate:oxygen oxidoreductase (hydroxylating,decarboxylating)
R01373 9 Prephenate hydro-lyase (decarboxylating)
R01401 9 Methylthioadenosine methylthioribohydrolase
R01402 9 5'-Methylthioadenosine:orthophosphatemethylthio-D-ribosyltransferase
R01441 9 ATP:cellobiose 6-phosphotransferase
R01442 9 Cellobiose:oxygen 1-oxidoreductase
R01444 9 1,4-beta-D-Glucan glucohydrolase
R01445 9 Cellobiose 2-epimerase
R01547 9 ATP:AMP phosphotransferase
R01556 9 Acetyl-CoA:maltose O-acetyltransferase
R01557 9 Maltose alpha-D-glucosylmutase
R01612 9 
R01613 9 Malonyl-CoA:4-Coumaroyl-CoA malonyltransferase(cyclizing)
R01614 9 Malonyl-CoA:4-coumaroyl-CoA malonyltransferase (cyclizing)
R01615 9 4-Hydroxycinnamyl aldehyde:NADP+ oxidoreductase (CoA-cinnamoylating)
R01617 9 4-Coumaroyl-CoA:agmatine N4-coumaroyltransferase
R01652 9 
R01660 9 3-phospho-D-glyceroyl-phosphate:D-glucose-1-phosphate6-phosphotransferase
R01678 9 Lactose galactohydrolase
R01679 9 Lactose 6-phosphate galactohydrolase
R01694 9 L-Sorbose:NADP+ 5-oxidoreductase
R01695 9 L-Sorbose:oxygen 5-oxidoreductase
R01719 9 
R01728 9 Prephenate:NAD+ oxidoreductase(decarboxylating)
R01730 9 Prephenate:NADP+ oxidoreductase(decarboxylating)
R01731 9 L-Aspartate:2-oxoglutarate aminotransferase
R01764 9 Benzoylformate carboxy-lyase
R01766 9 L-threo-3-Phenylserine benzaldehyde-lyase
R01767 9 Mandelonitrile benzaldehyde-lyase
R01793 9 NADH:6,7-dihydropteridine oxidoreductase
R01794 9 NADPH:6,7-dihydropteridine oxidoreductase
R01812 9 5,6,7,8-Tetrahydrobiopterin:NADP+ oxidoreductase
R01815 9 L-Tyrosine,tetrahydrobiopterin:oxygen oxidoreductase(3-hydroxylating)
R01816 9 Anthranilate,tetrahydrobiopterin:oxygen oxidoreductase(3-hydroxylating)
R01855 9 2'-Deoxyguanosine 5'-triphosphate pyrophosphohydrolase
R01857 9 ATP:nucleoside-diphosphate phosphatransferase
R01858 9 dATP:pyruvate O2-phosphotransferase
R01877 9 Uridine 3'-monophosphate phosphohydrolase
R01878 9 Cytidine aminohydrolase
R01879 9 2-Deoxyuridine,2-oxoglutarate:oxygen oxidoreductase(2'-hydroxylating)
R01880 9 dGTP:uridine 5'-phosphotransferase
R01920 9 S-Adenosylmethioninamine:putrescine 3-aminopropyltransferase
R01943 9 3,4-Dihydroxy-trans-cinnamate:CoA ligase (AMP-forming)
R01956 9 L-Kynurenine:2-oxoglutarate aminotransferase
R01957 9 L-Kynurenine:glyoxylote aminotransferase (cyclizing)
R01959 9 N-Formyl-L-kynurenine amidohydrolase
R02079 9 3,4-Dihydroxy-L-phenylalanine ammonia-lyase
R02090 9 ATP:(d)GMP phosphotransferase
R02099 9 ATP:deoxyuridine 5'-phosphotransferase
R02102 9 
R02137 9 Cytidine ribohydrolase
R02144 9 S-Adenosyl-L-methionine:carnosine N-methyltransferase
R02150 9 1H-Imidazole-4-ethanamine:oxygen oxidoreductase (deaminating)(copper-containing)
R02152 9 
R02153 9 L-Glutamate:histamine ligase
R02154 9 L-Glutamate:histamine ligase
R02155 9 S-Adenosyl-L-methionine:histamine N-tele-methyltransferase
R02168 9 GDPglucose:D-glucose-6-phosphate 1-alpha-D-glucosyltransferase
R02237 9 Tetrahydrofolate:L-glutamate gamma-ligase (ADP-forming)
R02252 9 Phenylpropanoate:NAD+ delta2-oxidoreductase
R02254 9 trans-Cinnamate,NADPH:oxygen oxidoreductase (2-hydroxylating)
R02255 9 trans-Cinnamate:CoA ligase (AMP-forming)
R02296 9 Cytidine:orthophosphate alpha-D-ribosyltransferase
R02313 9 N6-(L-1,3-Dicarboxypropyl)-L-lysine:NAD+ oxidoreductase
R02315 9 N6-(L-1,3-Dicarboxypropyl)-L-lysine:NADP+ oxidoreductase
R02317 9 
R02365 9 Cellobiose:quinone 1-oxidoreductase
R02401 9 glutarate-semialdehyde:NAD+ oxidoreductase
R02416 9 4-Coumaroyl-CoA:shikimate O-(hydroxycinnamoyl)transferase
R02485 9 Deoxycytidine aminohydrolase
R02486 9 2-Deoxyuridine,2-Oxoglutarate:oxygen oxidoreductase(1'-hydroxylating)
R02695 9 4-Hydroxyphenylacetaldehyde:NAD+ oxidoreductase
R02697 9 4-Hydroxyphenylacetaldehyde:NADP+ oxidoreductase
R02698 9 4-hydroxyphenylacetate,NADH:oxygen oxidoreductase (3-hydroxylating)
R02699 9 4-Hydroxyphenylacetate:CoA ligase (AMP-forming)
R02705 9 ATP:N-acyl-D-mannosamine 6-phosphotransferase
R02706 9 
R02755 9 meso-2,6-diaminoheptanedioate:NADP+ oxidoreductase (deaminating)
R02778 9 Trehalose-6-phosphate phosphohydrolase
R02869 9 S-Adenosylmethioninamine:putrescine 3-aminopropyltransferase
R02926 9 Melibiitol galactohydrolase
R02971 9 ATP:pantothenate 4'-phosphotransferase
R02972 9 N-((R)-Pantothenoyl)-L-cysteine carboxy-lyase
R03012 9 L-Histidinol:NAD+ oxidoreductase
R03013 9 L-Histidinol-phosphate phosphohydrolase
R03024 9 4-Nitrophenyl phosphate phosphohydrolase
R03037 9 Isochorismate pyruvate-hydrolase
R03067 9 2-Amino-4-hydroxy-6-hydroxymethyl-7,8-dihydropteridine-diphosphate:4-aminobenzoate2-amino-4-hydroxydihydropteridine-6-methenyltransferase
R03069 9 (2R,3S)-2,3-Dimethylmalate hydro-lyase
R03070 9 Methylitaconate delta2-delta3-isomerase
R03097 9 
R03169 9 2-methyl-branched-chain-acyl-CoA:NAD+ 2-oxidoreductase
R03170 9 2-Methylbutanoyl-CoA:(acceptor) 2,3-oxidoreductase
R03194 9 S-Adenosyl-L-methionine:uroporphyrin-III C-methyltransferase
R03197 9 Uroporphyrinogen-III carboxy-lyase
R03216 9 N,6-O-Disulfo-D-glucosamine 6-sulfohydrolase
R03243 9 5-Amino-2-oxopentanoate:2-oxoglutarate aminotransferase
R03251 9 7,8-dihydro-7,8-dihydroxykynurenate:NAD+ oxidoreductase
R03252 9 7,8-Dihydroxykynurenate:oxygen 8,8a-oxidoreductase (decyclizing)
R03271 9 S-Adenosylmethioninamine:propane-1,3-diamine3-aminopropyltransferase
R03286 9 N(pai)-Methyl-L-histidine:beta-alanine ligase (AMP-forming)
R03288 9 beta-Alanyl-N(pai)-methyl-L-histidine hydrolase
R03299 9 3-Hydroxyphenylacetate,NADH:oxygen oxidoreductase (3-hydroxylating)
R03315 9 ATP:pseudouridine 5'-phosphotransferase
R03336 9 4-hydroxyphenyllactate:NAD+ oxidoreductase
R03337 9 (R)-3-(4-hydroxyphenyl)lactate:NAD+ 2-oxidoreductase
R03338 9 4-Hydroxyphenyllactate:NADP+ oxidoreductase
R03339 9 (R)-3-(4-hydroxyphenyl)lactate:NADP+ 2-oxidoreductase
R03341 9 4-hydroxyphenylpyruvate carboxy-lyase
R03342 9 3-(4-Hydroxyphenyl)pyruvate keto-enol-isomerase
R03365 9 3,4-Dihydroxy-trans-cinnamate:oxygen 3,4-oxidoreductase(decyclizing)
R03366 9 S-Adenosyl-L-methionine:3,4-dihydroxy-trans-cinnamate3-O-methyltransferase
R03367 9 
R03384 9 ATP:1-amino-1-deoxy-scyllo-inositol 4-phosphotransferase
R03427 9 D-myo-Inositol 1,3,4-trisphosphate 1-phosphohydrolase
R03460 9 Phosphoenolpyruvate:3-phosphoshikimate5-O-(1-carboxyvinyl)-transferase
R03462 9 Biphenyl-2,3-diol:oxygen 1,2-oxidoreductase (decyclizing)
R03463 9 2,6-dioxo-6-phenylhexanoate:NADP+ delta2-oxidoreductase
R03471 9 ATP:4-amino-5-hydroxymethyl-2-methylpyrimidine 5-phosphotransferase
R03509 9 N-(5-Phospho-beta-D-ribosyl)anthranilate ketol-isomerase
R03822 9 Glutathionylspermidine:glutathione ligase (ADP-forming)
R03936 9 Formylkynurenine hydrolase
R03954 9 
R03998 9 anthranilyl-CoA,NADH:oxygen oxidoreductase (de-aromatizing)
R03999 9 anthranilyl-CoA,NADH:oxygen oxidoreductase (de-aromatizing)
R04024 9 Acetyl-CoA:N-hydroxyarylamine O-acetyltransferase
R04026 9 
R04027 9 Amine:oxygen oxidoreductase (deaminating) (copper-containing)
R04045 9 
R04161 9 (S)-4-Hydroxymandelate racemase
R04185 9 (S)-3-(Imidazol-5-yl)lactate:NAD+ oxidoreductase
R04186 9 (S)-3-(Imidazol-5-yl)lactate:NADP+ oxidoreductase
R04230 9 (R)-4'-Phosphopantothenate:L-cysteine ligase
R04234 9 D-4-Hydroxyphenylglycine:2-oxoglutarate aminotransferase
R04382 9 4-(4-Deoxy-alpha-D-gluc-4-enuronosyl)-D-galacturonate lyase
R04418 9 5-carboxymethyl-2-hydroxymuconic-semialdehyde:NAD+ oxidoreductase
R04419 9 5-Carboxymethyl-2-hydroxymuconic-semialdehyde:NADP+ oxidoreductase
R04435 9 N-Acetylneuraminate 9-phosphate pyruvate-lyase(pyruvate-phosphorylating)
R04457 9 6,7-Dimethyl-8-(1-D-ribityl)lumazine:6,7-dimethyl-8-(1-D-ribityl)lumazine 2,3-butanediyltransferase
R04467 9 
R04475 9 N-Succinyl-L-2,6-diaminoheptanedioate:2-ocoglytarateamino-transferase
R04479 9 
R04515 9 
R04749 9 (S)-Hydroxyhexanoyl-CoA hydro-lyase
R04784 9 
R04785 9 L-Dehydroascorbate lactonohydrolase
R04872 9 
R04874 9 
R04876 9 
R04907 9 3-Hydroxykynurenamine:oxygenoxidoreductase(deaminating)(flavin-containing)
R04915 9 Quinoline-3,4-diol 2,4-dioxygenase (carbon monoxide-forming)
R04972 9 Uroporphyrinogen I carboxy-lyase
R05085 9 O-Phospho-4-hydroxy-L-threonine:2-oxoglutarate aminotransferase
R05136 9 
R05281 9 
R05295 9 4-Methylcatechol:oxygen 2,3-oxidoreductase(decyclizing)
R05305 9 3-hydroxypimeloyl-CoA:NAD+ oxidoreductase
R05313 9 cis-1,2-Dihydro-3-ethylcatechol:NAD+ oxidoreductase
R05334 9 
R05353 9 
R05357 9 Amidinoproclavaminate amidinohydrolase
R05389 9 2-Hydroxy-5-methyl-cis,cis-muconate 2-Oxo-5-methyl-cis-muconateisomerase
R05394 9 4-Sulfolactone lyase
R05400 9 
R05411 9 
R05415 9 
R05417 9 
R05430 9 
R05432 9 
R05439 9 
R05487 9 
R05513 9 
R05596 9 Nitrile hydro-lyase
R05643 9 2-carboxybenzaldehyde dehydrogenase
R05644 9 
R05663 9 
R05664 9 
R05692 9 GDP-L-fucose:NADP+ 4-oxidoreductase (3,5-epimerizing)
R05719 9 3-hydroxy-1H-quinolin-4-one 2,4-dioxygenase (CO-forming)
R05728 9 4-hydroxyphenylacetaldehyde oxime, NADPH2:oxygen oxidoreductase
R05768 9 GDP-mannose:3-phosphoglycerate 3-a-D-mannosyltransferase
R05772 9 trans-feruloyl-CoA hydro-lyase
R05778 9 4-hydroxyphenylpyruvate:oxygen oxidoreductase (decarboxylating)
R05840 9 
R05884 9 isopentenyl-diphosphate:NAD(P)+ oxidoreductase
R06626 9 
R06632 9 
R06744 9 
R06860 9 isochorismate:2-oxoglutarate:cyclodienyltransferase(decarboxylating,pyruvate-forming)
R06868 9 S-Adenosyl-L-methionine:methylethanolamine phosphateN-methyltransferase
R06886 9 
R06888 9 
R06891 9 
R06913 9 
R06924 9 
R07060 9 
R07132 9 D-galactose:NADP+ 1-oxidoreductase
R07145 9 L-iditol:NAD+ 2-oxidoreductase
R07189 9 trans-cinnamate,NADPH:oxygen oxidoreductase (2-hydroxylating)
R07212 9 L-tyrosine,tetrahydrobiopterin:oxygenoxidoreductase(3-hydroxylating)
R07231 9 S-adenosyl-L-methionine:histamine N-tele-methyltransferase
R07237 9 S-adenosyl-L-methionine:uroporphyrinogen-III C-methyltransferase
R07254 9 malonyl-CoA:4-coumaroyl-CoA malonyltransferase (cyclizing, reducing)
R07265 9 alpha,alpha-trehalose:phosphate alpha-D-glucosyltransferase
R07276 9 L-arogenate:2-oxoglutarate aminotransferase
R07277 9 nicotianamine:2-oxoglutarate aminotransferase
R07343 9 myo-inositol-phosphate phosphohydrolase
R07363 9 1,2-dihydroxy-5-(methylthio)pent-1-en-3-one:oxygen oxidoreductase(formate- and CO-forming)
R07394 9 
R07395 9 5-(Methylthio)-2,3-dioxopentyl-phosphate phosphohydrolase(isomerizing)
R07416 9 N-Methylanthranilate:CoA ligase (AMP-forming)
R00035 10 L-Ascorbate:oxygen oxidoreductase
R00039 10 Raffinose:raffinose alpha-D-galactosyltransferase
R00045 10 1,2-Benzenediol:oxygen oxidoreductase
R00066 10 6,7-Dimethyl-8-(1-D-ribityl)lumazine:6,7-dimethyl-8-(1-D-ribityl)lumazine 2,3-butanediyltransferase
R00068 10 L-Ascorbate:oxygen oxidoreductase
R00095 10 NADH:monodehydroascorbate oxidoreductase
R00156 10 ATP:nucleoside-diphosphate phosphatransferase
R00157 10 Uridine triphosphate:AMP phosphotransferase
R00159 10 UTP diphosphohydrolase
R00286 10 UDPglucose:NAD+ oxidoreductase
R00289 10 UTP:alpha-D-glucose-1-phosphate uridylyltransferase
R00291 10 UDPglucose 4-epimerase
R00293 10 UDPglucose 4,6-hydro-lyase
R00414 10 UDP-N-acetyl-D-glucosamine 2-epimerase
R00415 10 UTP:N-acetyl-alpha-D-glucosamine-1-phosphate uridylyltransferase
R00445 10 L-lysine:NAD+ oxidoreductase (deaminating, cyclizing)
R00446 10 L-Lysine:NAD+ 6-oxidoreductase (deaminating)
R00447 10 L-Lysine:oxygen oxidoreductase(deaminating)
R00448 10 L-lysine,NADPH:oxygen oxidoreductase (6-hydroxylating)
R00449 10 L-Lysine:oxygen 2-oxidoreductase (decarboxylating)
R00451 10 meso-2,6-Diaminoheptanedioate carboxy-lyase
R00452 10 N2-(D-1-carboxylethyl)-L-lysine:NADP+ oxidoreductase(L-lysine-forming)
R00454 10 
R00458 10 N6-Acyl-L-lysine amidohydrolase
R00459 10 
R00460 10 L-Lysine racemase
R00461 10 L-Lysine 2,3-aminomutase
R00462 10 L-Lysine carboxy-lyase
R00463 10 L-Lysine-1,6-lactam lactamhydrolase
R00502 10 UTP:alpha-D-hexose-1-phosphate uridylyltransferase
R00503 10 UDPgalactose:D-glucose 4-beta-D-galactosyltransferase
R00511 10 Cytidine-5'-monophosphate phosphohydrolase
R00512 10 ATP:CMP phosphotransferase
R00513 10 ATP:cytidine 5'-phosphotransferase
R00514 10 CDP diphosphohydrolase
R00515 10 CTP pyrophosphohydrolase
R00516 10 UTP:cytidine 5'-phosphotransferase
R00517 10 GTP:cytidine 5'-phosphotransferase
R00568 10 CTP aminohydrolase
R00571 10 UTP:ammonia ligase(ADP-forming)
R00573 10 UTP:ammonia ligase(ADP-forming)
R00612 10 N6-Methyl-L-lysine:oxygen oxidoreductase (demethylating)
R00642 10 L-Ascorbate:hydrogen-peroxide oxidoreductase
R00643 10 L-Galactono-1,4-lactone:oxygen 3-oxidoreductase
R00644 10 L-Ascorbate:hydrogen-peroxide oxidoreductase
R00645 10 
R00646 10 Ascorbate:oxygen 2,3-oxidoreductase (bond-cleaving)
R00659 10 UTP:pyruvate O2-phosphotransferase
R00678 10 L-tryptophan:oxygen 2,3-oxidoreductase (decyclizing)
R00686 10 L-Phenylalanine racemase (ATP-hydrolysing)
R00687 10 ATP:L-phenylalanine adenylyltransferase
R00688 10 L-phenylalanine:NAD+ oxidoreductase (deaminating)
R00689 10 L-Phenylalanine:oxygen oxidoreductase (deaminating)
R00690 10 L-Phenylalanine:oxygen 2-oxidoreductase (decarboxylating)
R00691 10 L-Arogenate hydro-lyase (decarboxylating)
R00692 10 L-Phenylalanine(L-histidine):pyruvate aminotransferase
R00693 10 Acetyl-CoA:L-phenylalanine N-acetyltransferase
R00694 10 L-Phenylalanine:2-oxoglutarate aminotransferase
R00695 10 L-Aspartate:phenylpyruvate aminotransferase
R00698 10 Donor:hydrogen-peroxide oxidoreductase
R00699 10 L-Phenylalanine carboxy-lyase
R00715 10 N6-(L-1,3-Dicarboxypropyl)-L-lysine:NAD+ oxidoreductase(L-lysine-forming)
R00716 10 N6-(L-1,3-Dicarboxypropyl)-L-lysine:NADP+ oxidoreductase(L-lysine-forming)
R00766 10 UDPglucose:D-fructose-6-phosphate 2-alpha-D-glucosyltransferase
R00769 10 UTP:D-fructose-6-phosphate 1-phosphotransferase
R00806 10 UDPglucose:D-fructose 2-alpha-D-glucosyltransferase
R00836 10 UDPglucose:D-glucose-6-phosphate 1-alpha-D-glucosyltransferase
R00855 10 CDPglycerol phosphoglycerohydrolase
R00871 10 D-Fructose:NADP+ 5-oxidoreductase
R00910 10 L-Lysine:beta-alanine ligase (AMP-forming)
R00911 10 beta-Alanyl-L-lysine hydrolase
R00936 10 5,6,7,8-Tetrahydrofolate:NAD+ oxidoreductase
R00939 10 5,6,7,8-Tetrahydrofolate:NADP+ oxidoreductase
R00955 10 UDPglucose:alpha-D-galactose-1-phosphate uridylyltransferase
R00962 10 ITP:cytidine 5'-phosphotransferase
R00967 10 UTP:uridine 5'-phosphotransferase
R00969 10 P1,P4-Bis(5'-nucleosyl)-tetraphosphate nucleotidohydrolase
R01021 10 ATP:choline phosphotransferase
R01023 10 Acetyl-CoA:choline O-acetyltransferase
R01026 10 Acetylcholine aectylhydrolase
R01027 10 3'-Phosphoadenylylsulfate:choline sulfotransferase
R01028 10 Choline sulfate sulfohydrolase
R01030 10 sn-Glycero-3-phosphocholine glycerophosphohydrolase
R01088 10 L-leucine:NAD+ oxidoreductase(deaminating)
R01090 10 L-Leucine:2-oxoglutarate aminotransferase
R01108 10 Glutathione:dehydroascorbate oxidoreductase
R01112 10 Glutathione:dehydroascorbate oxidoreductase
R01137 10 ATP:nucleoside-diphosphate phosphatransferase
R01138 10 dATP:pyruvate O2-phosphotransferase
R01139 10 dATP:D-hexose 6-phosphotransferase
R01140 10 dATP:D-hexose 6-phosphotransferase
R01192 10 UDPgalactose:myo-inositol 1-alpha-D-galactosyltransferase
R01240 10 UDPglucose:phenol beta-D-glucosyltransferase
R01304 10 UDPglucose:4-hydroxybenzoate 4-O-beta-D-glucosyltransferase
R01330 10 dATP:D-hexose 6-phosphotransferase
R01370 10 Phenyllactate:NAD+ oxidoreductase
R01371 10 Phenyllactate:NADP+ oxidoreductase
R01375 10 L-Glutamine:phenylpyruvate aminotransferase
R01377 10 Phenylpyruvate carboxy-lyase
R01378 10 Phenylpyruvate keto-enol-isomerase
R01380 10 UTP:1-phospho-alpha-D-glucuronate uridylyltransferase
R01381 10 UTP:1-phospho-alpha-D-glucuronate uridylyltransferase
R01396 10 Carbamoyl-phosphate:L-lysine carbamoyltransferase
R01548 10 dATP:cytidine 5'-phosphotransferase
R01549 10 dATP:uridine 5'-phosphotransferase
R01582 10 D-Phenylalanine:2-oxoglutarate aminotransferase
R01620 10 Acetyl-phosphate:L-lysine N6-acetyltransferase
R01651 10 4-Methyl-2-oxopentanoate:NAD+ oxidoreductase(CoA-mehtylpropanoylating)
R01658 10 Dimethylallyl-diphosphate:isopentenyl-diphosphatedimethylallyltranstransferase
R01659 10 Dimethylallyl-diphosphate:isopentenyl-diphosphatedimethylallylcistransferase
R01663 10 dCMP aminohydrolase
R01664 10 2'-Deoxycytidine 5'-monophosphate phosphohydrolase
R01666 10 ATP:deoxycitidine 5'-phosphotransferase
R01708 10 Pyridoxine:NADP+ 4-oxidoreductase
R01711 10 Pyridoxine:oxygen oxidoreductase (deaminating)
R01722 10 UDPglucose:nicotinate N-glucosyltransferase
R01795 10 L-Phenylalanine,tetrahydrobiopterin:oxygen oxidoreductase(4-hydroxylating)
R01804 10 N-Acetylneuraminate pyruvate-lyase (pyruvate-phosphorylating)
R01805 10 N-Acetylneuraminate 9-phosphate phosphohydrolase
R01811 10 N-Acetylneuraminate pyruvate-lyase
R01847 10 UTP:Sedoheptulose 7-phosphate 1-phosphotransferase
R01909 10 ATP:pyridoxal 5'-phosphotransferase
R01910 10 Primary alcohol:(acceptor) oxidoreductase
R01911 10 pyridoxine-5'-phosphate phosphohydrolase
R01912 10 UDPglucose:pyridoxine 5'-O-beta-D-glucosyltransferase
R01941 10 3,4-Dihydroxyphenylacetaldehyde:NADP+ oxidoreductase(CoA-cinnamoylating)
R01942 10 S-Adenosyl-L-methionine:caffeoyl-CoA 3-O-methyltransferase
R01944 10 Caffeoyl-CoA:putrescine N-(3,4-dihydroxycinnamoyl)transferase
R01945 10 Caffeoyl-CoA:quinate O-(hydroxycinnamoyl)transferase
R01946 10 Caffeoyl-CoA:isocitrate 3-O-(3,4-dihydroxycinnamoyl)transferase
R01965 10 dATP:D-hexose 6-phosphotransferase
R02075 10 3,4-Dihydroxy-L-phenylalanine:oxygen 4,5-oxidoreductase(recyclizing)
R02076 10 3,4-Dihydroxy-L-phenylalanine:oxygen 2,3-oxidoreductase(recyclizing)
R02077 10 3,4-Dihydroxy-L-phenylalanine:2-oxoglutarate aminotransferase
R02078 10 L-Tyrosine,L-dopa:oxygen oxidoreductase
R02080 10 3-Hydroxy-L-tyrosine carboxy-lyase
R02091 10 dGTP:cytidine 5'-phosphotransferase
R02098 10 ATP:dTMP phosphotransferase
R02100 10 dUTP nucleotidohydrolase
R02193 10 Coniferyl aldehyde:NADP+ oxidoreductase (CoA-cinnamoylating)
R02194 10 Ferulate:CoA ligase (AMP-forming)
R02195 10 Feruloyl-CoA:quinate O-(hydroxycinnamoyl)transferase
R02204 10 L-Pipecolate:oxygen 1,6-oxidoreductase
R02235 10 Dihydrofolate:NAD+ oxidoreductase
R02236 10 Dihydrofolate:NADP+ oxidoreductase
R02238 10 Formate:dihydrofolate ligase (ADP-forming)
R02256 10 UDPglucose:trans-cinnamate beta-D-glucosyltransferase
R02274 10 5-Aminopentanoate:2-oxoglutarate aminotransferase
R02339 10 
R02370 10 Cytidine 3'-phosphate phosphohydrolase
R02382 10 Tyramine:oxygen oxidoreductase(deaminating)(flavin-containing)
R02383 10 Monophenol,L-dopa:oxygen oxidoreductase
R02384 10 S-Adenosyl-L-methionine:tyramine N-methyltransferase
R02385 10 Feruloyl-CoA:tyramine N-(hydroxycinnamoyl)transferase
R02388 10 UDPglucose:arylamine N-D-glucosyltransferase
R02410 10 Raffinose fructohydrolase
R02411 10 1-alpha-D-Galactosyl-myo-inositol:sucrose6-alpha-D-galactosyltransferase
R02445 10 flavanone,2-oxoglutarate:oxygen oxidoreductase (dehydrating)
R02446 10 flavanone lyase (decyclizing)
R02505 10 Malonyl-CoA:cinnamoyl-CoA malonyltransferase (cyclizing)
R02506 10 cinnamaldehyde:NADP+ oxidoreductase (CoA-cinnamoylating)
R02536 10 Phenylacetaldehyde:NAD+ oxidoreductase
R02537 10 Aldehyde:NADP+ oxidoreductase
R02539 10 Phenylacetate:CoA ligase
R02540 10 2-Phenylacetamide amidohydrolase
R02558 10 (R)-Prunasin beta-D-glucohydrolase
R02563 10 CDPethanolamine:L-serine ethanolaminephosphotransferase
R02634 10 
R02678 10 Indole-3-acetaldehyde:NAD+ oxidoreductase
R02681 10 indole-3-acetaldehyde:oxygen oxidoreductase
R02707 10 
R02733 10 N6-Acetyl-LL-2,6-diaminoheptanedioate amidohydrolase
R02734 10 N-Succinyl-LL-2,6-diaminoheptanedioate amidohydrolase
R02735 10 LL-2,6-Diaminoheptanedioate 2-epimerase
R02737 10 UDPglucose:D-glucose-6-phosphate 1-alpha-D-glucosyltransferase
R02861 10 
R02868 10 dATP:D-hexose 6-phosphotransferase
R02951 10 UDPglucose:trans-4-hydroxycinnamate 4-O-beta-D-glucosyltransferase
R03035 10 ATP:pantetheine-4'-phosphate adenylyltransferase
R03036 10 Dephospho-CoA nucleotidohydrolase
R03092 10 
R03093 10 3-Indoleacetonitrile aminohydrolase
R03094 10 UDPglucose:indole-3-acetate beta-D-glucosyltransferase
R03095 10 Indoleacetate:L-lysine ligase (ADP-forming)
R03096 10 Indole-3-acetamide amidohydrolase
R03171 10 3-Methyl-2-oxopentanoate:NAD+ oxidoreductase(CoA-mehtylpropanoylating)
R03186 10 
R03220 10 Coproporphyrinogen:oxygen oxidoreductase(decarboxylating)
R03238 10 UTP:D-Tagatose 6-phosphate 1-phosphotransferase
R03269 10 N-[(R)-4'-Phosphopantothenoyl]-L-cysteine carboxy-lyase
R03297 10 UDPglucose:gallate beta-D-glucosyltransferase
R03300 10 3,4-Dihydroxyphenylacetaldehyde:NAD+ oxidoreductase
R03302 10 3,4-Dihydroxyphenylacetaldehyde:NADP+ oxidoreductase
R03303 10 3,4-Dihydroxyphenylacetate:oxygen 2,3-oxidoreductase (decyclizing)
R03304 10 S-Adenosyl-L-methionine:catechol O-methyltransferase
R03358 10 Octopamine hydro-lyase (deaminating)
R03359 10 1-(4-Hydroxyphenyl)-2-(methylamino)ethanol hydro-lyase
R03393 10 D-myo-Inositol-1,4-bisphosphate 1-phosphohydrolase
R03396 10 GDP-6-deoxy-D-talose:NAD+ 4-oxidoreductase
R03397 10 GDP-6-deoxy-D-mannose:NAD+ 4-oxidoreductase
R03398 10 GDP-6-deoxy-D-talose:NADP+ 4-oxidoreductase
R03399 10 GDP-6-deoxy-D-mannose:NADP+ 4-oxidoreductase
R03418 10 1-alpha-D-Galactosyl-myo-inositol:raffinose galactosyltransferase
R03421 10 N4-(beta-N-Acetyl-D-glucosaminyl)-L-asparagine amidohydrolase
R03428 10 ATP:1D-myo-inositol-1,3,4-trisphosphate 5-phosphotransferase
R03429 10 ATP:1D-myo-inositol-1,3,4-trisphosphate 6-phosphotransferase
R03430 10 D-myo-Inositol 1,3,4,5-tetrakisphosphate 5-phosphohydrolase
R03439 10 kynurenate:oxygen oxidoreductase (hydroxylating)
R03440 10 kynurenate:oxygen oxidoreductase (hydroxylating)
R03445 10 
R03465 10 (3E)-4-(2-Carboxyphenyl)-2-oxobut-3-enoate2-carboxybenzaldehyde-lyase
R03477 10 L-Arginine:1-amino-1-deoxy-scyllo-inositol-4-phosphateamindinotransferase
R03508 10 1-(2-Carboxyphenylamino)-1-deoxy-D-ribulose-5-phosphatecarboxy-lyase(cyclizing)
R03538 10 2',3'-Cyclic UMP 3'-nucleotidohydrolase
R03541 10 Prenyl-diphosphate pyrophosphohydrolase
R03571 10 S-Adenosyl-L-methionine:5,7,4'-trihydroxyflavone4'-O-methyltransferase
R03574 10 UDPglucose:5,7,3',4'-tetrahydroxyflavone7-O-beta-D-glucosyltransferase
R03578 10 
R03579 10 N-Feruloylglycine amidohydrolase
R03580 10 
R03582 10 Indan-1-ol:NAD+ 1-oxidoreductase
R03583 10 Indan-1-ol:NADP+ 1-oxidoreductase
R03616 10 Galactosylglycerol galactohydrolase
R03625 10 UDPglucose:2-hydroxy-2-methylpropanenitrilebeta-D-glucosyltransferase
R03634 10 
R03710 10 UDPglucose:trans-2-hydroxycinnamate O-beta-D-glucosyltransferase
R03790 10 
R03792 10 
R03794 10 (S)-2-Hydroxy-2-phenylacetate,tetrahydrobiopterin:oxygenoxidoreductase (4-hydroxylating)
R03801 10 1,4-beta-D-Glucan glucohydrolase
R03821 10 NADPH:trypanathione oxidoreductase
R03908 10 2-Methyleneglutarate carboxy-methylenemethylmutase
R03947 10 S-Adenosyl-L-methionine:uroporphyrin-III C-methyltransferase
R03948 10 S-Adenosyl-L-methionine:precorrin-4 C20-methyltransferase
R03964 10 2-hydroxybiphenyl,NADH:oxygen oxidoreductase (3-hydroxylating)
R04004 10 4-Coumaryl alcohol:NADP+ oxidoreductase
R04031 10 
R04038 10 2-Isopentenyl-diphosphate:AMP delta2-isopentenyltransferase
R04143 10 ATP:S5-methyl-5-thio-D-ribose 1-phosphotransferase
R04147 10 
R04231 10 (R)-4'-Phosphopantothenate:L-cysteine ligase
R04296 10 UDPglucose:(S)-4-hydroxymandelonitrile beta-D-glucosyltransferase
R04304 10 4-Hydroxyphenylethanol:NAD+ oxidoreductase
R04306 10 
R04391 10 ATP:pantothenate 4'-phosphotransferase
R04420 10 5-Methylthio-5-deoxy-D-ribose-1-phosphate ketol-isomerase
R04460 10 L-tyrosine,NADPH:oxygen oxidoreductase (N-hydroxylating)
R04509 10 ATP:4-amino-2-methyl-5-phosphomethylpyrimidine phosphotransferase
R04512 10 3-D-Glucuronosyl-N2,6-disulfo-beta-D-glucosamine glucuronohydrolase
R04674 10 N-Methylhistamine:oxygen oxidoreductase (deaminating)(copper-containing)
R04776 10 Phenylacetyl-CoA:L-glutamine alpha-N-phenylacetyltransferase
R04777 10 
R05086 10 O-Phospho-4-hydroxy-L-threonine phospho-lyase (adding water)
R05137 10 
R05154 10 quinolin-4(1H)-one,NADH:oxygen oxidoreductase (3-oxygenating)
R05176 10 ADP-D-glycero-D-manno-heptose 6-epimerase
R05239 10 cis-3-phenylcyclohexa-3,5-diene-1,2-diol:NAD+ oxidoreductase
R05278 10 
R05292 10 cis-1,2-Dihydroxy-4-methylcyclohexa-3,5-diene-1-carboxylate:NAD+oxidoreductase (decarboxylating)
R05293 10 cis-1,2-Dihydroxy-4-methylcyclohexa-3,5-diene-1-carboxylate:NADP+oxidoreductase (decarboxylating)
R05294 10 
R05299 10 4-Methylcatechol:oxygen 1,2-oxidoreductase(decyclizing)
R05326 10 beta-D-Galactopyranosyl-(13)-N-acetyl-D-hexosamine:phosphategalactosyltransferase
R05328 10 ADP-glucose:sn-glycerol-3-phosphate 2-b-D-glucosyltransferase
R05335 10 
R05347 10 
R05348 10 
R05401 10 
R05414 10 
R05424 10 
R05431 10 
R05433 10 
R05434 10 
R05440 10 
R05468 10 
R05539 10 
R05540 10 
R05546 10 
R05549 10 
R05593 10 
R05594 10 
R05601 10 
R05681 10 NAD-dependent threonine 4-phosphate dehydrogenase
R05700 10 Coniferyl aldehyde:NAD oxidoreductase
R05701 10 Coniferyl aldehyde:NADP oxidoreductase
R05744 10 trans-ferulate:CoASH ligase (ATP-hydrolysing)
R05769 10 UDP-glucose:hydroquinone-O-b-D-glucosyltransferase
R05775 10 UDP-6-sulfo-6-deoxyglucose sulfohydrolase
R05790 10 alpha-D-mannosyl-3-phosphoglycerate phosphohydrolase
R06048 10 
R06511 10 
R06512 10 
R06524 10 S-adenosyl-L-methionine:homoprotocatechuate O-methyltransferase
R06537 10 flavonoid,NADPH:oxygen oxidoreductase (3'-hydroxylating)
R06556 10 flavanone lyase (decyclizing)
R06559 10 flavanone,NADPH:oxygen oxidoreductase
R06594 10 
R06757 10 
R06792 10 apigenin,NADPH:oxygen oxidoreductase (isoflavanone-forming)
R06822 10 
R06825 10 
R06845 10 
R06869 10 S-Adenosyl-L-methionine:phosphodimethylethanolamineN-methyltransferase
R06871 10 Phosphocholine phosphohydrolase
R06884 10 
R06885 10 
R06887 10 
R06890 10 
R06895 10 coproporphyrinogen-III:S-adenosyl-L-methionineoxidoreductase(decarboxylating)
R06912 10 
R06923 10 
R06939 10 salicylate,NADH:oxygen oxidoreductase(1-hydroxylating,decarboxylating)
R06985 10 trans-Hex-2-enoyl-CoA reductase
R07059 10 
R07141 10 2'-deoxymugineic acid:NAD+ 3''-oxidoreductase
R07142 10 2'-deoxymugineic acid:NADP+ 3''-oxidoreductase
R07190 10 L-tyrosine,NADPH:oxygen oxidoreductase (N-hydroxylating)
R07211 10 L-phenylalanine,tetrahydrobiopterin:oxygenoxidoreductase(4-hydroxylating)
R07214 10 1-aminocyclopropane-1-carboxylate oxygenase (ethylene-forming)
R07219 10 dimethyallyl diphosphate:NADP+ oxidoreductase
R07224 10 2',4,4',6'-tetrahydroxychalcone:oxygen oxidoreductase
R07238 10 S-adenosyl-L-methionine:precorrin-1 C-methyltransferase
R07242 10 S-adenosyl-L-methionine:isoliquiritigenin 2'-O-methyltransferase
R07250 10 malonyl-CoA:N-methylanthraniloyl-CoA malonyltransferase (cyclizing)
R07294 10 phenylglyoxylyl-CoA hydrolase
R07307 10 dCTP aminohydrolase (dUMP-forming)
R07392 10 S-Methyl-5-thio-D-ribulose-1-phosphate hydro-lyase
R07393 10 
R00049 11 1-O-Galloyl-beta-D-glucose:1-O-galloyl-beta-D-glucoseO-galloyltransferase
R00130 11 ATP:dephospho-CoA 3'-phosphotransferase
R00173 11 pyridoxal-5'-phosphate phosphohydrolase
R00174 11 ATP:pyridoxal 5'-phosphotransferase
R00278 11 Pyridoxine 5-phosphate:oxygen oxidoreductase (deaminating)
R00416 11 UTP:N-acetyl-alpha-D-glucosamine-1-phosphate uridylyltransferase
R00418 11 UDP-N-acetyl-D-glucosamine 4-epimerase
R00420 11 UDP-N-acetyl-D-glucosamine 2-epimerase
R00421 11 UDP-N-acetyl-D-glucosamine:NAD+ 6-oxidoreductase
R00422 11 
R00423 11 
R00501 11 
R00504 11 UDPgalactose:UDP-N-acetyl-D-glucosamine galactosephosphotransferase
R00505 11 UDP-D-galactopyranose furanomutase
R00548 11 Riboflavin-5-phosphate phosphohydrolase (acid optimum)
R00549 11 ATP:riboflavin 5'-phosphotransferase
R00550 11 D-Glucose-1-phosphate:riboflavin 5'-phosphotransferase
R00569 11 CTP diphosphohydrolase
R00570 11 ATP:nucleoside-diphosphate phosphatransferase
R00572 11 CTP:pyruvate O2-phosphotransferase
R00574 11 CTP pyriphosphate-lyase (cyclizing)
R00660 11 Phosphoenolpyruvate:UDP-N-acetyl-D-glucosamine1-carboxyvinyl-transferase
R00673 11 L-Tryotophan indole-lyase (deaminating)
R00674 11 L-Serine hydro-lyase (adding indoleglycerol-phosphate)
R00675 11 L-Tryptophan:NAD+ oxidoreductase (deaminating)
R00676 11 L-Tryptophan:NADP+ oxidoreductase (deaminating)
R00677 11 L-Tryptophan:oxygen oxidoreductase (deaminating)
R00679 11 L-Tryptophan:oxygen 2-oxidoreductase(decarboxylating)
R00681 11 L-Tryptophan:oxygen 2'-oxidoreductase (side-chain-cleaving)
R00682 11 L-Tryptophanamide amidohydrolase
R00683 11 S-Adenosyl-L-methionine:L-tryptophan 2-C-methyltransferase
R00684 11 L-Tryptophan:2-oxoglutarate aminotransferase
R00685 11 L-Tryptophan decarboxy-lyase
R00767 11 CTP:D-fructose-6-phosphate 1-phosphotransferase
R00809 11 UDPgalactose:sucrose 6F-alpha-D-galactosyltransferase
R00853 11 UDPgalactose:sn-glycerol-3-phosphate 2-alpha-D-galactosyltransferase
R00854 11 UDPgalactose:sn-glycerol-3-phosphate 1-alpha-D-galactosyltransferase
R00856 11 CTP:sn-glycerol-3-phosphate cytidylyltransferase
R00937 11 5,6,7,8-Tetrahydrofolate:NAD+ oxidoreductase
R00940 11 5,6,7,8-Tetrahydrofolate:NADP+ oxidoreductase
R00941 11 10-formyltetrahydrofolate:NADP+ oxidoreductase
R00942 11 Tetrahydrofolate:L-glutamate gamma-ligase (ADP-forming)
R00943 11 Formate:tetrahydrofolate ligase (ADP-forming)
R00944 11 10-Formyltetrahydrofolate amidohydrolase
R00945 11 5,10-Methylenetetrahydrofolate:glycine hydroxymethyltransferase
R00946 11 5-Methyltetrahydrofolate:L-homocysteine S-methyltransferase
R00956 11 CTP:D-glucose-1-phosphate cytidylyltransferase
R01020 11 
R01089 11 Acetyl-CoA:L-leucine N-acetyltransferase
R01091 11 (2S)-alpha-Leucine 2,3-aminomutase
R01117 11 CTP:N-acylneuraminate cytidylyltransferase
R01205 11 UDPgalactose:N-acetyl-D-glucosamine 4-beta-D-galactosyltransferase
R01221 11 glycine synthase
R01226 11 5,10-Methylenetetrahydrofolate:3-methyl-2-oxobutanoatehydroxymethyltransferase
R01376 11 L-Tryptophan:phenylpyruvate aminotransferase
R01384 11 UDP-D-glucuronate carboxy-lyase
R01385 11 UDPglucuronate 4-epimerase
R01386 11 
R01387 11 UDPglucuronate 5'-epimerase
R01657 11 Dimethylallyl-diphosphate:L-tryptophan dimethylallyltransferase
R01665 11 ATP:CMP phosphotransferase
R01667 11 dCDP nucleotidohydrolase
R01668 11 dCTP nucleotidohydrolase
R01707 11 Pyridoxal:NAD+ 4-oxidoreductase
R01709 11 Pyridoxal:oxygen 4-oxidoreductase
R01710 11 Pyridoxamine:oxygen oxidoreductase (deaminating)
R01712 11 Pyridoxamine:pyruvate aminotransferase
R01713 11 Pyridoxamine:oxaloacetate aminotransferase
R01732 11 Riboflavin hydrolase
R01806 11 Acetyl-CoA:N-acetylneuraminate 4-O-acetyltransferase
R01807 11 Acetyl-CoA:N-acetylneuraminate 7-O-acetyltransferase
R01808 11 Acetyl-CoA:N-acetylneuraminate 9-O-acetyltransferase
R01810 11 N-Acyl-O-acetylneuraminate O-acetylesterase
R01814 11 L-Tryptophan,tetrahydrobiopterin:oxygen oxidoreductase(5-hydroxylating)
R01846 11 CTP:Sedoheptulose 7-phosphate 1-phosphotransferase
R01890 11 CTP:choline-phosphate cytidylyltransferase
R01974 11 Indol-3-yl-pyruvate carboxy-lyase
R02003 11 Geranyl-diphosphate:isopentenyl-diphosphate geranyltrans-transferase
R02004 11 
R02006 11 Geranyl-diphosphate pyrophosphate-lyase (cyclizing,sabinene-hydrate-forming)
R02007 11 (+)-Bornyl-diphosphate lyase (decyclizing)
R02009 11 geranyldiphosphate diphosphate lyase (myrcene forming)
R02010 11 
R02011 11 
R02012 11 geranyldiphosphate diphosphate lyase (pinene forming)
R02013 11 geranyldiphosphate diphosphate lyase (limonene forming)
R02038 11 CTP:ethanolamine-phosphate cytidylyltransferase
R02173 11 Tryptamine:oxygen oxidoreductase(deaminating)(flavin-containing)
R02197 11 L-Isoleucine:oxygen oxidoreductase (deaminating)
R02198 11 L-Isoleucine:2-oxoglutarate aminotransferase
R02201 11 L-Pipecolate:NAD+ 2-oxidoreductase
R02203 11 L-Pipecolate:NADP+ 2-oxidoreductase
R02273 11 5-Aminopentanamide amidohydrolase
R02276 11 5-Acetamidopentanoate amidohydrolase
R02287 11 5-Formiminotetrahydrofolate:L-glutamate N-formiminotransferase
R02325 11 dCTP aminohydrolase
R02326 11 ATP:nucleoside-diphosphate phosphatransferase
R02327 11 dCTP:uridine 5'-phosphotransferase
R02330 11 dUTP nucleotidohydrolase
R02331 11 ATP:nucleoside-diphosphate phosphatransferase
R02332 11 dUTP:uridine 5'-phosphotransferase
R02338 11 Indole:oxygen 2,3-oxidoreductase (decyclizing)
R02340 11 (1S,2R)-1-C-(indol-3-yl)glycerol 3-phosphateD-glyceraldehyde-3-phosphate-lyase
R02371 11 dCTP:cytidine 5'-phosphotransferase
R02372 11 dUTP:cytidine 5'-phosphotransferase
R02379 11 S-Adenosyl-L-methionine:3,4-dihydroxy-trans-cinnamate3-O-methyltransferase
R02442 11 Naringenin,NADPH:oxygen oxidoreductase (3'-hydroxylating)
R02443 11 flavanone,NADPH:oxygen oxidoreductase
R02444 11 Naringenin,2-oxoglutarate:oxygen oxidoreductase (3-hydroxylating)
R02535 11 3,4-Dihydroxyphenetylamine,ascorbate:oxygen oxidoreductase(beta-hydroxylating)
R02552 11 N(alpha)-Benzyloxycarbonyl-L-leucine urethanehydrolase
R02576 11 Phenylacetyl-CoA:L-glutamine alpha-N-phenylacetyltransferase
R02591 11 sn-Glycero-3-phosphocholine cholinephosphohydrolase
R02593 11 coniferyl alcohol:NADP+ oxidoreductase
R02611 11 Phenylethylalcohol:NAD+ oxidoreductase
R02613 11 Phenethylamine:oxygen oxidoreductase (deaminating)(copper-containing)
R02615 11 Styrene-oxide isomerase
R02636 11 UDP-D-galacturonate carboxy-lyase
R02679 11 indole-3-ethanol:NAD+ oxidoreductase
R02680 11 indole-3-ethanol:NADP+ oxidoreductase
R02708 11 4-hydroxyphenylacetonitrile,NADPH:oxygen oxidoreductase(2-hydroxylating)
R02709 11 UDPglucose:4-hydroxymandelonitrile glucosyltransferase
R02722 11 L-Serine hydro-lyase (adding indoleglycerol-phosphate)
R02729 11 5-Formiminotetrahydrofolate:glycine N-formiminotransferase
R02852 11 D-2,6-Diaminohexanoic acid 5,6-aminomutase
R02897 11 UDPglucose:flavanone 7-O-beta-D-glucosyltransferase
R02921 11 CTP:D-ribitol-5-phosphate cytidylyltransferase
R02985 11 
R02997 11 Chlorogenate hydroloase
R03054 11 cinnamyl-alcohol:NADP+ oxidoreductase
R03168 11 Acetyl-CoA:N6-hydroxy-L-lysine 6-acetyltransferase
R03189 11 5-Formyltetrahydrofolate:L-glutamate N-formiminotransferase
R03222 11 Protoporphyrinogen-IX:oxygen oxidoreductase
R03237 11 CTP:D-Tagatose 6-phosphate 1-phosphotransferase
R03275 11 (3S)-3,6-Diaminohexanoate 5,6-aminomutase
R03317 11 UDP-N-acetyl-D-mannosamine:NAD+ 1-oxidoreductase
R03351 11 CTP:3-deoxy-D-manno-octulosonate cytidylyltransferase
R03373 11 4-Hydroxyphenyllactate:NAD+ oxidoreductase
R03375 11 CTP:N-methylethanolamine-phosphate cytidylyltransferase
R03394 11 D-myo-Inositol-1,4,5-trisphosphate 5-phosphohydrolase
R03433 11 ATP:1D-myo-inositol-1,4,5-trisphosphate 3-phosphotransferase
R03434 11 D-myo-Inositol 1,3,4,5-tetrakisphosphate 3-phosphohydrolase
R03466 11 1-Hydroxy-2-naphthoate:oxygen 1,2-oxidoreductase (decyclizing)
R03478 11 ATP:1D-myo-inositol-1,3,4,6-tetrakisphosphate 5-phosphotransferase
R03496 11 1-Guanidino-1-deoxy-scyllo-inositol-4-phosphate 4-phosphohydrolase
R03565 11 UDPglucose:vitexin 2''-O-beta-D-glucosyltransferase
R03587 11 S-Adenosyl-L-methionine:5,7,3',4'-tetrahydroxyflavone3'-O-methyltransferase
R03588 11 UDPglucose:5,7,3',4'-tetrahydroxyflavone7-O-beta-D-glucosyltransferase
R03589 11 UDPglucuronate:luteolin 7-O-glucuronosyltransferase
R03590 11 flavanone,2-oxoglutarate:oxygen oxidoreductase (dehydrating)
R03594 11 UDPglucose:scopoletin O-beta-D-glucosyltransferase
R03635 11 Stachyose fructohydrolase
R03640 11 Eriodictyol,2-oxoglutarate:oxygen oxidoreductase (3-hydroxylating)
R03686 11 UDPglucose:isovitexin 2''-O-beta-D-glucosyltransferase
R03733 11 L-Threonate:NAD+ 3-oxidoreductase
R03791 11 (S)-Mandelate racemase
R03802 11 1,4-beta-D-Glucan glucohydrolase
R03879 11 
R03903 11 Acetyl-CoA:D-amino-acid N-acetyltransferase
R03929 11 2',3'-Cyclic CMP 3'-nucleotidohydrolase
R03943 11 
R03950 11 S-Adenosyl-L-methionine:uroporphyrin-III C-methyltransferase
R04005 11 UDPglucose:coniferyl-alcohol 4'-beta-D-glucosyltransferase
R04006 11 4-Hydroxycinnamyl alcohol 4-D-glucoside beta-D-glucosidase
R04007 11 Donor:hydrogen-peroxide oxidoreductase
R04020 11 Indole-3-acetamide hydro-lyase
R04029 11 N6-Acetyl-L-lysine:2-oxoglutarate aminotransferase
R04030 11 O-Succinylbenzoate:CoA ligase (AMP-forming)
R04084 11 3,4-Dihydroxyphenylacetaldehyde hydro-lyase (adding dopamine)
R04093 11 3-Indoleacetaldoxime hydro-lyase
R04094 11 Thioglucoside glucohydrolase
R04117 11 
R04174 11 6-Acetamido-2-oxohexanoate amidohydrolase
R04175 11 
R04233 11 (R)-4'-Phosphopantothenate:L-cysteine ligase
R04247 11 CTP:ethanolamine-phosphate cytidylyltransferase
R04300 11 4-(2-Aminoethyl)-1,2-benzenediol:oxygenoxidoreductase(deaminating)(flavin-containing)
R04301 11 S-Adenosyl-L-methionine:catechol O-methyltransferase
R04305 11 4-Hydroxyphenylacetaldehyde hydro-lyase (adding dopamine)
R04325 11 10-Formyltetrahydrofolate:5'-phosphoribosylglycinamideformyltransferase
R04326 11 
R04409 11 1-O-trans-Cinnamoyl-beta-D-glucopyranose:alcoholO-cinnamoyltransferase
R04410 11 1-O-trans-Cinnamoyl-beta-D-glucopyranose:alcoholO-cinnamoyltransferase
R04560 11 10-Formyltetrahydrofolate:5'-phosphoribosyl-5-amino-4-imidazolecarboxamide formyltransferase
R04598 11 3,4-Dihydroxy-L-phenylalanine:oxygen 4,5-oxidoreductase(recyclizing)
R04599 11 3,4-Dihydroxy-L-phenylalanine:oxygen 4,5-oxidoreductase(recyclizing)
R04600 11 3,4-Dihydroxy-L-phenylalanine:oxygen 2,3-oxidoreductase(recyclizing)
R04601 11 3,4-Dihydroxy-L-phenylalanine:oxygen 2,3-oxidoreductase(recyclizing)
R04686 11 
R04736 11 L-2-Amino-hexano-6-lactam racemase
R04747 11 Hexanoyl-CoA:acetyl-CoA C-acyltransferase
R04868 11 Acyl-CoA:isopenicillin N N-acyltransferase
R04888 11 3-Methoxy-4-hydroxyphenylacetaldehyde:NAD+ oxidoreductase
R04889 11 3-Methoxy-4-hydroxyphenylacetaldehyde:NADP+ oxidoreductase
R04901 11 (2S)-flavan-4-ol:NADP+ 4-oxidoreductase
R04902 11 flavanone,NADPH:oxygen oxidoreductase
R04996 11 3-Methylimidazole acetaldehyde:NAD+ oxidoreductase
R05061 11 1-O-trans-Cinnamoyl-beta-D-glucopyranose:alcoholO-cinnamoyltransferase
R05083 11 
R05087 11 
R05217 11 precorrin-3A,NADH:oxygen oxidoreductase (20-hydroxylating)
R05228 11 Penicillin-N,2-oxoglutarate:oxygen oxidoreductase (ring-expanding)
R05263 11 biphenyl,NADH2:oxygen oxidoreductase (2,3-hydroxylating)
R05264 11 biphenyl,NADH:oxygen oxidoreductase (2,3-hydroxylating)
R05279 11 
R05290 11 
R05291 11 
R05300 11 4-Methylmuconolactone lyase (decyclizing)
R05301 11 penicillin-N,2-oxoglutarate:oxygen oxidoreductase (ring-expanding)
R05311 11 pimeloyl-CoA:NAD+ oxidoreductase
R05317 11 L-Tryptophan:oxygen alpha,beta-oxidoreductase
R05331 11 Isovaleryl-CoA:malonyl-CoA acyltransferase
R05425 11 
R05437 11 
R05438 11 
R05442 11 
R05443 11 
R05454 11 
R05469 11 
R05495 11 
R05538 11 
R05581 11 
R05633 11 CTP: 2-C-Methyl-D-erythritol 4-phosphate cytidylyltransferase
R05707 11 reduced-riboflavin:NADP+ oxidoreductase
R05765 11 geranyldiphosphate diphosphate lyase (pinene forming)
R05766 11 geranyldiphosphate diphosphate lyase (pinene forming)
R05783 11 mandelamide hydrolase
R05791 11 2-(beta-D-glucosyl)-sn-glycerol-3-phosphate phosphohydrolase
R05838 11 pyridoxine 5'-phosphate synthase
R05839 11 pyridoxamine:2-oxoglutarate aminotransferase
R05841 11 
R06120 11 geranyldiphosphate diphosphate lyase [(+)-(R)-limonene-forming]
R06551 11 flavanone,2-oxoglutarate:oxygen oxidoreductase (dehydrating)
R06552 11 
R06553 11 
R06554 11 
R06571 11 cinnamyl-alcohol:NADP+ oxidoreductase
R06572 11 
R06574 11 S-adenosyl-L-methionine:3,4-dihydroxy-trans-cinnamate3-O-methyltransferase
R06583 11 4-coumarate:CoA ligase (AMP-forming)
R06610 11 (2S)-flavan-4-ol:NADP+ 4-oxidoreductase
R06740 11 diamine oxidase
R06758 11 
R06762 11 
R06793 11 2,7,4'-trihydroxyisoflavanone hydro-lyase
R06821 11 malonyl-CoA:isoflavone-7-O-beta-D-glucoside 6''-O-malonyltransferase
R06844 11 
R06883 11 
R06911 11 
R06922 11 
R07185 11 2'-deoxymugineic acid,2-oxoglutarate:oxygenoxidoreductase(2-hydroxylating)
R07187 11 2'-deoxymugineic acid,2-oxoglutarate:oxygen oxidoreductase(3-hydroxylating)
R07198 11 liquiritigenin,NADPH:oxygen oxidoreductase (licodione-forming)
R07213 11 L-tryptophan,tetrahydrobiopterin:oxygenoxidoreductase(5-hydroxylating)
R07222 11 phenylacetyl-CoA:quinone oxidoreductase
R07225 11 2',3,4,4',6'-pentahydroxychalcone:oxygen oxidoreductase
R07301 11 (S)-N-acetylphenylethylamine:H2O hydrolase
R07311 11 2'-hydroxybiphenyl-2-sulfinate sulfohydrolase
R07403 11 
R07406 11 
R00091 12 CoA:NAD+ oxidoreductase
R00160 12 FAD nucleotidohydrolase
R00161 12 ATP:FMN adenylyltransferase
R00277 12 Pyridoxamine-5'-phosphate:oxygen oxidoreductase (deaminating)
R00702 12 Farnesyl-diphosphate:farnesyl-diphosphate farnesyltransferase
R01019 12 
R01120 12 
R01146 12 
R01147 12 Pyridoxamine-5'-phosphate:2-oxoglutarate aminotransferase
R01218 12 5,10-methylenetetrahydrofolate:NAD+ oxidoreductase
R01220 12 5,10-methylenetetrahydrofolate:NADP+ oxidoreductase
R01224 12 5-Methyltetrahyfrofolate:(acceptor) oxidoreductase
R01225 12 5,10-Methylenetetrahydrofolate:D-alanine 2-hydroxymethyltransferase
R01422 12 Benzoate:CoA ligase (AMP-forming)
R01471 12 UTP:alpha-D-xylose-1-phosphate uridylyltransferase
R01473 12 UDP-L-arabinose 4-epimerase
R01474 12 
R01537 12 
R01580 12 Pyridoxamine-5'-phosphate:2-oxoglutarate aminotransferase
R01653 12 
R01654 12 10-Formyltetrahydrofolate:L-glutamate ligase (ADP-forming)
R01655 12 5,10-Methenyltetrahydrofolate 5-hydrolase(decyclizing)
R01669 12 5,10-Methylenetetrahydrofolate:deoxycytidylate5'-hydroxymethyltransferase
R01670 12 5,10-Methylenetetrahydrofolate:dCMP C-methyltransferase
R01873 12 Quinate:pyrroloquinoline-quinone 5-oxidoreductase
R01971 12 Indolelactate:NAD+ oxidoreductase
R01972 12 S-Adenosyl-L-methionine:indolepyruvate C-methyltransferase
R01973 12 S-Adenosyl-L-methionine:indolepyruvate C-methyltransferase
R02061 12 trans,trans-Farnesyl-diphosphate:isopentenyl-diphosphatefarnesyltranstransferase
R02101 12 5,10-Methylenetetrahydrofolate:dUMP C-methyltransferase
R02160 12 dihydroflavonol,2-oxoglutarate:oxygen oxidoreductase
R02174 12 S-Adenosyl-L-methionine:amine N-methyltransferase
R02196 12 L-Isoleucine:NAD+ oxidoreductase(deaminating)
R02199 12 L-Isoleucine:2-oxoglutarate aminotransferase
R02200 12 Valine:(S)-3-methyl-2-oxopentanoate aminotransferase
R02221 12 Sinapate:CoA ligase (AMP-forming)
R02300 12 S-Aminomethyldihydrolipoylprotein:(6S)-tetrahydrofolateaminomethyltransferase (ammonia-forming)
R02301 12 5-Formyltetrahydrofolate cyclo-ligase (ADP-forming)
R02302 12 5-Formiminotetrahydrofolate ammonia-lyase (cyclizing)
R02303 12 ATP:farnesyl-diphosphate phosphotransferase
R02305 12 2-trans,6-trans-farnesyldiphosphate diphosphate-lyase (cyclizing,pentalenene-forming)
R02306 12 trans,trans-Farnesyl-diphosphate sesquiterpenoid-lyase
R02307 12 trans,trans-Farnesyl-diphosphate farnesyltransferase (bicyclizing)
R02310 12 trans,trans-Farnesyl-diphosphate sesquiterpenoid-lyase
R02311 12 2-trans,6-trans-Farnesyl-diphosphate diphosphate-lyase (cyclizing,(+)-delta-cadinene-forming)
R02380 12 UDPglucose:sinapate D-glucosyltransferase
R02381 12 Sinapoylcholine sinapohydrolase
R02415 12 Shikimate:pyrroloquinoline-quinone 5-oxidoreductase
R02426 12 CDPglucose 4,6-hydro-lyase
R02450 12 Phenylglyoxylate:NAD+ oxidoreductase
R02452 12 Benzoyl-CoA:glycine N-benzoyltransferase
R02468 12 (-)-Limonene,NADPH:oxygen oxidoreductase (6-hydroxylating)
R02469 12 (-)-limonene,NADPH:oxygen oxidoreductase (3-hydroxylating)
R02470 12 (-)-Limonene,NADPH:oxygen oxidoreductase (7-hydroxylating)
R02493 12 ATP:pyridoxal 5'-phosphotransferase
R02494 12 pyridoxamine-5'-phosphate phosphohydrolase
R02532 12 4-[(1R)-2-Amino-1-hydroxyethyl]-1,2-benzenediol:oxygenoxidoreductase(deaminating)(flavin-containing)
R02533 12 S-Adenosyl-L-methionine:phenylethanolamine N-methyltransferase
R02534 12 S-Adenosyl-L-methionine:catechol O-methyltransferase
R02594 12 UDPglucose:coniferyl-alcohol 4'-beta-D-glucosyltransferase
R02595 12 Coniferin beta-D-glucosidase
R02596 12 Donor:hydrogen-peroxide oxidoreductase
R02700 12 5-Hydroxy-L-tryptophan:2-oxoglutarate aminotransferase
R02701 12 5-Hydroxy-L-tryptophan decarboxy-lyase
R02702 12 5-hydroxy-L-tryptophan:oxygen 2,3-dioxygenase (indole-decyclizing)
R02931 12 S-Adenosyl-L-methionine:isoflavone 4-O'-methyltransferase
R02932 12 UDPglucose:isoflavone 7-O-beta-D-glucosyltransferase
R02992 12 4-Pyridoxolactone lactonohydrolase
R02993 12 
R03062 12 Cephalosporin-C acetylhdrolase
R03064 12 acetyl-CoA:deacetylcephalosporin-C O-acetyltransferase
R03077 12 UTP:aldose-1-phosphate nucleotidyltransferase
R03079 12 
R03123 12 cis-3,4-leucopelargonidin:NADP+ 4-oxidoreductase
R03124 12 Dihydrokaempferol,NADPH:oxygen oxidoreductase (3'-hydroxylating)
R03125 12 flavanone,NADPH:oxygen oxidoreductase
R03126 12 dihydroflavonol,2-oxoglutarate:oxygen oxidoreductase
R03191 12 UDP-N-acetylmuramate:NADP+ oxidoreductase
R03192 12 UDP-N-acetylmuramate:NADP+ oxidoreductase
R03209 12 6-Carboxyhyxanoate:CoA ligase (AMP-forming)
R03210 12 6-Carboxyhexanoyl-CoA:L-alanine C-carboxyhexanoyltransferase(decarboxylating)
R03349 12 L-erythro-3,5-diaminohexanoate:NAD+ oxidoreductase (deaminating)
R03374 12 Caffeoyl-CoA:3-(3,4-dihydroxyphenyl)lactate 2'-O-caffeoyltransferase
R03479 12 ATP:1D-myo-inositol-3,4,5,6-tetrakisphosphate 1-phosphotransferase
R03535 12 
R03623 12 S-Adenosyl-L-methionine:licodione 2'-O-methyltransferase
R03636 12 Leucocyanidin:NADP+ 4-oxidoreductase
R03637 12 taxifolin,NADH:oxygen oxidoreductase (8-hydroxylating)
R03638 12 taxifolin,NADPH:oxygen oxidoreductase (8-hydroxylating)
R03639 12 flavanone,NADPH:oxygen oxidoreductase
R03919 12 Donor:hydrogen-peroxide oxidoreductase
R03960 12 (3R)-beta-Leucine:NAD+ oxidoreductase(deaminating)
R04103 12 Penicillin amidohydrolase
R04115 12 cis-1,2-dihydronaphthalene-1,2-diol:NAD+ 1,2-oxidoreductase
R04142 12 
R04150 12 O-Succinylbenzoyl-CoA 1,4-dihydroxy-2-naphthoate-lyase
R04289 12 
R04318 12 
R04357 12 citrate:N6-acetyl-N6-hydroxy-L-lysine ligase (ADP-forming)
R04510 12 4-Carboxymethyl-4-methylbut-2-en-1,4-olide methylmutase
R04526 12 UDP-apiose:apigenin 7-O-beta-D-glucoside2''-O-beta-D-apiofuranosyltransferase
R04531 12 UDPgalactose:beta-D-galactosyl-1,4-N-acetyl-D-glucosamine3-alpha-D-galactosyltransferase
R04532 12 CMP-N-acetylneuraminate:beta-D-galactosyl-1,4-N-acetyl-beta-D--glucosamine alpha-2,6-N-acetylneuraminyltransferase
R04687 12 2,5-Diaminohexanoate:NAD+ oxidoreductase (deaminating)
R04688 12 2,5-Diaminohexanoate:NADP+ oxidoreductase (deaminating)
R04745 12 (S)-Hydroxyoctanoyl-CoA:NAD+ oxidoreductase
R04890 12 3-Methoxytyramine:oxygen oxidoreductase (deaminating)(copper-containing)
R04998 12 beta-D-Glucosyl-2-coumarinate glucohydrolase
R05039 12 Pentahydroxyflavanone,2-oxoglutarate:oxygen oxidoreductase(3-hydroxylating)
R05120 12 3-Butynoate:(pyrroloquinoline-quinone) oxidoreductase
R05123 12 S-Adenosyl-L-methionine:(RS)-norcoclaurine 6-O-methyltransferase
R05142 12 1,4-beta-D-Glucan glucohydrolase
R05180 12 S-Adenosyl-L-methionine:precorrin-3B C17-methyltransferase
R05198 12 
R05202 12 
R05214 12 S-Adenosyl-L-methionine:(RS)-norcoclaurine 6-O-methyltransferase
R05229 12 
R05230 12 
R05277 12 
R05289 12 p-Methylbenzaldehyde:NADP+ oxidoreductase
R05352 12 
R05410 12 
R05426 12 
R05455 12 
R05555 12 Farnesyl diphosphate:Isopentenyl diphosphate farnesyl transferase
R05592 12 
R05602 12 
R05632 12 
R05634 12 ATP: 4-(Cytidine 5'-diphospho)-2-C-methyl-D-erythritol2-phosphotransferase
R05649 12 
R05705 12 FMNH2:NAD+ oxidoreductase
R05706 12 FMNH2:NADP+ oxidoreductase
R05723 12 leucocyanidin,2-oxoglutarate:oxygen oxidoreductase
R05800 12 ATP:1D-myo-inositol-1,4,5-trisphosphate 6-phosphotransferase
R05801 12 ATP:1D-myo-inositol-1,4,5-trisphosphate 6-phosphotransferase
R06119 12 (R)-limonene,NADPH: oxygen oxidoreductase (6-hydroxylating)
R06223 12 
R06398 12 (+)-limonene,NADH:oxygen oxidoreductase
R06523 12 trans,trans-farnesyl-diphosphate diphosphate-lyase (cyclizing,vetispiradiene-forming)
R06540 12 leucocyanidin,2-oxoglutarate:oxygen oxidoreductase
R06564 12 S-adenosyl-L-methionine:isoflavone 4'-O-methyltransferase
R06569 12 cinnamaldehyde:NADP+ oxidoreductase (CoA-cinnamoylating)
R06570 12 cinnamyl-alcohol:NADP+ oxidoreductase
R06573 12 
R06575 12 S-adenosyl-L-methionine:3,4-dihydroxy-trans-cinnamate3-O-methyltransferase
R06576 12 S-adenosyl-L-methionine:3,4-dihydroxy-trans-cinnamate3-O-methyltransferase
R06578 12 S-adenosyl-L-methionine:caffeoyl-CoA 3-O-methyltransferase
R06606 12 formononetin,NADPH:oxygen oxidoreductase (2'-hydroxylating)
R06607 12 formononetin,NADPH:oxygen oxidoreductase (2'-hydroxylating)
R06633 12 
R06741 12 
R06759 12 
R06794 12 S-adenosyl-L-methionine:hydroxyisoflavone 7-O-methyltransferase
R06820 12 UDP-L-rhamnose:flavanone-7-O-glucoside2''-O-beta-L-rhamnosyltransferase
R06826 12 UDP-L-rhamnose:apigenin 7-O-beta-D-glucoside2''-O-beta-L-rhamnosyltransferase
R06827 12 UDP-glucuronate:luteolin-7-O-beta-D-glucuronide2''-O-glucuronosyltransferase
R06829 12 UDP-L-rhamnose:flavanone-7-O-glucoside2''-O-beta-L-rhamnosyltransferase
R06843 12 
R06894 12 
R06910 12 cis-1,2-dihydronaphthalene-1,2-diol:NAD+ 1,2-oxidoreductase
R06921 12 
R07015 12 1,2-Dihydronaphthalene-1,2-diol dehydrogenase
R07017 12 
R07020 12 beta-Naphthol, NADPH:oxygen oxidoreductase (RH-hydroxylating or-epoxidizing)
R07168 12 5-methyltetrahydrofolate:NAD+ oxidoreductase
R07175 12 CoA:NADP+ oxidoreductase
R07186 12 mugineic acid,2-oxoglutarate:oxygen oxidoreductase (3-hydroxylating)
R07263 12 
R07317 12 2,7,4'-trihydroxyisoflavanone hydro-lyase
R07353 12 6-(2-Amino-2-carboxyethyl)-7,8-dioxo-7,8-dihydroquinoline-2,4-dicarboxylate:oxygen oxidoreductase (cyclizing)
R07421 12 
R00140 13 
R00408 13 Succinate:(acceptor) oxidoreductase
R00664 13 Bezoyl-CoA:L-ornithine N-benzoyltransferase
R00807 13 Sucrose:(acceptor) 3-oxidoreductase
R00848 13 sn-Glycerol-3-phosphate:(acceptor) 2-oxidoreductase
R00924 13 Propanoyl-CoA:(acceptor) 2,3-oxidoreductase
R01175 13 Butanoyl-CoA:oxygen 2-oxidoreductase
R01222 13 5-Methyltetrahyfrofolate:(acceptor) oxidoreductase
R01257 13 (S)-Malate:(acceptor) oxidoreductase
R01567 13 ATP:thymidine 5'-phosphotransferase
R01568 13 ADP:thymidine 5'-phosphotransferase
R01569 13 Thymidylate 5'-phosphohydrolase
R01571 13 ATP:thymidine 5'-phosphotransferase
R01680 13 Lactose:(acceptor) 3-oxidoreductase
R01741 13 D-Gluconate:(acceptor) 2-oxidoreductase
R02063 13 
R02064 13 Geranylgeranyl-diphosphate pyrophosphate-lyase (cyclizing)
R02065 13 Geranylgeranyl-diphosphate:geranylgeranyl-diphosphategeranylgeranyltransferase
R02068 13 ent-Copalyl-diphosphate lyase
R02092 13 dTDP diphosphohydrolase
R02094 13 ATP:dTMP phosphotransferase
R02156 13 quercetin:oxygen 2,3-oxidoreductase (decyclizing)
R02157 13 S-Adenosyl-L-methionine:3,5,7,3',4'-pentahydroxyfavone3-O-methyltransferase
R02158 13 UDPglucose:flavonol 3-O-D-glucosyltransferase
R02159 13 3'-Phosphoadenylylsulfate:quercetin 3-sulfotransferase
R02205 13 L-Pipecolate:(acceptor) 1,6-oxidoreductase
R02220 13 2-Aminomuconate aminohydrolase
R02436 13 Quercitrin 3-L-rhamnohydrolase
R02449 13 benzoyl-CoA,NADPH:oxygen oxidoreductase (3-hydroxylating)
R02453 13 Benzoyl-CoA:anthranilate N-benzoyltransferase
R02487 13 Glutaryl-CoA:(acceptor) 2,3-oxidoreductase (decarboxylating)
R02567 13 Choline:(acceptor) 1-oxidoreductase
R02661 13 2-Methylpropanoyl-CoA:(acceptor) 2,3-oxidoreductase
R02872 13 Presqualene diphosphate:farnesyl-diphosphate farnesyltransferase
R02874 13 Squalene,hydrogen-donor:oxygen oxidoreductase (2,3-epoxidizing)
R02875 13 
R02876 13 
R02908 13 5-Hydroxytryptamine:oxygenoxidoreductase(deaminating)(flavin-containing)
R02909 13 5-hydroxytryptamine:oxygen 2,3-dioxygenase (indole-decyclizing)
R02910 13 S-Adenosyl-L-methionine:amine N-methyltransferase
R02911 13 Acetyl-CoA:aralkylamine N-acetyltransferase
R02919 13 4-[(1R)-1-Hydroxy-2-(methylamino)ethyl]-1,2-benzenediol:oxygenoxidoreductase(deaminating)(flavin-containing)
R02920 13 S-Adenosyl-L-methionine:catechol O-methyltransferase
R02925 13 D-Sorbitol:(acceptor) 1-oxidoreductase
R02954 13 Dihydrobiochanin-A:NADP+ delta2-oxidoreductase
R02968 13 naphthalene,NADH:oxygen oxidoreductase (1,2-hydroxylating)
R03006 13 formononetin,NADPH:oxygen oxidoreductase (3'-hydroxylating)
R03063 13 cephalosporin-C:2-oxoglutarate aminotransferase
R03075 13 1-O-(4-Hydroxy-3,5-dimethoxycinnamoyl)-beta-D-glucose:choline1-O-(4-Hydroxy-3,5-dimethoxycinnamoyl)transferase
R03114 13 (-)-trans-Carveol:NADP+ oxidoreductase
R03172 13 2-Methylbutanoyl-CoA:(acceptor) 2,3-oxidoreductase
R03193 13 UDP-N-acetylmuramate:L-alanine ligase (ADP-forming)
R03231 13 S-Adenosyl-L-methionine:8-amino-7-oxononanoate aminotransferase
R03261 13 (-)-trans-isopiperitenol:NAD+ oxidoreductase
R03294 13 trans-4-Hydroxy-L-proline:NAD+ oxidoreductase
R03371 13 myo-Inositol-hexakisphosphate 3-phosphohydrolase
R03372 13 myo-Inositol-hexakisphosphate 6-phosphohydrolase
R03391 13 CDP-4-dehydro-3,6-dideoxy-D-glucose:NAD+ 3-oxydoreductase
R03392 13 CDP-4-dehydro-3,6-dideoxy-D-glucose:NADP+ 3-oxydoreductase
R03534 13 2-Hydroxyglutarate:(acceptor) 2-oxidoreductase
R03604 13 Syringin beta-D-glucosidase
R03605 13 UDPglucose:coniferyl-alcohol 4'-beta-D-glucosyltransferase
R03741 13 
R03743 13 beta-Lactamhydrolase
R03811 13 
R03861 13 Sinapoyl-CoA:glucarolactone O-(hydroxycinnamoyl)transferase
R03894 13 (3S)-3-Methyl-2-oxopentanoate carboxy-lyase
R03918 13 Sinapyl alcohol:NADP+ oxidoreductase
R03945 13 Perillyl-alcohol:NAD+ oxidoreductase
R03962 13 2'-hydroxydihydrodaidzein:NADP+ 2-oxidoreductase
R04095 13 3-Methylbutanoyl-CoA:(acceptor) 2,3-oxidoreductase
R04215 13 CTP:N-acylneuraminate cytidylyltransferase
R04235 13 ATP:5-methyldeoxycytidine-5'-phosphate phosphotransferase
R04276 13 leucocyanidin,2-oxoglutarate:oxygen oxidoreductase
R04618 13 Malonyl-CoA:isoflavone-7-O-beta-D-glucoside 6''-O-malonyltransferase
R04692 13 S-adenosyl-L-methionine:(S)-coclaurine-N-methyltransferase
R04746 13 (S)-Hydroxyoctanoyl-CoA hydro-lyase
R04751 13 Hexanoyl-CoA:(acceptor) 2,3-oxidoreductase
R04880 13 3,4-Dihydroxyphenylethyleneglycol:NAD+ oxidoreductase
R04882 13 3,4-Dihydroxymandelaldehyde:NAD+ oxidoreductase
R04883 13 3,4-Dihydroxymandelaldehyde:NADP+ oxidoreductase
R04893 13 L-Normetanephrine:oxygen oxidoreductase (deaminating)(copper-containing)
R04911 13 Aryl-formylamine amidohydrolase
R04999 13 
R05035 13 S-Adenosyl-L-methionine:3,5,7,3',4'-pentahydroxyfavone3-O-methyltransferase
R05036 13 leucocyanidin,2-oxoglutarate:oxygen oxidoreductase
R05038 13 Leucodelphinidin:NADP+ 4-oxidoreductase
R05062 13 
R05067 13 
R05070 13 (R)-2,3-Dihydroxy-3-methylpentanoate hydro-lyase
R05121 13 
R05128 13 
R05129 13 
R05141 13 1,4-beta-D-Glucan glucohydrolase
R05181 13 S-adenosyl-L-methionine:precorrin-4 C11 methyltransferase
R05213 13 S-Adenosyl-L-methionine:6-O-methylnorlaudanosoline5'-O-methyltransferase
R05282 13 4-Methylbenzyl alcohol:NAD+ oxidoreductase
R05302 13 
R05427 13 
R05453 13 Acetophenone: carbon-dioxide ligase
R05488 13 
R05541 13 
R05582 13 
R05585 13 
R05637 13 2-Phospho-4-(cytidine 5'-diphospho)-2-C-methyl-D-erythritolCMP-lyase (cyclizing)
R05648 13 
R05779 13 5-Diphosphoinositol pentakisphosphate diphosphohydrolase
R05784 13 limonene-1,2-epoxide hydrolase
R05799 13 ATP:1D-myo-inositol-hexakisphosphate phosphotransferase
R06117 13 (+)-trans-carveol: NAD+ oxidoreductase
R06298 13 (+)-Copalyl-diphosphate lyase (decyclizing)
R06305 13 Geranylgeranyl-diphosphate diphosphate-lyase (cyclizing, taxadieneforming)
R06312 13 
R06321 13 
R06447 13 di-trans,poly-cis-Decaprenyl-diphosphate:isopentenyl-diphosphateundecaprenylcistransferase
R06532 13 (2R,3S)-catechin:NADP+ 4-oxidoreductase
R06538 13 flavonoid,NADPH:oxygen oxidoreductase (3'-hydroxylating)
R06539 13 dihydroflavonol,2-oxoglutarate:oxygen oxidoreductase
R06557 13 flavanone,NADPH:oxygen oxidoreductase
R06560 13 formononetin,NADPH:oxygen oxidoreductase (2'-hydroxylating)
R06561 13 formononetin,NADPH:oxygen oxidoreductase (2'-hydroxylating)
R06577 13 S-adenosyl-L-methionine:3,4-dihydroxy-trans-cinnamate3-O-methyltransferase
R06611 13 UDPglucose:flavonol 3-O-D-glucosyltransferase
R06613 13 5,10-methylenetetrahydrofolate,FADH2:dUMP C-methyltransferase
R06615 13 (2R,3S)-catechin:NADP+ 4-oxidoreductase
R06795 13 UDP-glucose:isoflavone 7-O-beta-D-glucosyltransferase
R06807 13 S-adenosyl-L-methionine:kaempferol 4'-O-methyltransferase
R06808 13 UDP-galactose:kaempferol 3-O-beta-D-galactosyltransferase
R06810 13 UDP-glucose:flavonol 7-O-beta-D-glucosyltransferase
R06828 13 UDP-glucuronate:luteolin-7-O-beta-D-diglucuronide4'-O-glucuronosyltransferase
R06842 13 
R06909 13 naphthalene,NADH:oxygen oxidoreductase (1,2-hydroxylating)
R06920 13 
R07011 13 
R07012 13 
R07013 13 (1R,2S)-naphthalene 1,2-oxide hydrolase
R07014 13 (1S,2R)-naphthalene 1,2-oxide hydrolase
R07016 13 1,2-Dihydronaphthalene-1,2-diol, NADPH:oxygen oxidoreductase(RH-hydroxylating or -epoxidizing)
R07262 13 
R07322 13 squalene mutase (cyclizing)
R07323 13 squalene mutase (cyclizing)
R07366 13 leucocyanidin,2-oxoglutarate:oxygen oxidoreductase
R07400 13 cephalosporin C:oxygen oxidoreductase (deaminating)
R07422 13 
R00139 14 
R01570 14 Thymidine:orthophosphate deoxyribosyltransferase
R02093 14 ATP:nucleoside-diphosphate phosphatransferase
R02095 14 dTTP nucleotidohydrolase
R02096 14 dTTP:cytidine 5'-phosphotransferase
R02097 14 dTTP:uridine 5'-phosphotransferase
R02632 14 3'-Phosphoadenylylsulfate:quercetin-3-sulfate 3'-sulfotransferase
R02633 14 3'-Phosphoadenylylsulfate:quercetin-3-sulfate 4'-sulfotransferase
R02783 14 UDP-N-acetylmuramoyl-L-alanine:D-glutamate ligase(ADP-forming)
R02967 14 naphthalene,NADH:oxygen oxidoreductase (1,2-hydroxylating)
R03130 14 S-Adenosyl-L-homocysteine:N-acetylserotonin O-methyltransferase
R03182 14 7,8-Diaminononanoate:carbon-dioxide cyclo-ligase
R03199 14 (S)-2,3-Epoxysqualene mutase (cyclizing, lanosterol-forming)
R03200 14 (S)-2,3-Epoxysqualene mutase (cyclizing, cycloartenol-forming)
R03201 14 
R03323 14 1-O-Sinapoyl-beta-D-glucose:(S)-malate O-sinapoyltransferase
R03776 14 trans-Oct-2-enoyl-CoA reductase
R03777 14 Octanoyl-CoA:oxygen 2-oxidoreductase
R04218 14 prephytoene diphosphate:geranylgeranyl-diphosphategeranylgeranyltransferase
R04265 14 
R04693 14 Monophenol,L-dopa:oxygen oxidoreductase
R04783 14 3-Ketolactose galactohydrolase
R04881 14 S-Adenosyl-L-methionine:catechol O-methyltransferase
R04887 14 S-Adenosyl-L-methionine:catechol O-methyltransferase
R04891 14 3-Methoxy-4-hydroxyphenylglycolaldehyde:NAD+ oxidoreductase
R04892 14 3-Methoxy-4-hydroxyphenylglycolaldehyde:NADP+ oxidoreductase
R04894 14 L-Metanephrine:oxygen oxidoreductase (deaminating)(flavin-containing)
R04900 14 UDP-L-rhamnose:flavonol-3-O-D-glucoside L-rhamnosyltransferase
R04903 14 5-Hydroxyindoleacetaldehyde:NAD+ oxidoreductase
R04904 14 5-Hydroxyindoleacetaldehyde:oxygen oxidoreductase
R04909 14 5-Hydroxykynurenamine decarboxy-lyase
R05037 14 leucocyanidin,2-oxoglutarate:oxygen oxidoreductase
R05068 14 (R)-2,3-Dihydroxy-3-methylpentanoate:NADP+ oxidoreductase(isomerizing)
R05092 14 ent-Copalyl-diphosphate diphosphate-lyase
R05130 14 
R05219 14 
R05288 14 
R05303 14 
R05323 14 S-Adenosyl-L-methionine:3',4',5,7-tetrahydroxy-3-methoxyflavone7-O-methyltransferase
R05422 14 
R05423 14 
R05452 14 Benzoyl acetate: CoA ligase
R05494 14 
R05542 14 
R05600 14 
R05642 14 
R05732 14 N-methylcoclaurine 3'-hydroxylase
R06299 14 Copalyl-diphosphate diphosphate-lyase (cyclizing)
R06300 14 Copalyl-diphosphate diphosphate-lyase (cyclizing)
R06301 14 Copalyl-diphosphate diphosphate-lyase (cyclizing)
R06302 14 Copalyl-diphosphate diphosphate-lyase (cyclizing)
R06303 14 Copalyl-diphosphate diphosphate-lyase (cyclizing)
R06304 14 Copalyl-diphosphate diphosphate-lyase (cyclizing)
R06314 14 
R06315 14 
R06366 14 Aldehyde:NAD+ oxidoreductase
R06372 14 Carvone reductase
R06374 14 
R06375 14 
R06399 14 limonene-1,2-diol:(acceptor) 2-oxidoreductase
R06466 14 
R06469 14 
R06471 14 
R06533 14 (2R,3S)-catechin:NADP+ 4-oxidoreductase
R06534 14 UDP-glucose:flavonol 3-O-D-glucosyltransferase
R06535 14 UDP-glucose:flavonol 3-O-D-glucosyltransferase
R06541 14 flavan-3-ol:NADP+ oxidoreductase
R06542 14 flavan-3-ol:NADP+ oxidoreductase
R06562 14 vestitone:NADP+ oxidoreductase
R06563 14 vestitone:NADP+ oxidoreductase
R06796 14 malonyl-CoA:isoflavone-7-O-beta-D-glucoside 6''-O-malonyltransferase
R06797 14 malonyl-CoA:flavonol-3-O-beta-D-glucoside 6''-O-malonyltransferase
R06804 14 UDP-glucose:flavonol-3-O-glucoside 2''-O-beta-D-glucosyltransferase
R06812 14 UDP-glucose:flavonol-3-O-glucoside 2''-O-beta-D-glucosyltransferase
R06814 14 UDP-D-xylose:flavonol-3-O-glycoside 2''-O-beta-D-xylosyltransferase
R06815 14 S-adenosyl-L-methionine:myricetin O-methyltransferase
R06858 14 
R06916 14 
R06919 14 
R06943 14 
R07000 14 Naphthalene, NADPH:oxygen oxidoreductase (RH-hydroxylating or-epoxidizing)
R07001 14 Naphthalene, NADPH:oxygen oxidoreductase (RH-hydroxylating or-epoxidizing)
R07002 14 RX:glutathione R-transferase
R07003 14 RX:glutathione R-transferase
R07004 14 RX:glutathione R-transferase
R07009 14 
R07010 14 
R07269 14 di-trans,poly-cis-decaprenyl-diphosphate:isopentenyl-diphosphateundecaprenylcistransferase
R07270 14 prephytoene diphosphate:geranylgeranyl-diphosphategeranylgeranyltransferase
R07401 14 
R07423 14 
R01078 15 Dethiobiotin:sulfur sulfurtransferase
R01411 15 5-Methylcytosine aminohydrolase
R01412 15 Thymine,2-oxoglutarate:oxygen oxidoreductase (7-hydroxylating)
R01414 15 5,6-Dihydrothymine:NAD+ oxidoreductase
R01415 15 5,6-Dihydrothymine:NADP+ oxidoreductase
R02328 15 dTTP:alpha-D-glucose-1-phosphate thymidylyltransferase
R02329 15 dTTP:alpha-D-galactose-1-phosphate thymidylyltransferase
R02785 15 UDP-N-acetylmuramoyl-L-alanyl-D-glutamate:L-lysine ligase(ADP-forming)
R02786 15 UDP-N-acetylmuramoyl-L-alanyl-D-glutamate:L-lysine ligase(ADP-forming)
R02788 15 UDP-N-acetylmuramoyl-L-alanyl-D-glutamate:meso-2,6-diaminoheptanedioate ligase (ADP-forming)
R02915 15 Medicarpin:NADP+ 2'-oxidoreductase
R03113 15 
R03289 15 3'-Phosphoadenylylsulfate:quercetin-3,3'-bissulfate7-sulfotransferase
R03456 15 S-Adenosyl-L-methionine:3',4',5-trihydroxy-3,7-dimethoxyflavone4'-O-methyltransferase
R03628 15 melatonin:oxygen 2,3-dioxygenase (indole-decyclizing)
R03689 15 
R03690 15 
R03765 15 
R03778 15 Octanoyl-CoA:acetyl-CoA C-acyltransferase
R03832 15 S-Adenosyl-L-methionine:3'-hydroxy-N-methyl-(S)-coclaurine4'-O-methyltransferase
R04266 15 CDP-3,6-dideoxy-D-glucose 2-epimerase
R04786 15 
R04905 15 S-Adenosyl-L-methionine:N-acetylserotonin O-methyltransferase
R04908 15 5-Hydroxykynurenamine:oxygenoxidoreductase(deaminating)(flavin-containing)
R05069 15 (S)-2-Aceto-2-hydroxybutanoate:NADP+ oxidoreductase (isomerizing)
R05150 15 precorrin-6Y:NADP+ oxidoreductase
R05349 15 
R05350 15 
R05412 15 
R05640 15 Lanosterol,NADPH:oxygen oxidoreductase (14-methyl cleaving)
R05650 15 
R05760 15 S-adenosyl-L-methionine:cycloartenol 24-C-methyltransferase
R06291 15 ent-kaur-16-ene,NADPH:oxygen oxidoreductase (hydroxylating)
R06367 15 perillic acid:CoA ligase (ADP-forming)
R06368 15 perillic acid:CoA ligase (AMP-forming)
R06377 15 
R06379 15 
R06381 15 
R06400 15 (1S,4R)-1-hydroxy-2-oxolimonene, NADPH:oxygen oxidoreductase
R06501 15 
R06536 15 UDP-glucose:flavonol 3-O-D-glucosyltransferase
R06543 15 flavan-3-ol:NADP+ oxidoreductase
R06544 15 
R06546 15 
R06566 15 
R06801 15 malonyl-CoA:anthocyanidin-3-O-beta-D-glucoside6''-O-malonyltransferase
R06802 15 
R06805 15 UDP-glucose:flavonol-3-O-beta-D-glucosyl-(1->2)-beta-D-glucoside2'''-O-beta-D-glucosyltransferase
R06809 15 3'-phosphoadenylyl-sulfate:quercetin-3,3'-bissulfate7-sulfotransferase
R06811 15 UDP-D-xylose:flavonol-3-O-glycoside 2''-O-beta-D-xylosyltransferase
R06813 15 UDP-glucose:flavonol-3-O-beta-D-glucosyl-(1->2)-beta-D-glucoside2'''-O-beta-D-glucosyltransferase
R06816 15 S-adenosyl-L-methionine:myricetin O-methyltransferase
R06817 15 malonyl-CoA:anthocyanidin-3-O-beta-D-glucoside6''-O-malonyltransferase
R06818 15 
R06859 15 
R06917 15 alcohol:NAD+ oxidoreductase
R06918 15 
R06944 15 
R07402 15 (7R)-7-(4-carboxybutanamido)cephalosporanate amidohydrolase
R07426 15 
R01074 16 Biotin:CoA ligase (AMP-forming)
R01075 16 Biotin:CoA ligase (AMP-forming)
R01076 16 Biotin-amide amidohydrolase
R01077 16 N6-D-Biotinyl-L-lysine amidohydrolase
R02771 16 dTDPglucose 4,6-hydro-lyase
R02983 16 
R02984 16 dTDPglucose 4-epimerase
R03055 16 5,6-Dihydrothymine amidohydrolase
R03816 16 
R03826 16 dTDP-D-galactose:NAD+ 6-oxidoreductase
R03831 16 (S)-Reticuline:oxygen oxidoreductase (methylene-bridge-forming)
R04151 16 (+)-cis-3,4-dihydrophenanthrene-3,4-diol:NAD+ 3,4-oxidoreductase
R04427 16 S-Adenosyl-L-methionine:zymosterol C-methyltransferase
R04572 16 UDP-N-acetylmuramoyl-L-alanyl-D-glutamyl-L-lysine:alanyl-D-alanineligase (ADP-forming)
R04573 16 UDP-N-acetylmuramoyl-L-alanyl-D-glutamyl-L-lysine:alanyl-D-alanineligase (ADP-forming)
R04617 16 UDP-N-acetylmuramoyl-L-alanyl-D-glutamyl-meso-2,6-diaminoheptanedioate:D-alanyl-D-alanine ligase(ADP-forming)
R04668 16 
R04669 16 
R04743 16 (S)-Hydroxydecanoyl-CoA:NAD+ oxidoreductase
R04787 16 
R04804 16 delta8,24-Cholestadien-3beta-ol delta7-delta8-isomerase
R05099 16 6-Oxohexanoate:NADP oxidoreductase
R05149 16 S-Adenosyl-L-methionine:1-precorrin-6Y C5,15-methyltransferase(C-12-decarboxylating)
R05211 16 S-Adenosyl-L-methionine:(RS)-1-benzyl-1,2,3,4-tetrahydroisoquinolieN- methyltransferase
R05435 16 
R05436 16 
R05544 16 
R05639 16 4,4-dimethyl-5a-cholesta-8,24-dien-3b-ol:NADP+ D14-oxidoreductase
R05729 16 alkene,NADH:oxygen oxidoreductase
R05730 16 alkene,NADH:oxygen oxidoreductase
R06292 16 ent-Kaur-16-ene,NADPH:oxygen oxidoreductase (hydroxylating)
R06369 16 2-hydroxy-4-isopropenylcyclohexane-1-carboxyl-CoA hydro-lyase
R06383 16 
R06385 16 
R06394 16 
R06513 16 
R06545 16 
R06547 16 
R06550 16 
R06803 16 UDP-glucose:pelargonidin 3-O-rutinoside5-O-beta-D-glucosyltransferase
R06806 16 4-coumaroyl-CoA:flavonol-3-O-[beta-D-glucosyl-(1->2)-beta-D-glucosyl-(1->2)-beta-D-glucoside] 6'''-O-4-coumaroyltransferase
R06819 16 UDP-glucose:cyanidin 3-O-rutinoside 5-O-beta-D-glucosyltransferase
R07150 16 dTDP-D-galactose:NADP+ 6-oxidoreductase
R07194 16 alkene,NADH:oxygen oxidoreductase
R02772 17 dTDP-4-acetamido-4,6-dideoxy-D-glucose:2-oxoglutarateaminotransferase
R02773 17 dTDP-4-amino-4,6-dideoxy-D-glucose:2-oxoglutarate aminotransferase
R02774 17 dTDP-4-dehydro-6-deoxy-D-glucose 3,5-epimerase
R03762 17 Biotinyl-5'-AMP:CoA ligase (AMP-forming)
R03834 17 (S)-scoulerine, NADPH:oxygen oxidoreductase(methylenedioxy-bridge-forming)
R03835 17 S-Adenosyl-L-methionine:(S)-scoclaurine 9-O-methyltransferase
R04329 17 
R04611 17 
R04666 17 3-Ureidoisobutyrate amidohydrolase
R04671 17 4alpha-Methylcholesta-8-en-3beta-ol delta7-delta8-isomerase
R04744 17 (S)-Hydroxydecanoyl-CoA hydro-lyase
R04798 17 
R05098 17 
R05100 17 
R05177 17 Precorrin 8X 11,12-methylmutase
R05212 17 S-Adenosyl-L-methionine:3'-hydroxy-N-methyl-(S)-coclaurine4'-O-methyltransferase
R05231 17 6-Hydroxyhexanoate:NADP+ oxidoreductase
R05283 17 6-Hydroxyhexanoate:NAD oxidoreductase
R05507 17 
R05517 17 
R05518 17 
R05543 17 
R05687 17 dTDP-4-keto-6-Deoxyglucose reductase
R05703 17 lanosterol D24-reductase
R06293 17 ent-Kaur-16-ene,NADPH:oxygen oxidoreductase (hydroxylating)
R06390 17 
R06424 17 
R06428 17 
R06437 17 
R06514 17 
R00059 18 N-(6-Aminohexanoyl)-6-aminohexanoate amidohydrolase
R02776 18 dTDP-6-deoxy-L-talose:NADP+ 4-oxidoreductase
R02777 18 dTDP-6-deoxy-L-mannose:NADP+ 4-oxidoreductase
R03278 18 trans-Cyclohexane-1,2-diol:NAD+ 1-oxidoreductase
R03310 18 5alpha-cholest-7-en-3beta-ol, NADH:oxygen 5-oxidoreductase
R03353 18 5alpha-Cholest-7-en-3beta-ol delta7-delta8-isomerase
R03722 18 (S)-Tetrahydrocolumbamine:oxigen oxidoreductase
R03750 18 
R03751 18 epsilon-Caprolactone lactonohydrolase
R04077 18 S-Adenosyl-L-methionine:5,8,13,13a-tetrahydrocolumbamine2-O-methyltransferase
R04328 18 
R04400 18 (S)-tetrahydrocolumbamine, NADPH:oxygen oxidoreductase(methylenedioxy-bridge-forming)
R04690 18 (S)-cheilanthifoline, NADPH:oxygen oxidoreductase(methylenedioxy-bridge-forming)
R04753 18 trans-Dec-2-enoyl-CoA reductase
R04754 18 Decanoyl-CoA:(acceptor) 2,3-oxidoreductase
R05224 18 
R05356 18 2-Hydroxy-cyclohexan-1-one amidohydrolase
R05526 18 
R06294 18 ent-Kaur-16-en-19-oate,NADPH:oxygen oxidoreductase (hydroxylating)
R06423 18 
R06429 18 
R06430 18 
R06438 18 
R06440 18 
R06443 18 
R06631 18 
R06960 18 
R07215 18 5alpha-cholest-7-en-3beta-ol, NADPH:oxygen 5-oxidoreductase
R00044 19 Columbamine:oxygen oxidoreductase (cyclizing)
R01451 19 Cholesterol:NAD+ delta7-oxidoreductase
R01456 19 Cholesterol:NADP+ delta7-oxidoreductase
R02231 19 Cyclohexanone,NADPH:oxygen oxidoreductase (6-hydroxylating1,2-lactonizing)
R02880 19 (S)-Tetrahydroberberine:oxigen oxidoreductase
R03279 19 trans-cyclohexane-1,2-diol:NAD+ 1-oxidoreductase
R03281 19 2-hydroxycyclohexan-1-one,NADPH:oxygen 2-oxidoreductase(1,2-lactonizing)
R03311 19 
R03448 19 1,8-Diazacyclotetradecane-2,9-dione lactamhydrolase
R03721 19 S-Adenosyl-L-methionine:columbamine O-methyltransferase
R04691 19 
R04742 19 Decanoyl-CoA:acetyl-CoA C-acyltransferase
R05516 19 
R05527 19 
R06295 19 ent-Kaur-16-en-19-oate,NADPH:oxygen oxidoreductase (hydroxylating)
R06296 19 ent-Kaur-16-en-19-oate,NADPH:oxygen oxidoreductase (hydroxylating)
R06431 19 
R06433 19 
R06439 19 
R06441 19 
R06446 19 
R06621 19 
R06622 19 
R06627 19 
R06750 19 
R06961 19 
R01452 20 
R01453 20 
R01454 20 Cholesterol:oxygen oxidoreductase (side-chain-cleaving)
R01457 20 
R01459 20 Cholesterol:oxygen oxidoreductase
R01460 20 Cholesteryl-beta-D-glucoside glucohydrolase
R01463 20 Cholesterol,NADPH:oxygen oxidoreductase (7alpha-hydroxylating)
R02229 20 cyclohexanol:NAD+ oxidoreductase
R02232 20 (1-Hydroxycyclohexan-1-yl)acetyl-CoA cyclohexanone-lyase
R02233 20 Cyclohexylamine:oxygen oxidoreductase (deaminating)
R02723 20 
R04700 20 (S)-cis-N-methylstylopine,NADPH:oxygen oxidoreductase(14-hydroxylating)
R04741 20 (S)-3-Hydroxydodecanoyl-CoA:NAD+ oxidoreductase
R05528 20 
R06297 20 ent-Kaur-16-en-19-oate,NADPH:oxygen oxidoreductase (hydroxylating)
R06432 20 
R06434 20 
R06435 20 
R06628 20 
R06962 20 
R06963 20 
R07169 20 (R)-tetrahydroberberine:NADP+ oxidoreductase
R07207 20 cholesterol,NADPH:oxygen oxidoreductase (24-hydroxylating)
R07241 20 S-adenosyl-L-methionine:protoberberine 13-C-methyltransferase
R02564 21 Cyclohexylsulfamate sulfohydrolase
R02609 21 5beta-Cholestan-3-one:NADP+ 4,5-oxidoreductase
R02610 21 5alpha-cholestan-3-one:NADP+ delta7-oxidoreductase
R03723 21 (24R,24'R)-Fucosterol-epoxide acetaldehyde-lyase
R03725 21 
R04170 21 (S)-3-Hydroxydodecanoyl-CoA hydro-lyase
R04263 21 cholest-5-ene-3beta,7alpha-diol:NAD+ 3-oxidoreductase
R04264 21 Cholest-5-ene-3beta,7alpha-diol:NAD+ 3-oxidoreductase
R04699 21 protopine,NADPH:oxygen oxidoreductase (6-hydroxylating)
R04763 21 
R04792 21 
R04793 21 
R04853 21 20alpha-Hydroxycholesterol,hydrogen-donor:oxygen oxidoreductase(17-alpha-hydroxylating)
R04854 21 20alpha-Hydroxycholesterol:oxygen oxidoreductase(side-chain-cleaving)
R04855 21 22beta-Hydroxycholesterol:oxygen oxidoreductase(side-chain-cleaving)
R05341 21 
R05529 21 
R06322 21 (gibberellin-44),2-oxoglutarate:oxygen oxidoreductase
R06436 21 
R06629 21 
R06630 21 
R06940 21 
R06945 21 
R06964 21 
R06965 21 
R07208 21 (24S)-cholest-5-ene-3beta,24-diol,NADPH:oxygenoxidoreductase(7alpha-hydroxylating)
R03856 22 trans-Dodec-2-enoyl-CoA reductase
R03857 22 Lauroyl-CoA:(acceptor) 2,3-oxidoreductase
R04100 22 3-cis-Dodecenoyl-CoA delta3-cis-delta2-trans-isomerase
R04676 22 17alpha,20alpha-Dihydroxycholesterol:oxygen oxidoreductase(side-chain-cleaving)
R04817 22 7alpha-Hydroxy-5beta-cholestan-3-one:(acceptor)delta4-oxidoreductase
R04826 22 7alpha-hydroxycholest-4-en-3-one,NADPH:oxygenoxidoreductase(12alpha-hydroxylating)
R05641 22 ergosterol:NADP+ D24(241)-oxidoreductase
R05771 22 N-cyclohexylformamide hydro-lyase
R06323 22 (gibberellin-44),2-oxoglutarate:oxygen oxidoreductase
R03327 23 17alpha-Hydroxypregnenolone:NAD+ 3-oxidoreductase
R03328 23 17alpha-Hydroxypregnenolone:NADP+ 3-oxidoreductase
R03403 23 3beta-Hydroxyandrost-5-en-17-one acetaldehyde-lyase
R03675 23 5alpha-Ergosta-7,22-diene-3beta,5-diol 5,6-hydro-lyase
R03677 23 
R03735 23 (2S,3S)-2-Hydroxytridecane-1,2,3-tricarboxylate oxaloacetate-lyase(CoA-acylating)
R03858 23 Lauroyl-CoA:acetyl-CoA C-acyltransferase
R03859 23 3-Hydroxytetradecane-1,3,4-tricarboxylate 2-oxoglutarate-lyase(CoA-acylating)
R04675 23 17alpha-Hydroxypregnenolone,hydrogen-donor:oxygen oxidoreductase(21-hydroxylating)
R04818 23 3alpha,7alpha-Dihydroxy-5beta-cholestane:NAD+ oxidoreductase(B-specific)
R04819 23 3alpha,7alpha-Dihydroxy-5beta-cholestane:NADP+ oxidoreductase(B-specific)
R04823 23 7alpha,12alpha-Dihydroxy-5beta-cholestan-3-one:(acceptor)delta4-oxidoreductase
R06335 23 
R01837 24 3beta-Hydroxyandrost-5-en-17-one:NAD+ 3-oxidoreductase
R01839 24 3beta-Hydroxyandrost-5-en-17-one:NADP+ 3-oxidoreductase
R01841 24 17alpha-Hydroxyprogesterone acetaldehyde-lyase
R03324 24 17alpha,20alpha-Dihydroxypregn-4-en-3-one:NAD+ 20-oxidoreductase
R03325 24 17alpha,20alpha-Dihydroxypregn-4-en-3-one:NADP+ 20-oxidoreductase
R03329 24 Steroid,reduced-adrenal-ferredoxin:oxygen oxidoreductase(11-hydroxylating)
R03404 24 3beta-Hydroxyandrost-5-en-17-one 3-sulfate sulfohydrolase
R03405 24 3'-phosphoadenylylsulfate:alcohol sulfotransferase
R03406 24 Androst-5-ene-3beta,17beta-diol:NAD+ oxidoreductase
R03407 24 Androst-5-ene-3beta,17beta-diol:NADP+ oxidoreductase
R03408 24 
R04739 24 (S)-3-Hydroxytetradecanoyl-CoA:NAD+ oxidoreductase
R04806 24 5beta-cholestane-3alpha,7alpha-diol,NADPH:oxygen oxidoreductase(26-hydroxylating)
R04824 24 3alpha,7alpha,12alpha-Trihydroxy-5beta-cholestane:NAD+oxidoreductase (B-specific)
R04825 24 3alpha,7alpha,12alpha-Trihydroxy-5beta-cholestane:NADP+oxidoreductase (B-specific)
R04849 24 11-Deoxycortisol delta5-delat4-isomerase
R04850 24 17alpha,21-Dihydroxypregnenolone:oxygen oxidoreductase(11-hydroxylating)
R04851 24 11-Deoxycortisol delta5-delat4-isomerase
R06325 24 
R07204 24 5beta-cholestane-3alpha,7alpha-diol,NADPH:oxygenoxidoreductase(12alpha-hydroxylating)
R01836 25 Testosterone:NAD+ oxidoreductase
R01838 25 Testosterone:NADP+ 17-oxidoreductase
R01840 25 
R02499 25 Testosterone delta5-delat4-isomerase
R02500 25 Testosterone delta5-delat4-isomerase
R02840 25 Cortisol delta5-delat4-isomerase
R02842 25 Cortisol delta5-delat4-isomerase
R04678 25 16alpha-Hydroxyandrost-4-ene-3,17-dione delta5-delat4-isomerase
R04680 25 16alpha-Hydroxyandrost-4-ene-3,17-dione delta5-delat4-isomerase
R04740 25 (S)-3-Hydroxytetradecanoyl-CoA hydro-lyase
R04805 25 
R04807 25 5beta-Cholestane-3alpha,7alpha,12alpha-triol,NADPH:oxygenoxidoreductase (26-hydroxylating)
R02501 26 
R02502 26 UDPglucuronate beta-D-glucuronosyltransferase(acceptor-unspecific)
R02834 26 Cortisol:NAD+ 11-oxidoreductase
R02836 26 Cortisol:NADP+ 11-oxidoreductase
R02837 26 Acetyl-CoA:cortisol O-acetyltransferase
R02839 26 3'-Phosphoadenylylsulfate:cortisol 21-sulfotransferase
R02841 26 11beta,17alpha,21-Trihydroxy-5beta-pregnane-3,20-dione:NADP+delta4-oxidoreductase
R03507 26 5beta-Cholestane-3alpha,7alpha,12alpha,26-tetraol:NAD+26-oxidoreductase
R03989 26 trans-Tetradec-2-enoyl-CoA reductase
R03990 26 Tetradecanoyl-CoA:(acceptor) 2,3-oxidoreductase
R04506 26 3alpha,7alpha-Dihydroxy-5beta-cholestan-26-al:NAD+ oxidoreductase
R04759 26 
R02351 27 
R02892 27 4,5alpha-dihydrocortisone:NADP+ delta4-oxidoreductase
R02893 27 17alpha,21-dihydroxy-5beta-pregnane-3,11,20-trione:NADP+delta4-oxidoreductase
R03506 27 3alpha,7alpha,12alpha-Trihydroxy-5beta-cholestan-26-al:NAD+26-oxidoreductase
R03991 27 myristoyl-CoA:acetylCoA C-myristoyltransferase
R04507 27 3alpha,7alpha-Dihydroxy-5beta-cholestanate:CoA ligase (AMP-forming)
R04761 27 
R04832 27 Urocortisol:NAD+ oxidoreductase (B-specific)
R04833 27 Urocortisol:NADP+ oxidoreductase (B-specific)
R05321 27 n-tetradecanoyl-CoA, NADPH2:O2 oxidoreductase [11-(E) desaturating]
R05322 27 n-tetradecanoyl-CoA, NADH:O2 oxidoreductase [11-(Z) desaturating]
R07216 27 n-tetradecanoyl-CoA,NADPH:O2 oxidoreductase [11-(E) desaturating]
R07217 27 n-tetradecanoyl-CoA,NADPH:O2 oxidoreductase [11-(Z) desaturating]
R02347 28 Estradiol-17alpha:NAD+ 17-oxidoreductase
R02349 28 Estradiol-17alpha:NADP+ 16-oxidoreductase
R02350 28 3'-Phosphoadenylylsulfate:estrone 3-sulfotransferase
R02352 28 Estradiol-17beta:NAD+ 17-oxidoreductase
R02353 28 Estradiol-17beta:NADP+ 17-oxidoreductase
R02354 28 
R02355 28 
R02356 28 
R02358 28 UDPglucuronate beta-D-glucuronosyltransferase(acceptor-unspecific)
R03087 28 
R03980 28 Estrone 3-sulfate sulfohydrolase
R04547 28 
R04580 28 3alpha,7alpha,12alpha-Trihydroxy-5beta-cholestanate:CoA ligase(AMP-forming)
R04737 28 (S)-3-Hydroxyhexadecanoyl-CoA:NAD+ oxidoreductase
R04829 28 Urocortisone:NAD+ oxidoreductase (B-specific)
R04830 28 Urocortisone:NADP+ oxidoreductase (B-specific)
R04834 28 Cortol:NAD+ oxidoreductase
R00535 29 3'-Phosphoadenylylsulfate:phenolic-steroid sulfotransferase
R03088 29 
R03089 29 
R03090 29 
R03091 29 UDPglucuronate beta-D-glucuronosyltransferase(acceptor-unspecific)
R04592 29 
R04681 29 Estriol:NAD+ 17-oxidoreductase
R04682 29 Estriol:NADP+ 17-oxidoreductase
R04738 29 (S)-3-Hydroxyhexadecanoyl-CoA hydro-lyase
R04762 29 
R04809 29 
R04831 29 Cortolone:NAD+ oxidoreductase
R00536 30 3'-Phosphoadenylylsulfate:phenolic-steroid sulfotransferase
R01278 30 trans-Hexadec-2-enoyl-CoA reductase
R01279 30 Palmitoyl-CoA:oxygen 2-oxidoreductase
R04353 30 UDPglucuronate beta-D-glucuronosyltransferase(acceptor-unspecific)
R04683 30 UDPglucuronate beta-D-glucuronosyltransferase(acceptor-unspecific)
R04764 30 
R04810 30 
R04813 30 (24R,25R)-3alpha,7alpha,12alpha,24-tetrahydroxy-5beta-cholestanoyl-CoA hydro-lyase
R05103 30 
R00537 31 3'-Phosphoadenylylsulfate:phenolic-steroid sulfotransferase
R01274 31 Palmitoyl-CoA hydrolase
R01277 31 hexadecanal:NAD+ oxidoreductase (CoA-acylating)
R01280 31 Palmitate:CoA ligase (AMP-forming)
R01281 31 Palmitoyl-CoA:L-serine C-palmitoyltransferase (decarboxylating)
R01927 31 
R04092 31 
R04354 31 UDPglucuronate beta-D-glucuronosyltransferase(acceptor-unspecific)
R04811 31 Propanoyl-CoA:acetyl-CoA C-acyltransferase
R04812 31 
R01703 32 Hexadecanoate:hydrogen-peroxide oxidoreductase
R01704 32 Palmitaldehyde:NAD+ oxidoreductase
R01926 32 
R01928 32 UDPgalactose:sphingosine 1-beta-galactosyltransferase
R01929 32 CDPcholine:sphingosine cholinephosphotransferase
R02462 32 Hexadecanol:NAD+ oxidoreductase
R02463 32 hexadecanal:NADP+ delta2-oxidoreductase
R02464 32 Sphinganine-1-phosphate pamlmitaldehyde-lyase
R02978 32 Sphinganine:NADP+ 3-oxidoreductase
R02979 32 
R03719 32 Propanoyl-CoA:acetyl-CoA C-acyltransferase
R04828 32 Chenodeoxyglycocholoyl-CoA:glycine N-choloyltransferase
R06516 32 sphinganine-1-phosphate palmitaldehyde-lyase
R06521 32 3-sn-phosphatidate phosphohydrolase
R02794 33 Cholate:CoA ligase (AMP-forming)
R02976 33 ATP:sphinganine 1-phosphotransferase
R03700 33 3'-Phosphoadenylylsulfate:galactosylsphingosine sulfotransferase
R03718 33 Choloyl-CoA:glycine N-choloyltransferase
R03720 33 Choloyl-CoA:glycine N-choloyltransferase
R05104 33 
R06520 33 3-sn-phosphatidate phosphohydrolase
R06525 33 Sphinganine, NADPH: oxygen oxidoreductase (4-hydroxylating)
R07296 33 choloyl-CoA hydrolase
R02792 34 3alpha,7alpha,12alpha-Trihydroxy-5beta-cholanate:NAD+7-oxidoreductase
R02793 34 3alpha,7alpha,12alpha-trihydroxy-5beta-cholanate:NADP+12-oxidoreductase
R02797 34 Taurocholate amidohydrolase
R02798 34 
R05835 34 Glycocholate amidohydrolase
R07220 34 deoxycholate:FAD oxidoreductase (7alpha-dehydroxylating)
R03495 35 12beta-hydroxysteroid:NADP+ 12-oxidoreductase
R04252 35 
R04486 35 Glycodeoxycholate amidohydrolase
R04487 35 Taurodeoxycholate amidohydrolase
R05836 35 
R07295 35 deoxycholoyl-CoA hydrolase
