# Supplementary material for: Local and global modes of drug action in biochemical networks
Source: BMC Chem Biol. 2009 Apr 7;9:4. doi: 10.1186/1472-6769-9-4 (PMC2670818; doi:10.1186/1472-6769-9-4)
Supplement: Additional File 3 — Full set of metabolic drug scopes. This archive contains the full set of metabolic drug scopes for 276 drugs from the DrugBank database and four metabolic networks. Individual files in the archive are named according to the following nomenclature: DrugBank accession number of the drug, followed by "_hsa" for human or "_ref" for reference network, followed by "_i" for irreversible or "_r" for reversible network. [file 1472-6769-9-4-S3.zip › aprd00053_hsa_i.txt]

  Expansion curve

seeds: Oxygen H2O
not identified: C03098 C02660


      compounds:

ID generation name

C00001 1 H2O
C00007 1 Oxygen
C00009 2 Orthophosphate
C00027 2 H2O2
C00013 3 Pyrophosphate
C00080 3 H+
C00704 3 O2.-


      reactions:

ID generation name

R00009 2 hydrogen-peroxide:hydrogen-peroxide oxidoreductase
R00086 2 ATP phosphohydrolase (protein-secreting)
R00004 3 Pyrophosphate phosphohydrolase
R00275 3 Superoxide:superoxide oxidoreductase
