# Supplementary material for: Local and global modes of drug action in biochemical networks
Source: BMC Chem Biol. 2009 Apr 7;9:4. doi: 10.1186/1472-6769-9-4 (PMC2670818; doi:10.1186/1472-6769-9-4)
Supplement: Additional File 3 — Full set of metabolic drug scopes. This archive contains the full set of metabolic drug scopes for 276 drugs from the DrugBank database and four metabolic networks. Individual files in the archive are named according to the following nomenclature: DrugBank accession number of the drug, followed by "_hsa" for human or "_ref" for reference network, followed by "_i" for irreversible or "_r" for reversible network. [file 1472-6769-9-4-S3.zip › aprd00053_ref_r.txt]

  Expansion curve

seeds: Oxygen H2O Benzyl isothiocyanate Benzyl thiocyanate
not identified:


      compounds:

ID generation name

C00001 1 H2O
C00007 1 Oxygen
C02660 1 Benzyl thiocyanate
C03098 1 Benzyl isothiocyanate
C00009 2 Orthophosphate
C00027 2 H2O2
C00080 2 H+
C05359 2 e-
C00013 3 Pyrophosphate
C00282 3 Hydrogen
C00704 3 O2.-
C06701 3 Phosphonate
C00536 4 Triphosphate
C02466 5 Trimetaphosphate


      reactions:

ID generation name

R00002 2 Reduced ferredoxin:dinitrogen oxidoreductase (ATP-hydrolysing)
R00009 2 hydrogen-peroxide:hydrogen-peroxide oxidoreductase
R00086 2 ATP phosphohydrolase (protein-secreting)
R00090 2 NADH:hydrogen-peroxide oxidoreductase
R04010 2 Benzyl-thiocyanate isomerase
R00004 3 Pyrophosphate phosphohydrolase
R00067 3 Reduced ferredoxin:dinitrogen oxidoreductase (ATP-hydrolysing)
R00275 3 Superoxide:superoxide oxidoreductase
R00700 3 Hydrogen:NAD+ oxidoreductase
R05746 3 phosphonate:NAD+ oxidoreductase
R07171 3 NADH:oxygen oxidoreductase
R00136 4 ATP:polyphosphate phosphotransferase
R00138 4 Triphosphate phosphohydrolase
R02504 5 Trimetaphosphate hydrolase
