# Supplementary material for: Local and global modes of drug action in biochemical networks
Source: BMC Chem Biol. 2009 Apr 7;9:4. doi: 10.1186/1472-6769-9-4 (PMC2670818; doi:10.1186/1472-6769-9-4)
Supplement: Additional File 3 — Full set of metabolic drug scopes. This archive contains the full set of metabolic drug scopes for 276 drugs from the DrugBank database and four metabolic networks. Individual files in the archive are named according to the following nomenclature: DrugBank accession number of the drug, followed by "_hsa" for human or "_ref" for reference network, followed by "_i" for irreversible or "_r" for reversible network. [file 1472-6769-9-4-S3.zip › aprd00055_hsa_i.txt]

  Expansion curve

seeds: H2O Oxygen (R)-Mevalonate (S)-3-Hydroxy-3-methylglutaryl-CoA H+
not identified:


      compounds:

ID generation name

C00001 1 H2O
C00007 1 Oxygen
C00080 1 H+
C00356 1 (S)-3-Hydroxy-3-methylglutaryl-CoA
C00418 1 (R)-Mevalonate
C00009 2 Orthophosphate
C00027 2 H2O2
C01107 2 (R)-5-Phosphomevalonate
C00013 3 Pyrophosphate
C00704 3 O2.-
C01143 3 (R)-5-Diphosphomevalonate
C00011 4 CO2
C00129 4 Isopentenyl diphosphate
C00235 5 Dimethylallyl diphosphate
C01353 5 Carbonic acid
C00341 6 Geranyl diphosphate
C00448 7 trans,trans-Farnesyl diphosphate
C00353 8 Geranylgeranyl diphosphate
C00751 8 Squalene
C03428 8 Presqualene diphosphate
C01054 9 (S)-2,3-Epoxysqualene
C01724 10 Lanosterol
C00058 11 Formate
C05108 11 14-Demethyllanosterol
C11455 11 4,4-Dimethyl-5alpha-cholesta-8,14,24-trien-3beta-ol
C05437 12 Zymosterol
C05439 13 5alpha-Cholesta-7,24-dien-3beta-ol


      reactions:

ID generation name

R00009 2 hydrogen-peroxide:hydrogen-peroxide oxidoreductase
R00086 2 ATP phosphohydrolase (protein-secreting)
R02245 2 ATP:(R)-mevalonate 5-phosphotransferase
R00004 3 Pyrophosphate phosphohydrolase
R00275 3 Superoxide:superoxide oxidoreductase
R03245 3 ATP:(R)-5-phosphomevalonate phosphotransferase
R01121 4 ATP:(R)-5-diphosphomevalonate carboxy-lyase (dehydrating)
R00132 5 Carbonic acid hydro-lyase
R01123 5 Isopentenyl-diphosphate delta3-delta2-isomerase
R01658 6
Dimethylallyl-diphosphate:isopentenyl-diphosphatedimethylallyltranstransferase
R02003 7 Geranyl-diphosphate:isopentenyl-diphosphate
geranyltrans-transferase
R00702 8 Farnesyl-diphosphate:farnesyl-diphosphate farnesyltransferase
R02061 8
trans,trans-Farnesyl-diphosphate:isopentenyl-diphosphatefarnesyltranstransferase
R06223 8
R02872 9 Presqualene diphosphate:farnesyl-diphosphate farnesyltransferase
R02874 9 Squalene,hydrogen-donor:oxygen oxidoreductase (2,3-epoxidizing)
R03199 10 (S)-2,3-Epoxysqualene mutase (cyclizing, lanosterol-forming)
R03690 11
R05640 11 Lanosterol,NADPH:oxygen oxidoreductase (14-methyl cleaving)
R04669 12
R05639 12 4,4-dimethyl-5a-cholesta-8,24-dien-3b-ol:NADP+ D14-oxidoreductase
R04804 13 delta8,24-Cholestadien-3beta-ol delta7-delta8-isomerase
