# Supplementary material for: Local and global modes of drug action in biochemical networks
Source: BMC Chem Biol. 2009 Apr 7;9:4. doi: 10.1186/1472-6769-9-4 (PMC2670818; doi:10.1186/1472-6769-9-4)
Supplement: Additional File 3 — Full set of metabolic drug scopes. This archive contains the full set of metabolic drug scopes for 276 drugs from the DrugBank database and four metabolic networks. Individual files in the archive are named according to the following nomenclature: DrugBank accession number of the drug, followed by "_hsa" for human or "_ref" for reference network, followed by "_i" for irreversible or "_r" for reversible network. [file 1472-6769-9-4-S3.zip › aprd00055_hsa_r.txt]

  Expansion curve

seeds: H2O Oxygen (R)-Mevalonate (S)-3-Hydroxy-3-methylglutaryl-CoA H+
not identified:


      compounds:

ID generation name

C00001 1 H2O
C00007 1 Oxygen
C00080 1 H+
C00356 1 (S)-3-Hydroxy-3-methylglutaryl-CoA
C00418 1 (R)-Mevalonate
C00009 2 Orthophosphate
C00027 2 H2O2
C01107 2 (R)-5-Phosphomevalonate
C00013 3 Pyrophosphate
C00164 3 Acetoacetate
C00704 3 O2.-
C01143 3 (R)-5-Diphosphomevalonate
C00011 4 CO2
C00033 4 Acetate
C00129 4 Isopentenyl diphosphate
C00288 4 HCO3-
C01089 4 (R)-3-Hydroxybutanoate
C00022 5 Pyruvate
C00084 5 Acetaldehyde
C00222 5 3-Oxopropanoate
C00227 5 Acetyl phosphate
C00235 5 Dimethylallyl diphosphate
C01353 5 Carbonic acid
C00036 6 Oxaloacetate
C00074 6 Phosphoenolpyruvate
C00149 6 (S)-Malate
C00186 6 (S)-Lactate
C00256 6 (R)-Lactate
C00341 6 Geranyl diphosphate
C00469 6 Ethanol
C00900 6 2-Acetolactate
C06010 6 (S)-2-Acetolactate
C00122 7 Fumarate
C00158 7 Citrate
C00448 7 trans,trans-Farnesyl diphosphate
C00631 7 2-Phospho-D-glycerate
C00197 8 3-Phospho-D-glycerate
C00311 8 Isocitrate
C00353 8 Geranylgeranyl diphosphate
C00417 8 cis-Aconitate
C00751 8 Squalene
C01061 8 4-Fumarylacetoacetate
C03428 8 Presqualene diphosphate
C00026 9 2-Oxoglutarate
C00236 9 3-Phospho-D-glyceroyl phosphate
C01036 9 4-Maleylacetoacetate
C01054 9 (S)-2,3-Epoxysqualene
C01159 9 2,3-Bisphospho-D-glycerate
C03232 9 3-Phosphonooxypyruvate
C05379 9 Oxalosuccinate
C00118 10 (2R)-2-Hydroxy-3-(phosphonooxy)-propanal
C00544 10 Homogentisate
C00597 10 3-Phosphoglycerate
C01724 10 Lanosterol
C00058 11 Formate
C00111 11 Glycerone phosphate
C00673 11 2-Deoxy-D-ribose 5-phosphate
C01179 11 3-(4-Hydroxyphenyl)pyruvate
C05108 11 14-Demethyllanosterol
C11455 11 4,4-Dimethyl-5alpha-cholesta-8,14,24-trien-3beta-ol
C00093 12 sn-Glycerol 3-phosphate
C00184 12 Glycerone
C00354 12 D-Fructose 1,6-bisphosphate
C01801 12 Deoxyribose
C05350 12 2-Hydroxy-3-(4-hydroxyphenyl)propenoate
C05378 12 beta-D-Fructose 1,6-bisphosphate
C05437 12 Zymosterol
C06893 12 2-Deoxy-5-keto-D-gluconic acid 6-phosphate
C00085 13 D-Fructose 6-phosphate
C00116 13 Glycerol
C05345 13 beta-D-Fructose 6-phosphate
C05439 13 5alpha-Cholesta-7,24-dien-3beta-ol
C00092 14 D-Glucose 6-phosphate
C00095 14 D-Fructose
C00231 14 D-Xylulose 5-phosphate
C00275 14 D-Mannose 6-phosphate
C00279 14 D-Erythrose 4-phosphate
C00577 14 D-Glyceraldehyde
C00665 14 beta-D-Fructose 2,6-bisphosphate
C00668 14 alpha-D-Glucose 6-phosphate
C01172 14 beta-D-Glucose 6-phosphate
C02336 14 beta-D-Fructose
C00031 15 D-Glucose
C00103 15 D-Glucose 1-phosphate
C00159 15 D-Mannose
C00199 15 D-Ribulose 5-phosphate
C00221 15 beta-D-Glucose
C00258 15 D-Glycerate
C00267 15 alpha-D-Glucose
C00281 15 Sedoheptulose 7-phosphate
C00447 15 Sedoheptulose 1,7-bisphosphate
C00636 15 D-Mannose 1-phosphate
C00794 15 D-Sorbitol
C01094 15 D-Fructose 1-phosphate
C01177 15 Inositol 1-phosphate
C01236 15 D-Glucono-1,5-lactone 6-phosphate
C04006 15 1D-myo-Inositol 3-phosphate
C05382 15 D-Sedoheptulose 7-phosphate
C00089 16 Sucrose
C00117 16 D-Ribose 5-phosphate
C00137 16 myo-Inositol
C00168 16 Hydroxypyruvate
C00185 16 Cellobiose
C00198 16 D-Glucono-1,5-lactone
C00208 16 Maltose
C00252 16 Isomaltose
C00345 16 6-Phospho-D-gluconate
C01083 16 alpha,alpha-Trehalose
C01096 16 Sorbitol 6-phosphate
C01225 16 sn-glycero-3-Phospho-1-inositol
C04063 16 D-myo-Inositol 3,4-bisphosphate
C04299 16 D-myo-Inositol 1,2-cyclic phosphate
C00121 17 D-Ribose
C00191 17 D-Glucuronate
C00620 17 alpha-D-Ribose 1-phosphate
C01146 17 2-Hydroxy-3-oxopropanoate
C01243 17 1D-myo-Inositol 1,3,4-trisphosphate
C03546 17 myo-Inositol 4-phosphate
C15585 17 myo-Inositol phosphate
C01220 18 1D-myo-Inositol 1,4-bisphosphate
C01272 18 1D-myo-Inositol 1,3,4,5-tetrakisphosphate
C03736 18 alpha-D-Ribose 5-phosphate
C04477 18 1D-myo-Inositol 1,3,4,6-tetrakisphosphate
C01245 19 D-myo-Inositol 1,4,5-trisphosphate
C11555 20 1D-myo-Inositol 1,4,5,6-tetrakisphosphate
C01284 21 1D-myo-Inositol 1,3,4,5,6-pentakisphosphate
C04520 22 1D-myo-Inositol 3,4,5,6-tetrakisphosphate
C00249 31 Hexadecanoic acid


      reactions:

ID generation name

R00009 2 hydrogen-peroxide:hydrogen-peroxide oxidoreductase
R00086 2 ATP phosphohydrolase (protein-secreting)
R02082 2 (R)-Mevalonate:NADP+ oxidoreductase (CoA acylating)
R02245 2 ATP:(R)-mevalonate 5-phosphotransferase
R00004 3 Pyrophosphate phosphohydrolase
R00275 3 Superoxide:superoxide oxidoreductase
R01360 3 (S)-3-Hydroxy-3-methylglutaryl-CoA acetoacetate-lyase
R01978 3 (S)-3-Hydroxy-3-methylglutaryl-CoA
acetoacetyl-CoA-lyase(CoA-acetylating)
R02085 3 (S)-3-Hydroxy-3-methylglutaryl-CoA hydro-lyase
R03245 3 ATP:(R)-5-phosphomevalonate phosphotransferase
R00227 4 Acetyl-CoA hydrolase
R00238 4 Acetyl-CoA:acetyl-CoA C-acetyltransferase
R01121 4 ATP:(R)-5-diphosphomevalonate carboxy-lyase (dehydrating)
R01361 4 (R)-3-Hydroxybutanoate:NAD+ oxidoreductase
R01975 4 (S)-3-Hydroxybutanoyl-CoA:NAD+ oxidoreductase
R04138 4 3-Methylcrotonoyl-CoA:carbon-dioxide ligase (ADP-forming)
R00132 5 Carbonic acid hydro-lyase
R00209 5 Pyruvate:NAD+ 2-oxidoreductase (CoA-acetylating)
R00233 5 Malonyl-CoA carboxy-lyase
R00317 5 Acetyl phosphate phosphohydrolase
R00705 5 3-Oxopropanoate:NAD+ oxidoreductase
(decarboxylating,CoA-acetylating)
R00710 5 Acetaldehyde:NAD+ oxidoreductase
R00742 5 Acetyl-CoA:carbon-dioxide ligase (ADP-forming)
R01123 5 Isopentenyl-diphosphate delta3-delta2-isomerase
R03026 5 (S)-3-Hydroxybutanoyl-CoA hydro-lyase
R04137 5 3-Hydroxyisopentyl-CoA hydro-lyase
R00006 6 2-Acetolactate pyruvate-lyase (carboxylating)
R00200 6 ATP:pyruvate O2-phosphotransferase
R00214 6 (S)-Malate:NADP+ oxidoreductase(oxaloacetate-decarboxylating)
R00226 6 (S)-2-Acetolactate pyruvate-lyase (carboxylating)
R00344 6 Pyruvate:carbon-dioxide ligase (ADP-forming)
R00703 6 (S)-Lactate:NAD+ oxidoreductase
R00704 6 (R)-Lactate:NAD+ oxidoreductase
R00754 6 Ethanol:NAD+ oxidoreductase
R01171 6 Butanoyl-CoA:(acceptor) 2,3-oxidoreductase
R01658 6
Dimethylallyl-diphosphate:isopentenyl-diphosphatedimethylallyltranstransferase
R05595 6
R00342 7 (S)-malate:NAD+ oxidoreductase
R00351 7 Citrate oxaloacetate-lyase ((pro-3S)-CH2COO- -> acetyl-CoA)
R00352 7 ATP:citrate oxaloacetate-lyase ((pro-3S)-CH2COO-
->acetyl-CoA)(ATP-dephosphorylating)
R00362 7 Citrate oxaloacetate-lyase ((pro-3S)-CH2COO- -->acetate)
R00658 7 2-Phospho-D-glucerate hydro-lyase
R01082 7 (S)-Malate hydro-lyase
R01177 7 Acetyl-CoA:acetyl-CoA C-acetyltransferase
R02003 7 Geranyl-diphosphate:isopentenyl-diphosphate
geranyltrans-transferase
R00702 8 Farnesyl-diphosphate:farnesyl-diphosphate farnesyltransferase
R01324 8 Citrate hydro-lyase
R01325 8 Citrate hydro-lyase
R01364 8 4-Fumarylacetoacetate fumarylhydrola
R01518 8 2-Phospho-D-glycerate 2,3-phosphomutase
R02061 8
trans,trans-Farnesyl-diphosphate:isopentenyl-diphosphatefarnesyltranstransferase
R04748 8 (S)-Hydroxyhexanoyl-CoA:NAD+ oxidoreductase
R06223 8
R00709 9 Isocitrate:NAD+ oxidoreductase (decarboxylating)
R01512 9 ATP:3-phospho-D-glycerate 1-phosphotransferase
R01513 9 3-Phospho-D-glycerate:NAD+ 2-oxidoreductase
R01515 9 3-Phospho-D-glyceroyl phosphate phosphohydrolase
R01516 9 3-Phospho-D-glycerate 1,2-phosphomutase
R01899 9 Isocitrate:NADP+ oxidoreductase (decarboxylating)
R01900 9 Isocitrate hydro-lyase
R02872 9 Presqualene diphosphate:farnesyl-diphosphate farnesyltransferase
R02874 9 Squalene,hydrogen-donor:oxygen oxidoreductase (2,3-epoxidizing)
R03181 9 4-Maleylacetoacetate cis-trans-isomerase
R04749 9 (S)-Hydroxyhexanoyl-CoA hydro-lyase
R00268 10 Oxalosuccinate:NADP+ oxidoreductase (decarboxylating)
R01061 10 D-Glyceraldehyde-3-phosphate:NAD+ oxidoreductase(phosphorylating)
R01662 10 3-Phospho-D-glyceroyl phosphate 2,3-phosphomutase
R02519 10 Homogentisate:oxygen 1,2-oxidoreductase (decyclizing)
R02607 10 3-Phosphoglycerate:NAD+ 2-oxidoreductase
R03199 10 (S)-2,3-Epoxysqualene mutase (cyclizing, lanosterol-forming)
R06985 10 trans-Hex-2-enoyl-CoA reductase
R01015 11 D-Glyceraldehyde-3-phosphate ketol-isomerase
R01066 11 2-Deoxy-D-ribose-5-phosphate acetaldehyde-lyase
R02521 11 4-Hydroxyphenylpyruvate:oxygen
oxidoreductase(hydroxylating,decarboxylating)
R03690 11
R04747 11 Hexanoyl-CoA:acetyl-CoA C-acyltransferase
R05640 11 Lanosterol,NADPH:oxygen oxidoreductase (14-methyl cleaving)
R00842 12 sn-Glycerol-3-phosphate:NAD+ 2-oxidoreductase
R01010 12 Glycerone phosphate phosphohydrolase (alkaline optimum)
R01011 12 ATP:glycerone phosphotransferase
R01068 12 D-Fructose-1,6-bisphosphate D-glyceraldehyde-3-phosphate-lyase
R01070 12 beta-D-fructose 1,6-bisphosphate
D-glyceraldehyde-3-phosphate-lyase
R02750 12
R03342 12 3-(4-Hydroxyphenyl)pyruvate keto-enol-isomerase
R04669 12
R04745 12 (S)-Hydroxyoctanoyl-CoA:NAD+ oxidoreductase
R05378 12 2-Deoxy-5-keto-D-gluconic acid 6-phosphate
Dihydroxyacetonephosphate-lyase
R05639 12 4,4-dimethyl-5a-cholesta-8,24-dien-3b-ol:NADP+ D14-oxidoreductase
R00756 13 ATP:D-fructose-6-phosphate 1-phosphotransferase
R00762 13 D-Fructose-1,6-bisphosphate 1-phosphohydrolase
R00847 13 ATP:glycerol 3-phosphotransferase
R04746 13 (S)-Hydroxyoctanoyl-CoA hydro-lyase
R04779 13 ATP:D-fructose-6-phosphate 1-phosphotransferase
R04780 13 beta-D-Fructose 1,6-bisphosphate 1-phosphohydrolase
R04804 13 delta8,24-Cholestadien-3beta-ol delta7-delta8-isomerase
R00760 14 ATP:D-fructose 6-phosphotransferase
R00763 14 D-Fructose-2,6-bisphosphate 2-phosphohydrolase
R00771 14 D-Glucose-6-phosphate ketol-isomerase
R00772 14 D-Mannose-6-phosphate ketol-isomerase
R00867 14 ATP:D-fructose 6-phosphotransferase
R01036 14 Glycerol:NAD+ oxidoreductase
R01067 14 D-Fructose 6-phosphate:D-glyceraldehyde-3-phosphate
glycolaldehydetransferase
R01819 14 D-Mannose-6-phosphate ketol-isomerase
R01830 14 beta-D-Fructose
6-phosphate:D-glyceraldehyde-3-phosphateglycolaldehyde transferase
R02731 14 D-Fructose-2,6-bisphosphate 2-phosphohydrolase
R02732 14 ATP:D-fructose-6-phosphate 2-phosphotransferase
R02740 14 alpha-D-Glucose 6-phosphate ketol-isomerase
R03321 14 beta-D-Glucose 6-phosphate ketol-isomerase
R03776 14 trans-Oct-2-enoyl-CoA reductase
R03920 14 ATP:D-fructose 6-phosphotransferase
R00299 15 ATP:D-glucose 6-phosphotransferase
R00303 15 D-Glucose-6-phosphate phosphohydrolase
R00835 15 D-Glucose-6-phosphate:NADP+ 1-oxoreductase
R00840 15 1L-myo-Inositol-1-phosphate lyase (isomerizing)
R00866 15 ATP:D-fructose 1-phosphotransferase
R00875 15 D-Glucitol:NAD+ 2-oxidoreductase
R00959 15 alpha-D-Glucose 1-phosphate 1,6-phosphomutase
R01326 15 ATP:D-glucose 6-phosphotransferase
R01529 15 D-Ribulose-5-phosphate 3-epimerase
R01600 15 ATP:D-glucose 6-phosphotransferase
R01752 15 D-Glyceraldehyde:NAD+ oxidoreductase
R01786 15 ATP:D-glucose 6-phosphotransferase
R01788 15 alpha-D-Glucose 6-phosphate phosphohydrolase
R01818 15 D-Mannose 6-phosphate 1,6-phosphomutase
R01827 15
Sedoheptulose-7-phosphate:D-glyceraldehyde-3-phosphateglyceronetransferase
R01829 15 Sedoheptulose 1,7-bisphosphate D-glyceraldehyde-3-phosphate-lyase
R02568 15 D-Fructose 1-phosphate D-glyceraldehyde-3-phosphate-lyase
R02736 15 beta-D-Glucose-6-phosphate:NADP+ 1-oxoreductase
R02739 15 alpha-D-Glucose 6-phosphate ketol-isomerase
R03778 15 Octanoyl-CoA:acetyl-CoA C-acyltransferase
R07324 15 1D-myo-inositol-3-phosphate lyase (isomerizing)
R07378 15
sedoheptulose-7-phosphate:D-glyceraldehyde-3-phosphateglyceronetransferase
R00010 16 alpha,alpha-Trehalose glucohydrolase
R00026 16 beta-D-Glucoside glucohydrolase
R00028 16 alpha-D-Glucoside glucohydrolase
R00801 16 alpha-D-Glucoside glucohydrolase
R00802 16 alpha-D-Glucoside glucohydrolase
R01056 16 D-Ribose-5-phosphate ketol-isomerase
R01185 16 myo-Inositol 1-phosphate phosphahydrolase
R01187 16 1D-myo-Inositol 3-phosphate phosphahydrolase
R01388 16 D-Glycerate:NADP+ 2-oxidoreductase
R01520 16 beta-D-Glucose:NAD+ 1-oxoreductase
R01528 16 6-Phospho-D-gluconate:NADP+ 2-oxidoreductase (decarboxylating)
R01602 16 alpha-D-Glucose 1-epimerase
R01641 16
Sedoheptulose-7-phosphate:D-glyceraldehyde-3-phosphateglycolaldehyde
transferase
R01718 16 Isomaltose 6-alpha-D-glucanohydrolase
R01787 16 alpha-D-Glucose:NADP+ 1-oxidoreductase
R01843 16 ATP:Sedoheptulose 7-phosphate 1-phosphotransferase
R01845 16 Sedoheptulose 1,7-bisphosphate 1-phosphohydrolase
R02035 16 6-Phospho-D-glucono-1,5-lactone lactonohydrolase
R02865 16 ATP:D-hexose 6-phosphotransferase
R03331 16 sn-Glycero-3-phospho-1-inositol inositolphosphohydrolase
R03333 16 1D-myo-Inositol-1,2-cyclic-phosphate 2-inositolphosphohydrolase
R04372 16 D-myo-Inositol-3,4-bisphosphate 4-phosphohydrolase
R04743 16 (S)-Hydroxydecanoyl-CoA:NAD+ oxidoreductase
R07246 16
sedoheptulose-7-phosphate:D-glyceraldehyde-3-phosphateglycolaldehydetransferase
R01051 17 ATP:D-ribose 5-phosphotransferase
R01057 17 D-Ribose 1,5-phosphomutase
R01184 17 myo-Inositol:oxygen oxidoreductase
R01186 17 myo-Inositol 4-phosphate phosphahydrolase
R01394 17 Hydroxypyruvate ketol-isomerase
R03427 17 D-myo-Inositol 1,3,4-trisphosphate 1-phosphohydrolase
R04744 17 (S)-Hydroxydecanoyl-CoA hydro-lyase
R07343 17 myo-inositol-phosphate phosphohydrolase
R02299 18 alpha-D-Ribose 1-phosphate 1,6-phosphomutase
R03393 18 D-myo-Inositol-1,4-bisphosphate 1-phosphohydrolase
R03428 18 ATP:1D-myo-inositol-1,3,4-trisphosphate 5-phosphotransferase
R03429 18 ATP:1D-myo-inositol-1,3,4-trisphosphate 6-phosphotransferase
R03430 18 D-myo-Inositol 1,3,4,5-tetrakisphosphate 5-phosphohydrolase
R04753 18 trans-Dec-2-enoyl-CoA reductase
R03394 19 D-myo-Inositol-1,4,5-trisphosphate 5-phosphohydrolase
R03433 19 ATP:1D-myo-inositol-1,4,5-trisphosphate 3-phosphotransferase
R03434 19 D-myo-Inositol 1,3,4,5-tetrakisphosphate 3-phosphohydrolase
R04742 19 Decanoyl-CoA:acetyl-CoA C-acyltransferase
R04741 20 (S)-3-Hydroxydodecanoyl-CoA:NAD+ oxidoreductase
R05800 20 ATP:1D-myo-inositol-1,4,5-trisphosphate 6-phosphotransferase
R04170 21 (S)-3-Hydroxydodecanoyl-CoA hydro-lyase
R05801 21 ATP:1D-myo-inositol-1,4,5-trisphosphate 6-phosphotransferase
R03479 22 ATP:1D-myo-inositol-3,4,5,6-tetrakisphosphate 1-phosphotransferase
R03856 22 trans-Dodec-2-enoyl-CoA reductase
R04100 22 3-cis-Dodecenoyl-CoA delta3-cis-delta2-trans-isomerase
R03858 23 Lauroyl-CoA:acetyl-CoA C-acyltransferase
R04739 24 (S)-3-Hydroxytetradecanoyl-CoA:NAD+ oxidoreductase
R04740 25 (S)-3-Hydroxytetradecanoyl-CoA hydro-lyase
R03989 26 trans-Tetradec-2-enoyl-CoA reductase
R03991 27 myristoyl-CoA:acetylCoA C-myristoyltransferase
R04737 28 (S)-3-Hydroxyhexadecanoyl-CoA:NAD+ oxidoreductase
R04738 29 (S)-3-Hydroxyhexadecanoyl-CoA hydro-lyase
R01278 30 trans-Hexadec-2-enoyl-CoA reductase
R01274 31 Palmitoyl-CoA hydrolase
