# Supplementary material for: Local and global modes of drug action in biochemical networks
Source: BMC Chem Biol. 2009 Apr 7;9:4. doi: 10.1186/1472-6769-9-4 (PMC2670818; doi:10.1186/1472-6769-9-4)
Supplement: Additional File 3 — Full set of metabolic drug scopes. This archive contains the full set of metabolic drug scopes for 276 drugs from the DrugBank database and four metabolic networks. Individual files in the archive are named according to the following nomenclature: DrugBank accession number of the drug, followed by "_hsa" for human or "_ref" for reference network, followed by "_i" for irreversible or "_r" for reversible network. [file 1472-6769-9-4-S3.zip › aprd00055_ref_i.txt]

  Expansion curve

seeds: H2O Oxygen (R)-Mevalonate (S)-3-Hydroxy-3-methylglutaryl-CoA H+
not identified:


      compounds:

ID generation name

C00001 1 H2O
C00007 1 Oxygen
C00080 1 H+
C00356 1 (S)-3-Hydroxy-3-methylglutaryl-CoA
C00418 1 (R)-Mevalonate
C00009 2 Orthophosphate
C00027 2 H2O2
C00282 2 Hydrogen
C00772 2 Mevaldate
C01107 2 (R)-5-Phosphomevalonate
C05359 2 e-
C00013 3 Pyrophosphate
C00164 3 Acetoacetate
C00704 3 O2.-
C01143 3 (R)-5-Diphosphomevalonate
C03761 3 3-Hydroxy-3-methylglutarate
C06701 3 Phosphonate
C00011 4 CO2
C00033 4 Acetate
C00084 4 Acetaldehyde
C00129 4 Isopentenyl diphosphate
C00207 4 Acetone
C00227 4 Acetyl phosphate
C00536 4 Triphosphate
C01089 4 (R)-3-Hydroxybutanoate
C00022 5 Pyruvate
C00058 5 Formate
C00235 5 Dimethylallyl diphosphate
C00237 5 CO
C00469 5 Ethanol
C01353 5 Carbonic acid
C01845 5 Propan-2-ol
C04546 5 (R)-3-((R)-3-Hydroxybutanoyloxy)butanoate
C00074 6 Phosphoenolpyruvate
C00149 6 (S)-Malate
C00186 6 (S)-Lactate
C00256 6 (R)-Lactate
C00341 6 Geranyl diphosphate
C00497 6 (R)-Malate
C00900 6 2-Acetolactate
C01390 6 Prenol
C02132 6 Acetylpyruvate
C02405 6 Formyl phosphate
C02569 6 Neryl diphosphate
C02612 6 (R)-2-Methylmalate
C06010 6 (S)-2-Acetolactate
C06033 6 Parapyruvate
C11811 6 1-Hydroxy-2-methyl-2-butenyl 4-diphosphate
C00036 7 Oxaloacetate
C00048 7 Glyoxylate
C00122 7 Fumarate
C00246 7 Butanoic acid
C00448 7 trans,trans-Farnesyl diphosphate
C00521 7 (-)-Limonene
C00631 7 2-Phospho-D-glycerate
C00810 7 (R)-Acetoin
C00815 7 Citramalate
C00937 7 (R)-Lactaldehyde
C01384 7 Maleic acid
C02226 7 2-Methylmaleate
C02344 7 (-)-endo-Fenchol
C02462 7 Sabinene hydrate
C02527 7 Butanoylphosphate
C02614 7 (S)-2-Methylmalate
C02798 7 3-Phosphonopyruvate
C03190 7 (+)-Bornyl-diphosphate
C04039 7 2,3-Dihydroxy-3-methylbutanoate
C04181 7 3-Hydroxy-3-methyl-2-oxobutanoic acid
C04272 7 (R)-2,3-Dihydroxy-3-methylbutanoate
C06035 7 4-Methylene-2-oxoglutarate
C06074 7 Myrcene
C06075 7 Terpinolene
C06076 7 Comphene
C06077 7 Pinene
C06099 7 (+)-Limonene
C06307 7 (-)-beta-Pinene
C06308 7 (-)-alpha-Pinene
C00042 8 Succinate
C00141 8 3-Methyl-2-oxobutanoic acid
C00158 8 Citrate
C00160 8 Glycolate
C00197 8 3-Phospho-D-glycerate
C00209 8 Oxalate
C00258 8 D-Glycerate
C00288 8 HCO3-
C00353 8 Geranylgeranyl diphosphate
C00490 8 Itaconate
C00546 8 Methylglyoxal
C00711 8 Malate
C00741 8 Diacetyl
C00751 8 Squalene
C00898 8 (R,R)-Tartaric acid
C00964 8 (-)-trans-Carveol
C01123 8 (-)-trans-Isopiperitenol
C01127 8 4-Hydroxy-2-oxoglutarate
C01146 8 2-Hydroxy-3-oxopropanoate
C01159 8 2,3-Bisphospho-D-glycerate
C01328 8 HO-
C01732 8 Mesaconate
C01769 8 (S)-Acetoin
C01771 8 2-Butenoate
C01841 8 Pentalenene
C01860 8 Trichodiene
C01989 8 3-Ethylmalate
C01990 8 3-Oxalomalate
C02004 8 Aristolochene
C02107 8 (S,S)-Tartaric acid
C02452 8 Perillyl alcohol
C02912 8 (R)-Propane-1,2-diol
C03044 8 (R,R)-Butane-2,3-diol
C03115 8 Farnesyl triphosphate
C03167 8 Phosphonoacetaldehyde
C03428 8 Presqualene diphosphate
C03981 8 2-Hydroxyethylenedicarboxylate
C05946 8 D-4-Hydroxy-2-oxoglutarate
C06031 8 D-threo-3-Methylmalate
C06032 8 D-erythro-3-Methylmalate
C06111 8 Nerolidyl diphosphate
C06159 8 2-Dehydro-3-deoxy-D-fuconate
C06394 8 (+)-delta-Cadinene
C07271 8 Limonene-1,2-epoxide
C11356 8 trans,trans,cis-Geranylgeranyl diphosphate
C11409 8 (+)-trans-Carveol
C12142 8 Vetispiradiene
C00109 9 2-Oxobutanoate
C00118 9 (2R)-2-Hydroxy-3-(phosphonooxy)-propanal
C00168 9 Hydroxypyruvate
C00222 9 3-Oxopropanoate
C00232 9 Succinate semialdehyde
C00236 9 3-Phospho-D-glyceroyl phosphate
C00266 9 Glycolaldehyde
C00311 9 Isocitrate
C00383 9 Malonate
C00417 9 cis-Aconitate
C00424 9 (S)-Lactaldehyde
C00466 9 Acetoin
C00552 9 meso-Tartaric acid
C00577 9 D-Glyceraldehyde
C00679 9 5-Dehydro-4-deoxy-D-glucarate
C01054 9 (S)-2,3-Epoxysqualene
C01088 9 (R)-3,3-Dimethylmalate
C01414 9 Casbene
C01680 9 D-Fuconate
C01767 9 (-)-Carvone
C02485 9 (-)-Isopiperitenone
C02504 9 (2S)-2-Isopropylmalate
C02576 9 Perillyl aldehyde
C02657 9 6-Methylsalicylate
C02752 9 Triacetate lactone
C03046 9 (S,S)-Butane-2,3-diol
C03232 9 3-Phosphonooxypyruvate
C03248 9 Acetylenedicarboxylate
C03427 9 Prephytoene diphosphate
C03459 9 2-Hydroxy-3-oxosuccinate
C03600 9 Carboxymethyloxysuccinate
C03921 9 2-Dehydro-3-deoxy-D-glucarate
C04574 9 di-trans,poly-cis-Undecaprenyl diphosphate
C04593 9 (2S,3R)-3-Hydroxybutane-1,2,3-tricarboxylate
C05235 9 Hydroxyacetone
C05406 9 (4S)-5-Hydroxy-2,4-dioxopentanoate
C05427 9 Phytyl diphosphate
C05999 9 Lactaldehyde
C06029 9 L-threo-3-Methylmalate
C06083 9 Tetrahymanol
C06084 9 Hopanoid
C06089 9 ent-Copalyl diphosphate
C06189 9 Cyclic 2,3-bisphospho-D-glycerate
C06309 9 Diplopterol
C06310 9 Diploptene
C06455 9 Hydroxymethylphosphonate
C07276 9 Limonene-1,2-diol
C11205 9 Hexadimethrine bromide
C11383 9 (+)-(S)-Carvone
C11893 9 Cembrene
C11894 9 Taxa-4(5),11(12)-diene
C11901 9 Copalyl diphosphate
C11902 9 syn-Copalyl diphosphate
C15499 9 Pentane-2,4-dione
C00026 10 2-Oxoglutarate
C00093 10 sn-Glycerol 3-phosphate
C00111 10 Glycerone phosphate
C00116 10 Glycerol
C00433 10 2,5-Dioxopentanoate
C00583 10 Propane-1,2-diol
C00597 10 3-Phosphoglycerate
C00673 10 2-Deoxy-D-ribose 5-phosphate
C00684 10 2-Dehydro-3-deoxy-L-arabinonate
C00804 10 Propynoate
C00818 10 D-Glucarate
C00879 10 D-Galactarate
C00975 10 Dihydroxyfumarate
C00989 10 4-Hydroxybutanoic acid
C01013 10 3-Hydroxypropanoate
C01053 10 (R)-4-Dehydropantoate
C01380 10 Ethylene glycol
C01467 10 3-Cresol
C01724 10 Lanosterol
C01757 10 Triacetate
C01902 10 Cycloartenol
C02341 10 trans-Aconitate
C02488 10 (R)-2-Ethylmalate
C02631 10 2-Isopropylmaleate
C02917 10 (S)-Propane-1,2-diol
C03548 10 trans-2,3-Epoxysuccinate
C03826 10 2-Dehydro-3-deoxy-D-xylonate
C03979 10 2-Dehydro-3-deoxy-L-rhamnonate
C04442 10 2-Dehydro-3-deoxy-6-phospho-D-gluconate
C04509 10 di-trans,poly-cis-Decaprenyl diphosphate
C05379 10 Oxalosuccinate
C05413 10 Phytoene
C05421 10 cis-Phytoene
C06001 10 (S)-3-Hydroxyisobutyrate
C06030 10 Methyloxaloacetate
C06085 10 Triterpenoid
C06086 10 Pimaradiene
C06090 10 ent-Kaurene
C08615 10 alpha-Amyrin
C08616 10 beta-Amyrin
C08628 10 Lupeol
C11412 10 (1R,4S)-Iso-dihydrocarvone
C11437 10 1-Deoxy-D-xylulose 5-phosphate
C11877 10 (+)-Sandaracopimaradiene
C11878 10 (-)-Abietadiene
C11879 10 Levopimaradiene
C11880 10 Neoabietadiene
C11881 10 Palustradiene
C11891 10 Aphidicol-16-ene
C11892 10 Aphidicol-15-ene
C11924 10 Perillic acid
C11937 10 (1S,4R)-1-Hydroxy-2-oxolimonene
C00163 11 Propanoate
C00184 11 Glycerone
C00204 11 2-Dehydro-3-deoxy-D-gluconate
C00333 11 D-Galacturonate
C00349 11 2-Methyl-3-oxopropanoate
C00354 11 D-Fructose 1,6-bisphosphate
C00479 11 Propanal
C00502 11 D-Xylonate
C00522 11 (R)-Pantoate
C00545 11 L-Arabinonate
C00623 11 Glycerol 1-phosphate
C00672 11 2-Deoxy-D-ribose 1-phosphate
C00878 11 D-Arabinonate
C00969 11 3-Hydroxypropanal
C01094 11 D-Fructose 1-phosphate
C01131 11 L-Rhamnulose 1-phosphate
C01251 11 2-Hydroxybutane-1,2,4-tricarboxylate
C01801 11 Deoxyribose
C01934 11 L-Rhamnonate
C02170 11 Methylmalonate
C02225 11 2-Methylcitrate
C02630 11 2-Hydroxyglutarate
C02670 11 D-Glucuronolactone
C02923 11 2,3-Dihydroxytoluene
C02979 11 Glycerol 2-phosphate
C03217 11 2-Hydroxy-3-oxoadipate
C03785 11 D-Tagatose 1,6-bisphosphate
C04411 11 (2R,3S)-3-Isopropylmalate
C04456 11 6-Phospho-5-dehydro-2-deoxy-D-gluconate
C05108 11 14-Demethyllanosterol
C05109 11 24,25-Dihydrolanosterol
C05378 11 beta-D-Fructose 1,6-bisphosphate
C05414 11 Phytofluene
C05437 11 Zymosterol
C06002 11 (S)-Methylmalonate semialdehyde
C06441 11 L-Xylulose 1-phosphate
C08980 11 Soyasapogenol B
C11405 11 (3R)-3-Isopropenyl-6-oxoheptanoate
C11415 11 (1S,4S)-Dihydrocarvone
C11434 11 2-C-Methyl-D-erythritol 4-phosphate
C11455 11 4,4-Dimethyl-5alpha-cholesta-8,14,24-trien-3beta-ol
C11505 11 Propene
C11872 11 Kaur-16-en-18-ol
C00085 12 D-Fructose 6-phosphate
C00191 12 D-Glucuronate
C00257 12 D-Gluconic acid
C00312 12 L-Xylulose
C00514 12 D-Mannonate
C00558 12 D-Tagaturonate
C00652 12 D-Arabinono-1,4-lactone
C00966 12 2-Dehydropantoate
C01040 12 L-Gulono-1,4-lactone
C01097 12 D-Tagatose 6-phosphate
C01114 12 L-Arabinono-1,4-lactone
C01188 12 3-Hydroxy-2-methylpropanoate
C01468 12 4-Cresol
C02266 12 D-Xylonolactone
C02457 12 Propane-1,3-diol
C02753 12 D-Xylono-1,4-lactone
C02876 12 Propanoyl phosphate
C02948 12 4-Hydroxyhexan-3-one
C02991 12 L-Rhamnono-1,4-lactone
C03932 12 5-Dehydro-2-deoxy-D-gluconate
C03947 12 Glycerol 1,2-cyclic phosphate
C04002 12 But-1-ene-1,2,4-tricarboxylate
C04225 12 (Z)-But-2-ene-1,2,3-tricarboxylate
C04236 12 (2S)-2-Isopropyl-3-oxosuccinate
C04349 12 (4S)-4,6-Dihydroxy-2,5-dioxohexanoate
C04471 12 (4S,5S)-4,5-Dihydroxy-2,6-dioxohexanoate
C05110 12 4alpha-Methylcholesta-8-en-3beta-ol
C05345 12 beta-D-Fructose 6-phosphate
C05405 12 L-Arabinono-1,5-lactone
C05430 12 zeta-Carotene
C05439 12 5alpha-Cholesta-7,24-dien-3beta-ol
C05979 12 Propane-1-ol
C06210 12 2-Hydroxy-6-keto-2,4-heptadienoate
C06430 12 D-Galacturonolactone
C11506 12 (R)-1,2-Epoxypropane
C11507 12 (S)-1,2-Epoxypropane
C11873 12 Kaur-16-en-18-al
C15508 12 1,2-Epoxypropane
C00067 13 Formaldehyde
C00092 13 D-Glucose 6-phosphate
C00095 13 D-Fructose
C00181 13 D-Xylose
C00216 13 D-Arabinose
C00231 13 D-Xylulose 5-phosphate
C00233 13 4-Methyl-2-oxopentanoate
C00259 13 L-Arabinose
C00275 13 D-Mannose 6-phosphate
C00279 13 D-Erythrose 4-phosphate
C00345 13 6-Phospho-D-gluconate
C00379 13 Xylitol
C00532 13 L-Arabitol
C00596 13 2-Hydroxy-2,4-pentadienoate
C00618 13 3-Dehydro-L-gulonate
C00629 13 2-Dehydro-D-gluconate
C00642 13 4-Hydroxyphenylacetate
C00644 13 D-Mannitol 1-phosphate
C00665 13 beta-D-Fructose 2,6-bisphosphate
C00668 13 alpha-D-Glucose 6-phosphate
C00795 13 D-Tagatose
C00800 13 L-Gulonate
C00817 13 D-Altronate
C00905 13 D-Fructuronate
C01062 13 5-Dehydro-D-gluconate
C01096 13 Sorbitol 6-phosphate
C01113 13 D-Galactose 6-phosphate
C01172 13 beta-D-Glucose 6-phosphate
C01189 13 5alpha-Cholest-7-en-3beta-ol
C01195 13 1-Phospho-alpha-D-glucuronate
C01508 13 L-Lyxose
C02024 13 D-Mannuronate
C02336 13 beta-D-Fructose
C02431 13 L-Rhamnofuranose
C03289 13 L-xylo-Hexulonolactone
C03291 13 L-Xylulose 5-phosphate
C03387 13 D-Glucurono-6,2-lactone
C03845 13 5alpha-Cholest-8-en-3beta-ol
C04053 13 5-Dehydro-4-deoxy-D-glucuronate
C05111 13 Methostenol
C05385 13 D-Glucuronate 1-phosphate
C05431 13 Neurosporene
C05662 13 Homoisocitrate
C06019 13 D-arabino-3-Hexulose 6-phosphate
C06311 13 Galactitol 1-phosphate
C06316 13 D-erythro-Ascorbate
C11874 13 Kaur-16-en-18-oic acid
C00031 14 D-Glucose
C00072 14 Ascorbate
C00103 14 D-Glucose 1-phosphate
C00132 14 Methanol
C00159 14 D-Mannose
C00199 14 D-Ribulose 5-phosphate
C00221 14 beta-D-Glucose
C00267 14 alpha-D-Glucose
C00281 14 Sedoheptulose 7-phosphate
C00309 14 D-Ribulose
C00310 14 D-Xylulose
C00322 14 2-Oxoadipate
C00392 14 Mannitol
C00447 14 Sedoheptulose 1,7-bisphosphate
C00507 14 L-Rhamnose
C00508 14 L-Ribulose
C00544 14 Homogentisate
C00636 14 D-Mannose 1-phosphate
C00663 14 beta-D-Glucose 1-phosphate
C00770 14 L-Idonate
C00794 14 D-Sorbitol
C01101 14 L-Ribulose 5-phosphate
C01112 14 D-Arabinose 5-phosphate
C01161 14 3,4-Dihydroxyphenylacetate
C01164 14 Cholesta-5,7-dien-3beta-ol
C01177 14 Inositol 1-phosphate
C01187 14 3-Deoxy-D-manno-octulosonate
C01218 14 6-Phospho-2-dehydro-D-gluconate
C01236 14 D-Glucono-1,5-lactone 6-phosphate
C01394 14 Xylose
C01697 14 Galactitol
C02214 14 (E)-Glutaconate
C02591 14 Sucrose 6-phosphate
C02780 14 2,5-Didehydro-D-gluconate
C02888 14 Sorbose 1-phosphate
C02895 14 Xylitol 5-phosphate
C03267 14 beta-D-Fructose 2-phosphate
C03393 14 4-Phospho-D-erythronate
C03394 14 Erythrulose 1-phosphate
C03589 14 4-Hydroxy-2-oxopentanoate
C03906 14 beta-L-Arabinose 1-phosphate
C04006 14 1D-myo-Inositol 3-phosphate
C04479 14 2-Hydroxy-6-oxonona-2,4-diene-1,9-dioate
C04575 14 (4R,5S)-4,5,6-Trihydroxy-2,3-dioxohexanoate
C04691 14 2-Dehydro-3-deoxy-D-arabino-heptonate 7-phosphate
C04733 14 4-(4-Deoxy-beta-D-gluc-4-enuronosyl)-D-galacturonate
C05382 14 D-Sedoheptulose 7-phosphate
C05533 14 Oxaloglutarate
C06312 14 L-Tagatose 6-phosphate
C06440 14 2-Dehydro-D-glucono-1,5-lactone
C11875 14 ent-7alpha-Hydroxykaur-16-en-19-oic acid
C14146 14 alpha-Zeacarotene
C14899 14 3-Dehydro-L-gulonate 6-phosphate
C00089 15 Sucrose
C00117 15 D-Ribose 5-phosphate
C00121 15 D-Ribose
C00124 15 D-Galactose
C00137 15 myo-Inositol
C00185 15 Cellobiose
C00187 15 Cholesterol
C00198 15 D-Glucono-1,5-lactone
C00208 15 Maltose
C00247 15 L-Sorbose
C00425 15 Dehydroascorbate
C00474 15 Ribitol
C00476 15 D-Lyxose
C00660 15 D-Glucose 1,6-bisphosphate
C00689 15 alpha,alpha'-Trehalose 6-phosphate
C00861 15 L-Rhamnulose
C00944 15 3-Dehydroquinate
C01036 15 4-Maleylacetoacetate
C01041 15 Monodehydroascorbate
C01068 15 D-Ribitol 5-phosphate
C01083 15 alpha,alpha-Trehalose
C01182 15 D-Ribulose 1,5-bisphosphate
C01225 15 sn-glycero-3-Phospho-1-inositol
C01231 15 alpha-D-Glucose 1,6-bisphosphate
C01620 15 Threonate
C01904 15 D-Arabitol
C02048 15 Laminaribiose
C02076 15 Sedoheptulose
C02360 15 2-Hydroxyadipate
C02655 15 6-Acetyl-D-glucose
C02779 15 2-Dehydro-D-glucose
C02995 15 Maltose 6'-phosphate
C03107 15 D-Glucono-1,4-lactone
C03716 15 Oxaloacetate 4-methyl ester
C04043 15 3,4-Dihydroxyphenylacetaldehyde
C04299 15 D-myo-Inositol 1,2-cyclic phosphate
C04478 15 3-Deoxy-D-manno-octulosonate 8-phosphate
C04534 15 6-Phospho-beta-D-glucosyl-(1,4)-D-glucose
C04642 15 2-Hydroxy-5-carboxymethylmuconate semialdehyde
C05396 15 Lactose 6-phosphate
C05411 15 L-Xylonate
C05412 15 L-Lyxonate
C05422 15 L-Dehydroascorbate
C05443 15 Vitamin D3
C05585 15 Gentisate aldehyde
C05593 15 3-Hydroxyphenylacetate
C06054 15 2-Oxo-3-hydroxy-4-phosphobutanoate
C06093 15 Gibberellin A12 aldehyde
C07350 15 3-Methyl-1-(2,4,6-trihydroxyphenyl)butan-1-one
C07836 15 D-glycero-D-manno-Heptose 7-phosphate
C08586 15 delta-Carotene
C11876 15 6beta,7beta-Dihydroxykaurenoic acid
C15548 15 2-alpha-D-Glucosyl-D-glucose
C15556 15 3,4-Dihydroxy-2-butanone 4-phosphate
C00243 16 Lactose
C00273 16 5-Dehydro-D-fructose
C00296 16 Quinate
C00446 16 alpha-D-Galactose 1-phosphate
C00599 16 Cholest-4-en-3-one
C00620 16 alpha-D-Ribose 1-phosphate
C00628 16 2,5-Dihydroxybenzoate
C00691 16 2,4,6/3,5-Pentahydroxycyclohexanone
C00880 16 D-Galactonate
C00988 16 2-Phosphoglycolate
C01061 16 4-Fumarylacetoacetate
C01093 16 Cellobiono-1,5-lactone
C01151 16 D-Ribose 1,5-bisphosphate
C01235 16 1-alpha-D-Galactosyl-myo-inositol
C01507 16 L-Iditol
C01685 16 D-Ribonate
C01742 16 Palatinose
C02130 16 Acetyl-maltose
C02143 16 D-threo-Aldose
C02637 16 3-Dehydroshikimate
C02669 16 D-Galactono-1,5-lactone
C02964 16 D-Glucosyl-D-mannose
C03064 16 3-Dehydro-L-threonate
C03269 16 D-galacto-Hexodialdose
C03383 16 D-Galactono-1,4-lactone
C03594 16 7alpha-Hydroxycholesterol
C03661 16 1F-beta-D-Fructosylsucrose
C03855 16 Cholesteryl-beta-D-glucoside
C04186 16 5-Carboxymethyl-2-hydroxymuconate
C04359 16 1-Deoxy-D-altro-heptulose 7-phosphate
C05399 16 Melibiitol
C05400 16 Epimelibiose
C05401 16 3-beta-D-Galactosyl-sn-glycerol
C05418 16 Cholesterol-5beta,6beta-epoxide
C05419 16 Cholesterol-5alpha,6beta-epoxide
C05433 16 alpha-Carotene
C05500 16 20alpha-Hydroxycholesterol
C05502 16 22beta-Hydroxycholesterol
C06222 16 Sedoheptulose 1-phosphate
C11472 16 D-glycero-D-manno-Heptose 1,7-bisphosphate
C11857 16 Gibberellin A12
C13550 16 24-Hydroxycholesterol
C15483 16 D-Galactonolactone
C15585 16 myo-Inositol phosphate
C00119 17 5-Phospho-alpha-D-ribose 1-diphosphate
C00230 17 3,4-Dihydroxybenzoate
C00492 17 Raffinose
C00493 17 Shikimate
C00530 17 p-Benzenediol
C01216 17 2-Dehydro-3-deoxy-D-galactonate
C01582 17 Galactose
C02167 17 Maleylpyruvate
C03091 17 5beta-Cholestan-3-one
C03238 17 5alpha-Cholestan-3-one
C03736 17 alpha-D-Ribose 5-phosphate
C04052 17 5-Carboxy-2-oxohept-3-enedioate
C04287 17 3,5/4-Trihydroxycyclohexa-1,2-dione
C05425 17 3beta,5alpha,6beta-Cholestanetriol
C05455 17 7alpha-Hydroxycholest-4-en-3-one
C05499 17 17alpha,20alpha-Dihydroxycholesterol
C05501 17 20alpha,22beta-Dihydroxycholesterol
C06891 17 D-2,3-Diketo 4-deoxy-epi-inositol
C07838 17 D-glycero-D-manno-Heptose 1-phosphate
C08601 17 Lutein
C10906 17 D-Fructose
C11860 17 Gibberellin A15 open lactone
C15518 17 (24S)-Cholest-5-ene-3beta,7alpha,24-triol
C00090 18 Catechol
C00156 18 4-Hydroxybenzoate
C00472 18 p-Benzoquinone
C01163 18 3-Carboxy-cis,cis-muconate
C01286 18 2-Dehydro-3-deoxy-D-galactonate 6-phosphate
C01613 18 Stachyose
C02373 18 4-Methylpentanal
C02514 18 3-Fumarylpyruvate
C02652 18 5-Dehydroshikimate
C02814 18 Benzene-1,2,4-triol
C03063 18 2-Oxohept-3-enedioate
C03175 18 Shikimate 3-phosphate
C03223 18 3,4-Dihydroxyphthalate
C03971 18 1F-alpha-D-Galactosylraffinose
C04484 18 4-Carboxy-2-hydroxymuconate semialdehyde
C05138 18 17alpha-Hydroxypregnenolone
C05402 18 Melibiose
C05451 18 7alpha-Hydroxy-5beta-cholestan-3-one
C05457 18 7alpha,12alpha-Dihydroxycholest-4-en-3-one
C05600 18 2-Hydroxyhepta-2,4-dienedioate
C06603 18 cis,trans-4-Hydroxymuconic semialdehyde
C06892 18 2-Deoxy-5-keto-D-gluconic acid
C11861 18 Gibberellin A24
C00180 19 Benzoate
C00251 19 Chorismate
C00633 19 4-Hydroxybenzaldehyde
C00682 19 2-Hydroxymuconate semialdehyde
C01176 19 17alpha-Hydroxyprogesterone
C01227 19 3beta-Hydroxyandrost-5-en-17-one
C01269 19 5-O-(1-Carboxyvinyl)-3-phosphoshikimate
C01278 19 2-Carboxy-2,5-dihydro-5-oxofuran-2-acetate
C02222 19 2-Maleylacetate
C02351 19 1,2-Benzoquinone
C02480 19 cis,cis-Muconate
C03676 19 3-Hydroxy-cis,cis-muconate
C03861 19 Dibenzo[1,4]dioxin-2,3-dione
C04221 19 trans-1,2-Dihydrobenzene-1,2-diol
C04324 19 4-Carboxy-2-hydroxy-cis,cis-muconate
C04553 19 3-Carboxy-2,5-dihydro-5-oxofuran-2-acetate
C04634 19 1,6-Dihydroxycyclohexa-2,4-diene-1-carboxylate
C05375 19 2-Hydroxy-2-hydropyrone-4,6-dicarboxylate
C05404 19 D-Gal alpha 1->6D-Gal alpha 1->6D-Glucose
C05452 19 3alpha,7alpha-Dihydroxy-5beta-cholestane
C05453 19 7alpha,12alpha-Dihydroxy-5beta-cholestan-3-one
C05487 19 17alpha,21-Dihydroxypregnenolone
C05601 19 4-Hydroxy-2-oxo-heptanedioate
C05854 19 4-Carboxy-2-oxo-4-pentanoate
C06201 19 2,4-Dihydroxyhept-2-enedioate
C06893 19 2-Deoxy-5-keto-D-gluconic acid 6-phosphate
C07103 19 2-Hydroxy-1,4-benzoquinone
C11862 19 Gibberellin A36
C13635 19 4-Hydroxyphenacyl alcohol
C00254 20 Prephenate
C00280 20 Androst-4-ene-3,17-dione
C00805 20 Salicylate
C00846 20 3-Oxoadipate
C00885 20 Isochorismate
C02501 20 2-Hydroxymuconate
C03198 20 (S)-4-Hydroxymandelate
C03586 20 2-Oxo-2,3-dihydrofuran-5-acetate
C03590 20 4-Hydroxyphenylglyoxylate
C03671 20 2-Pyrone-4,6-dicarboxylate
C04105 20 2,5-Dihydro-5-oxofuran-2-acetate
C04115 20 4-Carboxy-4-hydroxy-2-oxoadipate
C04184 20 4-Hydroxy-4-methyl-2-oxoglutarate
C04295 20 Androst-5-ene-3beta,17beta-diol
C04480 20 3-Carboxy-2-hydroxymuconate semialdehyde
C04518 20 17alpha,20alpha-Dihydroxypregn-4-en-3-one
C05139 20 16alpha-Hydroxydehydroepiandrosterone
C05444 20 3alpha,7alpha,26-Trihydroxy-5beta-cholestane
C05454 20 3alpha,7alpha,12alpha-Trihydroxy-5beta-cholestane
C05488 20 11-Deoxycortisol
C05489 20 11beta,17alpha,21-Trihydroxypregnenolone
C05497 20 21-Deoxycortisol
C06321 20 1,6-Dihydroxy-cis-2,4-cyclohexadiene-1-carboxylic acid
C14610 20 (S)-5-Oxo-2,5-dihydrofuran-2-acetate
C00166 21 Phenylpyruvate
C00535 21 Testosterone
C00735 21 Cortisol
C01179 21 3-(4-Hydroxyphenyl)pyruvate
C01405 21 Aspirin
C03453 21 (Z)-5-Oxohex-2-enedioate
C04171 21 2,3-Dihydro-2,3-dihydroxybenzoate
C04451 21 4-Carboxy-2-hydroxyhexa-2,4-dienedioate
C05140 21 16alpha-Hydroxyandrost-4-ene-3,17-dione
C05290 21 19-Hydroxyandrost-4-ene-3,17-dione
C05343 21 (R)-4-Hydroxymandelate
C05445 21 3alpha,7alpha-Dihydroxy-5beta-cholestan-26-al
C05446 21 3alpha,7alpha,12alpha,26-Tetrahydroxy-5beta-cholestane
C05817 21 2-Succinyl-6-hydroxy-2,4-cyclohexadiene-1-carboxylate
C00196 22 2,3-Dihydroxybenzoate
C00601 22 Phenylacetaldehyde
C00762 22 Cortisone
C01108 22 1,2,3-Trihydroxybenzene
C01301 22 3alpha,7alpha,12alpha-Trihydroxy-5beta-cholestan-26-al
C02730 22 2-Succinylbenzoate
C02763 22 enol-Phenylpyruvate
C02821 22 Cortisol 21-acetate
C03672 22 3-(4-Hydroxyphenyl)lactate
C03765 22 4-Hydroxyphenylacetaldehyde
C03964 22 (R)-3-(4-Hydroxyphenyl)lactate
C04554 22 3alpha,7alpha-Dihydroxy-5beta-cholestanate
C05294 22 19-Hydroxytestosterone
C05297 22 19-Oxoandrost-4-ene-3,17-dione
C05350 22 2-Hydroxy-3-(4-hydroxyphenyl)propenoate
C05364 22 4-Carboxy-2-oxo-3-hexenedioate
C05471 22 11beta,17alpha,21-Trihydroxy-5beta-pregnane-3,20-dione
C05607 22 Phenyllactate
C05852 22 2-Hydroxyphenylacetate
C11527 22 4-Hydroxymandelate
C12456 22 3-Dimethylallyl-4-hydroxyphenylpyruvate
C00468 23 Estrone
C01424 23 Gallate
C01751 23 Resorcinol
C03588 23 4,5alpha-Dihydrocortisone
C03666 23 2-Carboxy-cis,cis-muconate
C04529 23 (3S,4S)-3-Hydroxytetradecane-1,3,4-tricarboxylate
C04655 23 (2S,3S)-2-Hydroxytridecane-1,2,3-tricarboxylate
C04722 23 3alpha,7alpha,12alpha-Trihydroxy-5beta-cholestanoate
C05295 23 19-Oxotestosterone
C05469 23 17alpha,21-Dihydroxy-5beta-pregnane-3,11,20-trione
C05472 23 Urocortisol
C05853 23 Phenylethyl alcohol
C06044 23 4-Hydroxyphenylethanol
C07086 23 Phenylacetic acid
C12457 23 3-Dimethylallyl-4-hydroxymandelic acid
C12459 23 3-Dimethylallyl-4-hydroxybenzaldehyde
C14448 23 Glyoxal
C00951 24 Estradiol-17beta
C01572 24 Digallate
C02537 24 Estradiol-17alpha
C05298 24 2-Hydroxyestrone
C05300 24 16alpha-Hydroxyestrone
C05470 24 Urocortisone
C05482 24 Cortol
C05616 24 3-O-Methylgallate
C06046 24 Salidroside
C12458 24 3-Dimethylallyl-4-hydroxybenzoate
C05141 25 Estriol
C05301 25 2-Hydroxyestradiol-17beta
C05481 25 Cortolone
C00249 31 Hexadecanoic acid
C00517 31 Hexadecanal
C00823 32 1-Hexadecanol
C01948 32 Pentadecanal
C02788 32 2-trans-Hexadecenal


      reactions:

ID generation name

R00002 2 Reduced ferredoxin:dinitrogen oxidoreductase (ATP-hydrolysing)
R00009 2 hydrogen-peroxide:hydrogen-peroxide oxidoreductase
R00086 2 ATP phosphohydrolase (protein-secreting)
R00090 2 NADH:hydrogen-peroxide oxidoreductase
R00700 2 Hydrogen:NAD+ oxidoreductase
R02081 2 (R)-Mevalonate:NAD+ oxidoreductase (CoA-acetylating)
R02245 2 ATP:(R)-mevalonate 5-phosphotransferase
R02246 2 (R)-Mevalonate:NAD+ oxidoreductase
R07171 2 NADH:oxygen oxidoreductase
R00004 3 Pyrophosphate phosphohydrolase
R00067 3 Reduced ferredoxin:dinitrogen oxidoreductase (ATP-hydrolysing)
R00275 3 Superoxide:superoxide oxidoreductase
R01360 3 (S)-3-Hydroxy-3-methylglutaryl-CoA acetoacetate-lyase
R01978 3 (S)-3-Hydroxy-3-methylglutaryl-CoA
acetoacetyl-CoA-lyase(CoA-acetylating)
R02083 3 (S)-3-Hydroxy-3-methylglutaryl-CoA hydrolase
R02085 3 (S)-3-Hydroxy-3-methylglutaryl-CoA hydro-lyase
R03245 3 ATP:(R)-5-phosphomevalonate phosphotransferase
R05746 3 phosphonate:NAD+ oxidoreductase
R00136 4 ATP:polyphosphate phosphotransferase
R00138 4 Triphosphate phosphohydrolase
R00227 4 Acetyl-CoA hydrolase
R00228 4 acetaldehyde:NAD+ oxidoreductase (CoA-acetylating)
R00229 4 Acetate:CoA ligase (ADP-forming)
R00230 4 Acetyl-CoA:orthophosphate acetyltransferase
R00238 4 Acetyl-CoA:acetyl-CoA C-acetyltransferase
R01121 4 ATP:(R)-5-diphosphomevalonate carboxy-lyase (dehydrating)
R01358 4 Acetoacetyl-CoA hydrolase
R01359 4 Acetoacetyl-CoA:acetate CoA-transferase
R01361 4 (R)-3-Hydroxybutanoate:NAD+ oxidoreductase
R01366 4 Acetoacetate carboxy-lyase
R01975 4 (S)-3-Hydroxybutanoyl-CoA:NAD+ oxidoreductase
R01977 4 (R)-3-Hydroxybutanoyl-CoA:NADP+ oxidoreductase
R00048 5 (R)-3-((R)-3-Hydroxybutanoyloxy)-butanoate hydroxybutanoylhydrolase
R00132 5 Carbonic acid hydro-lyase
R00211 5 Glyoxylate:oxygen oxidoreductase
R00224 5 Pyruvate carboxy-lyase
R00276 5 Carbon-monoxide:oxygen oxidoreductase
R00315 5 ATP:acetate phosphotransferase
R00317 5 Acetyl phosphate phosphohydrolase
R00320 5 Pyrophosphate:acetate phosphotransferase
R00519 5 Formate:NAD+ oxidoreductase
R00710 5 Acetaldehyde:NAD+ oxidoreductase
R00754 5 Ethanol:NAD+ oxidoreductase
R01123 5 Isopentenyl-diphosphate delta3-delta2-isomerase
R01550 5 Propan-2-ol:NADP+ oxidoreductase
R03026 5 (S)-3-Hydroxybutanoyl-CoA hydro-lyase
R03027 5 (3R)-3-Hydroxybutanoyl-CoA hydro-lyase
R03276 5 (S)-3-Hydroxybutanoyl-CoA 3-epimerase
R00006 6 2-Acetolactate pyruvate-lyase (carboxylating)
R00008 6 Parapyruvate pyruvate-lyase
R00200 6 ATP:pyruvate O2-phosphotransferase
R00207 6 Pyruvate:oxygen 2-oxidoreductase (phosphorylating)
R00208 6 Phosphoenolpyruvate phosphohydrolase
R00209 6 Pyruvate:NAD+ 2-oxidoreductase (CoA-acetylating)
R00212 6 Acetyl-CoA:formate C-acetyltransferase
R00214 6 (S)-Malate:NADP+ oxidoreductase(oxaloacetate-decarboxylating)
R00215 6 (R)-Malate:NAD+ oxidoreductase (decarboxylating)
R00226 6 (S)-2-Acetolactate pyruvate-lyase (carboxylating)
R00237 6 (3S)-Citramalyl-CoA pyruvate-lyase
R00324 6 Acetylpyruvate acetylhydrolase
R00518 6 ATP:formate phosphotransferase
R00703 6 (S)-Lactate:NAD+ oxidoreductase
R00704 6 (R)-Lactate:NAD+ oxidoreductase
R00753 6 (S)-Lactate acetaldehyde-lyase
R01171 6 Butanoyl-CoA:(acceptor) 2,3-oxidoreductase
R01658 6
Dimethylallyl-diphosphate:isopentenyl-diphosphatedimethylallyltranstransferase
R01659 6
Dimethylallyl-diphosphate:isopentenyl-diphosphatedimethylallylcistransferase
R03541 6 Prenyl-diphosphate pyrophosphohydrolase
R05595 6
R07219 6 dimethyallyl diphosphate:NADP+ oxidoreductase
R07399 6
R00319 7 (S)-Lactate:oxygen 2-oxidoreductase(decarboxylating)
R00341 7 ATP:oxaloacetate carboxy-lyase (transphosphorylating)
R00342 7 (S)-malate:NAD+ oxidoreductase
R00345 7 Orthophosphate:oxaloacetate carboxyl-lyase (phosphorylating)
R00346 7 Pyrophosphate:oxaloacetate carboxy-lyase (transphosphorylating)
R00360 7 (S)-Malate:oxygen oxidoreductase
R00472 7 L-Malate glyoxylate-lyase (CoA-acetylating)
R00658 7 2-Phospho-D-glucerate hydro-lyase
R00661 7 Phosphoenolpyruvate 2,3-phosphonomutase
R01082 7 (S)-Malate hydro-lyase
R01174 7 Butanoyl-CoA:orthophosphate butanoyltransferase
R01177 7 Acetyl-CoA:acetyl-CoA C-acetyltransferase
R01179 7 Butanoyl-CoA:acetate CoA-transferase
R01181 7 2-Methylpropanoyl-CoA CoA-carbonylmutase
R01256 7 (S)-Malate:CoA ligase (ADP-forming)
R01365 7 Butanoyl-CoA:acetoacetate CoA-transferase
R01450 7
R01735 7 (R)-Lactaldehyde:NAD+ 2-oxidoreductase
R02003 7 Geranyl-diphosphate:isopentenyl-diphosphate
geranyltrans-transferase
R02004 7
R02006 7 Geranyl-diphosphate pyrophosphate-lyase
(cyclizing,sabinene-hydrate-forming)
R02007 7 (+)-Bornyl-diphosphate lyase (decyclizing)
R02009 7 geranyldiphosphate diphosphate lyase (myrcene forming)
R02010 7
R02011 7
R02012 7 geranyldiphosphate diphosphate lyase (pinene forming)
R02013 7 geranyldiphosphate diphosphate lyase (limonene forming)
R02419 7 (R)-Malate hydro-lyase
R02491 7 L-Citramalyl-CoA hydro-lyase
R02947 7 2-Acetolactate carboxy-lyase
R02948 7 (S)-2-Hydroxy-2-methyl-3-oxobutanoate carboxy-lyase
R02955 7 Acetyl-CoA:citramalate CoA-transferase
R03051 7 2,3-Dihydroxy-3-methylbutanoate:NADP+ oxidoreductase (isomerizing)
R03052 7 2-Acetolactate methylmutase
R03153 7 Acetyl-CoA:citramalate CoA-transferase
R03896 7 (R)-2-Methylmalate hydro-lyase
R03995 7
R04439 7 (R)-2,3-Dihydroxy-3-methylbutanoate:NADP+
oxidoreductase(isomerizing)
R05071 7 (S)-2-Acetolactate methylmutase
R05078 7
R05576 7 (S)-3-Hydroxybutanoyl-CoA:NADP+ oxidoreductase
R05765 7 geranyldiphosphate diphosphate lyase (pinene forming)
R05766 7 geranyldiphosphate diphosphate lyase (pinene forming)
R05884 7 isopentenyl-diphosphate:NAD(P)+ oxidoreductase
R06120 7 geranyldiphosphate diphosphate lyase [(+)-(R)-limonene-forming]
R00013 8 Glyoxylate carboxy-lyase (dimerizing)
R00217 8 Oxaloacetate carboxy-lyase
R00325 8 (3S)-citramalate pyruvate-lyase
R00338 8 Oxaloacetate acetylhydrolase
R00339 8 (R,R)-Tartrate hydro-lyase
R00340 8 (S,S)-Tartrate hydro-lyase
R00344 8 Pyruvate:carbon-dioxide ligase (ADP-forming)
R00351 8 Citrate oxaloacetate-lyase ((pro-3S)-CH2COO- -> acetyl-CoA)
R00352 8 ATP:citrate oxaloacetate-lyase ((pro-3S)-CH2COO-
->acetyl-CoA)(ATP-dephosphorylating)
R00353 8 Malonyl-CoA:pyruvate carboxyltransferase
R00354 8 (3S)-Citryl-CoA oxaloacetate-lyase
R00362 8 Citrate oxaloacetate-lyase ((pro-3S)-CH2COO- -->acetate)
R00363 8 Oxaloacetate keto-enol-isomerase
R00402 8 succinate:NAD+ oxidoreductase
R00466 8 Glyoxylate:oxygen oxidoreductase
R00468 8 Glyoxylate:NADP+ oxidoreductase (CoA-oxalylating)
R00470 8 4-Hydroxy-2-oxoglutarate glyoxylate-lyase
R00471 8 D-4-Hydroxy-2-oxoglutarate glyoxylate-lyase
R00473 8 (3S)-3-Carboxy-3-hydroxypropanoyl-CoA glyoxylate-lyase
R00477 8 3-Oxalomalate glyoxylate-lyase
R00702 8 Farnesyl-diphosphate:farnesyl-diphosphate farnesyltransferase
R00717 8 Glycolate:NAD+ oxidoreductase
R01087 8 Maleate cis-trans-isomerase
R01180 8 3-Ethylmalate glyoxylate-lyase (CoA-butanoylating)
R01209 8 2,3-Dihydroxy-3-methylbutanoate hydro-lyase
R01447 8 (S)-Lactate:oxaloacetate oxidoreductase
R01518 8 2-Phospho-D-glycerate 2,3-phosphomutase
R01688 8 ATP:butyrate 1-phosphotransferase
R01689 8 butanoate:NAD+ delta2-oxidoreductase
R01748 8 D-Glycerate-2-phosphate phosphohydrolase
R02061 8
trans,trans-Farnesyl-diphosphate:isopentenyl-diphosphatefarnesyltranstransferase
R02303 8 ATP:farnesyl-diphosphate phosphotransferase
R02305 8 2-trans,6-trans-farnesyldiphosphate diphosphate-lyase
(cyclizing,pentalenene-forming)
R02306 8 trans,trans-Farnesyl-diphosphate sesquiterpenoid-lyase
R02307 8 trans,trans-Farnesyl-diphosphate farnesyltransferase (bicyclizing)
R02310 8 trans,trans-Farnesyl-diphosphate sesquiterpenoid-lyase
R02311 8 2-trans,6-trans-Farnesyl-diphosphate diphosphate-lyase
(cyclizing,(+)-delta-cadinene-forming)
R02404 8 Itaconate:CoA ligase (ADP-forming)
R02468 8 (-)-Limonene,NADPH:oxygen oxidoreductase (6-hydroxylating)
R02469 8 (-)-limonene,NADPH:oxygen oxidoreductase (3-hydroxylating)
R02470 8 (-)-Limonene,NADPH:oxygen oxidoreductase (7-hydroxylating)
R02490 8 Citramalyl-CoA hydro-lyase
R02527 8 (R)-Lactaldehyde:NAD+ oxidoreductase
R02660 8 2-Methylpropanoyl-CoA:(acceptor) 2,3-oxidoreductase
R02664 8
R02855 8 (R)-Acetoin:NAD+ oxidoreductase
R02946 8 (R,R)-Butane-2,3-diol:NAD+ oxidoreductase
R02949 8 (R)-Acetoin racemase
R03080 8 (R)-Propane-1,2-diol:NAD+ oxidoreductase
R03081 8 2-Dehydro-3-deoxy-D-fuconate glycolaldehyde
R03693 8 (S)-2-Methylmalate hydro-lyase
R03897 8
R03898 8
R04053 8 3-phosphonopyruvate carboxy-lyase
R04440 8 (R)-2,3-Dihydroxy-3-methylbutanoate:NADP+
oxidoreductase(isomerizing)
R04441 8 (R)-2,3-Dihydroxy-3-methylbutanoate hydro-lyase
R04748 8 (S)-Hydroxyhexanoyl-CoA:NAD+ oxidoreductase
R05555 8 Farnesyl diphosphate:Isopentenyl diphosphate farnesyl transferase
R06119 8 (R)-limonene,NADPH: oxygen oxidoreductase (6-hydroxylating)
R06223 8
R06398 8 (+)-limonene,NADH:oxygen oxidoreductase
R06523 8 trans,trans-farnesyl-diphosphate diphosphate-lyase
(cyclizing,vetispiradiene-forming)
R00203 9 Pyruvaldehyde:NAD+ oxidoreductase
R00219 9
R00233 9 Malonyl-CoA carboxy-lyase
R00273 9 oxalate:oxygen oxidoreductase
R00405 9 Succinate:CoA ligase (ADP-forming)
R00406 9
R00409 9 (2S,3R)-3-Hydroxybutane-1,2,3-tricarboxylate pyruvate-lyase
R00410 9 Succinyl-CoA:3-oxo-acid CoA-transferase
R00475 9 (S)-2-Hydroxy-acid:oxygen 2-oxidoreductase
R00522 9 Oxalate carboxy-lyase
R00713 9 Succinate-semialdehyde:NAD+ oxidoreductase
R00740 9 3-Oxopropanoate:NADP+ oxidoreductase
(decarboxylating,CoA-acetylating)
R00742 9 Acetyl-CoA:carbon-dioxide ligase (ADP-forming)
R00743 9 Acetyl-CoA:malonate CoA-transferase
R00744 9
R00747 9 2-Phosphonoacetaldehyde phosphonohydrolase
R00994 9
R01058 9 D-glyceraldehyde 3-phosphate:NADP+ oxidoreductase
R01210 9 3-Methyl-2-oxobutanoate:NAD+
oxidoreductase(CoA-mehtylpropanoylating)
R01211 9 (R)-3,3-Dimethylmalate:NAD+ oxidoreductase (decarboxylating)
R01213 9 3-Carboxy-3-hydroxy-4-methylpentanoate
3-methyl-2-oxobutanoate-lyase(CoA-acetylating)
R01322 9 Citrate:CoA ligase (ADP-forming)
R01323 9 Acetyl-CoA:citrate CoA-transferase
R01324 9 Citrate hydro-lyase
R01325 9 Citrate hydro-lyase
R01333 9 glycolaldehyde:NAD+ oxidoreductase
R01335 9
R01336 9 Carboxymethyloxysuccinate glycolate-lyase
R01388 9 D-Glycerate:NADP+ 2-oxidoreductase
R01511 9 D-Glycerate-3-phosphate phosphohydrolase
R01512 9 ATP:3-phospho-D-glycerate 1-phosphotransferase
R01513 9 3-Phospho-D-glycerate:NAD+ 2-oxidoreductase
R01514 9 ATP:(R)-glycerate 3-phosphotransferase
R01516 9 3-Phospho-D-glycerate 1,2-phosphomutase
R01559 9 Succinyl-CoA:oxalate CoA-transferase
R01662 9 3-Phospho-D-glyceroyl phosphate 2,3-phosphomutase
R01745 9 (R)-Glycerate:NAD+ oxidoreductase
R01751 9 (R,R)-Tartrate carboxy-lyase
R01752 9 D-Glyceraldehyde:NAD+ oxidoreductase
R01908 9 Oxalyl-CoA carboxy-lyase
R02063 9
R02064 9 Geranylgeranyl-diphosphate pyrophosphate-lyase (cyclizing)
R02065 9
Geranylgeranyl-diphosphate:geranylgeranyl-diphosphategeranylgeranyltransferase
R02068 9 ent-Copalyl-diphosphate lyase
R02084 9 succinyl-CoA:3-hydroxy-3-methylglutarate CoA-transferase
R02260 9 (S)-Lactaldehyde:NADP+ oxidoreductase
R02343 9 Acetoin:NAD+ oxidoreductase
R02407 9 Succinyl-CoA:citramalate CoA-transferase
R02528 9
R02531 9 Lactaldehyde:NAD+ 1-oxidoreductase
R02546 9 (R,R)-Tartrate epimerase
R02754 9 5-Dehydro-4-deoxy-D-glucarate tartronate-semialdehyde-lyase
R02872 9 Presqualene diphosphate:farnesyl-diphosphate farnesyltransferase
R02874 9 Squalene,hydrogen-donor:oxygen oxidoreductase (2,3-epoxidizing)
R02875 9
R02876 9
R02956 9 Succinyl-CoA:citramalate CoA-transferase
R03114 9 (-)-trans-Carveol:NADP+ oxidoreductase
R03154 9 Succinyl-CoA:citramalate CoA-transferase
R03261 9 (-)-trans-isopiperitenol:NAD+ oxidoreductase
R03277 9
R03298 9
R03671 9 D-Fuconate hydro-lyase
R03694 9
R03695 9
R03707 9 (S,S)-Butane-2,3-diol:NAD+ oxidoreductase
R03741 9
R03945 9 Perillyl-alcohol:NAD+ oxidoreductase
R04177 9 2-Hydroxyethylenedicarboxylate hydro-lyase
R04224 9 (S)-3-Hydroxyisobutyryl-CoA hydro-lyase
R04749 9 (S)-Hydroxyhexanoyl-CoA hydro-lyase
R05204 9
R05784 9 limonene-1,2-epoxide hydrolase
R06117 9 (+)-trans-carveol: NAD+ oxidoreductase
R06180 9
R06298 9 (+)-Copalyl-diphosphate lyase (decyclizing)
R06305 9 Geranylgeranyl-diphosphate diphosphate-lyase (cyclizing,
taxadieneforming)
R06312 9
R06321 9
R06447 9
di-trans,poly-cis-Decaprenyl-diphosphate:isopentenyl-diphosphateundecaprenylcistransferase
R06510 9
R07183 9 acetylacetone:oxygen oxidoreductase
R07253 9 acyl-CoA:malonyl-CoA C-acyltransferase
(decarboxylating,oxoacyl-reducing, thioester-hydrolysing and cyclizing)
R07290 9 formyl-CoA:oxalate CoA-transferase
R07322 9 squalene mutase (cyclizing)
R07323 9 squalene mutase (cyclizing)
R00218 10 acetylenedicarboxylate carboxy-lyase
R00265 10 2-Oxoglutarate:NADP+ 2-oxidoreductase (CoA-succinylating)
R00272 10 2-Oxoglutarate carboxy-lyase
R00407 10 Succinyl-CoA hydrolase
R00479 10 Isocitrate glyoxylate-lyase
R00521 10 Formyl-CoA hydrolase
R00705 10 3-Oxopropanoate:NAD+ oxidoreductase
(decarboxylating,CoA-acetylating)
R00709 10 Isocitrate:NAD+ oxidoreductase (decarboxylating)
R00833 10 (R)-2-Methyl-3-oxopropanoyl-CoA CoA-carbonylmutase
R00845 10 sn-glycerol-3-phosphate:NADP+ 1-oxidoreductase
R00995 10
R00998 10 (R)-2-Ethylmalate 2-oxobutanoyl-lyase (CoA-acylating)
R01015 10 D-Glyceraldehyde-3-phosphate ketol-isomerase
R01036 10 Glycerol:NAD+ oxidoreductase
R01059 10 ATP:D-glyceraldehyde 3-phosphotransferase
R01061 10 D-Glyceraldehyde-3-phosphate:NAD+ oxidoreductase(phosphorylating)
R01066 10 2-Deoxy-D-ribose-5-phosphate acetaldehyde-lyase
R01390 10
R01393 10 Hydroxypyruvate carboxy-lyase
R01394 10 Hydroxypyruvate ketol-isomerase
R01446 10 (S)-lactaldehyde:NAD+ oxidoreductase
R01515 10 3-Phospho-D-glyceroyl phosphate phosphohydrolase
R01604 10 3-Oxopropanoate:NAD+ oxidoreductase
R01608 10 3-hydroxypropanoate:NAD+ oxidoreductase
R01611 10 3-Oxopropanoate hydro-lyase
R01644 10 4-Hydroxybutanoate:NAD+ oxidoreductase
R01749 10 D-Glycerate:NAD+ oxidoreductase (carboxylating)
R01781 10 Glycol:NAD+ oxidoreductase
R01782 10 2-Dehydro-3-deoxy-D-pentanoate glycoaldehyde-lyase
R01784 10 2-Dehydro-3-deoxy-L-pentanoate glycolaldehyde
R01899 10 Isocitrate:NADP+ oxidoreductase (decarboxylating)
R01900 10 Isocitrate hydro-lyase
R02243 10 cis-Aconitate carboxy-lyase
R02244 10 trans-Aconitate delta2-delta3-isomerase
R02258 10 (S)-Propane-1,2-diol:NAD+ oxidoreductase
R02261 10
R02279 10 5-Dehydro-4-deoxy-D-glucarate hydro-lyase (decarboxylating)
R02344 10 (S,S)-Butane-2,3-diol:NAD+ oxidoreductase
R02544 10 meso-tartrate:NAD+ oxidoreductase
R02545 10 meso-Tartaric acid:NAD+ oxidoreductase
R02547 10 trans-2,3-Epoxysuccinate hydrolase
R02577 10 Propane-1,2-diol:NAD+ 1-oxidoreductase
R02607 10 3-Phosphoglycerate:NAD+ 2-oxidoreductase
R02752 10 D-Glucarate hydro-lyase
R03128 10
R03198 10 (R)-4-dehydropantoate:NAD+ 4-oxidoreductase
R03199 10 (S)-2,3-Epoxysqualene mutase (cyclizing, lanosterol-forming)
R03200 10 (S)-2,3-Epoxysqualene mutase (cyclizing, cycloartenol-forming)
R03201 10
R03567 10 6-Methylsalicylate carboxy-lyase
R03702 10 Triacetolactone lactonohydrolase
R03968 10 2-Isopropylmalate hydro-lyase
R04218 10 prephytoene
diphosphate:geranylgeranyl-diphosphategeranylgeranyltransferase
R04375 10
R04919 10
R05064 10 (S)-3-Hydroxyisobutyryl-CoA hydrolase
R05076 10
R05092 10 ent-Copalyl-diphosphate diphosphate-lyase
R05605 10
2-dehydro-3-deoxy-D-gluconate-6-phosphateD-glyceraldehyde-3-phosphate-lyase
R05608 10 D-galactarate hydro-lyase
R05636 10 1-Deoxy-D-xylulose-5-phosphate pyruvate-lyase (carboxylating)
R06299 10 Copalyl-diphosphate diphosphate-lyase (cyclizing)
R06300 10 Copalyl-diphosphate diphosphate-lyase (cyclizing)
R06301 10 Copalyl-diphosphate diphosphate-lyase (cyclizing)
R06302 10 Copalyl-diphosphate diphosphate-lyase (cyclizing)
R06303 10 Copalyl-diphosphate diphosphate-lyase (cyclizing)
R06304 10 Copalyl-diphosphate diphosphate-lyase (cyclizing)
R06314 10
R06315 10
R06366 10 Aldehyde:NAD+ oxidoreductase
R06372 10 Carvone reductase
R06399 10 limonene-1,2-diol:(acceptor) 2-oxidoreductase
R06466 10
R06469 10
R06471 10
R06973 10
R06985 10 trans-Hex-2-enoyl-CoA reductase
R06987 10 Acetyl-CoA:formate C-acetyltransferase
R07269 10
di-trans,poly-cis-decaprenyl-diphosphate:isopentenyl-diphosphateundecaprenylcistransferase
R07270 10 prephytoene
diphosphate:geranylgeranyl-diphosphategeranylgeranyltransferase
R00264 11 2,5-dioxopentanoate:NADP+ 5-oxidoreductase
R00268 11 Oxalosuccinate:NADP+ oxidoreductase (decarboxylating)
R00271 11 2-Hydroxybutane-1,2,4-tricarboxylate
2-oxoglutarate-lyase(CoA-acetylating)
R00474 11 2-Hydroxy-3-oxoadipate glyoxylate-lyase (carboxylating)
R00841 11 Glycerol-3-phosphate phosphohydrolase
R00842 11 sn-Glycerol-3-phosphate:NAD+ 2-oxidoreductase
R00846 11 sn-Glycerol-3-phosphate:oxygen 2-oxidoreductase
R00847 11 ATP:glycerol 3-phosphotransferase
R00919 11
R00920 11 Propanoate:CoA ligase (ADP-forming)
R00922 11 2-Methyl-3-oxopropanoate:NAD+ oxidoreductase (CoA-propanoylating)
R00928 11 Acetyl-CoA:propanoate CoA-transferase
R00930 11 (S)-2-Methyl-3-oxopropanoyl-CoA:pyruvate carboxyltransferase
R00931 11 2-Methylcitrate oxaloacetate-lyase
R00932 11 2-Hydroxyglutarate glyoxylate-lyase (CoA-propanoylating)
R00934 11
R01010 11 Glycerone phosphate phosphohydrolase (alkaline optimum)
R01012 11 Phosphoenolpyruvate:glycerone phosphotransferase
R01016 11 Glycerone-phosphate phospho-lyase
R01034 11 Glycerol:NAD+ oxidoreductase
R01043 11 Glycerol-2-phosphate phosphohydrolase
R01044 11 Pyrophosphate:glycerol 1-phosphotransferase
R01047 11 Glycerol hydro-lyase
R01048 11 Glycerol hydro-lyase
R01068 11 D-Fructose-1,6-bisphosphate D-glyceraldehyde-3-phosphate-lyase
R01069 11 D-Tagatose 1,6-bisphosphate triosephosphate lyase
R01070 11 beta-D-fructose 1,6-bisphosphate
D-glyceraldehyde-3-phosphate-lyase
R01449 11 Acetyl-CoA:propanoate CoA-transferase
R01541 11 ATP:2-dehydro-3-deoxy-D-gluconate 6-phosphotransferase
R01610 11
5-Dehydro-2-deoxy-D-glyconate-6-phosphatemalonate-semialdehyde-lyase
R01785 11 L-Xylulose 1-phosphate lactaldehyde-lyase
R01859 11 Propanoyl-CoA:carbon-dioxide ligase (ADP-forming)
R01981 11 uronate:NAD+ 1-oxidoreductase
R02257 11 Propane-1,2-diol:NAD+ oxidoreductase
R02263 11 L-Rhamnulose-1-phosphate lactaldehyde-lyase
R02278 11 2-Dehydro-3-deoxy-L-arabinonate hydro-lyase
R02376 11 Propane-1,2-diol hydro-lyase
R02429 11 D-Xylonate hydro-lyase
R02471 11
R02522 11 L-Arabinonate hydro-lyase
R02568 11 D-Fructose 1-phosphate D-glyceraldehyde-3-phosphate-lyase
R02749 11 2-Deoxy-D-ribose 1-phosphate 1,5-phosphomutase
R02750 11
R02765 11 (R)-2-Methyl-3-oxopropanoyl-CoA 2-epimerase
R02957 11 D-Glucuronolactone:NAD+ oxidoreductase
R03032 11 D-Arabinonate hydro-lyase
R03045 11 3-Hydroxypropionyl-CoA hydro-lyase
R03127 11 Dihydroxyfumarate carboxy-lyase
R03157 11
R03158 11
R03383 11
R03566 11 3-Cresol,NADPH:oxogen oxidoreductase (2-hydroxylating)
R03689 11
R03690 11
R03765 11
R03774 11 L-Rhamnonate hydro-lyase
R04001 11 3-Isopropylmalate hydro-lyase
R04747 11 Hexanoyl-CoA:acetyl-CoA C-acyltransferase
R04786 11
R05066 11 3-Hydroxy-2-methylpropanoate:NAD+ oxidoreductase
R05336 11
R05373 11 Methylmalonyl-CoA carboxy-lyase
R05640 11 Lanosterol,NADPH:oxygen oxidoreductase (14-methyl cleaving)
R05679 11 sn-Glycerol-1-phosphate:NAD 2-oxidoreductase
R05688 11 1-Deoxy-D-xylulose-5-phosphate isomeroreductase
R06291 11 ent-kaur-16-ene,NADPH:oxygen oxidoreductase (hydroxylating)
R06367 11 perillic acid:CoA ligase (ADP-forming)
R06381 11
R06400 11 (1S,4R)-1-hydroxy-2-oxolimonene, NADPH:oxygen oxidoreductase
R06501 11
R07298 11 glycerol-1-phosphate phosphohydrolase
R00038 12 4-Hydroxy-3-hexanone propanal-lyase
R00756 12 ATP:D-fructose-6-phosphate 1-phosphotransferase
R00762 12 D-Fructose-1,6-bisphosphate 1-phosphohydrolase
R00764 12 Pyrophosphate:D-fructose-6-phosphate 1-phosphotransferase
R00923 12 (S)-2-Methyl-3-oxopropanoyl-CoA carboxy-lyase
R00935 12 (S)-Methylmalonate semialdehyde:NAD+
oxidoreductase(CoA-propanoylating)
R01011 12 ATP:glycerone phosphotransferase
R01353 12 ATP:acetate phosphotransferase
R01483 12 D-Glucuronolactone lactonohydrolase
R01538 12 D-Gluconate hydro-lyase
R01542 12 2-Dehydro-3-deoxy-D-gluconate:NAD+ 5-oxidoreductase
R01543 12 2-Dehydro-3-deoxy-D-gluconate:NADP+ 6-oxidoreductase
R01902 12 ATP:L-rhamnulose 1-phosphotransferase
R01983 12 D-Galacturonate ketol-isomerase
R01984 12
R02047 12 3-Hydroxy-2-methylpropanoate:NAD+ oxidoreductase
R02069 12 D-Fructose 1,6-bisphosphate phosphohydrolase
R02071 12 ATP:D-fructose-1-phosphate 6-phosphotransferase
R02073 12 Pyrophosphate:D-fructose-6-phosphate 1-phosphotransferase
R02377 12 Propane-1,3-diol:NAD+ 1-oxidoreductase
R02427 12 D-Xylonolactone lactonohydrolase
R02428 12 D-Xylono-1,4-lactone lactonohydrolase
R02472 12 (R)-Pantoate:NADP+ 2-oxidoreductase
R02525 12 L-Arabinono-1,5-lactone lactonohydrolase
R02526 12 L-Arabinono-1,4-lactone lactonohydrolase
R02648 12 Glycerol 1,2-cyclic phosphate 2-glycerophosphohydrolase
R02714 12 D-Arabinono-1,4-lactone lactonohydrolase
R02764 12 (S)-Methylmalonyl-CoA hydrolase
R02963 12 Lactoyl-CoA hydro-lyase
R03119 12 propane-1,3-diol:NAD+ 1-oxidoreductase
R03183 12 L-Gulono-1,4-lactone:NADP+ 1-oxidoreductase
R03236 12 ATP:D-tagatose-6-phosphate 1-phosphotransferase
R03381 12 3-Oxopropanoate:NAD+ oxidoreductase
(decarboxylating,CoA-acetylating)
R03444 12 2-Hydroxybutane-1,2,4-tricarboxylate hydro-lyase
R03568 12 4-Cresol,NADPH:oxogen oxidoreductase (2-hydroxylating)
R03772 12 L-rhamno-1,4-lactone lactonohydrolase
R03869 12 (S)-Methylmalonate semialdehyde:NAD+ oxidoreductase
R03871 12 (S)-Methylmalonate semialdehyde:oxygen oxidoreductase
R04000 12 (E)-Glutaconate CoA-transferase
R04089 12 3-Methylcatechol:oxygen 2,3-oxidoreductase(decyclizing)
R04351 12 ATP:5-dehydro-2-deoxy-D-gluconate 6-phosphotransferase
R04424 12 2-Hydroxybutane-1,2,3-tricarboxylate hydro-lyase
R04426 12 3-Isopropylmalate:NAD+ oxidoreductase
R04668 12
R04669 12
R04745 12 (S)-Hydroxyoctanoyl-CoA:NAD+ oxidoreductase
R04780 12 beta-D-Fructose 1,6-bisphosphate 1-phosphohydrolase
R04787 12
R04804 12 delta8,24-Cholestadien-3beta-ol delta7-delta8-isomerase
R05337 12
R05508 12
R05606 12 D-mannonate hydro-lyase
R05639 12 4,4-dimethyl-5a-cholesta-8,24-dien-3b-ol:NADP+ D14-oxidoreductase
R05729 12 alkene,NADH:oxygen oxidoreductase
R05730 12 alkene,NADH:oxygen oxidoreductase
R06292 12 ent-Kaur-16-ene,NADPH:oxygen oxidoreductase (hydroxylating)
R06369 12 2-hydroxy-4-isopropenylcyclohexane-1-carboxyl-CoA hydro-lyase
R07194 12 alkene,NADH:oxygen oxidoreductase
R00758 13 D-Mannitol-1-phosphate:NAD+ 5-oxidoreductase
R00760 13 ATP:D-fructose 6-phosphotransferase
R00761 13 D-Fructose-6-phosphate D-erythrose-4-phosphate-lyase
R00763 13 D-Fructose-2,6-bisphosphate 2-phosphohydrolase
R00771 13 D-Glucose-6-phosphate ketol-isomerase
R00772 13 D-Mannose-6-phosphate ketol-isomerase
R00921 13 acetyl-CoA:phosphate acetyltransferase
R01067 13 D-Fructose 6-phosphate:D-glyceraldehyde-3-phosphate
glycolaldehydetransferase
R01216 13 2-Hydroxy-2-isopropylbutanedioate formaldehyde-lyase
R01429 13 D-xylose:NAD+ 1-oxidoreductase
R01475 13 ATP:D-glucuronate 1-phosphotransferase
R01476 13 ATP:D-glucuronate 1-phosphotransferase
R01481 13 L-Gulonate:NADP+ 6-oxidoreductase
R01482 13 D-Glucuronate ketol-isomerase
R01484 13 D-Glucurono-6,2-lactone lactonohydrolase
R01574 13 D-Arabinose:NAD+ 1-oxidoreductase
R01652 13
R01737 13 ATP:D-Gluconate 6-phosphotransferase
R01738 13 D-Gluconate:NAD+ 5-oxidoreductase
R01739 13 D-gluconate:NADP+ oxidoreductase
R01756 13 D-threo-Aldose:NAD+ 1-oxidoreductase
R01757 13 L-Arabinose:NAD+ 1-oxidoreductase
R01819 13 D-Mannose-6-phosphate ketol-isomerase
R01830 13 beta-D-Fructose
6-phosphate:D-glyceraldehyde-3-phosphateglycolaldehyde transferase
R01901 13 ATP:L-xylulose 5-phosphotransferase
R01903 13 L-Arabitol:NAD+ 4-oxidoreductase (L-xylulose-forming)
R01905 13 3-Dehydro-L-gulonate carboxy-lyase
R01906 13
R02454 13 D-Mannonate:NAD+ 5-oxidoreductase
R02455 13 D-Mannonate:NAD+ 6-oxidoreductase
R02555 13 D-Altronate:NAD+ 3-oxidoreductase
R02703 13 D-Mannitol-1-phosphate:NAD+ 5-oxidoreductase
R02715 13 D-Arabinono-1,4-lactone:oxygen oxidoreductase
R02732 13 ATP:D-fructose-6-phosphate 2-phosphotransferase
R02740 13 alpha-D-Glucose 6-phosphate ketol-isomerase
R02927 13 ATP:D-tagatose 6-phosphotransferase
R02933 13 L-Gulono-1,4-lactone lactonohydrolase
R03031 13 Vinylacetyl-CoA delta3-delta2-isomerase
R03184 13 L-gulono-1,4-lactone:oxygen 3-oxidoreductase
R03240 13 D-Galactose 6-phosphate ketol-isomerase
R03321 13 beta-D-Glucose 6-phosphate ketol-isomerase
R03352 13 3-Hydroxy-2-methylpropanoyl-CoA hydrolase
R03920 13 ATP:D-fructose 6-phosphotransferase
R03937 13
R03942 13 L-Rhamnofuranose:NAD+ 1-oxidoreductase
R04329 13
R04371 13 Homoisocitrate hydro-lyase
R04383 13 5-Dehydro-4-deoxy-D-glucuronate ketol-isomerase
R04425 13 (2S,3R)-3-Hydroxybutane-1,2,3-tricarboxylate hydro-lyase
R04671 13 4alpha-Methylcholesta-8-en-3beta-ol delta7-delta8-isomerase
R04746 13 (S)-Hydroxyoctanoyl-CoA hydro-lyase
R04779 13 ATP:D-fructose-6-phosphate 1-phosphotransferase
R04798 13
R05138 13
R05339 13
R05571 13 Galactitol-1-phosphate:NAD oxidoreductase
R05607 13 D-sorbitol-6-phosphate:NAD 2-oxidoreductase
R05703 13 lanosterol D24-reductase
R05831 13 xylitol:NAD oxidoreductase
R06293 13 ent-Kaur-16-ene,NADPH:oxygen oxidoreductase (hydroxylating)
R07133 13 D-sorbitol-6-phosphate:NAD+ 2-oxidoreductase
R07312 13 4-hydroxyphenylacetate carboxy-lyase
R00064 14 4-(4-Deoxy-beta-D-gluc-4-enuronosyl)-D-galacturonate lyase
R00299 14 ATP:D-glucose 6-phosphotransferase
R00303 14 D-Glucose-6-phosphate phosphohydrolase
R00307 14
R00604 14 Formaldehyde:NAD+ oxidoreductase
R00605 14 methanol:NAD+ oxidoreductase
R00614 14 Formaldehyde:formaldehyde oxidoreductase
R00647 14
R00834 14 D-Sorbitol 6-phosphate:NADP+ 1-oxidoreductase
R00835 14 D-Glucose-6-phosphate:NADP+ 1-oxoreductase
R00840 14 1L-myo-Inositol-1-phosphate lyase (isomerizing)
R00850 14 sn-Glycerol-3-phosphate:D-glucose 6-phosphotransferase
R00866 14 ATP:D-fructose 1-phosphotransferase
R00867 14 ATP:D-fructose 6-phosphotransferase
R00868 14 D-Mannitol:NAD+ 2-oxidoreductase
R00875 14 D-Glucitol:NAD+ 2-oxidoreductase
R00877 14 D-Mannose ketol-isomerase
R00878 14 alpha-D-Glucose ketol-isomerase
R00959 14 alpha-D-Glucose 1-phosphate 1,6-phosphomutase
R01014 14 Erythrulose-1-phosphate formaldehyde-lyase
R01431 14 Xylitol:NADP+ oxidoreductase
R01432 14 D-Xylose ketol-isomerase
R01440 14 D-Xylulose-5-phosphate:formaldehyde glycolaldehydetransferase
R01528 14 6-Phospho-D-gluconate:NADP+ 2-oxidoreductase (decarboxylating)
R01529 14 D-Ribulose-5-phosphate 3-epimerase
R01540 14 D-Altronate hydro-lyase
R01573 14 ATP:D-arabinose 5-phosphotransferase
R01576 14 3-Deoxy-D-manno-octulosonate D-arabinose-lyase
R01577 14 D-Arabinose ketol-isomerase
R01600 14 ATP:D-glucose 6-phosphotransferase
R01621 14 D-Xylulose 5-phosphate D-glyceraldehyde-3-phosphate-lyase
R01639 14 ATP:D-xylulose 5-phosphotransferase
R01651 14 4-Methyl-2-oxopentanoate:NAD+
oxidoreductase(CoA-mehtylpropanoylating)
R01754 14 ATP:L-arabinose 1-phosphotransferase
R01758 14 L-Arabitol:NAD+ 1-oxidoreductase
R01761 14 L-Arabinose ketol-isomerase
R01786 14 ATP:D-glucose 6-phosphotransferase
R01788 14 alpha-D-Glucose 6-phosphate phosphohydrolase
R01817 14 D-mannitol-1-phosphate:NADP+ 6-oxidoreductase
R01818 14 D-Mannose 6-phosphate 1,6-phosphomutase
R01825 14 D-erythrose 4-phosphate:NAD+ oxidoreductase
R01826 14
Phosphoenolpyruvate:D-erythrose-4-phosphateC-(1-carboxyvinyl)transferase
(phosphate hydrolysing,2-carboxy-2-oxoethyl-forming)
R01827 14
Sedoheptulose-7-phosphate:D-glyceraldehyde-3-phosphateglyceronetransferase
R01829 14 Sedoheptulose 1,7-bisphosphate D-glyceraldehyde-3-phosphate-lyase
R01896 14 Xylitol:NAD+ 2-oxidoreductase (D-xylulose-forming)
R01934 14 (1R,2S)-1-hydroxybutane-1,2,4-tricarboxylate:NAD+
oxidoreductase(decarboxylating)
R02035 14 6-Phospho-D-glucono-1,5-lactone lactonohydrolase
R02036 14 6-Phospho-D-gluconate hydro-lyase
R02136 14 ATP:xylitol 5-phosphotransferase
R02167 14 D-Mannitol-1-phosphate phosphohydrolase
R02438 14
R02441 14 L-Arabitol:NAD+ 2-oxidoreductase (L-ribulose-forming)
R02514 14 4-hydroxyphenylacetate,NADH:oxygen oxidoreductase
(1-hydroxylating)
R02601 14
R02603 14
R02637 14 3-Dehydro-L-gulonate:NAD+ 2-oxidoreductase
R02640 14 L-Gulonate:NAD+ 3-oxidoreductase
R02658 14 ATP:2-dehydro-D-gluconate 6-phosphate
R02659 14
R02698 14 4-hydroxyphenylacetate,NADH:oxygen oxidoreductase
(3-hydroxylating)
R02728 14 beta-D-Glucose 1-phosphate 1,6-phosphomutase
R02730 14 D-Fructose-2,6-bisphosphate 6-phosphohydrolase
R02731 14 D-Fructose-2,6-bisphosphate 2-phosphohydrolase
R02736 14 beta-D-Glucose-6-phosphate:NADP+ 1-oxoreductase
R02739 14 alpha-D-Glucose 6-phosphate ketol-isomerase
R02865 14 ATP:D-hexose 6-phosphotransferase
R02866 14 Sorbitol-6-phosphate phosphohydrolase
R02928 14 Galactitol:NAD+ 2-oxidoreductase
R03028 14 Glutaconyl-1-CoA carboxy-lyase
R03234 14
R03244 14 L-ribulose-5-phosphate 3-epimerase
R03310 14 5alpha-cholest-7-en-3beta-ol, NADH:oxygen 5-oxidoreductase
R03353 14 5alpha-Cholest-7-en-3beta-ol delta7-delta8-isomerase
R03776 14 trans-Oct-2-enoyl-CoA reductase
R03884 14 (E)-Glutaconate CoA-transferase
R03921 14 Sucrose 6-phosphate fructohydrolase
R04328 14
R04862 14 (1R,2S)-1-hydroxybutane-1,2,4-tricarboxylate:NAD+
oxidoreductase(decarboxylating)
R05147 14 galactitol-1-phosphate:NAD+ oxidoreductase
R05338 14 D-arabino-3-Hexulose 6-phosphate formaldehyde-lyase
R05683 14 L-Idonate:NAD oxidoreductase
R05823 14 2-dehydro-D-gluconate:NADP+ 2-oxidoreductase
R06294 14 ent-Kaur-16-en-19-oate,NADPH:oxygen oxidoreductase (hydroxylating)
R06960 14
R07127 14 ATP:3-dehydro-L-gulonate 6-phosphotransferase
R07152 14 xylitol:oxygen oxidoreductase
R07324 14 1D-myo-inositol-3-phosphate lyase (isomerizing)
R07378 14
sedoheptulose-7-phosphate:D-glyceraldehyde-3-phosphateglyceronetransferase
R00016 15 D-Glucose-1-phosphate:D-glucose-1-phosphate 6-phosphotransferase
R00035 15 L-Ascorbate:oxygen oxidoreductase
R00068 15 L-Ascorbate:oxygen oxidoreductase
R00095 15 NADH:monodehydroascorbate oxidoreductase
R00300 15 D-Glucose:NAD+ 1-oxidoreductase
R00301 15 D-Glucose:NADP+ 1-oxidoreductase
R00302 15 Pyranose:oxygen 2-oxidoreductase
R00304 15 D-Glucose-1-phosphate phosphohydrolase
R00327 15 6-Acetyl-D-glucose acetylhydrolase
R00602 15 Hydorogen-peroxide:hydrogen-peroxide oxidoreductase
R00608 15 Methanol:oxygen oxidereductase
R00642 15 L-Ascorbate:hydrogen-peroxide oxidoreductase
R00645 15
R00646 15 Ascorbate:oxygen 2,3-oxidoreductase (bond-cleaving)
R00750 15
R00803 15 Sucrose:orthophosphate alpha-D-glucosyltransferase
R00805 15 Sucrose-6-phosphate phosphohydrolase
R00837 15 alpha,alpha-Trehalose-6-phosphate phosphoglucohydrolase
R00838 15 Maltose-6'-phosphate 6-phosphoglucohydrolase
R00839 15 6-Phospho-beta-D-glucosyl-(1,4)-D-gluxose glucohydrolase
R00872 15 D-Fructose 2-phosphate phosphatase
R00874 15 D-Glucose:D-fructose oxidoreductase
R00947 15 D-Glucose-1-phosphate phosphohydrolase
R00949 15 ATP:D-glucose-1-phosphate 6-phosphotransferase
R00952 15 Cellobiose:orthophosphate alpha-D-glucosyltransferase
R00953 15 3-beta-D-Glucosylglucose:orthophosphate
alpha-D-glucosyltransferase
R00957 15
alpha-D-Glucose-1-phosphate:alpha-D-glucose-1-phosphate4-alpha-D-glucosyltransferase
(dephosphorylating)
R00960 15 D-Glucose-1-phosphate:D-glucose-1-phosphate 6-phosphotransferase
R01056 15 D-Ribose-5-phosphate ketol-isomerase
R01081 15 D-Ribose ketol-isomerase
R01093 15 D-Galactose:NAD+ 1-oxidoreductase
R01144 15 Oxaloacetate-4-methyl-ester oxaloacetohydrolase
R01185 15 myo-Inositol 1-phosphate phosphahydrolase
R01187 15 1D-myo-Inositol 3-phosphate phosphahydrolase
R01326 15 ATP:D-glucose 6-phosphotransferase
R01451 15 Cholesterol:NAD+ delta7-oxidoreductase
R01520 15 beta-D-Glucose:NAD+ 1-oxoreductase
R01522 15 beta-D-Glucose:oxygen 1-oxidoreductase
R01523 15 ATP:D-ribulose-5-phosphate 1-phosphotransferase
R01524 15 D-Ribitol-5-phosphate:NAD+ 2-oxidoreductase
R01526 15 ATP:D-ribulose 5-phosphotransferase
R01530 15 D-Arabinose-5-phosphate ketol-isomerase
R01602 15 alpha-D-Glucose 1-epimerase
R01641 15
Sedoheptulose-7-phosphate:D-glyceraldehyde-3-phosphateglycolaldehyde
transferase
R01660 15
3-phospho-D-glyceroyl-phosphate:D-glucose-1-phosphate6-phosphotransferase
R01787 15 alpha-D-Glucose:NADP+ 1-oxidoreductase
R01843 15 ATP:Sedoheptulose 7-phosphate 1-phosphotransferase
R01844 15 ATP:sedoheptulose 7-phosphate
R01845 15 Sedoheptulose 1,7-bisphosphate 1-phosphohydrolase
R01893 15 Ribitol:NAD+ 2-oxidoreductase
R01898 15 D-Lyxose ketol-isomerase
R01932 15
R01933 15 2-Oxoadipate:lipoamde 2-oxidoreductase(decarboxylating
andacceptor-succinylating)
R01936 15
R02032 15 6-Phospho-2-dehydro-D-gluconate:NAD+ 2-oxidoreductase
R02437 15 L-Rhamnose ketol-isomerase
R02439 15 ATP:L-ribulose 5-phosphotransferase
R02515 15 3-hydroxyphenylacetate,NADH:oxygen oxidoreductase
(6-hydroxylating)
R02518 15
R02519 15 Homogentisate:oxygen 1,2-oxidoreductase (decyclizing)
R02520 15
R03083 15 2-Dehydro-3-deoxy-D-arabino-heptonate 7-phosphate
phosphate-lyase(cyclyzing)
R03254 15
2-Dehydro-3-deoxy-D-octonate-8-phosphateD-arabinose-5-phosphate-lyase
(pyruvate-phosphorylating)
R03256 15 Lactose 6-phosphate 6-phosphogalactohydrolase
R03300 15 3,4-Dihydroxyphenylacetaldehyde:NAD+ oxidoreductase
R03303 15 3,4-Dihydroxyphenylacetate:oxygen 2,3-oxidoreductase (decyclizing)
R03311 15
R03331 15 sn-Glycero-3-phospho-1-inositol inositolphosphohydrolase
R03333 15 1D-myo-Inositol-1,2-cyclic-phosphate 2-inositolphosphohydrolase
R03778 15 Octanoyl-CoA:acetyl-CoA C-acyltransferase
R04210 15 4-phospho-D-erythronate:NAD+ 2-oxidoreductase
R04515 15
R04784 15
R05331 15 Isovaleryl-CoA:malonyl-CoA acyltransferase
R05604 15 D-arabinitol:NAD 4-oxidoreductase
R05645 15
R05698 15 Mannitol:oxygen oxidoreductase (cyclizing)
R05767 15 trehalose 6-phosphate:phosphate b-D-glucosyltransferase
R05850 15 L-ribulose-5-phosphate 4-epimerase
R06295 15 ent-Kaur-16-en-19-oate,NADPH:oxygen oxidoreductase (hydroxylating)
R06296 15 ent-Kaur-16-en-19-oate,NADPH:oxygen oxidoreductase (hydroxylating)
R06961 15
R07125 15 3-dehydro-L-gulonate-6-phosphate carboxy-lyase
R07134 15 D-arabinitol:NAD+ 2-oxidoreductase (D-ribulose-forming)
R07135 15 mannitol:NAD+ 1-oxidoreductase
R07246 15
sedoheptulose-7-phosphate:D-glyceraldehyde-3-phosphateglycolaldehydetransferase
R07264 15 2-alpha-D-glucosyl-D-glucose:phosphate beta-D-glucosyltransferase
R07265 15 alpha,alpha-trehalose:phosphate alpha-D-glucosyltransferase
R07279 15 ATP:myo-inositol 1-phosphotransferase
R07281 15 3,4-Dihydroxy-2-butanone 4-phosphate synthase
R07346 15 D-glucitol:NADP+ oxidoreductase
R00010 16 alpha,alpha-Trehalose glucohydrolase
R00015 16 Sucrose:sucrose 1F-beta-D-fructosyltransferase
R00024 16 D-Ribulose 1,5-bisphosphate carboxy-lyase (dimerizing)
R00026 16 beta-D-Glucoside glucohydrolase
R00028 16 alpha-D-Glucoside glucohydrolase
R00306 16 1,4-beta-D-Glucan glucohydrolase
R00644 16 L-Ascorbate:hydrogen-peroxide oxidoreductase
R00801 16 alpha-D-Glucoside glucohydrolase
R00802 16 alpha-D-Glucoside glucohydrolase
R00810 16 Sucrose glucosylmutase
R01050 16 ATP:D-ribose-5-phosphate 1-phosphotransferase
R01051 16 ATP:D-ribose 5-phosphotransferase
R01057 16 D-Ribose 1,5-phosphomutase
R01079 16 D-Ribose:NADP+ 1-oxidoreductase
R01092 16 ATP:D-galactose 1-phosphotransferase
R01094 16 D-Galactose:NAD+ 1-oxidoreductase
R01096 16 D-Galactose:NADP+ 1-oxidoreductase
R01098 16 D-Galactose:oxygen 6-oxidoreductase
R01099 16 D-Galactose:oxygen 6-oxidoreductase
R01100 16 Lactose galactohydrolase
R01104 16 Galactosylglycerol galactohydrolase
R01182 16 ATP:myo-inositol 1-phosphotransferase
R01183 16 myo-Inositol:NAD+ 2-oxidoreductase
R01184 16 myo-Inositol:oxygen oxidoreductase
R01193 16 sn-Glycero-3-phospho-1-inositol glycerophosphohydrolase
R01194 16 1-alpha-D-Galactosyl-myo-inositol galactohydrolase
R01329 16 Epimelibiose galactohydrolase
R01441 16 ATP:cellobiose 6-phosphotransferase
R01442 16 Cellobiose:oxygen 1-oxidoreductase
R01445 16 Cellobiose 2-epimerase
R01452 16
R01453 16
R01454 16 Cholesterol:oxygen oxidoreductase (side-chain-cleaving)
R01459 16 Cholesterol:oxygen oxidoreductase
R01460 16 Cholesteryl-beta-D-glucoside glucohydrolase
R01463 16 Cholesterol,NADPH:oxygen oxidoreductase (7alpha-hydroxylating)
R01519 16 D-Glucono-1,5-lactone lactonohydrolase
R01555 16 Maltose:orthophosphate 1-beta-D-glucosyltransferase
R01556 16 Acetyl-CoA:maltose O-acetyltransferase
R01557 16 Maltose alpha-D-glucosylmutase
R01694 16 L-Sorbose:NADP+ 5-oxidoreductase
R01695 16 L-Sorbose:oxygen 5-oxidoreductase
R01872 16 Quinate:NAD+ 5-oxidoreductase
R02345 16 3-Hydroxybutan-2-one:D-ribose-5-phosphate aldehydetransferase
R02655 16 Gentisate aldehyde:NAD+ oxidoreductase
R02657 16
R02723 16
R02727 16 alpha,alpha-Trehalose:orthophosphate beta-D-glucosyltransferase
R02778 16 Trehalose-6-phosphate phosphohydrolase
R02926 16 Melibiitol galactohydrolase
R03014 16 ATP:L-rhamnulose 1-phosphotransferase
R03084 16 3-Dehydroquinate hydro-lyase
R03140 16 D-Ribulose 1,5-bisphosphate carboxy-lyase (dimerizing)
R03181 16 4-Maleylacetoacetate cis-trans-isomerase
R03186 16
R03299 16 3-Hydroxyphenylacetate,NADH:oxygen oxidoreductase
(3-hydroxylating)
R03350 16 3-Deoxy-D-manno-octulosonate-8-phosphate 8-phosphohydrolase
R03733 16 L-Threonate:NAD+ 3-oxidoreductase
R03819 16 ATP:sedoheptulose 7-phosphate
R04048 16
R04418 16 5-carboxymethyl-2-hydroxymuconic-semialdehyde:NAD+ oxidoreductase
R04743 16 (S)-Hydroxydecanoyl-CoA:NAD+ oxidoreductase
R04785 16 L-Dehydroascorbate lactonohydrolase
R05646 16
R06297 16 ent-Kaur-16-en-19-oate,NADPH:oxygen oxidoreductase (hydroxylating)
R06962 16
R07132 16 D-galactose:NADP+ 1-oxidoreductase
R07145 16 L-iditol:NAD+ 2-oxidoreductase
R07148 16 D-threo-aldose:NAD+ 1-oxidoreductase
R07207 16 cholesterol,NADPH:oxygen oxidoreductase (24-hydroxylating)
R07343 16 myo-inositol-phosphate phosphohydrolase
R00871 17 D-Fructose:NADP+ 5-oxidoreductase
R01334 17 2-Phosphoglycolate phosphohydrolase
R01364 17 4-Fumarylacetoacetate fumarylhydrola
R01627 17 3-Dehydroshikimate hydro-lyase
R01678 17 Lactose galactohydrolase
R01679 17 Lactose 6-phosphate galactohydrolase
R02299 17 alpha-D-Ribose 1-phosphate 1,6-phosphomutase
R02411 17
1-alpha-D-Galactosyl-myo-inositol:sucrose6-alpha-D-galactosyltransferase
R02489 17 Gentisate carboxy-lyase
R02609 17 5beta-Cholestan-3-one:NADP+ 4,5-oxidoreductase
R02610 17 5alpha-cholestan-3-one:NADP+ delta7-oxidoreductase
R02656 17 Gentisate:oxygen 1,2-oxidoreductase (decyclizing)
R02782 17 2,4,6/3,5-Pentahydroxycyclohexanone hydro-lyase
R03033 17 D-Galactonate hydro-lyase
R03034 17 D-Galactono-1,4-lactone hydroxyacylhydrolase
R03616 17 Galactosylglycerol galactohydrolase
R04263 17 cholest-5-ene-3beta,7alpha-diol:NAD+ 3-oxidoreductase
R04379 17
5-Carboxymethyl-2-hydroxymuconatedelta2,delta4-2-oxo,delta3-isomerase
R04744 17 (S)-Hydroxydecanoyl-CoA hydro-lyase
R04792 17
R04793 17
R04853 17 20alpha-Hydroxycholesterol,hydrogen-donor:oxygen
oxidoreductase(17-alpha-hydroxylating)
R04854 17 20alpha-Hydroxycholesterol:oxygen
oxidoreductase(side-chain-cleaving)
R04855 17 22beta-Hydroxycholesterol:oxygen
oxidoreductase(side-chain-cleaving)
R05647 17
R05659 17
R06322 17 (gibberellin-44),2-oxoglutarate:oxygen oxidoreductase
R06836 17 Ribose 1,5-biphosphokinase
R06847 17 shikimate:NAD+ 3-oxidoreductase
R06964 17
R07208 17
(24S)-cholest-5-ene-3beta,24-diol,NADPH:oxygenoxidoreductase(7alpha-hydroxylating)
R00039 18 Raffinose:raffinose alpha-D-galactosyltransferase
R00822 18 Protocatechuate carboxy-lyase
R01103 18 Raffinose galactohydrolase
R01296 18 4-hydroxybenzoate,NAD(P)H:oxygen oxidoreductase (3-hydroxylating)
R01297 18 4-hydroxybenzoate,NADH:oxygen oxidoreductase
(1-hydroxylating,decarboxylating)
R01629 18
R01631 18 Protocatechuate:oxygen 3,4-oxidoreductase (decyclizing)
R01632 18 Protocatechuate:oxygen 4,5-oxidoreductase (decyclizing)
R01634 18 3,4-Dihydroxyphthalate carboxy-lyase
R02363 18 Hydroquinone:oxygen oxidoreductase
R02365 18 Cellobiose:quinone 1-oxidoreductase
R02410 18 Raffinose fructohydrolase
R02412 18 ATP:shikimate 3-phosphotransferase
R02414 18 Shikimate:NADP+ 5-oxidoreductase
R03387 18 ATP:2-dehydro-3-deoxy-galactonokinase
R03418 18 1-alpha-D-Galactosyl-myo-inositol:raffinose galactosyltransferase
R03868 18 3-Maleylpyruvate cis-trans-isomerase
R04133 18 5-Oxopent-3-ene-1,2,5-tricarboxylate carboxy-lyase
R04380 18 5-Oxopent-3-ene-1,2,5-tricarboxylate carboxy-lyase
R04676 18 17alpha,20alpha-Dihydroxycholesterol:oxygen
oxidoreductase(side-chain-cleaving)
R04753 18 trans-Dec-2-enoyl-CoA reductase
R04817 18
7alpha-Hydroxy-5beta-cholestan-3-one:(acceptor)delta4-oxidoreductase
R04826 18
7alpha-hydroxycholest-4-en-3-one,NADPH:oxygenoxidoreductase(12alpha-hydroxylating)
R05246 18
R05660 18
R06323 18 (gibberellin-44),2-oxoglutarate:oxygen oxidoreductase
R06851 18 phenol,NADPH:oxygen oxidoreductase (2-hydroxylating)
R00058 19 1,2-Benzenediol:oxygen oxidoreductase
R00080 19 Catechol:oxygen oxidoreductase (dimerizing)
R00814 19 trans-1,2-dihydrobenzene-1,2-diol:NADP+ oxidoreductase
R00816 19 Catechol:oxygen 2,3-oxidoreductase(decyclizing)
R00817 19 Catechol:oxygen 1,2-oxidoreductase(decyclizing)
R00819 19 Benzoate,NADH:oxygen oxidoreductase
(1,2-hydroxylating,decarboxylating)
R00820 19 1,6-dihydroxycyclohexa-2,4-diene-1-carboxylate:NAD+
oxidoreductase(decarboxylating)
R01064 19
2-Dehydro-3-deoxy-D-galactonate-6-phosphateD-glyceraldehyde-3-phosphate-lyase
R01085 19 3-Fumarylpyruvate acylhydrolase
R01101 19 alpha-D-Glucoside glucohydrolase
R01293 19 4-hydroxybenzaldehyde:NAD+ oxidoreductase
R01302 19
R01305 19 2,4'-Dihydroxyacetophenone oxidoreductase (C-C-bond-cleaving)
R03307 19 2-Carboxy-2,5-dihydro-5-oxofuran-2-acetate lyase (decyclizing)
R03308 19 3-Carboxy-2,5-dihydro-5-oxofuran-2-acetate lyase (decyclizing)
R03327 19 17alpha-Hydroxypregnenolone:NAD+ 3-oxidoreductase
R03403 19 3beta-Hydroxyandrost-5-en-17-one acetaldehyde-lyase
R03460 19
Phosphoenolpyruvate:3-phosphoshikimate5-O-(1-carboxyvinyl)-transferase
R03634 19
R03635 19 Stachyose fructohydrolase
R03891 19 Benzene-1,2,4-triol:oxygen 1,2-oxidoreductase (decyclizing)
R04061 19 Benzene-1,2,4-triol:oxygen 1,2-oxidoreductase (decyclizing)
R04131 19
R04132 19
R04134 19
R04453 19
4-Carboxy-2-hydroxy-cis,cis-muconate-6-semialdehyde:NADP+6-oxidoreductase
R04488 19
R04489 19 2-Hydroxy-2-hydropyrone-4,6-dicarboxylate lyase (decyclizing)
R04675 19 17alpha-Hydroxypregnenolone,hydrogen-donor:oxygen
oxidoreductase(21-hydroxylating)
R04742 19 Decanoyl-CoA:acetyl-CoA C-acyltransferase
R04818 19 3alpha,7alpha-Dihydroxy-5beta-cholestane:NAD+
oxidoreductase(B-specific)
R04823 19
7alpha,12alpha-Dihydroxy-5beta-cholestan-3-one:(acceptor)delta4-oxidoreductase
R04895 19
R05236 19 4-Hydroxymuconic-semialdehyde:NAD+ oxidoreductase
R05244 19 NADPH:p-benzoquinone oxidoreductase
R05661 19
R06335 19
R06853 19
R06897 19 2,4-dihydroxyhept-2-enedioate hydro-lyase
R01295 20 benzoate,NADPH:oxygen oxidoreductase(4-hydroxylating)
R01645 20 4-hydroxy-2-oxo-heptandioate succinate semialdehyde-lyase
R01647 20
R01714 20 5-O-(1-Carboxyvinyl)-3-phosphoshikimate phosphate-lyase
R01715 20 Chorismate pyruvatemutase
R01717 20 Chorismate hydroxymutase
R01837 20 3beta-Hydroxyandrost-5-en-17-one:NAD+ 3-oxidoreductase
R01841 20 17alpha-Hydroxyprogesterone acetaldehyde-lyase
R02604 20
R02672 20 4-Hydroxybenzoylformate carboxy-lyase
R02673 20 (S)-2-Hydroxy-2-(4-hydroxyphenyl)acetate:oxygen 1-oxidoreductase
R02762 20 2-Hydroxymuconate semialdehyde:NAD+ 6-oxidoreductase
R02763 20
R02988 20 3-oxoadipate:NAD+ oxidoreductase
R03324 20 17alpha,20alpha-Dihydroxypregn-4-en-3-one:NAD+ 20-oxidoreductase
R03329 20 Steroid,reduced-adrenal-ferredoxin:oxygen
oxidoreductase(11-hydroxylating)
R03406 20 Androst-5-ene-3beta,17beta-diol:NAD+ oxidoreductase
R03408 20
R03470 20 4-Carboxymuconolactone carboxy-lyase
R03892 20
R03959 20 2,5-Dihydro-5-oxofuran-2-acetate lyase (decyclizing)
R04278 20 2-Hydroxy-2-hydropyrone-4,6-dicarboxylate:NAD+ 6-oxidoreductase
R04399 20
R04417 20
R04741 20 (S)-3-Hydroxydodecanoyl-CoA:NAD+ oxidoreductase
R04806 20 5beta-cholestane-3alpha,7alpha-diol,NADPH:oxygen
oxidoreductase(26-hydroxylating)
R04824 20
3alpha,7alpha,12alpha-Trihydroxy-5beta-cholestane:NAD+oxidoreductase
(B-specific)
R04849 20 11-Deoxycortisol delta5-delat4-isomerase
R04850 20 17alpha,21-Dihydroxypregnenolone:oxygen
oxidoreductase(11-hydroxylating)
R05378 20 2-Deoxy-5-keto-D-gluconic acid 6-phosphate
Dihydroxyacetonephosphate-lyase
R05399 20 1,2,4-trihydroxybenzene:NAD oxidoreductase
R05549 20
R05621 20
R06603 20
R06854 20
R06989 20 2,5-Dihydro-5-oxofuran-2-acetate lyase (decyclizing)
R07188 20 benzoate,NADH:oxygen oxidoreductase (1,2-hydroxylating)
R07204 20
5beta-cholestane-3alpha,7alpha-diol,NADPH:oxygenoxidoreductase(12alpha-hydroxylating)
R00007 21 4-Hydroxy-4-methyl-2-oxoglutarate pyruvate-lyase
R00350 21 4-Hydroxy-4-carboxymethyl-2-oxoglutarate pyruvate-lyase
R00813 21
cis-1,2-dihydroxycyclohexa-3,5-diene-1-carboxylate:NAD+oxidoreductase
R00818 21 salicylate,NADH:oxygen oxidoreductase
(1-hydroxylating,decarboxylating)
R01373 21 Prephenate hydro-lyase (decarboxylating)
R01728 21 Prephenate:NAD+ oxidoreductase(decarboxylating)
R01836 21 Testosterone:NAD+ oxidoreductase
R01840 21
R02499 21 Testosterone delta5-delat4-isomerase
R02840 21 Cortisol delta5-delat4-isomerase
R02942 21 Acetylsalicylate O-acetylhydrolase
R02990 21 Succinyl-CoA:3-oxoadipate CoA-transferase
R02991 21 4-Carboxymethylbut-3-en-4-olide enol-lactonohydrolase
R03037 21 Isochorismate pyruvate-hydrolase
R03966 21
R04161 21 (S)-4-Hydroxymandelate racemase
R04170 21 (S)-3-Hydroxydodecanoyl-CoA hydro-lyase
R04260 21 2-Oxo-2,5-dihydrofuran-5-acetate delta3-delat2-isomerase
R04277 21 2-Pyrone-4,6-dicarboxylate lactonohydrolase
R04678 21 16alpha-Hydroxyandrost-4-ene-3,17-dione delta5-delat4-isomerase
R04805 21
R04807 21
5beta-Cholestane-3alpha,7alpha,12alpha-triol,NADPH:oxygenoxidoreductase
(26-hydroxylating)
R06602 21
R06860 21
isochorismate:2-oxoglutarate:cyclodienyltransferase(decarboxylating,pyruvate-forming)
R06990 21 2-Oxo-2,5-dihydrofuran-5-acetate delta3-delat2-isomerase
R00042 22 4-Hydroxyphenylpyruvate:oxygen oxidoreductase (decarboxylating)
R00829 22 Succinyl-CoA:acetyl-CoA C-acyltransferase
R01370 22 Phenyllactate:NAD+ oxidoreductase
R01372 22 Phenylpyruvate:oxygen oxidoreductase
(hydroxylating,decarboxylating)
R01377 22 Phenylpyruvate carboxy-lyase
R01378 22 Phenylpyruvate keto-enol-isomerase
R01505 22 2,3-dihydro-2,3-dihydroxybenzoate:NAD+ oxidoreductase
R02501 22
R02521 22 4-Hydroxyphenylpyruvate:oxygen
oxidoreductase(hydroxylating,decarboxylating)
R02602 22 4-Oxalocrotonate carboxy-lyase
R02834 22 Cortisol:NAD+ 11-oxidoreductase
R02837 22 Acetyl-CoA:cortisol O-acetyltransferase
R02841 22
11beta,17alpha,21-Trihydroxy-5beta-pregnane-3,20-dione:NADP+delta4-oxidoreductase
R03246 22 1,2,3-Trihydroxybenzene:oxygen 1,2-oxidoreductase (decyclizing)
R03336 22 4-hydroxyphenyllactate:NAD+ oxidoreductase
R03337 22 (R)-3-(4-hydroxyphenyl)lactate:NAD+ 2-oxidoreductase
R03341 22 4-hydroxyphenylpyruvate carboxy-lyase
R03342 22 3-(4-Hydroxyphenyl)pyruvate keto-enol-isomerase
R03507 22
5beta-Cholestane-3alpha,7alpha,12alpha,26-tetraol:NAD+26-oxidoreductase
R03856 22 trans-Dodec-2-enoyl-CoA reductase
R04031 22
R04100 22 3-cis-Dodecenoyl-CoA delta3-cis-delta2-trans-isomerase
R04223 22
R04482 22 4-Carboxy-2-oxo-3-hexenedioate
delta2,delta4-2-oxo,delta3-isomerase
R04506 22 3alpha,7alpha-Dihydroxy-5beta-cholestan-26-al:NAD+ oxidoreductase
R04759 22
R05778 22 4-hydroxyphenylpyruvate:oxygen oxidoreductase (decarboxylating)
R06632 22
R06757 22
R00821 23 2,3-Dihydroxybenzoate carboxy-lyase
R01506 23 2,3-Dihydroxybenzoate:oxygen 2,3-oxidoreductase (decyclizing)
R01507 23 2,3-Dihydroxybenzoate:oxygen 3,4-oxidoreductase (decyclizing)
R02351 23
R02536 23 Phenylacetaldehyde:NAD+ oxidoreductase
R02611 23 Phenylethylalcohol:NAD+ oxidoreductase
R02695 23 4-Hydroxyphenylacetaldehyde:NAD+ oxidoreductase
R02892 23 4,5alpha-dihydrocortisone:NADP+ delta4-oxidoreductase
R02893 23
17alpha,21-dihydroxy-5beta-pregnane-3,11,20-trione:NADP+delta4-oxidoreductase
R03247 23 Gallate carboxy-lyase
R03506 23
3alpha,7alpha,12alpha-Trihydroxy-5beta-cholestan-26-al:NAD+26-oxidoreductase
R03735 23 (2S,3S)-2-Hydroxytridecane-1,2,3-tricarboxylate
oxaloacetate-lyase(CoA-acylating)
R03858 23 Lauroyl-CoA:acetyl-CoA C-acyltransferase
R03859 23 3-Hydroxytetradecane-1,3,4-tricarboxylate
2-oxoglutarate-lyase(CoA-acylating)
R04304 23 4-Hydroxyphenylethanol:NAD+ oxidoreductase
R04761 23
R04781 23 4-Carboxy-4-hydroxy-2-oxoadipate hydro-lyase
R04832 23 Urocortisol:NAD+ oxidoreductase (B-specific)
R05250 23
R05450 23
R06758 23
R06762 23
R00053 24 Tannin acylhydrolase
R02347 24 Estradiol-17alpha:NAD+ 17-oxidoreductase
R02352 24 Estradiol-17beta:NAD+ 17-oxidoreductase
R02354 24
R02356 24
R03087 24
R03549 24 Gallate:oxygen 3,4-oxidoreductase (decyclizing)
R03550 24 Gallate:oxygen 4,5-oxidoreductase (decyclizing)
R03551 24
R04739 24 (S)-3-Hydroxytetradecanoyl-CoA:NAD+ oxidoreductase
R04829 24 Urocortisone:NAD+ oxidoreductase (B-specific)
R04830 24 Urocortisone:NADP+ oxidoreductase (B-specific)
R04834 24 Cortol:NAD+ oxidoreductase
R05083 24
R05249 24 Resorcinol,NADPH:oxogen oxidoreductase (2-hydroxylating)
R05487 24
R06759 24
R03088 25
R03089 25
R04280 25 3-O-Methylgallate:oxygen 4,5-oxidoreductase (decyclizing)
R04681 25 Estriol:NAD+ 17-oxidoreductase
R04740 25 (S)-3-Hydroxytetradecanoyl-CoA hydro-lyase
R04831 25 Cortolone:NAD+ oxidoreductase
R03989 26 trans-Tetradec-2-enoyl-CoA reductase
R03991 27 myristoyl-CoA:acetylCoA C-myristoyltransferase
R05321 27 n-tetradecanoyl-CoA, NADPH2:O2 oxidoreductase [11-(E)
desaturating]
R05322 27 n-tetradecanoyl-CoA, NADH:O2 oxidoreductase [11-(Z) desaturating]
R04737 28 (S)-3-Hydroxyhexadecanoyl-CoA:NAD+ oxidoreductase
R04738 29 (S)-3-Hydroxyhexadecanoyl-CoA hydro-lyase
R01278 30 trans-Hexadec-2-enoyl-CoA reductase
R01274 31 Palmitoyl-CoA hydrolase
R01277 31 hexadecanal:NAD+ oxidoreductase (CoA-acylating)
R01703 32 Hexadecanoate:hydrogen-peroxide oxidoreductase
R01704 32 Palmitaldehyde:NAD+ oxidoreductase
R02462 32 Hexadecanol:NAD+ oxidoreductase
R02463 32 hexadecanal:NADP+ delta2-oxidoreductase
