# Supplementary material for: Local and global modes of drug action in biochemical networks
Source: BMC Chem Biol. 2009 Apr 7;9:4. doi: 10.1186/1472-6769-9-4 (PMC2670818; doi:10.1186/1472-6769-9-4)
Supplement: Additional File 3 — Full set of metabolic drug scopes. This archive contains the full set of metabolic drug scopes for 276 drugs from the DrugBank database and four metabolic networks. Individual files in the archive are named according to the following nomenclature: DrugBank accession number of the drug, followed by "_hsa" for human or "_ref" for reference network, followed by "_i" for irreversible or "_r" for reversible network. [file 1472-6769-9-4-S3.zip › aprd00055_ref_r.txt]

  Expansion curve

seeds: H2O Oxygen (R)-Mevalonate (S)-3-Hydroxy-3-methylglutaryl-CoA H+
not identified:


      compounds:

ID generation name

C00001 1 H2O
C00007 1 Oxygen
C00080 1 H+
C00356 1 (S)-3-Hydroxy-3-methylglutaryl-CoA
C00418 1 (R)-Mevalonate
C00009 2 Orthophosphate
C00027 2 H2O2
C00282 2 Hydrogen
C00772 2 Mevaldate
C01107 2 (R)-5-Phosphomevalonate
C05359 2 e-
C00013 3 Pyrophosphate
C00164 3 Acetoacetate
C00704 3 O2.-
C01143 3 (R)-5-Diphosphomevalonate
C03761 3 3-Hydroxy-3-methylglutarate
C06701 3 Phosphonate
C00011 4 CO2
C00033 4 Acetate
C00084 4 Acetaldehyde
C00129 4 Isopentenyl diphosphate
C00207 4 Acetone
C00227 4 Acetyl phosphate
C00288 4 HCO3-
C00536 4 Triphosphate
C01089 4 (R)-3-Hydroxybutanoate
C06144 4 3-Butynoate
C06548 4 Ethylene oxide
C00022 5 Pyruvate
C00058 5 Formate
C00186 5 (S)-Lactate
C00209 5 Oxalate
C00222 5 3-Oxopropanoate
C00235 5 Dimethylallyl diphosphate
C00237 5 CO
C00469 5 Ethanol
C01353 5 Carbonic acid
C01380 5 Ethylene glycol
C01548 5 Acetylene
C01845 5 Propan-2-ol
C02466 5 Trimetaphosphate
C03167 5 Phosphonoacetaldehyde
C04546 5 (R)-3-((R)-3-Hydroxybutanoyloxy)butanoate
C05682 5 Phosphonoacetate
C06145 5 3-Butyn-1-al
C06547 5 Ethylene
C11811 5 1-Hydroxy-2-methyl-2-butenyl 4-diphosphate
C00036 6 Oxaloacetate
C00048 6 Glyoxylate
C00067 6 Formaldehyde
C00074 6 Phosphoenolpyruvate
C00149 6 (S)-Malate
C00256 6 (R)-Lactate
C00266 6 Glycolaldehyde
C00341 6 Geranyl diphosphate
C00383 6 Malonate
C00424 6 (S)-Lactaldehyde
C00497 6 (R)-Malate
C00546 6 Methylglyoxal
C00804 6 Propynoate
C00900 6 2-Acetolactate
C01013 6 3-Hydroxypropanoate
C01390 6 Prenol
C02132 6 Acetylpyruvate
C02405 6 Formyl phosphate
C02569 6 Neryl diphosphate
C02612 6 (R)-2-Methylmalate
C02614 6 (S)-2-Methylmalate
C02657 6 6-Methylsalicylate
C02752 6 Triacetate lactone
C02798 6 3-Phosphonopyruvate
C03248 6 Acetylenedicarboxylate
C03589 6 4-Hydroxy-2-oxopentanoate
C03981 6 2-Hydroxyethylenedicarboxylate
C04184 6 4-Hydroxy-4-methyl-2-oxoglutarate
C06010 6 (S)-2-Acetolactate
C06033 6 Parapyruvate
C06455 6 Hydroxymethylphosphonate
C11205 6 Hexadimethrine bromide
C00111 7 Glycerone phosphate
C00122 7 Fumarate
C00132 7 Methanol
C00158 7 Citrate
C00160 7 Glycolate
C00168 7 Hydroxypyruvate
C00246 7 Butanoic acid
C00448 7 trans,trans-Farnesyl diphosphate
C00521 7 (-)-Limonene
C00583 7 Propane-1,2-diol
C00596 7 2-Hydroxy-2,4-pentadienoate
C00631 7 2-Phospho-D-glycerate
C00684 7 2-Dehydro-3-deoxy-L-arabinonate
C00711 7 Malate
C00810 7 (R)-Acetoin
C00815 7 Citramalate
C00898 7 (R,R)-Tartaric acid
C00937 7 (R)-Lactaldehyde
C01127 7 4-Hydroxy-2-oxoglutarate
C01146 7 2-Hydroxy-3-oxopropanoate
C01384 7 Maleic acid
C01412 7 Butanal
C01467 7 3-Cresol
C01732 7 Mesaconate
C01757 7 Triacetate
C01989 7 3-Ethylmalate
C01990 7 3-Oxalomalate
C02107 7 (S,S)-Tartaric acid
C02214 7 (E)-Glutaconate
C02226 7 2-Methylmaleate
C02344 7 (-)-endo-Fenchol
C02462 7 Sabinene hydrate
C02527 7 Butanoylphosphate
C02917 7 (S)-Propane-1,2-diol
C03190 7 (+)-Bornyl-diphosphate
C03453 7 (Z)-5-Oxohex-2-enedioate
C03826 7 2-Dehydro-3-deoxy-D-xylonate
C03979 7 2-Dehydro-3-deoxy-L-rhamnonate
C04039 7 2,3-Dihydroxy-3-methylbutanoate
C04115 7 4-Carboxy-4-hydroxy-2-oxoadipate
C04181 7 3-Hydroxy-3-methyl-2-oxobutanoic acid
C04272 7 (R)-2,3-Dihydroxy-3-methylbutanoate
C05235 7 Hydroxyacetone
C05854 7 4-Carboxy-2-oxo-4-pentanoate
C05946 7 D-4-Hydroxy-2-oxoglutarate
C05985 7 2-Propyn-1-al
C05999 7 Lactaldehyde
C06035 7 4-Methylene-2-oxoglutarate
C06074 7 Myrcene
C06075 7 Terpinolene
C06076 7 Comphene
C06077 7 Pinene
C06099 7 (+)-Limonene
C06307 7 (-)-beta-Pinene
C06308 7 (-)-alpha-Pinene
C15499 7 Pentane-2,4-dione
C00042 8 Succinate
C00093 8 sn-Glycerol 3-phosphate
C00116 8 Glycerol
C00118 8 (2R)-2-Hydroxy-3-(phosphonooxy)-propanal
C00141 8 3-Methyl-2-oxobutanoic acid
C00184 8 Glycerone
C00197 8 3-Phospho-D-glycerate
C00258 8 D-Glycerate
C00311 8 Isocitrate
C00353 8 Geranylgeranyl diphosphate
C00417 8 cis-Aconitate
C00433 8 2,5-Dioxopentanoate
C00479 8 Propanal
C00490 8 Itaconate
C00502 8 D-Xylonate
C00511 8 Propenoate
C00545 8 L-Arabinonate
C00552 8 meso-Tartaric acid
C00623 8 Glycerol 1-phosphate
C00679 8 5-Dehydro-4-deoxy-D-glucarate
C00682 8 2-Hydroxymuconate semialdehyde
C00741 8 Diacetyl
C00751 8 Squalene
C00878 8 D-Arabinonate
C00964 8 (-)-trans-Carveol
C00975 8 Dihydroxyfumarate
C00988 8 2-Phosphoglycolate
C00989 8 4-Hydroxybutanoic acid
C01061 8 4-Fumarylacetoacetate
C01099 8 L-Fuculose 1-phosphate
C01108 8 1,2,3-Trihydroxybenzene
C01123 8 (-)-trans-Isopiperitenol
C01131 8 L-Rhamnulose 1-phosphate
C01159 8 2,3-Bisphospho-D-glycerate
C01328 8 HO-
C01438 8 Methane
C01455 8 Toluene
C01769 8 (S)-Acetoin
C01771 8 2-Butenoate
C01841 8 Pentalenene
C01860 8 Trichodiene
C01934 8 L-Rhamnonate
C02004 8 Aristolochene
C02452 8 Perillyl alcohol
C02501 8 2-Hydroxymuconate
C02514 8 3-Fumarylpyruvate
C02630 8 2-Hydroxyglutarate
C02912 8 (R)-Propane-1,2-diol
C02923 8 2,3-Dihydroxytoluene
C03044 8 (R,R)-Butane-2,3-diol
C03115 8 Farnesyl triphosphate
C03394 8 Erythrulose 1-phosphate
C03428 8 Presqualene diphosphate
C03459 8 2-Hydroxy-3-oxosuccinate
C03600 8 Carboxymethyloxysuccinate
C03716 8 Oxaloacetate 4-methyl ester
C03921 8 2-Dehydro-3-deoxy-D-glucarate
C04324 8 4-Carboxy-2-hydroxy-cis,cis-muconate
C04456 8 6-Phospho-5-dehydro-2-deoxy-D-gluconate
C04484 8 4-Carboxy-2-hydroxymuconate semialdehyde
C05364 8 4-Carboxy-2-oxo-3-hexenedioate
C05406 8 (4S)-5-Hydroxy-2,4-dioxopentanoate
C06029 8 L-threo-3-Methylmalate
C06031 8 D-threo-3-Methylmalate
C06032 8 D-erythro-3-Methylmalate
C06111 8 Nerolidyl diphosphate
C06142 8 1-Butanol
C06159 8 2-Dehydro-3-deoxy-D-fuconate
C06210 8 2-Hydroxy-6-keto-2,4-heptadienoate
C06394 8 (+)-delta-Cadinene
C06441 8 L-Xylulose 1-phosphate
C06893 8 2-Deoxy-5-keto-D-gluconic acid 6-phosphate
C07271 8 Limonene-1,2-epoxide
C11356 8 trans,trans,cis-Geranylgeranyl diphosphate
C11409 8 (+)-trans-Carveol
C12142 8 Vetispiradiene
C12624 8 2-Hydroxy-6-ketononatrienedioate
C00026 9 2-Oxoglutarate
C00090 9 Catechol
C00109 9 2-Oxobutanoate
C00163 9 Propanoate
C00230 9 3,4-Dihydroxybenzoate
C00231 9 D-Xylulose 5-phosphate
C00232 9 Succinate semialdehyde
C00236 9 3-Phospho-D-glyceroyl phosphate
C00312 9 L-Xylulose
C00349 9 2-Methyl-3-oxopropanoate
C00354 9 D-Fructose 1,6-bisphosphate
C00466 9 Acetoin
C00556 9 Benzyl alcohol
C00577 9 D-Glyceraldehyde
C00652 9 D-Arabinono-1,4-lactone
C00673 9 2-Deoxy-D-ribose 5-phosphate
C00818 9 D-Glucarate
C00861 9 L-Rhamnulose
C00879 9 D-Galactarate
C00966 9 2-Dehydropantoate
C00969 9 3-Hydroxypropanal
C01036 9 4-Maleylacetoacetate
C01054 9 (S)-2,3-Epoxysqualene
C01088 9 (R)-3,3-Dimethylmalate
C01114 9 L-Arabinono-1,4-lactone
C01182 9 D-Ribulose 1,5-bisphosphate
C01286 9 2-Dehydro-3-deoxy-D-galactonate 6-phosphate
C01414 9 Casbene
C01424 9 Gallate
C01468 9 4-Cresol
C01542 9 o-Cresol
C01680 9 D-Fuconate
C01721 9 L-Fuculose
C01751 9 Resorcinol
C01767 9 (-)-Carvone
C02167 9 Maleylpyruvate
C02225 9 2-Methylcitrate
C02266 9 D-Xylonolactone
C02341 9 trans-Aconitate
C02485 9 (-)-Isopiperitenone
C02504 9 (2S)-2-Isopropylmalate
C02576 9 Perillyl aldehyde
C02753 9 D-Xylono-1,4-lactone
C02876 9 Propanoyl phosphate
C02948 9 4-Hydroxyhexan-3-one
C02979 9 Glycerol 2-phosphate
C02991 9 L-Rhamnono-1,4-lactone
C03046 9 (S,S)-Butane-2,3-diol
C03232 9 3-Phosphonooxypyruvate
C03427 9 Prephytoene diphosphate
C03548 9 trans-2,3-Epoxysuccinate
C03785 9 D-Tagatose 1,6-bisphosphate
C03932 9 5-Dehydro-2-deoxy-D-gluconate
C03947 9 Glycerol 1,2-cyclic phosphate
C04442 9 2-Dehydro-3-deoxy-6-phospho-D-gluconate
C04451 9 4-Carboxy-2-hydroxyhexa-2,4-dienedioate
C04479 9 2-Hydroxy-6-oxonona-2,4-diene-1,9-dioate
C04480 9 3-Carboxy-2-hydroxymuconate semialdehyde
C04574 9 di-trans,poly-cis-Undecaprenyl diphosphate
C04592 9 Toluene-cis-dihydrodiol
C04593 9 (2S,3R)-3-Hydroxybutane-1,2,3-tricarboxylate
C05375 9 2-Hydroxy-2-hydropyrone-4,6-dicarboxylate
C05378 9 beta-D-Fructose 1,6-bisphosphate
C05379 9 Oxalosuccinate
C05405 9 L-Arabinono-1,5-lactone
C05427 9 Phytyl diphosphate
C05979 9 Propane-1-ol
C06002 9 (S)-Methylmalonate semialdehyde
C06083 9 Tetrahymanol
C06084 9 Hopanoid
C06089 9 ent-Copalyl diphosphate
C06189 9 Cyclic 2,3-bisphospho-D-glycerate
C06309 9 Diplopterol
C06310 9 Diploptene
C06720 9 1,6-Dihydroxy-5-methylcyclohexa-2,4-dienecarboxylate
C06731 9 1,2-Dihydroxy-6-methylcyclohexa-3,5-dienecarboxylate
C06762 9 4-Hydroxy-2-oxohexanoic acid
C06892 9 2-Deoxy-5-keto-D-gluconic acid
C07087 9 2-Hydroxy-6-oxoocta-2,4,7-trienoate
C07276 9 Limonene-1,2-diol
C09816 9 Benzylsuccinate
C11383 9 (+)-(S)-Carvone
C11437 9 1-Deoxy-D-xylulose 5-phosphate
C11893 9 Cembrene
C11894 9 Taxa-4(5),11(12)-diene
C11901 9 Copalyl diphosphate
C11902 9 syn-Copalyl diphosphate
C12623 9 trans-2,3-Dihydroxycinnamate
C14088 9 3-Methylsalicylate
C00085 10 D-Fructose 6-phosphate
C00146 10 Phenol
C00156 10 4-Hydroxybenzoate
C00180 10 Benzoate
C00181 10 D-Xylose
C00196 10 2,3-Dihydroxybenzoate
C00199 10 D-Ribulose 5-phosphate
C00204 10 2-Dehydro-3-deoxy-D-gluconate
C00216 10 D-Arabinose
C00259 10 L-Arabinose
C00261 10 Benzaldehyde
C00310 10 D-Xylulose
C00333 10 D-Galacturonate
C00345 10 6-Phospho-D-gluconate
C00379 10 Xylitol
C00507 10 L-Rhamnose
C00522 10 (R)-Pantoate
C00532 10 L-Arabitol
C00544 10 Homogentisate
C00587 10 3-Hydroxybenzoate
C00597 10 3-Phosphoglycerate
C00618 10 3-Dehydro-L-gulonate
C00628 10 2,5-Dihydroxybenzoate
C00642 10 4-Hydroxyphenylacetate
C00672 10 2-Deoxy-D-ribose 1-phosphate
C00805 10 Salicylate
C01019 10 6-Deoxy-L-galactose
C01053 10 (R)-4-Dehydropantoate
C01094 10 D-Fructose 1-phosphate
C01097 10 D-Tagatose 6-phosphate
C01101 10 L-Ribulose 5-phosphate
C01163 10 3-Carboxy-cis,cis-muconate
C01188 10 3-Hydroxy-2-methylpropanoate
C01216 10 2-Dehydro-3-deoxy-D-galactonate
C01251 10 2-Hydroxybutane-1,2,4-tricarboxylate
C01508 10 L-Lyxose
C01572 10 Digallate
C01724 10 Lanosterol
C01801 10 Deoxyribose
C01902 10 Cycloartenol
C02170 10 Methylmalonate
C02351 10 1,2-Benzoquinone
C02431 10 L-Rhamnofuranose
C02457 10 Propane-1,3-diol
C02480 10 cis,cis-Muconate
C02488 10 (R)-2-Ethylmalate
C02624 10 2,3-Dimethylmalate
C02631 10 2-Isopropylmaleate
C02637 10 3-Dehydroshikimate
C02670 10 D-Glucuronolactone
C02814 10 Benzene-1,2,4-triol
C03217 10 2-Hydroxy-3-oxoadipate
C03223 10 3,4-Dihydroxyphthalate
C03233 10 4,5-Dihydroxyphthalate
C03291 10 L-Xylulose 5-phosphate
C03671 10 2-Pyrone-4,6-dicarboxylate
C03861 10 Dibenzo[1,4]dioxin-2,3-dione
C04044 10 3-(2,3-Dihydroxyphenyl)propanoate
C04091 10 cis-1,2-Dihydrobenzene-1,2-diol
C04221 10 trans-1,2-Dihydrobenzene-1,2-diol
C04225 10 (Z)-But-2-ene-1,2,3-tricarboxylate
C04509 10 di-trans,poly-cis-Decaprenyl diphosphate
C04634 10 1,6-Dihydroxycyclohexa-2,4-diene-1-carboxylate
C05345 10 beta-D-Fructose 6-phosphate
C05413 10 Phytoene
C05421 10 cis-Phytoene
C05601 10 4-Hydroxy-2-oxo-heptanedioate
C05616 10 3-O-Methylgallate
C05984 10 2-Hydroxybutanoic acid
C06001 10 (S)-3-Hydroxyisobutyrate
C06030 10 Methyloxaloacetate
C06085 10 Triterpenoid
C06086 10 Pimaradiene
C06090 10 ent-Kaurene
C06201 10 2,4-Dihydroxyhept-2-enedioate
C06316 10 D-erythro-Ascorbate
C06318 10 (3S,4R)-3,4-Dihydroxycyclohexa-1,5-diene-1,4-dicarboxylate
C06321 10 1,6-Dihydroxy-cis-2,4-cyclohexadiene-1-carboxylic acid
C06672 10 Vanillate
C06761 10 (4E)-2-Oxohexenoic acid
C06891 10 D-2,3-Diketo 4-deoxy-epi-inositol
C07085 10 3-Vinylcatechol
C07123 10 2-Hydroxy-6-oxo-octa-2,4-dienoate
C07211 10 m-Methylbenzoate
C07215 10 o-Toluate
C07734 10 2-Hydroxy-6-oxo-6-(2-hydroxyphenoxy)-hexa-2,4-dienoate
C08615 10 alpha-Amyrin
C08616 10 beta-Amyrin
C08628 10 Lupeol
C11354 10 2-Hydroxy-cis-hex-2,4-dienoate
C11395 10 (4R,6R)-cis-Carveol
C11408 10 (4S,6S)-cis-Carveol
C11412 10 (1R,4S)-Iso-dihydrocarvone
C11434 10 2-C-Methyl-D-erythritol 4-phosphate
C11877 10 (+)-Sandaracopimaradiene
C11878 10 (-)-Abietadiene
C11879 10 Levopimaradiene
C11880 10 Neoabietadiene
C11881 10 Palustradiene
C11891 10 Aphidicol-16-ene
C11892 10 Aphidicol-15-ene
C11924 10 Perillic acid
C11937 10 (1S,4R)-1-Hydroxy-2-oxolimonene
C12621 10 trans-3-Hydroxycinnamate
C12622 10 cis-3-(3-Carboxyethenyl)-3,5-cyclohexadiene-1,2-diol
C14087 10 3-Methylsalicylaldehyde
C00092 11 D-Glucose 6-phosphate
C00095 11 D-Fructose
C00117 11 D-Ribose 5-phosphate
C00191 11 D-Glucuronate
C00251 11 Chorismate
C00257 11 D-Gluconic acid
C00275 11 D-Mannose 6-phosphate
C00279 11 D-Erythrose 4-phosphate
C00309 11 D-Ribulose
C00423 11 trans-Cinnamate
C00476 11 D-Lyxose
C00493 11 Shikimate
C00508 11 L-Ribulose
C00514 11 D-Mannonate
C00530 11 p-Benzenediol
C00548 11 Phenyl acetate
C00558 11 D-Tagaturonate
C00633 11 4-Hydroxybenzaldehyde
C00644 11 D-Mannitol 1-phosphate
C00665 11 beta-D-Fructose 2,6-bisphosphate
C00668 11 alpha-D-Glucose 6-phosphate
C00691 11 2,4,6/3,5-Pentahydroxycyclohexanone
C00755 11 4-Hydroxy-3-methoxy-benzaldehyde
C00795 11 D-Tagatose
C00800 11 L-Gulonate
C00811 11 4-Coumarate
C00817 11 D-Altronate
C00846 11 3-Oxoadipate
C00880 11 D-Galactonate
C00885 11 Isochorismate
C00922 11 Dimethylmaleate
C00944 11 3-Dehydroquinate
C01040 11 L-Gulono-1,4-lactone
C01068 11 D-Ribitol 5-phosphate
C01096 11 Sorbitol 6-phosphate
C01112 11 D-Arabinose 5-phosphate
C01113 11 D-Galactose 6-phosphate
C01161 11 3,4-Dihydroxyphenylacetate
C01172 11 beta-D-Glucose 6-phosphate
C01179 11 3-(4-Hydroxyphenyl)pyruvate
C01187 11 3-Deoxy-D-manno-octulosonate
C01198 11 3-(2-Hydroxyphenyl)propanoate
C01218 11 6-Phospho-2-dehydro-D-gluconate
C01236 11 D-Glucono-1,5-lactone 6-phosphate
C01273 11 2-Hydroxy-6-oxo-6-phenylhexa-2,4-dienoate
C01278 11 2-Carboxy-2,5-dihydro-5-oxofuran-2-acetate
C01394 11 Xylose
C01405 11 Aspirin
C01407 11 Benzene
C01408 11 Benzoin
C01904 11 D-Arabitol
C02137 11 alpha-Oxo-benzeneacetic acid
C02222 11 2-Maleylacetate
C02273 11 Digalacturonate
C02336 11 beta-D-Fructose
C02734 11 Phenolic phosphate
C02895 11 Xylitol 5-phosphate
C02985 11 L-Fucose 1-phosphate
C03063 11 2-Oxohept-3-enedioate
C03666 11 2-Carboxy-cis,cis-muconate
C03676 11 3-Hydroxy-cis,cis-muconate
C03765 11 4-Hydroxyphenylacetaldehyde
C03906 11 beta-L-Arabinose 1-phosphate
C04002 11 But-1-ene-1,2,4-tricarboxylate
C04037 11 1-Phospho-alpha-D-galacturonate
C04105 11 2,5-Dihydro-5-oxofuran-2-acetate
C04171 11 2,3-Dihydro-2,3-dihydroxybenzoate
C04349 11 (4S)-4,6-Dihydroxy-2,5-dioxohexanoate
C04411 11 (2R,3S)-3-Isopropylmalate
C04471 11 (4S,5S)-4,5-Dihydroxy-2,6-dioxohexanoate
C04553 11 3-Carboxy-2,5-dihydro-5-oxofuran-2-acetate
C04575 11 (4R,5S)-4,5,6-Trihydroxy-2,3-dioxohexanoate
C04783 11 cis-4,5-Dihydroxycyclohexa-1(6),2-diene-1,2-dicarboxylate
C05108 11 14-Demethyllanosterol
C05109 11 24,25-Dihydrolanosterol
C05414 11 Phytofluene
C05437 11 Zymosterol
C05585 11 Gentisate aldehyde
C05593 11 3-Hydroxyphenylacetate
C05600 11 2-Hydroxyhepta-2,4-dienedioate
C05852 11 2-Hydroxyphenylacetate
C06019 11 D-arabino-3-Hexulose 6-phosphate
C06202 11 Salicylaldehyde
C06206 11 Benzoyl phosphate
C06311 11 Galactitol 1-phosphate
C06337 11 Terephthalate
C06430 11 D-Galacturonolactone
C06680 11 4-Hydroxyphthalate
C06728 11 3-Ethylcatechol
C06760 11 2-Hydroxy-5-methyl-cis,cis-muconic semialdehyde
C07084 11 Styrene cis-glycol
C07103 11 2-Hydroxy-1,4-benzoquinone
C07209 11 3-Methylbenzaldehyde
C07214 11 2-Methylbenzaldehyde
C07479 11 2-Oxo-5-methyl-cis-muconate
C07731 11 2-Hydroxy-6-oxo-6-(2-hydroxyphenyl)-hexa-2,4-dienoate
C07733 11 2,2',3-Trihydroxydiphenylether
C08980 11 Soyasapogenol B
C11405 11 (3R)-3-Isopropenyl-6-oxoheptanoate
C11410 11 (1R,2S,4S)- Neoiso-dihydrocarveol
C11411 11 (1R,2R,4S)-Iso-dihydrocarveol
C11415 11 (1S,4S)-Dihydrocarvone
C11455 11 4,4-Dimethyl-5alpha-cholesta-8,14,24-trien-3beta-ol
C11457 11 3-(3-Hydroxy-phenyl)-propanoic acid
C11505 11 Propene
C11588 11 cis-3-(Carboxy-ethyl)-3,5-cyclo-hexadiene-1,2-diol
C11872 11 Kaur-16-en-18-ol
C13635 11 4-Hydroxyphenacyl alcohol
C14086 11 2-Hydroxy-3-methylbenzalpyruvate
C14097 11 2-Hydroxyisophthalic acid
C14610 11 (S)-5-Oxo-2,5-dihydrofuran-2-acetate
C14899 11 3-Dehydro-L-gulonate 6-phosphate
C15556 11 3,4-Dihydroxy-2-butanone 4-phosphate
C00031 12 D-Glucose
C00103 12 D-Glucose 1-phosphate
C00121 12 D-Ribose
C00124 12 D-Galactose
C00137 12 myo-Inositol
C00159 12 D-Mannose
C00166 12 Phenylpyruvate
C00198 12 D-Glucono-1,5-lactone
C00221 12 beta-D-Glucose
C00254 12 Prephenate
C00267 12 alpha-D-Glucose
C00281 12 Sedoheptulose 7-phosphate
C00296 12 Quinate
C00392 12 Mannitol
C00447 12 Sedoheptulose 1,7-bisphosphate
C00472 12 p-Benzoquinone
C00474 12 Ribitol
C00620 12 alpha-D-Ribose 1-phosphate
C00629 12 2-Dehydro-D-gluconate
C00636 12 D-Mannose 1-phosphate
C00663 12 beta-D-Glucose 1-phosphate
C00794 12 D-Sorbitol
C00905 12 D-Fructuronate
C01062 12 5-Dehydro-D-gluconate
C01151 12 D-Ribose 1,5-bisphosphate
C01177 12 Inositol 1-phosphate
C01195 12 1-Phospho-alpha-D-glucuronate
C01197 12 3,4-Dihydroxy-trans-cinnamate
C01269 12 5-O-(1-Carboxyvinyl)-3-phosphoshikimate
C01456 12 Tropate
C01606 12 Phthalate
C01697 12 Galactitol
C01772 12 trans-2-Hydroxycinnamate
C01983 12 (R)-Mandelate
C01984 12 (S)-Mandelate
C02024 12 D-Mannuronate
C02274 12 Dihydrocoumarin
C02295 12 Methylitaconate
C02526 12 Biphenyl-2,3-diol
C02591 12 Sucrose 6-phosphate
C02652 12 5-Dehydroshikimate
C02888 12 Sorbose 1-phosphate
C03175 12 Shikimate 3-phosphate
C03198 12 (S)-4-Hydroxymandelate
C03267 12 beta-D-Fructose 2-phosphate
C03289 12 L-xylo-Hexulonolactone
C03383 12 D-Galactono-1,4-lactone
C03387 12 D-Glucurono-6,2-lactone
C03393 12 4-Phospho-D-erythronate
C03549 12 2-Hydroxycinnamate
C03569 12 2,2',3-Trihydroxybiphenyl
C03586 12 2-Oxo-2,3-dihydrofuran-5-acetate
C03590 12 4-Hydroxyphenylglyoxylate
C03652 12 (2R,3S)-2,3-Dimethylmalate
C03672 12 3-(4-Hydroxyphenyl)lactate
C03750 12 2,6-Dioxo-6-phenylhexanoate
C03964 12 (R)-3-(4-Hydroxyphenyl)lactate
C04006 12 1D-myo-Inositol 3-phosphate
C04043 12 3,4-Dihydroxyphenylacetaldehyde
C04052 12 5-Carboxy-2-oxohept-3-enedioate
C04053 12 5-Dehydro-4-deoxy-D-glucuronate
C04236 12 (2S)-2-Isopropyl-3-oxosuccinate
C04287 12 3,5/4-Trihydroxycyclohexa-1,2-dione
C04359 12 1-Deoxy-D-altro-heptulose 7-phosphate
C04431 12 cis-4-Carboxymethylenebut-2-en-4-olide
C04478 12 3-Deoxy-D-manno-octulosonate 8-phosphate
C04547 12 1,2-Bis(4-hydroxy-3-methoxyphenyl)ethylene
C04642 12 2-Hydroxy-5-carboxymethylmuconate semialdehyde
C04691 12 2-Dehydro-3-deoxy-D-arabino-heptonate 7-phosphate
C05110 12 4alpha-Methylcholesta-8-en-3beta-ol
C05350 12 2-Hydroxy-3-(4-hydroxyphenyl)propenoate
C05382 12 D-Sedoheptulose 7-phosphate
C05385 12 D-Glucuronate 1-phosphate
C05411 12 L-Xylonate
C05412 12 L-Lyxonate
C05422 12 L-Dehydroascorbate
C05430 12 zeta-Carotene
C05439 12 5alpha-Cholesta-7,24-dien-3beta-ol
C05627 12 4-Hydroxystyrene
C05629 12 Phenylpropanoate
C05662 12 Homoisocitrate
C05817 12 2-Succinyl-6-hydroxy-2,4-cyclohexadiene-1-carboxylate
C06044 12 4-Hydroxyphenylethanol
C06187 12 Arbutin 6-phosphate
C06203 12 trans-O-Hydroxybenzylidenepyruvate
C06312 12 L-Tagatose 6-phosphate
C06317 12 4-Hydroxy-3-methoxy-benzenemethanol
C06603 12 cis,trans-4-Hydroxymuconic semialdehyde
C06727 12 cis-1,2-Dihydro-3-ethylcatechol
C06730 12 4-Methylcatechol
C07083 12 Styrene
C07086 12 Phenylacetic acid
C07213 12 2-Methylbenzyl alcohol
C07216 12 3-Methylbenzyl alcohol
C07478 12 2-Hydroxy-5-methyl-cis,cis-muconate
C07732 12 Dibenzo-p-dioxin
C11404 12 (3R)-6-Hydroxy-3-isopropenyl-heptanoate
C11413 12 (1S,2S,4S)-Dihydrocarveol
C11416 12 (1S,2R,4S)-Neo-dihydrocarveol
C11506 12 (R)-1,2-Epoxypropane
C11507 12 (S)-1,2-Epoxypropane
C11527 12 4-Hydroxymandelate
C11873 12 Kaur-16-en-18-al
C12456 12 3-Dimethylallyl-4-hydroxyphenylpyruvate
C12838 12 trans-4-Carboxymethylenebut-2-en-4-olide
C13634 12 2,3-Bis(4-hydroxyphenyl)-1,2-propanediol
C13636 12 4-Hydroxyphenyl acetate
C14085 12 2-Hydroxy-8-methylchromene-2-carboxylate
C14096 12 3-Formylsalicylic acid
C15508 12 1,2-Epoxypropane
C00072 13 Ascorbate
C00089 13 Sucrose
C00119 13 5-Phospho-alpha-D-ribose 1-diphosphate
C00185 13 Cellobiose
C00208 13 Maltose
C00233 13 4-Methyl-2-oxopentanoate
C00243 13 Lactose
C00247 13 L-Sorbose
C00252 13 Isomaltose
C00322 13 2-Oxoadipate
C00446 13 alpha-D-Galactose 1-phosphate
C00601 13 Phenylacetaldehyde
C00660 13 D-Glucose 1,6-bisphosphate
C00689 13 alpha,alpha'-Trehalose 6-phosphate
C00770 13 L-Idonate
C01083 13 alpha,alpha-Trehalose
C01189 13 5alpha-Cholest-7-en-3beta-ol
C01225 13 sn-glycero-3-Phospho-1-inositol
C01231 13 alpha-D-Glucose 1,6-bisphosphate
C01235 13 1-alpha-D-Galactosyl-myo-inositol
C01504 13 Indanone
C01685 13 D-Ribonate
C02048 13 Laminaribiose
C02076 13 Sedoheptulose
C02143 13 D-threo-Aldose
C02499 13 2-Hydroxybiphenyl
C02655 13 6-Acetyl-D-glucose
C02669 13 D-Galactono-1,5-lactone
C02730 13 2-Succinylbenzoate
C02763 13 enol-Phenylpyruvate
C02779 13 2-Dehydro-D-glucose
C02780 13 2,5-Didehydro-D-gluconate
C02930 13 2-Methyleneglutarate
C02995 13 Maltose 6'-phosphate
C03057 13 2-Carboxybenzaldehyde
C03107 13 D-Glucono-1,4-lactone
C03269 13 D-galacto-Hexodialdose
C03465 13 3-Methyl-2-oxopentanoate
C03546 13 myo-Inositol 4-phosphate
C03736 13 alpha-D-Ribose 5-phosphate
C03845 13 5alpha-Cholest-8-en-3beta-ol
C04062 13 D-myo-Inositol 1,3-bisphosphate
C04063 13 D-myo-Inositol 3,4-bisphosphate
C04112 13 3-Methyl-cis,cis-hexadienedioate
C04186 13 5-Carboxymethyl-2-hydroxymuconate
C04299 13 D-myo-Inositol 1,2-cyclic phosphate
C04366 13 3-(2-Carboxyethenyl)-cis,cis-muconate
C04534 13 6-Phospho-beta-D-glucosyl-(1,4)-D-glucose
C04733 13 4-(4-Deoxy-beta-D-gluc-4-enuronosyl)-D-galacturonate
C05111 13 Methostenol
C05343 13 (R)-4-Hydroxymandelate
C05396 13 Lactose 6-phosphate
C05399 13 Melibiitol
C05400 13 Epimelibiose
C05401 13 3-beta-D-Galactosyl-sn-glycerol
C05402 13 Melibiose
C05431 13 Neurosporene
C05533 13 Oxaloglutarate
C05607 13 Phenyllactate
C06046 13 Salidroside
C06054 13 2-Oxo-3-hydroxy-4-phosphobutanoate
C06118 13 4-(4-Deoxy-alpha-D-gluc-4-enuronosyl)-D-galacturonate
C06204 13 2-Hydroxychromene-2-carboxylate
C06224 13 3,4-Dihydroxystyrene
C06440 13 2-Dehydro-D-glucono-1,5-lactone
C06589 13 cis-2,3-Dihydro-2,3-dihydroxybiphenyl
C06729 13 cis-1,2-Dihydroxy-4-methylcyclohexa-3,5-diene-1-carboxylate
C07111 13 Ethylbenzene
C07208 13 m-Xylene
C07212 13 o-Xylene
C07728 13 3-Isochromanone
C07729 13 Dibenzofuran
C07836 13 D-glycero-D-manno-Heptose 7-phosphate
C10700 13 4'-Hydroxyacetophenone
C11402 13 (4R,7R)-4-Isopropenyl-7-methyl-2-oxo-oxepanone
C11874 13 Kaur-16-en-18-oic acid
C12457 13 3-Dimethylallyl-4-hydroxymandelic acid
C12459 13 3-Dimethylallyl-4-hydroxybenzaldehyde
C13631 13 2,2-Bis(4-hydroxyphenyl)-1-propanol
C14084 13 1,2-Dihydroxy-8-methylnaphthalene
C14095 13 2-Hydroxy-3-carboxybenzalpyruvate
C14103 13 4-Methylsalicylate
C14448 13 Glyoxal
C15483 13 D-Galactonolactone
C15548 13 2-alpha-D-Glucosyl-D-glucose
C15585 13 myo-Inositol phosphate
C00273 14 5-Dehydro-D-fructose
C00425 14 Dehydroascorbate
C00492 14 Raffinose
C01041 14 Monodehydroascorbate
C01093 14 Cellobiono-1,5-lactone
C01115 14 L-Galactono-1,4-lactone
C01164 14 Cholesta-5,7-dien-3beta-ol
C01220 14 1D-myo-Inositol 1,4-bisphosphate
C01243 14 1D-myo-Inositol 1,3,4-trisphosphate
C01275 14 (3E)-4-(2-Carboxyphenyl)-2-oxobut-3-enoate
C01454 14 Toluate
C01507 14 L-Iditol
C01582 14 Galactose
C01620 14 Threonate
C01710 14 Indan-1-ol
C01742 14 Palatinose
C02083 14 Styrene oxide
C02130 14 Acetyl-maltose
C02360 14 2-Hydroxyadipate
C02572 14 O-Feruloylquinate
C02666 14 Coniferyl aldehyde
C02964 14 D-Glucosyl-D-mannose
C03012 14 Naphthalene-1,2-diol
C03661 14 1F-beta-D-Fructosylsucrose
C04559 14 4-Carboxymethyl-4-methylbut-2-en-1,4-olide
C05404 14 D-Gal alpha 1->6D-Gal alpha 1->6D-Glucose
C05853 14 Phenylethyl alcohol
C06219 14 Cellotriose
C06222 14 Sedoheptulose 1-phosphate
C06588 14 Biphenyl
C06986 14 Spirodilactone
C07112 14 1-Phenylethanol
C07719 14 2-Formyl-1-indanone
C07720 14 3-Hydroxy-1-indanone
C07727 14 2-Indanone
C09756 14 Homoeriodictyol
C11472 14 D-glycero-D-manno-Heptose 1,7-bisphosphate
C11875 14 ent-7alpha-Hydroxykaur-16-en-19-oic acid
C12458 14 3-Dimethylallyl-4-hydroxybenzoate
C13624 14 Bisphenol A
C13632 14 4,4'-Dihydroxy-alpha-methylstilbene
C13633 14 2,2-Bis(4-hydroxyphenyl)-propanoic acid
C13638 14 1-(4'-Hydroxyphenyl)ethanol
C14083 14 cis-1,2-Dihydroxy-1,2-dihydro-8-methylnaphthalene
C14094 14 2-Carboxy-2-hydroxy-8-carboxychromene
C14146 14 alpha-Zeacarotene
C00187 15 Cholesterol
C00489 15 Glutarate
C00590 15 Coniferyl alcohol
C01245 15 D-myo-Inositol 1,4,5-trisphosphate
C01272 15 1D-myo-Inositol 1,3,4,5-tetrakisphosphate
C01494 15 Ferulate
C01613 15 Stachyose
C02013 15 Cellotetraose
C03064 15 3-Dehydro-L-threonate
C03203 15 1-Hydroxy-2-naphthoate
C03971 15 1F-alpha-D-Galactosylraffinose
C04314 15 cis-1,2-Dihydronaphthalene-1,2-diol
C04477 15 1D-myo-Inositol 1,3,4,6-tetrakisphosphate
C04558 15 4-Carboxymethyl-3-methylbut-2-en-1,4-olide
C05443 15 Vitamin D3
C06093 15 Gibberellin A12 aldehyde
C06205 15 1,2-Dihydronaphthalene-1,2-diol
C06758 15 p-Tolualdehyde
C07113 15 Acetophenone
C07350 15 3-Methyl-1-(2,4,6-trihydroxyphenyl)butan-1-one
C07718 15 2-Hydroxy-4-(1-oxo-1,3-dihydro-2H-inden-2-ylidene)-but-2-enoic
acid
C07838 15 D-glycero-D-manno-Heptose 1-phosphate
C08586 15 delta-Carotene
C10906 15 D-Fructose
C11713 15 beta-Naphthol
C11876 15 6beta,7beta-Dihydroxykaurenoic acid
C12204 15 5-Hydroxyconiferaldehyde
C13629 15 1,2-Bis(4-hydroxyphenyl)-2-propanol
C13637 15 4-Ethylphenol
C14082 15 1-Methylnaphthalene
C14093 15 1,2-Dihydroxy-8-carboxynaphthalene
C14783 15 1,2-Naphthoquinone
C00599 16 Cholest-4-en-3-one
C00761 16 Coniferin
C00829 16 Naphthalene
C01284 16 1D-myo-Inositol 1,3,4,5,6-pentakisphosphate
C01752 16 Scopoletin
C01802 16 Desmosterol
C03273 16 5-Oxopentanoate
C03594 16 7alpha-Hydroxycholesterol
C03657 16 1,4-Dihydroxy-2-naphthoate
C03855 16 Cholesteryl-beta-D-glucoside
C05418 16 Cholesterol-5beta,6beta-epoxide
C05419 16 Cholesterol-5alpha,6beta-epoxide
C05432 16 Lycopene
C05433 16 alpha-Carotene
C05500 16 20alpha-Hydroxycholesterol
C05502 16 22beta-Hydroxycholesterol
C05615 16 Lignin
C05619 16 5-Hydroxyferulate
C06218 16 Cellopentaose
C06757 16 4-Methylbenzyl alcohol
C07114 16 Benzoyl acetate
C07189 16 2-Hydroxyacetophenone
C07717 16 3,4-Dihydroxyfluorene
C11427 16 1-Hydroxy-2-naphthaldehyde
C11555 16 1D-myo-Inositol 1,4,5,6-tetrakisphosphate
C11857 16 Gibberellin A12
C12205 16 5-Hydroxyconiferyl alcohol
C13550 16 24-Hydroxycholesterol
C14089 16 1-Hydroxymethylnaphthalene
C14092 16 cis-1,2-Dihydroxy-1,2-dihydro-8-carboxynaphthalene
C14784 16 1,2-Dihydroxy-3,4-epoxy-1,2,3,4-tetrahydronaphthalene
C14786 16 (1R,2S)-Naphthalene 1,2-oxide
C14787 16 (1S,2R)-Naphthalene 1,2-oxide
C01204 17 myo-Inositol hexakisphosphate
C02325 17 Sinapyl alcohol
C02646 17 4-Coumaryl alcohol
C03091 17 5beta-Cholestan-3-one
C03238 17 5alpha-Cholestan-3-one
C03910 17 (24R,24'R)-Fucosterol epoxide
C04514 17 (1S,2S)-1,2-Dihydronaphthalene-1,2-diol
C04520 17 1D-myo-Inositol 3,4,5,6-tetrakisphosphate
C05425 17 3beta,5alpha,6beta-Cholestanetriol
C05435 17 gamma-Carotene
C05455 17 7alpha-Hydroxycholest-4-en-3-one
C05499 17 17alpha,20alpha-Dihydroxycholesterol
C05501 17 20alpha,22beta-Dihydroxycholesterol
C06217 17 Cellohexaose
C06756 17 p-Xylene
C07715 17 Fluorene
C08601 17 Lutein
C11426 17 cis-4-(1'-Hydroxynaphth-2'-yl)-2-oxobut-3-enoate
C11714 17 alpha-Naphthol
C11860 17 Gibberellin A15 open lactone
C13309 17 2-Phytyl-1,4-naphthoquinone
C14090 17 1-Naphthaldehyde
C14091 17 1-Naphthoic acid
C15518 17 (24S)-Cholest-5-ene-3beta,7alpha,24-triol
C01533 18 Syringin
C02373 18 4-Methylpentanal
C04563 18 D-myo-Inositol 1,2,4,5,6-pentakisphosphate
C04579 18 Inositol 1,2,3,4,5-pentakisphosphate
C05138 18 17alpha-Hydroxypregnenolone
C05451 18 7alpha-Hydroxy-5beta-cholestan-3-one
C05457 18 7alpha,12alpha-Dihydroxycholest-4-en-3-one
C05608 18 4-Hydroxycinnamyl aldehyde
C05610 18 Sinapoyl aldehyde
C05855 18 4-Hydroxycinnamyl alcohol 4-D-glucoside
C06216 18 Celloheptaose
C06711 18 Fluoren-9-ol
C07721 18 (+)-(3S,4R)-cis-3,4-Dihydroxy-3,4-dihydrofluorene
C07724 18 1,2-Dihydroxyfluorene
C11174 18 1-Diphosinositol pentakisphosphate
C11425 18 2-Hydroxy-2H-benzo[h]chromene-2-carboxylate
C11526 18 5-PP-InsP5
C11861 18 Gibberellin A24
C01176 19 17alpha-Hydroxyprogesterone
C01227 19 3beta-Hydroxyandrost-5-en-17-one
C03164 19 Phenanthrene-3,4-diol
C05452 19 3alpha,7alpha-Dihydroxy-5beta-cholestane
C05453 19 7alpha,12alpha-Dihydroxy-5beta-cholestan-3-one
C05487 19 17alpha,21-Dihydroxypregnenolone
C06712 19 Fluoren-9-one
C07725 19 2-Hydroxy-4-(2-oxo-1,3-dihydro-2H-inden-1-ylidene)but-2-enoic acid
C11862 19 Gibberellin A36
C00280 20 Androst-4-ene-3,17-dione
C01477 20 Apigenin
C02947 20 4-Coumaroylshikimate
C03526 20 O-Sinapoylglucarolactone
C03582 20 3,4',5-Trihydroxystilbene
C04295 20 Androst-5-ene-3beta,17beta-diol
C04468 20 (+)-cis-3,4-Dihydrophenanthrene-3,4-diol
C04518 20 17alpha,20alpha-Dihydroxypregn-4-en-3-one
C05139 20 16alpha-Hydroxydehydroepiandrosterone
C05444 20 3alpha,7alpha,26-Trihydroxy-5beta-cholestane
C05454 20 3alpha,7alpha,12alpha-Trihydroxy-5beta-cholestane
C05488 20 11-Deoxycortisol
C05489 20 11beta,17alpha,21-Trihydroxypregnenolone
C05497 20 21-Deoxycortisol
C06561 20 Isosalipurpol
C07722 20 3,4-Dihydroxy-3,4-dihydro-9-fluorenone
C07726 20 1-Formyl-2-indanone
C08650 20 Isoliquiritigenin
C11859 20 Gibberellin A37 open lactone
C00509 21 Naringenin
C00535 21 Testosterone
C00735 21 Cortisol
C01460 21 Vitexin
C01514 21 Luteolin
C01714 21 Apigenin-6-C-glucoside
C05140 21 16alpha-Hydroxyandrost-4-ene-3,17-dione
C05290 21 19-Hydroxyandrost-4-ene-3,17-dione
C05445 21 3alpha,7alpha-Dihydroxy-5beta-cholestan-26-al
C05446 21 3alpha,7alpha,12alpha,26-Tetrahydroxy-5beta-cholestane
C07723 21 4-Hydroxy-9-fluorenone
C08576 21 Aureusidin
C09762 21 Liquiritigenin
C10192 21 Tricetin
C12631 21 2-Hydroxy-2,3-dihydrogenistein
C00762 22 Cortisone
C00974 22 Dihydrokaempferol
C01301 22 3alpha,7alpha,12alpha-Trihydroxy-5beta-cholestan-26-al
C01592 22 Licodione
C02821 22 Cortisol 21-acetate
C04554 22 3alpha,7alpha-Dihydroxy-5beta-cholestanate
C05294 22 19-Hydroxytestosterone
C05297 22 19-Oxoandrost-4-ene-3,17-dione
C05471 22 11beta,17alpha,21-Trihydroxy-5beta-pregnane-3,20-dione
C05631 22 Eriodictyol
C05911 22 Pentahydroxyflavanone
C06563 22 Genistein
C10208 22 Daidzein
C12124 22 Apiforol
C15525 22 2',3,4,4',6'-Pentahydroxychalcone
C00468 23 Estrone
C01617 23 Taxifolin
C02495 23 2'-Hydroxydaidzein
C02906 23 Dihydromyricetin
C03588 23 4,5alpha-Dihydrocortisone
C03648 23 cis-3,4-Leucopelargonidin
C04529 23 (3S,4S)-3-Hydroxytetradecane-1,3,4-tricarboxylate
C04655 23 (2S,3S)-2-Hydroxytridecane-1,2,3-tricarboxylate
C04722 23 3alpha,7alpha,12alpha-Trihydroxy-5beta-cholestanoate
C05295 23 19-Oxotestosterone
C05469 23 17alpha,21-Dihydroxy-5beta-pregnane-3,11,20-trione
C05472 23 Urocortisol
C05903 23 Kaempferol
C05907 23 Luteoforol
C12134 23 2'-Hydroxygenistein
C15567 23 2,7,4'-Trihydroxyisoflavanone
C00389 24 Quercetin
C00852 24 Chlorogenate
C00951 24 Estradiol-17beta
C02537 24 Estradiol-17alpha
C02927 24 2-Caffeoylisocitrate
C03052 24 2,3-Dihydrogossypetin
C03567 24 2'-Hydroxydihydrodaidzein
C05298 24 2-Hydroxyestrone
C05300 24 16alpha-Hydroxyestrone
C05470 24 Urocortisone
C05482 24 Cortol
C05904 24 Pelargonidin
C05906 24 Leucocyanidin
C05909 24 Leucodelphinidin
C09320 24 Afzelechin
C10107 24 Myricetin
C10945 24 Caffeic aldehyde
C01481 25 Caffeate
C01750 25 Quercitrin
C04524 25 2-Protocatechoylphloroglucinolcarboxylate
C05141 25 Estriol
C05301 25 2-Hydroxyestradiol-17beta
C05481 25 Cortolone
C05905 25 Cyanidin
C05908 25 Delphinidin
C06562 25 (+)-Catechin
C12127 25 (+)-Gallocatechin
C12128 25 (-)-Epiafzelechin
C12206 25 Caffeyl alcohol
C12316 25 cis-Dihydroquercetin
C09727 26 (-)-Epicatechin
C12136 26 (-)-Epigallocatechin
C00249 31 Hexadecanoic acid
C00517 31 Hexadecanal
C00823 32 1-Hexadecanol
C01948 32 Pentadecanal
C02788 32 2-trans-Hexadecenal


      reactions:

ID generation name

R00002 2 Reduced ferredoxin:dinitrogen oxidoreductase (ATP-hydrolysing)
R00009 2 hydrogen-peroxide:hydrogen-peroxide oxidoreductase
R00086 2 ATP phosphohydrolase (protein-secreting)
R00090 2 NADH:hydrogen-peroxide oxidoreductase
R00700 2 Hydrogen:NAD+ oxidoreductase
R02081 2 (R)-Mevalonate:NAD+ oxidoreductase (CoA-acetylating)
R02245 2 ATP:(R)-mevalonate 5-phosphotransferase
R02246 2 (R)-Mevalonate:NAD+ oxidoreductase
R07171 2 NADH:oxygen oxidoreductase
R00004 3 Pyrophosphate phosphohydrolase
R00067 3 Reduced ferredoxin:dinitrogen oxidoreductase (ATP-hydrolysing)
R00275 3 Superoxide:superoxide oxidoreductase
R01360 3 (S)-3-Hydroxy-3-methylglutaryl-CoA acetoacetate-lyase
R01978 3 (S)-3-Hydroxy-3-methylglutaryl-CoA
acetoacetyl-CoA-lyase(CoA-acetylating)
R02083 3 (S)-3-Hydroxy-3-methylglutaryl-CoA hydrolase
R02085 3 (S)-3-Hydroxy-3-methylglutaryl-CoA hydro-lyase
R03245 3 ATP:(R)-5-phosphomevalonate phosphotransferase
R05746 3 phosphonate:NAD+ oxidoreductase
R00136 4 ATP:polyphosphate phosphotransferase
R00138 4 Triphosphate phosphohydrolase
R00227 4 Acetyl-CoA hydrolase
R00228 4 acetaldehyde:NAD+ oxidoreductase (CoA-acetylating)
R00229 4 Acetate:CoA ligase (ADP-forming)
R00230 4 Acetyl-CoA:orthophosphate acetyltransferase
R00238 4 Acetyl-CoA:acetyl-CoA C-acetyltransferase
R01121 4 ATP:(R)-5-diphosphomevalonate carboxy-lyase (dehydrating)
R01358 4 Acetoacetyl-CoA hydrolase
R01359 4 Acetoacetyl-CoA:acetate CoA-transferase
R01361 4 (R)-3-Hydroxybutanoate:NAD+ oxidoreductase
R01366 4 Acetoacetate carboxy-lyase
R01367 4 Acetoacetate hydro-lyase
R01975 4 (S)-3-Hydroxybutanoyl-CoA:NAD+ oxidoreductase
R01977 4 (R)-3-Hydroxybutanoyl-CoA:NADP+ oxidoreductase
R04138 4 3-Methylcrotonoyl-CoA:carbon-dioxide ligase (ADP-forming)
R05351 4
R05576 4 (S)-3-Hydroxybutanoyl-CoA:NADP+ oxidoreductase
R00048 5 (R)-3-((R)-3-Hydroxybutanoyloxy)-butanoate hydroxybutanoylhydrolase
R00132 5 Carbonic acid hydro-lyase
R00207 5 Pyruvate:oxygen 2-oxidoreductase (phosphorylating)
R00209 5 Pyruvate:NAD+ 2-oxidoreductase (CoA-acetylating)
R00211 5 Glyoxylate:oxygen oxidoreductase
R00224 5 Pyruvate carboxy-lyase
R00233 5 Malonyl-CoA carboxy-lyase
R00273 5 oxalate:oxygen oxidoreductase
R00276 5 Carbon-monoxide:oxygen oxidoreductase
R00315 5 ATP:acetate phosphotransferase
R00317 5 Acetyl phosphate phosphohydrolase
R00318 5 Phosphonoacetate phosphonohydrolase
R00319 5 (S)-Lactate:oxygen 2-oxidoreductase(decarboxylating)
R00320 5 Pyrophosphate:acetate phosphotransferase
R00519 5 Formate:NAD+ oxidoreductase
R00705 5 3-Oxopropanoate:NAD+ oxidoreductase
(decarboxylating,CoA-acetylating)
R00710 5 Acetaldehyde:NAD+ oxidoreductase
R00742 5 Acetyl-CoA:carbon-dioxide ligase (ADP-forming)
R00747 5 2-Phosphonoacetaldehyde phosphonohydrolase
R00754 5 Ethanol:NAD+ oxidoreductase
R01123 5 Isopentenyl-diphosphate delta3-delta2-isomerase
R01550 5 Propan-2-ol:NADP+ oxidoreductase
R02504 5 Trimetaphosphate hydrolase
R03026 5 (S)-3-Hydroxybutanoyl-CoA hydro-lyase
R03027 5 (3R)-3-Hydroxybutanoyl-CoA hydro-lyase
R03276 5 (S)-3-Hydroxybutanoyl-CoA 3-epimerase
R04137 5 3-Hydroxyisopentyl-CoA hydro-lyase
R05119 5 3-Butyn-1-al:NAD+ oxidoreductase
R05380 5 Acetaldehyde hydro-lyase
R05444 5
R05595 5
R05842 5 ethylene oxide hydrolase
R05884 5 isopentenyl-diphosphate:NAD(P)+ oxidoreductase
R06973 5
R00006 6 2-Acetolactate pyruvate-lyase (carboxylating)
R00007 6 4-Hydroxy-4-methyl-2-oxoglutarate pyruvate-lyase
R00008 6 Parapyruvate pyruvate-lyase
R00200 6 ATP:pyruvate O2-phosphotransferase
R00203 6 Pyruvaldehyde:NAD+ oxidoreductase
R00208 6 Phosphoenolpyruvate phosphohydrolase
R00212 6 Acetyl-CoA:formate C-acetyltransferase
R00214 6 (S)-Malate:NADP+ oxidoreductase(oxaloacetate-decarboxylating)
R00215 6 (R)-Malate:NAD+ oxidoreductase (decarboxylating)
R00217 6 Oxaloacetate carboxy-lyase
R00218 6 acetylenedicarboxylate carboxy-lyase
R00219 6
R00226 6 (S)-2-Acetolactate pyruvate-lyase (carboxylating)
R00237 6 (3S)-Citramalyl-CoA pyruvate-lyase
R00324 6 Acetylpyruvate acetylhydrolase
R00325 6 (3S)-citramalate pyruvate-lyase
R00338 6 Oxaloacetate acetylhydrolase
R00344 6 Pyruvate:carbon-dioxide ligase (ADP-forming)
R00353 6 Malonyl-CoA:pyruvate carboxyltransferase
R00466 6 Glyoxylate:oxygen oxidoreductase
R00518 6 ATP:formate phosphotransferase
R00521 6 Formyl-CoA hydrolase
R00522 6 Oxalate carboxy-lyase
R00604 6 Formaldehyde:NAD+ oxidoreductase
R00703 6 (S)-Lactate:NAD+ oxidoreductase
R00704 6 (R)-Lactate:NAD+ oxidoreductase
R00740 6 3-Oxopropanoate:NADP+ oxidoreductase
(decarboxylating,CoA-acetylating)
R00743 6 Acetyl-CoA:malonate CoA-transferase
R00744 6
R00750 6
R00753 6 (S)-Lactate acetaldehyde-lyase
R01171 6 Butanoyl-CoA:(acceptor) 2,3-oxidoreductase
R01446 6 (S)-lactaldehyde:NAD+ oxidoreductase
R01450 6
R01604 6 3-Oxopropanoate:NAD+ oxidoreductase
R01608 6 3-hydroxypropanoate:NAD+ oxidoreductase
R01611 6 3-Oxopropanoate hydro-lyase
R01658 6
Dimethylallyl-diphosphate:isopentenyl-diphosphatedimethylallyltranstransferase
R01659 6
Dimethylallyl-diphosphate:isopentenyl-diphosphatedimethylallylcistransferase
R01781 6 Glycol:NAD+ oxidoreductase
R03028 6 Glutaconyl-1-CoA carboxy-lyase
R03031 6 Vinylacetyl-CoA delta3-delta2-isomerase
R03541 6 Prenyl-diphosphate pyrophosphohydrolase
R04053 6 3-phosphonopyruvate carboxy-lyase
R05204 6
R05508 6
R06510 6
R07219 6 dimethyallyl diphosphate:NADP+ oxidoreductase
R07253 6 acyl-CoA:malonyl-CoA C-acyltransferase
(decarboxylating,oxoacyl-reducing, thioester-hydrolysing and cyclizing)
R07399 6
R00013 7 Glyoxylate carboxy-lyase (dimerizing)
R00339 7 (R,R)-Tartrate hydro-lyase
R00340 7 (S,S)-Tartrate hydro-lyase
R00341 7 ATP:oxaloacetate carboxy-lyase (transphosphorylating)
R00342 7 (S)-malate:NAD+ oxidoreductase
R00345 7 Orthophosphate:oxaloacetate carboxyl-lyase (phosphorylating)
R00346 7 Pyrophosphate:oxaloacetate carboxy-lyase (transphosphorylating)
R00350 7 4-Hydroxy-4-carboxymethyl-2-oxoglutarate pyruvate-lyase
R00351 7 Citrate oxaloacetate-lyase ((pro-3S)-CH2COO- -> acetyl-CoA)
R00352 7 ATP:citrate oxaloacetate-lyase ((pro-3S)-CH2COO-
->acetyl-CoA)(ATP-dephosphorylating)
R00354 7 (3S)-Citryl-CoA oxaloacetate-lyase
R00360 7 (S)-Malate:oxygen oxidoreductase
R00362 7 Citrate oxaloacetate-lyase ((pro-3S)-CH2COO- -->acetate)
R00363 7 Oxaloacetate keto-enol-isomerase
R00468 7 Glyoxylate:NADP+ oxidoreductase (CoA-oxalylating)
R00470 7 4-Hydroxy-2-oxoglutarate glyoxylate-lyase
R00471 7 D-4-Hydroxy-2-oxoglutarate glyoxylate-lyase
R00472 7 L-Malate glyoxylate-lyase (CoA-acetylating)
R00473 7 (3S)-3-Carboxy-3-hydroxypropanoyl-CoA glyoxylate-lyase
R00475 7 (S)-2-Hydroxy-acid:oxygen 2-oxidoreductase
R00477 7 3-Oxalomalate glyoxylate-lyase
R00602 7 Hydorogen-peroxide:hydrogen-peroxide oxidoreductase
R00605 7 methanol:NAD+ oxidoreductase
R00608 7 Methanol:oxygen oxidereductase
R00614 7 Formaldehyde:formaldehyde oxidoreductase
R00658 7 2-Phospho-D-glucerate hydro-lyase
R00661 7 Phosphoenolpyruvate 2,3-phosphonomutase
R00717 7 Glycolate:NAD+ oxidoreductase
R01016 7 Glycerone-phosphate phospho-lyase
R01082 7 (S)-Malate hydro-lyase
R01172 7 butyraldehyde:NAD+ oxidoreductase (CoA-acetylating)
R01174 7 Butanoyl-CoA:orthophosphate butanoyltransferase
R01177 7 Acetyl-CoA:acetyl-CoA C-acetyltransferase
R01179 7 Butanoyl-CoA:acetate CoA-transferase
R01180 7 3-Ethylmalate glyoxylate-lyase (CoA-butanoylating)
R01181 7 2-Methylpropanoyl-CoA CoA-carbonylmutase
R01256 7 (S)-Malate:CoA ligase (ADP-forming)
R01333 7 glycolaldehyde:NAD+ oxidoreductase
R01365 7 Butanoyl-CoA:acetoacetate CoA-transferase
R01393 7 Hydroxypyruvate carboxy-lyase
R01447 7 (S)-Lactate:oxaloacetate oxidoreductase
R01735 7 (R)-Lactaldehyde:NAD+ 2-oxidoreductase
R01782 7 2-Dehydro-3-deoxy-D-pentanoate glycoaldehyde-lyase
R01784 7 2-Dehydro-3-deoxy-L-pentanoate glycolaldehyde
R01908 7 Oxalyl-CoA carboxy-lyase
R02003 7 Geranyl-diphosphate:isopentenyl-diphosphate
geranyltrans-transferase
R02004 7
R02006 7 Geranyl-diphosphate pyrophosphate-lyase
(cyclizing,sabinene-hydrate-forming)
R02007 7 (+)-Bornyl-diphosphate lyase (decyclizing)
R02009 7 geranyldiphosphate diphosphate lyase (myrcene forming)
R02010 7
R02011 7
R02012 7 geranyldiphosphate diphosphate lyase (pinene forming)
R02013 7 geranyldiphosphate diphosphate lyase (limonene forming)
R02257 7 Propane-1,2-diol:NAD+ oxidoreductase
R02258 7 (S)-Propane-1,2-diol:NAD+ oxidoreductase
R02260 7 (S)-Lactaldehyde:NADP+ oxidoreductase
R02261 7
R02419 7 (R)-Malate hydro-lyase
R02491 7 L-Citramalyl-CoA hydro-lyase
R02527 7 (R)-Lactaldehyde:NAD+ oxidoreductase
R02528 7
R02531 7 Lactaldehyde:NAD+ 1-oxidoreductase
R02601 7
R02940 7 2-Propyn-1-al:NAD+ oxidoreductase
R02947 7 2-Acetolactate carboxy-lyase
R02948 7 (S)-2-Hydroxy-2-methyl-3-oxobutanoate carboxy-lyase
R02955 7 Acetyl-CoA:citramalate CoA-transferase
R02963 7 Lactoyl-CoA hydro-lyase
R03051 7 2,3-Dihydroxy-3-methylbutanoate:NADP+ oxidoreductase (isomerizing)
R03052 7 2-Acetolactate methylmutase
R03153 7 Acetyl-CoA:citramalate CoA-transferase
R03157 7
R03158 7
R03567 7 6-Methylsalicylate carboxy-lyase
R03693 7 (S)-2-Methylmalate hydro-lyase
R03702 7 Triacetolactone lactonohydrolase
R03884 7 (E)-Glutaconate CoA-transferase
R03896 7 (R)-2-Methylmalate hydro-lyase
R03937 7
R03995 7
R04177 7 2-Hydroxyethylenedicarboxylate hydro-lyase
R04223 7
R04417 7
R04439 7 (R)-2,3-Dihydroxy-3-methylbutanoate:NADP+
oxidoreductase(isomerizing)
R04919 7
R05071 7 (S)-2-Acetolactate methylmutase
R05078 7
R05337 7
R05765 7 geranyldiphosphate diphosphate lyase (pinene forming)
R05766 7 geranyldiphosphate diphosphate lyase (pinene forming)
R06120 7 geranyldiphosphate diphosphate lyase [(+)-(R)-limonene-forming]
R07183 7 acetylacetone:oxygen oxidoreductase
R07290 7 formyl-CoA:oxalate CoA-transferase
R00402 8 succinate:NAD+ oxidoreductase
R00702 8 Farnesyl-diphosphate:farnesyl-diphosphate farnesyltransferase
R00842 8 sn-Glycerol-3-phosphate:NAD+ 2-oxidoreductase
R00846 8 sn-Glycerol-3-phosphate:oxygen 2-oxidoreductase
R00919 8
R01010 8 Glycerone phosphate phosphohydrolase (alkaline optimum)
R01011 8 ATP:glycerone phosphotransferase
R01012 8 Phosphoenolpyruvate:glycerone phosphotransferase
R01014 8 Erythrulose-1-phosphate formaldehyde-lyase
R01015 8 D-Glyceraldehyde-3-phosphate ketol-isomerase
R01048 8 Glycerol hydro-lyase
R01085 8 3-Fumarylpyruvate acylhydrolase
R01087 8 Maleate cis-trans-isomerase
R01142 8 Methane,NADH:oxygen oxidoreductase (hydroxylating)
R01144 8 Oxaloacetate-4-methyl-ester oxaloacetohydrolase
R01209 8 2,3-Dihydroxy-3-methylbutanoate hydro-lyase
R01210 8 3-Methyl-2-oxobutanoate:NAD+
oxidoreductase(CoA-mehtylpropanoylating)
R01322 8 Citrate:CoA ligase (ADP-forming)
R01323 8 Acetyl-CoA:citrate CoA-transferase
R01324 8 Citrate hydro-lyase
R01325 8 Citrate hydro-lyase
R01334 8 2-Phosphoglycolate phosphohydrolase
R01335 8
R01336 8 Carboxymethyloxysuccinate glycolate-lyase
R01364 8 4-Fumarylacetoacetate fumarylhydrola
R01388 8 D-Glycerate:NADP+ 2-oxidoreductase
R01390 8
R01394 8 Hydroxypyruvate ketol-isomerase
R01518 8 2-Phospho-D-glycerate 2,3-phosphomutase
R01610 8
5-Dehydro-2-deoxy-D-glyconate-6-phosphatemalonate-semialdehyde-lyase
R01688 8 ATP:butyrate 1-phosphotransferase
R01689 8 butanoate:NAD+ delta2-oxidoreductase
R01745 8 (R)-Glycerate:NAD+ oxidoreductase
R01748 8 D-Glycerate-2-phosphate phosphohydrolase
R01751 8 (R,R)-Tartrate carboxy-lyase
R01785 8 L-Xylulose 1-phosphate lactaldehyde-lyase
R02061 8
trans,trans-Farnesyl-diphosphate:isopentenyl-diphosphatefarnesyltranstransferase
R02262 8 L-Fuculose-1-phosphate lactaldehyde-lyase
R02263 8 L-Rhamnulose-1-phosphate lactaldehyde-lyase
R02278 8 2-Dehydro-3-deoxy-L-arabinonate hydro-lyase
R02303 8 ATP:farnesyl-diphosphate phosphotransferase
R02305 8 2-trans,6-trans-farnesyldiphosphate diphosphate-lyase
(cyclizing,pentalenene-forming)
R02306 8 trans,trans-Farnesyl-diphosphate sesquiterpenoid-lyase
R02307 8 trans,trans-Farnesyl-diphosphate farnesyltransferase (bicyclizing)
R02310 8 trans,trans-Farnesyl-diphosphate sesquiterpenoid-lyase
R02311 8 2-trans,6-trans-Farnesyl-diphosphate diphosphate-lyase
(cyclizing,(+)-delta-cadinene-forming)
R02376 8 Propane-1,2-diol hydro-lyase
R02404 8 Itaconate:CoA ligase (ADP-forming)
R02429 8 D-Xylonate hydro-lyase
R02468 8 (-)-Limonene,NADPH:oxygen oxidoreductase (6-hydroxylating)
R02469 8 (-)-limonene,NADPH:oxygen oxidoreductase (3-hydroxylating)
R02470 8 (-)-Limonene,NADPH:oxygen oxidoreductase (7-hydroxylating)
R02490 8 Citramalyl-CoA hydro-lyase
R02522 8 L-Arabinonate hydro-lyase
R02546 8 (R,R)-Tartrate epimerase
R02577 8 Propane-1,2-diol:NAD+ 1-oxidoreductase
R02602 8 4-Oxalocrotonate carboxy-lyase
R02604 8
R02660 8 2-Methylpropanoyl-CoA:(acceptor) 2,3-oxidoreductase
R02664 8
R02754 8 5-Dehydro-4-deoxy-D-glucarate tartronate-semialdehyde-lyase
R02855 8 (R)-Acetoin:NAD+ oxidoreductase
R02946 8 (R,R)-Butane-2,3-diol:NAD+ oxidoreductase
R02949 8 (R)-Acetoin racemase
R03032 8 D-Arabinonate hydro-lyase
R03045 8 3-Hydroxypropionyl-CoA hydro-lyase
R03080 8 (R)-Propane-1,2-diol:NAD+ oxidoreductase
R03081 8 2-Dehydro-3-deoxy-D-fuconate glycolaldehyde
R03127 8 Dihydroxyfumarate carboxy-lyase
R03246 8 1,2,3-Trihydroxybenzene:oxygen 1,2-oxidoreductase (decyclizing)
R03277 8
R03544 8
R03562 8 Toluene,NADPH:oxogen oxidoreductase (2-hydroxylating)
R03566 8 3-Cresol,NADPH:oxogen oxidoreductase (2-hydroxylating)
R03694 8
R03695 8
R03774 8 L-Rhamnonate hydro-lyase
R03897 8
R03898 8
R03966 8
R04000 8 (E)-Glutaconate CoA-transferase
R04375 8
R04399 8
R04440 8 (R)-2,3-Dihydroxy-3-methylbutanoate:NADP+
oxidoreductase(isomerizing)
R04441 8 (R)-2,3-Dihydroxy-3-methylbutanoate hydro-lyase
R04488 8
R04748 8 (S)-Hydroxyhexanoyl-CoA:NAD+ oxidoreductase
R04781 8 4-Carboxy-4-hydroxy-2-oxoadipate hydro-lyase
R05138 8
R05336 8
R05378 8 2-Deoxy-5-keto-D-gluconic acid 6-phosphate
Dihydroxyacetonephosphate-lyase
R05509 8
R05555 8 Farnesyl diphosphate:Isopentenyl diphosphate farnesyl transferase
R05679 8 sn-Glycerol-1-phosphate:NAD 2-oxidoreductase
R06119 8 (R)-limonene,NADPH: oxygen oxidoreductase (6-hydroxylating)
R06180 8
R06223 8
R06398 8 (+)-limonene,NADH:oxygen oxidoreductase
R06523 8 trans,trans-farnesyl-diphosphate diphosphate-lyase
(cyclizing,vetispiradiene-forming)
R06789 8
R00024 9 D-Ribulose 1,5-bisphosphate carboxy-lyase (dimerizing)
R00038 9 4-Hydroxy-3-hexanone propanal-lyase
R00264 9 2,5-dioxopentanoate:NADP+ 5-oxidoreductase
R00405 9 Succinate:CoA ligase (ADP-forming)
R00406 9
R00407 9 Succinyl-CoA hydrolase
R00409 9 (2S,3R)-3-Hydroxybutane-1,2,3-tricarboxylate pyruvate-lyase
R00410 9 Succinyl-CoA:3-oxo-acid CoA-transferase
R00479 9 Isocitrate glyoxylate-lyase
R00709 9 Isocitrate:NAD+ oxidoreductase (decarboxylating)
R00713 9 Succinate-semialdehyde:NAD+ oxidoreductase
R00816 9 Catechol:oxygen 2,3-oxidoreductase(decyclizing)
R00841 9 Glycerol-3-phosphate phosphohydrolase
R00845 9 sn-glycerol-3-phosphate:NADP+ 1-oxidoreductase
R00847 9 ATP:glycerol 3-phosphotransferase
R00920 9 Propanoate:CoA ligase (ADP-forming)
R00921 9 acetyl-CoA:phosphate acetyltransferase
R00922 9 2-Methyl-3-oxopropanoate:NAD+ oxidoreductase (CoA-propanoylating)
R00923 9 (S)-2-Methyl-3-oxopropanoyl-CoA carboxy-lyase
R00927 9 Propanoyl-CoA:acetyl-CoA C-acyltransferase
R00928 9 Acetyl-CoA:propanoate CoA-transferase
R00930 9 (S)-2-Methyl-3-oxopropanoyl-CoA:pyruvate carboxyltransferase
R00931 9 2-Methylcitrate oxaloacetate-lyase
R00932 9 2-Hydroxyglutarate glyoxylate-lyase (CoA-propanoylating)
R00934 9
R00935 9 (S)-Methylmalonate semialdehyde:NAD+
oxidoreductase(CoA-propanoylating)
R00994 9
R01034 9 Glycerol:NAD+ oxidoreductase
R01036 9 Glycerol:NAD+ oxidoreductase
R01043 9 Glycerol-2-phosphate phosphohydrolase
R01044 9 Pyrophosphate:glycerol 1-phosphotransferase
R01047 9 Glycerol hydro-lyase
R01058 9 D-glyceraldehyde 3-phosphate:NADP+ oxidoreductase
R01059 9 ATP:D-glyceraldehyde 3-phosphotransferase
R01061 9 D-Glyceraldehyde-3-phosphate:NAD+ oxidoreductase(phosphorylating)
R01064 9
2-Dehydro-3-deoxy-D-galactonate-6-phosphateD-glyceraldehyde-3-phosphate-lyase
R01066 9 2-Deoxy-D-ribose-5-phosphate acetaldehyde-lyase
R01068 9 D-Fructose-1,6-bisphosphate D-glyceraldehyde-3-phosphate-lyase
R01069 9 D-Tagatose 1,6-bisphosphate triosephosphate lyase
R01070 9 beta-D-fructose 1,6-bisphosphate D-glyceraldehyde-3-phosphate-lyase
R01211 9 (R)-3,3-Dimethylmalate:NAD+ oxidoreductase (decarboxylating)
R01213 9 3-Carboxy-3-hydroxy-4-methylpentanoate
3-methyl-2-oxobutanoate-lyase(CoA-acetylating)
R01216 9 2-Hydroxy-2-isopropylbutanedioate formaldehyde-lyase
R01440 9 D-Xylulose-5-phosphate:formaldehyde glycolaldehydetransferase
R01449 9 Acetyl-CoA:propanoate CoA-transferase
R01511 9 D-Glycerate-3-phosphate phosphohydrolase
R01512 9 ATP:3-phospho-D-glycerate 1-phosphotransferase
R01513 9 3-Phospho-D-glycerate:NAD+ 2-oxidoreductase
R01514 9 ATP:(R)-glycerate 3-phosphotransferase
R01515 9 3-Phospho-D-glyceroyl phosphate phosphohydrolase
R01516 9 3-Phospho-D-glycerate 1,2-phosphomutase
R01559 9 Succinyl-CoA:oxalate CoA-transferase
R01621 9 D-Xylulose 5-phosphate D-glyceraldehyde-3-phosphate-lyase
R01632 9 Protocatechuate:oxygen 4,5-oxidoreductase (decyclizing)
R01644 9 4-Hydroxybutanoate:NAD+ oxidoreductase
R01662 9 3-Phospho-D-glyceroyl phosphate 2,3-phosphomutase
R01749 9 D-Glycerate:NAD+ oxidoreductase (carboxylating)
R01752 9 D-Glyceraldehyde:NAD+ oxidoreductase
R01859 9 Propanoyl-CoA:carbon-dioxide ligase (ADP-forming)
R01899 9 Isocitrate:NADP+ oxidoreductase (decarboxylating)
R01900 9 Isocitrate hydro-lyase
R01902 9 ATP:L-rhamnulose 1-phosphotransferase
R02063 9
R02064 9 Geranylgeranyl-diphosphate pyrophosphate-lyase (cyclizing)
R02065 9
Geranylgeranyl-diphosphate:geranylgeranyl-diphosphategeranylgeranyltransferase
R02068 9 ent-Copalyl-diphosphate lyase
R02084 9 succinyl-CoA:3-hydroxy-3-methylglutarate CoA-transferase
R02243 9 cis-Aconitate carboxy-lyase
R02244 9 trans-Aconitate delta2-delta3-isomerase
R02279 9 5-Dehydro-4-deoxy-D-glucarate hydro-lyase (decarboxylating)
R02343 9 Acetoin:NAD+ oxidoreductase
R02377 9 Propane-1,3-diol:NAD+ 1-oxidoreductase
R02407 9 Succinyl-CoA:citramalate CoA-transferase
R02427 9 D-Xylonolactone lactonohydrolase
R02428 9 D-Xylono-1,4-lactone lactonohydrolase
R02525 9 L-Arabinono-1,5-lactone lactonohydrolase
R02526 9 L-Arabinono-1,4-lactone lactonohydrolase
R02544 9 meso-tartrate:NAD+ oxidoreductase
R02545 9 meso-Tartaric acid:NAD+ oxidoreductase
R02547 9 trans-2,3-Epoxysuccinate hydrolase
R02550 9
R02603 9
R02648 9 Glycerol 1,2-cyclic phosphate 2-glycerophosphohydrolase
R02714 9 D-Arabinono-1,4-lactone lactonohydrolase
R02752 9 D-Glucarate hydro-lyase
R02762 9 2-Hydroxymuconate semialdehyde:NAD+ 6-oxidoreductase
R02763 9
R02872 9 Presqualene diphosphate:farnesyl-diphosphate farnesyltransferase
R02874 9 Squalene,hydrogen-donor:oxygen oxidoreductase (2,3-epoxidizing)
R02875 9
R02876 9
R02956 9 Succinyl-CoA:citramalate CoA-transferase
R03014 9 ATP:L-rhamnulose 1-phosphotransferase
R03114 9 (-)-trans-Carveol:NADP+ oxidoreductase
R03128 9
R03140 9 D-Ribulose 1,5-bisphosphate carboxy-lyase (dimerizing)
R03154 9 Succinyl-CoA:citramalate CoA-transferase
R03181 9 4-Maleylacetoacetate cis-trans-isomerase
R03241 9 ATP:L-fuculose 1-phosphotransferase
R03247 9 Gallate carboxy-lyase
R03261 9 (-)-trans-isopiperitenol:NAD+ oxidoreductase
R03298 9
R03559 9 toluene,NADH:oxygen oxidoreductase (1,2-hydroxylating)
R03560 9 Toluene,NADPH:oxogen oxidoreductase (2-hydroxylating)
R03568 9 4-Cresol,NADPH:oxogen oxidoreductase (2-hydroxylating)
R03608 9 o-Cresol,NADPH:oxogen oxidoreductase (2-hydroxylating)
R03671 9 D-Fuconate hydro-lyase
R03707 9 (S,S)-Butane-2,3-diol:NAD+ oxidoreductase
R03741 9
R03772 9 L-rhamno-1,4-lactone lactonohydrolase
R03868 9 3-Maleylpyruvate cis-trans-isomerase
R03945 9 Perillyl-alcohol:NAD+ oxidoreductase
R04088 9 Toluene-cis-1,2-dihydrodiol:NAD+ oxidoreductase
R04089 9 3-Methylcatechol:oxygen 2,3-oxidoreductase(decyclizing)
R04224 9 (S)-3-Hydroxyisobutyryl-CoA hydro-lyase
R04351 9 ATP:5-dehydro-2-deoxy-D-gluconate 6-phosphotransferase
R04453 9
4-Carboxy-2-hydroxy-cis,cis-muconate-6-semialdehyde:NADP+6-oxidoreductase
R04482 9 4-Carboxy-2-oxo-3-hexenedioate delta2,delta4-2-oxo,delta3-isomerase
R04489 9 2-Hydroxy-2-hydropyrone-4,6-dicarboxylate lyase (decyclizing)
R04749 9 (S)-Hydroxyhexanoyl-CoA hydro-lyase
R05076 9
R05250 9
R05298 9
R05309 9
1,6-dihydroxy-5-methylcyclohexa-2,4-dienecarboxylate:NAD+oxidoreductase
(decarboxylating)
R05314 9
1,2-Dihydroxy-6-methylcyclohexa-3,5-dienecarboxylate:NAD+oxidoreductase
(decarboxylating)
R05362 9 2-Hydroxy-6-oxoocta-2,4,7-trienoate formylhydrolase
R05373 9 Methylmalonyl-CoA carboxy-lyase
R05598 9 Benzylsuccinate fumarate-lyase
R05605 9
2-dehydro-3-deoxy-D-gluconate-6-phosphateD-glyceraldehyde-3-phosphate-lyase
R05608 9 D-galactarate hydro-lyase
R05636 9 1-Deoxy-D-xylulose-5-phosphate pyruvate-lyase (carboxylating)
R05661 9
R05784 9 limonene-1,2-epoxide hydrolase
R06117 9 (+)-trans-carveol: NAD+ oxidoreductase
R06298 9 (+)-Copalyl-diphosphate lyase (decyclizing)
R06305 9 Geranylgeranyl-diphosphate diphosphate-lyase (cyclizing,
taxadieneforming)
R06312 9
R06321 9
R06447 9
di-trans,poly-cis-Decaprenyl-diphosphate:isopentenyl-diphosphateundecaprenylcistransferase
R06788 9
R06915 9 salicylate,NADH:oxygen
oxidoreductase(1-hydroxylating,decarboxylating)
R06987 9 Acetyl-CoA:formate C-acetyltransferase
R07298 9 glycerol-1-phosphate phosphohydrolase
R07322 9 squalene mutase (cyclizing)
R07323 9 squalene mutase (cyclizing)
R00053 10 Tannin acylhydrolase
R00058 10 1,2-Benzenediol:oxygen oxidoreductase
R00080 10 Catechol:oxygen oxidoreductase (dimerizing)
R00265 10 2-Oxoglutarate:NADP+ 2-oxidoreductase (CoA-succinylating)
R00268 10 Oxalosuccinate:NADP+ oxidoreductase (decarboxylating)
R00271 10 2-Hydroxybutane-1,2,4-tricarboxylate
2-oxoglutarate-lyase(CoA-acetylating)
R00272 10 2-Oxoglutarate carboxy-lyase
R00474 10 2-Hydroxy-3-oxoadipate glyoxylate-lyase (carboxylating)
R00756 10 ATP:D-fructose-6-phosphate 1-phosphotransferase
R00762 10 D-Fructose-1,6-bisphosphate 1-phosphohydrolase
R00764 10 Pyrophosphate:D-fructose-6-phosphate 1-phosphotransferase
R00812 10 cis-1,2-dihydrobenzene-1,2-diol:NAD+ oxidoreductase
R00813 10
cis-1,2-dihydroxycyclohexa-3,5-diene-1-carboxylate:NAD+oxidoreductase
R00814 10 trans-1,2-dihydrobenzene-1,2-diol:NADP+ oxidoreductase
R00815 10 phenol,NADPH:oxogen oxidoreductase (2-hydroxylating)
R00817 10 Catechol:oxygen 1,2-oxidoreductase(decyclizing)
R00818 10 salicylate,NADH:oxygen oxidoreductase
(1-hydroxylating,decarboxylating)
R00819 10 Benzoate,NADH:oxygen oxidoreductase
(1,2-hydroxylating,decarboxylating)
R00820 10 1,6-dihydroxycyclohexa-2,4-diene-1-carboxylate:NAD+
oxidoreductase(decarboxylating)
R00821 10 2,3-Dihydroxybenzoate carboxy-lyase
R00822 10 Protocatechuate carboxy-lyase
R00829 10 Succinyl-CoA:acetyl-CoA C-acyltransferase
R00833 10 (R)-2-Methyl-3-oxopropanoyl-CoA CoA-carbonylmutase
R00995 10
R00998 10 (R)-2-Ethylmalate 2-oxobutanoyl-lyase (CoA-acylating)
R01000 10 2-Hydroxybutyrate:NAD+ oxidoreductase
R01296 10 4-hydroxybenzoate,NAD(P)H:oxygen oxidoreductase (3-hydroxylating)
R01353 10 ATP:acetate phosphotransferase
R01355 10 2,3-Dimethylmalate pyruvate-lyase
R01429 10 D-xylose:NAD+ 1-oxidoreductase
R01507 10 2,3-Dihydroxybenzoate:oxygen 3,4-oxidoreductase (decyclizing)
R01523 10 ATP:D-ribulose-5-phosphate 1-phosphotransferase
R01529 10 D-Ribulose-5-phosphate 3-epimerase
R01541 10 ATP:2-dehydro-3-deoxy-D-gluconate 6-phosphotransferase
R01574 10 D-Arabinose:NAD+ 1-oxidoreductase
R01627 10 3-Dehydroshikimate hydro-lyase
R01628 10 3-hydroxybenzoate,NADPH:oxygen oxidoreductase (4-hydroxylating)
R01629 10
R01631 10 Protocatechuate:oxygen 3,4-oxidoreductase (decyclizing)
R01633 10
(3S,4R)-3,4-dihydroxycyclohexa-1,5-diene-1,4-dicarboxylate:NAD+oxidoreductase
R01634 10 3,4-Dihydroxyphthalate carboxy-lyase
R01635 10 4,5-Dihydroxyphthalate carboxy-lyase
R01639 10 ATP:D-xylulose 5-phosphotransferase
R01645 10 4-hydroxy-2-oxo-heptandioate succinate semialdehyde-lyase
R01647 10
R01756 10 D-threo-Aldose:NAD+ 1-oxidoreductase
R01757 10 L-Arabinose:NAD+ 1-oxidoreductase
R01763 10 Benzyl alcohol:NAD+ oxidoreductase
R01901 10 ATP:L-xylulose 5-phosphotransferase
R01903 10 L-Arabitol:NAD+ 4-oxidoreductase (L-xylulose-forming)
R01905 10 3-Dehydro-L-gulonate carboxy-lyase
R01906 10
R01981 10 uronate:NAD+ 1-oxidoreductase
R02036 10 6-Phospho-D-gluconate hydro-lyase
R02047 10 3-Hydroxy-2-methylpropanoate:NAD+ oxidoreductase
R02069 10 D-Fructose 1,6-bisphosphate phosphohydrolase
R02071 10 ATP:D-fructose-1-phosphate 6-phosphotransferase
R02073 10 Pyrophosphate:D-fructose-6-phosphate 1-phosphotransferase
R02344 10 (S,S)-Butane-2,3-diol:NAD+ oxidoreductase
R02437 10 L-Rhamnose ketol-isomerase
R02472 10 (R)-Pantoate:NADP+ 2-oxidoreductase
R02519 10 Homogentisate:oxygen 1,2-oxidoreductase (decyclizing)
R02568 10 D-Fructose 1-phosphate D-glyceraldehyde-3-phosphate-lyase
R02607 10 3-Phosphoglycerate:NAD+ 2-oxidoreductase
R02656 10 Gentisate:oxygen 1,2-oxidoreductase (decyclizing)
R02715 10 D-Arabinono-1,4-lactone:oxygen oxidoreductase
R02749 10 2-Deoxy-D-ribose 1-phosphate 1,5-phosphomutase
R02750 10
R02764 10 (S)-Methylmalonyl-CoA hydrolase
R02765 10 (R)-2-Methyl-3-oxopropanoyl-CoA 2-epimerase
R02957 10 D-Glucuronolactone:NAD+ oxidoreductase
R03119 10 propane-1,3-diol:NAD+ 1-oxidoreductase
R03163 10 L-Fucose ketol-isomerase
R03198 10 (R)-4-dehydropantoate:NAD+ 4-oxidoreductase
R03199 10 (S)-2,3-Epoxysqualene mutase (cyclizing, lanosterol-forming)
R03200 10 (S)-2,3-Epoxysqualene mutase (cyclizing, cycloartenol-forming)
R03201 10
R03236 10 ATP:D-tagatose-6-phosphate 1-phosphotransferase
R03381 10 3-Oxopropanoate:NAD+ oxidoreductase
(decarboxylating,CoA-acetylating)
R03387 10 ATP:2-dehydro-3-deoxy-galactonokinase
R03549 10 Gallate:oxygen 3,4-oxidoreductase (decyclizing)
R03550 10 Gallate:oxygen 4,5-oxidoreductase (decyclizing)
R03551 10
R03869 10 (S)-Methylmalonate semialdehyde:NAD+ oxidoreductase
R03871 10 (S)-Methylmalonate semialdehyde:oxygen oxidoreductase
R03942 10 L-Rhamnofuranose:NAD+ 1-oxidoreductase
R03968 10 2-Isopropylmalate hydro-lyase
R04203 10 (2S,3S)-3-hydroxy-2-methylbutanoyl-CoA:NAD+ oxidoreductase
R04218 10 prephytoene
diphosphate:geranylgeranyl-diphosphategeranylgeranyltransferase
R04277 10 2-Pyrone-4,6-dicarboxylate lactonohydrolase
R04278 10 2-Hydroxy-2-hydropyrone-4,6-dicarboxylate:NAD+ 6-oxidoreductase
R04376 10
R04424 10 2-Hydroxybutane-1,2,3-tricarboxylate hydro-lyase
R04425 10 (2S,3R)-3-Hydroxybutane-1,2,3-tricarboxylate hydro-lyase
R04779 10 ATP:D-fructose-6-phosphate 1-phosphotransferase
R04780 10 beta-D-Fructose 1,6-bisphosphate 1-phosphohydrolase
R05064 10 (S)-3-Hydroxyisobutyryl-CoA hydrolase
R05066 10 3-Hydroxy-2-methylpropanoate:NAD+ oxidoreductase
R05092 10 ent-Copalyl-diphosphate diphosphate-lyase
R05249 10 Resorcinol,NADPH:oxogen oxidoreductase (2-hydroxylating)
R05274 10 vanillate:oxygen oxidoreductase (demethylating)
R05297 10
R05361 10
2-Hydroxy-6-oxo-6-(2-hydroxyphenoxy)-hexa-2,4-dienoatebenzoylhydrolase
R05366 10 2-Hydroxy-6-oxo-octa-2,4-dienoate acylhydrolase
R05404 10
R05428 10
R05588 10
R05660 10
R05665 10
R05688 10 1-Deoxy-D-xylulose-5-phosphate isomeroreductase
R05831 10 xylitol:NAD oxidoreductase
R05850 10 L-ribulose-5-phosphate 4-epimerase
R05864 10 4-Hydroxy-2-oxohexanoate hydro-lyase
R06299 10 Copalyl-diphosphate diphosphate-lyase (cyclizing)
R06300 10 Copalyl-diphosphate diphosphate-lyase (cyclizing)
R06301 10 Copalyl-diphosphate diphosphate-lyase (cyclizing)
R06302 10 Copalyl-diphosphate diphosphate-lyase (cyclizing)
R06303 10 Copalyl-diphosphate diphosphate-lyase (cyclizing)
R06304 10 Copalyl-diphosphate diphosphate-lyase (cyclizing)
R06314 10
R06315 10
R06366 10 Aldehyde:NAD+ oxidoreductase
R06372 10 Carvone reductase
R06374 10
R06375 10
R06399 10 limonene-1,2-diol:(acceptor) 2-oxidoreductase
R06466 10
R06469 10
R06471 10
R06785 10
R06787 10
R06914 10
R06985 10 trans-Hex-2-enoyl-CoA reductase
R07269 10
di-trans,poly-cis-decaprenyl-diphosphate:isopentenyl-diphosphateundecaprenylcistransferase
R07270 10 prephytoene
diphosphate:geranylgeranyl-diphosphategeranylgeranyltransferase
R07312 10 4-hydroxyphenylacetate carboxy-lyase
R00027 11 2-Hydroxy-1,2-diphenylethanone benzaldehyde-lyase
R00042 11 4-Hydroxyphenylpyruvate:oxygen oxidoreductase (decarboxylating)
R00758 11 D-Mannitol-1-phosphate:NAD+ 5-oxidoreductase
R00760 11 ATP:D-fructose 6-phosphotransferase
R00761 11 D-Fructose-6-phosphate D-erythrose-4-phosphate-lyase
R00763 11 D-Fructose-2,6-bisphosphate 2-phosphohydrolase
R00771 11 D-Glucose-6-phosphate ketol-isomerase
R00772 11 D-Mannose-6-phosphate ketol-isomerase
R00866 11 ATP:D-fructose 1-phosphotransferase
R00867 11 ATP:D-fructose 6-phosphotransferase
R01056 11 D-Ribose-5-phosphate ketol-isomerase
R01067 11 D-Fructose 6-phosphate:D-glyceraldehyde-3-phosphate
glycolaldehydetransferase
R01238 11 4-Hydroxybenzoate carboxy-lyase
R01241 11
R01293 11 4-hydroxybenzaldehyde:NAD+ oxidoreductase
R01295 11 benzoate,NADPH:oxygen oxidoreductase(4-hydroxylating)
R01297 11 4-hydroxybenzoate,NADH:oxygen oxidoreductase
(1-hydroxylating,decarboxylating)
R01301 11 4-Hydroxybenzoyl-CoA hydrolase
R01302 11
R01305 11 2,4'-Dihydroxyacetophenone oxidoreductase (C-C-bond-cleaving)
R01308 11
R01419 11 Benzaldehyde:NAD+ oxidoreductase
R01421 11 Benzoyl phosphate phosphohydrolase
R01426 11
R01431 11 Xylitol:NADP+ oxidoreductase
R01432 11 D-Xylose ketol-isomerase
R01483 11 D-Glucuronolactone lactonohydrolase
R01505 11 2,3-dihydro-2,3-dihydroxybenzoate:NAD+ oxidoreductase
R01506 11 2,3-Dihydroxybenzoate:oxygen 2,3-oxidoreductase (decyclizing)
R01524 11 D-Ribitol-5-phosphate:NAD+ 2-oxidoreductase
R01526 11 ATP:D-ribulose 5-phosphotransferase
R01528 11 6-Phospho-D-gluconate:NADP+ 2-oxidoreductase (decarboxylating)
R01530 11 D-Arabinose-5-phosphate ketol-isomerase
R01538 11 D-Gluconate hydro-lyase
R01540 11 D-Altronate hydro-lyase
R01542 11 2-Dehydro-3-deoxy-D-gluconate:NAD+ 5-oxidoreductase
R01543 11 2-Dehydro-3-deoxy-D-gluconate:NADP+ 6-oxidoreductase
R01573 11 ATP:D-arabinose 5-phosphotransferase
R01576 11 3-Deoxy-D-manno-octulosonate D-arabinose-lyase
R01577 11 D-Arabinose ketol-isomerase
R01737 11 ATP:D-Gluconate 6-phosphotransferase
R01754 11 ATP:L-arabinose 1-phosphotransferase
R01758 11 L-Arabitol:NAD+ 1-oxidoreductase
R01761 11 L-Arabinose ketol-isomerase
R01764 11 Benzoylformate carboxy-lyase
R01819 11 D-Mannose-6-phosphate ketol-isomerase
R01830 11 beta-D-Fructose
6-phosphate:D-glyceraldehyde-3-phosphateglycolaldehyde transferase
R01896 11 Xylitol:NAD+ 2-oxidoreductase (D-xylulose-forming)
R01898 11 D-Lyxose ketol-isomerase
R01980 11 ATP:D-galacturonate 1-phosphotransferase
R01983 11 D-Galacturonate ketol-isomerase
R01984 11
R02032 11 6-Phospho-2-dehydro-D-gluconate:NAD+ 2-oxidoreductase
R02035 11 6-Phospho-D-glucono-1,5-lactone lactonohydrolase
R02136 11 ATP:xylitol 5-phosphotransferase
R02438 11
R02439 11 ATP:L-ribulose 5-phosphotransferase
R02441 11 L-Arabitol:NAD+ 2-oxidoreductase (L-ribulose-forming)
R02471 11
R02489 11 Gentisate carboxy-lyase
R02514 11 4-hydroxyphenylacetate,NADH:oxygen oxidoreductase
(1-hydroxylating)
R02515 11 3-hydroxyphenylacetate,NADH:oxygen oxidoreductase
(6-hydroxylating)
R02518 11
R02520 11
R02521 11 4-Hydroxyphenylpyruvate:oxygen
oxidoreductase(hydroxylating,decarboxylating)
R02589 11 3-hydroxybenzoate,NADH:oxygen oxidoreductase (6-hydroxylating)
R02606 11 2,6-Dioxo-6-phenylhexa-3-enoate benzoylhydrolase
R02637 11 3-Dehydro-L-gulonate:NAD+ 2-oxidoreductase
R02640 11 L-Gulonate:NAD+ 3-oxidoreductase
R02655 11 Gentisate aldehyde:NAD+ oxidoreductase
R02657 11
R02695 11 4-Hydroxyphenylacetaldehyde:NAD+ oxidoreductase
R02698 11 4-hydroxyphenylacetate,NADH:oxygen oxidoreductase
(3-hydroxylating)
R02703 11 D-Mannitol-1-phosphate:NAD+ 5-oxidoreductase
R02731 11 D-Fructose-2,6-bisphosphate 2-phosphohydrolase
R02732 11 ATP:D-fructose-6-phosphate 2-phosphotransferase
R02740 11 alpha-D-Glucose 6-phosphate ketol-isomerase
R02927 11 ATP:D-tagatose 6-phosphotransferase
R02941 11 salicylaldehyde:NAD+ oxidoreductase
R02942 11 Acetylsalicylate O-acetylhydrolase
R02990 11 Succinyl-CoA:3-oxoadipate CoA-transferase
R03033 11 D-Galactonate hydro-lyase
R03068 11 2,3-Dimethylmalate hydro-lyase
R03084 11 3-Dehydroquinate hydro-lyase
R03161 11 ATP:6-deoxy-L-galactose 1-phosphotransferase
R03183 11 L-Gulono-1,4-lactone:NADP+ 1-oxidoreductase
R03240 11 D-Galactose 6-phosphate ketol-isomerase
R03244 11 L-ribulose-5-phosphate 3-epimerase
R03307 11 2-Carboxy-2,5-dihydro-5-oxofuran-2-acetate lyase (decyclizing)
R03308 11 3-Carboxy-2,5-dihydro-5-oxofuran-2-acetate lyase (decyclizing)
R03321 11 beta-D-Glucose 6-phosphate ketol-isomerase
R03352 11 3-Hydroxy-2-methylpropanoyl-CoA hydrolase
R03369 11
3-(2-hydroxyphenyl)propanoate,NADH2:oxygenoxidoreductase(3-hydroxylating)
R03383 11
R03444 11 2-Hydroxybutane-1,2,4-tricarboxylate hydro-lyase
R03543 11 benzene,NADH:oxygene 1,2-oxidoreductase
R03689 11
R03690 11
R03765 11
R03891 11 Benzene-1,2,4-triol:oxygen 1,2-oxidoreductase (decyclizing)
R03920 11 ATP:D-fructose 6-phosphotransferase
R03959 11 2,5-Dihydro-5-oxofuran-2-acetate lyase (decyclizing)
R04001 11 3-Isopropylmalate hydro-lyase
R04061 11 Benzene-1,2,4-triol:oxygen 1,2-oxidoreductase (decyclizing)
R04131 11
R04132 11
R04204 11 (2S,3S)-3-Hydroxy-2-methylbutanoyl-CoA hydro-liase
R04280 11 3-O-Methylgallate:oxygen 4,5-oxidoreductase (decyclizing)
R04747 11 Hexanoyl-CoA:acetyl-CoA C-acyltransferase
R04786 11
R04895 11
R05148 11 benzene-1,4-dicarboxylate, NADH:oxygen
oxidoreductase(1,2-hydroxylating)
R05273 11 4-Hydroxy-3-methoxybenzoate:oxygen oxidoreductase
R05275 11
cis-4,5-dihydroxycyclohexa-1(6),2-diene-1,2-dicarboxylate:NAD+oxidoreductase
R05296 11 2-Hydroxy-5-methyl-cis,cis-muconic semialdehyde formylhydrolase
R05338 11 D-arabino-3-Hexulose 6-phosphate formaldehyde-lyase
R05339 11
R05354 11
R05360 11
2-Hydroxy-6-oxo-6-(2-hydroxyphenyl)-hexa-2,4-dienoatebenzoylhydrolase
R05374 11 2-Oxo-5-methyl-cis-muconate carboxy-lyase
R05375 11 4-Hydroxyphthalate carboxy-lyase
R05399 11 1,2,4-trihydroxybenzene:NAD oxidoreductase
R05413 11
R05416 11
R05450 11
R05571 11 Galactitol-1-phosphate:NAD oxidoreductase
R05603 11
R05604 11 D-arabinitol:NAD 4-oxidoreductase
R05606 11 D-mannonate hydro-lyase
R05607 11 D-sorbitol-6-phosphate:NAD 2-oxidoreductase
R05621 11
R05640 11 Lanosterol,NADPH:oxygen oxidoreductase (14-methyl cleaving)
R05659 11
R05663 11
R05664 11
R05699 11 Vanillin:NAD oxidoreductase
R05865 11 2-Hydroxy-5-methyl-cis,cis-muconic-semialdehyde formylhydrolase
R06291 11 ent-kaur-16-ene,NADPH:oxygen oxidoreductase (hydroxylating)
R06367 11 perillic acid:CoA ligase (ADP-forming)
R06377 11
R06379 11
R06381 11
R06400 11 (1S,4R)-1-hydroxy-2-oxolimonene, NADPH:oxygen oxidoreductase
R06501 11
R06602 11
R06603 11
R06783 11 trans-Cinnamate,NADH:oxygen oxidoreductase (2,3-hydroxylating)
R06784 11
R06786 11
R06847 11 shikimate:NAD+ 3-oxidoreductase
R06851 11 phenol,NADPH:oxygen oxidoreductase (2-hydroxylating)
R06853 11
R06897 11 2,4-dihydroxyhept-2-enedioate hydro-lyase
R06913 11
R06925 11
R06941 11 (S)-3-hydroxyacyl-CoA:NAD+ oxidoreductase
R06989 11 2,5-Dihydro-5-oxofuran-2-acetate lyase (decyclizing)
R07125 11 3-dehydro-L-gulonate-6-phosphate carboxy-lyase
R07127 11 ATP:3-dehydro-L-gulonate 6-phosphotransferase
R07133 11 D-sorbitol-6-phosphate:NAD+ 2-oxidoreductase
R07152 11 xylitol:oxygen oxidoreductase
R07188 11 benzoate,NADH:oxygen oxidoreductase (1,2-hydroxylating)
R07281 11 3,4-Dihydroxy-2-butanone 4-phosphate synthase
R07413 11
R00043 12 1,2-Bis(4-hydroxy-3-methoxyphenyl)ethylene:oxygen
oxidoreductase(alpha-beta-bond-cleaving)
R00299 12 ATP:D-glucose 6-phosphotransferase
R00303 12 D-Glucose-6-phosphate phosphohydrolase
R00307 12
R00834 12 D-Sorbitol 6-phosphate:NADP+ 1-oxidoreductase
R00835 12 D-Glucose-6-phosphate:NADP+ 1-oxoreductase
R00840 12 1L-myo-Inositol-1-phosphate lyase (isomerizing)
R00850 12 sn-Glycerol-3-phosphate:D-glucose 6-phosphotransferase
R00868 12 D-Mannitol:NAD+ 2-oxidoreductase
R00872 12 D-Fructose 2-phosphate phosphatase
R00875 12 D-Glucitol:NAD+ 2-oxidoreductase
R00877 12 D-Mannose ketol-isomerase
R00878 12 alpha-D-Glucose ketol-isomerase
R00959 12 alpha-D-Glucose 1-phosphate 1,6-phosphomutase
R01050 12 ATP:D-ribose-5-phosphate 1-phosphotransferase
R01051 12 ATP:D-ribose 5-phosphotransferase
R01057 12 D-Ribose 1,5-phosphomutase
R01081 12 D-Ribose ketol-isomerase
R01098 12 D-Galactose:oxygen 6-oxidoreductase
R01183 12 myo-Inositol:NAD+ 2-oxidoreductase
R01184 12 myo-Inositol:oxygen oxidoreductase
R01326 12 ATP:D-glucose 6-phosphotransferase
R01372 12 Phenylpyruvate:oxygen oxidoreductase
(hydroxylating,decarboxylating)
R01475 12 ATP:D-glucuronate 1-phosphotransferase
R01476 12 ATP:D-glucuronate 1-phosphotransferase
R01481 12 L-Gulonate:NADP+ 6-oxidoreductase
R01482 12 D-Glucuronate ketol-isomerase
R01484 12 D-Glucurono-6,2-lactone lactonohydrolase
R01519 12 D-Glucono-1,5-lactone lactonohydrolase
R01600 12 ATP:D-glucose 6-phosphotransferase
R01641 12
Sedoheptulose-7-phosphate:D-glyceraldehyde-3-phosphateglycolaldehyde
transferase
R01714 12 5-O-(1-Carboxyvinyl)-3-phosphoshikimate phosphate-lyase
R01715 12 Chorismate pyruvatemutase
R01717 12 Chorismate hydroxymutase
R01728 12 Prephenate:NAD+ oxidoreductase(decarboxylating)
R01738 12 D-Gluconate:NAD+ 5-oxidoreductase
R01739 12 D-gluconate:NADP+ oxidoreductase
R01786 12 ATP:D-glucose 6-phosphotransferase
R01788 12 alpha-D-Glucose 6-phosphate phosphohydrolase
R01817 12 D-mannitol-1-phosphate:NADP+ 6-oxidoreductase
R01818 12 D-Mannose 6-phosphate 1,6-phosphomutase
R01825 12 D-erythrose 4-phosphate:NAD+ oxidoreductase
R01826 12
Phosphoenolpyruvate:D-erythrose-4-phosphateC-(1-carboxyvinyl)transferase
(phosphate hydrolysing,2-carboxy-2-oxoethyl-forming)
R01827 12
Sedoheptulose-7-phosphate:D-glyceraldehyde-3-phosphateglyceronetransferase
R01829 12 Sedoheptulose 1,7-bisphosphate D-glyceraldehyde-3-phosphate-lyase
R01872 12 Quinate:NAD+ 5-oxidoreductase
R01893 12 Ribitol:NAD+ 2-oxidoreductase
R02167 12 D-Mannitol-1-phosphate phosphohydrolase
R02252 12 Phenylpropanoate:NAD+ delta2-oxidoreductase
R02253 12 trans-cinnamate,NADPH:oxygen oxidoreductase (4-hydroxylating)
R02254 12 trans-Cinnamate,NADPH:oxygen oxidoreductase (2-hydroxylating)
R02345 12 3-Hydroxybutan-2-one:D-ribose-5-phosphate aldehydetransferase
R02363 12 Hydroquinone:oxygen oxidoreductase
R02412 12 ATP:shikimate 3-phosphotransferase
R02414 12 Shikimate:NADP+ 5-oxidoreductase
R02454 12 D-Mannonate:NAD+ 5-oxidoreductase
R02455 12 D-Mannonate:NAD+ 6-oxidoreductase
R02555 12 D-Altronate:NAD+ 3-oxidoreductase
R02658 12 ATP:2-dehydro-D-gluconate 6-phosphate
R02672 12 4-Hydroxybenzoylformate carboxy-lyase
R02673 12 (S)-2-Hydroxy-2-(4-hydroxyphenyl)acetate:oxygen 1-oxidoreductase
R02728 12 beta-D-Glucose 1-phosphate 1,6-phosphomutase
R02730 12 D-Fructose-2,6-bisphosphate 6-phosphohydrolase
R02736 12 beta-D-Glucose-6-phosphate:NADP+ 1-oxoreductase
R02739 12 alpha-D-Glucose 6-phosphate ketol-isomerase
R02782 12 2,4,6/3,5-Pentahydroxycyclohexanone hydro-lyase
R02865 12 ATP:D-hexose 6-phosphotransferase
R02866 12 Sorbitol-6-phosphate phosphohydrolase
R02877 12 Vanillyl alcohol:oxygen oxidoreductase
R02928 12 Galactitol:NAD+ 2-oxidoreductase
R02933 12 L-Gulono-1,4-lactone lactonohydrolase
R02950 12 4-Coumarate:oxygen oxidoreductase
R02952 12
R02988 12 3-oxoadipate:NAD+ oxidoreductase
R02991 12 4-Carboxymethylbut-3-en-4-olide enol-lactonohydrolase
R03034 12 D-Galactono-1,4-lactone hydroxyacylhydrolase
R03037 12 Isochorismate pyruvate-hydrolase
R03069 12 (2R,3S)-2,3-Dimethylmalate hydro-lyase
R03070 12 Methylitaconate delta2-delta3-isomerase
R03083 12 2-Dehydro-3-deoxy-D-arabino-heptonate 7-phosphate
phosphate-lyase(cyclyzing)
R03169 12 2-methyl-branched-chain-acyl-CoA:NAD+ 2-oxidoreductase
R03170 12 2-Methylbutanoyl-CoA:(acceptor) 2,3-oxidoreductase
R03184 12 L-gulono-1,4-lactone:oxygen 3-oxidoreductase
R03234 12
R03254 12
2-Dehydro-3-deoxy-D-octonate-8-phosphateD-arabinose-5-phosphate-lyase
(pyruvate-phosphorylating)
R03299 12 3-Hydroxyphenylacetate,NADH:oxygen oxidoreductase
(3-hydroxylating)
R03300 12 3,4-Dihydroxyphenylacetaldehyde:NAD+ oxidoreductase
R03303 12 3,4-Dihydroxyphenylacetate:oxygen 2,3-oxidoreductase (decyclizing)
R03336 12 4-hydroxyphenyllactate:NAD+ oxidoreductase
R03337 12 (R)-3-(4-hydroxyphenyl)lactate:NAD+ 2-oxidoreductase
R03341 12 4-hydroxyphenylpyruvate carboxy-lyase
R03342 12 3-(4-Hydroxyphenyl)pyruvate keto-enol-isomerase
R03350 12 3-Deoxy-D-manno-octulosonate-8-phosphate 8-phosphohydrolase
R03462 12 Biphenyl-2,3-diol:oxygen 1,2-oxidoreductase (decyclizing)
R03463 12 2,6-dioxo-6-phenylhexanoate:NADP+ delta2-oxidoreductase
R03470 12 4-Carboxymuconolactone carboxy-lyase
R03630 12 Phthalate,NADH:oxygen oxidoreductase (4,5-hydroxylating)
R03692 12 Dihydrocoumarin lactonohydrolase
R03709 12 3-(2-Hydroxyphenyl)propanoate:NAD+ oxidoreductase
R03790 12
R03792 12
R03892 12
R03893 12 4-Carboxymethylenebut-2-en-4-olide lactonohydrolase
R03921 12 Sucrose 6-phosphate fructohydrolase
R04133 12 5-Oxopent-3-ene-1,2,5-tricarboxylate carboxy-lyase
R04134 12
R04260 12 2-Oxo-2,5-dihydrofuran-5-acetate delta3-delat2-isomerase
R04304 12 4-Hydroxyphenylethanol:NAD+ oxidoreductase
R04371 12 Homoisocitrate hydro-lyase
R04380 12 5-Oxopent-3-ene-1,2,5-tricarboxylate carboxy-lyase
R04383 12 5-Dehydro-4-deoxy-D-glucuronate ketol-isomerase
R04426 12 3-Isopropylmalate:NAD+ oxidoreductase
R04515 12
R04668 12
R04669 12
R04745 12 (S)-Hydroxyoctanoyl-CoA:NAD+ oxidoreductase
R04784 12
R04785 12 L-Dehydroascorbate lactonohydrolase
R04787 12
R04804 12 delta8,24-Cholestadien-3beta-ol delta7-delta8-isomerase
R05133 12 Arbutin 6-phosphate glucohydrolase
R05136 12
R05147 12 galactitol-1-phosphate:NAD+ oxidoreductase
R05236 12 4-Hydroxymuconic-semialdehyde:NAD+ oxidoreductase
R05244 12 NADPH:p-benzoquinone oxidoreductase
R05246 12
R05295 12 4-Methylcatechol:oxygen 2,3-oxidoreductase(decyclizing)
R05313 12 cis-1,2-Dihydro-3-ethylcatechol:NAD+ oxidoreductase
R05347 12
R05348 12
R05353 12
R05389 12 2-Hydroxy-5-methyl-cis,cis-muconate
2-Oxo-5-methyl-cis-muconateisomerase
R05411 12
R05417 12
R05439 12
R05487 12
R05639 12 4,4-dimethyl-5a-cholesta-8,24-dien-3b-ol:NADP+ D14-oxidoreductase
R05729 12 alkene,NADH:oxygen oxidoreductase
R05730 12 alkene,NADH:oxygen oxidoreductase
R05773 12 3-hydroxy-3-(4-hydroxy-3-methoxyphenyl)propionyl-CoA:vanillin
lyase(acetyl-CoA-forming)
R05778 12 4-hydroxyphenylpyruvate:oxygen oxidoreductase (decarboxylating)
R06292 12 ent-Kaur-16-ene,NADPH:oxygen oxidoreductase (hydroxylating)
R06369 12 2-hydroxy-4-isopropenylcyclohexane-1-carboxyl-CoA hydro-lyase
R06383 12
R06385 12
R06394 12
R06632 12
R06744 12
R06757 12
R06782 12 3-phenylpropanoate,NADH:oxygen oxidoreductase (2,3-hydroxylating)
R06838 12 4-carboxymethylenebut-2-en-4-olide lactonohydrolase
R06854 12
R06860 12
isochorismate:2-oxoglutarate:cyclodienyltransferase(decarboxylating,pyruvate-forming)
R06889 12
R06893 12 aryl-ester hydrolase
R06912 12
R06924 12
R06942 12 (3S)-3-hydroxyacyl-CoA hydro-lyase
R06990 12 2-Oxo-2,5-dihydrofuran-5-acetate delta3-delat2-isomerase
R07134 12 D-arabinitol:NAD+ 2-oxidoreductase (D-ribulose-forming)
R07189 12 trans-cinnamate,NADPH:oxygen oxidoreductase (2-hydroxylating)
R07194 12 alkene,NADH:oxygen oxidoreductase
R07246 12
sedoheptulose-7-phosphate:D-glyceraldehyde-3-phosphateglycolaldehydetransferase
R07294 12 phenylglyoxylyl-CoA hydrolase
R07324 12 1D-myo-inositol-3-phosphate lyase (isomerizing)
R07378 12
sedoheptulose-7-phosphate:D-glyceraldehyde-3-phosphateglyceronetransferase
R00010 13 alpha,alpha-Trehalose glucohydrolase
R00016 13 D-Glucose-1-phosphate:D-glucose-1-phosphate 6-phosphotransferase
R00026 13 beta-D-Glucoside glucohydrolase
R00028 13 alpha-D-Glucoside glucohydrolase
R00064 13 4-(4-Deoxy-beta-D-gluc-4-enuronosyl)-D-galacturonate lyase
R00068 13 L-Ascorbate:oxygen oxidoreductase
R00300 13 D-Glucose:NAD+ 1-oxidoreductase
R00301 13 D-Glucose:NADP+ 1-oxidoreductase
R00302 13 Pyranose:oxygen 2-oxidoreductase
R00304 13 D-Glucose-1-phosphate phosphohydrolase
R00306 13 1,4-beta-D-Glucan glucohydrolase
R00327 13 6-Acetyl-D-glucose acetylhydrolase
R00644 13 L-Ascorbate:hydrogen-peroxide oxidoreductase
R00647 13
R00801 13 alpha-D-Glucoside glucohydrolase
R00802 13 alpha-D-Glucoside glucohydrolase
R00803 13 Sucrose:orthophosphate alpha-D-glucosyltransferase
R00805 13 Sucrose-6-phosphate phosphohydrolase
R00837 13 alpha,alpha-Trehalose-6-phosphate phosphoglucohydrolase
R00838 13 Maltose-6'-phosphate 6-phosphoglucohydrolase
R00839 13 6-Phospho-beta-D-glucosyl-(1,4)-D-gluxose glucohydrolase
R00874 13 D-Glucose:D-fructose oxidoreductase
R00947 13 D-Glucose-1-phosphate phosphohydrolase
R00949 13 ATP:D-glucose-1-phosphate 6-phosphotransferase
R00952 13 Cellobiose:orthophosphate alpha-D-glucosyltransferase
R00953 13 3-beta-D-Glucosylglucose:orthophosphate
alpha-D-glucosyltransferase
R00957 13
alpha-D-Glucose-1-phosphate:alpha-D-glucose-1-phosphate4-alpha-D-glucosyltransferase
(dephosphorylating)
R00960 13 D-Glucose-1-phosphate:D-glucose-1-phosphate 6-phosphotransferase
R01079 13 D-Ribose:NADP+ 1-oxidoreductase
R01092 13 ATP:D-galactose 1-phosphotransferase
R01093 13 D-Galactose:NAD+ 1-oxidoreductase
R01094 13 D-Galactose:NAD+ 1-oxidoreductase
R01096 13 D-Galactose:NADP+ 1-oxidoreductase
R01099 13 D-Galactose:oxygen 6-oxidoreductase
R01100 13 Lactose galactohydrolase
R01101 13 alpha-D-Glucoside glucohydrolase
R01104 13 Galactosylglycerol galactohydrolase
R01182 13 ATP:myo-inositol 1-phosphotransferase
R01185 13 myo-Inositol 1-phosphate phosphahydrolase
R01186 13 myo-Inositol 4-phosphate phosphahydrolase
R01187 13 1D-myo-Inositol 3-phosphate phosphahydrolase
R01193 13 sn-Glycero-3-phospho-1-inositol glycerophosphohydrolase
R01194 13 1-alpha-D-Galactosyl-myo-inositol galactohydrolase
R01329 13 Epimelibiose galactohydrolase
R01370 13 Phenyllactate:NAD+ oxidoreductase
R01373 13 Prephenate hydro-lyase (decarboxylating)
R01377 13 Phenylpyruvate carboxy-lyase
R01378 13 Phenylpyruvate keto-enol-isomerase
R01520 13 beta-D-Glucose:NAD+ 1-oxoreductase
R01522 13 beta-D-Glucose:oxygen 1-oxidoreductase
R01555 13 Maltose:orthophosphate 1-beta-D-glucosyltransferase
R01602 13 alpha-D-Glucose 1-epimerase
R01652 13
R01660 13
3-phospho-D-glyceroyl-phosphate:D-glucose-1-phosphate6-phosphotransferase
R01678 13 Lactose galactohydrolase
R01718 13 Isomaltose 6-alpha-D-glucanohydrolase
R01787 13 alpha-D-Glucose:NADP+ 1-oxidoreductase
R01843 13 ATP:Sedoheptulose 7-phosphate 1-phosphotransferase
R01844 13 ATP:sedoheptulose 7-phosphate
R01845 13 Sedoheptulose 1,7-bisphosphate 1-phosphohydrolase
R01934 13 (1R,2S)-1-hydroxybutane-1,2,4-tricarboxylate:NAD+
oxidoreductase(decarboxylating)
R02299 13 alpha-D-Ribose 1-phosphate 1,6-phosphomutase
R02536 13 Phenylacetaldehyde:NAD+ oxidoreductase
R02659 13
R02727 13 alpha,alpha-Trehalose:orthophosphate beta-D-glucosyltransferase
R02926 13 Melibiitol galactohydrolase
R03171 13 3-Methyl-2-oxopentanoate:NAD+
oxidoreductase(CoA-mehtylpropanoylating)
R03256 13 Lactose 6-phosphate 6-phosphogalactohydrolase
R03330 13 D-myo-Inositol-1,3-bisphosphate 3-phosphohydrolase
R03331 13 sn-Glycero-3-phospho-1-inositol inositolphosphohydrolase
R03333 13 1D-myo-Inositol-1,2-cyclic-phosphate 2-inositolphosphohydrolase
R03365 13 3,4-Dihydroxy-trans-cinnamate:oxygen
3,4-oxidoreductase(decyclizing)
R03367 13
R03460 13
Phosphoenolpyruvate:3-phosphoshikimate5-O-(1-carboxyvinyl)-transferase
R03791 13 (S)-Mandelate racemase
R03908 13 2-Methyleneglutarate carboxy-methylenemethylmutase
R03964 13 2-hydroxybiphenyl,NADH:oxygen oxidoreductase (3-hydroxylating)
R04031 13
R04161 13 (S)-4-Hydroxymandelate racemase
R04210 13 4-phospho-D-erythronate:NAD+ 2-oxidoreductase
R04329 13
R04372 13 D-myo-Inositol-3,4-bisphosphate 4-phosphohydrolase
R04379 13
5-Carboxymethyl-2-hydroxymuconatedelta2,delta4-2-oxo,delta3-isomerase
R04382 13 4-(4-Deoxy-alpha-D-gluc-4-enuronosyl)-D-galacturonate lyase
R04418 13 5-carboxymethyl-2-hydroxymuconic-semialdehyde:NAD+ oxidoreductase
R04671 13 4alpha-Methylcholesta-8-en-3beta-ol delta7-delta8-isomerase
R04746 13 (S)-Hydroxyoctanoyl-CoA hydro-lyase
R04798 13
R04862 13 (1R,2S)-1-hydroxybutane-1,2,4-tricarboxylate:NAD+
oxidoreductase(decarboxylating)
R05083 13
R05137 13
R05239 13 cis-3-phenylcyclohexa-3,5-diene-1,2-diol:NAD+ oxidoreductase
R05292 13
cis-1,2-Dihydroxy-4-methylcyclohexa-3,5-diene-1-carboxylate:NAD+oxidoreductase
(decarboxylating)
R05299 13 4-Methylcatechol:oxygen 1,2-oxidoreductase(decyclizing)
R05424 13
R05430 13
R05434 13
R05440 13
R05442 13
R05443 13
R05539 13
R05643 13 2-carboxybenzaldehyde dehydrogenase
R05645 13
R05683 13 L-Idonate:NAD oxidoreductase
R05698 13 Mannitol:oxygen oxidoreductase (cyclizing)
R05703 13 lanosterol D24-reductase
R05767 13 trehalose 6-phosphate:phosphate b-D-glucosyltransferase
R05772 13 trans-feruloyl-CoA hydro-lyase
R05823 13 2-dehydro-D-gluconate:NADP+ 2-oxidoreductase
R06293 13 ent-Kaur-16-ene,NADPH:oxygen oxidoreductase (hydroxylating)
R06390 13
R06758 13
R06762 13
R06836 13 Ribose 1,5-biphosphokinase
R06888 13
R06892 13
R06911 13
R06923 13
R06939 13 salicylate,NADH:oxygen
oxidoreductase(1-hydroxylating,decarboxylating)
R07132 13 D-galactose:NADP+ 1-oxidoreductase
R07135 13 mannitol:NAD+ 1-oxidoreductase
R07148 13 D-threo-aldose:NAD+ 1-oxidoreductase
R07222 13 phenylacetyl-CoA:quinone oxidoreductase
R07264 13 2-alpha-D-glucosyl-D-glucose:phosphate beta-D-glucosyltransferase
R07265 13 alpha,alpha-trehalose:phosphate alpha-D-glucosyltransferase
R07279 13 ATP:myo-inositol 1-phosphotransferase
R07343 13 myo-inositol-phosphate phosphohydrolase
R07346 13 D-glucitol:NADP+ oxidoreductase
R00015 14 Sucrose:sucrose 1F-beta-D-fructosyltransferase
R00035 14 L-Ascorbate:oxygen oxidoreductase
R00095 14 NADH:monodehydroascorbate oxidoreductase
R00642 14 L-Ascorbate:hydrogen-peroxide oxidoreductase
R00643 14 L-Galactono-1,4-lactone:oxygen 3-oxidoreductase
R00645 14
R00646 14 Ascorbate:oxygen 2,3-oxidoreductase (bond-cleaving)
R00810 14 Sucrose glucosylmutase
R01103 14 Raffinose galactohydrolase
R01441 14 ATP:cellobiose 6-phosphotransferase
R01442 14 Cellobiose:oxygen 1-oxidoreductase
R01444 14 1,4-beta-D-Glucan glucohydrolase
R01445 14 Cellobiose 2-epimerase
R01556 14 Acetyl-CoA:maltose O-acetyltransferase
R01557 14 Maltose alpha-D-glucosylmutase
R01651 14 4-Methyl-2-oxopentanoate:NAD+
oxidoreductase(CoA-mehtylpropanoylating)
R01679 14 Lactose 6-phosphate galactohydrolase
R01694 14 L-Sorbose:NADP+ 5-oxidoreductase
R01695 14 L-Sorbose:oxygen 5-oxidoreductase
R01719 14
R01932 14
R01933 14 2-Oxoadipate:lipoamde 2-oxidoreductase(decarboxylating
andacceptor-succinylating)
R01936 14
R02193 14 Coniferyl aldehyde:NADP+ oxidoreductase (CoA-cinnamoylating)
R02195 14 Feruloyl-CoA:quinate O-(hydroxycinnamoyl)transferase
R02365 14 Cellobiose:quinone 1-oxidoreductase
R02410 14 Raffinose fructohydrolase
R02411 14
1-alpha-D-Galactosyl-myo-inositol:sucrose6-alpha-D-galactosyltransferase
R02611 14 Phenylethylalcohol:NAD+ oxidoreductase
R02615 14 Styrene-oxide isomerase
R02778 14 Trehalose-6-phosphate phosphohydrolase
R03186 14
R03310 14 5alpha-cholest-7-en-3beta-ol, NADH:oxygen 5-oxidoreductase
R03353 14 5alpha-Cholest-7-en-3beta-ol delta7-delta8-isomerase
R03393 14 D-myo-Inositol-1,4-bisphosphate 1-phosphohydrolase
R03427 14 D-myo-Inositol 1,3,4-trisphosphate 1-phosphohydrolase
R03465 14
(3E)-4-(2-Carboxyphenyl)-2-oxobut-3-enoate2-carboxybenzaldehyde-lyase
R03582 14 Indan-1-ol:NAD+ 1-oxidoreductase
R03616 14 Galactosylglycerol galactohydrolase
R03776 14 trans-Oct-2-enoyl-CoA reductase
R03819 14 ATP:sedoheptulose 7-phosphate
R04048 14
R04117 14
R04328 14
R05263 14 biphenyl,NADH2:oxygen oxidoreductase (2,3-hydroxylating)
R05290 14
R05300 14 4-Methylmuconolactone lyase (decyclizing)
R05425 14
R05431 14
R05437 14
R05454 14
R05495 14
R05540 14
R05549 14
R05646 14
R06294 14 ent-Kaur-16-en-19-oate,NADPH:oxygen oxidoreductase (hydroxylating)
R06511 14
R06759 14
R06884 14
R06886 14
R06887 14
R06891 14
R06910 14 cis-1,2-dihydronaphthalene-1,2-diol:NAD+ 1,2-oxidoreductase
R06922 14
R06960 14
R07145 14 L-iditol:NAD+ 2-oxidoreductase
R00039 15 Raffinose:raffinose alpha-D-galactosyltransferase
R00871 15 D-Fructose:NADP+ 5-oxidoreductase
R01451 15 Cholesterol:NAD+ delta7-oxidoreductase
R02402 15 Glutarate:CoA ligase (ADP-forming)
R02593 15 coniferyl alcohol:NADP+ oxidoreductase
R03311 15
R03394 15 D-myo-Inositol-1,4,5-trisphosphate 5-phosphohydrolase
R03418 15 1-alpha-D-Galactosyl-myo-inositol:raffinose galactosyltransferase
R03428 15 ATP:1D-myo-inositol-1,3,4-trisphosphate 5-phosphotransferase
R03429 15 ATP:1D-myo-inositol-1,3,4-trisphosphate 6-phosphotransferase
R03430 15 D-myo-Inositol 1,3,4,5-tetrakisphosphate 5-phosphohydrolase
R03466 15 1-Hydroxy-2-naphthoate:oxygen 1,2-oxidoreductase (decyclizing)
R03634 15
R03635 15 Stachyose fructohydrolase
R03733 15 L-Threonate:NAD+ 3-oxidoreductase
R03778 15 Octanoyl-CoA:acetyl-CoA C-acyltransferase
R03801 15 1,4-beta-D-Glucan glucohydrolase
R04115 15 cis-1,2-dihydronaphthalene-1,2-diol:NAD+ 1,2-oxidoreductase
R04510 15 4-Carboxymethyl-4-methylbut-2-en-1,4-olide methylmutase
R05289 15 p-Methylbenzaldehyde:NADP+ oxidoreductase
R05331 15 Isovaleryl-CoA:malonyl-CoA acyltransferase
R05352 15
R05426 15
R05455 15
R05538 15
R05586 15
R05632 15
R05647 15
R05700 15 Coniferyl aldehyde:NAD oxidoreductase
R06295 15 ent-Kaur-16-en-19-oate,NADPH:oxygen oxidoreductase (hydroxylating)
R06296 15 ent-Kaur-16-en-19-oate,NADPH:oxygen oxidoreductase (hydroxylating)
R06572 15
R06883 15
R06885 15
R06890 15
R06909 15 naphthalene,NADH:oxygen oxidoreductase (1,2-hydroxylating)
R06921 15
R06961 15
R07015 15 1,2-Dihydronaphthalene-1,2-diol dehydrogenase
R07017 15
R07020 15 beta-Naphthol, NADPH:oxygen oxidoreductase (RH-hydroxylating
or-epoxidizing)
R01452 16
R01453 16
R01454 16 Cholesterol:oxygen oxidoreductase (side-chain-cleaving)
R01457 16
R01459 16 Cholesterol:oxygen oxidoreductase
R01460 16 Cholesteryl-beta-D-glucoside glucohydrolase
R01463 16 Cholesterol,NADPH:oxygen oxidoreductase (7alpha-hydroxylating)
R02401 16 glutarate-semialdehyde:NAD+ oxidoreductase
R02595 16 Coniferin beta-D-glucosidase
R02596 16 Donor:hydrogen-peroxide oxidoreductase
R02723 16
R02968 16 naphthalene,NADH:oxygen oxidoreductase (1,2-hydroxylating)
R03433 16 ATP:1D-myo-inositol-1,4,5-trisphosphate 3-phosphotransferase
R03434 16 D-myo-Inositol 1,3,4,5-tetrakisphosphate 3-phosphohydrolase
R03478 16 ATP:1D-myo-inositol-1,3,4,6-tetrakisphosphate 5-phosphotransferase
R03578 16
R03580 16
R03802 16 1,4-beta-D-Glucan glucohydrolase
R04150 16 O-Succinylbenzoyl-CoA 1,4-dihydroxy-2-naphthoate-lyase
R04743 16 (S)-Hydroxydecanoyl-CoA:NAD+ oxidoreductase
R05282 16 4-Methylbenzyl alcohol:NAD+ oxidoreductase
R05305 16 3-hydroxypimeloyl-CoA:NAD+ oxidoreductase
R05410 16
R05427 16
R05453 16 Acetophenone: carbon-dioxide ligase
R05649 16
R05800 16 ATP:1D-myo-inositol-1,4,5-trisphosphate 6-phosphotransferase
R06297 16 ent-Kaur-16-en-19-oate,NADPH:oxygen oxidoreductase (hydroxylating)
R06569 16 cinnamaldehyde:NADP+ oxidoreductase (CoA-cinnamoylating)
R06570 16 cinnamyl-alcohol:NADP+ oxidoreductase
R06573 16
R06916 16
R06920 16
R06962 16
R06963 16
R07011 16
R07012 16
R07013 16 (1R,2S)-naphthalene 1,2-oxide hydrolase
R07014 16 (1S,2R)-naphthalene 1,2-oxide hydrolase
R07016 16 1,2-Dihydronaphthalene-1,2-diol, NADPH:oxygen
oxidoreductase(RH-hydroxylating or -epoxidizing)
R07207 16 cholesterol,NADPH:oxygen oxidoreductase (24-hydroxylating)
R07263 16
R02609 17 5beta-Cholestan-3-one:NADP+ 4,5-oxidoreductase
R02610 17 5alpha-cholestan-3-one:NADP+ delta7-oxidoreductase
R02967 17 naphthalene,NADH:oxygen oxidoreductase (1,2-hydroxylating)
R03479 17 ATP:1D-myo-inositol-3,4,5,6-tetrakisphosphate 1-phosphotransferase
R03723 17 (24R,24'R)-Fucosterol-epoxide acetaldehyde-lyase
R03919 17 Donor:hydrogen-peroxide oxidoreductase
R04007 17 Donor:hydrogen-peroxide oxidoreductase
R04263 17 cholest-5-ene-3beta,7alpha-diol:NAD+ 3-oxidoreductase
R04744 17 (S)-Hydroxydecanoyl-CoA hydro-lyase
R04792 17
R04793 17
R04853 17 20alpha-Hydroxycholesterol,hydrogen-donor:oxygen
oxidoreductase(17-alpha-hydroxylating)
R04854 17 20alpha-Hydroxycholesterol:oxygen
oxidoreductase(side-chain-cleaving)
R04855 17 22beta-Hydroxycholesterol:oxygen
oxidoreductase(side-chain-cleaving)
R05142 17 1,4-beta-D-Glucan glucohydrolase
R05202 17
R05288 17
R05341 17
R05541 17
R05593 17
R05594 17
R05601 17
R05648 17
R05801 17 ATP:1D-myo-inositol-1,4,5-trisphosphate 6-phosphotransferase
R06322 17 (gibberellin-44),2-oxoglutarate:oxygen oxidoreductase
R06858 17
R06917 17 alcohol:NAD+ oxidoreductase
R06919 17
R06964 17
R06965 17
R07000 17 Naphthalene, NADPH:oxygen oxidoreductase (RH-hydroxylating
or-epoxidizing)
R07001 17 Naphthalene, NADPH:oxygen oxidoreductase (RH-hydroxylating
or-epoxidizing)
R07009 17
R07010 17
R07208 17
(24S)-cholest-5-ene-3beta,24-diol,NADPH:oxygenoxidoreductase(7alpha-hydroxylating)
R07262 17
R03371 18 myo-Inositol-hexakisphosphate 3-phosphohydrolase
R03372 18 myo-Inositol-hexakisphosphate 6-phosphohydrolase
R03604 18 Syringin beta-D-glucosidase
R03918 18 Sinapyl alcohol:NADP+ oxidoreductase
R04004 18 4-Coumaryl alcohol:NADP+ oxidoreductase
R04006 18 4-Hydroxycinnamyl alcohol 4-D-glucoside beta-D-glucosidase
R04676 18 17alpha,20alpha-Dihydroxycholesterol:oxygen
oxidoreductase(side-chain-cleaving)
R04753 18 trans-Dec-2-enoyl-CoA reductase
R04817 18
7alpha-Hydroxy-5beta-cholestan-3-one:(acceptor)delta4-oxidoreductase
R04826 18
7alpha-hydroxycholest-4-en-3-one,NADPH:oxygenoxidoreductase(12alpha-hydroxylating)
R05141 18 1,4-beta-D-Glucan glucohydrolase
R05311 18 pimeloyl-CoA:NAD+ oxidoreductase
R05422 18
R05423 18
R05494 18
R05542 18
R05581 18
R05642 18
R05779 18 5-Diphosphoinositol pentakisphosphate diphosphohydrolase
R05799 18 ATP:1D-myo-inositol-hexakisphosphate phosphotransferase
R06323 18 (gibberellin-44),2-oxoglutarate:oxygen oxidoreductase
R06918 18
R01615 19 4-Hydroxycinnamyl aldehyde:NADP+ oxidoreductase
(CoA-cinnamoylating)
R02220 19 2-Aminomuconate aminohydrolase
R03327 19 17alpha-Hydroxypregnenolone:NAD+ 3-oxidoreductase
R03403 19 3beta-Hydroxyandrost-5-en-17-one acetaldehyde-lyase
R04675 19 17alpha-Hydroxypregnenolone,hydrogen-donor:oxygen
oxidoreductase(21-hydroxylating)
R04742 19 Decanoyl-CoA:acetyl-CoA C-acyltransferase
R04818 19 3alpha,7alpha-Dihydroxy-5beta-cholestane:NAD+
oxidoreductase(B-specific)
R04823 19
7alpha,12alpha-Dihydroxy-5beta-cholestan-3-one:(acceptor)delta4-oxidoreductase
R05349 19
R05412 19
R05592 19
R05602 19
R05650 19
R06335 19
R01612 20
R01613 20 Malonyl-CoA:4-Coumaroyl-CoA malonyltransferase(cyclizing)
R01614 20 Malonyl-CoA:4-coumaroyl-CoA malonyltransferase (cyclizing)
R01837 20 3beta-Hydroxyandrost-5-en-17-one:NAD+ 3-oxidoreductase
R01841 20 17alpha-Hydroxyprogesterone acetaldehyde-lyase
R02416 20 4-Coumaroyl-CoA:shikimate O-(hydroxycinnamoyl)transferase
R03324 20 17alpha,20alpha-Dihydroxypregn-4-en-3-one:NAD+ 20-oxidoreductase
R03329 20 Steroid,reduced-adrenal-ferredoxin:oxygen
oxidoreductase(11-hydroxylating)
R03406 20 Androst-5-ene-3beta,17beta-diol:NAD+ oxidoreductase
R03408 20
R03861 20 Sinapoyl-CoA:glucarolactone O-(hydroxycinnamoyl)transferase
R04151 20 (+)-cis-3,4-dihydrophenanthrene-3,4-diol:NAD+ 3,4-oxidoreductase
R04741 20 (S)-3-Hydroxydodecanoyl-CoA:NAD+ oxidoreductase
R04806 20 5beta-cholestane-3alpha,7alpha-diol,NADPH:oxygen
oxidoreductase(26-hydroxylating)
R04824 20
3alpha,7alpha,12alpha-Trihydroxy-5beta-cholestane:NAD+oxidoreductase
(B-specific)
R04849 20 11-Deoxycortisol delta5-delat4-isomerase
R04850 20 17alpha,21-Dihydroxypregnenolone:oxygen
oxidoreductase(11-hydroxylating)
R05435 20
R05544 20
R05582 20
R06325 20
R07204 20
5beta-cholestane-3alpha,7alpha-diol,NADPH:oxygenoxidoreductase(12alpha-hydroxylating)
R07254 20 malonyl-CoA:4-coumaroyl-CoA malonyltransferase (cyclizing,
reducing)
R01836 21 Testosterone:NAD+ oxidoreductase
R01840 21
R02445 21 flavanone,2-oxoglutarate:oxygen oxidoreductase (dehydrating)
R02446 21 flavanone lyase (decyclizing)
R02499 21 Testosterone delta5-delat4-isomerase
R02840 21 Cortisol delta5-delat4-isomerase
R04170 21 (S)-3-Hydroxydodecanoyl-CoA hydro-lyase
R04678 21 16alpha-Hydroxyandrost-4-ene-3,17-dione delta5-delat4-isomerase
R04805 21
R04807 21
5beta-Cholestane-3alpha,7alpha,12alpha-triol,NADPH:oxygenoxidoreductase
(26-hydroxylating)
R05543 21
R05600 21
R06537 21 flavonoid,NADPH:oxygen oxidoreductase (3'-hydroxylating)
R06556 21 flavanone lyase (decyclizing)
R06559 21 flavanone,NADPH:oxygen oxidoreductase
R06792 21 apigenin,NADPH:oxygen oxidoreductase (isoflavanone-forming)
R06822 21
R06825 21
R07224 21 2',4,4',6'-tetrahydroxychalcone:oxygen oxidoreductase
R02442 22 Naringenin,NADPH:oxygen oxidoreductase (3'-hydroxylating)
R02443 22 flavanone,NADPH:oxygen oxidoreductase
R02444 22 Naringenin,2-oxoglutarate:oxygen oxidoreductase (3-hydroxylating)
R02501 22
R02834 22 Cortisol:NAD+ 11-oxidoreductase
R02837 22 Acetyl-CoA:cortisol O-acetyltransferase
R02841 22
11beta,17alpha,21-Trihydroxy-5beta-pregnane-3,20-dione:NADP+delta4-oxidoreductase
R03507 22
5beta-Cholestane-3alpha,7alpha,12alpha,26-tetraol:NAD+26-oxidoreductase
R03590 22 flavanone,2-oxoglutarate:oxygen oxidoreductase (dehydrating)
R03856 22 trans-Dodec-2-enoyl-CoA reductase
R04100 22 3-cis-Dodecenoyl-CoA delta3-cis-delta2-trans-isomerase
R04506 22 3alpha,7alpha-Dihydroxy-5beta-cholestan-26-al:NAD+ oxidoreductase
R04759 22
R06551 22 flavanone,2-oxoglutarate:oxygen oxidoreductase (dehydrating)
R06552 22
R06553 22
R06554 22
R06610 22 (2S)-flavan-4-ol:NADP+ 4-oxidoreductase
R06793 22 2,7,4'-trihydroxyisoflavanone hydro-lyase
R07198 22 liquiritigenin,NADPH:oxygen oxidoreductase (licodione-forming)
R07225 22 2',3,4,4',6'-pentahydroxychalcone:oxygen oxidoreductase
R02351 23
R02892 23 4,5alpha-dihydrocortisone:NADP+ delta4-oxidoreductase
R02893 23
17alpha,21-dihydroxy-5beta-pregnane-3,11,20-trione:NADP+delta4-oxidoreductase
R03123 23 cis-3,4-leucopelargonidin:NADP+ 4-oxidoreductase
R03124 23 Dihydrokaempferol,NADPH:oxygen oxidoreductase (3'-hydroxylating)
R03125 23 flavanone,NADPH:oxygen oxidoreductase
R03126 23 dihydroflavonol,2-oxoglutarate:oxygen oxidoreductase
R03506 23
3alpha,7alpha,12alpha-Trihydroxy-5beta-cholestan-26-al:NAD+26-oxidoreductase
R03640 23 Eriodictyol,2-oxoglutarate:oxygen oxidoreductase (3-hydroxylating)
R03735 23 (2S,3S)-2-Hydroxytridecane-1,2,3-tricarboxylate
oxaloacetate-lyase(CoA-acylating)
R03858 23 Lauroyl-CoA:acetyl-CoA C-acyltransferase
R03859 23 3-Hydroxytetradecane-1,3,4-tricarboxylate
2-oxoglutarate-lyase(CoA-acylating)
R04761 23
R04832 23 Urocortisol:NAD+ oxidoreductase (B-specific)
R04901 23 (2S)-flavan-4-ol:NADP+ 4-oxidoreductase
R04902 23 flavanone,NADPH:oxygen oxidoreductase
R05039 23 Pentahydroxyflavanone,2-oxoglutarate:oxygen
oxidoreductase(3-hydroxylating)
R06512 23
R06540 23 leucocyanidin,2-oxoglutarate:oxygen oxidoreductase
R06606 23 formononetin,NADPH:oxygen oxidoreductase (2'-hydroxylating)
R06607 23 formononetin,NADPH:oxygen oxidoreductase (2'-hydroxylating)
R07317 23 2,7,4'-trihydroxyisoflavanone hydro-lyase
R01941 24 3,4-Dihydroxyphenylacetaldehyde:NADP+
oxidoreductase(CoA-cinnamoylating)
R01945 24 Caffeoyl-CoA:quinate O-(hydroxycinnamoyl)transferase
R01946 24 Caffeoyl-CoA:isocitrate 3-O-(3,4-dihydroxycinnamoyl)transferase
R02160 24 dihydroflavonol,2-oxoglutarate:oxygen oxidoreductase
R02347 24 Estradiol-17alpha:NAD+ 17-oxidoreductase
R02352 24 Estradiol-17beta:NAD+ 17-oxidoreductase
R02354 24
R02356 24
R03087 24
R03636 24 Leucocyanidin:NADP+ 4-oxidoreductase
R03637 24 taxifolin,NADH:oxygen oxidoreductase (8-hydroxylating)
R03639 24 flavanone,NADPH:oxygen oxidoreductase
R03962 24 2'-hydroxydihydrodaidzein:NADP+ 2-oxidoreductase
R04276 24 leucocyanidin,2-oxoglutarate:oxygen oxidoreductase
R04739 24 (S)-3-Hydroxytetradecanoyl-CoA:NAD+ oxidoreductase
R04829 24 Urocortisone:NAD+ oxidoreductase (B-specific)
R04830 24 Urocortisone:NADP+ oxidoreductase (B-specific)
R04834 24 Cortol:NAD+ oxidoreductase
R05038 24 Leucodelphinidin:NADP+ 4-oxidoreductase
R05723 24 leucocyanidin,2-oxoglutarate:oxygen oxidoreductase
R06538 24 flavonoid,NADPH:oxygen oxidoreductase (3'-hydroxylating)
R06539 24 dihydroflavonol,2-oxoglutarate:oxygen oxidoreductase
R06557 24 flavanone,NADPH:oxygen oxidoreductase
R06615 24 (2R,3S)-catechin:NADP+ 4-oxidoreductase
R02156 25 quercetin:oxygen 2,3-oxidoreductase (decyclizing)
R02436 25 Quercitrin 3-L-rhamnohydrolase
R02997 25 Chlorogenate hydroloase
R03088 25
R03089 25
R04681 25 Estriol:NAD+ 17-oxidoreductase
R04740 25 (S)-3-Hydroxytetradecanoyl-CoA hydro-lyase
R04831 25 Cortolone:NAD+ oxidoreductase
R05036 25 leucocyanidin,2-oxoglutarate:oxygen oxidoreductase
R05037 25 leucocyanidin,2-oxoglutarate:oxygen oxidoreductase
R06532 25 (2R,3S)-catechin:NADP+ 4-oxidoreductase
R06533 25 (2R,3S)-catechin:NADP+ 4-oxidoreductase
R06541 25 flavan-3-ol:NADP+ oxidoreductase
R06571 25 cinnamyl-alcohol:NADP+ oxidoreductase
R07366 25 leucocyanidin,2-oxoglutarate:oxygen oxidoreductase
R03989 26 trans-Tetradec-2-enoyl-CoA reductase
R06542 26 flavan-3-ol:NADP+ oxidoreductase
R06543 26 flavan-3-ol:NADP+ oxidoreductase
R03991 27 myristoyl-CoA:acetylCoA C-myristoyltransferase
R05321 27 n-tetradecanoyl-CoA, NADPH2:O2 oxidoreductase [11-(E)
desaturating]
R05322 27 n-tetradecanoyl-CoA, NADH:O2 oxidoreductase [11-(Z) desaturating]
R04737 28 (S)-3-Hydroxyhexadecanoyl-CoA:NAD+ oxidoreductase
R04738 29 (S)-3-Hydroxyhexadecanoyl-CoA hydro-lyase
R01278 30 trans-Hexadec-2-enoyl-CoA reductase
R01274 31 Palmitoyl-CoA hydrolase
R01277 31 hexadecanal:NAD+ oxidoreductase (CoA-acylating)
R01703 32 Hexadecanoate:hydrogen-peroxide oxidoreductase
R01704 32 Palmitaldehyde:NAD+ oxidoreductase
R02462 32 Hexadecanol:NAD+ oxidoreductase
R02463 32 hexadecanal:NADP+ delta2-oxidoreductase
