# Supplementary material for: Local and global modes of drug action in biochemical networks
Source: BMC Chem Biol. 2009 Apr 7;9:4. doi: 10.1186/1472-6769-9-4 (PMC2670818; doi:10.1186/1472-6769-9-4)
Supplement: Additional File 3 — Full set of metabolic drug scopes. This archive contains the full set of metabolic drug scopes for 276 drugs from the DrugBank database and four metabolic networks. Individual files in the archive are named according to the following nomenclature: DrugBank accession number of the drug, followed by "_hsa" for human or "_ref" for reference network, followed by "_i" for irreversible or "_r" for reversible network. [file 1472-6769-9-4-S3.zip › aprd00065_ref_i.txt]

  Expansion curve

seeds: Oxygen H2O sn-glycero-3-Phosphocholine
not identified: C00157 C04230 C00060


      compounds:

ID generation name

C00001 1 H2O
C00007 1 Oxygen
C00670 1 sn-glycero-3-Phosphocholine
C00009 2 Orthophosphate
C00027 2 H2O2
C00080 2 H+
C00093 2 sn-Glycerol 3-phosphate
C00114 2 Choline
C00116 2 Glycerol
C00588 2 Choline phosphate
C05359 2 e-
C00013 3 Pyrophosphate
C00111 3 Glycerone phosphate
C00118 3 (2R)-2-Hydroxy-3-(phosphonooxy)-propanal
C00184 3 Glycerone
C00282 3 Hydrogen
C00576 3 Betaine aldehyde
C00577 3 D-Glyceraldehyde
C00623 3 Glycerol 1-phosphate
C00704 3 O2.-
C00969 3 3-Hydroxypropanal
C02979 3 Glycerol 2-phosphate
C05999 3 Lactaldehyde
C06701 3 Phosphonate
C00197 4 3-Phospho-D-glycerate
C00236 4 3-Phospho-D-glyceroyl phosphate
C00258 4 D-Glycerate
C00354 4 D-Fructose 1,6-bisphosphate
C00536 4 Triphosphate
C00546 4 Methylglyoxal
C00583 4 Propane-1,2-diol
C00719 4 Betaine
C01094 4 D-Fructose 1-phosphate
C02457 4 Propane-1,3-diol
C03785 4 D-Tagatose 1,6-bisphosphate
C03947 4 Glycerol 1,2-cyclic phosphate
C05378 4 beta-D-Fructose 1,6-bisphosphate
C00022 5 Pyruvate
C00085 5 D-Fructose 6-phosphate
C00168 5 Hydroxypyruvate
C00424 5 (S)-Lactaldehyde
C00479 5 Propanal
C00631 5 2-Phospho-D-glycerate
C00937 5 (R)-Lactaldehyde
C01097 5 D-Tagatose 6-phosphate
C01146 5 2-Hydroxy-3-oxopropanoate
C01159 5 2,3-Bisphospho-D-glycerate
C03232 5 3-Phosphonooxypyruvate
C05235 5 Hydroxyacetone
C05345 5 beta-D-Fructose 6-phosphate
C00011 6 CO2
C00058 6 Formate
C00074 6 Phosphoenolpyruvate
C00084 6 Acetaldehyde
C00092 6 D-Glucose 6-phosphate
C00095 6 D-Fructose
C00186 6 (S)-Lactate
C00227 6 Acetyl phosphate
C00231 6 D-Xylulose 5-phosphate
C00256 6 (R)-Lactate
C00266 6 Glycolaldehyde
C00275 6 D-Mannose 6-phosphate
C00279 6 D-Erythrose 4-phosphate
C00597 6 3-Phosphoglycerate
C00644 6 D-Mannitol 1-phosphate
C00665 6 beta-D-Fructose 2,6-bisphosphate
C00668 6 alpha-D-Glucose 6-phosphate
C00679 6 5-Dehydro-4-deoxy-D-glucarate
C00795 6 D-Tagatose
C00900 6 2-Acetolactate
C01096 6 Sorbitol 6-phosphate
C01113 6 D-Galactose 6-phosphate
C01131 6 L-Rhamnulose 1-phosphate
C01172 6 beta-D-Glucose 6-phosphate
C02336 6 beta-D-Fructose
C02912 6 (R)-Propane-1,2-diol
C02917 6 (S)-Propane-1,2-diol
C02948 6 4-Hydroxyhexan-3-one
C03921 6 2-Dehydro-3-deoxy-D-glucarate
C03979 6 2-Dehydro-3-deoxy-L-rhamnonate
C04442 6 2-Dehydro-3-deoxy-6-phospho-D-gluconate
C05979 6 Propane-1-ol
C06010 6 (S)-2-Acetolactate
C06019 6 D-arabino-3-Hexulose 6-phosphate
C06033 6 Parapyruvate
C06159 6 2-Dehydro-3-deoxy-D-fuconate
C06189 6 Cyclic 2,3-bisphospho-D-glycerate
C06311 6 Galactitol 1-phosphate
C11437 6 1-Deoxy-D-xylulose 5-phosphate
C00031 7 D-Glucose
C00033 7 Acetate
C00036 7 Oxaloacetate
C00067 7 Formaldehyde
C00103 7 D-Glucose 1-phosphate
C00149 7 (S)-Malate
C00159 7 D-Mannose
C00160 7 Glycolate
C00199 7 D-Ribulose 5-phosphate
C00204 7 2-Dehydro-3-deoxy-D-gluconate
C00221 7 beta-D-Glucose
C00237 7 CO
C00267 7 alpha-D-Glucose
C00281 7 Sedoheptulose 7-phosphate
C00310 7 D-Xylulose
C00392 7 Mannitol
C00433 7 2,5-Dioxopentanoate
C00447 7 Sedoheptulose 1,7-bisphosphate
C00469 7 Ethanol
C00497 7 (R)-Malate
C00636 7 D-Mannose 1-phosphate
C00663 7 beta-D-Glucose 1-phosphate
C00673 7 2-Deoxy-D-ribose 5-phosphate
C00684 7 2-Dehydro-3-deoxy-L-arabinonate
C00794 7 D-Sorbitol
C00810 7 (R)-Acetoin
C00818 7 D-Glucarate
C00879 7 D-Galactarate
C00898 7 (R,R)-Tartaric acid
C00975 7 Dihydroxyfumarate
C01177 7 Inositol 1-phosphate
C01236 7 D-Glucono-1,5-lactone 6-phosphate
C01353 7 Carbonic acid
C01380 7 Ethylene glycol
C01680 7 D-Fuconate
C01697 7 Galactitol
C01934 7 L-Rhamnonate
C01996 7 Acetylcholine
C02405 7 Formyl phosphate
C02591 7 Sucrose 6-phosphate
C02612 7 (R)-2-Methylmalate
C02798 7 3-Phosphonopyruvate
C02888 7 Sorbose 1-phosphate
C03267 7 beta-D-Fructose 2-phosphate
C03393 7 4-Phospho-D-erythronate
C03826 7 2-Dehydro-3-deoxy-D-xylonate
C04006 7 1D-myo-Inositol 3-phosphate
C04039 7 2,3-Dihydroxy-3-methylbutanoate
C04181 7 3-Hydroxy-3-methyl-2-oxobutanoic acid
C04272 7 (R)-2,3-Dihydroxy-3-methylbutanoate
C04691 7 2-Dehydro-3-deoxy-D-arabino-heptonate 7-phosphate
C05382 7 D-Sedoheptulose 7-phosphate
C06035 7 4-Methylene-2-oxoglutarate
C06312 7 L-Tagatose 6-phosphate
C06441 7 L-Xylulose 1-phosphate
C11434 7 2-C-Methyl-D-erythritol 4-phosphate
C00026 8 2-Oxoglutarate
C00048 8 Glyoxylate
C00089 8 Sucrose
C00117 8 D-Ribose 5-phosphate
C00122 8 Fumarate
C00124 8 D-Galactose
C00132 8 Methanol
C00137 8 myo-Inositol
C00141 8 3-Methyl-2-oxobutanoic acid
C00158 8 Citrate
C00164 8 Acetoacetate
C00181 8 D-Xylose
C00185 8 Cellobiose
C00198 8 D-Glucono-1,5-lactone
C00208 8 Maltose
C00209 8 Oxalate
C00247 8 L-Sorbose
C00257 8 D-Gluconic acid
C00288 8 HCO3-
C00309 8 D-Ribulose
C00312 8 L-Xylulose
C00333 8 D-Galacturonate
C00345 8 6-Phospho-D-gluconate
C00379 8 Xylitol
C00476 8 D-Lyxose
C00502 8 D-Xylonate
C00514 8 D-Mannonate
C00545 8 L-Arabinonate
C00552 8 meso-Tartaric acid
C00660 8 D-Glucose 1,6-bisphosphate
C00672 8 2-Deoxy-D-ribose 1-phosphate
C00689 8 alpha,alpha'-Trehalose 6-phosphate
C00711 8 Malate
C00741 8 Diacetyl
C00815 8 Citramalate
C00878 8 D-Arabinonate
C00944 8 3-Dehydroquinate
C01068 8 D-Ribitol 5-phosphate
C01083 8 alpha,alpha-Trehalose
C01112 8 D-Arabinose 5-phosphate
C01182 8 D-Ribulose 1,5-bisphosphate
C01225 8 sn-glycero-3-Phospho-1-inositol
C01231 8 alpha-D-Glucose 1,6-bisphosphate
C01384 8 Maleic acid
C01769 8 (S)-Acetoin
C01801 8 Deoxyribose
C01904 8 D-Arabitol
C02048 8 Laminaribiose
C02076 8 Sedoheptulose
C02107 8 (S,S)-Tartaric acid
C02132 8 Acetylpyruvate
C02226 8 2-Methylmaleate
C02614 8 (S)-2-Methylmalate
C02655 8 6-Acetyl-D-glucose
C02670 8 D-Glucuronolactone
C02779 8 2-Dehydro-D-glucose
C02991 8 L-Rhamnono-1,4-lactone
C02995 8 Maltose 6'-phosphate
C03044 8 (R,R)-Butane-2,3-diol
C03107 8 D-Glucono-1,4-lactone
C03167 8 Phosphonoacetaldehyde
C03394 8 Erythrulose 1-phosphate
C03459 8 2-Hydroxy-3-oxosuccinate
C03981 8 2-Hydroxyethylenedicarboxylate
C04299 8 D-myo-Inositol 1,2-cyclic phosphate
C04349 8 (4S)-4,6-Dihydroxy-2,5-dioxohexanoate
C04471 8 (4S,5S)-4,5-Dihydroxy-2,6-dioxohexanoate
C04534 8 6-Phospho-beta-D-glucosyl-(1,4)-D-glucose
C05396 8 Lactose 6-phosphate
C05406 8 (4S)-5-Hydroxy-2,4-dioxopentanoate
C06054 8 2-Oxo-3-hydroxy-4-phosphobutanoate
C07836 8 D-glycero-D-manno-Heptose 7-phosphate
C15499 8 Pentane-2,4-dione
C15548 8 2-alpha-D-Glucosyl-D-glucose
C15556 8 3,4-Dihydroxy-2-butanone 4-phosphate
C00042 9 Succinate
C00121 9 D-Ribose
C00191 9 D-Glucuronate
C00207 9 Acetone
C00216 9 D-Arabinose
C00222 9 3-Oxopropanoate
C00232 9 Succinate semialdehyde
C00243 9 Lactose
C00273 9 5-Dehydro-D-fructose
C00296 9 Quinate
C00311 9 Isocitrate
C00383 9 Malonate
C00417 9 cis-Aconitate
C00418 9 (R)-Mevalonate
C00446 9 alpha-D-Galactose 1-phosphate
C00466 9 Acetoin
C00474 9 Ribitol
C00490 9 Itaconate
C00532 9 L-Arabitol
C00558 9 D-Tagaturonate
C00618 9 3-Dehydro-L-gulonate
C00620 9 alpha-D-Ribose 1-phosphate
C00629 9 2-Dehydro-D-gluconate
C00652 9 D-Arabinono-1,4-lactone
C00691 9 2,4,6/3,5-Pentahydroxycyclohexanone
C00880 9 D-Galactonate
C00905 9 D-Fructuronate
C00966 9 2-Dehydropantoate
C00988 9 2-Phosphoglycolate
C01040 9 L-Gulono-1,4-lactone
C01062 9 5-Dehydro-D-gluconate
C01088 9 (R)-3,3-Dimethylmalate
C01089 9 (R)-3-Hydroxybutanoate
C01093 9 Cellobiono-1,5-lactone
C01114 9 L-Arabinono-1,4-lactone
C01127 9 4-Hydroxy-2-oxoglutarate
C01151 9 D-Ribose 1,5-bisphosphate
C01235 9 1-alpha-D-Galactosyl-myo-inositol
C01251 9 2-Hydroxybutane-1,2,4-tricarboxylate
C01394 9 Xylose
C01507 9 L-Iditol
C01508 9 L-Lyxose
C01732 9 Mesaconate
C01742 9 Palatinose
C01990 9 3-Oxalomalate
C02024 9 D-Mannuronate
C02130 9 Acetyl-maltose
C02143 9 D-threo-Aldose
C02266 9 D-Xylonolactone
C02431 9 L-Rhamnofuranose
C02504 9 (2S)-2-Isopropylmalate
C02637 9 3-Dehydroshikimate
C02657 9 6-Methylsalicylate
C02669 9 D-Galactono-1,5-lactone
C02752 9 Triacetate lactone
C02753 9 D-Xylono-1,4-lactone
C02895 9 Xylitol 5-phosphate
C02964 9 D-Glucosyl-D-mannose
C03046 9 (S,S)-Butane-2,3-diol
C03217 9 2-Hydroxy-3-oxoadipate
C03248 9 Acetylenedicarboxylate
C03269 9 D-galacto-Hexodialdose
C03291 9 L-Xylulose 5-phosphate
C03383 9 D-Galactono-1,4-lactone
C03548 9 trans-2,3-Epoxysuccinate
C03600 9 Carboxymethyloxysuccinate
C03661 9 1F-beta-D-Fructosylsucrose
C03716 9 Oxaloacetate 4-methyl ester
C03761 9 3-Hydroxy-3-methylglutarate
C04053 9 5-Dehydro-4-deoxy-D-glucuronate
C04478 9 3-Deoxy-D-manno-octulosonate 8-phosphate
C05379 9 Oxalosuccinate
C05399 9 Melibiitol
C05400 9 Epimelibiose
C05401 9 3-beta-D-Galactosyl-sn-glycerol
C05405 9 L-Arabinono-1,5-lactone
C05946 9 D-4-Hydroxy-2-oxoglutarate
C06031 9 D-threo-3-Methylmalate
C06032 9 D-erythro-3-Methylmalate
C06222 9 Sedoheptulose 1-phosphate
C06430 9 D-Galacturonolactone
C06440 9 2-Dehydro-D-glucono-1,5-lactone
C06455 9 Hydroxymethylphosphonate
C11205 9 Hexadimethrine bromide
C11472 9 D-glycero-D-manno-Heptose 1,7-bisphosphate
C15483 9 D-Galactonolactone
C15585 9 myo-Inositol phosphate
C00109 10 2-Oxobutanoate
C00119 10 5-Phospho-alpha-D-ribose 1-diphosphate
C00230 10 3,4-Dihydroxybenzoate
C00259 10 L-Arabinose
C00492 10 Raffinose
C00493 10 Shikimate
C00507 10 L-Rhamnose
C00508 10 L-Ribulose
C00522 10 (R)-Pantoate
C00770 10 L-Idonate
C00772 10 Mevaldate
C00800 10 L-Gulonate
C00804 10 Propynoate
C00817 10 D-Altronate
C00989 10 4-Hydroxybutanoic acid
C01013 10 3-Hydroxypropanoate
C01053 10 (R)-4-Dehydropantoate
C01101 10 L-Ribulose 5-phosphate
C01107 10 (R)-5-Phosphomevalonate
C01187 10 3-Deoxy-D-manno-octulosonate
C01195 10 1-Phospho-alpha-D-glucuronate
C01216 10 2-Dehydro-3-deoxy-D-galactonate
C01218 10 6-Phospho-2-dehydro-D-gluconate
C01467 10 3-Cresol
C01582 10 Galactose
C01685 10 D-Ribonate
C01757 10 Triacetate
C01845 10 Propan-2-ol
C02341 10 trans-Aconitate
C02631 10 2-Isopropylmaleate
C02780 10 2,5-Didehydro-D-gluconate
C03289 10 L-xylo-Hexulonolactone
C03387 10 D-Glucurono-6,2-lactone
C03736 10 alpha-D-Ribose 5-phosphate
C04002 10 But-1-ene-1,2,4-tricarboxylate
C04287 10 3,5/4-Trihydroxycyclohexa-1,2-dione
C04359 10 1-Deoxy-D-altro-heptulose 7-phosphate
C04456 10 6-Phospho-5-dehydro-2-deoxy-D-gluconate
C04546 10 (R)-3-((R)-3-Hydroxybutanoyloxy)butanoate
C04575 10 (4R,5S)-4,5,6-Trihydroxy-2,3-dioxohexanoate
C04593 10 (2S,3R)-3-Hydroxybutane-1,2,3-tricarboxylate
C04733 10 4-(4-Deoxy-beta-D-gluc-4-enuronosyl)-D-galacturonate
C05385 10 D-Glucuronate 1-phosphate
C06029 10 L-threo-3-Methylmalate
C06316 10 D-erythro-Ascorbate
C06891 10 D-2,3-Diketo 4-deoxy-epi-inositol
C07838 10 D-glycero-D-manno-Heptose 1-phosphate
C10906 10 D-Fructose
C14899 10 3-Dehydro-L-gulonate 6-phosphate
C00072 11 Ascorbate
C00090 11 Catechol
C00156 11 4-Hydroxybenzoate
C00246 11 Butanoic acid
C00861 11 L-Rhamnulose
C01143 11 (R)-5-Diphosphomevalonate
C01163 11 3-Carboxy-cis,cis-muconate
C01286 11 2-Dehydro-3-deoxy-D-galactonate 6-phosphate
C01613 11 Stachyose
C01989 11 3-Ethylmalate
C02170 11 Methylmalonate
C02488 11 (R)-2-Ethylmalate
C02527 11 Butanoylphosphate
C02652 11 5-Dehydroshikimate
C02814 11 Benzene-1,2,4-triol
C02923 11 2,3-Dihydroxytoluene
C03175 11 Shikimate 3-phosphate
C03223 11 3,4-Dihydroxyphthalate
C03906 11 beta-L-Arabinose 1-phosphate
C03932 11 5-Dehydro-2-deoxy-D-gluconate
C03971 11 1F-alpha-D-Galactosylraffinose
C04411 11 (2R,3S)-3-Isopropylmalate
C04484 11 4-Carboxy-2-hydroxymuconate semialdehyde
C05402 11 Melibiose
C05411 11 L-Xylonate
C05412 11 L-Lyxonate
C05662 11 Homoisocitrate
C06030 11 Methyloxaloacetate
C06892 11 2-Deoxy-5-keto-D-gluconic acid
C00129 12 Isopentenyl diphosphate
C00163 12 Propanoate
C00180 12 Benzoate
C00251 12 Chorismate
C00322 12 2-Oxoadipate
C00349 12 2-Methyl-3-oxopropanoate
C00425 12 Dehydroascorbate
C00530 12 p-Benzenediol
C00633 12 4-Hydroxybenzaldehyde
C00682 12 2-Hydroxymuconate semialdehyde
C01041 12 Monodehydroascorbate
C01269 12 5-O-(1-Carboxyvinyl)-3-phosphoshikimate
C01278 12 2-Carboxy-2,5-dihydro-5-oxofuran-2-acetate
C01468 12 4-Cresol
C01620 12 Threonate
C01771 12 2-Butenoate
C02222 12 2-Maleylacetate
C02225 12 2-Methylcitrate
C02351 12 1,2-Benzoquinone
C02480 12 cis,cis-Muconate
C02630 12 2-Hydroxyglutarate
C03676 12 3-Hydroxy-cis,cis-muconate
C03861 12 Dibenzo[1,4]dioxin-2,3-dione
C04221 12 trans-1,2-Dihydrobenzene-1,2-diol
C04236 12 (2S)-2-Isopropyl-3-oxosuccinate
C04324 12 4-Carboxy-2-hydroxy-cis,cis-muconate
C04553 12 3-Carboxy-2,5-dihydro-5-oxofuran-2-acetate
C04634 12 1,6-Dihydroxycyclohexa-2,4-diene-1-carboxylate
C05375 12 2-Hydroxy-2-hydropyrone-4,6-dicarboxylate
C05404 12 D-Gal alpha 1->6D-Gal alpha 1->6D-Glucose
C05422 12 L-Dehydroascorbate
C05533 12 Oxaloglutarate
C05854 12 4-Carboxy-2-oxo-4-pentanoate
C06001 12 (S)-3-Hydroxyisobutyrate
C06210 12 2-Hydroxy-6-keto-2,4-heptadienoate
C06893 12 2-Deoxy-5-keto-D-gluconic acid 6-phosphate
C07103 12 2-Hydroxy-1,4-benzoquinone
C13635 12 4-Hydroxyphenacyl alcohol
C00233 13 4-Methyl-2-oxopentanoate
C00235 13 Dimethylallyl diphosphate
C00254 13 Prephenate
C00472 13 p-Benzoquinone
C00596 13 2-Hydroxy-2,4-pentadienoate
C00642 13 4-Hydroxyphenylacetate
C00805 13 Salicylate
C00846 13 3-Oxoadipate
C00885 13 Isochorismate
C01188 13 3-Hydroxy-2-methylpropanoate
C02360 13 2-Hydroxyadipate
C02501 13 2-Hydroxymuconate
C02876 13 Propanoyl phosphate
C03064 13 3-Dehydro-L-threonate
C03198 13 (S)-4-Hydroxymandelate
C03586 13 2-Oxo-2,3-dihydrofuran-5-acetate
C03590 13 4-Hydroxyphenylglyoxylate
C03671 13 2-Pyrone-4,6-dicarboxylate
C04105 13 2,5-Dihydro-5-oxofuran-2-acetate
C04115 13 4-Carboxy-4-hydroxy-2-oxoadipate
C04184 13 4-Hydroxy-4-methyl-2-oxoglutarate
C04225 13 (Z)-But-2-ene-1,2,3-tricarboxylate
C04480 13 3-Carboxy-2-hydroxymuconate semialdehyde
C06002 13 (S)-Methylmalonate semialdehyde
C06321 13 1,6-Dihydroxy-cis-2,4-cyclohexadiene-1-carboxylic acid
C06603 13 cis,trans-4-Hydroxymuconic semialdehyde
C14610 13 (S)-5-Oxo-2,5-dihydrofuran-2-acetate
C00166 14 Phenylpyruvate
C00341 14 Geranyl diphosphate
C00544 14 Homogentisate
C01161 14 3,4-Dihydroxyphenylacetate
C01179 14 3-(4-Hydroxyphenyl)pyruvate
C01390 14 Prenol
C01405 14 Aspirin
C02569 14 Neryl diphosphate
C03453 14 (Z)-5-Oxohex-2-enedioate
C03589 14 4-Hydroxy-2-oxopentanoate
C04171 14 2,3-Dihydro-2,3-dihydroxybenzoate
C04451 14 4-Carboxy-2-hydroxyhexa-2,4-dienedioate
C04479 14 2-Hydroxy-6-oxonona-2,4-diene-1,9-dioate
C05343 14 (R)-4-Hydroxymandelate
C05817 14 2-Succinyl-6-hydroxy-2,4-cyclohexadiene-1-carboxylate
C11811 14 1-Hydroxy-2-methyl-2-butenyl 4-diphosphate
C00196 15 2,3-Dihydroxybenzoate
C00448 15 trans,trans-Farnesyl diphosphate
C00521 15 (-)-Limonene
C00601 15 Phenylacetaldehyde
C01036 15 4-Maleylacetoacetate
C01108 15 1,2,3-Trihydroxybenzene
C02214 15 (E)-Glutaconate
C02344 15 (-)-endo-Fenchol
C02462 15 Sabinene hydrate
C02730 15 2-Succinylbenzoate
C02763 15 enol-Phenylpyruvate
C03190 15 (+)-Bornyl-diphosphate
C03672 15 3-(4-Hydroxyphenyl)lactate
C03765 15 4-Hydroxyphenylacetaldehyde
C03964 15 (R)-3-(4-Hydroxyphenyl)lactate
C04043 15 3,4-Dihydroxyphenylacetaldehyde
C04642 15 2-Hydroxy-5-carboxymethylmuconate semialdehyde
C05350 15 2-Hydroxy-3-(4-hydroxyphenyl)propenoate
C05364 15 4-Carboxy-2-oxo-3-hexenedioate
C05585 15 Gentisate aldehyde
C05593 15 3-Hydroxyphenylacetate
C05607 15 Phenyllactate
C05852 15 2-Hydroxyphenylacetate
C06074 15 Myrcene
C06075 15 Terpinolene
C06076 15 Comphene
C06077 15 Pinene
C06099 15 (+)-Limonene
C06307 15 (-)-beta-Pinene
C06308 15 (-)-alpha-Pinene
C07350 15 3-Methyl-1-(2,4,6-trihydroxyphenyl)butan-1-one
C11527 15 4-Hydroxymandelate
C12456 15 3-Dimethylallyl-4-hydroxyphenylpyruvate
C00353 16 Geranylgeranyl diphosphate
C00628 16 2,5-Dihydroxybenzoate
C00751 16 Squalene
C00964 16 (-)-trans-Carveol
C01061 16 4-Fumarylacetoacetate
C01123 16 (-)-trans-Isopiperitenol
C01328 16 HO-
C01424 16 Gallate
C01751 16 Resorcinol
C01841 16 Pentalenene
C01860 16 Trichodiene
C02004 16 Aristolochene
C02452 16 Perillyl alcohol
C03115 16 Farnesyl triphosphate
C03428 16 Presqualene diphosphate
C03666 16 2-Carboxy-cis,cis-muconate
C04186 16 5-Carboxymethyl-2-hydroxymuconate
C05853 16 Phenylethyl alcohol
C06044 16 4-Hydroxyphenylethanol
C06111 16 Nerolidyl diphosphate
C06394 16 (+)-delta-Cadinene
C07086 16 Phenylacetic acid
C07271 16 Limonene-1,2-epoxide
C11356 16 trans,trans,cis-Geranylgeranyl diphosphate
C11409 16 (+)-trans-Carveol
C12142 16 Vetispiradiene
C12457 16 3-Dimethylallyl-4-hydroxymandelic acid
C12459 16 3-Dimethylallyl-4-hydroxybenzaldehyde
C14448 16 Glyoxal
C01054 17 (S)-2,3-Epoxysqualene
C01414 17 Casbene
C01572 17 Digallate
C01767 17 (-)-Carvone
C02167 17 Maleylpyruvate
C02485 17 (-)-Isopiperitenone
C02576 17 Perillyl aldehyde
C03427 17 Prephytoene diphosphate
C04052 17 5-Carboxy-2-oxohept-3-enedioate
C04574 17 di-trans,poly-cis-Undecaprenyl diphosphate
C05427 17 Phytyl diphosphate
C05616 17 3-O-Methylgallate
C06046 17 Salidroside
C06083 17 Tetrahymanol
C06084 17 Hopanoid
C06089 17 ent-Copalyl diphosphate
C06309 17 Diplopterol
C06310 17 Diploptene
C07276 17 Limonene-1,2-diol
C11383 17 (+)-(S)-Carvone
C11893 17 Cembrene
C11894 17 Taxa-4(5),11(12)-diene
C11901 17 Copalyl diphosphate
C11902 17 syn-Copalyl diphosphate
C12458 17 3-Dimethylallyl-4-hydroxybenzoate
C01724 18 Lanosterol
C01902 18 Cycloartenol
C02514 18 3-Fumarylpyruvate
C03063 18 2-Oxohept-3-enedioate
C04509 18 di-trans,poly-cis-Decaprenyl diphosphate
C05413 18 Phytoene
C05421 18 cis-Phytoene
C05600 18 2-Hydroxyhepta-2,4-dienedioate
C06085 18 Triterpenoid
C06086 18 Pimaradiene
C06090 18 ent-Kaurene
C08615 18 alpha-Amyrin
C08616 18 beta-Amyrin
C08628 18 Lupeol
C11412 18 (1R,4S)-Iso-dihydrocarvone
C11877 18 (+)-Sandaracopimaradiene
C11878 18 (-)-Abietadiene
C11879 18 Levopimaradiene
C11880 18 Neoabietadiene
C11881 18 Palustradiene
C11891 18 Aphidicol-16-ene
C11892 18 Aphidicol-15-ene
C11924 18 Perillic acid
C11937 18 (1S,4R)-1-Hydroxy-2-oxolimonene
C05108 19 14-Demethyllanosterol
C05109 19 24,25-Dihydrolanosterol
C05414 19 Phytofluene
C05437 19 Zymosterol
C05601 19 4-Hydroxy-2-oxo-heptanedioate
C06201 19 2,4-Dihydroxyhept-2-enedioate
C08980 19 Soyasapogenol B
C11405 19 (3R)-3-Isopropenyl-6-oxoheptanoate
C11415 19 (1S,4S)-Dihydrocarvone
C11455 19 4,4-Dimethyl-5alpha-cholesta-8,14,24-trien-3beta-ol
C11505 19 Propene
C11872 19 Kaur-16-en-18-ol
C05110 20 4alpha-Methylcholesta-8-en-3beta-ol
C05430 20 zeta-Carotene
C05439 20 5alpha-Cholesta-7,24-dien-3beta-ol
C11506 20 (R)-1,2-Epoxypropane
C11507 20 (S)-1,2-Epoxypropane
C11873 20 Kaur-16-en-18-al
C15508 20 1,2-Epoxypropane
C01189 21 5alpha-Cholest-7-en-3beta-ol
C03845 21 5alpha-Cholest-8-en-3beta-ol
C05111 21 Methostenol
C05431 21 Neurosporene
C11874 21 Kaur-16-en-18-oic acid
C01164 22 Cholesta-5,7-dien-3beta-ol
C11875 22 ent-7alpha-Hydroxykaur-16-en-19-oic acid
C14146 22 alpha-Zeacarotene
C00187 23 Cholesterol
C05443 23 Vitamin D3
C06093 23 Gibberellin A12 aldehyde
C08586 23 delta-Carotene
C11876 23 6beta,7beta-Dihydroxykaurenoic acid
C00599 24 Cholest-4-en-3-one
C03594 24 7alpha-Hydroxycholesterol
C03855 24 Cholesteryl-beta-D-glucoside
C05418 24 Cholesterol-5beta,6beta-epoxide
C05419 24 Cholesterol-5alpha,6beta-epoxide
C05433 24 alpha-Carotene
C05500 24 20alpha-Hydroxycholesterol
C05502 24 22beta-Hydroxycholesterol
C11857 24 Gibberellin A12
C13550 24 24-Hydroxycholesterol
C03091 25 5beta-Cholestan-3-one
C03238 25 5alpha-Cholestan-3-one
C05425 25 3beta,5alpha,6beta-Cholestanetriol
C05455 25 7alpha-Hydroxycholest-4-en-3-one
C05499 25 17alpha,20alpha-Dihydroxycholesterol
C05501 25 20alpha,22beta-Dihydroxycholesterol
C08601 25 Lutein
C11860 25 Gibberellin A15 open lactone
C15518 25 (24S)-Cholest-5-ene-3beta,7alpha,24-triol
C02373 26 4-Methylpentanal
C05138 26 17alpha-Hydroxypregnenolone
C05451 26 7alpha-Hydroxy-5beta-cholestan-3-one
C05457 26 7alpha,12alpha-Dihydroxycholest-4-en-3-one
C11861 26 Gibberellin A24
C01176 27 17alpha-Hydroxyprogesterone
C01227 27 3beta-Hydroxyandrost-5-en-17-one
C04529 27 (3S,4S)-3-Hydroxytetradecane-1,3,4-tricarboxylate
C04655 27 (2S,3S)-2-Hydroxytridecane-1,2,3-tricarboxylate
C05452 27 3alpha,7alpha-Dihydroxy-5beta-cholestane
C05453 27 7alpha,12alpha-Dihydroxy-5beta-cholestan-3-one
C05487 27 17alpha,21-Dihydroxypregnenolone
C11862 27 Gibberellin A36
C00280 28 Androst-4-ene-3,17-dione
C04295 28 Androst-5-ene-3beta,17beta-diol
C04518 28 17alpha,20alpha-Dihydroxypregn-4-en-3-one
C05139 28 16alpha-Hydroxydehydroepiandrosterone
C05444 28 3alpha,7alpha,26-Trihydroxy-5beta-cholestane
C05454 28 3alpha,7alpha,12alpha-Trihydroxy-5beta-cholestane
C05488 28 11-Deoxycortisol
C05489 28 11beta,17alpha,21-Trihydroxypregnenolone
C05497 28 21-Deoxycortisol
C00535 29 Testosterone
C00735 29 Cortisol
C05140 29 16alpha-Hydroxyandrost-4-ene-3,17-dione
C05290 29 19-Hydroxyandrost-4-ene-3,17-dione
C05445 29 3alpha,7alpha-Dihydroxy-5beta-cholestan-26-al
C05446 29 3alpha,7alpha,12alpha,26-Tetrahydroxy-5beta-cholestane
C00762 30 Cortisone
C01301 30 3alpha,7alpha,12alpha-Trihydroxy-5beta-cholestan-26-al
C02821 30 Cortisol 21-acetate
C04554 30 3alpha,7alpha-Dihydroxy-5beta-cholestanate
C05294 30 19-Hydroxytestosterone
C05297 30 19-Oxoandrost-4-ene-3,17-dione
C05471 30 11beta,17alpha,21-Trihydroxy-5beta-pregnane-3,20-dione
C00468 31 Estrone
C03588 31 4,5alpha-Dihydrocortisone
C04722 31 3alpha,7alpha,12alpha-Trihydroxy-5beta-cholestanoate
C05295 31 19-Oxotestosterone
C05469 31 17alpha,21-Dihydroxy-5beta-pregnane-3,11,20-trione
C05472 31 Urocortisol
C00951 32 Estradiol-17beta
C02537 32 Estradiol-17alpha
C05298 32 2-Hydroxyestrone
C05300 32 16alpha-Hydroxyestrone
C05470 32 Urocortisone
C05482 32 Cortol
C05141 33 Estriol
C05301 33 2-Hydroxyestradiol-17beta
C05481 33 Cortolone
C00249 35 Hexadecanoic acid
C00517 35 Hexadecanal
C00823 36 1-Hexadecanol
C01948 36 Pentadecanal
C02788 36 2-trans-Hexadecenal


      reactions:

ID generation name

R00002 2 Reduced ferredoxin:dinitrogen oxidoreductase (ATP-hydrolysing)
R00009 2 hydrogen-peroxide:hydrogen-peroxide oxidoreductase
R00086 2 ATP phosphohydrolase (protein-secreting)
R00090 2 NADH:hydrogen-peroxide oxidoreductase
R01030 2 sn-Glycero-3-phosphocholine glycerophosphohydrolase
R02591 2 sn-Glycero-3-phosphocholine cholinephosphohydrolase
R00004 3 Pyrophosphate phosphohydrolase
R00040 3 Choline:oxygen 1-oxidoreductase
R00067 3 Reduced ferredoxin:dinitrogen oxidoreductase (ATP-hydrolysing)
R00275 3 Superoxide:superoxide oxidoreductase
R00700 3 Hydrogen:NAD+ oxidoreductase
R00841 3 Glycerol-3-phosphate phosphohydrolase
R00842 3 sn-Glycerol-3-phosphate:NAD+ 2-oxidoreductase
R00845 3 sn-glycerol-3-phosphate:NADP+ 1-oxidoreductase
R00846 3 sn-Glycerol-3-phosphate:oxygen 2-oxidoreductase
R00847 3 ATP:glycerol 3-phosphotransferase
R01021 3 ATP:choline phosphotransferase
R01022 3 Choline:oxygen 1-oxidoreductase
R01034 3 Glycerol:NAD+ oxidoreductase
R01036 3 Glycerol:NAD+ oxidoreductase
R01043 3 Glycerol-2-phosphate phosphohydrolase
R01047 3 Glycerol hydro-lyase
R01048 3 Glycerol hydro-lyase
R05746 3 phosphonate:NAD+ oxidoreductase
R06871 3 Phosphocholine phosphohydrolase
R07171 3 NADH:oxygen oxidoreductase
R07298 3 glycerol-1-phosphate phosphohydrolase
R00136 4 ATP:polyphosphate phosphotransferase
R00138 4 Triphosphate phosphohydrolase
R01010 4 Glycerone phosphate phosphohydrolase (alkaline optimum)
R01011 4 ATP:glycerone phosphotransferase
R01015 4 D-Glyceraldehyde-3-phosphate ketol-isomerase
R01016 4 Glycerone-phosphate phospho-lyase
R01044 4 Pyrophosphate:glycerol 1-phosphotransferase
R01058 4 D-glyceraldehyde 3-phosphate:NADP+ oxidoreductase
R01059 4 ATP:D-glyceraldehyde 3-phosphotransferase
R01061 4 D-Glyceraldehyde-3-phosphate:NAD+ oxidoreductase(phosphorylating)
R01068 4 D-Fructose-1,6-bisphosphate D-glyceraldehyde-3-phosphate-lyase
R01069 4 D-Tagatose 1,6-bisphosphate triosephosphate lyase
R01070 4 beta-D-fructose 1,6-bisphosphate D-glyceraldehyde-3-phosphate-lyase
R01752 4 D-Glyceraldehyde:NAD+ oxidoreductase
R02565 4 p-cumic alcohol:NAD+ oxidoreductase
R02566 4 p-Cumic alcohol:NADP+ oxidoreductase
R02568 4 D-Fructose 1-phosphate D-glyceraldehyde-3-phosphate-lyase
R02577 4 Propane-1,2-diol:NAD+ 1-oxidoreductase
R02648 4 Glycerol 1,2-cyclic phosphate 2-glycerophosphohydrolase
R03119 4 propane-1,3-diol:NAD+ 1-oxidoreductase
R05679 4 sn-Glycerol-1-phosphate:NAD 2-oxidoreductase
R00203 5 Pyruvaldehyde:NAD+ oxidoreductase
R00756 5 ATP:D-fructose-6-phosphate 1-phosphotransferase
R00762 5 D-Fructose-1,6-bisphosphate 1-phosphohydrolase
R00764 5 Pyrophosphate:D-fructose-6-phosphate 1-phosphotransferase
R01388 5 D-Glycerate:NADP+ 2-oxidoreductase
R01511 5 D-Glycerate-3-phosphate phosphohydrolase
R01512 5 ATP:3-phospho-D-glycerate 1-phosphotransferase
R01513 5 3-Phospho-D-glycerate:NAD+ 2-oxidoreductase
R01514 5 ATP:(R)-glycerate 3-phosphotransferase
R01515 5 3-Phospho-D-glyceroyl phosphate phosphohydrolase
R01516 5 3-Phospho-D-glycerate 1,2-phosphomutase
R01518 5 2-Phospho-D-glycerate 2,3-phosphomutase
R01662 5 3-Phospho-D-glyceroyl phosphate 2,3-phosphomutase
R01745 5 (R)-Glycerate:NAD+ oxidoreductase
R01748 5 D-Glycerate-2-phosphate phosphohydrolase
R02069 5 D-Fructose 1,6-bisphosphate phosphohydrolase
R02071 5 ATP:D-fructose-1-phosphate 6-phosphotransferase
R02073 5 Pyrophosphate:D-fructose-6-phosphate 1-phosphotransferase
R02257 5 Propane-1,2-diol:NAD+ oxidoreductase
R02260 5 (S)-Lactaldehyde:NADP+ oxidoreductase
R02376 5 Propane-1,2-diol hydro-lyase
R02527 5 (R)-Lactaldehyde:NAD+ oxidoreductase
R02528 5
R02531 5 Lactaldehyde:NAD+ 1-oxidoreductase
R03236 5 ATP:D-tagatose-6-phosphate 1-phosphotransferase
R04780 5 beta-D-Fructose 1,6-bisphosphate 1-phosphohydrolase
R00006 6 2-Acetolactate pyruvate-lyase (carboxylating)
R00008 6 Parapyruvate pyruvate-lyase
R00038 6 4-Hydroxy-3-hexanone propanal-lyase
R00200 6 ATP:pyruvate O2-phosphotransferase
R00207 6 Pyruvate:oxygen 2-oxidoreductase (phosphorylating)
R00208 6 Phosphoenolpyruvate phosphohydrolase
R00209 6 Pyruvate:NAD+ 2-oxidoreductase (CoA-acetylating)
R00211 6 Glyoxylate:oxygen oxidoreductase
R00212 6 Acetyl-CoA:formate C-acetyltransferase
R00224 6 Pyruvate carboxy-lyase
R00226 6 (S)-2-Acetolactate pyruvate-lyase (carboxylating)
R00658 6 2-Phospho-D-glucerate hydro-lyase
R00703 6 (S)-Lactate:NAD+ oxidoreductase
R00704 6 (R)-Lactate:NAD+ oxidoreductase
R00758 6 D-Mannitol-1-phosphate:NAD+ 5-oxidoreductase
R00760 6 ATP:D-fructose 6-phosphotransferase
R00761 6 D-Fructose-6-phosphate D-erythrose-4-phosphate-lyase
R00763 6 D-Fructose-2,6-bisphosphate 2-phosphohydrolase
R00771 6 D-Glucose-6-phosphate ketol-isomerase
R00772 6 D-Mannose-6-phosphate ketol-isomerase
R01012 6 Phosphoenolpyruvate:glycerone phosphotransferase
R01067 6 D-Fructose 6-phosphate:D-glyceraldehyde-3-phosphate
glycolaldehydetransferase
R01393 6 Hydroxypyruvate carboxy-lyase
R01394 6 Hydroxypyruvate ketol-isomerase
R01446 6 (S)-lactaldehyde:NAD+ oxidoreductase
R01735 6 (R)-Lactaldehyde:NAD+ 2-oxidoreductase
R01819 6 D-Mannose-6-phosphate ketol-isomerase
R01830 6 beta-D-Fructose
6-phosphate:D-glyceraldehyde-3-phosphateglycolaldehyde transferase
R02258 6 (S)-Propane-1,2-diol:NAD+ oxidoreductase
R02261 6
R02263 6 L-Rhamnulose-1-phosphate lactaldehyde-lyase
R02377 6 Propane-1,3-diol:NAD+ 1-oxidoreductase
R02607 6 3-Phosphoglycerate:NAD+ 2-oxidoreductase
R02664 6
R02703 6 D-Mannitol-1-phosphate:NAD+ 5-oxidoreductase
R02732 6 ATP:D-fructose-6-phosphate 2-phosphotransferase
R02740 6 alpha-D-Glucose 6-phosphate ketol-isomerase
R02754 6 5-Dehydro-4-deoxy-D-glucarate tartronate-semialdehyde-lyase
R02927 6 ATP:D-tagatose 6-phosphotransferase
R03080 6 (R)-Propane-1,2-diol:NAD+ oxidoreductase
R03081 6 2-Dehydro-3-deoxy-D-fuconate glycolaldehyde
R03240 6 D-Galactose 6-phosphate ketol-isomerase
R03277 6
R03298 6
R03321 6 beta-D-Glucose 6-phosphate ketol-isomerase
R03920 6 ATP:D-fructose 6-phosphotransferase
R04779 6 ATP:D-fructose-6-phosphate 1-phosphotransferase
R05339 6
R05571 6 Galactitol-1-phosphate:NAD oxidoreductase
R05605 6
2-dehydro-3-deoxy-D-gluconate-6-phosphateD-glyceraldehyde-3-phosphate-lyase
R05607 6 D-sorbitol-6-phosphate:NAD 2-oxidoreductase
R05636 6 1-Deoxy-D-xylulose-5-phosphate pyruvate-lyase (carboxylating)
R07133 6 D-sorbitol-6-phosphate:NAD+ 2-oxidoreductase
R00132 7 Carbonic acid hydro-lyase
R00214 7 (S)-Malate:NADP+ oxidoreductase(oxaloacetate-decarboxylating)
R00215 7 (R)-Malate:NAD+ oxidoreductase (decarboxylating)
R00227 7 Acetyl-CoA hydrolase
R00228 7 acetaldehyde:NAD+ oxidoreductase (CoA-acetylating)
R00229 7 Acetate:CoA ligase (ADP-forming)
R00230 7 Acetyl-CoA:orthophosphate acetyltransferase
R00237 7 (3S)-Citramalyl-CoA pyruvate-lyase
R00238 7 Acetyl-CoA:acetyl-CoA C-acetyltransferase
R00276 7 Carbon-monoxide:oxygen oxidoreductase
R00299 7 ATP:D-glucose 6-phosphotransferase
R00303 7 D-Glucose-6-phosphate phosphohydrolase
R00307 7
R00315 7 ATP:acetate phosphotransferase
R00317 7 Acetyl phosphate phosphohydrolase
R00319 7 (S)-Lactate:oxygen 2-oxidoreductase(decarboxylating)
R00320 7 Pyrophosphate:acetate phosphotransferase
R00341 7 ATP:oxaloacetate carboxy-lyase (transphosphorylating)
R00345 7 Orthophosphate:oxaloacetate carboxyl-lyase (phosphorylating)
R00346 7 Pyrophosphate:oxaloacetate carboxy-lyase (transphosphorylating)
R00518 7 ATP:formate phosphotransferase
R00519 7 Formate:NAD+ oxidoreductase
R00661 7 Phosphoenolpyruvate 2,3-phosphonomutase
R00710 7 Acetaldehyde:NAD+ oxidoreductase
R00753 7 (S)-Lactate acetaldehyde-lyase
R00754 7 Ethanol:NAD+ oxidoreductase
R00834 7 D-Sorbitol 6-phosphate:NADP+ 1-oxidoreductase
R00835 7 D-Glucose-6-phosphate:NADP+ 1-oxoreductase
R00840 7 1L-myo-Inositol-1-phosphate lyase (isomerizing)
R00850 7 sn-Glycerol-3-phosphate:D-glucose 6-phosphotransferase
R00866 7 ATP:D-fructose 1-phosphotransferase
R00867 7 ATP:D-fructose 6-phosphotransferase
R00868 7 D-Mannitol:NAD+ 2-oxidoreductase
R00875 7 D-Glucitol:NAD+ 2-oxidoreductase
R00877 7 D-Mannose ketol-isomerase
R00878 7 alpha-D-Glucose ketol-isomerase
R00959 7 alpha-D-Glucose 1-phosphate 1,6-phosphomutase
R01023 7 Acetyl-CoA:choline O-acetyltransferase
R01066 7 2-Deoxy-D-ribose-5-phosphate acetaldehyde-lyase
R01333 7 glycolaldehyde:NAD+ oxidoreductase
R01390 7
R01450 7
R01529 7 D-Ribulose-5-phosphate 3-epimerase
R01541 7 ATP:2-dehydro-3-deoxy-D-gluconate 6-phosphotransferase
R01600 7 ATP:D-glucose 6-phosphotransferase
R01621 7 D-Xylulose 5-phosphate D-glyceraldehyde-3-phosphate-lyase
R01639 7 ATP:D-xylulose 5-phosphotransferase
R01751 7 (R,R)-Tartrate carboxy-lyase
R01781 7 Glycol:NAD+ oxidoreductase
R01782 7 2-Dehydro-3-deoxy-D-pentanoate glycoaldehyde-lyase
R01784 7 2-Dehydro-3-deoxy-L-pentanoate glycolaldehyde
R01785 7 L-Xylulose 1-phosphate lactaldehyde-lyase
R01786 7 ATP:D-glucose 6-phosphotransferase
R01788 7 alpha-D-Glucose 6-phosphate phosphohydrolase
R01817 7 D-mannitol-1-phosphate:NADP+ 6-oxidoreductase
R01818 7 D-Mannose 6-phosphate 1,6-phosphomutase
R01825 7 D-erythrose 4-phosphate:NAD+ oxidoreductase
R01826 7
Phosphoenolpyruvate:D-erythrose-4-phosphateC-(1-carboxyvinyl)transferase
(phosphate hydrolysing,2-carboxy-2-oxoethyl-forming)
R01827 7
Sedoheptulose-7-phosphate:D-glyceraldehyde-3-phosphateglyceronetransferase
R01829 7 Sedoheptulose 1,7-bisphosphate D-glyceraldehyde-3-phosphate-lyase
R02167 7 D-Mannitol-1-phosphate phosphohydrolase
R02279 7 5-Dehydro-4-deoxy-D-glucarate hydro-lyase (decarboxylating)
R02728 7 beta-D-Glucose 1-phosphate 1,6-phosphomutase
R02730 7 D-Fructose-2,6-bisphosphate 6-phosphohydrolase
R02731 7 D-Fructose-2,6-bisphosphate 2-phosphohydrolase
R02736 7 beta-D-Glucose-6-phosphate:NADP+ 1-oxoreductase
R02739 7 alpha-D-Glucose 6-phosphate ketol-isomerase
R02752 7 D-Glucarate hydro-lyase
R02865 7 ATP:D-hexose 6-phosphotransferase
R02866 7 Sorbitol-6-phosphate phosphohydrolase
R02928 7 Galactitol:NAD+ 2-oxidoreductase
R02947 7 2-Acetolactate carboxy-lyase
R02948 7 (S)-2-Hydroxy-2-methyl-3-oxobutanoate carboxy-lyase
R03051 7 2,3-Dihydroxy-3-methylbutanoate:NADP+ oxidoreductase (isomerizing)
R03052 7 2-Acetolactate methylmutase
R03234 7
R03671 7 D-Fuconate hydro-lyase
R03774 7 L-Rhamnonate hydro-lyase
R03921 7 Sucrose 6-phosphate fructohydrolase
R03995 7
R04439 7 (R)-2,3-Dihydroxy-3-methylbutanoate:NADP+
oxidoreductase(isomerizing)
R05071 7 (S)-2-Acetolactate methylmutase
R05078 7
R05147 7 galactitol-1-phosphate:NAD+ oxidoreductase
R05338 7 D-arabino-3-Hexulose 6-phosphate formaldehyde-lyase
R05608 7 D-galactarate hydro-lyase
R05688 7 1-Deoxy-D-xylulose-5-phosphate isomeroreductase
R07324 7 1D-myo-inositol-3-phosphate lyase (isomerizing)
R07378 7
sedoheptulose-7-phosphate:D-glyceraldehyde-3-phosphateglyceronetransferase
R07399 7
R00016 8 D-Glucose-1-phosphate:D-glucose-1-phosphate 6-phosphotransferase
R00217 8 Oxaloacetate carboxy-lyase
R00264 8 2,5-dioxopentanoate:NADP+ 5-oxidoreductase
R00300 8 D-Glucose:NAD+ 1-oxidoreductase
R00301 8 D-Glucose:NADP+ 1-oxidoreductase
R00302 8 Pyranose:oxygen 2-oxidoreductase
R00304 8 D-Glucose-1-phosphate phosphohydrolase
R00324 8 Acetylpyruvate acetylhydrolase
R00327 8 6-Acetyl-D-glucose acetylhydrolase
R00338 8 Oxaloacetate acetylhydrolase
R00339 8 (R,R)-Tartrate hydro-lyase
R00340 8 (S,S)-Tartrate hydro-lyase
R00342 8 (S)-malate:NAD+ oxidoreductase
R00344 8 Pyruvate:carbon-dioxide ligase (ADP-forming)
R00351 8 Citrate oxaloacetate-lyase ((pro-3S)-CH2COO- -> acetyl-CoA)
R00352 8 ATP:citrate oxaloacetate-lyase ((pro-3S)-CH2COO-
->acetyl-CoA)(ATP-dephosphorylating)
R00353 8 Malonyl-CoA:pyruvate carboxyltransferase
R00354 8 (3S)-Citryl-CoA oxaloacetate-lyase
R00360 8 (S)-Malate:oxygen oxidoreductase
R00362 8 Citrate oxaloacetate-lyase ((pro-3S)-CH2COO- -->acetate)
R00363 8 Oxaloacetate keto-enol-isomerase
R00472 8 L-Malate glyoxylate-lyase (CoA-acetylating)
R00475 8 (S)-2-Hydroxy-acid:oxygen 2-oxidoreductase
R00604 8 Formaldehyde:NAD+ oxidoreductase
R00605 8 methanol:NAD+ oxidoreductase
R00614 8 Formaldehyde:formaldehyde oxidoreductase
R00717 8 Glycolate:NAD+ oxidoreductase
R00803 8 Sucrose:orthophosphate alpha-D-glucosyltransferase
R00805 8 Sucrose-6-phosphate phosphohydrolase
R00837 8 alpha,alpha-Trehalose-6-phosphate phosphoglucohydrolase
R00838 8 Maltose-6'-phosphate 6-phosphoglucohydrolase
R00839 8 6-Phospho-beta-D-glucosyl-(1,4)-D-gluxose glucohydrolase
R00872 8 D-Fructose 2-phosphate phosphatase
R00874 8 D-Glucose:D-fructose oxidoreductase
R00947 8 D-Glucose-1-phosphate phosphohydrolase
R00949 8 ATP:D-glucose-1-phosphate 6-phosphotransferase
R00952 8 Cellobiose:orthophosphate alpha-D-glucosyltransferase
R00953 8 3-beta-D-Glucosylglucose:orthophosphate alpha-D-glucosyltransferase
R00957 8
alpha-D-Glucose-1-phosphate:alpha-D-glucose-1-phosphate4-alpha-D-glucosyltransferase
(dephosphorylating)
R00960 8 D-Glucose-1-phosphate:D-glucose-1-phosphate 6-phosphotransferase
R01014 8 Erythrulose-1-phosphate formaldehyde-lyase
R01026 8 Acetylcholine aectylhydrolase
R01056 8 D-Ribose-5-phosphate ketol-isomerase
R01082 8 (S)-Malate hydro-lyase
R01093 8 D-Galactose:NAD+ 1-oxidoreductase
R01185 8 myo-Inositol 1-phosphate phosphahydrolase
R01187 8 1D-myo-Inositol 3-phosphate phosphahydrolase
R01209 8 2,3-Dihydroxy-3-methylbutanoate hydro-lyase
R01256 8 (S)-Malate:CoA ligase (ADP-forming)
R01326 8 ATP:D-glucose 6-phosphotransferase
R01335 8
R01358 8 Acetoacetyl-CoA hydrolase
R01359 8 Acetoacetyl-CoA:acetate CoA-transferase
R01432 8 D-Xylose ketol-isomerase
R01440 8 D-Xylulose-5-phosphate:formaldehyde glycolaldehydetransferase
R01447 8 (S)-Lactate:oxaloacetate oxidoreductase
R01520 8 beta-D-Glucose:NAD+ 1-oxoreductase
R01522 8 beta-D-Glucose:oxygen 1-oxidoreductase
R01523 8 ATP:D-ribulose-5-phosphate 1-phosphotransferase
R01524 8 D-Ribitol-5-phosphate:NAD+ 2-oxidoreductase
R01526 8 ATP:D-ribulose 5-phosphotransferase
R01530 8 D-Arabinose-5-phosphate ketol-isomerase
R01538 8 D-Gluconate hydro-lyase
R01542 8 2-Dehydro-3-deoxy-D-gluconate:NAD+ 5-oxidoreductase
R01543 8 2-Dehydro-3-deoxy-D-gluconate:NADP+ 6-oxidoreductase
R01602 8 alpha-D-Glucose 1-epimerase
R01641 8
Sedoheptulose-7-phosphate:D-glyceraldehyde-3-phosphateglycolaldehyde
transferase
R01660 8
3-phospho-D-glyceroyl-phosphate:D-glucose-1-phosphate6-phosphotransferase
R01787 8 alpha-D-Glucose:NADP+ 1-oxidoreductase
R01843 8 ATP:Sedoheptulose 7-phosphate 1-phosphotransferase
R01844 8 ATP:sedoheptulose 7-phosphate
R01845 8 Sedoheptulose 1,7-bisphosphate 1-phosphohydrolase
R01896 8 Xylitol:NAD+ 2-oxidoreductase (D-xylulose-forming)
R01898 8 D-Lyxose ketol-isomerase
R01902 8 ATP:L-rhamnulose 1-phosphotransferase
R01975 8 (S)-3-Hydroxybutanoyl-CoA:NAD+ oxidoreductase
R01977 8 (R)-3-Hydroxybutanoyl-CoA:NADP+ oxidoreductase
R01978 8 (S)-3-Hydroxy-3-methylglutaryl-CoA
acetoacetyl-CoA-lyase(CoA-acetylating)
R01981 8 uronate:NAD+ 1-oxidoreductase
R02035 8 6-Phospho-D-glucono-1,5-lactone lactonohydrolase
R02278 8 2-Dehydro-3-deoxy-L-arabinonate hydro-lyase
R02419 8 (R)-Malate hydro-lyase
R02429 8 D-Xylonate hydro-lyase
R02491 8 L-Citramalyl-CoA hydro-lyase
R02522 8 L-Arabinonate hydro-lyase
R02544 8 meso-tartrate:NAD+ oxidoreductase
R02546 8 (R,R)-Tartrate epimerase
R02749 8 2-Deoxy-D-ribose 1-phosphate 1,5-phosphomutase
R02750 8
R02855 8 (R)-Acetoin:NAD+ oxidoreductase
R02946 8 (R,R)-Butane-2,3-diol:NAD+ oxidoreductase
R02949 8 (R)-Acetoin racemase
R02955 8 Acetyl-CoA:citramalate CoA-transferase
R02957 8 D-Glucuronolactone:NAD+ oxidoreductase
R03032 8 D-Arabinonate hydro-lyase
R03083 8 2-Dehydro-3-deoxy-D-arabino-heptonate 7-phosphate
phosphate-lyase(cyclyzing)
R03127 8 Dihydroxyfumarate carboxy-lyase
R03128 8
R03153 8 Acetyl-CoA:citramalate CoA-transferase
R03256 8 Lactose 6-phosphate 6-phosphogalactohydrolase
R03331 8 sn-Glycero-3-phospho-1-inositol inositolphosphohydrolase
R03333 8 1D-myo-Inositol-1,2-cyclic-phosphate 2-inositolphosphohydrolase
R03772 8 L-rhamno-1,4-lactone lactonohydrolase
R03896 8 (R)-2-Methylmalate hydro-lyase
R04053 8 3-phosphonopyruvate carboxy-lyase
R04210 8 4-phospho-D-erythronate:NAD+ 2-oxidoreductase
R04375 8
R04440 8 (R)-2,3-Dihydroxy-3-methylbutanoate:NADP+
oxidoreductase(isomerizing)
R04441 8 (R)-2,3-Dihydroxy-3-methylbutanoate hydro-lyase
R05604 8 D-arabinitol:NAD 4-oxidoreductase
R05606 8 D-mannonate hydro-lyase
R05645 8
R05698 8 Mannitol:oxygen oxidoreductase (cyclizing)
R05767 8 trehalose 6-phosphate:phosphate b-D-glucosyltransferase
R06180 8
R07135 8 mannitol:NAD+ 1-oxidoreductase
R07183 8 acetylacetone:oxygen oxidoreductase
R07246 8
sedoheptulose-7-phosphate:D-glyceraldehyde-3-phosphateglycolaldehydetransferase
R07264 8 2-alpha-D-glucosyl-D-glucose:phosphate beta-D-glucosyltransferase
R07265 8 alpha,alpha-trehalose:phosphate alpha-D-glucosyltransferase
R07279 8 ATP:myo-inositol 1-phosphotransferase
R07281 8 3,4-Dihydroxy-2-butanone 4-phosphate synthase
R07346 8 D-glucitol:NADP+ oxidoreductase
R00010 9 alpha,alpha-Trehalose glucohydrolase
R00013 9 Glyoxylate carboxy-lyase (dimerizing)
R00015 9 Sucrose:sucrose 1F-beta-D-fructosyltransferase
R00024 9 D-Ribulose 1,5-bisphosphate carboxy-lyase (dimerizing)
R00026 9 beta-D-Glucoside glucohydrolase
R00028 9 alpha-D-Glucoside glucohydrolase
R00219 9
R00233 9 Malonyl-CoA carboxy-lyase
R00265 9 2-Oxoglutarate:NADP+ 2-oxidoreductase (CoA-succinylating)
R00268 9 Oxalosuccinate:NADP+ oxidoreductase (decarboxylating)
R00271 9 2-Hydroxybutane-1,2,4-tricarboxylate
2-oxoglutarate-lyase(CoA-acetylating)
R00272 9 2-Oxoglutarate carboxy-lyase
R00273 9 oxalate:oxygen oxidoreductase
R00306 9 1,4-beta-D-Glucan glucohydrolase
R00325 9 (3S)-citramalate pyruvate-lyase
R00402 9 succinate:NAD+ oxidoreductase
R00466 9 Glyoxylate:oxygen oxidoreductase
R00468 9 Glyoxylate:NADP+ oxidoreductase (CoA-oxalylating)
R00470 9 4-Hydroxy-2-oxoglutarate glyoxylate-lyase
R00471 9 D-4-Hydroxy-2-oxoglutarate glyoxylate-lyase
R00473 9 (3S)-3-Carboxy-3-hydroxypropanoyl-CoA glyoxylate-lyase
R00474 9 2-Hydroxy-3-oxoadipate glyoxylate-lyase (carboxylating)
R00477 9 3-Oxalomalate glyoxylate-lyase
R00522 9 Oxalate carboxy-lyase
R00602 9 Hydorogen-peroxide:hydrogen-peroxide oxidoreductase
R00608 9 Methanol:oxygen oxidereductase
R00709 9 Isocitrate:NAD+ oxidoreductase (decarboxylating)
R00740 9 3-Oxopropanoate:NADP+ oxidoreductase
(decarboxylating,CoA-acetylating)
R00742 9 Acetyl-CoA:carbon-dioxide ligase (ADP-forming)
R00743 9 Acetyl-CoA:malonate CoA-transferase
R00744 9
R00747 9 2-Phosphonoacetaldehyde phosphonohydrolase
R00801 9 alpha-D-Glucoside glucohydrolase
R00802 9 alpha-D-Glucoside glucohydrolase
R00810 9 Sucrose glucosylmutase
R01050 9 ATP:D-ribose-5-phosphate 1-phosphotransferase
R01051 9 ATP:D-ribose 5-phosphotransferase
R01057 9 D-Ribose 1,5-phosphomutase
R01081 9 D-Ribose ketol-isomerase
R01087 9 Maleate cis-trans-isomerase
R01092 9 ATP:D-galactose 1-phosphotransferase
R01094 9 D-Galactose:NAD+ 1-oxidoreductase
R01096 9 D-Galactose:NADP+ 1-oxidoreductase
R01098 9 D-Galactose:oxygen 6-oxidoreductase
R01099 9 D-Galactose:oxygen 6-oxidoreductase
R01100 9 Lactose galactohydrolase
R01104 9 Galactosylglycerol galactohydrolase
R01144 9 Oxaloacetate-4-methyl-ester oxaloacetohydrolase
R01182 9 ATP:myo-inositol 1-phosphotransferase
R01183 9 myo-Inositol:NAD+ 2-oxidoreductase
R01184 9 myo-Inositol:oxygen oxidoreductase
R01193 9 sn-Glycero-3-phospho-1-inositol glycerophosphohydrolase
R01194 9 1-alpha-D-Galactosyl-myo-inositol galactohydrolase
R01210 9 3-Methyl-2-oxobutanoate:NAD+
oxidoreductase(CoA-mehtylpropanoylating)
R01211 9 (R)-3,3-Dimethylmalate:NAD+ oxidoreductase (decarboxylating)
R01213 9 3-Carboxy-3-hydroxy-4-methylpentanoate
3-methyl-2-oxobutanoate-lyase(CoA-acetylating)
R01216 9 2-Hydroxy-2-isopropylbutanedioate formaldehyde-lyase
R01322 9 Citrate:CoA ligase (ADP-forming)
R01323 9 Acetyl-CoA:citrate CoA-transferase
R01324 9 Citrate hydro-lyase
R01325 9 Citrate hydro-lyase
R01329 9 Epimelibiose galactohydrolase
R01336 9 Carboxymethyloxysuccinate glycolate-lyase
R01360 9 (S)-3-Hydroxy-3-methylglutaryl-CoA acetoacetate-lyase
R01361 9 (R)-3-Hydroxybutanoate:NAD+ oxidoreductase
R01366 9 Acetoacetate carboxy-lyase
R01429 9 D-xylose:NAD+ 1-oxidoreductase
R01431 9 Xylitol:NADP+ oxidoreductase
R01441 9 ATP:cellobiose 6-phosphotransferase
R01442 9 Cellobiose:oxygen 1-oxidoreductase
R01445 9 Cellobiose 2-epimerase
R01483 9 D-Glucuronolactone lactonohydrolase
R01519 9 D-Glucono-1,5-lactone lactonohydrolase
R01528 9 6-Phospho-D-gluconate:NADP+ 2-oxidoreductase (decarboxylating)
R01555 9 Maltose:orthophosphate 1-beta-D-glucosyltransferase
R01556 9 Acetyl-CoA:maltose O-acetyltransferase
R01557 9 Maltose alpha-D-glucosylmutase
R01573 9 ATP:D-arabinose 5-phosphotransferase
R01577 9 D-Arabinose ketol-isomerase
R01694 9 L-Sorbose:NADP+ 5-oxidoreductase
R01695 9 L-Sorbose:oxygen 5-oxidoreductase
R01737 9 ATP:D-Gluconate 6-phosphotransferase
R01738 9 D-Gluconate:NAD+ 5-oxidoreductase
R01739 9 D-gluconate:NADP+ oxidoreductase
R01749 9 D-Glycerate:NAD+ oxidoreductase (carboxylating)
R01872 9 Quinate:NAD+ 5-oxidoreductase
R01893 9 Ribitol:NAD+ 2-oxidoreductase
R01901 9 ATP:L-xylulose 5-phosphotransferase
R01903 9 L-Arabitol:NAD+ 4-oxidoreductase (L-xylulose-forming)
R01905 9 3-Dehydro-L-gulonate carboxy-lyase
R01906 9
R01983 9 D-Galacturonate ketol-isomerase
R01984 9
R02036 9 6-Phospho-D-gluconate hydro-lyase
R02081 9 (R)-Mevalonate:NAD+ oxidoreductase (CoA-acetylating)
R02083 9 (S)-3-Hydroxy-3-methylglutaryl-CoA hydrolase
R02085 9 (S)-3-Hydroxy-3-methylglutaryl-CoA hydro-lyase
R02136 9 ATP:xylitol 5-phosphotransferase
R02343 9 Acetoin:NAD+ oxidoreductase
R02404 9 Itaconate:CoA ligase (ADP-forming)
R02427 9 D-Xylonolactone lactonohydrolase
R02428 9 D-Xylono-1,4-lactone lactonohydrolase
R02454 9 D-Mannonate:NAD+ 5-oxidoreductase
R02455 9 D-Mannonate:NAD+ 6-oxidoreductase
R02490 9 Citramalyl-CoA hydro-lyase
R02525 9 L-Arabinono-1,5-lactone lactonohydrolase
R02526 9 L-Arabinono-1,4-lactone lactonohydrolase
R02545 9 meso-Tartaric acid:NAD+ oxidoreductase
R02547 9 trans-2,3-Epoxysuccinate hydrolase
R02714 9 D-Arabinono-1,4-lactone lactonohydrolase
R02727 9 alpha,alpha-Trehalose:orthophosphate beta-D-glucosyltransferase
R02778 9 Trehalose-6-phosphate phosphohydrolase
R02926 9 Melibiitol galactohydrolase
R03026 9 (S)-3-Hydroxybutanoyl-CoA hydro-lyase
R03027 9 (3R)-3-Hydroxybutanoyl-CoA hydro-lyase
R03084 9 3-Dehydroquinate hydro-lyase
R03140 9 D-Ribulose 1,5-bisphosphate carboxy-lyase (dimerizing)
R03183 9 L-Gulono-1,4-lactone:NADP+ 1-oxidoreductase
R03254 9
2-Dehydro-3-deoxy-D-octonate-8-phosphateD-arabinose-5-phosphate-lyase
(pyruvate-phosphorylating)
R03276 9 (S)-3-Hydroxybutanoyl-CoA 3-epimerase
R03693 9 (S)-2-Methylmalate hydro-lyase
R03707 9 (S,S)-Butane-2,3-diol:NAD+ oxidoreductase
R03819 9 ATP:sedoheptulose 7-phosphate
R03897 9
R03898 9
R03942 9 L-Rhamnofuranose:NAD+ 1-oxidoreductase
R04048 9
R04177 9 2-Hydroxyethylenedicarboxylate hydro-lyase
R04383 9 5-Dehydro-4-deoxy-D-glucuronate ketol-isomerase
R05204 9
R05646 9
R05831 9 xylitol:NAD oxidoreductase
R06510 9
R07132 9 D-galactose:NADP+ 1-oxidoreductase
R07134 9 D-arabinitol:NAD+ 2-oxidoreductase (D-ribulose-forming)
R07145 9 L-iditol:NAD+ 2-oxidoreductase
R07148 9 D-threo-aldose:NAD+ 1-oxidoreductase
R07152 9 xylitol:oxygen oxidoreductase
R07253 9 acyl-CoA:malonyl-CoA C-acyltransferase
(decarboxylating,oxoacyl-reducing, thioester-hydrolysing and cyclizing)
R07343 9 myo-inositol-phosphate phosphohydrolase
R00048 10 (R)-3-((R)-3-Hydroxybutanoyloxy)-butanoate
hydroxybutanoylhydrolase
R00064 10 4-(4-Deoxy-beta-D-gluc-4-enuronosyl)-D-galacturonate lyase
R00218 10 acetylenedicarboxylate carboxy-lyase
R00405 10 Succinate:CoA ligase (ADP-forming)
R00406 10
R00407 10 Succinyl-CoA hydrolase
R00409 10 (2S,3R)-3-Hydroxybutane-1,2,3-tricarboxylate pyruvate-lyase
R00410 10 Succinyl-CoA:3-oxo-acid CoA-transferase
R00479 10 Isocitrate glyoxylate-lyase
R00705 10 3-Oxopropanoate:NAD+ oxidoreductase
(decarboxylating,CoA-acetylating)
R00713 10 Succinate-semialdehyde:NAD+ oxidoreductase
R00833 10 (R)-2-Methyl-3-oxopropanoyl-CoA CoA-carbonylmutase
R00871 10 D-Fructose:NADP+ 5-oxidoreductase
R00994 10
R01079 10 D-Ribose:NADP+ 1-oxidoreductase
R01171 10 Butanoyl-CoA:(acceptor) 2,3-oxidoreductase
R01181 10 2-Methylpropanoyl-CoA CoA-carbonylmutase
R01334 10 2-Phosphoglycolate phosphohydrolase
R01475 10 ATP:D-glucuronate 1-phosphotransferase
R01476 10 ATP:D-glucuronate 1-phosphotransferase
R01481 10 L-Gulonate:NADP+ 6-oxidoreductase
R01482 10 D-Glucuronate ketol-isomerase
R01484 10 D-Glucurono-6,2-lactone lactonohydrolase
R01550 10 Propan-2-ol:NADP+ oxidoreductase
R01559 10 Succinyl-CoA:oxalate CoA-transferase
R01574 10 D-Arabinose:NAD+ 1-oxidoreductase
R01576 10 3-Deoxy-D-manno-octulosonate D-arabinose-lyase
R01604 10 3-Oxopropanoate:NAD+ oxidoreductase
R01608 10 3-hydroxypropanoate:NAD+ oxidoreductase
R01610 10
5-Dehydro-2-deoxy-D-glyconate-6-phosphatemalonate-semialdehyde-lyase
R01611 10 3-Oxopropanoate hydro-lyase
R01627 10 3-Dehydroshikimate hydro-lyase
R01644 10 4-Hydroxybutanoate:NAD+ oxidoreductase
R01678 10 Lactose galactohydrolase
R01679 10 Lactose 6-phosphate galactohydrolase
R01756 10 D-threo-Aldose:NAD+ 1-oxidoreductase
R01757 10 L-Arabinose:NAD+ 1-oxidoreductase
R01758 10 L-Arabitol:NAD+ 1-oxidoreductase
R01899 10 Isocitrate:NADP+ oxidoreductase (decarboxylating)
R01900 10 Isocitrate hydro-lyase
R01908 10 Oxalyl-CoA carboxy-lyase
R02084 10 succinyl-CoA:3-hydroxy-3-methylglutarate CoA-transferase
R02243 10 cis-Aconitate carboxy-lyase
R02244 10 trans-Aconitate delta2-delta3-isomerase
R02245 10 ATP:(R)-mevalonate 5-phosphotransferase
R02246 10 (R)-Mevalonate:NAD+ oxidoreductase
R02299 10 alpha-D-Ribose 1-phosphate 1,6-phosphomutase
R02344 10 (S,S)-Butane-2,3-diol:NAD+ oxidoreductase
R02345 10 3-Hydroxybutan-2-one:D-ribose-5-phosphate aldehydetransferase
R02407 10 Succinyl-CoA:citramalate CoA-transferase
R02411 10
1-alpha-D-Galactosyl-myo-inositol:sucrose6-alpha-D-galactosyltransferase
R02438 10
R02441 10 L-Arabitol:NAD+ 2-oxidoreductase (L-ribulose-forming)
R02472 10 (R)-Pantoate:NADP+ 2-oxidoreductase
R02555 10 D-Altronate:NAD+ 3-oxidoreductase
R02637 10 3-Dehydro-L-gulonate:NAD+ 2-oxidoreductase
R02640 10 L-Gulonate:NAD+ 3-oxidoreductase
R02658 10 ATP:2-dehydro-D-gluconate 6-phosphate
R02659 10
R02660 10 2-Methylpropanoyl-CoA:(acceptor) 2,3-oxidoreductase
R02715 10 D-Arabinono-1,4-lactone:oxygen oxidoreductase
R02782 10 2,4,6/3,5-Pentahydroxycyclohexanone hydro-lyase
R02933 10 L-Gulono-1,4-lactone lactonohydrolase
R02956 10 Succinyl-CoA:citramalate CoA-transferase
R03033 10 D-Galactonate hydro-lyase
R03034 10 D-Galactono-1,4-lactone hydroxyacylhydrolase
R03154 10 Succinyl-CoA:citramalate CoA-transferase
R03184 10 L-gulono-1,4-lactone:oxygen 3-oxidoreductase
R03198 10 (R)-4-dehydropantoate:NAD+ 4-oxidoreductase
R03244 10 L-ribulose-5-phosphate 3-epimerase
R03350 10 3-Deoxy-D-manno-octulosonate-8-phosphate 8-phosphohydrolase
R03444 10 2-Hydroxybutane-1,2,4-tricarboxylate hydro-lyase
R03567 10 6-Methylsalicylate carboxy-lyase
R03616 10 Galactosylglycerol galactohydrolase
R03694 10
R03695 10
R03702 10 Triacetolactone lactonohydrolase
R03968 10 2-Isopropylmalate hydro-lyase
R04919 10
R05595 10
R05647 10
R05659 10
R05683 10 L-Idonate:NAD oxidoreductase
R05823 10 2-dehydro-D-gluconate:NADP+ 2-oxidoreductase
R06836 10 Ribose 1,5-biphosphokinase
R06847 10 shikimate:NAD+ 3-oxidoreductase
R06973 10
R07127 10 ATP:3-dehydro-L-gulonate 6-phosphotransferase
R07290 10 formyl-CoA:oxalate CoA-transferase
R00039 11 Raffinose:raffinose alpha-D-galactosyltransferase
R00521 11 Formyl-CoA hydrolase
R00647 11
R00822 11 Protocatechuate carboxy-lyase
R00995 11
R00998 11 (R)-2-Ethylmalate 2-oxobutanoyl-lyase (CoA-acylating)
R01103 11 Raffinose galactohydrolase
R01174 11 Butanoyl-CoA:orthophosphate butanoyltransferase
R01177 11 Acetyl-CoA:acetyl-CoA C-acetyltransferase
R01179 11 Butanoyl-CoA:acetate CoA-transferase
R01180 11 3-Ethylmalate glyoxylate-lyase (CoA-butanoylating)
R01296 11 4-hydroxybenzoate,NAD(P)H:oxygen oxidoreductase (3-hydroxylating)
R01365 11 Butanoyl-CoA:acetoacetate CoA-transferase
R01540 11 D-Altronate hydro-lyase
R01629 11
R01631 11 Protocatechuate:oxygen 3,4-oxidoreductase (decyclizing)
R01632 11 Protocatechuate:oxygen 4,5-oxidoreductase (decyclizing)
R01634 11 3,4-Dihydroxyphthalate carboxy-lyase
R01754 11 ATP:L-arabinose 1-phosphotransferase
R01761 11 L-Arabinose ketol-isomerase
R02032 11 6-Phospho-2-dehydro-D-gluconate:NAD+ 2-oxidoreductase
R02410 11 Raffinose fructohydrolase
R02412 11 ATP:shikimate 3-phosphotransferase
R02414 11 Shikimate:NADP+ 5-oxidoreductase
R02437 11 L-Rhamnose ketol-isomerase
R02439 11 ATP:L-ribulose 5-phosphotransferase
R02471 11
R02765 11 (R)-2-Methyl-3-oxopropanoyl-CoA 2-epimerase
R03045 11 3-Hydroxypropionyl-CoA hydro-lyase
R03157 11
R03158 11
R03245 11 ATP:(R)-5-phosphomevalonate phosphotransferase
R03383 11
R03387 11 ATP:2-dehydro-3-deoxy-galactonokinase
R03418 11 1-alpha-D-Galactosyl-myo-inositol:raffinose galactosyltransferase
R03566 11 3-Cresol,NADPH:oxogen oxidoreductase (2-hydroxylating)
R04001 11 3-Isopropylmalate hydro-lyase
R04224 11 (S)-3-Hydroxyisobutyryl-CoA hydro-lyase
R04351 11 ATP:5-dehydro-2-deoxy-D-gluconate 6-phosphotransferase
R04371 11 Homoisocitrate hydro-lyase
R04515 11
R04784 11
R05076 11
R05336 11
R05576 11 (S)-3-Hydroxybutanoyl-CoA:NADP+ oxidoreductase
R05660 11
R05850 11 L-ribulose-5-phosphate 4-epimerase
R06987 11 Acetyl-CoA:formate C-acetyltransferase
R07125 11 3-dehydro-L-gulonate-6-phosphate carboxy-lyase
R00035 12 L-Ascorbate:oxygen oxidoreductase
R00058 12 1,2-Benzenediol:oxygen oxidoreductase
R00068 12 L-Ascorbate:oxygen oxidoreductase
R00080 12 Catechol:oxygen oxidoreductase (dimerizing)
R00095 12 NADH:monodehydroascorbate oxidoreductase
R00642 12 L-Ascorbate:hydrogen-peroxide oxidoreductase
R00645 12
R00646 12 Ascorbate:oxygen 2,3-oxidoreductase (bond-cleaving)
R00814 12 trans-1,2-dihydrobenzene-1,2-diol:NADP+ oxidoreductase
R00816 12 Catechol:oxygen 2,3-oxidoreductase(decyclizing)
R00817 12 Catechol:oxygen 1,2-oxidoreductase(decyclizing)
R00819 12 Benzoate,NADH:oxygen oxidoreductase
(1,2-hydroxylating,decarboxylating)
R00820 12 1,6-dihydroxycyclohexa-2,4-diene-1-carboxylate:NAD+
oxidoreductase(decarboxylating)
R00919 12
R00920 12 Propanoate:CoA ligase (ADP-forming)
R00922 12 2-Methyl-3-oxopropanoate:NAD+ oxidoreductase (CoA-propanoylating)
R00923 12 (S)-2-Methyl-3-oxopropanoyl-CoA carboxy-lyase
R00928 12 Acetyl-CoA:propanoate CoA-transferase
R00930 12 (S)-2-Methyl-3-oxopropanoyl-CoA:pyruvate carboxyltransferase
R00931 12 2-Methylcitrate oxaloacetate-lyase
R00932 12 2-Hydroxyglutarate glyoxylate-lyase (CoA-propanoylating)
R00934 12
R01064 12
2-Dehydro-3-deoxy-D-galactonate-6-phosphateD-glyceraldehyde-3-phosphate-lyase
R01101 12 alpha-D-Glucoside glucohydrolase
R01121 12 ATP:(R)-5-diphosphomevalonate carboxy-lyase (dehydrating)
R01293 12 4-hydroxybenzaldehyde:NAD+ oxidoreductase
R01297 12 4-hydroxybenzoate,NADH:oxygen oxidoreductase
(1-hydroxylating,decarboxylating)
R01302 12
R01305 12 2,4'-Dihydroxyacetophenone oxidoreductase (C-C-bond-cleaving)
R01449 12 Acetyl-CoA:propanoate CoA-transferase
R01688 12 ATP:butyrate 1-phosphotransferase
R01689 12 butanoate:NAD+ delta2-oxidoreductase
R01859 12 Propanoyl-CoA:carbon-dioxide ligase (ADP-forming)
R01934 12 (1R,2S)-1-hydroxybutane-1,2,4-tricarboxylate:NAD+
oxidoreductase(decarboxylating)
R02764 12 (S)-Methylmalonyl-CoA hydrolase
R02963 12 Lactoyl-CoA hydro-lyase
R03014 12 ATP:L-rhamnulose 1-phosphotransferase
R03307 12 2-Carboxy-2,5-dihydro-5-oxofuran-2-acetate lyase (decyclizing)
R03308 12 3-Carboxy-2,5-dihydro-5-oxofuran-2-acetate lyase (decyclizing)
R03460 12
Phosphoenolpyruvate:3-phosphoshikimate5-O-(1-carboxyvinyl)-transferase
R03568 12 4-Cresol,NADPH:oxogen oxidoreductase (2-hydroxylating)
R03634 12
R03635 12 Stachyose fructohydrolase
R03891 12 Benzene-1,2,4-triol:oxygen 1,2-oxidoreductase (decyclizing)
R04061 12 Benzene-1,2,4-triol:oxygen 1,2-oxidoreductase (decyclizing)
R04089 12 3-Methylcatechol:oxygen 2,3-oxidoreductase(decyclizing)
R04426 12 3-Isopropylmalate:NAD+ oxidoreductase
R04453 12
4-Carboxy-2-hydroxy-cis,cis-muconate-6-semialdehyde:NADP+6-oxidoreductase
R04488 12
R04489 12 2-Hydroxy-2-hydropyrone-4,6-dicarboxylate lyase (decyclizing)
R04748 12 (S)-Hydroxyhexanoyl-CoA:NAD+ oxidoreductase
R04862 12 (1R,2S)-1-hydroxybutane-1,2,4-tricarboxylate:NAD+
oxidoreductase(decarboxylating)
R05064 12 (S)-3-Hydroxyisobutyryl-CoA hydrolase
R05337 12
R05373 12 Methylmalonyl-CoA carboxy-lyase
R05661 12
R06853 12
R00644 13 L-Ascorbate:hydrogen-peroxide oxidoreductase
R01123 13 Isopentenyl-diphosphate delta3-delta2-isomerase
R01295 13 benzoate,NADPH:oxygen oxidoreductase(4-hydroxylating)
R01353 13 ATP:acetate phosphotransferase
R01652 13
R01714 13 5-O-(1-Carboxyvinyl)-3-phosphoshikimate phosphate-lyase
R01715 13 Chorismate pyruvatemutase
R01717 13 Chorismate hydroxymutase
R01932 13
R01933 13 2-Oxoadipate:lipoamde 2-oxidoreductase(decarboxylating
andacceptor-succinylating)
R01936 13
R02047 13 3-Hydroxy-2-methylpropanoate:NAD+ oxidoreductase
R02363 13 Hydroquinone:oxygen oxidoreductase
R02365 13 Cellobiose:quinone 1-oxidoreductase
R02604 13
R02672 13 4-Hydroxybenzoylformate carboxy-lyase
R02673 13 (S)-2-Hydroxy-2-(4-hydroxyphenyl)acetate:oxygen 1-oxidoreductase
R02762 13 2-Hydroxymuconate semialdehyde:NAD+ 6-oxidoreductase
R02763 13
R02988 13 3-oxoadipate:NAD+ oxidoreductase
R03031 13 Vinylacetyl-CoA delta3-delta2-isomerase
R03186 13
R03470 13 4-Carboxymuconolactone carboxy-lyase
R03733 13 L-Threonate:NAD+ 3-oxidoreductase
R03892 13
R03959 13 2,5-Dihydro-5-oxofuran-2-acetate lyase (decyclizing)
R04000 13 (E)-Glutaconate CoA-transferase
R04278 13 2-Hydroxy-2-hydropyrone-4,6-dicarboxylate:NAD+ 6-oxidoreductase
R04399 13
R04417 13
R04424 13 2-Hydroxybutane-1,2,3-tricarboxylate hydro-lyase
R04749 13 (S)-Hydroxyhexanoyl-CoA hydro-lyase
R04785 13 L-Dehydroascorbate lactonohydrolase
R05066 13 3-Hydroxy-2-methylpropanoate:NAD+ oxidoreductase
R05138 13
R05246 13
R05378 13 2-Deoxy-5-keto-D-gluconic acid 6-phosphate
Dihydroxyacetonephosphate-lyase
R05399 13 1,2,4-trihydroxybenzene:NAD oxidoreductase
R05508 13
R05549 13
R05621 13
R06603 13
R06851 13 phenol,NADPH:oxygen oxidoreductase (2-hydroxylating)
R06854 13
R06989 13 2,5-Dihydro-5-oxofuran-2-acetate lyase (decyclizing)
R07188 13 benzoate,NADH:oxygen oxidoreductase (1,2-hydroxylating)
R07312 13 4-hydroxyphenylacetate carboxy-lyase
R00007 14 4-Hydroxy-4-methyl-2-oxoglutarate pyruvate-lyase
R00350 14 4-Hydroxy-4-carboxymethyl-2-oxoglutarate pyruvate-lyase
R00813 14
cis-1,2-dihydroxycyclohexa-3,5-diene-1-carboxylate:NAD+oxidoreductase
R00818 14 salicylate,NADH:oxygen oxidoreductase
(1-hydroxylating,decarboxylating)
R00921 14 acetyl-CoA:phosphate acetyltransferase
R00935 14 (S)-Methylmalonate semialdehyde:NAD+
oxidoreductase(CoA-propanoylating)
R01373 14 Prephenate hydro-lyase (decarboxylating)
R01651 14 4-Methyl-2-oxopentanoate:NAD+
oxidoreductase(CoA-mehtylpropanoylating)
R01658 14
Dimethylallyl-diphosphate:isopentenyl-diphosphatedimethylallyltranstransferase
R01659 14
Dimethylallyl-diphosphate:isopentenyl-diphosphatedimethylallylcistransferase
R01728 14 Prephenate:NAD+ oxidoreductase(decarboxylating)
R02514 14 4-hydroxyphenylacetate,NADH:oxygen oxidoreductase
(1-hydroxylating)
R02601 14
R02603 14
R02698 14 4-hydroxyphenylacetate,NADH:oxygen oxidoreductase
(3-hydroxylating)
R02942 14 Acetylsalicylate O-acetylhydrolase
R02990 14 Succinyl-CoA:3-oxoadipate CoA-transferase
R02991 14 4-Carboxymethylbut-3-en-4-olide enol-lactonohydrolase
R03037 14 Isochorismate pyruvate-hydrolase
R03352 14 3-Hydroxy-2-methylpropanoyl-CoA hydrolase
R03381 14 3-Oxopropanoate:NAD+ oxidoreductase
(decarboxylating,CoA-acetylating)
R03541 14 Prenyl-diphosphate pyrophosphohydrolase
R03869 14 (S)-Methylmalonate semialdehyde:NAD+ oxidoreductase
R03871 14 (S)-Methylmalonate semialdehyde:oxygen oxidoreductase
R03937 14
R03966 14
R04161 14 (S)-4-Hydroxymandelate racemase
R04260 14 2-Oxo-2,5-dihydrofuran-5-acetate delta3-delat2-isomerase
R04277 14 2-Pyrone-4,6-dicarboxylate lactonohydrolase
R04425 14 (2S,3R)-3-Hydroxybutane-1,2,3-tricarboxylate hydro-lyase
R05236 14 4-Hydroxymuconic-semialdehyde:NAD+ oxidoreductase
R05244 14 NADPH:p-benzoquinone oxidoreductase
R06602 14
R06860 14
isochorismate:2-oxoglutarate:cyclodienyltransferase(decarboxylating,pyruvate-forming)
R06985 14 trans-Hex-2-enoyl-CoA reductase
R06990 14 2-Oxo-2,5-dihydrofuran-5-acetate delta3-delat2-isomerase
R07219 14 dimethyallyl diphosphate:NADP+ oxidoreductase
R00042 15 4-Hydroxyphenylpyruvate:oxygen oxidoreductase (decarboxylating)
R00750 15
R00829 15 Succinyl-CoA:acetyl-CoA C-acyltransferase
R01370 15 Phenyllactate:NAD+ oxidoreductase
R01372 15 Phenylpyruvate:oxygen oxidoreductase
(hydroxylating,decarboxylating)
R01377 15 Phenylpyruvate carboxy-lyase
R01378 15 Phenylpyruvate keto-enol-isomerase
R01505 15 2,3-dihydro-2,3-dihydroxybenzoate:NAD+ oxidoreductase
R02003 15 Geranyl-diphosphate:isopentenyl-diphosphate
geranyltrans-transferase
R02004 15
R02006 15 Geranyl-diphosphate pyrophosphate-lyase
(cyclizing,sabinene-hydrate-forming)
R02007 15 (+)-Bornyl-diphosphate lyase (decyclizing)
R02009 15 geranyldiphosphate diphosphate lyase (myrcene forming)
R02010 15
R02011 15
R02012 15 geranyldiphosphate diphosphate lyase (pinene forming)
R02013 15 geranyldiphosphate diphosphate lyase (limonene forming)
R02515 15 3-hydroxyphenylacetate,NADH:oxygen oxidoreductase
(6-hydroxylating)
R02518 15
R02519 15 Homogentisate:oxygen 1,2-oxidoreductase (decyclizing)
R02520 15
R02521 15 4-Hydroxyphenylpyruvate:oxygen
oxidoreductase(hydroxylating,decarboxylating)
R02602 15 4-Oxalocrotonate carboxy-lyase
R03028 15 Glutaconyl-1-CoA carboxy-lyase
R03246 15 1,2,3-Trihydroxybenzene:oxygen 1,2-oxidoreductase (decyclizing)
R03300 15 3,4-Dihydroxyphenylacetaldehyde:NAD+ oxidoreductase
R03303 15 3,4-Dihydroxyphenylacetate:oxygen 2,3-oxidoreductase (decyclizing)
R03336 15 4-hydroxyphenyllactate:NAD+ oxidoreductase
R03337 15 (R)-3-(4-hydroxyphenyl)lactate:NAD+ 2-oxidoreductase
R03341 15 4-hydroxyphenylpyruvate carboxy-lyase
R03342 15 3-(4-Hydroxyphenyl)pyruvate keto-enol-isomerase
R03884 15 (E)-Glutaconate CoA-transferase
R04031 15
R04223 15
R04482 15 4-Carboxy-2-oxo-3-hexenedioate
delta2,delta4-2-oxo,delta3-isomerase
R04747 15 Hexanoyl-CoA:acetyl-CoA C-acyltransferase
R05331 15 Isovaleryl-CoA:malonyl-CoA acyltransferase
R05765 15 geranyldiphosphate diphosphate lyase (pinene forming)
R05766 15 geranyldiphosphate diphosphate lyase (pinene forming)
R05778 15 4-hydroxyphenylpyruvate:oxygen oxidoreductase (decarboxylating)
R05884 15 isopentenyl-diphosphate:NAD(P)+ oxidoreductase
R06120 15 geranyldiphosphate diphosphate lyase [(+)-(R)-limonene-forming]
R06632 15
R06757 15
R00702 16 Farnesyl-diphosphate:farnesyl-diphosphate farnesyltransferase
R00821 16 2,3-Dihydroxybenzoate carboxy-lyase
R01506 16 2,3-Dihydroxybenzoate:oxygen 2,3-oxidoreductase (decyclizing)
R01507 16 2,3-Dihydroxybenzoate:oxygen 3,4-oxidoreductase (decyclizing)
R02061 16
trans,trans-Farnesyl-diphosphate:isopentenyl-diphosphatefarnesyltranstransferase
R02303 16 ATP:farnesyl-diphosphate phosphotransferase
R02305 16 2-trans,6-trans-farnesyldiphosphate diphosphate-lyase
(cyclizing,pentalenene-forming)
R02306 16 trans,trans-Farnesyl-diphosphate sesquiterpenoid-lyase
R02307 16 trans,trans-Farnesyl-diphosphate farnesyltransferase (bicyclizing)
R02310 16 trans,trans-Farnesyl-diphosphate sesquiterpenoid-lyase
R02311 16 2-trans,6-trans-Farnesyl-diphosphate diphosphate-lyase
(cyclizing,(+)-delta-cadinene-forming)
R02468 16 (-)-Limonene,NADPH:oxygen oxidoreductase (6-hydroxylating)
R02469 16 (-)-limonene,NADPH:oxygen oxidoreductase (3-hydroxylating)
R02470 16 (-)-Limonene,NADPH:oxygen oxidoreductase (7-hydroxylating)
R02536 16 Phenylacetaldehyde:NAD+ oxidoreductase
R02611 16 Phenylethylalcohol:NAD+ oxidoreductase
R02655 16 Gentisate aldehyde:NAD+ oxidoreductase
R02657 16
R02695 16 4-Hydroxyphenylacetaldehyde:NAD+ oxidoreductase
R03181 16 4-Maleylacetoacetate cis-trans-isomerase
R03247 16 Gallate carboxy-lyase
R03299 16 3-Hydroxyphenylacetate,NADH:oxygen oxidoreductase
(3-hydroxylating)
R04304 16 4-Hydroxyphenylethanol:NAD+ oxidoreductase
R04418 16 5-carboxymethyl-2-hydroxymuconic-semialdehyde:NAD+ oxidoreductase
R04745 16 (S)-Hydroxyoctanoyl-CoA:NAD+ oxidoreductase
R04781 16 4-Carboxy-4-hydroxy-2-oxoadipate hydro-lyase
R05250 16
R05450 16
R05555 16 Farnesyl diphosphate:Isopentenyl diphosphate farnesyl transferase
R06119 16 (R)-limonene,NADPH: oxygen oxidoreductase (6-hydroxylating)
R06223 16
R06398 16 (+)-limonene,NADH:oxygen oxidoreductase
R06523 16 trans,trans-farnesyl-diphosphate diphosphate-lyase
(cyclizing,vetispiradiene-forming)
R06758 16
R06762 16
R00053 17 Tannin acylhydrolase
R01364 17 4-Fumarylacetoacetate fumarylhydrola
R02063 17
R02064 17 Geranylgeranyl-diphosphate pyrophosphate-lyase (cyclizing)
R02065 17
Geranylgeranyl-diphosphate:geranylgeranyl-diphosphategeranylgeranyltransferase
R02068 17 ent-Copalyl-diphosphate lyase
R02489 17 Gentisate carboxy-lyase
R02656 17 Gentisate:oxygen 1,2-oxidoreductase (decyclizing)
R02872 17 Presqualene diphosphate:farnesyl-diphosphate farnesyltransferase
R02874 17 Squalene,hydrogen-donor:oxygen oxidoreductase (2,3-epoxidizing)
R02875 17
R02876 17
R03114 17 (-)-trans-Carveol:NADP+ oxidoreductase
R03261 17 (-)-trans-isopiperitenol:NAD+ oxidoreductase
R03549 17 Gallate:oxygen 3,4-oxidoreductase (decyclizing)
R03550 17 Gallate:oxygen 4,5-oxidoreductase (decyclizing)
R03551 17
R03741 17
R03945 17 Perillyl-alcohol:NAD+ oxidoreductase
R04379 17
5-Carboxymethyl-2-hydroxymuconatedelta2,delta4-2-oxo,delta3-isomerase
R04746 17 (S)-Hydroxyoctanoyl-CoA hydro-lyase
R05083 17
R05249 17 Resorcinol,NADPH:oxogen oxidoreductase (2-hydroxylating)
R05487 17
R05784 17 limonene-1,2-epoxide hydrolase
R06117 17 (+)-trans-carveol: NAD+ oxidoreductase
R06298 17 (+)-Copalyl-diphosphate lyase (decyclizing)
R06305 17 Geranylgeranyl-diphosphate diphosphate-lyase (cyclizing,
taxadieneforming)
R06312 17
R06321 17
R06447 17
di-trans,poly-cis-Decaprenyl-diphosphate:isopentenyl-diphosphateundecaprenylcistransferase
R06759 17
R07322 17 squalene mutase (cyclizing)
R07323 17 squalene mutase (cyclizing)
R03199 18 (S)-2,3-Epoxysqualene mutase (cyclizing, lanosterol-forming)
R03200 18 (S)-2,3-Epoxysqualene mutase (cyclizing, cycloartenol-forming)
R03201 18
R03776 18 trans-Oct-2-enoyl-CoA reductase
R03868 18 3-Maleylpyruvate cis-trans-isomerase
R04133 18 5-Oxopent-3-ene-1,2,5-tricarboxylate carboxy-lyase
R04218 18 prephytoene
diphosphate:geranylgeranyl-diphosphategeranylgeranyltransferase
R04280 18 3-O-Methylgallate:oxygen 4,5-oxidoreductase (decyclizing)
R04380 18 5-Oxopent-3-ene-1,2,5-tricarboxylate carboxy-lyase
R05092 18 ent-Copalyl-diphosphate diphosphate-lyase
R06299 18 Copalyl-diphosphate diphosphate-lyase (cyclizing)
R06300 18 Copalyl-diphosphate diphosphate-lyase (cyclizing)
R06301 18 Copalyl-diphosphate diphosphate-lyase (cyclizing)
R06302 18 Copalyl-diphosphate diphosphate-lyase (cyclizing)
R06303 18 Copalyl-diphosphate diphosphate-lyase (cyclizing)
R06304 18 Copalyl-diphosphate diphosphate-lyase (cyclizing)
R06314 18
R06315 18
R06366 18 Aldehyde:NAD+ oxidoreductase
R06372 18 Carvone reductase
R06399 18 limonene-1,2-diol:(acceptor) 2-oxidoreductase
R06466 18
R06469 18
R06471 18
R07269 18
di-trans,poly-cis-decaprenyl-diphosphate:isopentenyl-diphosphateundecaprenylcistransferase
R07270 18 prephytoene
diphosphate:geranylgeranyl-diphosphategeranylgeranyltransferase
R01085 19 3-Fumarylpyruvate acylhydrolase
R03689 19
R03690 19
R03765 19
R03778 19 Octanoyl-CoA:acetyl-CoA C-acyltransferase
R04131 19
R04132 19
R04134 19
R04786 19
R04895 19
R05640 19 Lanosterol,NADPH:oxygen oxidoreductase (14-methyl cleaving)
R06291 19 ent-kaur-16-ene,NADPH:oxygen oxidoreductase (hydroxylating)
R06367 19 perillic acid:CoA ligase (ADP-forming)
R06381 19
R06400 19 (1S,4R)-1-hydroxy-2-oxolimonene, NADPH:oxygen oxidoreductase
R06501 19
R06897 19 2,4-dihydroxyhept-2-enedioate hydro-lyase
R01645 20 4-hydroxy-2-oxo-heptandioate succinate semialdehyde-lyase
R01647 20
R04668 20
R04669 20
R04743 20 (S)-Hydroxydecanoyl-CoA:NAD+ oxidoreductase
R04787 20
R04804 20 delta8,24-Cholestadien-3beta-ol delta7-delta8-isomerase
R05639 20 4,4-dimethyl-5a-cholesta-8,24-dien-3b-ol:NADP+ D14-oxidoreductase
R05729 20 alkene,NADH:oxygen oxidoreductase
R05730 20 alkene,NADH:oxygen oxidoreductase
R06292 20 ent-Kaur-16-ene,NADPH:oxygen oxidoreductase (hydroxylating)
R06369 20 2-hydroxy-4-isopropenylcyclohexane-1-carboxyl-CoA hydro-lyase
R07194 20 alkene,NADH:oxygen oxidoreductase
R04329 21
R04671 21 4alpha-Methylcholesta-8-en-3beta-ol delta7-delta8-isomerase
R04744 21 (S)-Hydroxydecanoyl-CoA hydro-lyase
R04798 21
R05703 21 lanosterol D24-reductase
R06293 21 ent-Kaur-16-ene,NADPH:oxygen oxidoreductase (hydroxylating)
R03310 22 5alpha-cholest-7-en-3beta-ol, NADH:oxygen 5-oxidoreductase
R03353 22 5alpha-Cholest-7-en-3beta-ol delta7-delta8-isomerase
R04328 22
R04753 22 trans-Dec-2-enoyl-CoA reductase
R06294 22 ent-Kaur-16-en-19-oate,NADPH:oxygen oxidoreductase (hydroxylating)
R06960 22
R01451 23 Cholesterol:NAD+ delta7-oxidoreductase
R03311 23
R04742 23 Decanoyl-CoA:acetyl-CoA C-acyltransferase
R06295 23 ent-Kaur-16-en-19-oate,NADPH:oxygen oxidoreductase (hydroxylating)
R06296 23 ent-Kaur-16-en-19-oate,NADPH:oxygen oxidoreductase (hydroxylating)
R06961 23
R01452 24
R01453 24
R01454 24 Cholesterol:oxygen oxidoreductase (side-chain-cleaving)
R01459 24 Cholesterol:oxygen oxidoreductase
R01460 24 Cholesteryl-beta-D-glucoside glucohydrolase
R01463 24 Cholesterol,NADPH:oxygen oxidoreductase (7alpha-hydroxylating)
R02723 24
R04741 24 (S)-3-Hydroxydodecanoyl-CoA:NAD+ oxidoreductase
R06297 24 ent-Kaur-16-en-19-oate,NADPH:oxygen oxidoreductase (hydroxylating)
R06962 24
R07207 24 cholesterol,NADPH:oxygen oxidoreductase (24-hydroxylating)
R02609 25 5beta-Cholestan-3-one:NADP+ 4,5-oxidoreductase
R02610 25 5alpha-cholestan-3-one:NADP+ delta7-oxidoreductase
R04170 25 (S)-3-Hydroxydodecanoyl-CoA hydro-lyase
R04263 25 cholest-5-ene-3beta,7alpha-diol:NAD+ 3-oxidoreductase
R04792 25
R04793 25
R04853 25 20alpha-Hydroxycholesterol,hydrogen-donor:oxygen
oxidoreductase(17-alpha-hydroxylating)
R04854 25 20alpha-Hydroxycholesterol:oxygen
oxidoreductase(side-chain-cleaving)
R04855 25 22beta-Hydroxycholesterol:oxygen
oxidoreductase(side-chain-cleaving)
R06322 25 (gibberellin-44),2-oxoglutarate:oxygen oxidoreductase
R06964 25
R07208 25
(24S)-cholest-5-ene-3beta,24-diol,NADPH:oxygenoxidoreductase(7alpha-hydroxylating)
R03856 26 trans-Dodec-2-enoyl-CoA reductase
R04100 26 3-cis-Dodecenoyl-CoA delta3-cis-delta2-trans-isomerase
R04676 26 17alpha,20alpha-Dihydroxycholesterol:oxygen
oxidoreductase(side-chain-cleaving)
R04817 26
7alpha-Hydroxy-5beta-cholestan-3-one:(acceptor)delta4-oxidoreductase
R04826 26
7alpha-hydroxycholest-4-en-3-one,NADPH:oxygenoxidoreductase(12alpha-hydroxylating)
R06323 26 (gibberellin-44),2-oxoglutarate:oxygen oxidoreductase
R03327 27 17alpha-Hydroxypregnenolone:NAD+ 3-oxidoreductase
R03403 27 3beta-Hydroxyandrost-5-en-17-one acetaldehyde-lyase
R03735 27 (2S,3S)-2-Hydroxytridecane-1,2,3-tricarboxylate
oxaloacetate-lyase(CoA-acylating)
R03858 27 Lauroyl-CoA:acetyl-CoA C-acyltransferase
R03859 27 3-Hydroxytetradecane-1,3,4-tricarboxylate
2-oxoglutarate-lyase(CoA-acylating)
R04675 27 17alpha-Hydroxypregnenolone,hydrogen-donor:oxygen
oxidoreductase(21-hydroxylating)
R04818 27 3alpha,7alpha-Dihydroxy-5beta-cholestane:NAD+
oxidoreductase(B-specific)
R04823 27
7alpha,12alpha-Dihydroxy-5beta-cholestan-3-one:(acceptor)delta4-oxidoreductase
R06335 27
R01837 28 3beta-Hydroxyandrost-5-en-17-one:NAD+ 3-oxidoreductase
R01841 28 17alpha-Hydroxyprogesterone acetaldehyde-lyase
R03324 28 17alpha,20alpha-Dihydroxypregn-4-en-3-one:NAD+ 20-oxidoreductase
R03329 28 Steroid,reduced-adrenal-ferredoxin:oxygen
oxidoreductase(11-hydroxylating)
R03406 28 Androst-5-ene-3beta,17beta-diol:NAD+ oxidoreductase
R03408 28
R04739 28 (S)-3-Hydroxytetradecanoyl-CoA:NAD+ oxidoreductase
R04806 28 5beta-cholestane-3alpha,7alpha-diol,NADPH:oxygen
oxidoreductase(26-hydroxylating)
R04824 28
3alpha,7alpha,12alpha-Trihydroxy-5beta-cholestane:NAD+oxidoreductase
(B-specific)
R04849 28 11-Deoxycortisol delta5-delat4-isomerase
R04850 28 17alpha,21-Dihydroxypregnenolone:oxygen
oxidoreductase(11-hydroxylating)
R07204 28
5beta-cholestane-3alpha,7alpha-diol,NADPH:oxygenoxidoreductase(12alpha-hydroxylating)
R01836 29 Testosterone:NAD+ oxidoreductase
R01840 29
R02499 29 Testosterone delta5-delat4-isomerase
R02840 29 Cortisol delta5-delat4-isomerase
R04678 29 16alpha-Hydroxyandrost-4-ene-3,17-dione delta5-delat4-isomerase
R04740 29 (S)-3-Hydroxytetradecanoyl-CoA hydro-lyase
R04805 29
R04807 29
5beta-Cholestane-3alpha,7alpha,12alpha-triol,NADPH:oxygenoxidoreductase
(26-hydroxylating)
R02501 30
R02834 30 Cortisol:NAD+ 11-oxidoreductase
R02837 30 Acetyl-CoA:cortisol O-acetyltransferase
R02841 30
11beta,17alpha,21-Trihydroxy-5beta-pregnane-3,20-dione:NADP+delta4-oxidoreductase
R03507 30
5beta-Cholestane-3alpha,7alpha,12alpha,26-tetraol:NAD+26-oxidoreductase
R03989 30 trans-Tetradec-2-enoyl-CoA reductase
R04506 30 3alpha,7alpha-Dihydroxy-5beta-cholestan-26-al:NAD+ oxidoreductase
R04759 30
R02351 31
R02892 31 4,5alpha-dihydrocortisone:NADP+ delta4-oxidoreductase
R02893 31
17alpha,21-dihydroxy-5beta-pregnane-3,11,20-trione:NADP+delta4-oxidoreductase
R03506 31
3alpha,7alpha,12alpha-Trihydroxy-5beta-cholestan-26-al:NAD+26-oxidoreductase
R03991 31 myristoyl-CoA:acetylCoA C-myristoyltransferase
R04761 31
R04832 31 Urocortisol:NAD+ oxidoreductase (B-specific)
R05321 31 n-tetradecanoyl-CoA, NADPH2:O2 oxidoreductase [11-(E)
desaturating]
R05322 31 n-tetradecanoyl-CoA, NADH:O2 oxidoreductase [11-(Z) desaturating]
R02347 32 Estradiol-17alpha:NAD+ 17-oxidoreductase
R02352 32 Estradiol-17beta:NAD+ 17-oxidoreductase
R02354 32
R02356 32
R03087 32
R04737 32 (S)-3-Hydroxyhexadecanoyl-CoA:NAD+ oxidoreductase
R04829 32 Urocortisone:NAD+ oxidoreductase (B-specific)
R04830 32 Urocortisone:NADP+ oxidoreductase (B-specific)
R04834 32 Cortol:NAD+ oxidoreductase
R03088 33
R03089 33
R04681 33 Estriol:NAD+ 17-oxidoreductase
R04738 33 (S)-3-Hydroxyhexadecanoyl-CoA hydro-lyase
R04831 33 Cortolone:NAD+ oxidoreductase
R01278 34 trans-Hexadec-2-enoyl-CoA reductase
R01274 35 Palmitoyl-CoA hydrolase
R01277 35 hexadecanal:NAD+ oxidoreductase (CoA-acylating)
R01703 36 Hexadecanoate:hydrogen-peroxide oxidoreductase
R01704 36 Palmitaldehyde:NAD+ oxidoreductase
R02462 36 Hexadecanol:NAD+ oxidoreductase
R02463 36 hexadecanal:NADP+ delta2-oxidoreductase
