# Supplementary material for: Local and global modes of drug action in biochemical networks
Source: BMC Chem Biol. 2009 Apr 7;9:4. doi: 10.1186/1472-6769-9-4 (PMC2670818; doi:10.1186/1472-6769-9-4)
Supplement: Additional File 3 — Full set of metabolic drug scopes. This archive contains the full set of metabolic drug scopes for 276 drugs from the DrugBank database and four metabolic networks. Individual files in the archive are named according to the following nomenclature: DrugBank accession number of the drug, followed by "_hsa" for human or "_ref" for reference network, followed by "_i" for irreversible or "_r" for reversible network. [file 1472-6769-9-4-S3.zip › aprd00065_ref_r.txt]

  Expansion curve

seeds: Oxygen H2O sn-glycero-3-Phosphocholine
not identified: C00157 C04230 C00060


      compounds:

ID generation name

C00001 1 H2O
C00007 1 Oxygen
C00670 1 sn-glycero-3-Phosphocholine
C00009 2 Orthophosphate
C00027 2 H2O2
C00080 2 H+
C00093 2 sn-Glycerol 3-phosphate
C00114 2 Choline
C00116 2 Glycerol
C00588 2 Choline phosphate
C05359 2 e-
C00013 3 Pyrophosphate
C00111 3 Glycerone phosphate
C00118 3 (2R)-2-Hydroxy-3-(phosphonooxy)-propanal
C00184 3 Glycerone
C00282 3 Hydrogen
C00576 3 Betaine aldehyde
C00577 3 D-Glyceraldehyde
C00623 3 Glycerol 1-phosphate
C00704 3 O2.-
C00969 3 3-Hydroxypropanal
C02979 3 Glycerol 2-phosphate
C05999 3 Lactaldehyde
C06701 3 Phosphonate
C00067 4 Formaldehyde
C00197 4 3-Phospho-D-glycerate
C00231 4 D-Xylulose 5-phosphate
C00236 4 3-Phospho-D-glyceroyl phosphate
C00258 4 D-Glycerate
C00354 4 D-Fructose 1,6-bisphosphate
C00536 4 Triphosphate
C00546 4 Methylglyoxal
C00583 4 Propane-1,2-diol
C00719 4 Betaine
C01094 4 D-Fructose 1-phosphate
C02457 4 Propane-1,3-diol
C03785 4 D-Tagatose 1,6-bisphosphate
C03947 4 Glycerol 1,2-cyclic phosphate
C05378 4 beta-D-Fructose 1,6-bisphosphate
C00011 5 CO2
C00022 5 Pyruvate
C00058 5 Formate
C00085 5 D-Fructose 6-phosphate
C00095 5 D-Fructose
C00132 5 Methanol
C00168 5 Hydroxypyruvate
C00199 5 D-Ribulose 5-phosphate
C00227 5 Acetyl phosphate
C00310 5 D-Xylulose
C00424 5 (S)-Lactaldehyde
C00479 5 Propanal
C00631 5 2-Phospho-D-glycerate
C00937 5 (R)-Lactaldehyde
C01097 5 D-Tagatose 6-phosphate
C01101 5 L-Ribulose 5-phosphate
C01146 5 2-Hydroxy-3-oxopropanoate
C01159 5 2,3-Bisphospho-D-glycerate
C01182 5 D-Ribulose 1,5-bisphosphate
C02466 5 Trimetaphosphate
C03232 5 3-Phosphonooxypyruvate
C03394 5 Erythrulose 1-phosphate
C05235 5 Hydroxyacetone
C05345 5 beta-D-Fructose 6-phosphate
C00031 6 D-Glucose
C00033 6 Acetate
C00036 6 Oxaloacetate
C00048 6 Glyoxylate
C00074 6 Phosphoenolpyruvate
C00084 6 Acetaldehyde
C00092 6 D-Glucose 6-phosphate
C00117 6 D-Ribose 5-phosphate
C00149 6 (S)-Malate
C00159 6 D-Mannose
C00181 6 D-Xylose
C00186 6 (S)-Lactate
C00209 6 Oxalate
C00237 6 CO
C00256 6 (R)-Lactate
C00266 6 Glycolaldehyde
C00267 6 alpha-D-Glucose
C00275 6 D-Mannose 6-phosphate
C00279 6 D-Erythrose 4-phosphate
C00309 6 D-Ribulose
C00345 6 6-Phospho-D-gluconate
C00379 6 Xylitol
C00392 6 Mannitol
C00476 6 D-Lyxose
C00497 6 (R)-Malate
C00508 6 L-Ribulose
C00597 6 3-Phosphoglycerate
C00644 6 D-Mannitol 1-phosphate
C00665 6 beta-D-Fructose 2,6-bisphosphate
C00668 6 alpha-D-Glucose 6-phosphate
C00679 6 5-Dehydro-4-deoxy-D-glucarate
C00794 6 D-Sorbitol
C00795 6 D-Tagatose
C00898 6 (R,R)-Tartaric acid
C00900 6 2-Acetolactate
C00975 6 Dihydroxyfumarate
C00988 6 2-Phosphoglycolate
C01068 6 D-Ribitol 5-phosphate
C01096 6 Sorbitol 6-phosphate
C01099 6 L-Fuculose 1-phosphate
C01112 6 D-Arabinose 5-phosphate
C01113 6 D-Galactose 6-phosphate
C01131 6 L-Rhamnulose 1-phosphate
C01172 6 beta-D-Glucose 6-phosphate
C01286 6 2-Dehydro-3-deoxy-D-galactonate 6-phosphate
C01353 6 Carbonic acid
C01438 6 Methane
C01904 6 D-Arabitol
C02336 6 beta-D-Fructose
C02405 6 Formyl phosphate
C02912 6 (R)-Propane-1,2-diol
C02917 6 (S)-Propane-1,2-diol
C02948 6 4-Hydroxyhexan-3-one
C03248 6 Acetylenedicarboxylate
C03267 6 beta-D-Fructose 2-phosphate
C03291 6 L-Xylulose 5-phosphate
C03459 6 2-Hydroxy-3-oxosuccinate
C03921 6 2-Dehydro-3-deoxy-D-glucarate
C03979 6 2-Dehydro-3-deoxy-L-rhamnonate
C03981 6 2-Hydroxyethylenedicarboxylate
C04184 6 4-Hydroxy-4-methyl-2-oxoglutarate
C04442 6 2-Dehydro-3-deoxy-6-phospho-D-gluconate
C05979 6 Propane-1-ol
C06010 6 (S)-2-Acetolactate
C06019 6 D-arabino-3-Hexulose 6-phosphate
C06033 6 Parapyruvate
C06159 6 2-Dehydro-3-deoxy-D-fuconate
C06189 6 Cyclic 2,3-bisphospho-D-glycerate
C06311 6 Galactitol 1-phosphate
C06762 6 4-Hydroxy-2-oxohexanoic acid
C11437 6 1-Deoxy-D-xylulose 5-phosphate
C15556 6 3,4-Dihydroxy-2-butanone 4-phosphate
C00089 7 Sucrose
C00103 7 D-Glucose 1-phosphate
C00121 7 D-Ribose
C00122 7 Fumarate
C00158 7 Citrate
C00160 7 Glycolate
C00185 7 Cellobiose
C00198 7 D-Glucono-1,5-lactone
C00204 7 2-Dehydro-3-deoxy-D-gluconate
C00208 7 Maltose
C00216 7 D-Arabinose
C00221 7 beta-D-Glucose
C00222 7 3-Oxopropanoate
C00247 7 L-Sorbose
C00252 7 Isomaltose
C00257 7 D-Gluconic acid
C00259 7 L-Arabinose
C00281 7 Sedoheptulose 7-phosphate
C00288 7 HCO3-
C00312 7 L-Xylulose
C00433 7 2,5-Dioxopentanoate
C00447 7 Sedoheptulose 1,7-bisphosphate
C00469 7 Ethanol
C00474 7 Ribitol
C00532 7 L-Arabitol
C00552 7 meso-Tartaric acid
C00620 7 alpha-D-Ribose 1-phosphate
C00636 7 D-Mannose 1-phosphate
C00663 7 beta-D-Glucose 1-phosphate
C00673 7 2-Deoxy-D-ribose 5-phosphate
C00684 7 2-Dehydro-3-deoxy-L-arabinonate
C00689 7 alpha,alpha'-Trehalose 6-phosphate
C00711 7 Malate
C00810 7 (R)-Acetoin
C00818 7 D-Glucarate
C00861 7 L-Rhamnulose
C00879 7 D-Galactarate
C01083 7 alpha,alpha-Trehalose
C01127 7 4-Hydroxy-2-oxoglutarate
C01151 7 D-Ribose 1,5-bisphosphate
C01177 7 Inositol 1-phosphate
C01216 7 2-Dehydro-3-deoxy-D-galactonate
C01218 7 6-Phospho-2-dehydro-D-gluconate
C01236 7 D-Glucono-1,5-lactone 6-phosphate
C01380 7 Ethylene glycol
C01384 7 Maleic acid
C01394 7 Xylose
C01548 7 Acetylene
C01680 7 D-Fuconate
C01697 7 Galactitol
C01721 7 L-Fuculose
C01934 7 L-Rhamnonate
C01990 7 3-Oxalomalate
C01996 7 Acetylcholine
C02107 7 (S,S)-Tartaric acid
C02132 7 Acetylpyruvate
C02266 7 D-Xylonolactone
C02591 7 Sucrose 6-phosphate
C02612 7 (R)-2-Methylmalate
C02614 7 (S)-2-Methylmalate
C02655 7 6-Acetyl-D-glucose
C02779 7 2-Dehydro-D-glucose
C02798 7 3-Phosphonopyruvate
C02888 7 Sorbose 1-phosphate
C02895 7 Xylitol 5-phosphate
C02995 7 Maltose 6'-phosphate
C03107 7 D-Glucono-1,4-lactone
C03167 7 Phosphonoacetaldehyde
C03393 7 4-Phospho-D-erythronate
C03589 7 4-Hydroxy-2-oxopentanoate
C03716 7 Oxaloacetate 4-methyl ester
C03826 7 2-Dehydro-3-deoxy-D-xylonate
C04006 7 1D-myo-Inositol 3-phosphate
C04039 7 2,3-Dihydroxy-3-methylbutanoate
C04115 7 4-Carboxy-4-hydroxy-2-oxoadipate
C04181 7 3-Hydroxy-3-methyl-2-oxobutanoic acid
C04272 7 (R)-2,3-Dihydroxy-3-methylbutanoate
C04478 7 3-Deoxy-D-manno-octulosonate 8-phosphate
C04534 7 6-Phospho-beta-D-glucosyl-(1,4)-D-glucose
C04691 7 2-Dehydro-3-deoxy-D-arabino-heptonate 7-phosphate
C05382 7 D-Sedoheptulose 7-phosphate
C05682 7 Phosphonoacetate
C05854 7 4-Carboxy-2-oxo-4-pentanoate
C05946 7 D-4-Hydroxy-2-oxoglutarate
C06035 7 4-Methylene-2-oxoglutarate
C06312 7 L-Tagatose 6-phosphate
C06441 7 L-Xylulose 1-phosphate
C06548 7 Ethylene oxide
C06761 7 (4E)-2-Oxohexenoic acid
C11354 7 2-Hydroxy-cis-hex-2,4-dienoate
C11434 7 2-C-Methyl-D-erythritol 4-phosphate
C14899 7 3-Dehydro-L-gulonate 6-phosphate
C15499 7 Pentane-2,4-dione
C00026 8 2-Oxoglutarate
C00042 8 Succinate
C00119 8 5-Phospho-alpha-D-ribose 1-diphosphate
C00124 8 D-Galactose
C00137 8 myo-Inositol
C00141 8 3-Methyl-2-oxobutanoic acid
C00164 8 Acetoacetate
C00273 8 5-Dehydro-D-fructose
C00311 8 Isocitrate
C00333 8 D-Galacturonate
C00383 8 Malonate
C00417 8 cis-Aconitate
C00502 8 D-Xylonate
C00507 8 L-Rhamnose
C00514 8 D-Mannonate
C00545 8 L-Arabinonate
C00596 8 2-Hydroxy-2,4-pentadienoate
C00618 8 3-Dehydro-L-gulonate
C00629 8 2-Dehydro-D-gluconate
C00652 8 D-Arabinono-1,4-lactone
C00660 8 D-Glucose 1,6-bisphosphate
C00672 8 2-Deoxy-D-ribose 1-phosphate
C00741 8 Diacetyl
C00804 8 Propynoate
C00815 8 Citramalate
C00817 8 D-Altronate
C00878 8 D-Arabinonate
C00880 8 D-Galactonate
C00944 8 3-Dehydroquinate
C01013 8 3-Hydroxypropanoate
C01019 8 6-Deoxy-L-galactose
C01062 8 5-Dehydro-D-gluconate
C01093 8 Cellobiono-1,5-lactone
C01114 8 L-Arabinono-1,4-lactone
C01187 8 3-Deoxy-D-manno-octulosonate
C01225 8 sn-glycero-3-Phospho-1-inositol
C01231 8 alpha-D-Glucose 1,6-bisphosphate
C01507 8 L-Iditol
C01508 8 L-Lyxose
C01685 8 D-Ribonate
C01732 8 Mesaconate
C01742 8 Palatinose
C01769 8 (S)-Acetoin
C01801 8 Deoxyribose
C02048 8 Laminaribiose
C02076 8 Sedoheptulose
C02130 8 Acetyl-maltose
C02143 8 D-threo-Aldose
C02226 8 2-Methylmaleate
C02514 8 3-Fumarylpyruvate
C02657 8 6-Methylsalicylate
C02670 8 D-Glucuronolactone
C02752 8 Triacetate lactone
C02964 8 D-Glucosyl-D-mannose
C02991 8 L-Rhamnono-1,4-lactone
C03044 8 (R,R)-Butane-2,3-diol
C03453 8 (Z)-5-Oxohex-2-enedioate
C03548 8 trans-2,3-Epoxysuccinate
C03600 8 Carboxymethyloxysuccinate
C03661 8 1F-beta-D-Fructosylsucrose
C03736 8 alpha-D-Ribose 5-phosphate
C03906 8 beta-L-Arabinose 1-phosphate
C04062 8 D-myo-Inositol 1,3-bisphosphate
C04063 8 D-myo-Inositol 3,4-bisphosphate
C04299 8 D-myo-Inositol 1,2-cyclic phosphate
C04324 8 4-Carboxy-2-hydroxy-cis,cis-muconate
C04349 8 (4S)-4,6-Dihydroxy-2,5-dioxohexanoate
C04456 8 6-Phospho-5-dehydro-2-deoxy-D-gluconate
C04471 8 (4S,5S)-4,5-Dihydroxy-2,6-dioxohexanoate
C04484 8 4-Carboxy-2-hydroxymuconate semialdehyde
C05364 8 4-Carboxy-2-oxo-3-hexenedioate
C05396 8 Lactose 6-phosphate
C05405 8 L-Arabinono-1,5-lactone
C05406 8 (4S)-5-Hydroxy-2,4-dioxopentanoate
C06054 8 2-Oxo-3-hydroxy-4-phosphobutanoate
C06219 8 Cellotriose
C06440 8 2-Dehydro-D-glucono-1,5-lactone
C06455 8 Hydroxymethylphosphonate
C06547 8 Ethylene
C06760 8 2-Hydroxy-5-methyl-cis,cis-muconic semialdehyde
C06893 8 2-Deoxy-5-keto-D-gluconic acid 6-phosphate
C07479 8 2-Oxo-5-methyl-cis-muconate
C07836 8 D-glycero-D-manno-Heptose 7-phosphate
C11205 8 Hexadimethrine bromide
C15548 8 2-alpha-D-Glucosyl-D-glucose
C00191 9 D-Glucuronate
C00207 9 Acetone
C00230 9 3,4-Dihydroxybenzoate
C00232 9 Succinate semialdehyde
C00243 9 Lactose
C00296 9 Quinate
C00418 9 (R)-Mevalonate
C00446 9 alpha-D-Galactose 1-phosphate
C00466 9 Acetoin
C00490 9 Itaconate
C00492 9 Raffinose
C00511 9 Propenoate
C00558 9 D-Tagaturonate
C00682 9 2-Hydroxymuconate semialdehyde
C00691 9 2,4,6/3,5-Pentahydroxycyclohexanone
C00770 9 L-Idonate
C00800 9 L-Gulonate
C00905 9 D-Fructuronate
C00966 9 2-Dehydropantoate
C01040 9 L-Gulono-1,4-lactone
C01061 9 4-Fumarylacetoacetate
C01088 9 (R)-3,3-Dimethylmalate
C01089 9 (R)-3-Hydroxybutanoate
C01108 9 1,2,3-Trihydroxybenzene
C01235 9 1-alpha-D-Galactosyl-myo-inositol
C01243 9 1D-myo-Inositol 1,3,4-trisphosphate
C01251 9 2-Hydroxybutane-1,2,4-tricarboxylate
C01467 9 3-Cresol
C01757 9 Triacetate
C02013 9 Cellotetraose
C02024 9 D-Mannuronate
C02167 9 Maleylpyruvate
C02273 9 Digalacturonate
C02341 9 trans-Aconitate
C02431 9 L-Rhamnofuranose
C02501 9 2-Hydroxymuconate
C02504 9 (2S)-2-Isopropylmalate
C02637 9 3-Dehydroshikimate
C02669 9 D-Galactono-1,5-lactone
C02753 9 D-Xylono-1,4-lactone
C02780 9 2,5-Didehydro-D-gluconate
C02985 9 L-Fucose 1-phosphate
C03046 9 (S,S)-Butane-2,3-diol
C03217 9 2-Hydroxy-3-oxoadipate
C03269 9 D-galacto-Hexodialdose
C03383 9 D-Galactono-1,4-lactone
C03546 9 myo-Inositol 4-phosphate
C03761 9 3-Hydroxy-3-methylglutarate
C03932 9 5-Dehydro-2-deoxy-D-gluconate
C04037 9 1-Phospho-alpha-D-galacturonate
C04053 9 5-Dehydro-4-deoxy-D-glucuronate
C04451 9 4-Carboxy-2-hydroxyhexa-2,4-dienedioate
C04479 9 2-Hydroxy-6-oxonona-2,4-diene-1,9-dioate
C04575 9 (4R,5S)-4,5,6-Trihydroxy-2,3-dioxohexanoate
C04593 9 (2S,3R)-3-Hydroxybutane-1,2,3-tricarboxylate
C05375 9 2-Hydroxy-2-hydropyrone-4,6-dicarboxylate
C05379 9 Oxalosuccinate
C05399 9 Melibiitol
C05400 9 Epimelibiose
C05401 9 3-beta-D-Galactosyl-sn-glycerol
C05402 9 Melibiose
C05985 9 2-Propyn-1-al
C06029 9 L-threo-3-Methylmalate
C06031 9 D-threo-3-Methylmalate
C06032 9 D-erythro-3-Methylmalate
C06144 9 3-Butynoate
C06210 9 2-Hydroxy-6-keto-2,4-heptadienoate
C06222 9 Sedoheptulose 1-phosphate
C06316 9 D-erythro-Ascorbate
C06430 9 D-Galacturonolactone
C06730 9 4-Methylcatechol
C06892 9 2-Deoxy-5-keto-D-gluconic acid
C07478 9 2-Hydroxy-5-methyl-cis,cis-muconate
C10906 9 D-Fructose
C11472 9 D-glycero-D-manno-Heptose 1,7-bisphosphate
C12624 9 2-Hydroxy-6-ketononatrienedioate
C15483 9 D-Galactonolactone
C15585 9 myo-Inositol phosphate
C00090 10 Catechol
C00109 10 2-Oxobutanoate
C00156 10 4-Hydroxybenzoate
C00163 10 Propanoate
C00349 10 2-Methyl-3-oxopropanoate
C00493 10 Shikimate
C00522 10 (R)-Pantoate
C00587 10 3-Hydroxybenzoate
C00628 10 2,5-Dihydroxybenzoate
C00772 10 Mevaldate
C00989 10 4-Hydroxybutanoic acid
C01036 10 4-Maleylacetoacetate
C01053 10 (R)-4-Dehydropantoate
C01107 10 (R)-5-Phosphomevalonate
C01163 10 3-Carboxy-cis,cis-muconate
C01195 10 1-Phospho-alpha-D-glucuronate
C01220 10 1D-myo-Inositol 1,4-bisphosphate
C01272 10 1D-myo-Inositol 1,3,4,5-tetrakisphosphate
C01424 10 Gallate
C01455 10 Toluene
C01582 10 Galactose
C01613 10 Stachyose
C01751 10 Resorcinol
C01845 10 Propan-2-ol
C02225 10 2-Methylcitrate
C02630 10 2-Hydroxyglutarate
C02631 10 2-Isopropylmaleate
C02814 10 Benzene-1,2,4-triol
C02876 10 Propanoyl phosphate
C02923 10 2,3-Dihydroxytoluene
C03223 10 3,4-Dihydroxyphthalate
C03233 10 4,5-Dihydroxyphthalate
C03289 10 L-xylo-Hexulonolactone
C03387 10 D-Glucurono-6,2-lactone
C03671 10 2-Pyrone-4,6-dicarboxylate
C03971 10 1F-alpha-D-Galactosylraffinose
C04002 10 But-1-ene-1,2,4-tricarboxylate
C04044 10 3-(2,3-Dihydroxyphenyl)propanoate
C04112 10 3-Methyl-cis,cis-hexadienedioate
C04225 10 (Z)-But-2-ene-1,2,3-tricarboxylate
C04287 10 3,5/4-Trihydroxycyclohexa-1,2-dione
C04359 10 1-Deoxy-D-altro-heptulose 7-phosphate
C04477 10 1D-myo-Inositol 1,3,4,6-tetrakisphosphate
C04480 10 3-Carboxy-2-hydroxymuconate semialdehyde
C04546 10 (R)-3-((R)-3-Hydroxybutanoyloxy)butanoate
C04733 10 4-(4-Deoxy-beta-D-gluc-4-enuronosyl)-D-galacturonate
C05385 10 D-Glucuronate 1-phosphate
C05404 10 D-Gal alpha 1->6D-Gal alpha 1->6D-Glucose
C05411 10 L-Xylonate
C05412 10 L-Lyxonate
C05422 10 L-Dehydroascorbate
C05601 10 4-Hydroxy-2-oxo-heptanedioate
C06002 10 (S)-Methylmalonate semialdehyde
C06118 10 4-(4-Deoxy-alpha-D-gluc-4-enuronosyl)-D-galacturonate
C06145 10 3-Butyn-1-al
C06201 10 2,4-Dihydroxyhept-2-enedioate
C06218 10 Cellopentaose
C06318 10 (3S,4R)-3,4-Dihydroxycyclohexa-1,5-diene-1,4-dicarboxylate
C06672 10 Vanillate
C06729 10 cis-1,2-Dihydroxy-4-methylcyclohexa-3,5-diene-1-carboxylate
C06891 10 D-2,3-Diketo 4-deoxy-epi-inositol
C07087 10 2-Hydroxy-6-oxoocta-2,4,7-trienoate
C07838 10 D-glycero-D-manno-Heptose 1-phosphate
C12623 10 trans-2,3-Dihydroxycinnamate
C14103 10 4-Methylsalicylate
C00072 11 Ascorbate
C00146 11 Phenol
C00180 11 Benzoate
C00196 11 2,3-Dihydroxybenzoate
C00246 11 Butanoic acid
C00251 11 Chorismate
C00530 11 p-Benzenediol
C00544 11 Homogentisate
C00556 11 Benzyl alcohol
C00633 11 4-Hydroxybenzaldehyde
C00755 11 4-Hydroxy-3-methoxy-benzaldehyde
C00805 11 Salicylate
C00811 11 4-Coumarate
C00846 11 3-Oxoadipate
C01143 11 (R)-5-Diphosphomevalonate
C01188 11 3-Hydroxy-2-methylpropanoate
C01198 11 3-(2-Hydroxyphenyl)propanoate
C01245 11 D-myo-Inositol 1,4,5-trisphosphate
C01278 11 2-Carboxy-2,5-dihydro-5-oxofuran-2-acetate
C01284 11 1D-myo-Inositol 1,3,4,5,6-pentakisphosphate
C01412 11 Butanal
C01454 11 Toluate
C01468 11 4-Cresol
C01542 11 o-Cresol
C01572 11 Digallate
C01989 11 3-Ethylmalate
C02170 11 Methylmalonate
C02214 11 (E)-Glutaconate
C02222 11 2-Maleylacetate
C02351 11 1,2-Benzoquinone
C02480 11 cis,cis-Muconate
C02488 11 (R)-2-Ethylmalate
C02527 11 Butanoylphosphate
C02624 11 2,3-Dimethylmalate
C02652 11 5-Dehydroshikimate
C02734 11 Phenolic phosphate
C03063 11 2-Oxohept-3-enedioate
C03175 11 Shikimate 3-phosphate
C03676 11 3-Hydroxy-cis,cis-muconate
C03861 11 Dibenzo[1,4]dioxin-2,3-dione
C04091 11 cis-1,2-Dihydrobenzene-1,2-diol
C04221 11 trans-1,2-Dihydrobenzene-1,2-diol
C04411 11 (2R,3S)-3-Isopropylmalate
C04553 11 3-Carboxy-2,5-dihydro-5-oxofuran-2-acetate
C04559 11 4-Carboxymethyl-4-methylbut-2-en-1,4-olide
C04592 11 Toluene-cis-dihydrodiol
C04634 11 1,6-Dihydroxycyclohexa-2,4-diene-1-carboxylate
C04783 11 cis-4,5-Dihydroxycyclohexa-1(6),2-diene-1,2-dicarboxylate
C05585 11 Gentisate aldehyde
C05600 11 2-Hydroxyhepta-2,4-dienedioate
C05616 11 3-O-Methylgallate
C05662 11 Homoisocitrate
C05984 11 2-Hydroxybutanoic acid
C06001 11 (S)-3-Hydroxyisobutyrate
C06030 11 Methyloxaloacetate
C06217 11 Cellohexaose
C06321 11 1,6-Dihydroxy-cis-2,4-cyclohexadiene-1-carboxylic acid
C06337 11 Terephthalate
C06680 11 4-Hydroxyphthalate
C06720 11 1,6-Dihydroxy-5-methylcyclohexa-2,4-dienecarboxylate
C06731 11 1,2-Dihydroxy-6-methylcyclohexa-3,5-dienecarboxylate
C07085 11 3-Vinylcatechol
C07103 11 2-Hydroxy-1,4-benzoquinone
C07123 11 2-Hydroxy-6-oxo-octa-2,4-dienoate
C07734 11 2-Hydroxy-6-oxo-6-(2-hydroxyphenoxy)-hexa-2,4-dienoate
C09816 11 Benzylsuccinate
C11457 11 3-(3-Hydroxy-phenyl)-propanoic acid
C11588 11 cis-3-(Carboxy-ethyl)-3,5-cyclo-hexadiene-1,2-diol
C12621 11 trans-3-Hydroxycinnamate
C12622 11 cis-3-(3-Carboxyethenyl)-3,5-cyclohexadiene-1,2-diol
C13635 11 4-Hydroxyphenacyl alcohol
C14088 11 3-Methylsalicylate
C00129 12 Isopentenyl diphosphate
C00254 12 Prephenate
C00261 12 Benzaldehyde
C00322 12 2-Oxoadipate
C00423 12 trans-Cinnamate
C00425 12 Dehydroascorbate
C00472 12 p-Benzoquinone
C00548 12 Phenyl acetate
C00642 12 4-Hydroxyphenylacetate
C00885 12 Isochorismate
C00922 12 Dimethylmaleate
C01041 12 Monodehydroascorbate
C01115 12 L-Galactono-1,4-lactone
C01179 12 3-(4-Hydroxyphenyl)pyruvate
C01197 12 3,4-Dihydroxy-trans-cinnamate
C01204 12 myo-Inositol hexakisphosphate
C01269 12 5-O-(1-Carboxyvinyl)-3-phosphoshikimate
C01273 12 2-Hydroxy-6-oxo-6-phenylhexa-2,4-dienoate
C01405 12 Aspirin
C01407 12 Benzene
C01606 12 Phthalate
C01620 12 Threonate
C01771 12 2-Butenoate
C01772 12 trans-2-Hydroxycinnamate
C02274 12 Dihydrocoumarin
C03198 12 (S)-4-Hydroxymandelate
C03586 12 2-Oxo-2,3-dihydrofuran-5-acetate
C03590 12 4-Hydroxyphenylglyoxylate
C03666 12 2-Carboxy-cis,cis-muconate
C04052 12 5-Carboxy-2-oxohept-3-enedioate
C04105 12 2,5-Dihydro-5-oxofuran-2-acetate
C04171 12 2,3-Dihydro-2,3-dihydroxybenzoate
C04236 12 (2S)-2-Isopropyl-3-oxosuccinate
C04431 12 cis-4-Carboxymethylenebut-2-en-4-olide
C04520 12 1D-myo-Inositol 3,4,5,6-tetrakisphosphate
C04547 12 1,2-Bis(4-hydroxy-3-methoxyphenyl)ethylene
C04558 12 4-Carboxymethyl-3-methylbut-2-en-1,4-olide
C05533 12 Oxaloglutarate
C05593 12 3-Hydroxyphenylacetate
C05627 12 4-Hydroxystyrene
C05629 12 Phenylpropanoate
C05852 12 2-Hydroxyphenylacetate
C06142 12 1-Butanol
C06187 12 Arbutin 6-phosphate
C06202 12 Salicylaldehyde
C06206 12 Benzoyl phosphate
C06216 12 Celloheptaose
C06317 12 4-Hydroxy-3-methoxy-benzenemethanol
C06603 12 cis,trans-4-Hydroxymuconic semialdehyde
C06728 12 3-Ethylcatechol
C06758 12 p-Tolualdehyde
C07084 12 Styrene cis-glycol
C07211 12 m-Methylbenzoate
C07215 12 o-Toluate
C07731 12 2-Hydroxy-6-oxo-6-(2-hydroxyphenyl)-hexa-2,4-dienoate
C07733 12 2,2',3-Trihydroxydiphenylether
C11555 12 1D-myo-Inositol 1,4,5,6-tetrakisphosphate
C12838 12 trans-4-Carboxymethylenebut-2-en-4-olide
C13634 12 2,3-Bis(4-hydroxyphenyl)-1,2-propanediol
C13636 12 4-Hydroxyphenyl acetate
C14087 12 3-Methylsalicylaldehyde
C14097 12 2-Hydroxyisophthalic acid
C14610 12 (S)-5-Oxo-2,5-dihydrofuran-2-acetate
C00166 13 Phenylpyruvate
C00233 13 4-Methyl-2-oxopentanoate
C00235 13 Dimethylallyl diphosphate
C01161 13 3,4-Dihydroxyphenylacetate
C01408 13 Benzoin
C01456 13 Tropate
C01504 13 Indanone
C02137 13 alpha-Oxo-benzeneacetic acid
C02295 13 Methylitaconate
C02360 13 2-Hydroxyadipate
C02526 13 Biphenyl-2,3-diol
C03057 13 2-Carboxybenzaldehyde
C03064 13 3-Dehydro-L-threonate
C03549 13 2-Hydroxycinnamate
C03569 13 2,2',3-Trihydroxybiphenyl
C03652 13 (2R,3S)-2,3-Dimethylmalate
C03672 13 3-(4-Hydroxyphenyl)lactate
C03750 13 2,6-Dioxo-6-phenylhexanoate
C03765 13 4-Hydroxyphenylacetaldehyde
C03964 13 (R)-3-(4-Hydroxyphenyl)lactate
C04186 13 5-Carboxymethyl-2-hydroxymuconate
C04366 13 3-(2-Carboxyethenyl)-cis,cis-muconate
C04563 13 D-myo-Inositol 1,2,4,5,6-pentakisphosphate
C04579 13 Inositol 1,2,3,4,5-pentakisphosphate
C05343 13 (R)-4-Hydroxymandelate
C05350 13 2-Hydroxy-3-(4-hydroxyphenyl)propenoate
C05817 13 2-Succinyl-6-hydroxy-2,4-cyclohexadiene-1-carboxylate
C06203 13 trans-O-Hydroxybenzylidenepyruvate
C06224 13 3,4-Dihydroxystyrene
C06727 13 cis-1,2-Dihydro-3-ethylcatechol
C06757 13 4-Methylbenzyl alcohol
C07083 13 Styrene
C07086 13 Phenylacetic acid
C07209 13 3-Methylbenzaldehyde
C07214 13 2-Methylbenzaldehyde
C07732 13 Dibenzo-p-dioxin
C10700 13 4'-Hydroxyacetophenone
C11174 13 1-Diphosinositol pentakisphosphate
C11526 13 5-PP-InsP5
C11527 13 4-Hydroxymandelate
C11811 13 1-Hydroxy-2-methyl-2-butenyl 4-diphosphate
C13631 13 2,2-Bis(4-hydroxyphenyl)-1-propanol
C14086 13 2-Hydroxy-3-methylbenzalpyruvate
C14096 13 3-Formylsalicylic acid
C00341 14 Geranyl diphosphate
C00489 14 Glutarate
C00601 14 Phenylacetaldehyde
C01275 14 (3E)-4-(2-Carboxyphenyl)-2-oxobut-3-enoate
C01390 14 Prenol
C01710 14 Indan-1-ol
C01983 14 (R)-Mandelate
C01984 14 (S)-Mandelate
C02499 14 2-Hydroxybiphenyl
C02569 14 Neryl diphosphate
C02572 14 O-Feruloylquinate
C02666 14 Coniferyl aldehyde
C02730 14 2-Succinylbenzoate
C02763 14 enol-Phenylpyruvate
C02930 14 2-Methyleneglutarate
C03465 14 3-Methyl-2-oxopentanoate
C04043 14 3,4-Dihydroxyphenylacetaldehyde
C04642 14 2-Hydroxy-5-carboxymethylmuconate semialdehyde
C05607 14 Phenyllactate
C06044 14 4-Hydroxyphenylethanol
C06204 14 2-Hydroxychromene-2-carboxylate
C06589 14 cis-2,3-Dihydro-2,3-dihydroxybiphenyl
C06756 14 p-Xylene
C07111 14 Ethylbenzene
C07213 14 2-Methylbenzyl alcohol
C07216 14 3-Methylbenzyl alcohol
C07719 14 2-Formyl-1-indanone
C07720 14 3-Hydroxy-1-indanone
C07728 14 3-Isochromanone
C07729 14 Dibenzofuran
C09756 14 Homoeriodictyol
C12456 14 3-Dimethylallyl-4-hydroxyphenylpyruvate
C13624 14 Bisphenol A
C13632 14 4,4'-Dihydroxy-alpha-methylstilbene
C13633 14 2,2-Bis(4-hydroxyphenyl)-propanoic acid
C13638 14 1-(4'-Hydroxyphenyl)ethanol
C14085 14 2-Hydroxy-8-methylchromene-2-carboxylate
C14095 14 2-Hydroxy-3-carboxybenzalpyruvate
C00448 15 trans,trans-Farnesyl diphosphate
C00521 15 (-)-Limonene
C00590 15 Coniferyl alcohol
C01328 15 HO-
C01494 15 Ferulate
C02083 15 Styrene oxide
C02344 15 (-)-endo-Fenchol
C02462 15 Sabinene hydrate
C03012 15 Naphthalene-1,2-diol
C03190 15 (+)-Bornyl-diphosphate
C03203 15 1-Hydroxy-2-naphthoate
C03273 15 5-Oxopentanoate
C05853 15 Phenylethyl alcohol
C06046 15 Salidroside
C06074 15 Myrcene
C06075 15 Terpinolene
C06076 15 Comphene
C06077 15 Pinene
C06099 15 (+)-Limonene
C06307 15 (-)-beta-Pinene
C06308 15 (-)-alpha-Pinene
C06588 15 Biphenyl
C06986 15 Spirodilactone
C07112 15 1-Phenylethanol
C07208 15 m-Xylene
C07212 15 o-Xylene
C07350 15 3-Methyl-1-(2,4,6-trihydroxyphenyl)butan-1-one
C07718 15 2-Hydroxy-4-(1-oxo-1,3-dihydro-2H-inden-2-ylidene)-but-2-enoic
acid
C07727 15 2-Indanone
C12204 15 5-Hydroxyconiferaldehyde
C12457 15 3-Dimethylallyl-4-hydroxymandelic acid
C12459 15 3-Dimethylallyl-4-hydroxybenzaldehyde
C13629 15 1,2-Bis(4-hydroxyphenyl)-2-propanol
C13637 15 4-Ethylphenol
C14084 15 1,2-Dihydroxy-8-methylnaphthalene
C14094 15 2-Carboxy-2-hydroxy-8-carboxychromene
C14448 15 Glyoxal
C00353 16 Geranylgeranyl diphosphate
C00751 16 Squalene
C00761 16 Coniferin
C00964 16 (-)-trans-Carveol
C01123 16 (-)-trans-Isopiperitenol
C01752 16 Scopoletin
C01841 16 Pentalenene
C01860 16 Trichodiene
C02004 16 Aristolochene
C02452 16 Perillyl alcohol
C03115 16 Farnesyl triphosphate
C03428 16 Presqualene diphosphate
C04314 16 cis-1,2-Dihydronaphthalene-1,2-diol
C05615 16 Lignin
C05619 16 5-Hydroxyferulate
C06111 16 Nerolidyl diphosphate
C06205 16 1,2-Dihydronaphthalene-1,2-diol
C06394 16 (+)-delta-Cadinene
C07113 16 Acetophenone
C07271 16 Limonene-1,2-epoxide
C07717 16 3,4-Dihydroxyfluorene
C11356 16 trans,trans,cis-Geranylgeranyl diphosphate
C11409 16 (+)-trans-Carveol
C11427 16 1-Hydroxy-2-naphthaldehyde
C11713 16 beta-Naphthol
C12142 16 Vetispiradiene
C12205 16 5-Hydroxyconiferyl alcohol
C12458 16 3-Dimethylallyl-4-hydroxybenzoate
C14083 16 cis-1,2-Dihydroxy-1,2-dihydro-8-methylnaphthalene
C14093 16 1,2-Dihydroxy-8-carboxynaphthalene
C14783 16 1,2-Naphthoquinone
C00829 17 Naphthalene
C01054 17 (S)-2,3-Epoxysqualene
C01414 17 Casbene
C01767 17 (-)-Carvone
C02325 17 Sinapyl alcohol
C02485 17 (-)-Isopiperitenone
C02576 17 Perillyl aldehyde
C02646 17 4-Coumaryl alcohol
C03427 17 Prephytoene diphosphate
C03657 17 1,4-Dihydroxy-2-naphthoate
C04574 17 di-trans,poly-cis-Undecaprenyl diphosphate
C05427 17 Phytyl diphosphate
C06083 17 Tetrahymanol
C06084 17 Hopanoid
C06089 17 ent-Copalyl diphosphate
C06309 17 Diplopterol
C06310 17 Diploptene
C07114 17 Benzoyl acetate
C07189 17 2-Hydroxyacetophenone
C07276 17 Limonene-1,2-diol
C07715 17 Fluorene
C11383 17 (+)-(S)-Carvone
C11426 17 cis-4-(1'-Hydroxynaphth-2'-yl)-2-oxobut-3-enoate
C11893 17 Cembrene
C11894 17 Taxa-4(5),11(12)-diene
C11901 17 Copalyl diphosphate
C11902 17 syn-Copalyl diphosphate
C14082 17 1-Methylnaphthalene
C14092 17 cis-1,2-Dihydroxy-1,2-dihydro-8-carboxynaphthalene
C14784 17 1,2-Dihydroxy-3,4-epoxy-1,2,3,4-tetrahydronaphthalene
C14786 17 (1R,2S)-Naphthalene 1,2-oxide
C14787 17 (1S,2R)-Naphthalene 1,2-oxide
C01533 18 Syringin
C01724 18 Lanosterol
C01902 18 Cycloartenol
C04509 18 di-trans,poly-cis-Decaprenyl diphosphate
C04514 18 (1S,2S)-1,2-Dihydronaphthalene-1,2-diol
C05413 18 Phytoene
C05421 18 cis-Phytoene
C05608 18 4-Hydroxycinnamyl aldehyde
C05610 18 Sinapoyl aldehyde
C05855 18 4-Hydroxycinnamyl alcohol 4-D-glucoside
C06085 18 Triterpenoid
C06086 18 Pimaradiene
C06090 18 ent-Kaurene
C06711 18 Fluoren-9-ol
C07721 18 (+)-(3S,4R)-cis-3,4-Dihydroxy-3,4-dihydrofluorene
C07724 18 1,2-Dihydroxyfluorene
C08615 18 alpha-Amyrin
C08616 18 beta-Amyrin
C08628 18 Lupeol
C11395 18 (4R,6R)-cis-Carveol
C11408 18 (4S,6S)-cis-Carveol
C11412 18 (1R,4S)-Iso-dihydrocarvone
C11425 18 2-Hydroxy-2H-benzo[h]chromene-2-carboxylate
C11714 18 alpha-Naphthol
C11877 18 (+)-Sandaracopimaradiene
C11878 18 (-)-Abietadiene
C11879 18 Levopimaradiene
C11880 18 Neoabietadiene
C11881 18 Palustradiene
C11891 18 Aphidicol-16-ene
C11892 18 Aphidicol-15-ene
C11924 18 Perillic acid
C11937 18 (1S,4R)-1-Hydroxy-2-oxolimonene
C13309 18 2-Phytyl-1,4-naphthoquinone
C14089 18 1-Hydroxymethylnaphthalene
C14091 18 1-Naphthoic acid
C03164 19 Phenanthrene-3,4-diol
C05108 19 14-Demethyllanosterol
C05109 19 24,25-Dihydrolanosterol
C05414 19 Phytofluene
C05437 19 Zymosterol
C06712 19 Fluoren-9-one
C07725 19 2-Hydroxy-4-(2-oxo-1,3-dihydro-2H-inden-1-ylidene)but-2-enoic acid
C08980 19 Soyasapogenol B
C11405 19 (3R)-3-Isopropenyl-6-oxoheptanoate
C11410 19 (1R,2S,4S)- Neoiso-dihydrocarveol
C11411 19 (1R,2R,4S)-Iso-dihydrocarveol
C11415 19 (1S,4S)-Dihydrocarvone
C11455 19 4,4-Dimethyl-5alpha-cholesta-8,14,24-trien-3beta-ol
C11505 19 Propene
C11872 19 Kaur-16-en-18-ol
C14090 19 1-Naphthaldehyde
C01477 20 Apigenin
C02947 20 4-Coumaroylshikimate
C03526 20 O-Sinapoylglucarolactone
C03582 20 3,4',5-Trihydroxystilbene
C04468 20 (+)-cis-3,4-Dihydrophenanthrene-3,4-diol
C05110 20 4alpha-Methylcholesta-8-en-3beta-ol
C05430 20 zeta-Carotene
C05439 20 5alpha-Cholesta-7,24-dien-3beta-ol
C06561 20 Isosalipurpol
C07722 20 3,4-Dihydroxy-3,4-dihydro-9-fluorenone
C07726 20 1-Formyl-2-indanone
C08650 20 Isoliquiritigenin
C11404 20 (3R)-6-Hydroxy-3-isopropenyl-heptanoate
C11413 20 (1S,2S,4S)-Dihydrocarveol
C11416 20 (1S,2R,4S)-Neo-dihydrocarveol
C11506 20 (R)-1,2-Epoxypropane
C11507 20 (S)-1,2-Epoxypropane
C11873 20 Kaur-16-en-18-al
C15508 20 1,2-Epoxypropane
C00509 21 Naringenin
C01189 21 5alpha-Cholest-7-en-3beta-ol
C01460 21 Vitexin
C01514 21 Luteolin
C01714 21 Apigenin-6-C-glucoside
C03845 21 5alpha-Cholest-8-en-3beta-ol
C05111 21 Methostenol
C05431 21 Neurosporene
C07723 21 4-Hydroxy-9-fluorenone
C08576 21 Aureusidin
C09762 21 Liquiritigenin
C10192 21 Tricetin
C11402 21 (4R,7R)-4-Isopropenyl-7-methyl-2-oxo-oxepanone
C11874 21 Kaur-16-en-18-oic acid
C12631 21 2-Hydroxy-2,3-dihydrogenistein
C00974 22 Dihydrokaempferol
C01164 22 Cholesta-5,7-dien-3beta-ol
C01592 22 Licodione
C05631 22 Eriodictyol
C05911 22 Pentahydroxyflavanone
C06563 22 Genistein
C10208 22 Daidzein
C11875 22 ent-7alpha-Hydroxykaur-16-en-19-oic acid
C12124 22 Apiforol
C14146 22 alpha-Zeacarotene
C15525 22 2',3,4,4',6'-Pentahydroxychalcone
C00187 23 Cholesterol
C01617 23 Taxifolin
C02495 23 2'-Hydroxydaidzein
C02906 23 Dihydromyricetin
C03648 23 cis-3,4-Leucopelargonidin
C05443 23 Vitamin D3
C05903 23 Kaempferol
C05907 23 Luteoforol
C06093 23 Gibberellin A12 aldehyde
C08586 23 delta-Carotene
C11876 23 6beta,7beta-Dihydroxykaurenoic acid
C12134 23 2'-Hydroxygenistein
C15567 23 2,7,4'-Trihydroxyisoflavanone
C00389 24 Quercetin
C00599 24 Cholest-4-en-3-one
C00852 24 Chlorogenate
C01802 24 Desmosterol
C02927 24 2-Caffeoylisocitrate
C03052 24 2,3-Dihydrogossypetin
C03567 24 2'-Hydroxydihydrodaidzein
C03594 24 7alpha-Hydroxycholesterol
C03855 24 Cholesteryl-beta-D-glucoside
C05418 24 Cholesterol-5beta,6beta-epoxide
C05419 24 Cholesterol-5alpha,6beta-epoxide
C05432 24 Lycopene
C05433 24 alpha-Carotene
C05500 24 20alpha-Hydroxycholesterol
C05502 24 22beta-Hydroxycholesterol
C05904 24 Pelargonidin
C05906 24 Leucocyanidin
C05909 24 Leucodelphinidin
C09320 24 Afzelechin
C10107 24 Myricetin
C10945 24 Caffeic aldehyde
C11857 24 Gibberellin A12
C13550 24 24-Hydroxycholesterol
C01481 25 Caffeate
C01750 25 Quercitrin
C03091 25 5beta-Cholestan-3-one
C03238 25 5alpha-Cholestan-3-one
C03910 25 (24R,24'R)-Fucosterol epoxide
C04524 25 2-Protocatechoylphloroglucinolcarboxylate
C05425 25 3beta,5alpha,6beta-Cholestanetriol
C05435 25 gamma-Carotene
C05455 25 7alpha-Hydroxycholest-4-en-3-one
C05499 25 17alpha,20alpha-Dihydroxycholesterol
C05501 25 20alpha,22beta-Dihydroxycholesterol
C05905 25 Cyanidin
C05908 25 Delphinidin
C06562 25 (+)-Catechin
C08601 25 Lutein
C11860 25 Gibberellin A15 open lactone
C12127 25 (+)-Gallocatechin
C12128 25 (-)-Epiafzelechin
C12206 25 Caffeyl alcohol
C12316 25 cis-Dihydroquercetin
C15518 25 (24S)-Cholest-5-ene-3beta,7alpha,24-triol
C02373 26 4-Methylpentanal
C05138 26 17alpha-Hydroxypregnenolone
C05451 26 7alpha-Hydroxy-5beta-cholestan-3-one
C05457 26 7alpha,12alpha-Dihydroxycholest-4-en-3-one
C09727 26 (-)-Epicatechin
C11861 26 Gibberellin A24
C12136 26 (-)-Epigallocatechin
C01176 27 17alpha-Hydroxyprogesterone
C01227 27 3beta-Hydroxyandrost-5-en-17-one
C04529 27 (3S,4S)-3-Hydroxytetradecane-1,3,4-tricarboxylate
C04655 27 (2S,3S)-2-Hydroxytridecane-1,2,3-tricarboxylate
C05452 27 3alpha,7alpha-Dihydroxy-5beta-cholestane
C05453 27 7alpha,12alpha-Dihydroxy-5beta-cholestan-3-one
C05487 27 17alpha,21-Dihydroxypregnenolone
C11862 27 Gibberellin A36
C00280 28 Androst-4-ene-3,17-dione
C04295 28 Androst-5-ene-3beta,17beta-diol
C04518 28 17alpha,20alpha-Dihydroxypregn-4-en-3-one
C05139 28 16alpha-Hydroxydehydroepiandrosterone
C05444 28 3alpha,7alpha,26-Trihydroxy-5beta-cholestane
C05454 28 3alpha,7alpha,12alpha-Trihydroxy-5beta-cholestane
C05488 28 11-Deoxycortisol
C05489 28 11beta,17alpha,21-Trihydroxypregnenolone
C05497 28 21-Deoxycortisol
C11859 28 Gibberellin A37 open lactone
C00535 29 Testosterone
C00735 29 Cortisol
C05140 29 16alpha-Hydroxyandrost-4-ene-3,17-dione
C05290 29 19-Hydroxyandrost-4-ene-3,17-dione
C05445 29 3alpha,7alpha-Dihydroxy-5beta-cholestan-26-al
C05446 29 3alpha,7alpha,12alpha,26-Tetrahydroxy-5beta-cholestane
C00762 30 Cortisone
C01301 30 3alpha,7alpha,12alpha-Trihydroxy-5beta-cholestan-26-al
C02821 30 Cortisol 21-acetate
C04554 30 3alpha,7alpha-Dihydroxy-5beta-cholestanate
C05294 30 19-Hydroxytestosterone
C05297 30 19-Oxoandrost-4-ene-3,17-dione
C05471 30 11beta,17alpha,21-Trihydroxy-5beta-pregnane-3,20-dione
C00468 31 Estrone
C03588 31 4,5alpha-Dihydrocortisone
C04722 31 3alpha,7alpha,12alpha-Trihydroxy-5beta-cholestanoate
C05295 31 19-Oxotestosterone
C05469 31 17alpha,21-Dihydroxy-5beta-pregnane-3,11,20-trione
C05472 31 Urocortisol
C00951 32 Estradiol-17beta
C02537 32 Estradiol-17alpha
C05298 32 2-Hydroxyestrone
C05300 32 16alpha-Hydroxyestrone
C05470 32 Urocortisone
C05482 32 Cortol
C05141 33 Estriol
C05301 33 2-Hydroxyestradiol-17beta
C05481 33 Cortolone
C00249 35 Hexadecanoic acid
C00517 35 Hexadecanal
C00823 36 1-Hexadecanol
C01948 36 Pentadecanal
C02788 36 2-trans-Hexadecenal


      reactions:

ID generation name

R00002 2 Reduced ferredoxin:dinitrogen oxidoreductase (ATP-hydrolysing)
R00009 2 hydrogen-peroxide:hydrogen-peroxide oxidoreductase
R00086 2 ATP phosphohydrolase (protein-secreting)
R00090 2 NADH:hydrogen-peroxide oxidoreductase
R01030 2 sn-Glycero-3-phosphocholine glycerophosphohydrolase
R02591 2 sn-Glycero-3-phosphocholine cholinephosphohydrolase
R00004 3 Pyrophosphate phosphohydrolase
R00040 3 Choline:oxygen 1-oxidoreductase
R00067 3 Reduced ferredoxin:dinitrogen oxidoreductase (ATP-hydrolysing)
R00275 3 Superoxide:superoxide oxidoreductase
R00700 3 Hydrogen:NAD+ oxidoreductase
R00841 3 Glycerol-3-phosphate phosphohydrolase
R00842 3 sn-Glycerol-3-phosphate:NAD+ 2-oxidoreductase
R00845 3 sn-glycerol-3-phosphate:NADP+ 1-oxidoreductase
R00846 3 sn-Glycerol-3-phosphate:oxygen 2-oxidoreductase
R00847 3 ATP:glycerol 3-phosphotransferase
R01021 3 ATP:choline phosphotransferase
R01022 3 Choline:oxygen 1-oxidoreductase
R01034 3 Glycerol:NAD+ oxidoreductase
R01036 3 Glycerol:NAD+ oxidoreductase
R01043 3 Glycerol-2-phosphate phosphohydrolase
R01047 3 Glycerol hydro-lyase
R01048 3 Glycerol hydro-lyase
R05746 3 phosphonate:NAD+ oxidoreductase
R06871 3 Phosphocholine phosphohydrolase
R07171 3 NADH:oxygen oxidoreductase
R07298 3 glycerol-1-phosphate phosphohydrolase
R00136 4 ATP:polyphosphate phosphotransferase
R00138 4 Triphosphate phosphohydrolase
R01010 4 Glycerone phosphate phosphohydrolase (alkaline optimum)
R01011 4 ATP:glycerone phosphotransferase
R01015 4 D-Glyceraldehyde-3-phosphate ketol-isomerase
R01016 4 Glycerone-phosphate phospho-lyase
R01044 4 Pyrophosphate:glycerol 1-phosphotransferase
R01058 4 D-glyceraldehyde 3-phosphate:NADP+ oxidoreductase
R01059 4 ATP:D-glyceraldehyde 3-phosphotransferase
R01061 4 D-Glyceraldehyde-3-phosphate:NAD+ oxidoreductase(phosphorylating)
R01068 4 D-Fructose-1,6-bisphosphate D-glyceraldehyde-3-phosphate-lyase
R01069 4 D-Tagatose 1,6-bisphosphate triosephosphate lyase
R01070 4 beta-D-fructose 1,6-bisphosphate D-glyceraldehyde-3-phosphate-lyase
R01440 4 D-Xylulose-5-phosphate:formaldehyde glycolaldehydetransferase
R01752 4 D-Glyceraldehyde:NAD+ oxidoreductase
R02531 4 Lactaldehyde:NAD+ 1-oxidoreductase
R02565 4 p-cumic alcohol:NAD+ oxidoreductase
R02566 4 p-Cumic alcohol:NADP+ oxidoreductase
R02568 4 D-Fructose 1-phosphate D-glyceraldehyde-3-phosphate-lyase
R02577 4 Propane-1,2-diol:NAD+ 1-oxidoreductase
R02648 4 Glycerol 1,2-cyclic phosphate 2-glycerophosphohydrolase
R03119 4 propane-1,3-diol:NAD+ 1-oxidoreductase
R05679 4 sn-Glycerol-1-phosphate:NAD 2-oxidoreductase
R00024 5 D-Ribulose 1,5-bisphosphate carboxy-lyase (dimerizing)
R00203 5 Pyruvaldehyde:NAD+ oxidoreductase
R00602 5 Hydorogen-peroxide:hydrogen-peroxide oxidoreductase
R00604 5 Formaldehyde:NAD+ oxidoreductase
R00605 5 methanol:NAD+ oxidoreductase
R00608 5 Methanol:oxygen oxidereductase
R00614 5 Formaldehyde:formaldehyde oxidoreductase
R00756 5 ATP:D-fructose-6-phosphate 1-phosphotransferase
R00762 5 D-Fructose-1,6-bisphosphate 1-phosphohydrolase
R00764 5 Pyrophosphate:D-fructose-6-phosphate 1-phosphotransferase
R00866 5 ATP:D-fructose 1-phosphotransferase
R01014 5 Erythrulose-1-phosphate formaldehyde-lyase
R01388 5 D-Glycerate:NADP+ 2-oxidoreductase
R01511 5 D-Glycerate-3-phosphate phosphohydrolase
R01512 5 ATP:3-phospho-D-glycerate 1-phosphotransferase
R01513 5 3-Phospho-D-glycerate:NAD+ 2-oxidoreductase
R01514 5 ATP:(R)-glycerate 3-phosphotransferase
R01515 5 3-Phospho-D-glyceroyl phosphate phosphohydrolase
R01516 5 3-Phospho-D-glycerate 1,2-phosphomutase
R01518 5 2-Phospho-D-glycerate 2,3-phosphomutase
R01529 5 D-Ribulose-5-phosphate 3-epimerase
R01621 5 D-Xylulose 5-phosphate D-glyceraldehyde-3-phosphate-lyase
R01639 5 ATP:D-xylulose 5-phosphotransferase
R01662 5 3-Phospho-D-glyceroyl phosphate 2,3-phosphomutase
R01745 5 (R)-Glycerate:NAD+ oxidoreductase
R01748 5 D-Glycerate-2-phosphate phosphohydrolase
R02069 5 D-Fructose 1,6-bisphosphate phosphohydrolase
R02071 5 ATP:D-fructose-1-phosphate 6-phosphotransferase
R02073 5 Pyrophosphate:D-fructose-6-phosphate 1-phosphotransferase
R02257 5 Propane-1,2-diol:NAD+ oxidoreductase
R02260 5 (S)-Lactaldehyde:NADP+ oxidoreductase
R02376 5 Propane-1,2-diol hydro-lyase
R02504 5 Trimetaphosphate hydrolase
R02527 5 (R)-Lactaldehyde:NAD+ oxidoreductase
R02528 5
R03236 5 ATP:D-tagatose-6-phosphate 1-phosphotransferase
R04779 5 ATP:D-fructose-6-phosphate 1-phosphotransferase
R04780 5 beta-D-Fructose 1,6-bisphosphate 1-phosphohydrolase
R05850 5 L-ribulose-5-phosphate 4-epimerase
R00006 6 2-Acetolactate pyruvate-lyase (carboxylating)
R00007 6 4-Hydroxy-4-methyl-2-oxoglutarate pyruvate-lyase
R00008 6 Parapyruvate pyruvate-lyase
R00013 6 Glyoxylate carboxy-lyase (dimerizing)
R00038 6 4-Hydroxy-3-hexanone propanal-lyase
R00132 6 Carbonic acid hydro-lyase
R00200 6 ATP:pyruvate O2-phosphotransferase
R00207 6 Pyruvate:oxygen 2-oxidoreductase (phosphorylating)
R00208 6 Phosphoenolpyruvate phosphohydrolase
R00209 6 Pyruvate:NAD+ 2-oxidoreductase (CoA-acetylating)
R00211 6 Glyoxylate:oxygen oxidoreductase
R00212 6 Acetyl-CoA:formate C-acetyltransferase
R00214 6 (S)-Malate:NADP+ oxidoreductase(oxaloacetate-decarboxylating)
R00215 6 (R)-Malate:NAD+ oxidoreductase (decarboxylating)
R00217 6 Oxaloacetate carboxy-lyase
R00218 6 acetylenedicarboxylate carboxy-lyase
R00219 6
R00224 6 Pyruvate carboxy-lyase
R00226 6 (S)-2-Acetolactate pyruvate-lyase (carboxylating)
R00230 6 Acetyl-CoA:orthophosphate acetyltransferase
R00273 6 oxalate:oxygen oxidoreductase
R00276 6 Carbon-monoxide:oxygen oxidoreductase
R00307 6
R00315 6 ATP:acetate phosphotransferase
R00317 6 Acetyl phosphate phosphohydrolase
R00320 6 Pyrophosphate:acetate phosphotransferase
R00518 6 ATP:formate phosphotransferase
R00519 6 Formate:NAD+ oxidoreductase
R00521 6 Formyl-CoA hydrolase
R00522 6 Oxalate carboxy-lyase
R00658 6 2-Phospho-D-glucerate hydro-lyase
R00703 6 (S)-Lactate:NAD+ oxidoreductase
R00704 6 (R)-Lactate:NAD+ oxidoreductase
R00758 6 D-Mannitol-1-phosphate:NAD+ 5-oxidoreductase
R00760 6 ATP:D-fructose 6-phosphotransferase
R00761 6 D-Fructose-6-phosphate D-erythrose-4-phosphate-lyase
R00763 6 D-Fructose-2,6-bisphosphate 2-phosphohydrolase
R00771 6 D-Glucose-6-phosphate ketol-isomerase
R00772 6 D-Mannose-6-phosphate ketol-isomerase
R00867 6 ATP:D-fructose 6-phosphotransferase
R00868 6 D-Mannitol:NAD+ 2-oxidoreductase
R00872 6 D-Fructose 2-phosphate phosphatase
R00875 6 D-Glucitol:NAD+ 2-oxidoreductase
R00877 6 D-Mannose ketol-isomerase
R00878 6 alpha-D-Glucose ketol-isomerase
R01012 6 Phosphoenolpyruvate:glycerone phosphotransferase
R01056 6 D-Ribose-5-phosphate ketol-isomerase
R01064 6
2-Dehydro-3-deoxy-D-galactonate-6-phosphateD-glyceraldehyde-3-phosphate-lyase
R01067 6 D-Fructose 6-phosphate:D-glyceraldehyde-3-phosphate
glycolaldehydetransferase
R01142 6 Methane,NADH:oxygen oxidoreductase (hydroxylating)
R01390 6
R01393 6 Hydroxypyruvate carboxy-lyase
R01394 6 Hydroxypyruvate ketol-isomerase
R01432 6 D-Xylose ketol-isomerase
R01446 6 (S)-lactaldehyde:NAD+ oxidoreductase
R01523 6 ATP:D-ribulose-5-phosphate 1-phosphotransferase
R01524 6 D-Ribitol-5-phosphate:NAD+ 2-oxidoreductase
R01526 6 ATP:D-ribulose 5-phosphotransferase
R01528 6 6-Phospho-D-gluconate:NADP+ 2-oxidoreductase (decarboxylating)
R01530 6 D-Arabinose-5-phosphate ketol-isomerase
R01735 6 (R)-Lactaldehyde:NAD+ 2-oxidoreductase
R01749 6 D-Glycerate:NAD+ oxidoreductase (carboxylating)
R01751 6 (R,R)-Tartrate carboxy-lyase
R01819 6 D-Mannose-6-phosphate ketol-isomerase
R01830 6 beta-D-Fructose
6-phosphate:D-glyceraldehyde-3-phosphateglycolaldehyde transferase
R01896 6 Xylitol:NAD+ 2-oxidoreductase (D-xylulose-forming)
R01898 6 D-Lyxose ketol-isomerase
R02258 6 (S)-Propane-1,2-diol:NAD+ oxidoreductase
R02261 6
R02262 6 L-Fuculose-1-phosphate lactaldehyde-lyase
R02263 6 L-Rhamnulose-1-phosphate lactaldehyde-lyase
R02377 6 Propane-1,3-diol:NAD+ 1-oxidoreductase
R02439 6 ATP:L-ribulose 5-phosphotransferase
R02607 6 3-Phosphoglycerate:NAD+ 2-oxidoreductase
R02664 6
R02703 6 D-Mannitol-1-phosphate:NAD+ 5-oxidoreductase
R02731 6 D-Fructose-2,6-bisphosphate 2-phosphohydrolase
R02732 6 ATP:D-fructose-6-phosphate 2-phosphotransferase
R02740 6 alpha-D-Glucose 6-phosphate ketol-isomerase
R02754 6 5-Dehydro-4-deoxy-D-glucarate tartronate-semialdehyde-lyase
R02927 6 ATP:D-tagatose 6-phosphotransferase
R03080 6 (R)-Propane-1,2-diol:NAD+ oxidoreductase
R03081 6 2-Dehydro-3-deoxy-D-fuconate glycolaldehyde
R03127 6 Dihydroxyfumarate carboxy-lyase
R03140 6 D-Ribulose 1,5-bisphosphate carboxy-lyase (dimerizing)
R03240 6 D-Galactose 6-phosphate ketol-isomerase
R03244 6 L-ribulose-5-phosphate 3-epimerase
R03277 6
R03298 6
R03321 6 beta-D-Glucose 6-phosphate ketol-isomerase
R03920 6 ATP:D-fructose 6-phosphotransferase
R05298 6
R05338 6 D-arabino-3-Hexulose 6-phosphate formaldehyde-lyase
R05339 6
R05571 6 Galactitol-1-phosphate:NAD oxidoreductase
R05604 6 D-arabinitol:NAD 4-oxidoreductase
R05605 6
2-dehydro-3-deoxy-D-gluconate-6-phosphateD-glyceraldehyde-3-phosphate-lyase
R05607 6 D-sorbitol-6-phosphate:NAD 2-oxidoreductase
R05636 6 1-Deoxy-D-xylulose-5-phosphate pyruvate-lyase (carboxylating)
R07133 6 D-sorbitol-6-phosphate:NAD+ 2-oxidoreductase
R07281 6 3,4-Dihydroxy-2-butanone 4-phosphate synthase
R00010 7 alpha,alpha-Trehalose glucohydrolase
R00028 7 alpha-D-Glucoside glucohydrolase
R00227 7 Acetyl-CoA hydrolase
R00228 7 acetaldehyde:NAD+ oxidoreductase (CoA-acetylating)
R00229 7 Acetate:CoA ligase (ADP-forming)
R00233 7 Malonyl-CoA carboxy-lyase
R00237 7 (3S)-Citramalyl-CoA pyruvate-lyase
R00238 7 Acetyl-CoA:acetyl-CoA C-acetyltransferase
R00299 7 ATP:D-glucose 6-phosphotransferase
R00300 7 D-Glucose:NAD+ 1-oxidoreductase
R00301 7 D-Glucose:NADP+ 1-oxidoreductase
R00302 7 Pyranose:oxygen 2-oxidoreductase
R00303 7 D-Glucose-6-phosphate phosphohydrolase
R00304 7 D-Glucose-1-phosphate phosphohydrolase
R00306 7 1,4-beta-D-Glucan glucohydrolase
R00318 7 Phosphonoacetate phosphonohydrolase
R00319 7 (S)-Lactate:oxygen 2-oxidoreductase(decarboxylating)
R00324 7 Acetylpyruvate acetylhydrolase
R00325 7 (3S)-citramalate pyruvate-lyase
R00327 7 6-Acetyl-D-glucose acetylhydrolase
R00338 7 Oxaloacetate acetylhydrolase
R00339 7 (R,R)-Tartrate hydro-lyase
R00340 7 (S,S)-Tartrate hydro-lyase
R00341 7 ATP:oxaloacetate carboxy-lyase (transphosphorylating)
R00342 7 (S)-malate:NAD+ oxidoreductase
R00344 7 Pyruvate:carbon-dioxide ligase (ADP-forming)
R00345 7 Orthophosphate:oxaloacetate carboxyl-lyase (phosphorylating)
R00346 7 Pyrophosphate:oxaloacetate carboxy-lyase (transphosphorylating)
R00350 7 4-Hydroxy-4-carboxymethyl-2-oxoglutarate pyruvate-lyase
R00351 7 Citrate oxaloacetate-lyase ((pro-3S)-CH2COO- -> acetyl-CoA)
R00352 7 ATP:citrate oxaloacetate-lyase ((pro-3S)-CH2COO-
->acetyl-CoA)(ATP-dephosphorylating)
R00353 7 Malonyl-CoA:pyruvate carboxyltransferase
R00354 7 (3S)-Citryl-CoA oxaloacetate-lyase
R00360 7 (S)-Malate:oxygen oxidoreductase
R00362 7 Citrate oxaloacetate-lyase ((pro-3S)-CH2COO- -->acetate)
R00363 7 Oxaloacetate keto-enol-isomerase
R00466 7 Glyoxylate:oxygen oxidoreductase
R00468 7 Glyoxylate:NADP+ oxidoreductase (CoA-oxalylating)
R00470 7 4-Hydroxy-2-oxoglutarate glyoxylate-lyase
R00471 7 D-4-Hydroxy-2-oxoglutarate glyoxylate-lyase
R00472 7 L-Malate glyoxylate-lyase (CoA-acetylating)
R00473 7 (3S)-3-Carboxy-3-hydroxypropanoyl-CoA glyoxylate-lyase
R00475 7 (S)-2-Hydroxy-acid:oxygen 2-oxidoreductase
R00477 7 3-Oxalomalate glyoxylate-lyase
R00661 7 Phosphoenolpyruvate 2,3-phosphonomutase
R00705 7 3-Oxopropanoate:NAD+ oxidoreductase
(decarboxylating,CoA-acetylating)
R00710 7 Acetaldehyde:NAD+ oxidoreductase
R00717 7 Glycolate:NAD+ oxidoreductase
R00747 7 2-Phosphonoacetaldehyde phosphonohydrolase
R00750 7
R00753 7 (S)-Lactate acetaldehyde-lyase
R00754 7 Ethanol:NAD+ oxidoreductase
R00801 7 alpha-D-Glucoside glucohydrolase
R00802 7 alpha-D-Glucoside glucohydrolase
R00834 7 D-Sorbitol 6-phosphate:NADP+ 1-oxidoreductase
R00835 7 D-Glucose-6-phosphate:NADP+ 1-oxoreductase
R00837 7 alpha,alpha-Trehalose-6-phosphate phosphoglucohydrolase
R00838 7 Maltose-6'-phosphate 6-phosphoglucohydrolase
R00839 7 6-Phospho-beta-D-glucosyl-(1,4)-D-gluxose glucohydrolase
R00840 7 1L-myo-Inositol-1-phosphate lyase (isomerizing)
R00850 7 sn-Glycerol-3-phosphate:D-glucose 6-phosphotransferase
R00874 7 D-Glucose:D-fructose oxidoreductase
R00947 7 D-Glucose-1-phosphate phosphohydrolase
R00959 7 alpha-D-Glucose 1-phosphate 1,6-phosphomutase
R01023 7 Acetyl-CoA:choline O-acetyltransferase
R01026 7 Acetylcholine aectylhydrolase
R01050 7 ATP:D-ribose-5-phosphate 1-phosphotransferase
R01051 7 ATP:D-ribose 5-phosphotransferase
R01057 7 D-Ribose 1,5-phosphomutase
R01066 7 2-Deoxy-D-ribose-5-phosphate acetaldehyde-lyase
R01081 7 D-Ribose ketol-isomerase
R01082 7 (S)-Malate hydro-lyase
R01144 7 Oxaloacetate-4-methyl-ester oxaloacetohydrolase
R01256 7 (S)-Malate:CoA ligase (ADP-forming)
R01326 7 ATP:D-glucose 6-phosphotransferase
R01333 7 glycolaldehyde:NAD+ oxidoreductase
R01334 7 2-Phosphoglycolate phosphohydrolase
R01429 7 D-xylose:NAD+ 1-oxidoreductase
R01431 7 Xylitol:NADP+ oxidoreductase
R01447 7 (S)-Lactate:oxaloacetate oxidoreductase
R01450 7
R01541 7 ATP:2-dehydro-3-deoxy-D-gluconate 6-phosphotransferase
R01573 7 ATP:D-arabinose 5-phosphotransferase
R01577 7 D-Arabinose ketol-isomerase
R01600 7 ATP:D-glucose 6-phosphotransferase
R01602 7 alpha-D-Glucose 1-epimerase
R01641 7
Sedoheptulose-7-phosphate:D-glyceraldehyde-3-phosphateglycolaldehyde
transferase
R01718 7 Isomaltose 6-alpha-D-glucanohydrolase
R01737 7 ATP:D-Gluconate 6-phosphotransferase
R01761 7 L-Arabinose ketol-isomerase
R01781 7 Glycol:NAD+ oxidoreductase
R01782 7 2-Dehydro-3-deoxy-D-pentanoate glycoaldehyde-lyase
R01784 7 2-Dehydro-3-deoxy-L-pentanoate glycolaldehyde
R01785 7 L-Xylulose 1-phosphate lactaldehyde-lyase
R01786 7 ATP:D-glucose 6-phosphotransferase
R01787 7 alpha-D-Glucose:NADP+ 1-oxidoreductase
R01788 7 alpha-D-Glucose 6-phosphate phosphohydrolase
R01817 7 D-mannitol-1-phosphate:NADP+ 6-oxidoreductase
R01818 7 D-Mannose 6-phosphate 1,6-phosphomutase
R01825 7 D-erythrose 4-phosphate:NAD+ oxidoreductase
R01826 7
Phosphoenolpyruvate:D-erythrose-4-phosphateC-(1-carboxyvinyl)transferase
(phosphate hydrolysing,2-carboxy-2-oxoethyl-forming)
R01827 7
Sedoheptulose-7-phosphate:D-glyceraldehyde-3-phosphateglyceronetransferase
R01829 7 Sedoheptulose 1,7-bisphosphate D-glyceraldehyde-3-phosphate-lyase
R01893 7 Ribitol:NAD+ 2-oxidoreductase
R01901 7 ATP:L-xylulose 5-phosphotransferase
R01908 7 Oxalyl-CoA carboxy-lyase
R02032 7 6-Phospho-2-dehydro-D-gluconate:NAD+ 2-oxidoreductase
R02035 7 6-Phospho-D-glucono-1,5-lactone lactonohydrolase
R02036 7 6-Phospho-D-gluconate hydro-lyase
R02136 7 ATP:xylitol 5-phosphotransferase
R02167 7 D-Mannitol-1-phosphate phosphohydrolase
R02279 7 5-Dehydro-4-deoxy-D-glucarate hydro-lyase (decarboxylating)
R02419 7 (R)-Malate hydro-lyase
R02441 7 L-Arabitol:NAD+ 2-oxidoreductase (L-ribulose-forming)
R02544 7 meso-tartrate:NAD+ oxidoreductase
R02545 7 meso-Tartaric acid:NAD+ oxidoreductase
R02546 7 (R,R)-Tartrate epimerase
R02728 7 beta-D-Glucose 1-phosphate 1,6-phosphomutase
R02730 7 D-Fructose-2,6-bisphosphate 6-phosphohydrolase
R02736 7 beta-D-Glucose-6-phosphate:NADP+ 1-oxoreductase
R02739 7 alpha-D-Glucose 6-phosphate ketol-isomerase
R02752 7 D-Glucarate hydro-lyase
R02865 7 ATP:D-hexose 6-phosphotransferase
R02866 7 Sorbitol-6-phosphate phosphohydrolase
R02928 7 Galactitol:NAD+ 2-oxidoreductase
R02947 7 2-Acetolactate carboxy-lyase
R02948 7 (S)-2-Hydroxy-2-methyl-3-oxobutanoate carboxy-lyase
R03014 7 ATP:L-rhamnulose 1-phosphotransferase
R03051 7 2,3-Dihydroxy-3-methylbutanoate:NADP+ oxidoreductase (isomerizing)
R03052 7 2-Acetolactate methylmutase
R03128 7
R03234 7
R03241 7 ATP:L-fuculose 1-phosphotransferase
R03254 7
2-Dehydro-3-deoxy-D-octonate-8-phosphateD-arabinose-5-phosphate-lyase
(pyruvate-phosphorylating)
R03387 7 ATP:2-dehydro-3-deoxy-galactonokinase
R03671 7 D-Fuconate hydro-lyase
R03774 7 L-Rhamnonate hydro-lyase
R03921 7 Sucrose 6-phosphate fructohydrolase
R03995 7
R04177 7 2-Hydroxyethylenedicarboxylate hydro-lyase
R04417 7
R04439 7 (R)-2,3-Dihydroxy-3-methylbutanoate:NADP+
oxidoreductase(isomerizing)
R05071 7 (S)-2-Acetolactate methylmutase
R05078 7
R05147 7 galactitol-1-phosphate:NAD+ oxidoreductase
R05297 7
R05351 7
R05380 7 Acetaldehyde hydro-lyase
R05508 7
R05608 7 D-galactarate hydro-lyase
R05688 7 1-Deoxy-D-xylulose-5-phosphate isomeroreductase
R05698 7 Mannitol:oxygen oxidoreductase (cyclizing)
R05831 7 xylitol:NAD oxidoreductase
R05864 7 4-Hydroxy-2-oxohexanoate hydro-lyase
R06180 7
R06973 7
R07125 7 3-dehydro-L-gulonate-6-phosphate carboxy-lyase
R07134 7 D-arabinitol:NAD+ 2-oxidoreductase (D-ribulose-forming)
R07135 7 mannitol:NAD+ 1-oxidoreductase
R07152 7 xylitol:oxygen oxidoreductase
R07183 7 acetylacetone:oxygen oxidoreductase
R07246 7
sedoheptulose-7-phosphate:D-glyceraldehyde-3-phosphateglycolaldehydetransferase
R07290 7 formyl-CoA:oxalate CoA-transferase
R07324 7 1D-myo-inositol-3-phosphate lyase (isomerizing)
R07346 7 D-glucitol:NADP+ oxidoreductase
R07378 7
sedoheptulose-7-phosphate:D-glyceraldehyde-3-phosphateglyceronetransferase
R07399 7
R00015 8 Sucrose:sucrose 1F-beta-D-fructosyltransferase
R00016 8 D-Glucose-1-phosphate:D-glucose-1-phosphate 6-phosphotransferase
R00026 8 beta-D-Glucoside glucohydrolase
R00264 8 2,5-dioxopentanoate:NADP+ 5-oxidoreductase
R00402 8 succinate:NAD+ oxidoreductase
R00740 8 3-Oxopropanoate:NADP+ oxidoreductase
(decarboxylating,CoA-acetylating)
R00742 8 Acetyl-CoA:carbon-dioxide ligase (ADP-forming)
R00743 8 Acetyl-CoA:malonate CoA-transferase
R00744 8
R00803 8 Sucrose:orthophosphate alpha-D-glucosyltransferase
R00805 8 Sucrose-6-phosphate phosphohydrolase
R00810 8 Sucrose glucosylmutase
R00949 8 ATP:D-glucose-1-phosphate 6-phosphotransferase
R00952 8 Cellobiose:orthophosphate alpha-D-glucosyltransferase
R00953 8 3-beta-D-Glucosylglucose:orthophosphate alpha-D-glucosyltransferase
R00957 8
alpha-D-Glucose-1-phosphate:alpha-D-glucose-1-phosphate4-alpha-D-glucosyltransferase
(dephosphorylating)
R00960 8 D-Glucose-1-phosphate:D-glucose-1-phosphate 6-phosphotransferase
R01079 8 D-Ribose:NADP+ 1-oxidoreductase
R01085 8 3-Fumarylpyruvate acylhydrolase
R01087 8 Maleate cis-trans-isomerase
R01093 8 D-Galactose:NAD+ 1-oxidoreductase
R01182 8 ATP:myo-inositol 1-phosphotransferase
R01185 8 myo-Inositol 1-phosphate phosphahydrolase
R01187 8 1D-myo-Inositol 3-phosphate phosphahydrolase
R01209 8 2,3-Dihydroxy-3-methylbutanoate hydro-lyase
R01322 8 Citrate:CoA ligase (ADP-forming)
R01323 8 Acetyl-CoA:citrate CoA-transferase
R01324 8 Citrate hydro-lyase
R01325 8 Citrate hydro-lyase
R01335 8
R01336 8 Carboxymethyloxysuccinate glycolate-lyase
R01358 8 Acetoacetyl-CoA hydrolase
R01359 8 Acetoacetyl-CoA:acetate CoA-transferase
R01441 8 ATP:cellobiose 6-phosphotransferase
R01442 8 Cellobiose:oxygen 1-oxidoreductase
R01444 8 1,4-beta-D-Glucan glucohydrolase
R01445 8 Cellobiose 2-epimerase
R01519 8 D-Glucono-1,5-lactone lactonohydrolase
R01520 8 beta-D-Glucose:NAD+ 1-oxoreductase
R01522 8 beta-D-Glucose:oxygen 1-oxidoreductase
R01538 8 D-Gluconate hydro-lyase
R01540 8 D-Altronate hydro-lyase
R01542 8 2-Dehydro-3-deoxy-D-gluconate:NAD+ 5-oxidoreductase
R01543 8 2-Dehydro-3-deoxy-D-gluconate:NADP+ 6-oxidoreductase
R01555 8 Maltose:orthophosphate 1-beta-D-glucosyltransferase
R01556 8 Acetyl-CoA:maltose O-acetyltransferase
R01557 8 Maltose alpha-D-glucosylmutase
R01574 8 D-Arabinose:NAD+ 1-oxidoreductase
R01576 8 3-Deoxy-D-manno-octulosonate D-arabinose-lyase
R01604 8 3-Oxopropanoate:NAD+ oxidoreductase
R01608 8 3-hydroxypropanoate:NAD+ oxidoreductase
R01610 8
5-Dehydro-2-deoxy-D-glyconate-6-phosphatemalonate-semialdehyde-lyase
R01611 8 3-Oxopropanoate hydro-lyase
R01660 8
3-phospho-D-glyceroyl-phosphate:D-glucose-1-phosphate6-phosphotransferase
R01694 8 L-Sorbose:NADP+ 5-oxidoreductase
R01695 8 L-Sorbose:oxygen 5-oxidoreductase
R01719 8
R01738 8 D-Gluconate:NAD+ 5-oxidoreductase
R01739 8 D-gluconate:NADP+ oxidoreductase
R01754 8 ATP:L-arabinose 1-phosphotransferase
R01756 8 D-threo-Aldose:NAD+ 1-oxidoreductase
R01757 8 L-Arabinose:NAD+ 1-oxidoreductase
R01758 8 L-Arabitol:NAD+ 1-oxidoreductase
R01843 8 ATP:Sedoheptulose 7-phosphate 1-phosphotransferase
R01844 8 ATP:sedoheptulose 7-phosphate
R01845 8 Sedoheptulose 1,7-bisphosphate 1-phosphohydrolase
R01902 8 ATP:L-rhamnulose 1-phosphotransferase
R01903 8 L-Arabitol:NAD+ 4-oxidoreductase (L-xylulose-forming)
R01905 8 3-Dehydro-L-gulonate carboxy-lyase
R01906 8
R01975 8 (S)-3-Hydroxybutanoyl-CoA:NAD+ oxidoreductase
R01977 8 (R)-3-Hydroxybutanoyl-CoA:NADP+ oxidoreductase
R01978 8 (S)-3-Hydroxy-3-methylglutaryl-CoA
acetoacetyl-CoA-lyase(CoA-acetylating)
R01981 8 uronate:NAD+ 1-oxidoreductase
R02278 8 2-Dehydro-3-deoxy-L-arabinonate hydro-lyase
R02299 8 alpha-D-Ribose 1-phosphate 1,6-phosphomutase
R02427 8 D-Xylonolactone lactonohydrolase
R02429 8 D-Xylonate hydro-lyase
R02437 8 L-Rhamnose ketol-isomerase
R02491 8 L-Citramalyl-CoA hydro-lyase
R02522 8 L-Arabinonate hydro-lyase
R02547 8 trans-2,3-Epoxysuccinate hydrolase
R02601 8
R02658 8 ATP:2-dehydro-D-gluconate 6-phosphate
R02727 8 alpha,alpha-Trehalose:orthophosphate beta-D-glucosyltransferase
R02749 8 2-Deoxy-D-ribose 1-phosphate 1,5-phosphomutase
R02750 8
R02778 8 Trehalose-6-phosphate phosphohydrolase
R02855 8 (R)-Acetoin:NAD+ oxidoreductase
R02946 8 (R,R)-Butane-2,3-diol:NAD+ oxidoreductase
R02949 8 (R)-Acetoin racemase
R02955 8 Acetyl-CoA:citramalate CoA-transferase
R02957 8 D-Glucuronolactone:NAD+ oxidoreductase
R02963 8 Lactoyl-CoA hydro-lyase
R03032 8 D-Arabinonate hydro-lyase
R03033 8 D-Galactonate hydro-lyase
R03083 8 2-Dehydro-3-deoxy-D-arabino-heptonate 7-phosphate
phosphate-lyase(cyclyzing)
R03153 8 Acetyl-CoA:citramalate CoA-transferase
R03163 8 L-Fucose ketol-isomerase
R03256 8 Lactose 6-phosphate 6-phosphogalactohydrolase
R03330 8 D-myo-Inositol-1,3-bisphosphate 3-phosphohydrolase
R03331 8 sn-Glycero-3-phospho-1-inositol inositolphosphohydrolase
R03333 8 1D-myo-Inositol-1,2-cyclic-phosphate 2-inositolphosphohydrolase
R03350 8 3-Deoxy-D-manno-octulosonate-8-phosphate 8-phosphohydrolase
R03693 8 (S)-2-Methylmalate hydro-lyase
R03772 8 L-rhamno-1,4-lactone lactonohydrolase
R03896 8 (R)-2-Methylmalate hydro-lyase
R04048 8
R04053 8 3-phosphonopyruvate carboxy-lyase
R04210 8 4-phospho-D-erythronate:NAD+ 2-oxidoreductase
R04223 8
R04372 8 D-myo-Inositol-3,4-bisphosphate 4-phosphohydrolase
R04375 8
R04399 8
R04440 8 (R)-2,3-Dihydroxy-3-methylbutanoate:NADP+
oxidoreductase(isomerizing)
R04441 8 (R)-2,3-Dihydroxy-3-methylbutanoate hydro-lyase
R04488 8
R04781 8 4-Carboxy-4-hydroxy-2-oxoadipate hydro-lyase
R05204 8
R05296 8 2-Hydroxy-5-methyl-cis,cis-muconic semialdehyde formylhydrolase
R05374 8 2-Oxo-5-methyl-cis-muconate carboxy-lyase
R05378 8 2-Deoxy-5-keto-D-gluconic acid 6-phosphate
Dihydroxyacetonephosphate-lyase
R05444 8
R05576 8 (S)-3-Hydroxybutanoyl-CoA:NADP+ oxidoreductase
R05606 8 D-mannonate hydro-lyase
R05645 8
R05767 8 trehalose 6-phosphate:phosphate b-D-glucosyltransferase
R05842 8 ethylene oxide hydrolase
R05865 8 2-Hydroxy-5-methyl-cis,cis-muconic-semialdehyde formylhydrolase
R06510 8
R06836 8 Ribose 1,5-biphosphokinase
R07127 8 ATP:3-dehydro-L-gulonate 6-phosphotransferase
R07145 8 L-iditol:NAD+ 2-oxidoreductase
R07148 8 D-threo-aldose:NAD+ 1-oxidoreductase
R07253 8 acyl-CoA:malonyl-CoA C-acyltransferase
(decarboxylating,oxoacyl-reducing, thioester-hydrolysing and cyclizing)
R07264 8 2-alpha-D-glucosyl-D-glucose:phosphate beta-D-glucosyltransferase
R07265 8 alpha,alpha-trehalose:phosphate alpha-D-glucosyltransferase
R07279 8 ATP:myo-inositol 1-phosphotransferase
R00265 9 2-Oxoglutarate:NADP+ 2-oxidoreductase (CoA-succinylating)
R00268 9 Oxalosuccinate:NADP+ oxidoreductase (decarboxylating)
R00271 9 2-Hydroxybutane-1,2,4-tricarboxylate
2-oxoglutarate-lyase(CoA-acetylating)
R00272 9 2-Oxoglutarate carboxy-lyase
R00405 9 Succinate:CoA ligase (ADP-forming)
R00406 9
R00407 9 Succinyl-CoA hydrolase
R00409 9 (2S,3R)-3-Hydroxybutane-1,2,3-tricarboxylate pyruvate-lyase
R00410 9 Succinyl-CoA:3-oxo-acid CoA-transferase
R00474 9 2-Hydroxy-3-oxoadipate glyoxylate-lyase (carboxylating)
R00479 9 Isocitrate glyoxylate-lyase
R00709 9 Isocitrate:NAD+ oxidoreductase (decarboxylating)
R00713 9 Succinate-semialdehyde:NAD+ oxidoreductase
R00871 9 D-Fructose:NADP+ 5-oxidoreductase
R00919 9
R01092 9 ATP:D-galactose 1-phosphotransferase
R01094 9 D-Galactose:NAD+ 1-oxidoreductase
R01096 9 D-Galactose:NADP+ 1-oxidoreductase
R01098 9 D-Galactose:oxygen 6-oxidoreductase
R01099 9 D-Galactose:oxygen 6-oxidoreductase
R01100 9 Lactose galactohydrolase
R01101 9 alpha-D-Glucoside glucohydrolase
R01103 9 Raffinose galactohydrolase
R01104 9 Galactosylglycerol galactohydrolase
R01183 9 myo-Inositol:NAD+ 2-oxidoreductase
R01184 9 myo-Inositol:oxygen oxidoreductase
R01186 9 myo-Inositol 4-phosphate phosphahydrolase
R01193 9 sn-Glycero-3-phospho-1-inositol glycerophosphohydrolase
R01194 9 1-alpha-D-Galactosyl-myo-inositol galactohydrolase
R01210 9 3-Methyl-2-oxobutanoate:NAD+
oxidoreductase(CoA-mehtylpropanoylating)
R01211 9 (R)-3,3-Dimethylmalate:NAD+ oxidoreductase (decarboxylating)
R01213 9 3-Carboxy-3-hydroxy-4-methylpentanoate
3-methyl-2-oxobutanoate-lyase(CoA-acetylating)
R01216 9 2-Hydroxy-2-isopropylbutanedioate formaldehyde-lyase
R01329 9 Epimelibiose galactohydrolase
R01360 9 (S)-3-Hydroxy-3-methylglutaryl-CoA acetoacetate-lyase
R01361 9 (R)-3-Hydroxybutanoate:NAD+ oxidoreductase
R01364 9 4-Fumarylacetoacetate fumarylhydrola
R01366 9 Acetoacetate carboxy-lyase
R01367 9 Acetoacetate hydro-lyase
R01483 9 D-Glucuronolactone lactonohydrolase
R01559 9 Succinyl-CoA:oxalate CoA-transferase
R01632 9 Protocatechuate:oxygen 4,5-oxidoreductase (decyclizing)
R01678 9 Lactose galactohydrolase
R01679 9 Lactose 6-phosphate galactohydrolase
R01872 9 Quinate:NAD+ 5-oxidoreductase
R01899 9 Isocitrate:NADP+ oxidoreductase (decarboxylating)
R01900 9 Isocitrate hydro-lyase
R01980 9 ATP:D-galacturonate 1-phosphotransferase
R01983 9 D-Galacturonate ketol-isomerase
R01984 9
R02081 9 (R)-Mevalonate:NAD+ oxidoreductase (CoA-acetylating)
R02083 9 (S)-3-Hydroxy-3-methylglutaryl-CoA hydrolase
R02084 9 succinyl-CoA:3-hydroxy-3-methylglutarate CoA-transferase
R02085 9 (S)-3-Hydroxy-3-methylglutaryl-CoA hydro-lyase
R02243 9 cis-Aconitate carboxy-lyase
R02244 9 trans-Aconitate delta2-delta3-isomerase
R02343 9 Acetoin:NAD+ oxidoreductase
R02404 9 Itaconate:CoA ligase (ADP-forming)
R02407 9 Succinyl-CoA:citramalate CoA-transferase
R02428 9 D-Xylono-1,4-lactone lactonohydrolase
R02438 9
R02454 9 D-Mannonate:NAD+ 5-oxidoreductase
R02455 9 D-Mannonate:NAD+ 6-oxidoreductase
R02490 9 Citramalyl-CoA hydro-lyase
R02525 9 L-Arabinono-1,5-lactone lactonohydrolase
R02526 9 L-Arabinono-1,4-lactone lactonohydrolase
R02555 9 D-Altronate:NAD+ 3-oxidoreductase
R02602 9 4-Oxalocrotonate carboxy-lyase
R02603 9
R02604 9
R02637 9 3-Dehydro-L-gulonate:NAD+ 2-oxidoreductase
R02640 9 L-Gulonate:NAD+ 3-oxidoreductase
R02659 9
R02714 9 D-Arabinono-1,4-lactone lactonohydrolase
R02715 9 D-Arabinono-1,4-lactone:oxygen oxidoreductase
R02926 9 Melibiitol galactohydrolase
R02940 9 2-Propyn-1-al:NAD+ oxidoreductase
R03026 9 (S)-3-Hydroxybutanoyl-CoA hydro-lyase
R03027 9 (3R)-3-Hydroxybutanoyl-CoA hydro-lyase
R03034 9 D-Galactono-1,4-lactone hydroxyacylhydrolase
R03045 9 3-Hydroxypropionyl-CoA hydro-lyase
R03084 9 3-Dehydroquinate hydro-lyase
R03154 9 Succinyl-CoA:citramalate CoA-transferase
R03157 9
R03158 9
R03161 9 ATP:6-deoxy-L-galactose 1-phosphotransferase
R03183 9 L-Gulono-1,4-lactone:NADP+ 1-oxidoreductase
R03246 9 1,2,3-Trihydroxybenzene:oxygen 1,2-oxidoreductase (decyclizing)
R03276 9 (S)-3-Hydroxybutanoyl-CoA 3-epimerase
R03427 9 D-myo-Inositol 1,3,4-trisphosphate 1-phosphohydrolase
R03567 9 6-Methylsalicylate carboxy-lyase
R03694 9
R03695 9
R03702 9 Triacetolactone lactonohydrolase
R03707 9 (S,S)-Butane-2,3-diol:NAD+ oxidoreductase
R03801 9 1,4-beta-D-Glucan glucohydrolase
R03819 9 ATP:sedoheptulose 7-phosphate
R03868 9 3-Maleylpyruvate cis-trans-isomerase
R03897 9
R03898 9
R03942 9 L-Rhamnofuranose:NAD+ 1-oxidoreductase
R03966 9
R04351 9 ATP:5-dehydro-2-deoxy-D-gluconate 6-phosphotransferase
R04383 9 5-Dehydro-4-deoxy-D-glucuronate ketol-isomerase
R04453 9
4-Carboxy-2-hydroxy-cis,cis-muconate-6-semialdehyde:NADP+6-oxidoreductase
R04482 9 4-Carboxy-2-oxo-3-hexenedioate delta2,delta4-2-oxo,delta3-isomerase
R04489 9 2-Hydroxy-2-hydropyrone-4,6-dicarboxylate lyase (decyclizing)
R04919 9
R05138 9
R05295 9 4-Methylcatechol:oxygen 2,3-oxidoreductase(decyclizing)
R05353 9
R05389 9 2-Hydroxy-5-methyl-cis,cis-muconate
2-Oxo-5-methyl-cis-muconateisomerase
R05509 9
R05595 9
R05646 9
R05661 9
R05683 9 L-Idonate:NAD oxidoreductase
R05823 9 2-dehydro-D-gluconate:NADP+ 2-oxidoreductase
R06789 9
R07132 9 D-galactose:NADP+ 1-oxidoreductase
R07343 9 myo-inositol-phosphate phosphohydrolase
R07413 9
R00039 10 Raffinose:raffinose alpha-D-galactosyltransferase
R00048 10 (R)-3-((R)-3-Hydroxybutanoyloxy)-butanoate
hydroxybutanoylhydrolase
R00064 10 4-(4-Deoxy-beta-D-gluc-4-enuronosyl)-D-galacturonate lyase
R00816 10 Catechol:oxygen 2,3-oxidoreductase(decyclizing)
R00822 10 Protocatechuate carboxy-lyase
R00829 10 Succinyl-CoA:acetyl-CoA C-acyltransferase
R00833 10 (R)-2-Methyl-3-oxopropanoyl-CoA CoA-carbonylmutase
R00920 10 Propanoate:CoA ligase (ADP-forming)
R00921 10 acetyl-CoA:phosphate acetyltransferase
R00922 10 2-Methyl-3-oxopropanoate:NAD+ oxidoreductase (CoA-propanoylating)
R00923 10 (S)-2-Methyl-3-oxopropanoyl-CoA carboxy-lyase
R00927 10 Propanoyl-CoA:acetyl-CoA C-acyltransferase
R00928 10 Acetyl-CoA:propanoate CoA-transferase
R00930 10 (S)-2-Methyl-3-oxopropanoyl-CoA:pyruvate carboxyltransferase
R00931 10 2-Methylcitrate oxaloacetate-lyase
R00932 10 2-Hydroxyglutarate glyoxylate-lyase (CoA-propanoylating)
R00934 10
R00935 10 (S)-Methylmalonate semialdehyde:NAD+
oxidoreductase(CoA-propanoylating)
R00994 10
R01171 10 Butanoyl-CoA:(acceptor) 2,3-oxidoreductase
R01181 10 2-Methylpropanoyl-CoA CoA-carbonylmutase
R01296 10 4-hydroxybenzoate,NAD(P)H:oxygen oxidoreductase (3-hydroxylating)
R01449 10 Acetyl-CoA:propanoate CoA-transferase
R01475 10 ATP:D-glucuronate 1-phosphotransferase
R01476 10 ATP:D-glucuronate 1-phosphotransferase
R01481 10 L-Gulonate:NADP+ 6-oxidoreductase
R01482 10 D-Glucuronate ketol-isomerase
R01484 10 D-Glucurono-6,2-lactone lactonohydrolase
R01550 10 Propan-2-ol:NADP+ oxidoreductase
R01627 10 3-Dehydroshikimate hydro-lyase
R01628 10 3-hydroxybenzoate,NADPH:oxygen oxidoreductase (4-hydroxylating)
R01629 10
R01631 10 Protocatechuate:oxygen 3,4-oxidoreductase (decyclizing)
R01633 10
(3S,4R)-3,4-dihydroxycyclohexa-1,5-diene-1,4-dicarboxylate:NAD+oxidoreductase
R01634 10 3,4-Dihydroxyphthalate carboxy-lyase
R01635 10 4,5-Dihydroxyphthalate carboxy-lyase
R01644 10 4-Hydroxybutanoate:NAD+ oxidoreductase
R01645 10 4-hydroxy-2-oxo-heptandioate succinate semialdehyde-lyase
R01647 10
R01859 10 Propanoyl-CoA:carbon-dioxide ligase (ADP-forming)
R02245 10 ATP:(R)-mevalonate 5-phosphotransferase
R02246 10 (R)-Mevalonate:NAD+ oxidoreductase
R02344 10 (S,S)-Butane-2,3-diol:NAD+ oxidoreductase
R02345 10 3-Hydroxybutan-2-one:D-ribose-5-phosphate aldehydetransferase
R02410 10 Raffinose fructohydrolase
R02411 10
1-alpha-D-Galactosyl-myo-inositol:sucrose6-alpha-D-galactosyltransferase
R02472 10 (R)-Pantoate:NADP+ 2-oxidoreductase
R02656 10 Gentisate:oxygen 1,2-oxidoreductase (decyclizing)
R02660 10 2-Methylpropanoyl-CoA:(acceptor) 2,3-oxidoreductase
R02762 10 2-Hydroxymuconate semialdehyde:NAD+ 6-oxidoreductase
R02763 10
R02782 10 2,4,6/3,5-Pentahydroxycyclohexanone hydro-lyase
R02933 10 L-Gulono-1,4-lactone lactonohydrolase
R02956 10 Succinyl-CoA:citramalate CoA-transferase
R03028 10 Glutaconyl-1-CoA carboxy-lyase
R03031 10 Vinylacetyl-CoA delta3-delta2-isomerase
R03181 10 4-Maleylacetoacetate cis-trans-isomerase
R03184 10 L-gulono-1,4-lactone:oxygen 3-oxidoreductase
R03198 10 (R)-4-dehydropantoate:NAD+ 4-oxidoreductase
R03247 10 Gallate carboxy-lyase
R03393 10 D-myo-Inositol-1,4-bisphosphate 1-phosphohydrolase
R03418 10 1-alpha-D-Galactosyl-myo-inositol:raffinose galactosyltransferase
R03428 10 ATP:1D-myo-inositol-1,3,4-trisphosphate 5-phosphotransferase
R03429 10 ATP:1D-myo-inositol-1,3,4-trisphosphate 6-phosphotransferase
R03430 10 D-myo-Inositol 1,3,4,5-tetrakisphosphate 5-phosphohydrolase
R03444 10 2-Hydroxybutane-1,2,4-tricarboxylate hydro-lyase
R03550 10 Gallate:oxygen 4,5-oxidoreductase (decyclizing)
R03562 10 Toluene,NADPH:oxogen oxidoreductase (2-hydroxylating)
R03566 10 3-Cresol,NADPH:oxogen oxidoreductase (2-hydroxylating)
R03616 10 Galactosylglycerol galactohydrolase
R03634 10
R03802 10 1,4-beta-D-Glucan glucohydrolase
R03968 10 2-Isopropylmalate hydro-lyase
R04089 10 3-Methylcatechol:oxygen 2,3-oxidoreductase(decyclizing)
R04138 10 3-Methylcrotonoyl-CoA:carbon-dioxide ligase (ADP-forming)
R04277 10 2-Pyrone-4,6-dicarboxylate lactonohydrolase
R04278 10 2-Hydroxy-2-hydropyrone-4,6-dicarboxylate:NAD+ 6-oxidoreductase
R04376 10
R04382 10 4-(4-Deoxy-alpha-D-gluc-4-enuronosyl)-D-galacturonate lyase
R04425 10 (2S,3R)-3-Hydroxybutane-1,2,3-tricarboxylate hydro-lyase
R04515 10
R04784 10
R04785 10 L-Dehydroascorbate lactonohydrolase
R05076 10
R05119 10 3-Butyn-1-al:NAD+ oxidoreductase
R05250 10
R05274 10 vanillate:oxygen oxidoreductase (demethylating)
R05292 10
cis-1,2-Dihydroxy-4-methylcyclohexa-3,5-diene-1-carboxylate:NAD+oxidoreductase
(decarboxylating)
R05299 10 4-Methylcatechol:oxygen 1,2-oxidoreductase(decyclizing)
R05362 10 2-Hydroxy-6-oxoocta-2,4,7-trienoate formylhydrolase
R05373 10 Methylmalonyl-CoA carboxy-lyase
R05549 10
R05647 10
R05659 10
R05660 10
R06788 10
R06847 10 shikimate:NAD+ 3-oxidoreductase
R06939 10 salicylate,NADH:oxygen
oxidoreductase(1-hydroxylating,decarboxylating)
R06987 10 Acetyl-CoA:formate C-acetyltransferase
R00053 11 Tannin acylhydrolase
R00058 11 1,2-Benzenediol:oxygen oxidoreductase
R00068 11 L-Ascorbate:oxygen oxidoreductase
R00080 11 Catechol:oxygen oxidoreductase (dimerizing)
R00644 11 L-Ascorbate:hydrogen-peroxide oxidoreductase
R00647 11
R00812 11 cis-1,2-dihydrobenzene-1,2-diol:NAD+ oxidoreductase
R00813 11
cis-1,2-dihydroxycyclohexa-3,5-diene-1-carboxylate:NAD+oxidoreductase
R00814 11 trans-1,2-dihydrobenzene-1,2-diol:NADP+ oxidoreductase
R00815 11 phenol,NADPH:oxogen oxidoreductase (2-hydroxylating)
R00817 11 Catechol:oxygen 1,2-oxidoreductase(decyclizing)
R00818 11 salicylate,NADH:oxygen oxidoreductase
(1-hydroxylating,decarboxylating)
R00819 11 Benzoate,NADH:oxygen oxidoreductase
(1,2-hydroxylating,decarboxylating)
R00820 11 1,6-dihydroxycyclohexa-2,4-diene-1-carboxylate:NAD+
oxidoreductase(decarboxylating)
R00821 11 2,3-Dihydroxybenzoate carboxy-lyase
R00995 11
R00998 11 (R)-2-Ethylmalate 2-oxobutanoyl-lyase (CoA-acylating)
R01000 11 2-Hydroxybutyrate:NAD+ oxidoreductase
R01172 11 butyraldehyde:NAD+ oxidoreductase (CoA-acetylating)
R01174 11 Butanoyl-CoA:orthophosphate butanoyltransferase
R01177 11 Acetyl-CoA:acetyl-CoA C-acetyltransferase
R01179 11 Butanoyl-CoA:acetate CoA-transferase
R01180 11 3-Ethylmalate glyoxylate-lyase (CoA-butanoylating)
R01238 11 4-Hydroxybenzoate carboxy-lyase
R01293 11 4-hydroxybenzaldehyde:NAD+ oxidoreductase
R01295 11 benzoate,NADPH:oxygen oxidoreductase(4-hydroxylating)
R01297 11 4-hydroxybenzoate,NADH:oxygen oxidoreductase
(1-hydroxylating,decarboxylating)
R01301 11 4-Hydroxybenzoyl-CoA hydrolase
R01302 11
R01305 11 2,4'-Dihydroxyacetophenone oxidoreductase (C-C-bond-cleaving)
R01308 11
R01353 11 ATP:acetate phosphotransferase
R01355 11 2,3-Dimethylmalate pyruvate-lyase
R01365 11 Butanoyl-CoA:acetoacetate CoA-transferase
R01507 11 2,3-Dihydroxybenzoate:oxygen 3,4-oxidoreductase (decyclizing)
R02047 11 3-Hydroxy-2-methylpropanoate:NAD+ oxidoreductase
R02412 11 ATP:shikimate 3-phosphotransferase
R02414 11 Shikimate:NADP+ 5-oxidoreductase
R02471 11
R02489 11 Gentisate carboxy-lyase
R02519 11 Homogentisate:oxygen 1,2-oxidoreductase (decyclizing)
R02550 11
R02589 11 3-hydroxybenzoate,NADH:oxygen oxidoreductase (6-hydroxylating)
R02655 11 Gentisate aldehyde:NAD+ oxidoreductase
R02657 11
R02764 11 (S)-Methylmalonyl-CoA hydrolase
R02765 11 (R)-2-Methyl-3-oxopropanoyl-CoA 2-epimerase
R02990 11 Succinyl-CoA:3-oxoadipate CoA-transferase
R03245 11 ATP:(R)-5-phosphomevalonate phosphotransferase
R03307 11 2-Carboxy-2,5-dihydro-5-oxofuran-2-acetate lyase (decyclizing)
R03308 11 3-Carboxy-2,5-dihydro-5-oxofuran-2-acetate lyase (decyclizing)
R03369 11
3-(2-hydroxyphenyl)propanoate,NADH2:oxygenoxidoreductase(3-hydroxylating)
R03381 11 3-Oxopropanoate:NAD+ oxidoreductase
(decarboxylating,CoA-acetylating)
R03383 11
R03394 11 D-myo-Inositol-1,4,5-trisphosphate 5-phosphohydrolase
R03433 11 ATP:1D-myo-inositol-1,4,5-trisphosphate 3-phosphotransferase
R03434 11 D-myo-Inositol 1,3,4,5-tetrakisphosphate 3-phosphohydrolase
R03478 11 ATP:1D-myo-inositol-1,3,4,6-tetrakisphosphate 5-phosphotransferase
R03549 11 Gallate:oxygen 3,4-oxidoreductase (decyclizing)
R03551 11
R03559 11 toluene,NADH:oxygen oxidoreductase (1,2-hydroxylating)
R03560 11 Toluene,NADPH:oxogen oxidoreductase (2-hydroxylating)
R03568 11 4-Cresol,NADPH:oxogen oxidoreductase (2-hydroxylating)
R03608 11 o-Cresol,NADPH:oxogen oxidoreductase (2-hydroxylating)
R03635 11 Stachyose fructohydrolase
R03869 11 (S)-Methylmalonate semialdehyde:NAD+ oxidoreductase
R03871 11 (S)-Methylmalonate semialdehyde:oxygen oxidoreductase
R03884 11 (E)-Glutaconate CoA-transferase
R03891 11 Benzene-1,2,4-triol:oxygen 1,2-oxidoreductase (decyclizing)
R03937 11
R04000 11 (E)-Glutaconate CoA-transferase
R04001 11 3-Isopropylmalate hydro-lyase
R04061 11 Benzene-1,2,4-triol:oxygen 1,2-oxidoreductase (decyclizing)
R04088 11 Toluene-cis-1,2-dihydrodiol:NAD+ oxidoreductase
R04131 11
R04132 11
R04137 11 3-Hydroxyisopentyl-CoA hydro-lyase
R04203 11 (2S,3S)-3-hydroxy-2-methylbutanoyl-CoA:NAD+ oxidoreductase
R04224 11 (S)-3-Hydroxyisobutyryl-CoA hydro-lyase
R04280 11 3-O-Methylgallate:oxygen 4,5-oxidoreductase (decyclizing)
R04371 11 Homoisocitrate hydro-lyase
R04424 11 2-Hydroxybutane-1,2,3-tricarboxylate hydro-lyase
R04895 11
R05066 11 3-Hydroxy-2-methylpropanoate:NAD+ oxidoreductase
R05142 11 1,4-beta-D-Glucan glucohydrolase
R05148 11 benzene-1,4-dicarboxylate, NADH:oxygen
oxidoreductase(1,2-hydroxylating)
R05249 11 Resorcinol,NADPH:oxogen oxidoreductase (2-hydroxylating)
R05273 11 4-Hydroxy-3-methoxybenzoate:oxygen oxidoreductase
R05275 11
cis-4,5-dihydroxycyclohexa-1(6),2-diene-1,2-dicarboxylate:NAD+oxidoreductase
R05290 11
R05300 11 4-Methylmuconolactone lyase (decyclizing)
R05309 11
1,6-dihydroxy-5-methylcyclohexa-2,4-dienecarboxylate:NAD+oxidoreductase
(decarboxylating)
R05314 11
1,2-Dihydroxy-6-methylcyclohexa-3,5-dienecarboxylate:NAD+oxidoreductase
(decarboxylating)
R05336 11
R05337 11
R05361 11
2-Hydroxy-6-oxo-6-(2-hydroxyphenoxy)-hexa-2,4-dienoatebenzoylhydrolase
R05366 11 2-Hydroxy-6-oxo-octa-2,4-dienoate acylhydrolase
R05375 11 4-Hydroxyphthalate carboxy-lyase
R05399 11 1,2,4-trihydroxybenzene:NAD oxidoreductase
R05404 11
R05598 11 Benzylsuccinate fumarate-lyase
R05603 11
R05699 11 Vanillin:NAD oxidoreductase
R06784 11
R06785 11
R06786 11
R06787 11
R06851 11 phenol,NADPH:oxygen oxidoreductase (2-hydroxylating)
R06853 11
R06897 11 2,4-dihydroxyhept-2-enedioate hydro-lyase
R06915 11 salicylate,NADH:oxygen
oxidoreductase(1-hydroxylating,decarboxylating)
R06941 11 (S)-3-hydroxyacyl-CoA:NAD+ oxidoreductase
R00035 12 L-Ascorbate:oxygen oxidoreductase
R00043 12 1,2-Bis(4-hydroxy-3-methoxyphenyl)ethylene:oxygen
oxidoreductase(alpha-beta-bond-cleaving)
R00095 12 NADH:monodehydroascorbate oxidoreductase
R00642 12 L-Ascorbate:hydrogen-peroxide oxidoreductase
R00643 12 L-Galactono-1,4-lactone:oxygen 3-oxidoreductase
R00645 12
R00646 12 Ascorbate:oxygen 2,3-oxidoreductase (bond-cleaving)
R01121 12 ATP:(R)-5-diphosphomevalonate carboxy-lyase (dehydrating)
R01241 12
R01419 12 Benzaldehyde:NAD+ oxidoreductase
R01421 12 Benzoyl phosphate phosphohydrolase
R01426 12
R01505 12 2,3-dihydro-2,3-dihydroxybenzoate:NAD+ oxidoreductase
R01506 12 2,3-Dihydroxybenzoate:oxygen 2,3-oxidoreductase (decyclizing)
R01688 12 ATP:butyrate 1-phosphotransferase
R01689 12 butanoate:NAD+ delta2-oxidoreductase
R01714 12 5-O-(1-Carboxyvinyl)-3-phosphoshikimate phosphate-lyase
R01715 12 Chorismate pyruvatemutase
R01717 12 Chorismate hydroxymutase
R01763 12 Benzyl alcohol:NAD+ oxidoreductase
R01934 12 (1R,2S)-1-hydroxybutane-1,2,4-tricarboxylate:NAD+
oxidoreductase(decarboxylating)
R02253 12 trans-cinnamate,NADPH:oxygen oxidoreductase (4-hydroxylating)
R02363 12 Hydroquinone:oxygen oxidoreductase
R02365 12 Cellobiose:quinone 1-oxidoreductase
R02514 12 4-hydroxyphenylacetate,NADH:oxygen oxidoreductase
(1-hydroxylating)
R02515 12 3-hydroxyphenylacetate,NADH:oxygen oxidoreductase
(6-hydroxylating)
R02518 12
R02520 12
R02521 12 4-Hydroxyphenylpyruvate:oxygen
oxidoreductase(hydroxylating,decarboxylating)
R02606 12 2,6-Dioxo-6-phenylhexa-3-enoate benzoylhydrolase
R02672 12 4-Hydroxybenzoylformate carboxy-lyase
R02673 12 (S)-2-Hydroxy-2-(4-hydroxyphenyl)acetate:oxygen 1-oxidoreductase
R02877 12 Vanillyl alcohol:oxygen oxidoreductase
R02941 12 salicylaldehyde:NAD+ oxidoreductase
R02942 12 Acetylsalicylate O-acetylhydrolase
R02950 12 4-Coumarate:oxygen oxidoreductase
R02952 12
R02988 12 3-oxoadipate:NAD+ oxidoreductase
R02991 12 4-Carboxymethylbut-3-en-4-olide enol-lactonohydrolase
R03068 12 2,3-Dimethylmalate hydro-lyase
R03186 12
R03352 12 3-Hydroxy-2-methylpropanoyl-CoA hydrolase
R03460 12
Phosphoenolpyruvate:3-phosphoshikimate5-O-(1-carboxyvinyl)-transferase
R03470 12 4-Carboxymuconolactone carboxy-lyase
R03479 12 ATP:1D-myo-inositol-3,4,5,6-tetrakisphosphate 1-phosphotransferase
R03543 12 benzene,NADH:oxygene 1,2-oxidoreductase
R03544 12
R03630 12 Phthalate,NADH:oxygen oxidoreductase (4,5-hydroxylating)
R03692 12 Dihydrocoumarin lactonohydrolase
R03709 12 3-(2-Hydroxyphenyl)propanoate:NAD+ oxidoreductase
R03892 12
R03893 12 4-Carboxymethylenebut-2-en-4-olide lactonohydrolase
R03959 12 2,5-Dihydro-5-oxofuran-2-acetate lyase (decyclizing)
R04133 12 5-Oxopent-3-ene-1,2,5-tricarboxylate carboxy-lyase
R04134 12
R04204 12 (2S,3S)-3-Hydroxy-2-methylbutanoyl-CoA hydro-liase
R04380 12 5-Oxopent-3-ene-1,2,5-tricarboxylate carboxy-lyase
R04426 12 3-Isopropylmalate:NAD+ oxidoreductase
R04510 12 4-Carboxymethyl-4-methylbut-2-en-1,4-olide methylmutase
R04748 12 (S)-Hydroxyhexanoyl-CoA:NAD+ oxidoreductase
R04862 12 (1R,2S)-1-hydroxybutane-1,2,4-tricarboxylate:NAD+
oxidoreductase(decarboxylating)
R05064 12 (S)-3-Hydroxyisobutyryl-CoA hydrolase
R05133 12 Arbutin 6-phosphate glucohydrolase
R05141 12 1,4-beta-D-Glucan glucohydrolase
R05202 12
R05236 12 4-Hydroxymuconic-semialdehyde:NAD+ oxidoreductase
R05244 12 NADPH:p-benzoquinone oxidoreductase
R05246 12
R05289 12 p-Methylbenzaldehyde:NADP+ oxidoreductase
R05354 12
R05360 12
2-Hydroxy-6-oxo-6-(2-hydroxyphenyl)-hexa-2,4-dienoatebenzoylhydrolase
R05413 12
R05416 12
R05428 12
R05450 12
R05588 12
R05621 12
R05665 12
R05773 12 3-hydroxy-3-(4-hydroxy-3-methoxyphenyl)propionyl-CoA:vanillin
lyase(acetyl-CoA-forming)
R05800 12 ATP:1D-myo-inositol-1,4,5-trisphosphate 6-phosphotransferase
R05801 12 ATP:1D-myo-inositol-1,4,5-trisphosphate 6-phosphotransferase
R06602 12
R06603 12
R06782 12 3-phenylpropanoate,NADH:oxygen oxidoreductase (2,3-hydroxylating)
R06783 12 trans-Cinnamate,NADH:oxygen oxidoreductase (2,3-hydroxylating)
R06838 12 4-carboxymethylenebut-2-en-4-olide lactonohydrolase
R06854 12
R06889 12
R06893 12 aryl-ester hydrolase
R06914 12
R06925 12
R06942 12 (3S)-3-hydroxyacyl-CoA hydro-lyase
R06989 12 2,5-Dihydro-5-oxofuran-2-acetate lyase (decyclizing)
R07188 12 benzoate,NADH:oxygen oxidoreductase (1,2-hydroxylating)
R07312 12 4-hydroxyphenylacetate carboxy-lyase
R00027 13 2-Hydroxy-1,2-diphenylethanone benzaldehyde-lyase
R00042 13 4-Hydroxyphenylpyruvate:oxygen oxidoreductase (decarboxylating)
R01123 13 Isopentenyl-diphosphate delta3-delta2-isomerase
R01372 13 Phenylpyruvate:oxygen oxidoreductase
(hydroxylating,decarboxylating)
R01373 13 Prephenate hydro-lyase (decarboxylating)
R01652 13
R01728 13 Prephenate:NAD+ oxidoreductase(decarboxylating)
R01764 13 Benzoylformate carboxy-lyase
R01932 13
R01933 13 2-Oxoadipate:lipoamde 2-oxidoreductase(decarboxylating
andacceptor-succinylating)
R01936 13
R02252 13 Phenylpropanoate:NAD+ delta2-oxidoreductase
R02254 13 trans-Cinnamate,NADPH:oxygen oxidoreductase (2-hydroxylating)
R02695 13 4-Hydroxyphenylacetaldehyde:NAD+ oxidoreductase
R02698 13 4-hydroxyphenylacetate,NADH:oxygen oxidoreductase
(3-hydroxylating)
R03037 13 Isochorismate pyruvate-hydrolase
R03069 13 (2R,3S)-2,3-Dimethylmalate hydro-lyase
R03070 13 Methylitaconate delta2-delta3-isomerase
R03169 13 2-methyl-branched-chain-acyl-CoA:NAD+ 2-oxidoreductase
R03170 13 2-Methylbutanoyl-CoA:(acceptor) 2,3-oxidoreductase
R03299 13 3-Hydroxyphenylacetate,NADH:oxygen oxidoreductase
(3-hydroxylating)
R03336 13 4-hydroxyphenyllactate:NAD+ oxidoreductase
R03337 13 (R)-3-(4-hydroxyphenyl)lactate:NAD+ 2-oxidoreductase
R03341 13 4-hydroxyphenylpyruvate carboxy-lyase
R03342 13 3-(4-Hydroxyphenyl)pyruvate keto-enol-isomerase
R03365 13 3,4-Dihydroxy-trans-cinnamate:oxygen
3,4-oxidoreductase(decyclizing)
R03367 13
R03371 13 myo-Inositol-hexakisphosphate 3-phosphohydrolase
R03372 13 myo-Inositol-hexakisphosphate 6-phosphohydrolase
R03462 13 Biphenyl-2,3-diol:oxygen 1,2-oxidoreductase (decyclizing)
R03463 13 2,6-dioxo-6-phenylhexanoate:NADP+ delta2-oxidoreductase
R03733 13 L-Threonate:NAD+ 3-oxidoreductase
R04161 13 (S)-4-Hydroxymandelate racemase
R04260 13 2-Oxo-2,5-dihydrofuran-5-acetate delta3-delat2-isomerase
R04379 13
5-Carboxymethyl-2-hydroxymuconatedelta2,delta4-2-oxo,delta3-isomerase
R04749 13 (S)-Hydroxyhexanoyl-CoA hydro-lyase
R05136 13
R05282 13 4-Methylbenzyl alcohol:NAD+ oxidoreductase
R05313 13 cis-1,2-Dihydro-3-ethylcatechol:NAD+ oxidoreductase
R05411 13
R05417 13
R05430 13
R05439 13
R05487 13
R05643 13 2-carboxybenzaldehyde dehydrogenase
R05663 13
R05664 13
R05772 13 trans-feruloyl-CoA hydro-lyase
R05778 13 4-hydroxyphenylpyruvate:oxygen oxidoreductase (decarboxylating)
R05779 13 5-Diphosphoinositol pentakisphosphate diphosphohydrolase
R05799 13 ATP:1D-myo-inositol-hexakisphosphate phosphotransferase
R05884 13 isopentenyl-diphosphate:NAD(P)+ oxidoreductase
R06632 13
R06744 13
R06860 13
isochorismate:2-oxoglutarate:cyclodienyltransferase(decarboxylating,pyruvate-forming)
R06888 13
R06892 13
R06913 13
R06924 13
R06990 13 2-Oxo-2,5-dihydrofuran-5-acetate delta3-delat2-isomerase
R07189 13 trans-cinnamate,NADPH:oxygen oxidoreductase (2-hydroxylating)
R01370 14 Phenyllactate:NAD+ oxidoreductase
R01377 14 Phenylpyruvate carboxy-lyase
R01378 14 Phenylpyruvate keto-enol-isomerase
R01651 14 4-Methyl-2-oxopentanoate:NAD+
oxidoreductase(CoA-mehtylpropanoylating)
R01658 14
Dimethylallyl-diphosphate:isopentenyl-diphosphatedimethylallyltranstransferase
R01659 14
Dimethylallyl-diphosphate:isopentenyl-diphosphatedimethylallylcistransferase
R02193 14 Coniferyl aldehyde:NADP+ oxidoreductase (CoA-cinnamoylating)
R02195 14 Feruloyl-CoA:quinate O-(hydroxycinnamoyl)transferase
R02402 14 Glutarate:CoA ligase (ADP-forming)
R02536 14 Phenylacetaldehyde:NAD+ oxidoreductase
R03171 14 3-Methyl-2-oxopentanoate:NAD+
oxidoreductase(CoA-mehtylpropanoylating)
R03300 14 3,4-Dihydroxyphenylacetaldehyde:NAD+ oxidoreductase
R03303 14 3,4-Dihydroxyphenylacetate:oxygen 2,3-oxidoreductase (decyclizing)
R03465 14
(3E)-4-(2-Carboxyphenyl)-2-oxobut-3-enoate2-carboxybenzaldehyde-lyase
R03541 14 Prenyl-diphosphate pyrophosphohydrolase
R03582 14 Indan-1-ol:NAD+ 1-oxidoreductase
R03790 14
R03792 14
R03908 14 2-Methyleneglutarate carboxy-methylenemethylmutase
R03964 14 2-hydroxybiphenyl,NADH:oxygen oxidoreductase (3-hydroxylating)
R04031 14
R04304 14 4-Hydroxyphenylethanol:NAD+ oxidoreductase
R04418 14 5-carboxymethyl-2-hydroxymuconic-semialdehyde:NAD+ oxidoreductase
R05137 14
R05239 14 cis-3-phenylcyclohexa-3,5-diene-1,2-diol:NAD+ oxidoreductase
R05288 14
R05347 14
R05348 14
R05424 14
R05431 14
R05434 14
R05440 14
R05539 14
R05540 14
R05586 14
R06511 14
R06757 14
R06884 14
R06886 14
R06887 14
R06891 14
R06912 14
R06923 14
R06985 14 trans-Hex-2-enoyl-CoA reductase
R07219 14 dimethyallyl diphosphate:NADP+ oxidoreductase
R07294 14 phenylglyoxylyl-CoA hydrolase
R02003 15 Geranyl-diphosphate:isopentenyl-diphosphate
geranyltrans-transferase
R02004 15
R02006 15 Geranyl-diphosphate pyrophosphate-lyase
(cyclizing,sabinene-hydrate-forming)
R02007 15 (+)-Bornyl-diphosphate lyase (decyclizing)
R02009 15 geranyldiphosphate diphosphate lyase (myrcene forming)
R02010 15
R02011 15
R02012 15 geranyldiphosphate diphosphate lyase (pinene forming)
R02013 15 geranyldiphosphate diphosphate lyase (limonene forming)
R02401 15 glutarate-semialdehyde:NAD+ oxidoreductase
R02593 15 coniferyl alcohol:NADP+ oxidoreductase
R02611 15 Phenylethylalcohol:NAD+ oxidoreductase
R02615 15 Styrene-oxide isomerase
R03466 15 1-Hydroxy-2-naphthoate:oxygen 1,2-oxidoreductase (decyclizing)
R03791 15 (S)-Mandelate racemase
R04117 15
R04747 15 Hexanoyl-CoA:acetyl-CoA C-acyltransferase
R05083 15
R05263 15 biphenyl,NADH2:oxygen oxidoreductase (2,3-hydroxylating)
R05305 15 3-hydroxypimeloyl-CoA:NAD+ oxidoreductase
R05331 15 Isovaleryl-CoA:malonyl-CoA acyltransferase
R05425 15
R05437 15
R05442 15
R05443 15
R05454 15
R05495 15
R05538 15
R05700 15 Coniferyl aldehyde:NAD oxidoreductase
R05765 15 geranyldiphosphate diphosphate lyase (pinene forming)
R05766 15 geranyldiphosphate diphosphate lyase (pinene forming)
R06120 15 geranyldiphosphate diphosphate lyase [(+)-(R)-limonene-forming]
R06572 15
R06758 15
R06762 15
R06883 15
R06885 15
R06890 15
R06911 15
R06922 15
R07222 15 phenylacetyl-CoA:quinone oxidoreductase
R00702 16 Farnesyl-diphosphate:farnesyl-diphosphate farnesyltransferase
R02061 16
trans,trans-Farnesyl-diphosphate:isopentenyl-diphosphatefarnesyltranstransferase
R02303 16 ATP:farnesyl-diphosphate phosphotransferase
R02305 16 2-trans,6-trans-farnesyldiphosphate diphosphate-lyase
(cyclizing,pentalenene-forming)
R02306 16 trans,trans-Farnesyl-diphosphate sesquiterpenoid-lyase
R02307 16 trans,trans-Farnesyl-diphosphate farnesyltransferase (bicyclizing)
R02310 16 trans,trans-Farnesyl-diphosphate sesquiterpenoid-lyase
R02311 16 2-trans,6-trans-Farnesyl-diphosphate diphosphate-lyase
(cyclizing,(+)-delta-cadinene-forming)
R02468 16 (-)-Limonene,NADPH:oxygen oxidoreductase (6-hydroxylating)
R02469 16 (-)-limonene,NADPH:oxygen oxidoreductase (3-hydroxylating)
R02470 16 (-)-Limonene,NADPH:oxygen oxidoreductase (7-hydroxylating)
R02595 16 Coniferin beta-D-glucosidase
R02596 16 Donor:hydrogen-peroxide oxidoreductase
R03578 16
R03580 16
R04115 16 cis-1,2-dihydronaphthalene-1,2-diol:NAD+ 1,2-oxidoreductase
R04745 16 (S)-Hydroxyoctanoyl-CoA:NAD+ oxidoreductase
R05352 16
R05410 16
R05426 16
R05455 16
R05555 16 Farnesyl diphosphate:Isopentenyl diphosphate farnesyl transferase
R05593 16
R05594 16
R05601 16
R05632 16
R05649 16
R06119 16 (R)-limonene,NADPH: oxygen oxidoreductase (6-hydroxylating)
R06223 16
R06398 16 (+)-limonene,NADH:oxygen oxidoreductase
R06523 16 trans,trans-farnesyl-diphosphate diphosphate-lyase
(cyclizing,vetispiradiene-forming)
R06569 16 cinnamaldehyde:NADP+ oxidoreductase (CoA-cinnamoylating)
R06570 16 cinnamyl-alcohol:NADP+ oxidoreductase
R06573 16
R06759 16
R06910 16 cis-1,2-dihydronaphthalene-1,2-diol:NAD+ 1,2-oxidoreductase
R06921 16
R07015 16 1,2-Dihydronaphthalene-1,2-diol dehydrogenase
R07017 16
R07020 16 beta-Naphthol, NADPH:oxygen oxidoreductase (RH-hydroxylating
or-epoxidizing)
R02063 17
R02064 17 Geranylgeranyl-diphosphate pyrophosphate-lyase (cyclizing)
R02065 17
Geranylgeranyl-diphosphate:geranylgeranyl-diphosphategeranylgeranyltransferase
R02068 17 ent-Copalyl-diphosphate lyase
R02872 17 Presqualene diphosphate:farnesyl-diphosphate farnesyltransferase
R02874 17 Squalene,hydrogen-donor:oxygen oxidoreductase (2,3-epoxidizing)
R02875 17
R02876 17
R02968 17 naphthalene,NADH:oxygen oxidoreductase (1,2-hydroxylating)
R03114 17 (-)-trans-Carveol:NADP+ oxidoreductase
R03261 17 (-)-trans-isopiperitenol:NAD+ oxidoreductase
R03741 17
R03919 17 Donor:hydrogen-peroxide oxidoreductase
R03945 17 Perillyl-alcohol:NAD+ oxidoreductase
R04007 17 Donor:hydrogen-peroxide oxidoreductase
R04150 17 O-Succinylbenzoyl-CoA 1,4-dihydroxy-2-naphthoate-lyase
R04746 17 (S)-Hydroxyoctanoyl-CoA hydro-lyase
R05311 17 pimeloyl-CoA:NAD+ oxidoreductase
R05427 17
R05453 17 Acetophenone: carbon-dioxide ligase
R05541 17
R05581 17
R05648 17
R05784 17 limonene-1,2-epoxide hydrolase
R06117 17 (+)-trans-carveol: NAD+ oxidoreductase
R06298 17 (+)-Copalyl-diphosphate lyase (decyclizing)
R06305 17 Geranylgeranyl-diphosphate diphosphate-lyase (cyclizing,
taxadieneforming)
R06312 17
R06321 17
R06447 17
di-trans,poly-cis-Decaprenyl-diphosphate:isopentenyl-diphosphateundecaprenylcistransferase
R06909 17 naphthalene,NADH:oxygen oxidoreductase (1,2-hydroxylating)
R06920 17
R07011 17
R07012 17
R07013 17 (1R,2S)-naphthalene 1,2-oxide hydrolase
R07014 17 (1S,2R)-naphthalene 1,2-oxide hydrolase
R07016 17 1,2-Dihydronaphthalene-1,2-diol, NADPH:oxygen
oxidoreductase(RH-hydroxylating or -epoxidizing)
R07263 17
R07322 17 squalene mutase (cyclizing)
R07323 17 squalene mutase (cyclizing)
R02967 18 naphthalene,NADH:oxygen oxidoreductase (1,2-hydroxylating)
R03199 18 (S)-2,3-Epoxysqualene mutase (cyclizing, lanosterol-forming)
R03200 18 (S)-2,3-Epoxysqualene mutase (cyclizing, cycloartenol-forming)
R03201 18
R03604 18 Syringin beta-D-glucosidase
R03776 18 trans-Oct-2-enoyl-CoA reductase
R03918 18 Sinapyl alcohol:NADP+ oxidoreductase
R04004 18 4-Coumaryl alcohol:NADP+ oxidoreductase
R04006 18 4-Hydroxycinnamyl alcohol 4-D-glucoside beta-D-glucosidase
R04218 18 prephytoene
diphosphate:geranylgeranyl-diphosphategeranylgeranyltransferase
R05092 18 ent-Copalyl-diphosphate diphosphate-lyase
R05422 18
R05423 18
R05494 18
R05542 18
R05592 18
R05602 18
R05642 18
R06299 18 Copalyl-diphosphate diphosphate-lyase (cyclizing)
R06300 18 Copalyl-diphosphate diphosphate-lyase (cyclizing)
R06301 18 Copalyl-diphosphate diphosphate-lyase (cyclizing)
R06302 18 Copalyl-diphosphate diphosphate-lyase (cyclizing)
R06303 18 Copalyl-diphosphate diphosphate-lyase (cyclizing)
R06304 18 Copalyl-diphosphate diphosphate-lyase (cyclizing)
R06314 18
R06315 18
R06366 18 Aldehyde:NAD+ oxidoreductase
R06372 18 Carvone reductase
R06374 18
R06375 18
R06399 18 limonene-1,2-diol:(acceptor) 2-oxidoreductase
R06466 18
R06469 18
R06471 18
R06858 18
R06916 18
R06919 18
R07000 18 Naphthalene, NADPH:oxygen oxidoreductase (RH-hydroxylating
or-epoxidizing)
R07001 18 Naphthalene, NADPH:oxygen oxidoreductase (RH-hydroxylating
or-epoxidizing)
R07009 18
R07010 18
R07262 18
R07269 18
di-trans,poly-cis-decaprenyl-diphosphate:isopentenyl-diphosphateundecaprenylcistransferase
R07270 18 prephytoene
diphosphate:geranylgeranyl-diphosphategeranylgeranyltransferase
R01615 19 4-Hydroxycinnamyl aldehyde:NADP+ oxidoreductase
(CoA-cinnamoylating)
R02220 19 2-Aminomuconate aminohydrolase
R03689 19
R03690 19
R03765 19
R03778 19 Octanoyl-CoA:acetyl-CoA C-acyltransferase
R04786 19
R05349 19
R05412 19
R05582 19
R05640 19 Lanosterol,NADPH:oxygen oxidoreductase (14-methyl cleaving)
R05650 19
R06291 19 ent-kaur-16-ene,NADPH:oxygen oxidoreductase (hydroxylating)
R06367 19 perillic acid:CoA ligase (ADP-forming)
R06377 19
R06379 19
R06381 19
R06400 19 (1S,4R)-1-hydroxy-2-oxolimonene, NADPH:oxygen oxidoreductase
R06501 19
R06917 19 alcohol:NAD+ oxidoreductase
R06918 19
R01612 20
R01613 20 Malonyl-CoA:4-Coumaroyl-CoA malonyltransferase(cyclizing)
R01614 20 Malonyl-CoA:4-coumaroyl-CoA malonyltransferase (cyclizing)
R02416 20 4-Coumaroyl-CoA:shikimate O-(hydroxycinnamoyl)transferase
R03861 20 Sinapoyl-CoA:glucarolactone O-(hydroxycinnamoyl)transferase
R04151 20 (+)-cis-3,4-dihydrophenanthrene-3,4-diol:NAD+ 3,4-oxidoreductase
R04668 20
R04669 20
R04743 20 (S)-Hydroxydecanoyl-CoA:NAD+ oxidoreductase
R04787 20
R04804 20 delta8,24-Cholestadien-3beta-ol delta7-delta8-isomerase
R05435 20
R05544 20
R05600 20
R05639 20 4,4-dimethyl-5a-cholesta-8,24-dien-3b-ol:NADP+ D14-oxidoreductase
R05729 20 alkene,NADH:oxygen oxidoreductase
R05730 20 alkene,NADH:oxygen oxidoreductase
R06292 20 ent-Kaur-16-ene,NADPH:oxygen oxidoreductase (hydroxylating)
R06369 20 2-hydroxy-4-isopropenylcyclohexane-1-carboxyl-CoA hydro-lyase
R06383 20
R06385 20
R06394 20
R07194 20 alkene,NADH:oxygen oxidoreductase
R07254 20 malonyl-CoA:4-coumaroyl-CoA malonyltransferase (cyclizing,
reducing)
R02445 21 flavanone,2-oxoglutarate:oxygen oxidoreductase (dehydrating)
R02446 21 flavanone lyase (decyclizing)
R04329 21
R04671 21 4alpha-Methylcholesta-8-en-3beta-ol delta7-delta8-isomerase
R04744 21 (S)-Hydroxydecanoyl-CoA hydro-lyase
R04798 21
R05543 21
R05703 21 lanosterol D24-reductase
R06293 21 ent-Kaur-16-ene,NADPH:oxygen oxidoreductase (hydroxylating)
R06390 21
R06537 21 flavonoid,NADPH:oxygen oxidoreductase (3'-hydroxylating)
R06556 21 flavanone lyase (decyclizing)
R06559 21 flavanone,NADPH:oxygen oxidoreductase
R06792 21 apigenin,NADPH:oxygen oxidoreductase (isoflavanone-forming)
R06822 21
R06825 21
R07224 21 2',4,4',6'-tetrahydroxychalcone:oxygen oxidoreductase
R02442 22 Naringenin,NADPH:oxygen oxidoreductase (3'-hydroxylating)
R02443 22 flavanone,NADPH:oxygen oxidoreductase
R02444 22 Naringenin,2-oxoglutarate:oxygen oxidoreductase (3-hydroxylating)
R03310 22 5alpha-cholest-7-en-3beta-ol, NADH:oxygen 5-oxidoreductase
R03353 22 5alpha-Cholest-7-en-3beta-ol delta7-delta8-isomerase
R03590 22 flavanone,2-oxoglutarate:oxygen oxidoreductase (dehydrating)
R04328 22
R04753 22 trans-Dec-2-enoyl-CoA reductase
R06294 22 ent-Kaur-16-en-19-oate,NADPH:oxygen oxidoreductase (hydroxylating)
R06551 22 flavanone,2-oxoglutarate:oxygen oxidoreductase (dehydrating)
R06552 22
R06553 22
R06554 22
R06610 22 (2S)-flavan-4-ol:NADP+ 4-oxidoreductase
R06793 22 2,7,4'-trihydroxyisoflavanone hydro-lyase
R06960 22
R07198 22 liquiritigenin,NADPH:oxygen oxidoreductase (licodione-forming)
R07225 22 2',3,4,4',6'-pentahydroxychalcone:oxygen oxidoreductase
R01451 23 Cholesterol:NAD+ delta7-oxidoreductase
R03123 23 cis-3,4-leucopelargonidin:NADP+ 4-oxidoreductase
R03124 23 Dihydrokaempferol,NADPH:oxygen oxidoreductase (3'-hydroxylating)
R03125 23 flavanone,NADPH:oxygen oxidoreductase
R03126 23 dihydroflavonol,2-oxoglutarate:oxygen oxidoreductase
R03311 23
R03640 23 Eriodictyol,2-oxoglutarate:oxygen oxidoreductase (3-hydroxylating)
R04742 23 Decanoyl-CoA:acetyl-CoA C-acyltransferase
R04901 23 (2S)-flavan-4-ol:NADP+ 4-oxidoreductase
R04902 23 flavanone,NADPH:oxygen oxidoreductase
R05039 23 Pentahydroxyflavanone,2-oxoglutarate:oxygen
oxidoreductase(3-hydroxylating)
R06295 23 ent-Kaur-16-en-19-oate,NADPH:oxygen oxidoreductase (hydroxylating)
R06296 23 ent-Kaur-16-en-19-oate,NADPH:oxygen oxidoreductase (hydroxylating)
R06512 23
R06540 23 leucocyanidin,2-oxoglutarate:oxygen oxidoreductase
R06606 23 formononetin,NADPH:oxygen oxidoreductase (2'-hydroxylating)
R06607 23 formononetin,NADPH:oxygen oxidoreductase (2'-hydroxylating)
R06961 23
R07317 23 2,7,4'-trihydroxyisoflavanone hydro-lyase
R01452 24
R01453 24
R01454 24 Cholesterol:oxygen oxidoreductase (side-chain-cleaving)
R01457 24
R01459 24 Cholesterol:oxygen oxidoreductase
R01460 24 Cholesteryl-beta-D-glucoside glucohydrolase
R01463 24 Cholesterol,NADPH:oxygen oxidoreductase (7alpha-hydroxylating)
R01941 24 3,4-Dihydroxyphenylacetaldehyde:NADP+
oxidoreductase(CoA-cinnamoylating)
R01945 24 Caffeoyl-CoA:quinate O-(hydroxycinnamoyl)transferase
R01946 24 Caffeoyl-CoA:isocitrate 3-O-(3,4-dihydroxycinnamoyl)transferase
R02160 24 dihydroflavonol,2-oxoglutarate:oxygen oxidoreductase
R02723 24
R03636 24 Leucocyanidin:NADP+ 4-oxidoreductase
R03637 24 taxifolin,NADH:oxygen oxidoreductase (8-hydroxylating)
R03639 24 flavanone,NADPH:oxygen oxidoreductase
R03962 24 2'-hydroxydihydrodaidzein:NADP+ 2-oxidoreductase
R04276 24 leucocyanidin,2-oxoglutarate:oxygen oxidoreductase
R04741 24 (S)-3-Hydroxydodecanoyl-CoA:NAD+ oxidoreductase
R05038 24 Leucodelphinidin:NADP+ 4-oxidoreductase
R05723 24 leucocyanidin,2-oxoglutarate:oxygen oxidoreductase
R06297 24 ent-Kaur-16-en-19-oate,NADPH:oxygen oxidoreductase (hydroxylating)
R06538 24 flavonoid,NADPH:oxygen oxidoreductase (3'-hydroxylating)
R06539 24 dihydroflavonol,2-oxoglutarate:oxygen oxidoreductase
R06557 24 flavanone,NADPH:oxygen oxidoreductase
R06615 24 (2R,3S)-catechin:NADP+ 4-oxidoreductase
R06962 24
R06963 24
R07207 24 cholesterol,NADPH:oxygen oxidoreductase (24-hydroxylating)
R02156 25 quercetin:oxygen 2,3-oxidoreductase (decyclizing)
R02436 25 Quercitrin 3-L-rhamnohydrolase
R02609 25 5beta-Cholestan-3-one:NADP+ 4,5-oxidoreductase
R02610 25 5alpha-cholestan-3-one:NADP+ delta7-oxidoreductase
R02997 25 Chlorogenate hydroloase
R03723 25 (24R,24'R)-Fucosterol-epoxide acetaldehyde-lyase
R04170 25 (S)-3-Hydroxydodecanoyl-CoA hydro-lyase
R04263 25 cholest-5-ene-3beta,7alpha-diol:NAD+ 3-oxidoreductase
R04792 25
R04793 25
R04853 25 20alpha-Hydroxycholesterol,hydrogen-donor:oxygen
oxidoreductase(17-alpha-hydroxylating)
R04854 25 20alpha-Hydroxycholesterol:oxygen
oxidoreductase(side-chain-cleaving)
R04855 25 22beta-Hydroxycholesterol:oxygen
oxidoreductase(side-chain-cleaving)
R05036 25 leucocyanidin,2-oxoglutarate:oxygen oxidoreductase
R05037 25 leucocyanidin,2-oxoglutarate:oxygen oxidoreductase
R05341 25
R06322 25 (gibberellin-44),2-oxoglutarate:oxygen oxidoreductase
R06532 25 (2R,3S)-catechin:NADP+ 4-oxidoreductase
R06533 25 (2R,3S)-catechin:NADP+ 4-oxidoreductase
R06541 25 flavan-3-ol:NADP+ oxidoreductase
R06571 25 cinnamyl-alcohol:NADP+ oxidoreductase
R06964 25
R06965 25
R07208 25
(24S)-cholest-5-ene-3beta,24-diol,NADPH:oxygenoxidoreductase(7alpha-hydroxylating)
R07366 25 leucocyanidin,2-oxoglutarate:oxygen oxidoreductase
R03856 26 trans-Dodec-2-enoyl-CoA reductase
R04100 26 3-cis-Dodecenoyl-CoA delta3-cis-delta2-trans-isomerase
R04676 26 17alpha,20alpha-Dihydroxycholesterol:oxygen
oxidoreductase(side-chain-cleaving)
R04817 26
7alpha-Hydroxy-5beta-cholestan-3-one:(acceptor)delta4-oxidoreductase
R04826 26
7alpha-hydroxycholest-4-en-3-one,NADPH:oxygenoxidoreductase(12alpha-hydroxylating)
R06323 26 (gibberellin-44),2-oxoglutarate:oxygen oxidoreductase
R06542 26 flavan-3-ol:NADP+ oxidoreductase
R06543 26 flavan-3-ol:NADP+ oxidoreductase
R03327 27 17alpha-Hydroxypregnenolone:NAD+ 3-oxidoreductase
R03403 27 3beta-Hydroxyandrost-5-en-17-one acetaldehyde-lyase
R03735 27 (2S,3S)-2-Hydroxytridecane-1,2,3-tricarboxylate
oxaloacetate-lyase(CoA-acylating)
R03858 27 Lauroyl-CoA:acetyl-CoA C-acyltransferase
R03859 27 3-Hydroxytetradecane-1,3,4-tricarboxylate
2-oxoglutarate-lyase(CoA-acylating)
R04675 27 17alpha-Hydroxypregnenolone,hydrogen-donor:oxygen
oxidoreductase(21-hydroxylating)
R04818 27 3alpha,7alpha-Dihydroxy-5beta-cholestane:NAD+
oxidoreductase(B-specific)
R04823 27
7alpha,12alpha-Dihydroxy-5beta-cholestan-3-one:(acceptor)delta4-oxidoreductase
R06335 27
R01837 28 3beta-Hydroxyandrost-5-en-17-one:NAD+ 3-oxidoreductase
R01841 28 17alpha-Hydroxyprogesterone acetaldehyde-lyase
R03324 28 17alpha,20alpha-Dihydroxypregn-4-en-3-one:NAD+ 20-oxidoreductase
R03329 28 Steroid,reduced-adrenal-ferredoxin:oxygen
oxidoreductase(11-hydroxylating)
R03406 28 Androst-5-ene-3beta,17beta-diol:NAD+ oxidoreductase
R03408 28
R04739 28 (S)-3-Hydroxytetradecanoyl-CoA:NAD+ oxidoreductase
R04806 28 5beta-cholestane-3alpha,7alpha-diol,NADPH:oxygen
oxidoreductase(26-hydroxylating)
R04824 28
3alpha,7alpha,12alpha-Trihydroxy-5beta-cholestane:NAD+oxidoreductase
(B-specific)
R04849 28 11-Deoxycortisol delta5-delat4-isomerase
R04850 28 17alpha,21-Dihydroxypregnenolone:oxygen
oxidoreductase(11-hydroxylating)
R06325 28
R07204 28
5beta-cholestane-3alpha,7alpha-diol,NADPH:oxygenoxidoreductase(12alpha-hydroxylating)
R01836 29 Testosterone:NAD+ oxidoreductase
R01840 29
R02499 29 Testosterone delta5-delat4-isomerase
R02840 29 Cortisol delta5-delat4-isomerase
R04678 29 16alpha-Hydroxyandrost-4-ene-3,17-dione delta5-delat4-isomerase
R04740 29 (S)-3-Hydroxytetradecanoyl-CoA hydro-lyase
R04805 29
R04807 29
5beta-Cholestane-3alpha,7alpha,12alpha-triol,NADPH:oxygenoxidoreductase
(26-hydroxylating)
R02501 30
R02834 30 Cortisol:NAD+ 11-oxidoreductase
R02837 30 Acetyl-CoA:cortisol O-acetyltransferase
R02841 30
11beta,17alpha,21-Trihydroxy-5beta-pregnane-3,20-dione:NADP+delta4-oxidoreductase
R03507 30
5beta-Cholestane-3alpha,7alpha,12alpha,26-tetraol:NAD+26-oxidoreductase
R03989 30 trans-Tetradec-2-enoyl-CoA reductase
R04506 30 3alpha,7alpha-Dihydroxy-5beta-cholestan-26-al:NAD+ oxidoreductase
R04759 30
R02351 31
R02892 31 4,5alpha-dihydrocortisone:NADP+ delta4-oxidoreductase
R02893 31
17alpha,21-dihydroxy-5beta-pregnane-3,11,20-trione:NADP+delta4-oxidoreductase
R03506 31
3alpha,7alpha,12alpha-Trihydroxy-5beta-cholestan-26-al:NAD+26-oxidoreductase
R03991 31 myristoyl-CoA:acetylCoA C-myristoyltransferase
R04761 31
R04832 31 Urocortisol:NAD+ oxidoreductase (B-specific)
R05321 31 n-tetradecanoyl-CoA, NADPH2:O2 oxidoreductase [11-(E)
desaturating]
R05322 31 n-tetradecanoyl-CoA, NADH:O2 oxidoreductase [11-(Z) desaturating]
R02347 32 Estradiol-17alpha:NAD+ 17-oxidoreductase
R02352 32 Estradiol-17beta:NAD+ 17-oxidoreductase
R02354 32
R02356 32
R03087 32
R04737 32 (S)-3-Hydroxyhexadecanoyl-CoA:NAD+ oxidoreductase
R04829 32 Urocortisone:NAD+ oxidoreductase (B-specific)
R04830 32 Urocortisone:NADP+ oxidoreductase (B-specific)
R04834 32 Cortol:NAD+ oxidoreductase
R03088 33
R03089 33
R04681 33 Estriol:NAD+ 17-oxidoreductase
R04738 33 (S)-3-Hydroxyhexadecanoyl-CoA hydro-lyase
R04831 33 Cortolone:NAD+ oxidoreductase
R01278 34 trans-Hexadec-2-enoyl-CoA reductase
R01274 35 Palmitoyl-CoA hydrolase
R01277 35 hexadecanal:NAD+ oxidoreductase (CoA-acylating)
R01703 36 Hexadecanoate:hydrogen-peroxide oxidoreductase
R01704 36 Palmitaldehyde:NAD+ oxidoreductase
R02462 36 Hexadecanol:NAD+ oxidoreductase
R02463 36 hexadecanal:NADP+ delta2-oxidoreductase
