# Supplementary material for: Local and global modes of drug action in biochemical networks
Source: BMC Chem Biol. 2009 Apr 7;9:4. doi: 10.1186/1472-6769-9-4 (PMC2670818; doi:10.1186/1472-6769-9-4)
Supplement: Additional File 3 — Full set of metabolic drug scopes. This archive contains the full set of metabolic drug scopes for 276 drugs from the DrugBank database and four metabolic networks. Individual files in the archive are named according to the following nomenclature: DrugBank accession number of the drug, followed by "_hsa" for human or "_ref" for reference network, followed by "_i" for irreversible or "_r" for reversible network. [file 1472-6769-9-4-S3.zip › aprd00066_hsa_i.txt]

  Expansion curve

seeds: Oxygen H2O 4-Aminobutanoate 2-Oxoglutarate Succinate semialdehyde
L-Glutamate beta-Alanine L-3-Amino-isobutanoate 2-Methyl-3-oxopropanoate
not identified:


      compounds:

ID generation name

C00001 1 H2O
C00007 1 Oxygen
C00025 1 L-Glutamate
C00026 1 2-Oxoglutarate
C00099 1 beta-Alanine
C00232 1 Succinate semialdehyde
C00334 1 4-Aminobutanoate
C00349 1 2-Methyl-3-oxopropanoate
C03284 1 L-3-Amino-isobutanoate
C00009 2 Orthophosphate
C00011 2 CO2
C00014 2 NH3
C00027 2 H2O2
C00042 2 Succinate
C00080 2 H+
C00222 2 3-Oxopropanoate
C01205 2 (R)-3-Amino-2-methylpropanoate
C03287 2 L-Glutamyl 5-phosphate
C06002 2 (S)-Methylmalonate semialdehyde
C00013 3 Pyrophosphate
C00064 3 L-Glutamine
C00169 3 Carbamoyl phosphate
C00311 3 Isocitrate
C00704 3 O2.-
C01165 3 L-Glutamate 5-semialdehyde
C01188 3 3-Hydroxy-2-methylpropanoate
C01353 3 Carbonic acid
C02170 3 Methylmalonate
C02238 3 5-Oxo-L-proline
C02642 3 3-Ureidopropionate
C03912 3 (S)-1-Pyrroline-5-carboxylate
C05379 3 Oxalosuccinate
C06001 3 (S)-3-Hydroxyisobutyrate
C00033 4 Acetate
C00077 4 L-Ornithine
C00148 4 L-Proline
C00158 4 Citrate
C00417 4 cis-Aconitate
C00429 4 5,6-Dihydrouracil
C00624 4 N-Acetyl-L-glutamate
C00036 5 Oxaloacetate
C00084 5 Acetaldehyde
C00106 5 Uracil
C00134 5 Putrescine
C00164 5 Acetoacetate
C00327 5 L-Citrulline
C01157 5 trans-4-Hydroxy-L-proline
C00022 6 Pyruvate
C00049 6 L-Aspartate
C00149 6 (S)-Malate
C00288 6 HCO3-
C00418 6 (R)-Mevalonate
C00469 6 Ethanol
C00555 6 4-Aminobutanal
C01089 6 (R)-3-Hydroxybutanoate
C02714 6 N-Acetylputrescine
C00041 7 L-Alanine
C00065 7 L-Serine
C00074 7 Phosphoenolpyruvate
C00122 7 Fumarate
C00133 7 D-Alanine
C00186 7 (S)-Lactate
C00256 7 (R)-Lactate
C00438 7 N-Carbamoyl-L-aspartate
C00900 7 2-Acetolactate
C01107 7 (R)-5-Phosphomevalonate
C05936 7 N4-Acetylaminobutanal
C06010 7 (S)-2-Acetolactate
C00168 8 Hydroxypyruvate
C00337 8 (S)-Dihydroorotate
C00631 8 2-Phospho-D-glycerate
C01143 8 (R)-5-Diphosphomevalonate
C02218 8 2-Aminoacrylate
C02946 8 4-Acetamidobutanoate
C00129 9 Isopentenyl diphosphate
C00197 9 3-Phospho-D-glycerate
C00258 9 D-Glycerate
C00295 9 Orotate
C01146 9 2-Hydroxy-3-oxopropanoate
C00235 10 Dimethylallyl diphosphate
C00236 10 3-Phospho-D-glyceroyl phosphate
C00577 10 D-Glyceraldehyde
C01159 10 2,3-Bisphospho-D-glycerate
C03232 10 3-Phosphonooxypyruvate
C00116 11 Glycerol
C00118 11 (2R)-2-Hydroxy-3-(phosphonooxy)-propanal
C00341 11 Geranyl diphosphate
C00597 11 3-Phosphoglycerate
C01005 11 O-Phospho-L-serine
C00093 12 sn-Glycerol 3-phosphate
C00111 12 Glycerone phosphate
C00448 12 trans,trans-Farnesyl diphosphate
C00673 12 2-Deoxy-D-ribose 5-phosphate
C00184 13 Glycerone
C00353 13 Geranylgeranyl diphosphate
C00354 13 D-Fructose 1,6-bisphosphate
C00751 13 Squalene
C01094 13 D-Fructose 1-phosphate
C01801 13 Deoxyribose
C03428 13 Presqualene diphosphate
C05378 13 beta-D-Fructose 1,6-bisphosphate
C00085 14 D-Fructose 6-phosphate
C01054 14 (S)-2,3-Epoxysqualene
C05345 14 beta-D-Fructose 6-phosphate
C00092 15 D-Glucose 6-phosphate
C00095 15 D-Fructose
C00231 15 D-Xylulose 5-phosphate
C00275 15 D-Mannose 6-phosphate
C00279 15 D-Erythrose 4-phosphate
C00352 15 D-Glucosamine 6-phosphate
C00665 15 beta-D-Fructose 2,6-bisphosphate
C00668 15 alpha-D-Glucose 6-phosphate
C01172 15 beta-D-Glucose 6-phosphate
C01724 15 Lanosterol
C02336 15 beta-D-Fructose
C00031 16 D-Glucose
C00058 16 Formate
C00103 16 D-Glucose 1-phosphate
C00199 16 D-Ribulose 5-phosphate
C00221 16 beta-D-Glucose
C00267 16 alpha-D-Glucose
C00281 16 Sedoheptulose 7-phosphate
C00357 16 N-Acetyl-D-glucosamine 6-phosphate
C00447 16 Sedoheptulose 1,7-bisphosphate
C00636 16 D-Mannose 1-phosphate
C00794 16 D-Sorbitol
C01177 16 Inositol 1-phosphate
C01236 16 D-Glucono-1,5-lactone 6-phosphate
C04006 16 1D-myo-Inositol 3-phosphate
C05108 16 14-Demethyllanosterol
C05382 16 D-Sedoheptulose 7-phosphate
C11455 16 4,4-Dimethyl-5alpha-cholesta-8,14,24-trien-3beta-ol
C00117 17 D-Ribose 5-phosphate
C00137 17 myo-Inositol
C00140 17 N-Acetyl-D-glucosamine
C00198 17 D-Glucono-1,5-lactone
C00345 17 6-Phospho-D-gluconate
C01096 17 Sorbitol 6-phosphate
C01225 17 sn-glycero-3-Phospho-1-inositol
C04256 17 N-Acetyl-D-glucosamine 1-phosphate
C04299 17 D-myo-Inositol 1,2-cyclic phosphate
C05437 17 Zymosterol
C00121 18 D-Ribose
C00191 18 D-Glucuronate
C00620 18 alpha-D-Ribose 1-phosphate
C00645 18 N-Acetyl-D-mannosamine
C05439 18 5alpha-Cholesta-7,24-dien-3beta-ol
C15585 18 myo-Inositol phosphate
C00270 19 N-Acetylneuraminate
C00299 19 Uridine
C03736 19 alpha-D-Ribose 5-phosphate
C04257 19 N-Acetyl-D-mannosamine 6-phosphate
C00105 20 UMP
C06241 20 N-Acetylneuraminate 9-phosphate
C00015 21 UDP
C00043 22 UDP-N-acetyl-D-glucosamine
C00075 22 UTP
C00029 23 UDP-glucose
C00063 23 CTP
C01170 23 UDP-N-acetyl-D-mannosamine
C04501 23 N-Acetyl-alpha-D-glucosamine 1-phosphate
C00052 24 UDP-D-galactose
C00112 24 CDP
C00128 24 CMP-N-acetylneuraminate
C00167 24 UDP-glucuronate
C00055 25 CMP
C00190 25 UDP-D-xylose
C00243 25 Lactose
C00446 25 alpha-D-Galactose 1-phosphate
C00611 25 N-Acetyllactosamine
C00124 26 D-Galactose
C00475 26 Cytidine
C04886 26
alpha-N-Acetylneuraminyl-2,6-beta-D-galactosyl-1,4-N-acetyl-beta-D-glucosamine
C05396 26 Lactose 6-phosphate
C01235 27 1-alpha-D-Galactosyl-myo-inositol
C01697 27 Galactitol
C05399 27 Melibiitol
C05401 27 3-beta-D-Galactosyl-sn-glycerol
C01582 28 Galactose
C00249 32 Hexadecanoic acid
C02934 32 3-Dehydrosphinganine
C00836 33 Sphinganine
C01120 34 Sphinganine 1-phosphate
C00346 35 Ethanolamine phosphate
C00517 35 Hexadecanal
C00189 36 Ethanolamine
C00570 36 CDP-ethanolamine


      reactions:

ID generation name

R00009 2 hydrogen-peroxide:hydrogen-peroxide oxidoreductase
R00086 2 ATP phosphohydrolase (protein-secreting)
R00239 2 ATP:L-glutamate 5-phosphotransferase
R00243 2 L-Glutamate:NAD+ oxidoreductase (deaminating)
R00261 2 L-Glutamate 1-carboxy-lyase
R00713 2 Succinate-semialdehyde:NAD+ oxidoreductase
R00908 2 3-Aminopropanoate:2-oxoglutarate aminotransferase
R00922 2 2-Methyl-3-oxopropanoate:NAD+ oxidoreductase (CoA-propanoylating)
R01648 2 4-Aminobutanoate:2-oxoglutarate aminotransferase
R02048 2 (R)-3-Amino-2-methylpropanoate:2-oxoglutarate aminotransferase
R04188 2 L-3-Amino-isobutanoate:2-oxoglutarate aminotransferase
R00004 3 Pyrophosphate phosphohydrolase
R00132 3 Carbonic acid hydro-lyase
R00149 3 Carbon-dioxide:ammonia
ligase(ADP-forming,carbamate-phosphorylating)
R00245 3 L-Glutamate 5-semialdehyde:NAD+ oxidoreductase
R00253 3 L-Glutamate:ammonia ligase (ADP-forming)
R00256 3 L-Glutamine amidohydrolase
R00268 3 Oxalosuccinate:NADP+ oxidoreductase (decarboxylating)
R00275 3 Superoxide:superoxide oxidoreductase
R00405 3 Succinate:CoA ligase (ADP-forming)
R00705 3 3-Oxopropanoate:NAD+ oxidoreductase
(decarboxylating,CoA-acetylating)
R00707 3 L-1-Pyrroline-5-carboxylate:NAD+ oxidoreductase
R00709 3 Isocitrate:NAD+ oxidoreductase (decarboxylating)
R00905 3 N-Carbamoyl-beta-alanine amidohydrolase
R00935 3 (S)-Methylmalonate semialdehyde:NAD+
oxidoreductase(CoA-propanoylating)
R02047 3 3-Hydroxy-2-methylpropanoate:NAD+ oxidoreductase
R03313 3 L-Glutamate-5-semialdehyde:NADP+ 5-oxidoreductase
(phosphorylationg)
R03869 3 (S)-Methylmalonate semialdehyde:NAD+ oxidoreductase
R03871 3 (S)-Methylmalonate semialdehyde:oxygen oxidoreductase
R05066 3 3-Hydroxy-2-methylpropanoate:NAD+ oxidoreductase
R05373 3 Methylmalonyl-CoA carboxy-lyase
R07304 3 5-oxo-L-proline amidohydrolase (ATP-hydrolysing)
R00227 4 Acetyl-CoA hydrolase
R00238 4 Acetyl-CoA:acetyl-CoA C-acetyltransferase
R00259 4 Acetyl-CoA:L-glutamate N-acetyltransferase
R00667 4 L-Ornithine:2-oxo-acid aminotransferase
R00833 4 (R)-2-Methyl-3-oxopropanoyl-CoA CoA-carbonylmutase
R01248 4 L-Proline:NAD+ 5-oxidoreductase
R01324 4 Citrate hydro-lyase
R01899 4 Isocitrate:NADP+ oxidoreductase (decarboxylating)
R01900 4 Isocitrate hydro-lyase
R02269 4 5,6-Dihydrouracil amidohydrolase
R00351 5 Citrate oxaloacetate-lyase ((pro-3S)-CH2COO- -> acetyl-CoA)
R00352 5 ATP:citrate oxaloacetate-lyase ((pro-3S)-CH2COO-
->acetyl-CoA)(ATP-dephosphorylating)
R00362 5 Citrate oxaloacetate-lyase ((pro-3S)-CH2COO- -->acetate)
R00410 5 Succinyl-CoA:3-oxo-acid CoA-transferase
R00670 5 L-Ornithine carboxy-lyase
R00710 5 Acetaldehyde:NAD+ oxidoreductase
R00978 5 5,6-Dihydrouracil:NADP+ oxidoreductase
R01252 5 L-Proline,2-oxoglutarate:oxygen oxidoreductase (4-hydroxylating)
R01325 5 Citrate hydro-lyase
R01398 5 Carbamoyl-phosphate:L-ornithine carbamoyltransferase
R01975 5 (S)-3-Hydroxybutanoyl-CoA:NAD+ oxidoreductase
R01978 5 (S)-3-Hydroxy-3-methylglutaryl-CoA
acetoacetyl-CoA-lyase(CoA-acetylating)
R02765 5 (R)-2-Methyl-3-oxopropanoyl-CoA 2-epimerase
R00342 6 (S)-malate:NAD+ oxidoreductase
R00344 6 Pyruvate:carbon-dioxide ligase (ADP-forming)
R00355 6 L-Aspartate:2-oxoglutarate aminotransferase
R00754 6 Ethanol:NAD+ oxidoreductase
R01151 6 Putrescine:oxygen oxidoreductase (deaminating)
R01154 6 Acetyl-CoA:alkane-alpha,omega-diamine N-acetyltransferase
R01360 6 (S)-3-Hydroxy-3-methylglutaryl-CoA acetoacetate-lyase
R01361 6 (R)-3-Hydroxybutanoate:NAD+ oxidoreductase
R02082 6 (R)-Mevalonate:NADP+ oxidoreductase (CoA acylating)
R02085 6 (S)-3-Hydroxy-3-methylglutaryl-CoA hydro-lyase
R03026 6 (S)-3-Hydroxybutanoyl-CoA hydro-lyase
R00006 7 2-Acetolactate pyruvate-lyase (carboxylating)
R00200 7 ATP:pyruvate O2-phosphotransferase
R00209 7 Pyruvate:NAD+ 2-oxidoreductase (CoA-acetylating)
R00214 7 (S)-Malate:NADP+ oxidoreductase(oxaloacetate-decarboxylating)
R00220 7 L-serine ammonia-lyase
R00226 7 (S)-2-Acetolactate pyruvate-lyase (carboxylating)
R00258 7 L-Alanine:2-oxoglutarate aminotransferase
R00489 7 L-Aspartate 1-carboxy-lyase
R00575 7 Carbon-dioxide:L-glutamine amido-ligase
(ADP-forming,carbamate-phosphorylating)
R00703 7 (S)-Lactate:NAD+ oxidoreductase
R00704 7 (R)-Lactate:NAD+ oxidoreductase
R00742 7 Acetyl-CoA:carbon-dioxide ligase (ADP-forming)
R01082 7 (S)-Malate hydro-lyase
R01171 7 Butanoyl-CoA:(acceptor) 2,3-oxidoreductase
R01397 7 Carbamoyl-phosphate:L-aspartate carbamoyltransferase
R01859 7 Propanoyl-CoA:carbon-dioxide ligase (ADP-forming)
R02050 7 (R)-3-Amino-2-methylpropanoate:pyruvate aminotransferase
R02245 7 ATP:(R)-mevalonate 5-phosphotransferase
R02549 7 4-aminobutanal:NAD+ 1-oxidoreductase
R04025 7
N-Acetylputrescine:oxygenoxidoreductase(deaminating)(flavin-containing)
R05595 7
R05861 7 D-alanine:oxygen oxidoreductase (deaminating)
R00233 8 Malonyl-CoA carboxy-lyase
R00585 8 L-Serine:pyruvate aminotransferase
R00590 8 L-Serine hydro-lyase (deaminating)
R00658 8 2-Phospho-D-glucerate hydro-lyase
R01177 8 Acetyl-CoA:acetyl-CoA C-acetyltransferase
R01993 8 (S)-Dihydroorotate amidohydrolase
R03245 8 ATP:(R)-5-phosphomevalonate phosphotransferase
R05050 8 N4-Acetylaminobutanal:NAD+ oxidoreductase
R01121 9 ATP:(R)-5-diphosphomevalonate carboxy-lyase (dehydrating)
R01388 9 D-Glycerate:NADP+ 2-oxidoreductase
R01394 9 Hydroxypyruvate ketol-isomerase
R01518 9 2-Phospho-D-glycerate 2,3-phosphomutase
R01867 9 (S)-Dihydroorotate:oxygen oxidoreductase
R04748 9 (S)-Hydroxyhexanoyl-CoA:NAD+ oxidoreductase
R01123 10 Isopentenyl-diphosphate delta3-delta2-isomerase
R01512 10 ATP:3-phospho-D-glycerate 1-phosphotransferase
R01513 10 3-Phospho-D-glycerate:NAD+ 2-oxidoreductase
R01516 10 3-Phospho-D-glycerate 1,2-phosphomutase
R01752 10 D-Glyceraldehyde:NAD+ oxidoreductase
R04749 10 (S)-Hydroxyhexanoyl-CoA hydro-lyase
R01036 11 Glycerol:NAD+ oxidoreductase
R01061 11 D-Glyceraldehyde-3-phosphate:NAD+ oxidoreductase(phosphorylating)
R01515 11 3-Phospho-D-glyceroyl phosphate phosphohydrolase
R01658 11
Dimethylallyl-diphosphate:isopentenyl-diphosphatedimethylallyltranstransferase
R01662 11 3-Phospho-D-glyceroyl phosphate 2,3-phosphomutase
R02607 11 3-Phosphoglycerate:NAD+ 2-oxidoreductase
R04173 11 3-Phosphoserine:2-oxoglutarate aminotransferase
R06985 11 trans-Hex-2-enoyl-CoA reductase
R00582 12 L-O-Phosphoserine phosphohydrolase
R00847 12 ATP:glycerol 3-phosphotransferase
R01015 12 D-Glyceraldehyde-3-phosphate ketol-isomerase
R01066 12 2-Deoxy-D-ribose-5-phosphate acetaldehyde-lyase
R02003 12 Geranyl-diphosphate:isopentenyl-diphosphate
geranyltrans-transferase
R04747 12 Hexanoyl-CoA:acetyl-CoA C-acyltransferase
R00702 13 Farnesyl-diphosphate:farnesyl-diphosphate farnesyltransferase
R00842 13 sn-Glycerol-3-phosphate:NAD+ 2-oxidoreductase
R01010 13 Glycerone phosphate phosphohydrolase (alkaline optimum)
R01068 13 D-Fructose-1,6-bisphosphate D-glyceraldehyde-3-phosphate-lyase
R01070 13 beta-D-fructose 1,6-bisphosphate
D-glyceraldehyde-3-phosphate-lyase
R02061 13
trans,trans-Farnesyl-diphosphate:isopentenyl-diphosphatefarnesyltranstransferase
R02568 13 D-Fructose 1-phosphate D-glyceraldehyde-3-phosphate-lyase
R02750 13
R04745 13 (S)-Hydroxyoctanoyl-CoA:NAD+ oxidoreductase
R06223 13
R00756 14 ATP:D-fructose-6-phosphate 1-phosphotransferase
R00762 14 D-Fructose-1,6-bisphosphate 1-phosphohydrolase
R01011 14 ATP:glycerone phosphotransferase
R02872 14 Presqualene diphosphate:farnesyl-diphosphate farnesyltransferase
R02874 14 Squalene,hydrogen-donor:oxygen oxidoreductase (2,3-epoxidizing)
R04746 14 (S)-Hydroxyoctanoyl-CoA hydro-lyase
R04780 14 beta-D-Fructose 1,6-bisphosphate 1-phosphohydrolase
R00760 15 ATP:D-fructose 6-phosphotransferase
R00763 15 D-Fructose-2,6-bisphosphate 2-phosphohydrolase
R00765 15 D-Glucosamine-6-phosphate ketol-isomerase(deaminating)
R00768 15 L-Glutamine:D-fructose-6-phosphate aminotransferase
(hexoseisomerizing)
R00771 15 D-Glucose-6-phosphate ketol-isomerase
R00772 15 D-Mannose-6-phosphate ketol-isomerase
R01067 15 D-Fructose 6-phosphate:D-glyceraldehyde-3-phosphate
glycolaldehydetransferase
R01819 15 D-Mannose-6-phosphate ketol-isomerase
R01830 15 beta-D-Fructose
6-phosphate:D-glyceraldehyde-3-phosphateglycolaldehyde transferase
R02732 15 ATP:D-fructose-6-phosphate 2-phosphotransferase
R02740 15 alpha-D-Glucose 6-phosphate ketol-isomerase
R03199 15 (S)-2,3-Epoxysqualene mutase (cyclizing, lanosterol-forming)
R03321 15 beta-D-Glucose 6-phosphate ketol-isomerase
R03776 15 trans-Oct-2-enoyl-CoA reductase
R03920 15 ATP:D-fructose 6-phosphotransferase
R04779 15 ATP:D-fructose-6-phosphate 1-phosphotransferase
R00299 16 ATP:D-glucose 6-phosphotransferase
R00303 16 D-Glucose-6-phosphate phosphohydrolase
R00835 16 D-Glucose-6-phosphate:NADP+ 1-oxoreductase
R00840 16 1L-myo-Inositol-1-phosphate lyase (isomerizing)
R00866 16 ATP:D-fructose 1-phosphotransferase
R00867 16 ATP:D-fructose 6-phosphotransferase
R00875 16 D-Glucitol:NAD+ 2-oxidoreductase
R00959 16 alpha-D-Glucose 1-phosphate 1,6-phosphomutase
R01529 16 D-Ribulose-5-phosphate 3-epimerase
R01600 16 ATP:D-glucose 6-phosphotransferase
R01786 16 ATP:D-glucose 6-phosphotransferase
R01788 16 alpha-D-Glucose 6-phosphate phosphohydrolase
R01818 16 D-Mannose 6-phosphate 1,6-phosphomutase
R01827 16
Sedoheptulose-7-phosphate:D-glyceraldehyde-3-phosphateglyceronetransferase
R01829 16 Sedoheptulose 1,7-bisphosphate D-glyceraldehyde-3-phosphate-lyase
R02058 16 Acetyl-CoA:D-glucosamine-6-phosphate N-acetyltransferase
R02059 16 N-Acetyl-D-glucosamine-6-phosphate amidohydrolase
R02731 16 D-Fructose-2,6-bisphosphate 2-phosphohydrolase
R02736 16 beta-D-Glucose-6-phosphate:NADP+ 1-oxoreductase
R02739 16 alpha-D-Glucose 6-phosphate ketol-isomerase
R03690 16
R03778 16 Octanoyl-CoA:acetyl-CoA C-acyltransferase
R05640 16 Lanosterol,NADPH:oxygen oxidoreductase (14-methyl cleaving)
R07324 16 1D-myo-inositol-3-phosphate lyase (isomerizing)
R07378 16
sedoheptulose-7-phosphate:D-glyceraldehyde-3-phosphateglyceronetransferase
R01056 17 D-Ribose-5-phosphate ketol-isomerase
R01185 17 myo-Inositol 1-phosphate phosphahydrolase
R01187 17 1D-myo-Inositol 3-phosphate phosphahydrolase
R01201 17 ATP:N-acetyl-D-glucosamine 6-phosphotransferase
R01520 17 beta-D-Glucose:NAD+ 1-oxoreductase
R01602 17 alpha-D-Glucose 1-epimerase
R01641 17
Sedoheptulose-7-phosphate:D-glyceraldehyde-3-phosphateglycolaldehyde
transferase
R01787 17 alpha-D-Glucose:NADP+ 1-oxidoreductase
R01843 17 ATP:Sedoheptulose 7-phosphate 1-phosphotransferase
R01845 17 Sedoheptulose 1,7-bisphosphate 1-phosphohydrolase
R02035 17 6-Phospho-D-glucono-1,5-lactone lactonohydrolase
R02086 17 N-Acetyl-D-glucosamine 1-phosphate 1,6-phosphomutase
R02865 17 ATP:D-hexose 6-phosphotransferase
R03331 17 sn-Glycero-3-phospho-1-inositol inositolphosphohydrolase
R03333 17 1D-myo-Inositol-1,2-cyclic-phosphate 2-inositolphosphohydrolase
R04669 17
R04743 17 (S)-Hydroxydecanoyl-CoA:NAD+ oxidoreductase
R05639 17 4,4-dimethyl-5a-cholesta-8,24-dien-3b-ol:NADP+ D14-oxidoreductase
R07246 17
sedoheptulose-7-phosphate:D-glyceraldehyde-3-phosphateglycolaldehydetransferase
R01051 18 ATP:D-ribose 5-phosphotransferase
R01057 18 D-Ribose 1,5-phosphomutase
R01184 18 myo-Inositol:oxygen oxidoreductase
R01207 18 N-Acyl-D-glucosamine 2-epimerase
R01528 18 6-Phospho-D-gluconate:NADP+ 2-oxidoreductase (decarboxylating)
R04744 18 (S)-Hydroxydecanoyl-CoA hydro-lyase
R04804 18 delta8,24-Cholestadien-3beta-ol delta7-delta8-isomerase
R07343 18 myo-inositol-phosphate phosphohydrolase
R01804 19 N-Acetylneuraminate pyruvate-lyase (pyruvate-phosphorylating)
R01876 19 Uridine:orthophosphate ribosyltransferase
R02299 19 alpha-D-Ribose 1-phosphate 1,6-phosphomutase
R02705 19 ATP:N-acyl-D-mannosamine 6-phosphotransferase
R04753 19 trans-Dec-2-enoyl-CoA reductase
R00964 20 ATP:uridine 5'-phosphotransferase
R04435 20 N-Acetylneuraminate 9-phosphate
pyruvate-lyase(pyruvate-phosphorylating)
R04742 20 Decanoyl-CoA:acetyl-CoA C-acyltransferase
R00158 21 ATP:nucleoside-phosphate phosphotransferase
R00963 21 Uridine 5'-monophosphate phosphohydrolase
R04741 21 (S)-3-Hydroxydodecanoyl-CoA:NAD+ oxidoreductase
R00155 22 UDP diphosphohydrolase
R00156 22 ATP:nucleoside-diphosphate phosphatransferase
R00414 22 UDP-N-acetyl-D-glucosamine 2-epimerase
R00659 22 UTP:pyruvate O2-phosphotransferase
R00769 22 UTP:D-fructose-6-phosphate 1-phosphotransferase
R01847 22 UTP:Sedoheptulose 7-phosphate 1-phosphotransferase
R04170 22 (S)-3-Hydroxydodecanoyl-CoA hydro-lyase
R00159 23 UTP diphosphohydrolase
R00289 23 UTP:alpha-D-glucose-1-phosphate uridylyltransferase
R00415 23 UTP:N-acetyl-alpha-D-glucosamine-1-phosphate uridylyltransferase
R00416 23 UTP:N-acetyl-alpha-D-glucosamine-1-phosphate uridylyltransferase
R00420 23 UDP-N-acetyl-D-glucosamine 2-epimerase
R00571 23 UTP:ammonia ligase(ADP-forming)
R00573 23 UTP:ammonia ligase(ADP-forming)
R00662 23 Uridine triphosphate pyrophosphohydrolase
R00967 23 UTP:uridine 5'-phosphotransferase
R03856 23 trans-Dodec-2-enoyl-CoA reductase
R04100 23 3-cis-Dodecenoyl-CoA delta3-cis-delta2-trans-isomerase
R00286 24 UDPglucose:NAD+ oxidoreductase
R00287 24 UDPglucose pyrophosphohydrolase
R00291 24 UDPglucose 4-epimerase
R00569 24 CTP diphosphohydrolase
R00570 24 ATP:nucleoside-diphosphate phosphatransferase
R00572 24 CTP:pyruvate O2-phosphotransferase
R00767 24 CTP:D-fructose-6-phosphate 1-phosphotransferase
R01117 24 CTP:N-acylneuraminate cytidylyltransferase
R01846 24 CTP:Sedoheptulose 7-phosphate 1-phosphotransferase
R03858 24 Lauroyl-CoA:acetyl-CoA C-acyltransferase
R00503 25 UDPgalactose:D-glucose 4-beta-D-galactosyltransferase
R00512 25 ATP:CMP phosphotransferase
R00514 25 CDP diphosphohydrolase
R00955 25 UDPglucose:alpha-D-galactose-1-phosphate uridylyltransferase
R01205 25 UDPgalactose:N-acetyl-D-glucosamine 4-beta-D-galactosyltransferase
R01384 25 UDP-D-glucuronate carboxy-lyase
R04739 25 (S)-3-Hydroxytetradecanoyl-CoA:NAD+ oxidoreductase
R00511 26 Cytidine-5'-monophosphate phosphohydrolase
R01092 26 ATP:D-galactose 1-phosphotransferase
R01100 26 Lactose galactohydrolase
R01678 26 Lactose galactohydrolase
R01679 26 Lactose 6-phosphate galactohydrolase
R04532 26
CMP-N-acetylneuraminate:beta-D-galactosyl-1,4-N-acetyl-beta-D--glucosamine
alpha-2,6-N-acetylneuraminyltransferase
R04740 26 (S)-3-Hydroxytetradecanoyl-CoA hydro-lyase
R00513 27 ATP:cytidine 5'-phosphotransferase
R00516 27 UTP:cytidine 5'-phosphotransferase
R01093 27 D-Galactose:NAD+ 1-oxidoreductase
R01104 27 Galactosylglycerol galactohydrolase
R01194 27 1-alpha-D-Galactosyl-myo-inositol galactohydrolase
R01878 27 Cytidine aminohydrolase
R02926 27 Melibiitol galactohydrolase
R03989 27 trans-Tetradec-2-enoyl-CoA reductase
R03616 28 Galactosylglycerol galactohydrolase
R03991 28 myristoyl-CoA:acetylCoA C-myristoyltransferase
R04737 29 (S)-3-Hydroxyhexadecanoyl-CoA:NAD+ oxidoreductase
R04738 30 (S)-3-Hydroxyhexadecanoyl-CoA hydro-lyase
R01278 31 trans-Hexadec-2-enoyl-CoA reductase
R01274 32 Palmitoyl-CoA hydrolase
R01281 32 Palmitoyl-CoA:L-serine C-palmitoyltransferase (decarboxylating)
R02978 33 Sphinganine:NADP+ 3-oxidoreductase
R02976 34 ATP:sphinganine 1-phosphotransferase
R02464 35 Sphinganine-1-phosphate pamlmitaldehyde-lyase
R06520 35 3-sn-phosphatidate phosphohydrolase
R02038 36 CTP:ethanolamine-phosphate cytidylyltransferase
R06870 36 Phosphoethanolamine phosphohydrolase
R01468 37 ATP:ethanolamine O-phosphotransferase
