# Supplementary material for: Local and global modes of drug action in biochemical networks
Source: BMC Chem Biol. 2009 Apr 7;9:4. doi: 10.1186/1472-6769-9-4 (PMC2670818; doi:10.1186/1472-6769-9-4)
Supplement: Additional File 3 — Full set of metabolic drug scopes. This archive contains the full set of metabolic drug scopes for 276 drugs from the DrugBank database and four metabolic networks. Individual files in the archive are named according to the following nomenclature: DrugBank accession number of the drug, followed by "_hsa" for human or "_ref" for reference network, followed by "_i" for irreversible or "_r" for reversible network. [file 1472-6769-9-4-S3.zip › aprd00066_hsa_r.txt]

  Expansion curve

seeds: Oxygen H2O 4-Aminobutanoate 2-Oxoglutarate Succinate semialdehyde
L-Glutamate beta-Alanine L-3-Amino-isobutanoate 2-Methyl-3-oxopropanoate
not identified:


      compounds:

ID generation name

C00001 1 H2O
C00007 1 Oxygen
C00025 1 L-Glutamate
C00026 1 2-Oxoglutarate
C00099 1 beta-Alanine
C00232 1 Succinate semialdehyde
C00334 1 4-Aminobutanoate
C00349 1 2-Methyl-3-oxopropanoate
C03284 1 L-3-Amino-isobutanoate
C00009 2 Orthophosphate
C00011 2 CO2
C00014 2 NH3
C00027 2 H2O2
C00042 2 Succinate
C00080 2 H+
C00222 2 3-Oxopropanoate
C01205 2 (R)-3-Amino-2-methylpropanoate
C03287 2 L-Glutamyl 5-phosphate
C06002 2 (S)-Methylmalonate semialdehyde
C00013 3 Pyrophosphate
C00049 3 L-Aspartate
C00064 3 L-Glutamine
C00169 3 Carbamoyl phosphate
C00311 3 Isocitrate
C00555 3 4-Aminobutanal
C00704 3 O2.-
C01165 3 L-Glutamate 5-semialdehyde
C01188 3 3-Hydroxy-2-methylpropanoate
C01353 3 Carbonic acid
C01879 3 5-Oxoproline
C02170 3 Methylmalonate
C02238 3 5-Oxo-L-proline
C02642 3 3-Ureidopropionate
C03912 3 (S)-1-Pyrroline-5-carboxylate
C05379 3 Oxalosuccinate
C05665 3 beta-Aminopropion aldehyde
C06001 3 (S)-3-Hydroxyisobutyrate
C00022 4 Pyruvate
C00033 4 Acetate
C00036 4 Oxaloacetate
C00077 4 L-Ornithine
C00134 4 Putrescine
C00148 4 L-Proline
C00158 4 Citrate
C00288 4 HCO3-
C00417 4 cis-Aconitate
C00429 4 5,6-Dihydrouracil
C00438 4 N-Carbamoyl-L-aspartate
C00624 4 N-Acetyl-L-glutamate
C00986 4 1,3-Diaminopropane
C00041 5 L-Alanine
C00065 5 L-Serine
C00074 5 Phosphoenolpyruvate
C00084 5 Acetaldehyde
C00106 5 Uracil
C00133 5 D-Alanine
C00149 5 (S)-Malate
C00164 5 Acetoacetate
C00186 5 (S)-Lactate
C00227 5 Acetyl phosphate
C00256 5 (R)-Lactate
C00327 5 L-Citrulline
C00337 5 (S)-Dihydroorotate
C00402 5 D-Aspartate
C00437 5 N-Acetylornithine
C00900 5 2-Acetolactate
C01042 5 N-Acetyl-L-aspartate
C01157 5 trans-4-Hydroxy-L-proline
C02714 5 N-Acetylputrescine
C06010 5 (S)-2-Acetolactate
C00122 6 Fumarate
C00168 6 Hydroxypyruvate
C00295 6 Orotate
C00418 6 (R)-Mevalonate
C00469 6 Ethanol
C00631 6 2-Phospho-D-glycerate
C01005 6 O-Phospho-L-serine
C01089 6 (R)-3-Hydroxybutanoate
C02218 6 2-Aminoacrylate
C04281 6 L-1-Pyrroline-3-hydroxy-5-carboxylate
C05936 6 N4-Acetylaminobutanal
C00197 7 3-Phospho-D-glycerate
C00258 7 D-Glycerate
C01061 7 4-Fumarylacetoacetate
C01107 7 (R)-5-Phosphomevalonate
C01146 7 2-Hydroxy-3-oxopropanoate
C02946 7 4-Acetamidobutanoate
C03232 7 3-Phosphonooxypyruvate
C05947 7 L-erythro-4-Hydroxyglutamate
C00236 8 3-Phospho-D-glyceroyl phosphate
C00577 8 D-Glyceraldehyde
C00597 8 3-Phosphoglycerate
C01036 8 4-Maleylacetoacetate
C01143 8 (R)-5-Diphosphomevalonate
C01159 8 2,3-Bisphospho-D-glycerate
C05938 8 L-4-Hydroxyglutamate semialdehyde
C05946 8 D-4-Hydroxy-2-oxoglutarate
C00116 9 Glycerol
C00118 9 (2R)-2-Hydroxy-3-(phosphonooxy)-propanal
C00129 9 Isopentenyl diphosphate
C00544 9 Homogentisate
C00093 10 sn-Glycerol 3-phosphate
C00111 10 Glycerone phosphate
C00235 10 Dimethylallyl diphosphate
C00673 10 2-Deoxy-D-ribose 5-phosphate
C01179 10 3-(4-Hydroxyphenyl)pyruvate
C00082 11 L-Tyrosine
C00184 11 Glycerone
C00341 11 Geranyl diphosphate
C00354 11 D-Fructose 1,6-bisphosphate
C01094 11 D-Fructose 1-phosphate
C01801 11 Deoxyribose
C05350 11 2-Hydroxy-3-(4-hydroxyphenyl)propenoate
C05378 11 beta-D-Fructose 1,6-bisphosphate
C06893 11 2-Deoxy-5-keto-D-gluconic acid 6-phosphate
C00085 12 D-Fructose 6-phosphate
C00095 12 D-Fructose
C00355 12 3,4-Dihydroxy-L-phenylalanine
C00448 12 trans,trans-Farnesyl diphosphate
C00483 12 Tyramine
C05345 12 beta-D-Fructose 6-phosphate
C00092 13 D-Glucose 6-phosphate
C00231 13 D-Xylulose 5-phosphate
C00275 13 D-Mannose 6-phosphate
C00279 13 D-Erythrose 4-phosphate
C00352 13 D-Glucosamine 6-phosphate
C00353 13 Geranylgeranyl diphosphate
C00665 13 beta-D-Fructose 2,6-bisphosphate
C00668 13 alpha-D-Glucose 6-phosphate
C00751 13 Squalene
C00794 13 D-Sorbitol
C00822 13 Dopaquinone
C01172 13 beta-D-Glucose 6-phosphate
C02336 13 beta-D-Fructose
C03428 13 Presqualene diphosphate
C03758 13 4-(2-Aminoethyl)-1,2-benzenediol
C03765 13 4-Hydroxyphenylacetaldehyde
C00031 14 D-Glucose
C00103 14 D-Glucose 1-phosphate
C00159 14 D-Mannose
C00199 14 D-Ribulose 5-phosphate
C00221 14 beta-D-Glucose
C00267 14 alpha-D-Glucose
C00281 14 Sedoheptulose 7-phosphate
C00329 14 D-Glucosamine
C00357 14 N-Acetyl-D-glucosamine 6-phosphate
C00447 14 Sedoheptulose 1,7-bisphosphate
C00636 14 D-Mannose 1-phosphate
C00642 14 4-Hydroxyphenylacetate
C01054 14 (S)-2,3-Epoxysqualene
C01096 14 Sorbitol 6-phosphate
C01177 14 Inositol 1-phosphate
C01236 14 D-Glucono-1,5-lactone 6-phosphate
C04006 14 1D-myo-Inositol 3-phosphate
C04043 14 3,4-Dihydroxyphenylacetaldehyde
C05382 14 D-Sedoheptulose 7-phosphate
C00089 15 Sucrose
C00117 15 D-Ribose 5-phosphate
C00137 15 myo-Inositol
C00140 15 N-Acetyl-D-glucosamine
C00185 15 Cellobiose
C00198 15 D-Glucono-1,5-lactone
C00208 15 Maltose
C00252 15 Isomaltose
C00345 15 6-Phospho-D-gluconate
C01083 15 alpha,alpha-Trehalose
C01161 15 3,4-Dihydroxyphenylacetate
C01225 15 sn-glycero-3-Phospho-1-inositol
C01724 15 Lanosterol
C04063 15 D-myo-Inositol 3,4-bisphosphate
C04256 15 N-Acetyl-D-glucosamine 1-phosphate
C04299 15 D-myo-Inositol 1,2-cyclic phosphate
C00058 16 Formate
C00121 16 D-Ribose
C00191 16 D-Glucuronate
C00620 16 alpha-D-Ribose 1-phosphate
C00645 16 N-Acetyl-D-mannosamine
C01243 16 1D-myo-Inositol 1,3,4-trisphosphate
C01674 16 Chitobiose
C03546 16 myo-Inositol 4-phosphate
C05108 16 14-Demethyllanosterol
C11455 16 4,4-Dimethyl-5alpha-cholesta-8,14,24-trien-3beta-ol
C15585 16 myo-Inositol phosphate
C00270 17 N-Acetylneuraminate
C00299 17 Uridine
C01044 17 N-Formyl-L-aspartate
C01220 17 1D-myo-Inositol 1,4-bisphosphate
C01272 17 1D-myo-Inositol 1,3,4,5-tetrakisphosphate
C03736 17 alpha-D-Ribose 5-phosphate
C04257 17 N-Acetyl-D-mannosamine 6-phosphate
C04477 17 1D-myo-Inositol 1,3,4,6-tetrakisphosphate
C05437 17 Zymosterol
C00105 18 UMP
C00475 18 Cytidine
C01245 18 D-myo-Inositol 1,4,5-trisphosphate
C05439 18 5alpha-Cholesta-7,24-dien-3beta-ol
C06241 18 N-Acetylneuraminate 9-phosphate
C00015 19 UDP
C00029 19 UDP-glucose
C00055 19 CMP
C00075 19 UTP
C01103 19 Orotidine 5'-phosphate
C11555 19 1D-myo-Inositol 1,4,5,6-tetrakisphosphate
C00043 20 UDP-N-acetyl-D-glucosamine
C00052 20 UDP-D-galactose
C00063 20 CTP
C00112 20 CDP
C00119 20 5-Phospho-alpha-D-ribose 1-diphosphate
C00167 20 UDP-glucuronate
C01284 20 1D-myo-Inositol 1,3,4,5,6-pentakisphosphate
C06198 20 P1,P4-Bis(5'-uridyl) tetraphosphate
C00128 21 CMP-N-acetylneuraminate
C00190 21 UDP-D-xylose
C00243 21 Lactose
C00446 21 alpha-D-Galactose 1-phosphate
C00611 21 N-Acetyllactosamine
C01170 21 UDP-N-acetyl-D-mannosamine
C03090 21 5-Phosphoribosylamine
C04501 21 N-Acetyl-alpha-D-glucosamine 1-phosphate
C04520 21 1D-myo-Inositol 3,4,5,6-tetrakisphosphate
C00124 22 D-Galactose
C04886 22
alpha-N-Acetylneuraminyl-2,6-beta-D-galactosyl-1,4-N-acetyl-beta-D-glucosamine
C05396 22 Lactose 6-phosphate
C00492 23 Raffinose
C01235 23 1-alpha-D-Galactosyl-myo-inositol
C01697 23 Galactitol
C05399 23 Melibiitol
C05400 23 Epimelibiose
C05401 23 3-beta-D-Galactosyl-sn-glycerol
C05402 23 Melibiose
C01582 24 Galactose
C01613 24 Stachyose
C05404 24 D-Gal alpha 1->6D-Gal alpha 1->6D-Glucose
C00249 32 Hexadecanoic acid
C02934 32 3-Dehydrosphinganine
C00836 33 Sphinganine
C01120 34 Sphinganine 1-phosphate
C00346 35 Ethanolamine phosphate
C00517 35 Hexadecanal
C00189 36 Ethanolamine
C00570 36 CDP-ethanolamine
C06124 36 Sphingosine 1-phosphate
C00319 37 Sphingosine


      reactions:

ID generation name

R00009 2 hydrogen-peroxide:hydrogen-peroxide oxidoreductase
R00086 2 ATP phosphohydrolase (protein-secreting)
R00239 2 ATP:L-glutamate 5-phosphotransferase
R00243 2 L-Glutamate:NAD+ oxidoreductase (deaminating)
R00261 2 L-Glutamate 1-carboxy-lyase
R00713 2 Succinate-semialdehyde:NAD+ oxidoreductase
R00908 2 3-Aminopropanoate:2-oxoglutarate aminotransferase
R00922 2 2-Methyl-3-oxopropanoate:NAD+ oxidoreductase (CoA-propanoylating)
R01648 2 4-Aminobutanoate:2-oxoglutarate aminotransferase
R02048 2 (R)-3-Amino-2-methylpropanoate:2-oxoglutarate aminotransferase
R04188 2 L-3-Amino-isobutanoate:2-oxoglutarate aminotransferase
R00004 3 Pyrophosphate phosphohydrolase
R00132 3 Carbonic acid hydro-lyase
R00149 3 Carbon-dioxide:ammonia
ligase(ADP-forming,carbamate-phosphorylating)
R00245 3 L-Glutamate 5-semialdehyde:NAD+ oxidoreductase
R00251 3 5-Oxoproline amidohydrolase (ATP-hydrolysing)
R00253 3 L-Glutamate:ammonia ligase (ADP-forming)
R00256 3 L-Glutamine amidohydrolase
R00268 3 Oxalosuccinate:NADP+ oxidoreductase (decarboxylating)
R00275 3 Superoxide:superoxide oxidoreductase
R00405 3 Succinate:CoA ligase (ADP-forming)
R00489 3 L-Aspartate 1-carboxy-lyase
R00705 3 3-Oxopropanoate:NAD+ oxidoreductase
(decarboxylating,CoA-acetylating)
R00707 3 L-1-Pyrroline-5-carboxylate:NAD+ oxidoreductase
R00709 3 Isocitrate:NAD+ oxidoreductase (decarboxylating)
R00904 3 beta-Aminopropion aldehyde:NAD+ oxidoreductase
R00905 3 N-Carbamoyl-beta-alanine amidohydrolase
R00935 3 (S)-Methylmalonate semialdehyde:NAD+
oxidoreductase(CoA-propanoylating)
R02047 3 3-Hydroxy-2-methylpropanoate:NAD+ oxidoreductase
R02549 3 4-aminobutanal:NAD+ 1-oxidoreductase
R03313 3 L-Glutamate-5-semialdehyde:NADP+ 5-oxidoreductase
(phosphorylationg)
R03869 3 (S)-Methylmalonate semialdehyde:NAD+ oxidoreductase
R03871 3 (S)-Methylmalonate semialdehyde:oxygen oxidoreductase
R05066 3 3-Hydroxy-2-methylpropanoate:NAD+ oxidoreductase
R05373 3 Methylmalonyl-CoA carboxy-lyase
R07304 3 5-oxo-L-proline amidohydrolase (ATP-hydrolysing)
R00209 4 Pyruvate:NAD+ 2-oxidoreductase (CoA-acetylating)
R00227 4 Acetyl-CoA hydrolase
R00233 4 Malonyl-CoA carboxy-lyase
R00238 4 Acetyl-CoA:acetyl-CoA C-acetyltransferase
R00259 4 Acetyl-CoA:L-glutamate N-acetyltransferase
R00355 4 L-Aspartate:2-oxoglutarate aminotransferase
R00575 4 Carbon-dioxide:L-glutamine amido-ligase
(ADP-forming,carbamate-phosphorylating)
R00667 4 L-Ornithine:2-oxo-acid aminotransferase
R00829 4 Succinyl-CoA:acetyl-CoA C-acyltransferase
R00833 4 (R)-2-Methyl-3-oxopropanoyl-CoA CoA-carbonylmutase
R00927 4 Propanoyl-CoA:acetyl-CoA C-acyltransferase
R01151 4 Putrescine:oxygen oxidoreductase (deaminating)
R01248 4 L-Proline:NAD+ 5-oxidoreductase
R01324 4 Citrate hydro-lyase
R01397 4 Carbamoyl-phosphate:L-aspartate carbamoyltransferase
R01899 4 Isocitrate:NADP+ oxidoreductase (decarboxylating)
R01900 4 Isocitrate hydro-lyase
R02269 4 5,6-Dihydrouracil amidohydrolase
R03139 4 1,3-Diaminopropane:oxygen oxidoreductase
(deaminating)(copper-containing)
R00006 5 2-Acetolactate pyruvate-lyase (carboxylating)
R00200 5 ATP:pyruvate O2-phosphotransferase
R00214 5 (S)-Malate:NADP+ oxidoreductase(oxaloacetate-decarboxylating)
R00220 5 L-serine ammonia-lyase
R00226 5 (S)-2-Acetolactate pyruvate-lyase (carboxylating)
R00258 5 L-Alanine:2-oxoglutarate aminotransferase
R00317 5 Acetyl phosphate phosphohydrolase
R00342 5 (S)-malate:NAD+ oxidoreductase
R00344 5 Pyruvate:carbon-dioxide ligase (ADP-forming)
R00351 5 Citrate oxaloacetate-lyase ((pro-3S)-CH2COO- -> acetyl-CoA)
R00352 5 ATP:citrate oxaloacetate-lyase ((pro-3S)-CH2COO-
->acetyl-CoA)(ATP-dephosphorylating)
R00359 5 D-Aspartate:oxygen oxidoreductase (deaminating)
R00362 5 Citrate oxaloacetate-lyase ((pro-3S)-CH2COO- -->acetate)
R00410 5 Succinyl-CoA:3-oxo-acid CoA-transferase
R00488 5 N-Acetyl-L-aspartate amidohydrolase
R00669 5 N2-Acetyl-L-ornithine amidohydrolase
R00670 5 L-Ornithine carboxy-lyase
R00703 5 (S)-Lactate:NAD+ oxidoreductase
R00704 5 (R)-Lactate:NAD+ oxidoreductase
R00710 5 Acetaldehyde:NAD+ oxidoreductase
R00742 5 Acetyl-CoA:carbon-dioxide ligase (ADP-forming)
R00978 5 5,6-Dihydrouracil:NADP+ oxidoreductase
R01154 5 Acetyl-CoA:alkane-alpha,omega-diamine N-acetyltransferase
R01252 5 L-Proline,2-oxoglutarate:oxygen oxidoreductase (4-hydroxylating)
R01325 5 Citrate hydro-lyase
R01398 5 Carbamoyl-phosphate:L-ornithine carbamoyltransferase
R01859 5 Propanoyl-CoA:carbon-dioxide ligase (ADP-forming)
R01975 5 (S)-3-Hydroxybutanoyl-CoA:NAD+ oxidoreductase
R01978 5 (S)-3-Hydroxy-3-methylglutaryl-CoA
acetoacetyl-CoA-lyase(CoA-acetylating)
R01993 5 (S)-Dihydroorotate amidohydrolase
R02050 5 (R)-3-Amino-2-methylpropanoate:pyruvate aminotransferase
R02765 5 (R)-2-Methyl-3-oxopropanoyl-CoA 2-epimerase
R04203 5 (2S,3S)-3-hydroxy-2-methylbutanoyl-CoA:NAD+ oxidoreductase
R05861 5 D-alanine:oxygen oxidoreductase (deaminating)
R06941 5 (S)-3-hydroxyacyl-CoA:NAD+ oxidoreductase
R00582 6 L-O-Phosphoserine phosphohydrolase
R00585 6 L-Serine:pyruvate aminotransferase
R00590 6 L-Serine hydro-lyase (deaminating)
R00658 6 2-Phospho-D-glucerate hydro-lyase
R00754 6 Ethanol:NAD+ oxidoreductase
R01082 6 (S)-Malate hydro-lyase
R01360 6 (S)-3-Hydroxy-3-methylglutaryl-CoA acetoacetate-lyase
R01361 6 (R)-3-Hydroxybutanoate:NAD+ oxidoreductase
R01867 6 (S)-Dihydroorotate:oxygen oxidoreductase
R02082 6 (R)-Mevalonate:NADP+ oxidoreductase (CoA acylating)
R02085 6 (S)-3-Hydroxy-3-methylglutaryl-CoA hydro-lyase
R03026 6 (S)-3-Hydroxybutanoyl-CoA hydro-lyase
R03291 6 trans-4-Hydroxy-L-proline:NAD+ 5-oxidoreductase
R04025 6
N-Acetylputrescine:oxygenoxidoreductase(deaminating)(flavin-containing)
R04204 6 (2S,3S)-3-Hydroxy-2-methylbutanoyl-CoA hydro-liase
R06942 6 (3S)-3-hydroxyacyl-CoA hydro-lyase
R01171 7 Butanoyl-CoA:(acceptor) 2,3-oxidoreductase
R01364 7 4-Fumarylacetoacetate fumarylhydrola
R01388 7 D-Glycerate:NADP+ 2-oxidoreductase
R01394 7 Hydroxypyruvate ketol-isomerase
R01518 7 2-Phospho-D-glycerate 2,3-phosphomutase
R02245 7 ATP:(R)-mevalonate 5-phosphotransferase
R03170 7 2-Methylbutanoyl-CoA:(acceptor) 2,3-oxidoreductase
R04138 7 3-Methylcrotonoyl-CoA:carbon-dioxide ligase (ADP-forming)
R04173 7 3-Phosphoserine:2-oxoglutarate aminotransferase
R04444 7 L-1-Pyrroline-3-hydroxy-5-carboxylate:NAD+ oxidoreductase
R05050 7 N4-Acetylaminobutanal:NAD+ oxidoreductase
R05595 7
R01177 8 Acetyl-CoA:acetyl-CoA C-acetyltransferase
R01512 8 ATP:3-phospho-D-glycerate 1-phosphotransferase
R01513 8 3-Phospho-D-glycerate:NAD+ 2-oxidoreductase
R01515 8 3-Phospho-D-glyceroyl phosphate phosphohydrolase
R01516 8 3-Phospho-D-glycerate 1,2-phosphomutase
R01752 8 D-Glyceraldehyde:NAD+ oxidoreductase
R02607 8 3-Phosphoglycerate:NAD+ 2-oxidoreductase
R03181 8 4-Maleylacetoacetate cis-trans-isomerase
R03245 8 ATP:(R)-5-phosphomevalonate phosphotransferase
R04137 8 3-Hydroxyisopentyl-CoA hydro-lyase
R05051 8 L-erythro-4-Hydroxyglutamate:NAD+ oxidoreductase
R05052 8 L-erythro-4-Hydroxyglutamate:2-oxoglutarate aminotransferase
R01036 9 Glycerol:NAD+ oxidoreductase
R01061 9 D-Glyceraldehyde-3-phosphate:NAD+ oxidoreductase(phosphorylating)
R01121 9 ATP:(R)-5-diphosphomevalonate carboxy-lyase (dehydrating)
R01662 9 3-Phospho-D-glyceroyl phosphate 2,3-phosphomutase
R02519 9 Homogentisate:oxygen 1,2-oxidoreductase (decyclizing)
R04748 9 (S)-Hydroxyhexanoyl-CoA:NAD+ oxidoreductase
R00847 10 ATP:glycerol 3-phosphotransferase
R01015 10 D-Glyceraldehyde-3-phosphate ketol-isomerase
R01066 10 2-Deoxy-D-ribose-5-phosphate acetaldehyde-lyase
R01123 10 Isopentenyl-diphosphate delta3-delta2-isomerase
R02521 10 4-Hydroxyphenylpyruvate:oxygen
oxidoreductase(hydroxylating,decarboxylating)
R04749 10 (S)-Hydroxyhexanoyl-CoA hydro-lyase
R00734 11 L-Tyrosine:2-oxoglutarate aminotransferase
R00842 11 sn-Glycerol-3-phosphate:NAD+ 2-oxidoreductase
R01010 11 Glycerone phosphate phosphohydrolase (alkaline optimum)
R01011 11 ATP:glycerone phosphotransferase
R01068 11 D-Fructose-1,6-bisphosphate D-glyceraldehyde-3-phosphate-lyase
R01070 11 beta-D-fructose 1,6-bisphosphate
D-glyceraldehyde-3-phosphate-lyase
R01658 11
Dimethylallyl-diphosphate:isopentenyl-diphosphatedimethylallyltranstransferase
R02568 11 D-Fructose 1-phosphate D-glyceraldehyde-3-phosphate-lyase
R02750 11
R03342 11 3-(4-Hydroxyphenyl)pyruvate keto-enol-isomerase
R05378 11 2-Deoxy-5-keto-D-gluconic acid 6-phosphate
Dihydroxyacetonephosphate-lyase
R06985 11 trans-Hex-2-enoyl-CoA reductase
R00731 12 L-Tyrosine:oxygen oxidoreductase
R00736 12 L-Tyrosine carboxy-lyase
R00756 12 ATP:D-fructose-6-phosphate 1-phosphotransferase
R00762 12 D-Fructose-1,6-bisphosphate 1-phosphohydrolase
R00866 12 ATP:D-fructose 1-phosphotransferase
R02003 12 Geranyl-diphosphate:isopentenyl-diphosphate
geranyltrans-transferase
R04747 12 Hexanoyl-CoA:acetyl-CoA C-acyltransferase
R04779 12 ATP:D-fructose-6-phosphate 1-phosphotransferase
R04780 12 beta-D-Fructose 1,6-bisphosphate 1-phosphohydrolase
R00702 13 Farnesyl-diphosphate:farnesyl-diphosphate farnesyltransferase
R00760 13 ATP:D-fructose 6-phosphotransferase
R00763 13 D-Fructose-2,6-bisphosphate 2-phosphohydrolase
R00765 13 D-Glucosamine-6-phosphate ketol-isomerase(deaminating)
R00768 13 L-Glutamine:D-fructose-6-phosphate aminotransferase
(hexoseisomerizing)
R00771 13 D-Glucose-6-phosphate ketol-isomerase
R00772 13 D-Mannose-6-phosphate ketol-isomerase
R00867 13 ATP:D-fructose 6-phosphotransferase
R00875 13 D-Glucitol:NAD+ 2-oxidoreductase
R01067 13 D-Fructose 6-phosphate:D-glyceraldehyde-3-phosphate
glycolaldehydetransferase
R01819 13 D-Mannose-6-phosphate ketol-isomerase
R01830 13 beta-D-Fructose
6-phosphate:D-glyceraldehyde-3-phosphateglycolaldehyde transferase
R02061 13
trans,trans-Farnesyl-diphosphate:isopentenyl-diphosphatefarnesyltranstransferase
R02078 13 L-Tyrosine,L-dopa:oxygen oxidoreductase
R02080 13 3-Hydroxy-L-tyrosine carboxy-lyase
R02382 13 Tyramine:oxygen oxidoreductase(deaminating)(flavin-containing)
R02383 13 Monophenol,L-dopa:oxygen oxidoreductase
R02731 13 D-Fructose-2,6-bisphosphate 2-phosphohydrolase
R02732 13 ATP:D-fructose-6-phosphate 2-phosphotransferase
R02740 13 alpha-D-Glucose 6-phosphate ketol-isomerase
R03321 13 beta-D-Glucose 6-phosphate ketol-isomerase
R03920 13 ATP:D-fructose 6-phosphotransferase
R04745 13 (S)-Hydroxyoctanoyl-CoA:NAD+ oxidoreductase
R06223 13
R00299 14 ATP:D-glucose 6-phosphotransferase
R00303 14 D-Glucose-6-phosphate phosphohydrolase
R00835 14 D-Glucose-6-phosphate:NADP+ 1-oxoreductase
R00840 14 1L-myo-Inositol-1-phosphate lyase (isomerizing)
R00959 14 alpha-D-Glucose 1-phosphate 1,6-phosphomutase
R01326 14 ATP:D-glucose 6-phosphotransferase
R01529 14 D-Ribulose-5-phosphate 3-epimerase
R01600 14 ATP:D-glucose 6-phosphotransferase
R01786 14 ATP:D-glucose 6-phosphotransferase
R01787 14 alpha-D-Glucose:NADP+ 1-oxidoreductase
R01788 14 alpha-D-Glucose 6-phosphate phosphohydrolase
R01818 14 D-Mannose 6-phosphate 1,6-phosphomutase
R01827 14
Sedoheptulose-7-phosphate:D-glyceraldehyde-3-phosphateglyceronetransferase
R01829 14 Sedoheptulose 1,7-bisphosphate D-glyceraldehyde-3-phosphate-lyase
R01961 14 ATP:D-glucosamine phosphotransferase
R02058 14 Acetyl-CoA:D-glucosamine-6-phosphate N-acetyltransferase
R02059 14 N-Acetyl-D-glucosamine-6-phosphate amidohydrolase
R02695 14 4-Hydroxyphenylacetaldehyde:NAD+ oxidoreductase
R02736 14 beta-D-Glucose-6-phosphate:NADP+ 1-oxoreductase
R02739 14 alpha-D-Glucose 6-phosphate ketol-isomerase
R02865 14 ATP:D-hexose 6-phosphotransferase
R02872 14 Presqualene diphosphate:farnesyl-diphosphate farnesyltransferase
R02874 14 Squalene,hydrogen-donor:oxygen oxidoreductase (2,3-epoxidizing)
R04300 14
4-(2-Aminoethyl)-1,2-benzenediol:oxygenoxidoreductase(deaminating)(flavin-containing)
R04746 14 (S)-Hydroxyoctanoyl-CoA hydro-lyase
R07324 14 1D-myo-inositol-3-phosphate lyase (isomerizing)
R07378 14
sedoheptulose-7-phosphate:D-glyceraldehyde-3-phosphateglyceronetransferase
R00010 15 alpha,alpha-Trehalose glucohydrolase
R00026 15 beta-D-Glucoside glucohydrolase
R00028 15 alpha-D-Glucoside glucohydrolase
R00801 15 alpha-D-Glucoside glucohydrolase
R00802 15 alpha-D-Glucoside glucohydrolase
R01056 15 D-Ribose-5-phosphate ketol-isomerase
R01185 15 myo-Inositol 1-phosphate phosphahydrolase
R01187 15 1D-myo-Inositol 3-phosphate phosphahydrolase
R01201 15 ATP:N-acetyl-D-glucosamine 6-phosphotransferase
R01520 15 beta-D-Glucose:NAD+ 1-oxoreductase
R01528 15 6-Phospho-D-gluconate:NADP+ 2-oxidoreductase (decarboxylating)
R01602 15 alpha-D-Glucose 1-epimerase
R01641 15
Sedoheptulose-7-phosphate:D-glyceraldehyde-3-phosphateglycolaldehyde
transferase
R01718 15 Isomaltose 6-alpha-D-glucanohydrolase
R01843 15 ATP:Sedoheptulose 7-phosphate 1-phosphotransferase
R01845 15 Sedoheptulose 1,7-bisphosphate 1-phosphohydrolase
R02035 15 6-Phospho-D-glucono-1,5-lactone lactonohydrolase
R02086 15 N-Acetyl-D-glucosamine 1-phosphate 1,6-phosphomutase
R03199 15 (S)-2,3-Epoxysqualene mutase (cyclizing, lanosterol-forming)
R03300 15 3,4-Dihydroxyphenylacetaldehyde:NAD+ oxidoreductase
R03331 15 sn-Glycero-3-phospho-1-inositol inositolphosphohydrolase
R03333 15 1D-myo-Inositol-1,2-cyclic-phosphate 2-inositolphosphohydrolase
R03776 15 trans-Oct-2-enoyl-CoA reductase
R04372 15 D-myo-Inositol-3,4-bisphosphate 4-phosphohydrolase
R07246 15
sedoheptulose-7-phosphate:D-glyceraldehyde-3-phosphateglycolaldehydetransferase
R00022 16
R01051 16 ATP:D-ribose 5-phosphotransferase
R01057 16 D-Ribose 1,5-phosphomutase
R01184 16 myo-Inositol:oxygen oxidoreductase
R01186 16 myo-Inositol 4-phosphate phosphahydrolase
R01207 16 N-Acyl-D-glucosamine 2-epimerase
R03427 16 D-myo-Inositol 1,3,4-trisphosphate 1-phosphohydrolase
R03690 16
R03778 16 Octanoyl-CoA:acetyl-CoA C-acyltransferase
R05640 16 Lanosterol,NADPH:oxygen oxidoreductase (14-methyl cleaving)
R07343 16 myo-inositol-phosphate phosphohydrolase
R00526 17 N-Formyl-L-aspartate amidohydrolase
R01804 17 N-Acetylneuraminate pyruvate-lyase (pyruvate-phosphorylating)
R01876 17 Uridine:orthophosphate ribosyltransferase
R02299 17 alpha-D-Ribose 1-phosphate 1,6-phosphomutase
R02705 17 ATP:N-acyl-D-mannosamine 6-phosphotransferase
R03393 17 D-myo-Inositol-1,4-bisphosphate 1-phosphohydrolase
R03428 17 ATP:1D-myo-inositol-1,3,4-trisphosphate 5-phosphotransferase
R03429 17 ATP:1D-myo-inositol-1,3,4-trisphosphate 6-phosphotransferase
R03430 17 D-myo-Inositol 1,3,4,5-tetrakisphosphate 5-phosphohydrolase
R04669 17
R04743 17 (S)-Hydroxydecanoyl-CoA:NAD+ oxidoreductase
R05639 17 4,4-dimethyl-5a-cholesta-8,24-dien-3b-ol:NADP+ D14-oxidoreductase
R00963 18 Uridine 5'-monophosphate phosphohydrolase
R00964 18 ATP:uridine 5'-phosphotransferase
R01878 18 Cytidine aminohydrolase
R03394 18 D-myo-Inositol-1,4,5-trisphosphate 5-phosphohydrolase
R03433 18 ATP:1D-myo-inositol-1,4,5-trisphosphate 3-phosphotransferase
R03434 18 D-myo-Inositol 1,3,4,5-tetrakisphosphate 3-phosphohydrolase
R04435 18 N-Acetylneuraminate 9-phosphate
pyruvate-lyase(pyruvate-phosphorylating)
R04744 18 (S)-Hydroxydecanoyl-CoA hydro-lyase
R04804 18 delta8,24-Cholestadien-3beta-ol delta7-delta8-isomerase
R00155 19 UDP diphosphohydrolase
R00158 19 ATP:nucleoside-phosphate phosphotransferase
R00287 19 UDPglucose pyrophosphohydrolase
R00511 19 Cytidine-5'-monophosphate phosphohydrolase
R00513 19 ATP:cytidine 5'-phosphotransferase
R00662 19 Uridine triphosphate pyrophosphohydrolase
R00965 19 Orotidine-5'-phosphate carboxy-lyase
R04753 19 trans-Dec-2-enoyl-CoA reductase
R05800 19 ATP:1D-myo-inositol-1,4,5-trisphosphate 6-phosphotransferase
R00156 20 ATP:nucleoside-diphosphate phosphatransferase
R00159 20 UTP diphosphohydrolase
R00286 20 UDPglucose:NAD+ oxidoreductase
R00289 20 UTP:alpha-D-glucose-1-phosphate uridylyltransferase
R00291 20 UDPglucose 4-epimerase
R00414 20 UDP-N-acetyl-D-glucosamine 2-epimerase
R00415 20 UTP:N-acetyl-alpha-D-glucosamine-1-phosphate uridylyltransferase
R00512 20 ATP:CMP phosphotransferase
R00514 20 CDP diphosphohydrolase
R00516 20 UTP:cytidine 5'-phosphotransferase
R00571 20 UTP:ammonia ligase(ADP-forming)
R00573 20 UTP:ammonia ligase(ADP-forming)
R00659 20 UTP:pyruvate O2-phosphotransferase
R00769 20 UTP:D-fructose-6-phosphate 1-phosphotransferase
R00967 20 UTP:uridine 5'-phosphotransferase
R00969 20 P1,P4-Bis(5'-nucleosyl)-tetraphosphate nucleotidohydrolase
R01847 20 UTP:Sedoheptulose 7-phosphate 1-phosphotransferase
R01870 20 Orotidine-5'-phosphate:pyrophosphate phosphoribosyltransferase
R04742 20 Decanoyl-CoA:acetyl-CoA C-acyltransferase
R05801 20 ATP:1D-myo-inositol-1,4,5-trisphosphate 6-phosphotransferase
R00416 21 UTP:N-acetyl-alpha-D-glucosamine-1-phosphate uridylyltransferase
R00420 21 UDP-N-acetyl-D-glucosamine 2-epimerase
R00503 21 UDPgalactose:D-glucose 4-beta-D-galactosyltransferase
R00569 21 CTP diphosphohydrolase
R00570 21 ATP:nucleoside-diphosphate phosphatransferase
R00572 21 CTP:pyruvate O2-phosphotransferase
R00767 21 CTP:D-fructose-6-phosphate 1-phosphotransferase
R00955 21 UDPglucose:alpha-D-galactose-1-phosphate uridylyltransferase
R01072 21 5-Phosphoribosylamine:pyrophosphate
phosphoribosyltransferase(glutamate-amidating)
R01117 21 CTP:N-acylneuraminate cytidylyltransferase
R01205 21 UDPgalactose:N-acetyl-D-glucosamine 4-beta-D-galactosyltransferase
R01384 21 UDP-D-glucuronate carboxy-lyase
R01846 21 CTP:Sedoheptulose 7-phosphate 1-phosphotransferase
R03479 21 ATP:1D-myo-inositol-3,4,5,6-tetrakisphosphate 1-phosphotransferase
R04741 21 (S)-3-Hydroxydodecanoyl-CoA:NAD+ oxidoreductase
R01092 22 ATP:D-galactose 1-phosphotransferase
R01100 22 Lactose galactohydrolase
R01678 22 Lactose galactohydrolase
R01679 22 Lactose 6-phosphate galactohydrolase
R04170 22 (S)-3-Hydroxydodecanoyl-CoA hydro-lyase
R04532 22
CMP-N-acetylneuraminate:beta-D-galactosyl-1,4-N-acetyl-beta-D--glucosamine
alpha-2,6-N-acetylneuraminyltransferase
R01093 23 D-Galactose:NAD+ 1-oxidoreductase
R01101 23 alpha-D-Glucoside glucohydrolase
R01103 23 Raffinose galactohydrolase
R01104 23 Galactosylglycerol galactohydrolase
R01194 23 1-alpha-D-Galactosyl-myo-inositol galactohydrolase
R01329 23 Epimelibiose galactohydrolase
R02926 23 Melibiitol galactohydrolase
R03856 23 trans-Dodec-2-enoyl-CoA reductase
R04100 23 3-cis-Dodecenoyl-CoA delta3-cis-delta2-trans-isomerase
R03616 24 Galactosylglycerol galactohydrolase
R03634 24
R03858 24 Lauroyl-CoA:acetyl-CoA C-acyltransferase
R05549 24
R04739 25 (S)-3-Hydroxytetradecanoyl-CoA:NAD+ oxidoreductase
R04740 26 (S)-3-Hydroxytetradecanoyl-CoA hydro-lyase
R03989 27 trans-Tetradec-2-enoyl-CoA reductase
R03991 28 myristoyl-CoA:acetylCoA C-myristoyltransferase
R04737 29 (S)-3-Hydroxyhexadecanoyl-CoA:NAD+ oxidoreductase
R04738 30 (S)-3-Hydroxyhexadecanoyl-CoA hydro-lyase
R01278 31 trans-Hexadec-2-enoyl-CoA reductase
R01274 32 Palmitoyl-CoA hydrolase
R01281 32 Palmitoyl-CoA:L-serine C-palmitoyltransferase (decarboxylating)
R02978 33 Sphinganine:NADP+ 3-oxidoreductase
R02976 34 ATP:sphinganine 1-phosphotransferase
R06520 34 3-sn-phosphatidate phosphohydrolase
R02464 35 Sphinganine-1-phosphate pamlmitaldehyde-lyase
R01468 36 ATP:ethanolamine O-phosphotransferase
R02038 36 CTP:ethanolamine-phosphate cytidylyltransferase
R06516 36 sphinganine-1-phosphate palmitaldehyde-lyase
R06870 36 Phosphoethanolamine phosphohydrolase
R01926 37
R06521 37 3-sn-phosphatidate phosphohydrolase
