# Supplementary material for: Local and global modes of drug action in biochemical networks
Source: BMC Chem Biol. 2009 Apr 7;9:4. doi: 10.1186/1472-6769-9-4 (PMC2670818; doi:10.1186/1472-6769-9-4)
Supplement: Additional File 3 — Full set of metabolic drug scopes. This archive contains the full set of metabolic drug scopes for 276 drugs from the DrugBank database and four metabolic networks. Individual files in the archive are named according to the following nomenclature: DrugBank accession number of the drug, followed by "_hsa" for human or "_ref" for reference network, followed by "_i" for irreversible or "_r" for reversible network. [file 1472-6769-9-4-S3.zip › aprd00066_ref_i.txt]

  Expansion curve

seeds: Oxygen H2O 4-Aminobutanoate 2-Oxoglutarate Succinate semialdehyde
L-Glutamate beta-Alanine L-3-Amino-isobutanoate 2-Methyl-3-oxopropanoate
not identified:


      compounds:

ID generation name

C00001 1 H2O
C00007 1 Oxygen
C00025 1 L-Glutamate
C00026 1 2-Oxoglutarate
C00099 1 beta-Alanine
C00232 1 Succinate semialdehyde
C00334 1 4-Aminobutanoate
C00349 1 2-Methyl-3-oxopropanoate
C03284 1 L-3-Amino-isobutanoate
C00009 2 Orthophosphate
C00011 2 CO2
C00014 2 NH3
C00027 2 H2O2
C00042 2 Succinate
C00080 2 H+
C00217 2 D-Glutamate
C00222 2 3-Oxopropanoate
C01205 2 (R)-3-Amino-2-methylpropanoate
C03287 2 L-Glutamyl 5-phosphate
C03618 2 L-threo-3-Methylaspartate
C03734 2 alpha-D-Glutamyl phosphate
C05359 2 e-
C05765 2 L-Glutamyl 1-phosphate
C06002 2 (S)-Methylmalonate semialdehyde
C00013 3 Pyrophosphate
C00058 3 Formate
C00064 3 L-Glutamine
C00084 3 Acetaldehyde
C00122 3 Fumarate
C00163 3 Propanoate
C00169 3 Carbamoyl phosphate
C00192 3 Hydroxylamine
C00237 3 CO
C00282 3 Hydrogen
C00311 3 Isocitrate
C00383 3 Malonate
C00433 3 2,5-Dioxopentanoate
C00704 3 O2.-
C00804 3 Propynoate
C00989 3 4-Hydroxybutanoic acid
C01010 3 Urea-1-carboxylate
C01013 3 3-Hydroxypropanoate
C01165 3 L-Glutamate 5-semialdehyde
C01188 3 3-Hydroxy-2-methylpropanoate
C01353 3 Carbonic acid
C01563 3 Carbamate
C01732 3 Mesaconate
C02170 3 Methylmalonate
C02237 3 5-Oxo-D-proline
C02238 3 5-Oxo-L-proline
C02642 3 3-Ureidopropionate
C03741 3 (S)-4-Amino-5-oxopentanoate
C03912 3 (S)-1-Pyrroline-5-carboxylate
C05361 3 Hydrazine
C05379 3 Oxalosuccinate
C05572 3 4-Oxoglutaramate
C05829 3 N-Carbamyl-L-glutamate
C06001 3 (S)-3-Hydroxyisobutyrate
C06030 3 Methyloxaloacetate
C06701 3 Phosphonate
C00022 4 Pyruvate
C00033 4 Acetate
C00048 4 Glyoxylate
C00049 4 L-Aspartate
C00077 4 L-Ornithine
C00086 4 Urea
C00088 4 Nitrite
C00109 4 2-Oxobutanoate
C00148 4 L-Proline
C00149 4 (S)-Malate
C00158 4 Citrate
C00186 4 (S)-Lactate
C00227 4 Acetyl phosphate
C00288 4 HCO3-
C00346 4 Ethanolamine phosphate
C00417 4 cis-Aconitate
C00429 4 5,6-Dihydrouracil
C00430 4 5-Aminolevulinate
C00469 4 Ethanol
C00536 4 Triphosphate
C00624 4 N-Acetyl-L-glutamate
C00679 4 5-Dehydro-4-deoxy-D-glucarate
C00684 4 2-Dehydro-3-deoxy-L-arabinonate
C00697 4 Nitrogen
C00819 4 D-Glutamine
C01251 4 2-Hydroxybutane-1,2,4-tricarboxylate
C01384 4 Maleic acid
C01417 4 Cyanate
C01818 4 Hyponitrite
C02405 4 Formyl phosphate
C02614 4 (S)-2-Methylmalate
C02657 4 6-Methylsalicylate
C02752 4 Triacetate lactone
C02876 4 Propanoyl phosphate
C05360 4 Diimine
C05565 4 Hydantoin-5-propionate
C06029 4 L-threo-3-Methylmalate
C06059 4 Cyclic amidines
C06555 4 Biuret
C00036 5 Oxaloacetate
C00037 5 Glycine
C00041 5 L-Alanine
C00065 5 L-Serine
C00074 5 Phosphoenolpyruvate
C00106 5 Uracil
C00133 5 D-Alanine
C00134 5 Putrescine
C00152 5 L-Asparagine
C00160 5 Glycolate
C00164 5 Acetoacetate
C00189 5 Ethanolamine
C00209 5 Oxalate
C00244 5 Nitrate
C00256 5 (R)-Lactate
C00266 5 Glycolaldehyde
C00327 5 L-Citrulline
C00402 5 D-Aspartate
C00437 5 N-Acetylornithine
C00438 5 N-Carbamoyl-L-aspartate
C00490 5 Itaconate
C00497 5 (R)-Malate
C00515 5 D-Ornithine
C00545 5 L-Arabinonate
C00716 5 Serine
C00740 5 D-Serine
C00763 5 D-Proline
C00818 5 D-Glucarate
C00879 5 D-Galactarate
C00900 5 2-Acetolactate
C00931 5 Porphobilinogen
C00940 5 2-Oxoglutaramate
C01035 5 4-Guanidinobutanoate
C01042 5 N-Acetyl-L-aspartate
C01118 5 O-Succinyl-L-homoserine
C01127 5 4-Hydroxy-2-oxoglutarate
C01146 5 2-Hydroxy-3-oxopropanoate
C01157 5 trans-4-Hydroxy-L-proline
C01234 5 1-Aminocyclopropane-1-carboxylate
C01358 5 NH4OH
C01467 5 3-Cresol
C01537 5 Urethane
C01566 5 Cyanamide
C01757 5 Triacetate
C02132 5 Acetylpyruvate
C02207 5 beta-Alanopine
C02341 5 trans-Aconitate
C02488 5 (R)-2-Ethylmalate
C02612 5 (R)-2-Methylmalate
C02630 5 2-Hydroxyglutarate
C02800 5 4,5-Dioxopentanoate
C03015 5 O-Carbamoyl-L-serine
C03065 5 3-Guanidinopropanoate
C03071 5 3-aci-Nitropropanoate
C03082 5 4-Phospho-L-aspartate
C03139 5 N-Amidino-L-aspartate
C03217 5 2-Hydroxy-3-oxoadipate
C04002 5 But-1-ene-1,2,4-tricarboxylate
C04133 5 N-Acetyl-L-glutamate 5-phosphate
C04210 5 N5-(L-1-Carboxyethyl)-L-ornithine
C04322 5 3,4-Dihydro-2H-Pyrrole-2-carboxylate
C04593 5 (2S,3R)-3-Hydroxybutane-1,2,3-tricarboxylate
C05281 5 5-Methylbarbiturate
C05520 5 2-Amino-3-oxoadipate
C05840 5 Iminoaspartate
C05946 5 D-4-Hydroxy-2-oxoglutarate
C06010 5 (S)-2-Acetolactate
C06033 5 Parapyruvate
C06244 5 Acetamide
C06393 5 2,3-Diaminopropanoate
C06554 5 Cyanuric acid
C11824 5 Cyclic amide
C00168 6 Hydroxypyruvate
C00188 6 L-Threonine
C00207 6 Acetone
C00258 6 D-Glycerate
C00263 6 L-Homoserine
C00333 6 D-Galacturonate
C00337 6 (S)-Dihydroorotate
C00418 6 (R)-Mevalonate
C00436 6 N-Carbamoylputrescine
C00441 6 L-Aspartate 4-semialdehyde
C00533 6 Nitric oxide
C00555 6 4-Aminobutanal
C00581 6 Guanidinoacetate
C00631 6 2-Phospho-D-glycerate
C00711 6 Malate
C00810 6 (R)-Acetoin
C00815 6 Citramalate
C00898 6 (R,R)-Tartaric acid
C00937 6 (R)-Lactaldehyde
C00979 6 O-Acetyl-L-serine
C00993 6 D-Alanyl-D-alanine
C01005 6 O-Phospho-L-serine
C01024 6 Hydroxymethylbilane
C01089 6 (R)-3-Hydroxybutanoate
C01110 6 5-Amino-2-oxopentanoic acid
C01114 6 L-Arabinono-1,4-lactone
C01250 6 N-Acetyl-L-glutamate 5-semialdehyde
C01380 6 Ethylene glycol
C01667 6 Bacitracin
C01990 6 3-Oxalomalate
C02107 6 (S,S)-Tartaric acid
C02218 6 2-Aminoacrylate
C02225 6 2-Methylcitrate
C02226 6 2-Methylmaleate
C02362 6 2-Oxosuccinamate
C02532 6 D-O-Phosphoserine
C02647 6 4-Guanidinobutanal
C02670 6 D-Glucuronolactone
C02714 6 N-Acetylputrescine
C02798 6 3-Phosphonopyruvate
C02923 6 2,3-Dihydroxytoluene
C03030 6 Uracil 5-carboxylate
C03079 6 4-Hydroxy-L-glutamate
C03124 6 L-Aspartylhydroxamate
C03210 6 2,2'-Iminodipropanoate
C03214 6 2-Amino-3-oxobutanoate
C03341 6 2-Amino-4-oxopentanoic acid
C03440 6 cis-4-Hydroxy-D-proline
C03508 6 L-2-Amino-3-oxobutanoic acid
C03564 6 1-Pyrroline-2-carboxylate
C03600 6 Carboxymethyloxysuccinate
C03703 6 L-5-Carboxymethylhydantoin
C03738 6 gamma-L-Glutamyl-D-alanine
C03761 6 3-Hydroxy-3-methylglutarate
C03790 6 N-(Carboxymethyl)-D-alanine
C03826 6 2-Dehydro-3-deoxy-D-xylonate
C03921 6 2-Dehydro-3-deoxy-D-glucarate
C03943 6 (2R,4S)-2,4-Diaminopentanoate
C03961 6 erythro-3-Hydroxy-L-aspartate
C03981 6 2-Hydroxyethylenedicarboxylate
C04039 6 2,3-Dihydroxy-3-methylbutanoate
C04181 6 3-Hydroxy-3-methyl-2-oxobutanoic acid
C04272 6 (R)-2,3-Dihydroxy-3-methylbutanoate
C05405 6 L-Arabinono-1,5-lactone
C05406 6 (4S)-5-Hydroxy-2,4-dioxopentanoate
C05519 6 L-Allothreonine
C05662 6 Homoisocitrate
C05939 6 Linatine
C06034 6 4-Hydroxy-4-methylglutamate
C06035 6 4-Methylene-2-oxoglutarate
C06366 6 Homospermidine
C11511 6 threo-3-Hydroxy-L-aspartate
C11822 6 2-Aminomalonate semialdehyde
C15532 6 N-Acetyl-L-citrulline
C15699 6 gamma-L-Glutamylputrecine
C00062 7 L-Arginine
C00141 7 3-Methyl-2-oxobutanoic acid
C00191 7 D-Glucuronate
C00197 7 3-Phospho-D-glycerate
C00259 7 L-Arabinose
C00295 7 Orotate
C00322 7 2-Oxoadipate
C00502 7 D-Xylonate
C00546 7 Methylglyoxal
C00552 7 meso-Tartaric acid
C00558 7 D-Tagaturonate
C00577 7 D-Glyceraldehyde
C00741 7 Diacetyl
C00772 7 Mevaldate
C00820 7 D-Threonine
C00878 7 D-Arabinonate
C00887 7 Nitrous oxide
C00975 7 Dihydroxyfumarate
C01040 7 L-Gulono-1,4-lactone
C01051 7 Uroporphyrinogen III
C01077 7 O-Acetyl-L-homoserine
C01102 7 O-Phospho-L-homoserine
C01107 7 (R)-5-Phosphomevalonate
C01159 7 2,3-Bisphospho-D-glycerate
C01468 7 4-Cresol
C01602 7 Ornithine
C01769 7 (S)-Acetoin
C01845 7 Propan-2-ol
C01888 7 Aminoacetone
C02912 7 (R)-Propane-1,2-diol
C03044 7 (R,R)-Butane-2,3-diol
C03166 7 Phosphoguanidinoacetate
C03167 7 Phosphonoacetaldehyde
C03232 7 3-Phosphonooxypyruvate
C03248 7 Acetylenedicarboxylate
C03283 7 L-2,4-Diaminobutanoate
C03340 7 L-2,3-Dihydrodipicolinate
C03459 7 2-Hydroxy-3-oxosuccinate
C03584 7 3-(Uracil-1-yl)-L-alanine
C03771 7 5-Guanidino-2-oxopentanoate
C04225 7 (Z)-But-2-ene-1,2,3-tricarboxylate
C04282 7 1-Pyrroline-4-hydroxy-2-carboxylate
C04546 7 (R)-3-((R)-3-Hydroxybutanoyloxy)butanoate
C05533 7 Oxaloglutarate
C05672 7 2-Amino-3-phosphonopropanoate
C05766 7 Uroporphyrinogen I
C05935 7 2-Oxoarginine
C05936 7 N4-Acetylaminobutanal
C06031 7 D-threo-3-Methylmalate
C06032 7 D-erythro-3-Methylmalate
C06159 7 2-Dehydro-3-deoxy-D-fuconate
C06210 7 2-Hydroxy-6-keto-2,4-heptadienoate
C06234 7 4-Methyl-L-glutamate
C06430 7 D-Galacturonolactone
C06735 7 Aminoacetaldehyde
C15668 7 1-Pyrroline
C15700 7 gamma-Glutamyl-gamma-aminobutyraldehyde
C00116 8 Glycerol
C00118 8 (2R)-2-Hydroxy-3-(phosphonooxy)-propanal
C00179 8 Agmatine
C00183 8 L-Valine
C00236 8 3-Phospho-D-glyceroyl phosphate
C00246 8 Butanoic acid
C00424 8 (S)-Lactaldehyde
C00466 8 Acetoin
C00508 8 L-Ribulose
C00532 8 L-Arabitol
C00596 8 2-Hydroxy-2,4-pentadienoate
C00597 8 3-Phosphoglycerate
C00642 8 4-Hydroxyphenylacetate
C00652 8 D-Arabinono-1,4-lactone
C00792 8 D-Arginine
C00800 8 L-Gulonate
C00817 8 D-Altronate
C00905 8 D-Fructuronate
C00956 8 L-2-Aminoadipate
C01088 8 (R)-3,3-Dimethylmalate
C01143 8 (R)-5-Diphosphomevalonate
C01195 8 1-Phospho-alpha-D-glucuronate
C01680 8 D-Fuconate
C01682 8 D-Nopaline
C01989 8 3-Ethylmalate
C02214 8 (E)-Glutaconate
C02266 8 D-Xylonolactone
C02360 8 2-Hydroxyadipate
C02504 8 (2S)-2-Isopropylmalate
C02512 8 3-Cyano-L-alanine
C02527 8 Butanoylphosphate
C02753 8 D-Xylono-1,4-lactone
C02946 8 4-Acetamidobutanoate
C03046 8 (S,S)-Butane-2,3-diol
C03078 8 4-Guanidinobutanamide
C03194 8 (R)-1-Aminopropan-2-ol
C03263 8 Coproporphyrinogen III
C03289 8 L-xylo-Hexulonolactone
C03296 8 N2-Succinyl-L-arginine
C03387 8 D-Glucurono-6,2-lactone
C03406 8 N-(L-Arginino)succinate
C03548 8 trans-2,3-Epoxysuccinate
C03557 8 (2-Aminoethyl)phosphonate
C03906 8 beta-L-Arabinose 1-phosphate
C03972 8 2,3,4,5-Tetrahydrodipicolinate
C04137 8 N2-(D-1-Carboxyethyl)-L-arginine
C05235 8 Hydroxyacetone
C05385 8 D-Glucuronate 1-phosphate
C05768 8 Coproporphyrinogen I
C05933 8 N-(omega)-Hydroxyarginine
C05941 8 2-Oxo-4-hydroxy-5-aminovalerate
C05942 8 Pyrrole-2-carboxylate
C05945 8 L-Arginine phosphate
C05999 8 Lactaldehyde
C06189 8 Cyclic 2,3-bisphospho-D-glycerate
C06442 8 N-gamma-Acetyldiaminobutyrate
C06455 8 Hydroxymethylphosphonate
C11205 8 Hexadimethrine bromide
C15499 8 Pentane-2,4-dione
C15767 8 gamma-Glutamyl-gamma-aminobutyraye
C00072 9 Ascorbate
C00093 9 sn-Glycerol 3-phosphate
C00111 9 Glycerone phosphate
C00129 9 Isopentenyl diphosphate
C00181 9 D-Xylose
C00184 9 Glycerone
C00204 9 2-Dehydro-3-deoxy-D-gluconate
C00216 9 D-Arabinose
C00312 9 L-Xylulose
C00514 9 D-Mannonate
C00544 9 Homogentisate
C00583 9 Propane-1,2-diol
C00618 9 3-Dehydro-L-gulonate
C00623 9 Glycerol 1-phosphate
C00673 9 2-Deoxy-D-ribose 5-phosphate
C00969 9 3-Hydroxypropanal
C01053 9 (R)-4-Dehydropantoate
C01079 9 Protoporphyrinogen IX
C01101 9 L-Ribulose 5-phosphate
C01161 9 3,4-Dihydroxyphenylacetate
C01771 9 2-Butenoate
C02631 9 2-Isopropylmaleate
C02726 9 N4-Phosphoagmatine
C02787 9 2-Methylpropanamine
C02917 9 (S)-Propane-1,2-diol
C02979 9 Glycerol 2-phosphate
C03047 9 1,4-Diguanidinobutane
C03415 9 N2-Succinyl-L-ornithine
C03589 9 4-Hydroxy-2-oxopentanoate
C03871 9 L-2-Amino-6-oxoheptanedioate
C03979 9 2-Dehydro-3-deoxy-L-rhamnonate
C04442 9 2-Dehydro-3-deoxy-6-phospho-D-gluconate
C04462 9 N-Succinyl-2-L-amino-6-oxoheptanedioate
C04479 9 2-Hydroxy-6-oxonona-2,4-diene-1,9-dioate
C05539 9 N-Acetyl-L-2-amino-6-oxopimelate
C05670 9 beta-Aminopropionitrile
C05711 9 gamma-Glutamyl-beta-cyanoalanine
C06231 9 Ectoine
C06316 9 D-erythro-Ascorbate
C06655 9 L-N2-(2-Carboxyethyl)arginine
C11437 9 1-Deoxy-D-xylulose 5-phosphate
C00177 10 Cyanide
C00231 10 D-Xylulose 5-phosphate
C00235 10 Dimethylallyl diphosphate
C00257 10 D-Gluconic acid
C00309 10 D-Ribulose
C00310 10 D-Xylulose
C00354 10 D-Fructose 1,6-bisphosphate
C00379 10 Xylitol
C00425 10 Dehydroascorbate
C00479 10 Propanal
C00522 10 (R)-Pantoate
C00672 10 2-Deoxy-D-ribose 1-phosphate
C00680 10 meso-2,6-Diaminoheptanedioate
C01036 10 4-Maleylacetoacetate
C01041 10 Monodehydroascorbate
C01094 10 D-Fructose 1-phosphate
C01112 10 D-Arabinose 5-phosphate
C01131 10 L-Rhamnulose 1-phosphate
C01187 10 3-Deoxy-D-manno-octulosonate
C01508 10 L-Lyxose
C01620 10 Threonate
C01801 10 Deoxyribose
C01934 10 L-Rhamnonate
C02024 10 D-Mannuronate
C02191 10 Protoporphyrin
C02457 10 Propane-1,3-diol
C03291 10 L-Xylulose 5-phosphate
C03722 10 Pyridine-2,3-dicarboxylate
C03785 10 D-Tagatose 1,6-bisphosphate
C03947 10 Glycerol 1,2-cyclic phosphate
C04043 10 3,4-Dihydroxyphenylacetaldehyde
C04349 10 (4S)-4,6-Dihydroxy-2,5-dioxohexanoate
C04390 10 N6-Acetyl-LL-2,6-diaminoheptanedioate
C04411 10 (2R,3S)-3-Isopropylmalate
C04421 10 N-Succinyl-LL-2,6-diaminoheptanedioate
C04456 10 6-Phospho-5-dehydro-2-deoxy-D-gluconate
C04471 10 (4S,5S)-4,5-Dihydroxy-2,6-dioxohexanoate
C04575 10 (4R,5S)-4,5,6-Trihydroxy-2,3-dioxohexanoate
C04642 10 2-Hydroxy-5-carboxymethylmuconate semialdehyde
C05378 10 beta-D-Fructose 1,6-bisphosphate
C05422 10 L-Dehydroascorbate
C05585 10 Gentisate aldehyde
C05593 10 3-Hydroxyphenylacetate
C05932 10 N-Succinyl-L-glutamate 5-semialdehyde
C06441 10 L-Xylulose 1-phosphate
C06547 10 Ethylene
C11434 10 2-C-Methyl-D-erythritol 4-phosphate
C14899 10 3-Dehydro-L-gulonate 6-phosphate
C00047 11 L-Lysine
C00085 11 D-Fructose 6-phosphate
C00121 11 D-Ribose
C00199 11 D-Ribulose 5-phosphate
C00253 11 Nicotinate
C00341 11 Geranyl diphosphate
C00345 11 6-Phospho-D-gluconate
C00474 11 Ribitol
C00476 11 D-Lyxose
C00526 11 Deoxyuridine
C00628 11 2,5-Dihydroxybenzoate
C00629 11 2-Dehydro-D-gluconate
C00666 11 LL-2,6-Diaminoheptanedioate
C00966 11 2-Dehydropantoate
C01061 11 4-Fumarylacetoacetate
C01062 11 5-Dehydro-D-gluconate
C01097 11 D-Tagatose 6-phosphate
C01390 11 Prenol
C01394 11 Xylose
C01904 11 D-Arabitol
C02569 11 Neryl diphosphate
C02895 11 Xylitol 5-phosphate
C02948 11 4-Hydroxyhexan-3-one
C02991 11 L-Rhamnono-1,4-lactone
C03064 11 3-Dehydro-L-threonate
C03932 11 5-Dehydro-2-deoxy-D-gluconate
C04053 11 5-Dehydro-4-deoxy-D-glucuronate
C04186 11 5-Carboxymethyl-2-hydroxymuconate
C04236 11 (2S)-2-Isopropyl-3-oxosuccinate
C04409 11 2-Amino-3-carboxymuconate semialdehyde
C04478 11 3-Deoxy-D-manno-octulosonate 8-phosphate
C05345 11 beta-D-Fructose 6-phosphate
C05411 11 L-Xylonate
C05412 11 L-Lyxonate
C05714 11 alpha-Aminopropiononitrile
C05715 11 gamma-Amino-gamma-cyanobutanoate
C05931 11 N-Succinyl-L-glutamate
C05979 11 Propane-1-ol
C06548 11 Ethylene oxide
C11811 11 1-Hydroxy-2-methyl-2-butenyl 4-diphosphate
C00067 12 Formaldehyde
C00092 12 D-Glucose 6-phosphate
C00095 12 D-Fructose
C00117 12 D-Ribose 5-phosphate
C00233 12 4-Methyl-2-oxopentanoate
C00275 12 D-Mannose 6-phosphate
C00279 12 D-Erythrose 4-phosphate
C00299 12 Uridine
C00302 12 Glutamate
C00352 12 D-Glucosamine 6-phosphate
C00365 12 dUMP
C00408 12 L-Pipecolate
C00448 12 trans,trans-Farnesyl diphosphate
C00449 12 N6-(L-1,3-Dicarboxypropyl)-L-lysine
C00521 12 (-)-Limonene
C00530 12 p-Benzenediol
C00644 12 D-Mannitol 1-phosphate
C00665 12 beta-D-Fructose 2,6-bisphosphate
C00668 12 alpha-D-Glucose 6-phosphate
C00739 12 D-Lysine
C00770 12 L-Idonate
C00795 12 D-Tagatose
C00990 12 5-Aminopentanamide
C01020 12 6-Hydroxynicotinate
C01028 12 N6-Hydroxy-L-lysine
C01068 12 D-Ribitol 5-phosphate
C01096 12 Sorbitol 6-phosphate
C01113 12 D-Galactose 6-phosphate
C01142 12 (3S)-3,6-Diaminohexanoate
C01172 12 beta-D-Glucose 6-phosphate
C01182 12 D-Ribulose 1,5-bisphosphate
C01218 12 6-Phospho-2-dehydro-D-gluconate
C01236 12 D-Glucono-1,5-lactone 6-phosphate
C01258 12 1,2-Didehydropiperidine-2-carboxylate
C01401 12 Alanine
C01475 12 Allysine
C01672 12 Cadaverine
C01685 12 D-Ribonate
C02167 12 Maleylpyruvate
C02336 12 beta-D-Fructose
C02344 12 (-)-endo-Fenchol
C02427 12 L-Homocitrulline
C02431 12 L-Rhamnofuranose
C02462 12 Sabinene hydrate
C02674 12 Deoxyribonolactone
C02727 12 N6-Acetyl-L-lysine
C02780 12 2,5-Didehydro-D-gluconate
C02837 12 L-Lysine 1,6-lactam
C03190 12 (+)-Bornyl-diphosphate
C03239 12 6-Amino-2-oxohexanoate
C03824 12 2-Aminomuconate semialdehyde
C04020 12 N2-(D-1-Carboxyethyl)-L-lysine
C04052 12 5-Carboxy-2-oxohept-3-enedioate
C04076 12 L-2-Aminoadipate 6-semialdehyde
C04733 12 4-(4-Deoxy-beta-D-gluc-4-enuronosyl)-D-galacturonate
C05380 12 Nicotinurate
C06019 12 D-arabino-3-Hexulose 6-phosphate
C06074 12 Myrcene
C06075 12 Terpinolene
C06076 12 Comphene
C06077 12 Pinene
C06099 12 (+)-Limonene
C06307 12 (-)-beta-Pinene
C06308 12 (-)-alpha-Pinene
C06311 12 Galactitol 1-phosphate
C06440 12 2-Dehydro-D-glucono-1,5-lactone
C15556 12 3,4-Dihydroxy-2-butanone 4-phosphate
C00031 13 D-Glucose
C00103 13 D-Glucose 1-phosphate
C00105 13 UMP
C00123 13 L-Leucine
C00132 13 Methanol
C00156 13 4-Hydroxybenzoate
C00159 13 D-Mannose
C00218 13 Methylamine
C00221 13 beta-D-Glucose
C00267 13 alpha-D-Glucose
C00281 13 Sedoheptulose 7-phosphate
C00353 13 Geranylgeranyl diphosphate
C00357 13 N-Acetyl-D-glucosamine 6-phosphate
C00392 13 Mannitol
C00431 13 5-Aminopentanoate
C00447 13 Sedoheptulose 1,7-bisphosphate
C00450 13 2,3,4,5-Tetrahydropyridine-2-carboxylate
C00458 13 dCTP
C00472 13 p-Benzoquinone
C00507 13 L-Rhamnose
C00620 13 alpha-D-Ribose 1-phosphate
C00636 13 D-Mannose 1-phosphate
C00663 13 beta-D-Glucose 1-phosphate
C00751 13 Squalene
C00794 13 D-Sorbitol
C00964 13 (-)-trans-Carveol
C00988 13 2-Phosphoglycolate
C01059 13 2,5-Dihydroxypyridine
C01123 13 (-)-trans-Isopiperitenol
C01151 13 D-Ribose 1,5-bisphosphate
C01168 13 Pseudouridine 5'-phosphate
C01177 13 Inositol 1-phosphate
C01186 13 (3S,5S)-3,5-Diaminohexanoate
C01328 13 HO-
C01346 13 dUDP
C01697 13 Galactitol
C01841 13 Pentalenene
C01860 13 Trichodiene
C02004 13 Aristolochene
C02220 13 2-Aminomuconate
C02372 13 4-Hydroxyaniline
C02452 13 Perillyl alcohol
C02514 13 3-Fumarylpyruvate
C02591 13 Sucrose 6-phosphate
C02728 13 N6-Methyl-L-lysine
C02814 13 Benzene-1,2,4-triol
C02888 13 Sorbose 1-phosphate
C03063 13 2-Oxohept-3-enedioate
C03090 13 5-Phosphoribosylamine
C03115 13 Farnesyl triphosphate
C03267 13 beta-D-Fructose 2-phosphate
C03393 13 4-Phospho-D-erythronate
C03394 13 Erythrulose 1-phosphate
C03428 13 Presqualene diphosphate
C03955 13 N6-Acetyl-N6-hydroxy-L-lysine
C04006 13 1D-myo-Inositol 3-phosphate
C04092 13 delta1-Piperideine-2-carboxylate
C04359 13 1-Deoxy-D-altro-heptulose 7-phosphate
C04691 13 2-Dehydro-3-deoxy-D-arabino-heptonate 7-phosphate
C05161 13 2,5-Diaminohexanoate
C05328 13 D-2-Amino-hexano-6-lactam
C05382 13 D-Sedoheptulose 7-phosphate
C05548 13 6-Acetamido-2-oxohexanoate
C05600 13 2-Hydroxyhepta-2,4-dienedioate
C06111 13 Nerolidyl diphosphate
C06114 13 gamma-Glutamyl-beta-aminopropiononitrile
C06156 13 alpha-D-Glucosamine 1-phosphate
C06312 13 L-Tagatose 6-phosphate
C06394 13 (+)-delta-Cadinene
C06603 13 cis,trans-4-Hydroxymuconic semialdehyde
C07271 13 Limonene-1,2-epoxide
C11356 13 trans,trans,cis-Geranylgeranyl diphosphate
C11409 13 (+)-trans-Carveol
C12142 13 Vetispiradiene
C12455 13 5-Aminopentanal
C15523 13 2,6-Dihydroxynicotinate
C00015 14 UDP
C00089 14 Sucrose
C00119 14 5-Phospho-alpha-D-ribose 1-diphosphate
C00124 14 D-Galactose
C00137 14 myo-Inositol
C00140 14 N-Acetyl-D-glucosamine
C00185 14 Cellobiose
C00198 14 D-Glucono-1,5-lactone
C00208 14 Maltose
C00213 14 Sarcosine
C00230 14 3,4-Dihydroxybenzoate
C00239 14 dCMP
C00247 14 L-Sorbose
C00251 14 Chorismate
C00460 14 dUTP
C00633 14 4-Hydroxybenzaldehyde
C00660 14 D-Glucose 1,6-bisphosphate
C00689 14 alpha,alpha'-Trehalose 6-phosphate
C00705 14 dCDP
C00861 14 L-Rhamnulose
C00944 14 3-Dehydroquinate
C01046 14 N-Methyl-L-glutamate
C01054 14 (S)-2,3-Epoxysqualene
C01083 14 alpha,alpha-Trehalose
C01225 14 sn-glycero-3-Phospho-1-inositol
C01231 14 alpha-D-Glucose 1,6-bisphosphate
C01414 14 Casbene
C01596 14 Maleamate
C01767 14 (-)-Carvone
C02048 14 Laminaribiose
C02076 14 Sedoheptulose
C02222 14 2-Maleylacetate
C02294 14 Methylguanidine
C02485 14 (-)-Isopiperitenone
C02486 14 (3R)-beta-Leucine
C02576 14 Perillyl aldehyde
C02655 14 6-Acetyl-D-glucose
C02710 14 N-Acetyl-L-leucine
C02721 14 N-Methyl-L-alanine
C02779 14 2-Dehydro-D-glucose
C02995 14 Maltose 6'-phosphate
C03087 14 5-Acetamidopentanoate
C03107 14 D-Glucono-1,4-lactone
C03153 14 N5-Methyl-L-glutamine
C03273 14 5-Oxopentanoate
C03427 14 Prephytoene diphosphate
C03453 14 (Z)-5-Oxohex-2-enedioate
C03623 14 N-Methyl-2-oxoglutaramate
C03656 14 (S)-5-Amino-3-oxohexanoic acid
C03676 14 3-Hydroxy-cis,cis-muconate
C03716 14 Oxaloacetate 4-methyl ester
C03736 14 alpha-D-Ribose 5-phosphate
C03838 14 5'-Phosphoribosylglycinamide
C04256 14 N-Acetyl-D-glucosamine 1-phosphate
C04257 14 N-Acetyl-D-mannosamine 6-phosphate
C04299 14 D-myo-Inositol 1,2-cyclic phosphate
C04534 14 6-Phospho-beta-D-glucosyl-(1,4)-D-glucose
C04574 14 di-trans,poly-cis-Undecaprenyl diphosphate
C05396 14 Lactose 6-phosphate
C05427 14 Phytyl diphosphate
C05554 14 Aerobactin
C05601 14 4-Hydroxy-2-oxo-heptanedioate
C05825 14 2-Amino-5-oxohexanoate
C05841 14 Nicotinate D-ribonucleoside
C06054 14 2-Oxo-3-hydroxy-4-phosphobutanoate
C06083 14 Tetrahymanol
C06084 14 Hopanoid
C06089 14 ent-Copalyl diphosphate
C06181 14 Piperideine
C06201 14 2,4-Dihydroxyhept-2-enedioate
C06309 14 Diplopterol
C06310 14 Diploptene
C07103 14 2-Hydroxy-1,4-benzoquinone
C07276 14 Limonene-1,2-diol
C07350 14 3-Methyl-1-(2,4,6-trihydroxyphenyl)butan-1-one
C07836 14 D-glycero-D-manno-Heptose 7-phosphate
C11383 14 (+)-(S)-Carvone
C11893 14 Cembrene
C11894 14 Taxa-4(5),11(12)-diene
C11901 14 Copalyl diphosphate
C11902 14 syn-Copalyl diphosphate
C13635 14 4-Hydroxyphenacyl alcohol
C15548 14 2-alpha-D-Glucosyl-D-glucose
C00029 15 UDP-glucose
C00075 15 UTP
C00090 15 Catechol
C00108 15 Anthranilate
C00243 15 Lactose
C00254 15 Prephenate
C00273 15 5-Dehydro-D-fructose
C00296 15 Quinate
C00329 15 D-Glucosamine
C00446 15 alpha-D-Galactose 1-phosphate
C00489 15 Glutarate
C00645 15 N-Acetyl-D-mannosamine
C00691 15 2,4,6/3,5-Pentahydroxycyclohexanone
C00805 15 Salicylate
C00846 15 3-Oxoadipate
C00880 15 D-Galactonate
C00881 15 Deoxycytidine
C00885 15 Isochorismate
C01026 15 N,N-Dimethylglycine
C01093 15 Cellobiono-1,5-lactone
C01103 15 Orotidine 5'-phosphate
C01108 15 1,2,3-Trihydroxybenzene
C01133 15 N-Acetyl-D-glucosaminate
C01163 15 3-Carboxy-cis,cis-muconate
C01185 15 Nicotinate D-ribonucleotide
C01214 15 1-Amino-1-deoxy-scyllo-inositol
C01235 15 1-alpha-D-Galactosyl-myo-inositol
C01507 15 L-Iditol
C01724 15 Lanosterol
C01742 15 Palatinose
C01902 15 Cycloartenol
C02130 15 Acetyl-maltose
C02143 15 D-threo-Aldose
C02637 15 3-Dehydroshikimate
C02669 15 D-Galactono-1,5-lactone
C02964 15 D-Glucosyl-D-mannose
C03198 15 (S)-4-Hydroxymandelate
C03223 15 3,4-Dihydroxyphthalate
C03269 15 D-galacto-Hexodialdose
C03383 15 D-Galactono-1,4-lactone
C03467 15 3-Oxo-4-methylpentanoic acid
C03590 15 4-Hydroxyphenylglyoxylate
C03661 15 1F-beta-D-Fructosylsucrose
C03742 15 (S)-4-Hydroxymandelonitrile
C04376 15 5'-Phosphoribosyl-N-formylglycinamide
C04484 15 4-Carboxy-2-hydroxymuconate semialdehyde
C04509 15 di-trans,poly-cis-Decaprenyl diphosphate
C04540 15 N4-(Acetyl-beta-D-glucosaminyl)asparagine
C05399 15 Melibiitol
C05400 15 Epimelibiose
C05401 15 3-beta-D-Galactosyl-sn-glycerol
C05413 15 Phytoene
C05421 15 cis-Phytoene
C06055 15 O-Phospho-4-hydroxy-L-threonine
C06085 15 Triterpenoid
C06086 15 Pimaradiene
C06090 15 ent-Kaurene
C06180 15 Anabasine
C06182 15 Pelletierine
C06222 15 Sedoheptulose 1-phosphate
C06241 15 N-Acetylneuraminate 9-phosphate
C07272 15 Maleimide
C08615 15 alpha-Amyrin
C08616 15 beta-Amyrin
C08628 15 Lupeol
C11355 15 4-Amino-4-deoxychorismate
C11412 15 (1R,4S)-Iso-dihydrocarvone
C11472 15 D-glycero-D-manno-Heptose 1,7-bisphosphate
C11877 15 (+)-Sandaracopimaradiene
C11878 15 (-)-Abietadiene
C11879 15 Levopimaradiene
C11880 15 Neoabietadiene
C11881 15 Palustradiene
C11891 15 Aphidicol-16-ene
C11892 15 Aphidicol-15-ene
C11924 15 Perillic acid
C11937 15 (1S,4R)-1-Hydroxy-2-oxolimonene
C15483 15 D-Galactonolactone
C15585 15 myo-Inositol phosphate
C00043 16 UDP-N-acetyl-D-glucosamine
C00052 16 UDP-D-galactose
C00063 16 CTP
C00166 16 Phenylpyruvate
C00167 16 UDP-glucuronate
C00180 16 Benzoate
C00196 16 2,3-Dihydroxybenzoate
C00270 16 N-Acetylneuraminate
C00292 16 Aniline
C00492 16 Raffinose
C00493 16 Shikimate
C00568 16 4-Aminobenzoate
C00682 16 2-Hydroxymuconate semialdehyde
C00826 16 L-Arogenate
C01170 16 UDP-N-acetyl-D-mannosamine
C01179 16 3-(4-Hydroxyphenyl)pyruvate
C01216 16 2-Dehydro-3-deoxy-D-galactonate
C01239 16 N-Acetyl-beta-D-glucosaminylamine
C01278 16 2-Carboxy-2,5-dihydro-5-oxofuran-2-acetate
C01283 16 1-Amino-1-deoxy-scyllo-inositol 4-phosphate
C01405 16 Aspirin
C01424 16 Gallate
C01582 16 Galactose
C01751 16 Resorcinol
C01988 16 2-Nitrophenol
C02351 16 1,2-Benzoquinone
C02480 16 cis,cis-Muconate
C03003 16 N-Glucosylnicotinate
C03147 16 N-Malonylanthranilate
C03493 16 D-4-Hydroxyphenylglycine
C03752 16 2-Amino-2-deoxy-D-gluconate
C03861 16 Dibenzo[1,4]dioxin-2,3-dione
C03993 16 4-(beta-D-Glucosyloxy)benzoate
C04089 16 UDP-4-dehydro-6-deoxy-D-glucose
C04171 16 2,3-Dihydro-2,3-dihydroxybenzoate
C04221 16 trans-1,2-Dihydrobenzene-1,2-diol
C04287 16 3,5/4-Trihydroxycyclohexa-1,2-dione
C04302 16 N-(5-Phospho-D-ribosyl)anthranilate
C04324 16 4-Carboxy-2-hydroxy-cis,cis-muconate
C04553 16 3-Carboxy-2,5-dihydro-5-oxofuran-2-acetate
C04634 16 1,6-Dihydroxycyclohexa-2,4-diene-1-carboxylate
C04640 16 2-(Formamido)-N1-(5'-phosphoribosyl)acetamidine
C05108 16 14-Demethyllanosterol
C05109 16 24,25-Dihydrolanosterol
C05143 16 Dhurrin
C05343 16 (R)-4-Hydroxymandelate
C05375 16 2-Hydroxy-2-hydropyrone-4,6-dicarboxylate
C05414 16 Phytofluene
C05437 16 Zymosterol
C05817 16 2-Succinyl-6-hydroxy-2,4-cyclohexadiene-1-carboxylate
C05835 16 2-Formaminobenzoylacetate
C05854 16 4-Carboxy-2-oxo-4-pentanoate
C06004 16 (R)-3-Methyl-2-oxobutanoate
C06056 16 4-Hydroxy-L-threonine
C06183 16 Anapheline
C06186 16 Arbutin
C06372 16 Lacto-N-biose
C06891 16 D-2,3-Diketo 4-deoxy-epi-inositol
C07335 16 2-Amino-3-oxo-4-phosphonooxybutyrate
C07838 16 D-glycero-D-manno-Heptose 1-phosphate
C08980 16 Soyasapogenol B
C10906 16 D-Fructose
C11405 16 (3R)-3-Isopropenyl-6-oxoheptanoate
C11415 16 (1S,4S)-Dihydrocarvone
C11455 16 4,4-Dimethyl-5alpha-cholesta-8,14,24-trien-3beta-ol
C11505 16 Propene
C11872 16 Kaur-16-en-18-ol
C12210 16 UDP-3-ketoglucose
C00055 17 CMP
C00079 17 L-Phenylalanine
C00082 17 L-Tyrosine
C00112 17 CDP
C00128 17 CMP-N-acetylneuraminate
C00190 17 UDP-D-xylose
C00203 17 UDP-N-acetyl-D-galactosamine
C00501 17 CDP-glucose
C00513 17 CDP-glycerol
C00570 17 CDP-ethanolamine
C00601 17 Phenylacetaldehyde
C00611 17 N-Acetyllactosamine
C00617 17 UDP-D-galacturonate
C00789 17 CDP-ribitol
C00941 17 3',5'-Cyclic CMP
C00954 17 Indole-3-acetate
C01158 17 1-O-Galloyl-beta-D-glucose
C01286 17 2-Dehydro-3-deoxy-D-galactonate 6-phosphate
C01294 17 1-Guanidino-1-deoxy-scyllo-inositol 4-phosphate
C01302 17 1-(2-Carboxyphenylamino)-1'-deoxy-D-ribulose 5'-phosphate
C01572 17 Digallate
C01613 17 Stachyose
C01623 17 UDP-apiose
C02199 17 UDP-L-rhamnose
C02253 17 Benzoylagmatine
C02265 17 D-Phenylalanine
C02330 17 UDP-L-iduronate
C02501 17 2-Hydroxymuconate
C02558 17 N-Acetylarylamine
C02652 17 5-Dehydroshikimate
C02730 17 2-Succinylbenzoate
C02763 17 enol-Phenylpyruvate
C03142 17 N-D-Glucosylarylamine
C03175 17 Shikimate 3-phosphate
C03373 17 Aminoimidazole ribotide
C03586 17 2-Oxo-2,3-dihydrofuran-5-acetate
C03666 17 2-Carboxy-cis,cis-muconate
C03671 17 2-Pyrone-4,6-dicarboxylate
C03672 17 3-(4-Hydroxyphenyl)lactate
C03708 17 N-Acetyl-O-acetylneuraminate
C03733 17 UDP-alpha-D-galacto-1,4-furanose
C03765 17 4-Hydroxyphenylacetaldehyde
C03848 17 6F-alpha-D-Galactosylsucrose
C03964 17 (R)-3-(4-Hydroxyphenyl)lactate
C03971 17 1F-alpha-D-Galactosylraffinose
C04015 17 N-Acetyl-4-O-acetylneuraminate
C04016 17 N-Acetyl-7-O-acetylneuraminate
C04017 17 N-Acetyl-9-O-acetylneuraminate
C04105 17 2,5-Dihydro-5-oxofuran-2-acetate
C04115 17 4-Carboxy-4-hydroxy-2-oxoadipate
C04121 17 CMP-3-deoxy-D-manno-octulosonate
C04184 17 4-Hydroxy-4-methyl-2-oxoglutarate
C04204 17 N-(2,3-Dihydroxybenzoyl)-L-serine
C04451 17 4-Carboxy-2-hydroxyhexa-2,4-dienedioate
C04480 17 3-Carboxy-2-hydroxymuconate semialdehyde
C04501 17 N-Acetyl-alpha-D-glucosamine 1-phosphate
C04573 17 UDP-N-acetyl-2-amino-2-deoxy-D-glucuronate
C04631 17 UDP-N-acetyl-3-(1-carboxyvinyl)-D-glucosamine
C04641 17 2-(alpha-D-Galactosyl)-sn-glycerol 3-phosphate
C04703 17 alpha-D-Galactosyl-(1,1')-sn-glycerol 3-phosphate
C04739 17 UDP-N-acetyl-6-(D-galactose-1-phospho)-D-glucosamine
C05005 17 Glycolipid
C05110 17 4alpha-Methylcholesta-8-en-3beta-ol
C05114 17 Mucopolysaccharide
C05350 17 2-Hydroxy-3-(4-hydroxyphenyl)propenoate
C05383 17 Aminosugars
C05402 17 Melibiose
C05430 17 zeta-Carotene
C05439 17 5alpha-Cholesta-7,24-dien-3beta-ol
C05607 17 Phenyllactate
C05616 17 3-O-Methylgallate
C05673 17 CMP-2-aminoethylphosphonate
C05852 17 2-Hydroxyphenylacetate
C06057 17 3-Aminopropane-1,2-diol
C06240 17 UDP-N-acetyl-D-mannosaminouronate
C06321 17 1,6-Dihydroxy-cis-2,4-cyclohexadiene-1-carboxylic acid
C06892 17 2-Deoxy-5-keto-D-gluconic acid
C11435 17 4-(Cytidine 5'-diphospho)-2-C-methyl-D-erythritol
C11506 17 (R)-1,2-Epoxypropane
C11507 17 (S)-1,2-Epoxypropane
C11527 17 4-Hydroxymandelate
C11638 17 3-Amino-2-oxopropyl phosphate
C11873 17 Kaur-16-en-18-al
C12456 17 3-Dimethylallyl-4-hydroxyphenylpyruvate
C14610 17 (S)-5-Oxo-2,5-dihydrofuran-2-acetate
C15508 17 1,2-Epoxypropane
C00146 18 Phenol
C00355 18 3,4-Dihydroxy-L-phenylalanine
C00380 18 Cytosine
C00423 18 trans-Cinnamate
C00475 18 Cytidine
C00483 18 Tyramine
C00627 18 Pyridoxine phosphate
C00811 18 4-Coumarate
C00935 18 UDP-L-arabinose
C01050 18 UDP-N-acetylmuramate
C01189 18 5alpha-Cholest-7-en-3beta-ol
C01219 18 CDP-4-dehydro-6-deoxy-D-glucose
C01269 18 5-O-(1-Carboxyvinyl)-3-phosphoshikimate
C01279 18 4-Amino-5-hydroxymethyl-2-methylpyrimidine
C02505 18 2-Phenylacetamide
C03004 18 N-Hydroxy-L-tyrosine
C03506 18 Indoleglycerol phosphate
C03519 18 N-Acetyl-L-phenylalanine
C03691 18 CMP-N-glycoloylneuraminate
C03737 18 alpha-D-Xylose 1-phosphate
C03845 18 5alpha-Cholest-8-en-3beta-ol
C03872 18 L-Serine-phosphoethanolamine
C04037 18 1-Phospho-alpha-D-galacturonate
C04101 18 1-O,6-O-Digalloyl-beta-D-glucose
C04124 18 Indole-3-acetyl-beta-1-D-glucose
C04211 18 N6-[(Indole-3-yl)acetyl]-L-lysine
C04227 18 1-(4-Hydroxyphenyl)-2-aminoethanol
C04280 18 1-Guanidino-1-deoxy-scyllo-inositol
C04368 18 3-Amino-3-(4-hydroxyphenyl)propanoate
C04548 18 1-(4-Hydroxyphenyl)-2-(methylamino)ethanol
C04751 18 1-(5-Phospho-D-ribosyl)-5-amino-4-imidazolecarboxylate
C04847 18
alpha-D-Galactosyl-1,3-beta-D-galactosyl-1,4-N-acetyl-D-glucosamine
C04886 18
alpha-N-Acetylneuraminyl-2,6-beta-D-galactosyl-1,4-N-acetyl-beta-D-glucosamine
C05111 18 Methostenol
C05332 18 Phenethylamine
C05364 18 4-Carboxy-2-oxo-3-hexenedioate
C05404 18 D-Gal alpha 1->6D-Gal alpha 1->6D-Glucose
C05431 18 Neurosporene
C05620 18 N-Acetyl-D-phenylalanine
C05834 18 3-Methyldioxyindole
C05853 18 Phenylethyl alcohol
C06016 18 Pentosans
C06044 18 4-Hydroxyphenylethanol
C06893 18 2-Deoxy-5-keto-D-gluconic acid 6-phosphate
C07086 18 Phenylacetic acid
C11436 18 2-Phospho-4-(cytidine 5'-diphospho)-2-C-methyl-D-erythritol
C11874 18 Kaur-16-en-18-oic acid
C12323 18 L-4-Hydroxyphenylglycine
C12457 18 3-Dimethylallyl-4-hydroxymandelic acid
C12459 18 3-Dimethylallyl-4-hydroxybenzaldehyde
C13952 18 UDP-N-acetyl-D-galactosaminuronic acid
C14448 18 Glyoxal
C15667 18 5-carboxyamino-1-(5-phospho-D-ribosyl)imidazole
C00018 19 Pyridoxal phosphate
C00078 19 L-Tryptophan
C00314 19 Pyridoxine
C00463 19 Indole
C00548 19 Phenyl acetate
C00822 19 Dopaquinone
C01164 19 Cholesta-5,7-dien-3beta-ol
C01197 19 3,4-Dihydroxy-trans-cinnamate
C01212 19 UDP-N-acetylmuramoyl-L-alanine
C01456 19 Tropate
C01772 19 trans-2-Hydroxycinnamate
C03097 19 Aryl beta-D-glucoside
C03410 19 N-Glycoloyl-neuraminate
C03549 19 2-Hydroxycinnamate
C03758 19 4-(2-Aminoethyl)-1,2-benzenediol
C04045 19 3-(3,4-Dihydroxyphenyl)pyruvate
C04164 19 trans-Cinnamoyl beta-D-glucoside
C04297 19 CDP-4-dehydro-3,6-dideoxy-D-glucose
C04415 19 4-O-beta-D-Glucosyl-4-hydroxycinnamate
C04556 19 4-Amino-2-methyl-5-phosphomethylpyrimidine
C04796 19 4-(L-Alanin-3-yl)-2-hydroxy-cis,cis-muconate 6-semialdehyde
C04797 19 5-(L-Alanin-3-yl)-2-hydroxy-cis,cis-muconate 6-semialdehyde
C04823 19 1-(5'-Phosphoribosyl)-5-amino-4-(N-succinocarboxamide)-imidazole
C05627 19 4-Hydroxystyrene
C05629 19 Phenylpropanoate
C06046 19 Salidroside
C06746 19 N-Acetylphenylethylamine
C11453 19 2-C-Methyl-D-erythritol 2,4-cyclodiphosphate
C11875 19 ent-7alpha-Hydroxykaur-16-en-19-oic acid
C12458 19 3-Dimethylallyl-4-hydroxybenzoate
C12622 19 cis-3-(3-Carboxyethenyl)-3,5-cyclohexadiene-1,2-diol
C14146 19 alpha-Zeacarotene
C15503 19 N,N-Dihydroxy-L-tyrosine
C00113 20 PQQ
C00187 20 Cholesterol
C00250 20 Pyridoxal
C00293 20 Glucose
C00331 20 Indolepyruvate
C00398 20 Tryptamine
C00547 20 L-Noradrenaline
C00647 20 Pyridoxamine phosphate
C00692 20 UDP-N-acetylmuramoyl-L-alanyl-D-glutamate
C00977 20 L-Tryptophanamide
C01198 20 3-(2-Hydroxyphenyl)propanoate
C01207 20 3-(3,4-Dihydroxyphenyl)lactate
C02693 20 Indole-3-acetamide
C02700 20 L-Formylkynurenine
C02720 20 N-Hydroxyarylamine
C02916 20 (S)-Norlaudanosoline
C03230 20 3-Indoleglycolaldehyde
C03574 20 2-Formylaminobenzaldehyde
C03598 20 CDP-3,6-dideoxy-D-glucose
C03996 20 5'-O-beta-D-Glucosylpyridoxine
C04290 20 4-(3-Methylbut-2-enyl)-L-tryptophan
C04353 20 (Z)-4-Hydroxyphenylacetaldehyde-oxime
C04366 20 3-(2-Carboxyethenyl)-cis,cis-muconate
C04677 20 1-(5'-Phosphoribosyl)-5-amino-4-imidazolecarboxamide
C04752 20 2-Methyl-4-amino-5-hydroxymethylpyrimidine diphosphate
C05158 20 trans-beta-D-Glucosyl-2-hydroxycinnamate
C05443 20 Vitamin D3
C05658 20 Indoxyl
C06047 20 Stizolobate
C06048 20 Stizolobinate
C06051 20 Isopyridoxal
C06093 20 Gibberellin A12 aldehyde
C06160 20 (S)-Norcoclaurine
C06224 20 3,4-Dihydroxystyrene
C06358 20 Methyl cinnamate
C06359 20 Ethyl cinnamate
C06360 20 Propyl cinnamate
C06732 20 alpha,beta-Didehydrotryptophan
C08586 20 delta-Carotene
C11588 20 cis-3-(Carboxy-ethyl)-3,5-cyclo-hexadiene-1,2-diol
C11876 20 6beta,7beta-Dihydroxykaurenoic acid
C12312 20 Indolin-2-one
C12623 20 trans-2,3-Dihydroxycinnamate
C00328 21 L-Kynurenine
C00534 21 Pyridoxamine
C00599 21 Cholest-4-en-3-one
C00637 21 Indole-3-acetaldehyde
C00650 21 4-Hydroxymandelonitrile
C00847 21 4-Pyridoxate
C00971 21 4-Pyridoxolactone
C01359 21 PQQH2
C01987 21 2-Aminophenol
C02043 21 Indolelactate
C02709 21 N-Acetoxyarylamine
C02775 21 2,3-Dihydroxyindole
C03594 21 7alpha-Hydroxycholesterol
C03599 21 CDP-3,6-dideoxy-D-mannose
C03855 21 Cholesteryl-beta-D-glucoside
C04044 21 3-(2,3-Dihydroxyphenyl)propanoate
C04051 21 5-Amino-4-imidazolecarboxyamide
C04700 21 UDP-N-acetylmuramoyl-L-alanyl-D-glutamyl-L-lysine
C04734 21 1-(5'-Phosphoribosyl)-5-formamido-4-imidazolecarboxamide
C04877 21
UDP-N-acetylmuramoyl-L-alanyl-D-gamma-glutamyl-meso-2,6-diaminopimelate
C05418 21 Cholesterol-5beta,6beta-epoxide
C05419 21 Cholesterol-5alpha,6beta-epoxide
C05433 21 alpha-Carotene
C05500 21 20alpha-Hydroxycholesterol
C05502 21 22beta-Hydroxycholesterol
C05577 21 3,4-Dihydroxymandelaldehyde
C05653 21 Formylanthranilate
C05839 21 cis-beta-D-Glucosyl-2-hydroxycinnamate
C05892 21 UDP-N-acetylmuramoyl-L-alanyl-gamma-D-glutamyl-L-lysine
C08481 21 Indican
C11130 21 1,3-Dihydro-3-hydroxy-2H-indol-2-one
C11857 21 Gibberellin A12
C12624 21 2-Hydroxy-6-ketononatrienedioate
C13550 21 24-Hydroxycholesterol
C15599 21
6-(2-Amino-2-carboxyethyl)-7,8-dioxo-7,8-dihydroquinoline-2,4-dicarboxylate
C00130 22 IMP
C00632 22 3-Hydroxyanthranilate
C00955 22 Indole-3-ethanol
C01252 22 4-(2-Aminophenyl)-2,4-dioxobutanoate
C01855 22 Taxiphyllin
C02161 22 Isophenoxazine
C03091 22 5beta-Cholestan-3-one
C03227 22 3-Hydroxy-L-kynurenine
C03238 22 5alpha-Cholestan-3-one
C03766 22 4-Hydroxyphenylacetonitrile
C04702 22 UDPMurAc(oyl-L-Ala-D-gamma-Glu-L-Lys-D-Ala-D-Ala)
C04846 22
UDP-N-acetylmuramoyl-L-alanyl-D-glutamyl-L-lysyl-D-alanyl-D-alanine
C04882 22
UDP-N-acetylmuramoyl-L-alanyl-D-glutamyl-6-carboxy-L-lysyl-D-alanyl-D-alanine
C05425 22 3beta,5alpha,6beta-Cholestanetriol
C05455 22 7alpha-Hydroxycholest-4-en-3-one
C05499 22 17alpha,20alpha-Dihydroxycholesterol
C05501 22 20alpha,22beta-Dihydroxycholesterol
C05576 22 3,4-Dihydroxyphenylethyleneglycol
C05580 22 3,4-Dihydroxymandelate
C05657 22 6-Hydroxyindolelactate
C05838 22 cis-2-Hydroxycinnamate
C06050 22 2-Methyl-3-hydroxy-5-formylpyridine-4-carboxylate
C06330 22 Quinoline-3,4-diol
C08601 22 Lutein
C11503 22 3-Hydroxy-1H-quinolin-4-one
C11860 22 Gibberellin A15 open lactone
C15518 22 (24S)-Cholest-5-ene-3beta,7alpha,24-triol
C15769 22 HBOA
C00262 23 Hypoxanthine
C00294 23 Inosine
C00655 23 Xanthosine 5'-phosphate
C01717 23 4-Hydroxy-2-quinolinecarboxylic acid
C02373 23 4-Methylpentanal
C04584 23 6-Imino-5-oxocyclohexa-1,3-dienecarboxylate
C05138 23 17alpha-Hydroxypregnenolone
C05451 23 7alpha-Hydroxy-5beta-cholestan-3-one
C05457 23 7alpha,12alpha-Dihydroxycholest-4-en-3-one
C05636 23 3-Hydroxykynurenamine
C05640 23 Cinnavalininate
C05645 23 4-(2-Amino-3-hydroxyphenyl)-2,4-dioxobutanoate
C05851 23 Coumarin
C06343 23 Quinolin-4-ol
C06432 23 UDP-N-acetylmuramoyl-L-alanyl-D-glutamyl-L-lysyl-D-alanine
C11861 23 Gibberellin A24
C15770 23 DIBOA
C00385 24 Xanthine
C01176 24 17alpha-Hydroxyprogesterone
C01227 24 3beta-Hydroxyandrost-5-en-17-one
C01249 24 7,8-Dihydro-7,8-dihydroxykynurenate
C01762 24 Xanthosine
C01993 24 5'-Oxoinosine
C02470 24 Xanthurenic acid
C04529 24 (3S,4S)-3-Hydroxytetradecane-1,3,4-tricarboxylate
C04655 24 (2S,3S)-2-Hydroxytridecane-1,2,3-tricarboxylate
C05452 24 3alpha,7alpha-Dihydroxy-5beta-cholestane
C05453 24 7alpha,12alpha-Dihydroxy-5beta-cholestan-3-one
C05487 24 17alpha,21-Dihydroxypregnenolone
C05637 24 4,8-Dihydroxyquinoline
C11862 24 Gibberellin A36
C15772 24 DIBOA-glucoside
C00280 25 Androst-4-ene-3,17-dione
C00366 25 Urate
C00387 25 Guanosine
C01111 25 7,8-Dihydroxykynurenate
C04295 25 Androst-5-ene-3beta,17beta-diol
C04518 25 17alpha,20alpha-Dihydroxypregn-4-en-3-one
C05139 25 16alpha-Hydroxydehydroepiandrosterone
C05444 25 3alpha,7alpha,26-Trihydroxy-5beta-cholestane
C05454 25 3alpha,7alpha,12alpha-Trihydroxy-5beta-cholestane
C05488 25 11-Deoxycortisol
C05489 25 11beta,17alpha,21-Trihydroxypregnenolone
C05497 25 21-Deoxycortisol
C05515 25 5-Ureido-4-imidazole carboxylate
C11631 25 9-Riburonosylhypoxanthine
C00144 26 GMP
C00242 26 Guanine
C00535 26 Testosterone
C00735 26 Cortisol
C04826 26 5-(3-Carboxy-3-oxopropenyl)-4,6-dihydroxypyridine-2-carboxylate
C05140 26 16alpha-Hydroxyandrost-4-ene-3,17-dione
C05290 26 19-Hydroxyandrost-4-ene-3,17-dione
C05445 26 3alpha,7alpha-Dihydroxy-5beta-cholestan-26-al
C05446 26 3alpha,7alpha,12alpha,26-Tetrahydroxy-5beta-cholestane
C05513 26 Urate-3-ribonucleoside
C05516 26 5-Amino-4-imidazole carboxylate
C05641 26 5-(3'-Carboxy-3'-oxopropenyl)-4,6-dihydroxypicolinate
C11821 26 5-Hydroxyisourate
C00035 27 GDP
C00330 27 Deoxyguanosine
C00762 27 Cortisone
C01301 27 3alpha,7alpha,12alpha-Trihydroxy-5beta-cholestan-26-al
C02348 27 (R)(-)-Allantoin
C02350 27 (S)(+)-Allantoin
C02821 27 Cortisol 21-acetate
C04554 27 3alpha,7alpha-Dihydroxy-5beta-cholestanate
C05239 27 5-Aminoimidazole
C05294 27 19-Hydroxytestosterone
C05297 27 19-Oxoandrost-4-ene-3,17-dione
C05471 27 11beta,17alpha,21-Trihydroxy-5beta-pregnane-3,20-dione
C05656 27 5-(3'-Carboxy-3'-oxopropyl)-4,6-dihydroxypicolinate
C11134 27 Testosterone glucuronide
C12248 27 5-Hydroxy-2-oxo-4-ureido-2,5-dihydro-1H-imidazole-5-carboxylate
C00044 28 GTP
C00096 28 GDP-mannose
C00362 28 dGMP
C00394 28 GDP-glucose
C00468 28 Estrone
C00499 28 Allantoate
C01228 28 Guanosine 3',5'-bis(diphosphate)
C03588 28 4,5alpha-Dihydrocortisone
C04722 28 3alpha,7alpha,12alpha-Trihydroxy-5beta-cholestanoate
C05295 28 19-Oxotestosterone
C05469 28 17alpha,21-Dihydroxy-5beta-pregnane-3,11,20-trione
C05472 28 Urocortisol
C05654 28 5-(2'-Formylethyl)-4,6-dihydroxypicolinate
C06195 28 Imidazolone
C00361 29 dGDP
C00603 29 (-)-Ureidoglycolate
C00942 29 3',5'-Cyclic GMP
C00951 29 Estradiol-17beta
C00976 29 GDP-D-mannuronate
C01222 29 GDP-4-dehydro-6-deoxy-D-mannose
C01261 29 P1,P4-Bis(5'-guanosyl) tetraphosphate
C01304 29 2,5-Diamino-6-hydroxy-4-(5'-phosphoribosylamino)pyrimidine
C01551 29 Allantoin
C02091 29 Ureidoglycine
C02280 29 GDP-L-galactose
C02537 29 Estradiol-17alpha
C02718 29 N-Formiminoglycine
C03794 29 N6-(1,2-Dicarboxyethyl)-AMP
C04494 29 Guanosine 3'-diphosphate 5'-triphosphate
C04895 29
2-Amino-4-hydroxy-6-(erythro-1,2,3-trihydroxypropyl)dihydropteridinetriphosphate
C05298 29 2-Hydroxyestrone
C05300 29 16alpha-Hydroxyestrone
C05470 29 Urocortisone
C05482 29 Cortol
C05655 29 5-(2'-Carboxyethyl)-4,6-dihydroxypicolinate
C05922 29 Formamidopyrimidine nucleoside triphosphate
C11133 29 Estrone glucuronide
C11516 29 2-(alpha-D-Mannosyl)-3-phosphoglycerate
C15563 29 2-Amino-5-formylamino-6-(5-phosphoribosylamino)pyrimidin-4(3H)-one
C00020 30 AMP
C00286 30 dGTP
C00325 30 GDP-L-fucose
C00802 30 Oxalureate
C01268 30 5-Amino-6-(5'-phosphoribosylamino)uracil
C02977 30 GDP-6-deoxy-D-talose
C03117 30 GDP-6-deoxy-D-mannose
C03684 30 6-Pyruvoyltetrahydropterin
C04874 30
2-Amino-4-hydroxy-6-(D-erythro-1,2,3-trihydroxypropyl)-7,8-dihydropteridine
C05141 30 Estriol
C05301 30 2-Hydroxyestradiol-17beta
C05481 30 Cortolone
C05503 30 Estradiol-17beta 3-glucuronide
C05923 30 2,5-Diaminopyrimidine nucleoside triphosphate
C05925 30 Dihydroneopterin phosphate
C11544 30 2(alpha-D-Mannosyl)-D-glycerate
C14830 30 GDP-4-keto-6-L-deoxygalactose
C00002 31 ATP
C00008 31 ADP
C00054 31 Adenosine 3',5'-bisphosphate
C00147 31 Adenine
C00212 31 Adenosine
C01300 31 2-Amino-4-hydroxy-6-hydroxymethyl-7,8-dihydropteridine
C01444 31 Oxamate
C02985 31 L-Fucose 1-phosphate
C04244 31 6-Lactoyl-5,6,7,8-tetrahydropterin
C04454 31 5-Amino-6-(5'-phosphoribitylamino)uracil
C04713 31 N6-(delta2-Isopentenyl)-adenosine 5'-monophosphate
C05504 31 16-Glucuronide-estriol
C05983 31 Propinol adenylate
C05993 31 Acetyl adenylate
C06121 31 3-Ketosphingosine
C06148 31
2,5-Diamino-6-(5'-triphosphoryl-3',4'-trihydroxy-2'-oxopentyl)-amino-4-oxopyrimidine
C00081 32 ITP
C00104 32 IDP
C00249 32 Hexadecanoic acid
C00272 32 Tetrahydrobiopterin
C00301 32 ADP-ribose
C00319 32 Sphingosine
C00498 32 ADP-glucose
C00517 32 Hexadecanal
C00559 32 Deoxyadenosine
C00575 32 3',5'-Cyclic AMP
C00857 32 Deamino-NAD+
C00864 32 Pantothenate
C00921 32 Dihydropteroate
C01260 32 P1,P4-Bis(5'-adenosyl) tetraphosphate
C02739 32 Phosphoribosyl-ATP
C02934 32 3-Dehydrosphinganine
C02993 32 L-Tyrosyl-L-arginine
C03293 32 N-Adenylylanthranilate
C03709 32 N-Adenylyl-L-phenylalanine
C04030 32 (2,3-Dihydroxybenzoyl)adenylate
C04307 32 P1,P2-Bis(5'-adenosyl) triphosphate
C04732 32 4-(1-D-Ribitylamino)-5-amino-2,6-dihydroxypyrimidine
C04807 32 2-Amino-7,8-dihydro-4-hydroxy-6-(diphosphooxymethyl)pteridine
C05340 32 beta-Alanyl-L-arginine
C05341 32 beta-Alanyl-L-lysine
C05560 32 L-2-Aminoadipate adenylate
C05820 32 (L-Seryl)adenylate
C06397 32 ADP-D-glycero-D-manno-heptose
C06656 32 Deoxyguanidinoproclavaminic acid
C07024 32 3'-Keto-3'-deoxy-ATP
C11500 32 5'-Dehydroadenosine
C11501 32 9-Riburonosyladenine
C00003 33 NAD+
C00268 33 Dihydrobiopterin
C00360 33 dAMP
C00415 33 Dihydrofolate
C00643 33 5-Hydroxy-L-tryptophan
C00823 33 1-Hexadecanol
C00836 33 Sphinganine
C00852 33 Chlorogenate
C00903 33 Cinnamaldehyde
C01201 33 N(omega)-(ADP-D-ribosyl)-L-arginine
C01477 33 Apigenin
C01745 33 Pinosylvin
C01747 33 Psychosine
C01850 33 Rosmarinate
C01948 33 Pentadecanal
C02385 33 Amino acid(Arg-)
C02741 33 Phosphoribosyl-AMP
C02788 33 2-trans-Hexadecenal
C02927 33 2-Caffeoylisocitrate
C02947 33 4-Coumaroylshikimate
C03002 33 N-Caffeoylputrescine
C03492 33 D-4'-Phosphopantothenate
C03582 33 3,4',5-Trihydroxystilbene
C03657 33 1,4-Dihydroxy-2-naphthoate
C04148 33 alpha-N-Phenylacetyl-L-glutamine
C04332 33 6,7-Dimethyl-8-(1-D-ribityl)lumazine
C04498 33 N-(4-Guanidinobutyl)-4-hydroxycinnamide
C05512 33 Deoxyinosine
C05595 33 4-Hydroxyphenylacetylglutamine
C05596 33 4-Hydroxyphenylacetylglycine
C05598 33 Phenylacetylglycine
C05608 33 4-Hydroxycinnamyl aldehyde
C05631 33 Eriodictyol
C06124 33 Sphingosine 1-phosphate
C06313 33 Biopterin
C06398 33 ADP-L-glycero-D-manno-heptose
C06561 33 Isosalipurpol
C06657 33 Guanidinoproclavaminic acid
C06986 33 Spirodilactone
C07025 33 3'-Keto-3'-deoxy-AMP
C08650 33 Isoliquiritigenin
C10517 33 2-(beta-D-Glucosyl)-sn-glycerol 3-phosphate
C10945 33 Caffeic aldehyde
C15522 33 4a-Hydroxytetrahydrobiopterin
C00006 34 NADP+
C00101 34 Tetrahydrofolate
C00153 34 Nicotinamide
C00206 34 dADP
C00255 34 Riboflavin
C00455 34 Nicotinamide D-ribonucleotide
C00504 34 Folate
C00780 34 3-(2-Aminoethyl)-1H-indol-5-ol
C01120 34 Sphinganine 1-phosphate
C01481 34 Caffeate
C01514 34 Luteolin
C01617 34 Taxifolin
C01984 34 (S)-Mandelate
C02137 34 alpha-Oxo-benzeneacetic acid
C02394 34 Cinnamyl alcohol
C02646 34 4-Coumaryl alcohol
C03204 34 10-Formyldihydrofolate
C04608 34 Apigenin 7-O-beta-D-glucoside
C04896 34
5-(5-Phospho-D-ribosylaminoformimino)-1-(5-phosphoribosyl)-imidazole-4-carboxamide
C05646 34 5-Hydroxyindolepyruvate
C05648 34 5-Hydroxy-N-formylkynurenine
C05907 34 Luteoforol
C05911 34 Pentahydroxyflavanone
C06123 34 Hexadecenal
C06658 34 Proclavaminic acid
C08063 34 1,4-Cyclohexanedione
C08576 34 Aureusidin
C09762 34 Liquiritigenin
C10192 34 Tricetin
C11546 34 2-(beta-D-Glucosyl)-sn-glycerol
C12144 34 Phytosphingosine
C12206 34 Caffeyl alcohol
C12631 34 2-Hydroxy-2,3-dihydrogenistein
C13309 34 2-Phytyl-1,4-naphthoquinone
C00005 35 NADPH
C00061 35 FMN
C00131 35 dATP
C00143 35 5,10-Methylenetetrahydrofolate
C00234 35 10-Formyltetrahydrofolate
C00261 35 Benzaldehyde
C00389 35 Quercetin
C00664 35 5-Formiminotetrahydrofolate
C00978 35 N-Acetylserotonin
C01007 35 Reduced riboflavin
C01438 35 Methane
C01592 35 Licodione
C01727 35 Lumichrome
C01983 35 (R)-Mandelate
C02906 35 Dihydromyricetin
C03052 35 2,3-Dihydrogossypetin
C03150 35 N-Ribosylnicotinamide
C03246 35 ADPribose 2'-phosphate
C03515 35 Luteolin 7-O-glucuronide
C03951 35 Luteolin 7-O-beta-D-glucoside
C04858 35 Apigenin 7-O-[beta-D-apiosyl-(1->2)-beta-D-glucoside]
C04916 35
N-(5'-Phospho-D-1'-ribulosylformimino)-5-amino-1-(5''-phospho-D-ribosyl)-4-imidazolecarboxamide
C05615 35 Lignin
C05634 35 5-Hydroxyindoleacetaldehyde
C05647 35 Formyl-5-hydroxykynurenamine
C05651 35 5-Hydroxykynurenine
C05855 35 4-Hydroxycinnamyl alcohol 4-D-glucoside
C05906 35 Leucocyanidin
C06563 35 Genistein
C06659 35 Dihydroclavaminic acid
C09332 35 Tetrahydrofolyl-[Glu](2)
C10020 35 Apigenin 7-(6''-malonylglucoside)
C10208 35 Daidzein
C12627 35 Apigenin 7-O-neohesperidoside
C15525 35 2',3,4,4',6'-Pentahydroxychalcone
C00004 36 NADH
C00016 36 FAD
C00364 36 dTMP
C00439 36 N-Formimino-L-glutamate
C00440 36 5-Methyltetrahydrofolate
C00445 36 5,10-Methenyltetrahydrofolate
C00561 36 Mandelonitrile
C01408 36 Benzoin
C01750 36 Quercitrin
C01847 36 Reduced FMN
C02115 36 2-Methylserine
C02495 36 2'-Hydroxydaidzein
C03290 36 L-threo-3-Phenylserine
C03479 36 5-Formyltetrahydrofolate
C03495 36 Deoxy-5-methylcytidylate
C03997 36 5-Hydroxymethyldeoxycytidylate
C04524 36 2-Protocatechoylphloroglucinolcarboxylate
C04666 36 D-erythro-1-(Imidazol-4-yl)glycerol 3-phosphate
C05569 36 5'-Phospho-D-1-ribulosylformimine
C05622 36 Malonylapiin
C05623 36 Quercetin 3-O-glucoside
C05635 36 5-Hydroxyindoleacetate
C05638 36 5-Hydroxykynurenamine
C05905 36 Cyanidin
C05909 36 Leucodelphinidin
C05928 36 10-Formyltetrahydrofolyl L-glutamate
C06562 36 (+)-Catechin
C06660 36 Clavaminic acid
C07301 36 (R)-Mandelamide
C09126 36 Genistein 7-O-beta-D-glucoside
C10107 36 Myricetin
C12134 36 2'-Hydroxygenistein
C12316 36 cis-Dihydroquercetin
C12630 36 Luteolin 7-O-neohesperidoside
C12632 36 Luteolin 7-O-[beta-D-glucuronosyl-(1->2)-beta-D-glucuronide]
C12639 36 Quercetin 7-O-beta-D-glucoside
C15567 36 2,7,4'-Trihydroxyisoflavanone
C00214 37 Thymidine
C00363 37 dTDP
C00488 37 Formamide
C00844 37 (R)-Prunasin
C01045 37 N-Formyl-L-glutamate
C01267 37 3-(Imidazol-4-yl)-2-oxopropyl phosphate
C01352 37 FADH2
C03567 37 2'-Hydroxydihydrodaidzein
C04187 37 5-Methyldeoxycytidine diphosphate
C04281 37 L-1-Pyrroline-3-hydroxy-5-carboxylate
C04856 37
(6S)-6-beta-Hydroxy-1,4,5,6-tetrahydronicotinamide-adeninedinucleotide
C04900 37
Luteolin7-O-[beta-D-glucuronosyl-(1->2)-beta-D-glucuronide]-4'-O-beta-D-glucuronide
C05403 37 3-Ketolactose
C05625 37 Rutin
C05639 37 4,6-Dihydroxyquinoline
C05731 37 3-Ketosucrose
C05908 37 Delphinidin
C08604 37 Cyanidin 3-O-glucoside
C09727 37 (-)-Epicatechin
C11038 37 2'-Deoxy-5-hydroxymethylcytidine-5'-diphosphate
C12127 37 (+)-Gallocatechin
C12637 37 Quercetin 3-O-[beta-D-xylosyl-(1->2)-beta-D-glucoside]
C12638 37 Quercetin 3-O-(6-O-malonyl-beta-D-glucoside)
C12667 37 Quercetin 3-O-beta-D-glucosyl-(1->2)-beta-D-glucoside
C00178 38 Thymine
C00459 38 dTTP
C01100 38 L-Histidinol phosphate
C01982 38 (R)-Amygdalin
C05394 38 3-Keto-beta-D-galactose
C05938 38 L-4-Hydroxyglutamate semialdehyde
C05947 38 L-erythro-4-Hydroxyglutamate
C08620 38 Cyanidin 3-O-rutinoside
C10175 38 Quercetin 3-(2G-xylosylrutinoside)
C11039 38 2'-Deoxy-5-hydroxymethylcytidine-5'-triphosphate
C12095 38 Cyanidin 3-O-(6-O-p-coumaroyl)glucoside
C12136 38 (-)-Epigallocatechin
C12138 38 Delphinidin 3-O-glucoside
C12643 38 Cyanidin 3-O-(6-O-malonyl-beta-D-glucoside)
C12668 38
Quercetin3-O-beta-D-glucosyl-(1->2)-beta-D-glucosyl-(1->2)-beta-D-glucoside
C00842 39 dTDP-glucose
C00860 39 L-Histidinol
C00906 39 5,6-Dihydrothymine
C00962 39 beta-D-Galactose
C02097 39 dTDP-galactose
C02376 39 5-Methylcytosine
C03088 39 5-Hydroxymethyluracil
C12140 39 Malvidin 3-O-glucoside
C12646 39 Cyanidin 3-O-rutinoside 5-O-beta-D-glucoside
C00135 40 L-Histidine
C00687 40 dTDP-4-dehydro-6-deoxy-alpha-D-glucose
C01929 40 L-Histidinal
C03034 40 dTDP-D-galacturonate
C05100 40 3-Ureidoisobutyrate
C06017 40 dTDP-D-glucuronate
C11907 40 4,6-Dideoxy-4-oxo-dTDP-D-glucose
C00386 41 Carnosine
C00388 41 1H-Imidazole-4-ethanamine
C00688 41 dTDP-4-dehydro-6-deoxy-L-mannose
C00695 41 3alpha,7alpha,12alpha-Trihydroxy-5beta-cholanate
C00785 41 Urocanate
C00884 41 Homocarnosine
C01921 41 Glycocholate
C02997 41 N-Acetyl-L-histidine
C03277 41 Imidazol-5-yl-pyruvate
C04268 41 dTDP-4-amino-4,6-dideoxy-D-glucose
C05145 41 3-Aminoisobutanoate
C05462 41 Chenodeoxyglycocholate
C06018 41 dTDP-4-acetamido-4,6-dideoxy-D-glucose
C06617 41 dTDP-3-oxo-6-deoxy-alpha-D-glucose
C06620 41 dTDP-3,4-dioxo-2,6-dideoxy-D-glucose
C07277 41 dTDP-D-fucose
C11908 41 3,6-Dideoxy-3-oxo-dTDP-D-glucose
C11926 41 dTDP-4-oxo-6-deoxy-D-allose
C11930 41 dTDP 1-ester with
(6R)-5,6-dihydro-4-hydroxy-6-methyl-5-oxo-2H-pyran
C01292 42 3alpha,7alpha-Dihydroxy-12-oxo-5beta-cholanate
C02835 42 Imidazole-4-acetate
C03187 42 dTDP-6-deoxy-L-talose
C03319 42 dTDP-6-deoxy-L-mannose
C03680 42 4-Imidazolone-5-propanoate
C03817 42 (S)-3-(Imidazol-5-yl)lactate
C04138 42 N(alpha)-gamma-L-Glutamylhistamine
C04483 42 3alpha,12alpha-Dihydroxy-5beta-cholanate
C04643 42 3alpha,12alpha-Dihydroxy-7-oxo-5beta-cholanate
C05130 42 Imidazole-4-acetaldehyde
C05135 42 4-(beta-Acetylaminoethyl)imidazole
C05568 42 Imidazole lactate
C06621 42 dTDP-4-oxo-2,6-dideoxy-alpha-D-glucose
C11637 42 3alpha,12alpha-Dihydroxy-5beta-chol-6-enoate
C11912 42 dTDP-6-deoxy-D-allose
C11918 42 Maltol
C11922 42 dTDP-4-oxo-2,6-dideoxy-D-glucose
C11925 42 dTDP-3-amino-3,6-dideoxy-D-glucose
C11928 42 dTDP-4-oxo-2,6-dideoxy-D-allose
C11931 42 dTDP 1-ester with
(6S)-5,6-dihydro-4-hydroxy-6-methyl-5-oxo-2H-pyran
C12318 42 dTDP-3-amino-2,3,6-trideoxy-D-threo-hexopyranos-4-ulose
C03442 43 dTDP-L-dihydrostreptose
C04437 43 1-(5-Phosphoribosyl)imidazole-4-acetate
C04661 43 3alpha,7alpha,12beta-Trihydroxy-5beta-cholanate
C05133 43 4-Imidazolone-5-acetate
C05573 43 Formylisoglutamate
C05683 43 2-Aminoethylphosphocholate
C06622 43 dTDP-4-oxo-2,6-dideoxy-L-glucose
C11920 43 dTDP-L-olivose
C11923 43 dTDP-D-olivose
C11927 43 dTDP-4-oxo-2,6-dideoxy-L-mannose
C11932 43 dTDP 1-ester with 2,6-dideoxy-L-erythro-hexopyranos-3-ulose
C03409 44 N-Formimino-L-aspartate
C05131 44 (1-Ribosylimidazole)-4-acetate
C05574 44 Isoglutamate
C01044 45 N-Formyl-L-aspartate


      reactions:

ID generation name

R00002 2 Reduced ferredoxin:dinitrogen oxidoreductase (ATP-hydrolysing)
R00009 2 hydrogen-peroxide:hydrogen-peroxide oxidoreductase
R00086 2 ATP phosphohydrolase (protein-secreting)
R00090 2 NADH:hydrogen-peroxide oxidoreductase
R00239 2 ATP:L-glutamate 5-phosphotransferase
R00240 2 ATP:L-glutamate 1-phosphotransferase
R00241 2 ATP:L-glutamate 1-phosphotransferase
R00243 2 L-Glutamate:NAD+ oxidoreductase (deaminating)
R00250 2 L-Glutamate:oxygen oxidoreductase (deaminating)
R00260 2 L-Glutamate racemase
R00261 2 L-Glutamate 1-carboxy-lyase
R00262 2 L-threo-3-Methylaspartate carboxy-aminomethylmutase
R00265 2 2-Oxoglutarate:NADP+ 2-oxidoreductase (CoA-succinylating)
R00272 2 2-Oxoglutarate carboxy-lyase
R00713 2 Succinate-semialdehyde:NAD+ oxidoreductase
R00908 2 3-Aminopropanoate:2-oxoglutarate aminotransferase
R00914 2
R00922 2 2-Methyl-3-oxopropanoate:NAD+ oxidoreductase (CoA-propanoylating)
R01648 2 4-Aminobutanoate:2-oxoglutarate aminotransferase
R02048 2 (R)-3-Amino-2-methylpropanoate:2-oxoglutarate aminotransferase
R04188 2 L-3-Amino-isobutanoate:2-oxoglutarate aminotransferase
R00004 3 Pyrophosphate phosphohydrolase
R00005 3 Urea-1-carboxylate amidohydrolase
R00067 3 Reduced ferredoxin:dinitrogen oxidoreductase (ATP-hydrolysing)
R00132 3 Carbonic acid hydro-lyase
R00148 3
R00149 3 Carbon-dioxide:ammonia
ligase(ADP-forming,carbamate-phosphorylating)
R00150 3 ATP:carbamate phosphotransferase
R00153 3 Reduced ferredoxin:dinitrogen oxidoreductase (ATP-hydrolysing)
R00245 3 L-Glutamate 5-semialdehyde:NAD+ oxidoreductase
R00253 3 L-Glutamate:ammonia ligase (ADP-forming)
R00254 3
R00256 3 L-Glutamine amidohydrolase
R00264 3 2,5-dioxopentanoate:NADP+ 5-oxidoreductase
R00268 3 Oxalosuccinate:NADP+ oxidoreductase (decarboxylating)
R00270 3
R00275 3 Superoxide:superoxide oxidoreductase
R00276 3 Carbon-monoxide:oxygen oxidoreductase
R00279 3 D-Glutamate(D-aspartate):oxygen oxidoreductase (deaminating)
R00402 3 succinate:NAD+ oxidoreductase
R00405 3 Succinate:CoA ligase (ADP-forming)
R00407 3 Succinyl-CoA hydrolase
R00519 3 Formate:NAD+ oxidoreductase
R00700 3 Hydrogen:NAD+ oxidoreductase
R00705 3 3-Oxopropanoate:NAD+ oxidoreductase
(decarboxylating,CoA-acetylating)
R00707 3 L-1-Pyrroline-5-carboxylate:NAD+ oxidoreductase
R00709 3 Isocitrate:NAD+ oxidoreductase (decarboxylating)
R00740 3 3-Oxopropanoate:NADP+ oxidoreductase
(decarboxylating,CoA-acetylating)
R00833 3 (R)-2-Methyl-3-oxopropanoyl-CoA CoA-carbonylmutase
R00905 3 N-Carbamoyl-beta-alanine amidohydrolase
R00919 3
R00920 3 Propanoate:CoA ligase (ADP-forming)
R00935 3 (S)-Methylmalonate semialdehyde:NAD+
oxidoreductase(CoA-propanoylating)
R01583 3 D-Glutamate hydro-lyase (cyclizing)
R01604 3 3-Oxopropanoate:NAD+ oxidoreductase
R01608 3 3-hydroxypropanoate:NAD+ oxidoreductase
R01611 3 3-Oxopropanoate hydro-lyase
R01644 3 4-Hydroxybutanoate:NAD+ oxidoreductase
R02047 3 3-Hydroxy-2-methylpropanoate:NAD+ oxidoreductase
R03046 3 beta-Alanyl-CoA cmmonia-lyase
R03313 3 L-Glutamate-5-semialdehyde:NADP+ 5-oxidoreductase
(phosphorylationg)
R03381 3 3-Oxopropanoate:NAD+ oxidoreductase
(decarboxylating,CoA-acetylating)
R03696 3 L-threo-3-Methylaspartate ammonia-lyase
R03869 3 (S)-Methylmalonate semialdehyde:NAD+ oxidoreductase
R03871 3 (S)-Methylmalonate semialdehyde:oxygen oxidoreductase
R04269 3
R04295 3 (S)-4-Amino-5-oxopentanoate:NADP+
5-oxidoreductase(phosphorylationg)
R05066 3 3-Hydroxy-2-methylpropanoate:NAD+ oxidoreductase
R05373 3 Methylmalonyl-CoA carboxy-lyase
R05746 3 phosphonate:NAD+ oxidoreductase
R06973 3
R07171 3 NADH:oxygen oxidoreductase
R07304 3 5-oxo-L-proline amidohydrolase (ATP-hydrolysing)
R07316 3 carbamate hydro-lyase
R00023 4 NADH:hyponitrite oxidoreductase
R00093 4 L-glutamate:NAD+ oxidoreductase (transaminating)
R00136 4 ATP:polyphosphate phosphotransferase
R00138 4 Triphosphate phosphohydrolase
R00143 4 Ammonia:(acceptor) oxidoreductase
R00211 4 Glyoxylate:oxygen oxidoreductase
R00212 4 Acetyl-CoA:formate C-acetyltransferase
R00224 4 Pyruvate carboxy-lyase
R00227 4 Acetyl-CoA hydrolase
R00228 4 acetaldehyde:NAD+ oxidoreductase (CoA-acetylating)
R00229 4 Acetate:CoA ligase (ADP-forming)
R00230 4 Acetyl-CoA:orthophosphate acetyltransferase
R00233 4 Malonyl-CoA carboxy-lyase
R00238 4 Acetyl-CoA:acetyl-CoA C-acetyltransferase
R00259 4 Acetyl-CoA:L-glutamate N-acetyltransferase
R00271 4 2-Hydroxybutane-1,2,4-tricarboxylate
2-oxoglutarate-lyase(CoA-acetylating)
R00479 4 Isocitrate glyoxylate-lyase
R00490 4 L-Aspartate ammonia-lyase
R00518 4 ATP:formate phosphotransferase
R00579 4 L-Glutamine racemase
R00667 4 L-Ornithine:2-oxo-acid aminotransferase
R00710 4 Acetaldehyde:NAD+ oxidoreductase
R00743 4 Acetyl-CoA:malonate CoA-transferase
R00744 4
R00748 4 Ethanolamine-phosphate phospho-lyase (deaminating)
R00753 4 (S)-Lactate acetaldehyde-lyase
R00754 4 Ethanol:NAD+ oxidoreductase
R00774 4 Urea:carbon-dioxide ligase (ADP-forming)
R00793 4 Hydroxylamine:oxygen oxidoreductase
R00928 4 Acetyl-CoA:propanoate CoA-transferase
R00995 4
R01082 4 (S)-Malate hydro-lyase
R01087 4 Maleate cis-trans-isomerase
R01248 4 L-Proline:NAD+ 5-oxidoreductase
R01324 4 Citrate hydro-lyase
R01353 4 ATP:acetate phosphotransferase
R01395 4 ATP:carbamate phosphotransferase
R01400 4
R01849 4 Reduced ferredoxin:dinitrogen oxidoreductase (ATP-hydrolysing)
R01899 4 Isocitrate:NADP+ oxidoreductase (decarboxylating)
R01900 4 Isocitrate hydro-lyase
R02269 4 5,6-Dihydrouracil amidohydrolase
R02272 4 (S)-4-Amino-5-oxopentanoate 4,5-aminomutase
R02278 4 2-Dehydro-3-deoxy-L-arabinonate hydro-lyase
R02279 4 5-Dehydro-4-deoxy-D-glucarate hydro-lyase (decarboxylating)
R02764 4 (S)-Methylmalonyl-CoA hydrolase
R02765 4 (R)-2-Methyl-3-oxopropanoyl-CoA 2-epimerase
R02963 4 Lactoyl-CoA hydro-lyase
R03045 4 3-Hydroxypropionyl-CoA hydro-lyase
R03157 4
R03158 4
R03314 4
R03352 4 3-Hydroxy-2-methylpropanoyl-CoA hydrolase
R03383 4
R03546 4 Cyanate C-N-lyase
R03693 4 (S)-2-Methylmalate hydro-lyase
R03694 4
R03695 4
R04782 4 Reduced ferredoxin:dinitrogen oxidoreductase (ATP-hydrolysing)
R04875 4
R05336 4
R05563 4 Biuret amidohydrolase
R06510 4
R06987 4 Acetyl-CoA:formate C-acetyltransferase
R07173 4 hydroxylamine:acceptor oxidoreductase
R07253 4 acyl-CoA:malonyl-CoA C-acyltransferase
(decarboxylating,oxoacyl-reducing, thioester-hydrolysing and cyclizing)
R07315 4 carbamate hydro-lyase
R00006 5 2-Acetolactate pyruvate-lyase (carboxylating)
R00008 5 Parapyruvate pyruvate-lyase
R00013 5 Glyoxylate carboxy-lyase (dimerizing)
R00036 5 5-Aminolevulinate hydro-lyase(adding 5-aminolevulinate
andcyclizing)
R00131 5 Urea amidohydrolase
R00195 5 2,3-Diaminopropionate ammonia-lyase
R00200 5 ATP:pyruvate O2-phosphotransferase
R00207 5 Pyruvate:oxygen 2-oxidoreductase (phosphorylating)
R00208 5 Phosphoenolpyruvate phosphohydrolase
R00209 5 Pyruvate:NAD+ 2-oxidoreductase (CoA-acetylating)
R00213 5 O-Carbamoyl-L-serine ammonia-lyase (pyruvate-forming)
R00214 5 (S)-Malate:NADP+ oxidoreductase(oxaloacetate-decarboxylating)
R00215 5 (R)-Malate:NAD+ oxidoreductase (decarboxylating)
R00220 5 L-serine ammonia-lyase
R00221 5 D-serine ammonia-lyase
R00223 5 Serine ammonia-lyase
R00226 5 (S)-2-Acetolactate pyruvate-lyase (carboxylating)
R00237 5 (3S)-Citramalyl-CoA pyruvate-lyase
R00258 5 L-Alanine:2-oxoglutarate aminotransferase
R00315 5 ATP:acetate phosphotransferase
R00317 5 Acetyl phosphate phosphohydrolase
R00319 5 (S)-Lactate:oxygen 2-oxidoreductase(decarboxylating)
R00320 5 Pyrophosphate:acetate phosphotransferase
R00321 5 Acetamide amidohydrolase
R00324 5 Acetylpyruvate acetylhydrolase
R00325 5 (3S)-citramalate pyruvate-lyase
R00342 5 (S)-malate:NAD+ oxidoreductase
R00344 5 Pyruvate:carbon-dioxide ligase (ADP-forming)
R00351 5 Citrate oxaloacetate-lyase ((pro-3S)-CH2COO- -> acetyl-CoA)
R00352 5 ATP:citrate oxaloacetate-lyase ((pro-3S)-CH2COO-
->acetyl-CoA)(ATP-dephosphorylating)
R00353 5 Malonyl-CoA:pyruvate carboxyltransferase
R00355 5 L-Aspartate:2-oxoglutarate aminotransferase
R00357 5 L-Aspartic acid:oxygen oxidoreductase (deaminating)
R00360 5 (S)-Malate:oxygen oxidoreductase
R00362 5 Citrate oxaloacetate-lyase ((pro-3S)-CH2COO- -->acetate)
R00365 5 glycine:NAD+ oxidoreductase (deaminating)
R00372 5 Glycine:2-oxoglutarate aminotransferase
R00373 5 Glycine:oxaloacetate aminotransferase
R00396 5 L-Alanine:NAD+ oxidoreductase (deaminating)
R00397 5 L-Aspartate 4-carboxy-lyase
R00400 5 L-Alanine:2-oxo-acid aminotransferase
R00406 5
R00409 5 (2S,3R)-3-Hydroxybutane-1,2,3-tricarboxylate pyruvate-lyase
R00410 5 Succinyl-CoA:3-oxo-acid CoA-transferase
R00466 5 Glyoxylate:oxygen oxidoreductase
R00468 5 Glyoxylate:NADP+ oxidoreductase (CoA-oxalylating)
R00470 5 4-Hydroxy-2-oxoglutarate glyoxylate-lyase
R00471 5 D-4-Hydroxy-2-oxoglutarate glyoxylate-lyase
R00472 5 L-Malate glyoxylate-lyase (CoA-acetylating)
R00473 5 (3S)-3-Carboxy-3-hydroxypropanoyl-CoA glyoxylate-lyase
R00474 5 2-Hydroxy-3-oxoadipate glyoxylate-lyase (carboxylating)
R00480 5 ATP:L-aspartate 4-phosphotransferase
R00481 5
R00482 5 L-Aspartate:ammonia ligase (ADP-forming)
R00487 5 Acetyl-CoA:L-aspartate N-acetyltransferase
R00489 5 L-Aspartate 1-carboxy-lyase
R00491 5 L-Aspartate racemase
R00575 5 Carbon-dioxide:L-glutamine amido-ligase
(ADP-forming,carbamate-phosphorylating)
R00576 5 L-Glutamine:pyruvate aminotransferase
R00665 5 L-Citrulline N5-carbamoyldihydrolase
R00666 5 N5-(L-1-carboxyethyl)-L-ornithine:NADP+
oxidoreductase(L-ornithine-dorming)
R00668 5 L-Ornithine(L-lysine):2-oxoglutarate omega-aminotransferase
R00670 5 L-Ornithine carboxy-lyase
R00671 5 L-Ornithine ammonia-lyase(cyclizing)
R00672 5 L-Ornithine racemase
R00703 5 (S)-Lactate:NAD+ oxidoreductase
R00704 5 (R)-Lactate:NAD+ oxidoreductase
R00717 5 Glycolate:NAD+ oxidoreductase
R00742 5 Acetyl-CoA:carbon-dioxide ligase (ADP-forming)
R00777 5 N-Amidino-L-aspartate amidinohydrolase
R00778 5 Urea hydro-lyase
R00787 5 ammonium-hydroxide:NADP+ oxidoreductase
R00800 5
R00906 5 N-(D-1-carboxyethyl)-beta-alanine:NAD+
oxidoreductase(beta-alanine-forming)
R00907 5 L-Alanine:3-oxopropanoate aminotransferase
R00913 5 3-Guanidinopropanoate amidinopropionase
R00921 5 acetyl-CoA:phosphate acetyltransferase
R00923 5 (S)-2-Methyl-3-oxopropanoyl-CoA carboxy-lyase
R00930 5 (S)-2-Methyl-3-oxopropanoyl-CoA:pyruvate carboxyltransferase
R00932 5 2-Hydroxyglutarate glyoxylate-lyase (CoA-propanoylating)
R00934 5
R00975 5 5,6-Dihydrouracil:oxygen oxidoreductase
R00977 5 5,6-Dihydrouracil:NAD+ oxidoreductase
R00997 5 1-Aminocyclopropane-1-carboxylate endolyase (deaminating)
R00998 5 (R)-2-Ethylmalate 2-oxobutanoyl-lyase (CoA-acylating)
R00999 5 O-Succinyl-L-homoserine succinate-lyase (adding cysteine)
R01148 5 D-Alanine:2-oxoglutarate aminotransferase
R01252 5 L-Proline,2-oxoglutarate:oxygen oxidoreductase (4-hydroxylating)
R01255 5 L-Proline racemase
R01256 5 (S)-Malate:CoA ligase (ADP-forming)
R01322 5 Citrate:CoA ligase (ADP-forming)
R01323 5 Acetyl-CoA:citrate CoA-transferase
R01325 5 Citrate hydro-lyase
R01358 5 Acetoacetyl-CoA hydrolase
R01359 5 Acetoacetyl-CoA:acetate CoA-transferase
R01397 5 Carbamoyl-phosphate:L-aspartate carbamoyltransferase
R01398 5 Carbamoyl-phosphate:L-ornithine carbamoyltransferase
R01449 5 Acetyl-CoA:propanoate CoA-transferase
R01450 5
R01579 5 D-Glutamine amidohydrolase
R01609 5 3-aci-Nitropropanoate:oxygen oxidoreductase
R01784 5 2-Dehydro-3-deoxy-L-pentanoate glycolaldehyde
R01859 5 Propanoyl-CoA:carbon-dioxide ligase (ADP-forming)
R01975 5 (S)-3-Hydroxybutanoyl-CoA:NAD+ oxidoreductase
R01977 5 (R)-3-Hydroxybutanoyl-CoA:NADP+ oxidoreductase
R01978 5 (S)-3-Hydroxy-3-methylglutaryl-CoA
acetoacetyl-CoA-lyase(CoA-acetylating)
R01990 5 4-Guanidinobutanoate amidinohydrolase
R02050 5 (R)-3-Amino-2-methylpropanoate:pyruvate aminotransferase
R02243 5 cis-Aconitate carboxy-lyase
R02244 5 trans-Aconitate delta2-delta3-isomerase
R02270 5 Succinyl-CoA:glycine C-succinyl-transferase(decarboxylating)
R02271 5 5-Aminolevulinate:pyruvate aminotransferase
R02282 5 N2-Acetyl-L-ornithine:L-glutamate N-acetyltransferase
R02359 5 Urethane amidohydrolase (decarboxylating)
R02419 5 (R)-Malate hydro-lyase
R02522 5 L-Arabinonate hydro-lyase
R02649 5 ATP:N-acetyl-L-glutamate 5-phosphotransferase
R02752 5 D-Glucarate hydro-lyase
R02754 5 5-Dehydro-4-deoxy-D-glucarate tartronate-semialdehyde-lyase
R02802 5 Reduced ferredoxin:dinitrogen oxidoreductase (ATP-hydrolysing)
R03153 5 Acetyl-CoA:citramalate CoA-transferase
R03154 5 Succinyl-CoA:citramalate CoA-transferase
R03444 5 2-Hydroxybutane-1,2,4-tricarboxylate hydro-lyase
R03567 5 6-Methylsalicylate carboxy-lyase
R03702 5 Triacetolactone lactonohydrolase
R03870 5 5-Methylbarbiturate amidohydrolase
R04187 5 L-Alanine:3-oxopropanoate aminotransferase
R04919 5
R05076 5
R05337 5
R05508 5
R05561 5 Cyanuric acid amidohydrolase
R05562 5 Biuret amidohydrolase
R05608 5 D-galactarate hydro-lyase
R05861 5 D-alanine:oxygen oxidoreductase (deaminating)
R06137 5
R06870 5 Phosphoethanolamine phosphohydrolase
R07164 5 L-aspartate:NAD+ oxidoreductase (deaminating)
R07305 5 cyanuric acid amidohydrolase
R07399 5
R07410 5 L-aspartate:NAD+ oxidoreductase (deaminating)
R00018 6 Putrescine:putrescine 4-aminobutyltransferase (ammonia-forming)
R00084 6 Porphobilinogen ammonia-lyase (polymerizing)
R00217 6 Oxaloacetate carboxy-lyase
R00269 6 2-Oxoglutaramate amidohydrolase
R00273 6 oxalate:oxygen oxidoreductase
R00338 6 Oxaloacetate acetylhydrolase
R00339 6 (R,R)-Tartrate hydro-lyase
R00340 6 (S,S)-Tartrate hydro-lyase
R00341 6 ATP:oxaloacetate carboxy-lyase (transphosphorylating)
R00345 6 Orthophosphate:oxaloacetate carboxyl-lyase (phosphorylating)
R00346 6 Pyrophosphate:oxaloacetate carboxy-lyase (transphosphorylating)
R00347 6 erythro-3-hydroxy-Ls-aspartate ammonia-lyase
R00348 6 2-Oxosuccinamate amidohydrolase
R00354 6 (3S)-Citryl-CoA oxaloacetate-lyase
R00359 6 D-Aspartate:oxygen oxidoreductase (deaminating)
R00363 6 Oxaloacetate keto-enol-isomerase
R00366 6 Aminoacetic acid:oxygen oxidoreductase (deaminating)
R00368 6 N-(carboxymethyl)-D-alanine:NAD+ oxidoreductase (glycine-forming)
R00369 6 L-Alanine:glyoxylate aminotransferase
R00370 6 Acetyl-CoA:glycine C-acetyltransferase
R00371 6 Succinyl-CoA:glycine C-succinyl-transferase(decarboxylating)
R00398 6 2,2'-iminodipropanoate:NAD+ oxidoreductase (L-alanine-forming)
R00399 6
R00401 6 L-Alanine racemase
R00475 6 (S)-2-Hydroxy-acid:oxygen 2-oxidoreductase
R00477 6 3-Oxalomalate glyoxylate-lyase
R00478 6 erythro-3-Hydroxy-L-aspartate glyoxylate-lyase
R00484 6 N-Carbamoyl-L-aspartate amidohydrolase
R00485 6 L-Asparagine amidohydrolase
R00488 6 N-Acetyl-L-aspartate amidohydrolase
R00522 6 Oxalate carboxy-lyase
R00581 6 L-serine:NAD+ oxidoreductase (deaminating)
R00584 6 Pyrophosphate:L-serine O-phosphotransferase
R00585 6 L-Serine:pyruvate aminotransferase
R00586 6
R00588 6 L-Serine:glyoxylate aminotransferase
R00589 6 L-2-Amino-3-hydroxypropionic acid racemase
R00590 6 L-Serine hydro-lyase (deaminating)
R00658 6 2-Phospho-D-glucerate hydro-lyase
R00661 6 Phosphoenolpyruvate 2,3-phosphonomutase
R00669 6 N2-Acetyl-L-ornithine amidohydrolase
R00749 6 Ethanolamine ammonia-lyase
R00751 6 L-Threonine acetaldehyde-lyase
R00775 6 Guanidinoacetate amidohydrolase
R00794 6 NADH:nitrate oxidoreductase
R00830 6 Succinyl-CoA:glycine C-succinyl-transferase(decarboxylating)
R00831 6 Succinyl-CoA:glycine C-succinyl-transferase(decarboxylating)
R00931 6 2-Methylcitrate oxaloacetate-lyase
R00973 6 Uracil-5-carboxylate carboxy-lyase
R01149 6 L-Glutamine:D-alanine gamma-glutamyltransferase
R01150 6 D-AlanineD-Alanine ligase (ADP-forming)
R01151 6 Putrescine:oxygen oxidoreductase (deaminating)
R01154 6 Acetyl-CoA:alkane-alpha,omega-diamine N-acetyltransferase
R01155 6 putrescine:2-oxoglutarate aminotransferase
R01156 6 N-Acetylputrescine acetylhydrolase
R01333 6 glycolaldehyde:NAD+ oxidoreductase
R01335 6
R01336 6 Carboxymethyloxysuccinate glycolate-lyase
R01360 6 (S)-3-Hydroxy-3-methylglutaryl-CoA acetoacetate-lyase
R01361 6 (R)-3-Hydroxybutanoate:NAD+ oxidoreductase
R01366 6 Acetoacetate carboxy-lyase
R01399 6 Carbamoyl-phosphate:putrescine carbamoyltransferase
R01447 6 (S)-Lactate:oxaloacetate oxidoreductase
R01468 6 ATP:ethanolamine O-phosphotransferase
R01469 6 Ethanolamine:oxygen oxidoreductase (deaminating)
R01485 6 L-Asparagine:hydroxylamine gamma-aspartyltransferase
R01559 6 Succinyl-CoA:oxalate CoA-transferase
R01735 6 (R)-Lactaldehyde:NAD+ 2-oxidoreductase
R01745 6 (R)-Glycerate:NAD+ oxidoreductase
R01777 6 Succinyl-CoA:L-homoserine O-succinyltransferase
R01781 6 Glycol:NAD+ oxidoreductase
R01782 6 2-Dehydro-3-deoxy-D-pentanoate glycoaldehyde-lyase
R01908 6 Oxalyl-CoA carboxy-lyase
R01981 6 uronate:NAD+ 1-oxidoreductase
R01993 6 (S)-Dihydroorotate amidohydrolase
R02081 6 (R)-Mevalonate:NAD+ oxidoreductase (CoA-acetylating)
R02083 6 (S)-3-Hydroxy-3-methylglutaryl-CoA hydrolase
R02084 6 succinyl-CoA:3-hydroxy-3-methylglutarate CoA-transferase
R02085 6 (S)-3-Hydroxy-3-methylglutaryl-CoA hydro-lyase
R02283 6 N2-Acetyl-L-ornithine:2-oxoglutarate aminotransferase
R02284 6 L-5-Carboxymethylhydantoin amidohydrolase
R02291 6 L-Aspartate-4-semialdehyde:NADP+ oxidoreductase (phosphorylating)
R02404 6 Itaconate:CoA ligase (ADP-forming)
R02407 6 Succinyl-CoA:citramalate CoA-transferase
R02457 6 D-Ornithine:oxygen oxidoreductase (deaminating)
R02460 6
R02461 6 D-Ornithine 4,5-aminomutase
R02491 6 L-Citramalyl-CoA hydro-lyase
R02525 6 L-Arabinono-1,5-lactone lactonohydrolase
R02526 6 L-Arabinono-1,4-lactone lactonohydrolase
R02853 6 D-O-Phosphoserine phosphohydrolase
R02894 6 D-Proline:oxygen oxidoreductase (deaminating)
R02895 6
R02947 6 2-Acetolactate carboxy-lyase
R02948 6 (S)-2-Hydroxy-2-methyl-3-oxobutanoate carboxy-lyase
R02955 6 Acetyl-CoA:citramalate CoA-transferase
R02957 6 D-Glucuronolactone:NAD+ oxidoreductase
R03026 6 (S)-3-Hydroxybutanoyl-CoA hydro-lyase
R03027 6 (3R)-3-Hydroxybutanoyl-CoA hydro-lyase
R03031 6 Vinylacetyl-CoA delta3-delta2-isomerase
R03051 6 2,3-Dihydroxy-3-methylbutanoate:NADP+ oxidoreductase (isomerizing)
R03052 6 2-Acetolactate methylmutase
R03177 6 4-Guanidinobutanal:NAD+ 1-oxidoreductase
R03266 6 4-Hydroxy-L-glutamate:2-oxoglutarate aminotransferase
R03276 6 (S)-3-Hydroxybutanoyl-CoA 3-epimerase
R03277 6
R03296 6 trans-4-Hydroxy-L-proline 2-epimerase
R03443 6 N-Acetyl-L-glutamate-5-semialdehyde:NADP+
5-oxidoreductase(phosphrylating)
R03566 6 3-Cresol,NADPH:oxogen oxidoreductase (2-hydroxylating)
R03896 6 (R)-2-Methylmalate hydro-lyase
R03995 6
R04000 6 (E)-Glutaconate CoA-transferase
R04371 6 Homoisocitrate hydro-lyase
R04439 6 (R)-2,3-Dihydroxy-3-methylbutanoate:NADP+
oxidoreductase(isomerizing)
R05071 6 (S)-2-Acetolactate methylmutase
R05077 6
R05078 6
R05724 6 nitric oxide, NAD(P)H2:oxygen oxidoreductase
R05758 6 threo-3-hydroxy-L-aspartate ammonia-lyase
R06126 6 L-serine:NADP+ 3-oxidoreductase
R06171 6 L-Allothreonine acetaldehyde-lyase
R07245 6 carbamoyl-phosphate:N2-acetyl-L-ornithine carbamoyltransferase
R07290 6 formyl-CoA:oxalate CoA-transferase
R07414 6 glutamate putrescine ligase
R00048 7 (R)-3-((R)-3-Hydroxybutanoyloxy)-butanoate hydroxybutanoylhydrolase
R00219 7
R00521 7 Formyl-CoA hydrolase
R00565 7 L-Arginine:glycine amidinotransferase
R00582 7 L-O-Phosphoserine phosphohydrolase
R00996 7 L-threonine ammonia-lyase
R01152 7 N-Carbamoylputrescine amidohydrolase
R01171 7 Butanoyl-CoA:(acceptor) 2,3-oxidoreductase
R01209 7 2,3-Dihydroxy-3-methylbutanoate hydro-lyase
R01246 7 L-proline:NAD+ 2-oxidoreductase
R01388 7 D-Glycerate:NADP+ 2-oxidoreductase
R01390 7
R01393 7 Hydroxypyruvate carboxy-lyase
R01394 7 Hydroxypyruvate ketol-isomerase
R01465 7 L-Threonine:NAD+ oxidoreductase
R01467 7 L-Threonine racemase
R01483 7 D-Glucuronolactone lactonohydrolase
R01514 7 ATP:(R)-glycerate 3-phosphotransferase
R01518 7 2-Phospho-D-glycerate 2,3-phosphomutase
R01550 7 Propan-2-ol:NADP+ oxidoreductase
R01748 7 D-Glycerate-2-phosphate phosphohydrolase
R01751 7 (R,R)-Tartrate carboxy-lyase
R01752 7 D-Glyceraldehyde:NAD+ oxidoreductase
R01756 7 D-threo-Aldose:NAD+ 1-oxidoreductase
R01757 7 L-Arabinose:NAD+ 1-oxidoreductase
R01771 7 ATP:L-homoserine O-phosphotransferase
R01773 7 L-Homoserine:NAD+ oxidoreductase
R01776 7 Acetyl-CoA:L-homoserine O-acetyltransferase
R01867 7 (S)-Dihydroorotate:oxygen oxidoreductase
R01869 7 (S)-Dihydroorotate:(acceptor) oxidoreductase
R01934 7 (1R,2S)-1-hydroxybutane-1,2,4-tricarboxylate:NAD+
oxidoreductase(decarboxylating)
R01983 7 D-Galacturonate ketol-isomerase
R01984 7
R02245 7 ATP:(R)-mevalonate 5-phosphotransferase
R02246 7 (R)-Mevalonate:NAD+ oxidoreductase
R02292 7 L-Aspartate-4-semialdehyde hydro-lyase (adding pyruvate
andcyclizing)
R02293 7 L-2,4-Diaminobutanoate:pyruvate aminotransferase
R02429 7 D-Xylonate hydro-lyase
R02490 7 Citramalyl-CoA hydro-lyase
R02492 7 Nitrous-oxide:(acceptor) oxidoreductase (NO-forming)
R02527 7 (R)-Lactaldehyde:NAD+ oxidoreductase
R02546 7 (R,R)-Tartrate epimerase
R02549 7 4-aminobutanal:NAD+ 1-oxidoreductase
R02575 7 ATP:guanidoacetate N-phosphotransferase
R02664 7
R02855 7 (R)-Acetoin:NAD+ oxidoreductase
R02946 7 (R,R)-Butane-2,3-diol:NAD+ oxidoreductase
R02949 7 (R)-Acetoin racemase
R02956 7 Succinyl-CoA:citramalate CoA-transferase
R03030 7 L-3-Aminobutyryl-CoA ammonia-lyase
R03032 7 D-Arabinonate hydro-lyase
R03080 7 (R)-Propane-1,2-diol:NAD+ oxidoreductase
R03081 7 2-Dehydro-3-deoxy-D-fuconate glycolaldehyde
R03131 7 O3-acetyl-L-serine:uracil 1-(2-amino-2-carboxyethyl)transferase
R03165 7 Hydroxymethylbilane hydro-lyase(cyclizing)
R03166 7
R03178 7 2-oxo-5-Guanidinopentanoate carboxy-lyase
R03183 7 L-Gulono-1,4-lactone:NADP+ 1-oxidoreductase
R03248 7 2,5-Diaminopentanoate:2-oxoglutarate aminotransferase
R03249 7
R03250 7
R03568 7 4-Cresol,NADPH:oxogen oxidoreductase (2-hydroxylating)
R03758 7
R03897 7
R03898 7
R03937 7
R04008 7
R04025 7
N-Acetylputrescine:oxygenoxidoreductase(deaminating)(flavin-containing)
R04051 7
R04053 7 3-phosphonopyruvate carboxy-lyase
R04089 7 3-Methylcatechol:oxygen 2,3-oxidoreductase(decyclizing)
R04173 7 3-Phosphoserine:2-oxoglutarate aminotransferase
R04177 7 2-Hydroxyethylenedicarboxylate hydro-lyase
R04200 7 D-threo-2,4-diaminopentanoate:NAD+ oxidoreductase (deaminating)
R04221 7 cis-4-Hydroxy-D-proline:oxygen oxidoreductase (deaminating)
R04375 7
R04424 7 2-Hydroxybutane-1,2,3-tricarboxylate hydro-lyase
R04440 7 (R)-2,3-Dihydroxy-3-methylbutanoate:NADP+
oxidoreductase(isomerizing)
R04441 7 (R)-2,3-Dihydroxy-3-methylbutanoate hydro-lyase
R04862 7 (1R,2S)-1-hydroxybutane-1,2,4-tricarboxylate:NAD+
oxidoreductase(decarboxylating)
R05079 7
R05457 7
R05595 7
R06180 7
R06830 7
R06977 7 L-2,4-diaminobutyrate:2-oxoglutarate 4-aminotransferase
R07408 7
R07415 7
R00203 8 Pyruvaldehyde:NAD+ oxidoreductase
R00218 8 acetylenedicarboxylate carboxy-lyase
R00551 8 L-Arginine amidinohydrolase
R00552 8 L-Arginine iminohydrolase
R00554 8 ATP:L-arginine N-phosphotransferase
R00556 8
R00557 8 L-Arginine,NADPH:oxygen oxidoreductase (nitric-oxide-forming)
R00558 8 L-Arginine,NADPH:oxygen oxidoreductase (nitric-oxide-forming)
R00559 8 L-Arginine:oxygen 2-oxidoreductase (decarboxylating)
R00562 8 N2-(D-1-carboxyethyl)-L-arginine:NADP+ oxidoreductase
R00563 8 D-nopaline:NADP+ oxidoreductase (L-arginine-forming)
R00566 8 L-Arginine carboxy-lyase
R00567 8 L-Arginine racemase
R00747 8 2-Phosphonoacetaldehyde phosphonohydrolase
R00832 8 succinyl-CoA:L-arginine N2-succinyltransferase
R00994 8
R01036 8 Glycerol:NAD+ oxidoreductase
R01058 8 D-glyceraldehyde 3-phosphate:NADP+ oxidoreductase
R01059 8 ATP:D-glyceraldehyde 3-phosphotransferase
R01086 8 N-(L-Argininosuccinate) arginie-lyase
R01174 8 Butanoyl-CoA:orthophosphate butanoyltransferase
R01177 8 Acetyl-CoA:acetyl-CoA C-acetyltransferase
R01179 8 Butanoyl-CoA:acetate CoA-transferase
R01180 8 3-Ethylmalate glyoxylate-lyase (CoA-butanoylating)
R01181 8 2-Methylpropanoyl-CoA CoA-carbonylmutase
R01210 8 3-Methyl-2-oxobutanoate:NAD+
oxidoreductase(CoA-mehtylpropanoylating)
R01211 8 (R)-3,3-Dimethylmalate:NAD+ oxidoreductase (decarboxylating)
R01213 8 3-Carboxy-3-hydroxy-4-methylpentanoate
3-methyl-2-oxobutanoate-lyase(CoA-acetylating)
R01214 8 L-Valine:2-oxoglutarate aminotransferase
R01215 8 L-Valine:pyruvate aminotransferase
R01365 8 Butanoyl-CoA:acetoacetate CoA-transferase
R01434 8 L-Valine:NAD+ oxidoreductase(deaminating)
R01466 8 O-Phospho-L-homoserine phospho-lyase (adding water)
R01475 8 ATP:D-glucuronate 1-phosphotransferase
R01476 8 ATP:D-glucuronate 1-phosphotransferase
R01481 8 L-Gulonate:NADP+ 6-oxidoreductase
R01482 8 D-Glucuronate ketol-isomerase
R01484 8 D-Glucurono-6,2-lactone lactonohydrolase
R01511 8 D-Glycerate-3-phosphate phosphohydrolase
R01512 8 ATP:3-phospho-D-glycerate 1-phosphotransferase
R01513 8 3-Phospho-D-glycerate:NAD+ 2-oxidoreductase
R01516 8 3-Phospho-D-glycerate 1,2-phosphomutase
R01662 8 3-Phospho-D-glyceroyl phosphate 2,3-phosphomutase
R01749 8 D-Glycerate:NAD+ oxidoreductase (carboxylating)
R01754 8 ATP:L-arabinose 1-phosphotransferase
R01758 8 L-Arabitol:NAD+ 1-oxidoreductase
R01761 8 L-Arabinose ketol-isomerase
R01932 8
R01933 8 2-Oxoadipate:lipoamde 2-oxidoreductase(decarboxylating
andacceptor-succinylating)
R01936 8
R01939 8 L-2-Aminoadipate:2-oxoglutarate aminotransferase
R01989 8 L-Arginine:glycine amidinotransferase
R02260 8 (S)-Lactaldehyde:NADP+ oxidoreductase
R02280 8 1-Pyrroline-4-hydroxy-2-carboxylate aminohydrolase (decyclizing)
R02343 8 Acetoin:NAD+ oxidoreductase
R02427 8 D-Xylonolactone lactonohydrolase
R02428 8 D-Xylono-1,4-lactone lactonohydrolase
R02528 8
R02529 8 Aminoacetone:oxygen oxidoreductase(deaminating)(flavin-containing)
R02531 8 Lactaldehyde:NAD+ 1-oxidoreductase
R02544 8 meso-tartrate:NAD+ oxidoreductase
R02545 8 meso-Tartaric acid:NAD+ oxidoreductase
R02547 8 trans-2,3-Epoxysuccinate hydrolase
R02555 8 D-Altronate:NAD+ 3-oxidoreductase
R02607 8 3-Phosphoglycerate:NAD+ 2-oxidoreductase
R02714 8 D-Arabinono-1,4-lactone lactonohydrolase
R02933 8 L-Gulono-1,4-lactone lactonohydrolase
R03028 8 Glutaconyl-1-CoA carboxy-lyase
R03127 8 Dihydroxyfumarate carboxy-lyase
R03128 8
R03184 8 L-gulono-1,4-lactone:oxygen 3-oxidoreductase
R03197 8 Uroporphyrinogen-III carboxy-lyase
R03245 8 ATP:(R)-5-phosphomevalonate phosphotransferase
R03298 8
R03671 8 D-Fuconate hydro-lyase
R03707 8 (S,S)-Butane-2,3-diol:NAD+ oxidoreductase
R03759 8 (R)-1-Aminopropan-2-ol:NAD+ oxidoreductase
R03884 8 (E)-Glutaconate CoA-transferase
R03972 8
R04152 8 (2-Aminoethyl)phosphonate:pyruvate aminotransferase
R04198 8 2,3,4,5-Tetrahydrodipicolinate:NAD+ oxidoreductase
R04246 8
R04425 8 (2S,3R)-3-Hydroxybutane-1,2,3-tricarboxylate hydro-lyase
R04446 8
R04447 8
R04972 8 Uroporphyrinogen I carboxy-lyase
R05050 8 N4-Acetylaminobutanal:NAD+ oxidoreductase
R05138 8
R05204 8
R05576 8 (S)-3-Hydroxybutanoyl-CoA:NADP+ oxidoreductase
R06978 8 L-2,4-diaminobutyrate acetyltransferase
R07183 8 acetylacetone:oxygen oxidoreductase
R07312 8 4-hydroxyphenylacetate carboxy-lyase
R07417 8
R00111 9 N-(omega)-Hydroxyarginine,NADPH:oxygen
oxidoreductase(nitric-oxide-forming)
R00486 9 3-Cyano-L-alanine aminohydrolase
R00647 9
R00845 9 sn-glycerol-3-phosphate:NADP+ 1-oxidoreductase
R00847 9 ATP:glycerol 3-phosphotransferase
R01015 9 D-Glyceraldehyde-3-phosphate ketol-isomerase
R01034 9 Glycerol:NAD+ oxidoreductase
R01043 9 Glycerol-2-phosphate phosphohydrolase
R01044 9 Pyrophosphate:glycerol 1-phosphotransferase
R01047 9 Glycerol hydro-lyase
R01048 9 Glycerol hydro-lyase
R01061 9 D-Glyceraldehyde-3-phosphate:NAD+ oxidoreductase(phosphorylating)
R01066 9 2-Deoxy-D-ribose-5-phosphate acetaldehyde-lyase
R01121 9 ATP:(R)-5-diphosphomevalonate carboxy-lyase (dehydrating)
R01157 9 Agmatine amidinohydrolase
R01267 9 L-Asparagine hydro-lyase
R01416 9 Agmatine iminohydrolase
R01417 9 ATP:agmatine N4-phosphotransferase
R01418 9
R01429 9 D-xylose:NAD+ 1-oxidoreductase
R01437 9 L-Valine carboxy-lyase
R01446 9 (S)-lactaldehyde:NAD+ oxidoreductase
R01515 9 3-Phospho-D-glyceroyl phosphate phosphohydrolase
R01540 9 D-Altronate hydro-lyase
R01574 9 D-Arabinose:NAD+ 1-oxidoreductase
R01688 9 ATP:butyrate 1-phosphotransferase
R01689 9 butanoate:NAD+ delta2-oxidoreductase
R01903 9 L-Arabitol:NAD+ 4-oxidoreductase (L-xylulose-forming)
R01987 9
R02258 9 (S)-Propane-1,2-diol:NAD+ oxidoreductase
R02261 9
R02344 9 (S,S)-Butane-2,3-diol:NAD+ oxidoreductase
R02439 9 ATP:L-ribulose 5-phosphotransferase
R02441 9 L-Arabitol:NAD+ 2-oxidoreductase (L-ribulose-forming)
R02454 9 D-Mannonate:NAD+ 5-oxidoreductase
R02458 9 D-Arginine amidinohydrolase
R02514 9 4-hydroxyphenylacetate,NADH:oxygen oxidoreductase (1-hydroxylating)
R02577 9 Propane-1,2-diol:NAD+ 1-oxidoreductase
R02601 9
R02603 9
R02640 9 L-Gulonate:NAD+ 3-oxidoreductase
R02660 9 2-Methylpropanoyl-CoA:(acceptor) 2,3-oxidoreductase
R02698 9 4-hydroxyphenylacetate,NADH:oxygen oxidoreductase (3-hydroxylating)
R02715 9 D-Arabinono-1,4-lactone:oxygen oxidoreductase
R02923 9 D-Arginine:oxygen oxidoreductase (deaminating)
R03180 9 4-Guanidinobutanamide amidohydrolase
R03198 9 (R)-4-dehydropantoate:NAD+ 4-oxidoreductase
R03220 9 Coproporphyrinogen:oxygen oxidoreductase(decarboxylating)
R03968 9 2-Isopropylmalate hydro-lyase
R03970 9 (5-Glutamyl)-peptide:amino-acid 5-glutamyltransferase
R04189 9 N2-succinyl-L-arginine iminohydrolase (decarboxylating)
R04248 9
R04336 9
R04364 9 Acetyl-CoA:L-2,3,4,5-tetrahydrodipicolinate N2-acetyltransferase
R04365 9
Succinyl-CoA:2,3,4,5-tetrahydropyridine-2,6-dicarboxylateN-succinyltransferase
R04748 9 (S)-Hydroxyhexanoyl-CoA:NAD+ oxidoreductase
R05465 9
R05605 9
2-dehydro-3-deoxy-D-gluconate-6-phosphateD-glyceraldehyde-3-phosphate-lyase
R05636 9 1-Deoxy-D-xylulose-5-phosphate pyruvate-lyase (carboxylating)
R06614 9
R06979 9 Ectoine hydro-lyase
R07298 9 glycerol-1-phosphate phosphohydrolase
R07419 9 4-(Glutamylamino)butanoate amidohydrolase
R00035 10 L-Ascorbate:oxygen oxidoreductase
R00068 10 L-Ascorbate:oxygen oxidoreductase
R00095 10 NADH:monodehydroascorbate oxidoreductase
R00642 10 L-Ascorbate:hydrogen-peroxide oxidoreductase
R00645 10
R00646 10 Ascorbate:oxygen 2,3-oxidoreductase (bond-cleaving)
R00750 10
R00841 10 Glycerol-3-phosphate phosphohydrolase
R00842 10 sn-Glycerol-3-phosphate:NAD+ 2-oxidoreductase
R00846 10 sn-Glycerol-3-phosphate:oxygen 2-oxidoreductase
R01010 10 Glycerone phosphate phosphohydrolase (alkaline optimum)
R01011 10 ATP:glycerone phosphotransferase
R01012 10 Phosphoenolpyruvate:glycerone phosphotransferase
R01016 10 Glycerone-phosphate phospho-lyase
R01068 10 D-Fructose-1,6-bisphosphate D-glyceraldehyde-3-phosphate-lyase
R01069 10 D-Tagatose 1,6-bisphosphate triosephosphate lyase
R01070 10 beta-D-fructose 1,6-bisphosphate
D-glyceraldehyde-3-phosphate-lyase
R01123 10 Isopentenyl-diphosphate delta3-delta2-isomerase
R01431 10 Xylitol:NADP+ oxidoreductase
R01432 10 D-Xylose ketol-isomerase
R01538 10 D-Gluconate hydro-lyase
R01541 10 ATP:2-dehydro-3-deoxy-D-gluconate 6-phosphotransferase
R01542 10 2-Dehydro-3-deoxy-D-gluconate:NAD+ 5-oxidoreductase
R01543 10 2-Dehydro-3-deoxy-D-gluconate:NADP+ 6-oxidoreductase
R01573 10 ATP:D-arabinose 5-phosphotransferase
R01576 10 3-Deoxy-D-manno-octulosonate D-arabinose-lyase
R01577 10 D-Arabinose ketol-isomerase
R01610 10
5-Dehydro-2-deoxy-D-glyconate-6-phosphatemalonate-semialdehyde-lyase
R01785 10 L-Xylulose 1-phosphate lactaldehyde-lyase
R01901 10 ATP:L-xylulose 5-phosphotransferase
R01902 10 ATP:L-rhamnulose 1-phosphotransferase
R01905 10 3-Dehydro-L-gulonate carboxy-lyase
R01906 10
R02257 10 Propane-1,2-diol:NAD+ oxidoreductase
R02263 10 L-Rhamnulose-1-phosphate lactaldehyde-lyase
R02376 10 Propane-1,2-diol hydro-lyase
R02455 10 D-Mannonate:NAD+ 6-oxidoreductase
R02471 10
R02515 10 3-hydroxyphenylacetate,NADH:oxygen oxidoreductase
(6-hydroxylating)
R02518 10
R02519 10 Homogentisate:oxygen 1,2-oxidoreductase (decyclizing)
R02520 10
R02568 10 D-Fructose 1-phosphate D-glyceraldehyde-3-phosphate-lyase
R02637 10 3-Dehydro-L-gulonate:NAD+ 2-oxidoreductase
R02648 10 Glycerol 1,2-cyclic phosphate 2-glycerophosphohydrolase
R02749 10 2-Deoxy-D-ribose 1-phosphate 1,5-phosphomutase
R02750 10
R02755 10 meso-2,6-diaminoheptanedioate:NADP+ oxidoreductase (deaminating)
R03119 10 propane-1,3-diol:NAD+ 1-oxidoreductase
R03222 10 Protoporphyrinogen-IX:oxygen oxidoreductase
R03244 10 L-ribulose-5-phosphate 3-epimerase
R03300 10 3,4-Dihydroxyphenylacetaldehyde:NAD+ oxidoreductase
R03303 10 3,4-Dihydroxyphenylacetate:oxygen 2,3-oxidoreductase (decyclizing)
R03774 10 L-Rhamnonate hydro-lyase
R04001 10 3-Isopropylmalate hydro-lyase
R04217 10 N2-succinyl-L-ornithine:2-oxoglutarate 5-aminotransferase
R04224 10 (S)-3-Hydroxyisobutyryl-CoA hydro-lyase
R04292 10
R04467 10
R04475 10
N-Succinyl-L-2,6-diaminoheptanedioate:2-ocoglytarateamino-transferase
R04749 10 (S)-Hydroxyhexanoyl-CoA hydro-lyase
R05606 10 D-mannonate hydro-lyase
R05679 10 sn-Glycerol-1-phosphate:NAD 2-oxidoreductase
R05688 10 1-Deoxy-D-xylulose-5-phosphate isomeroreductase
R05831 10 xylitol:NAD oxidoreductase
R05850 10 L-ribulose-5-phosphate 4-epimerase
R07127 10 ATP:3-dehydro-L-gulonate 6-phosphotransferase
R07214 10 1-aminocyclopropane-1-carboxylate oxygenase (ethylene-forming)
R00038 11 4-Hydroxy-3-hexanone propanal-lyase
R00451 11 meso-2,6-Diaminoheptanedioate carboxy-lyase
R00644 11 L-Ascorbate:hydrogen-peroxide oxidoreductase
R00756 11 ATP:D-fructose-6-phosphate 1-phosphotransferase
R00762 11 D-Fructose-1,6-bisphosphate 1-phosphohydrolase
R00764 11 Pyrophosphate:D-fructose-6-phosphate 1-phosphotransferase
R01081 11 D-Ribose ketol-isomerase
R01410 11
R01526 11 ATP:D-ribulose 5-phosphotransferase
R01529 11 D-Ribulose-5-phosphate 3-epimerase
R01530 11 D-Arabinose-5-phosphate ketol-isomerase
R01621 11 D-Xylulose 5-phosphate D-glyceraldehyde-3-phosphate-lyase
R01639 11 ATP:D-xylulose 5-phosphotransferase
R01650 11
R01658 11
Dimethylallyl-diphosphate:isopentenyl-diphosphatedimethylallyltranstransferase
R01659 11
Dimethylallyl-diphosphate:isopentenyl-diphosphatedimethylallylcistransferase
R01726 11
R01737 11 ATP:D-Gluconate 6-phosphotransferase
R01738 11 D-Gluconate:NAD+ 5-oxidoreductase
R01739 11 D-gluconate:NADP+ oxidoreductase
R01893 11 Ribitol:NAD+ 2-oxidoreductase
R01896 11 Xylitol:NAD+ 2-oxidoreductase (D-xylulose-forming)
R01898 11 D-Lyxose ketol-isomerase
R02069 11 D-Fructose 1,6-bisphosphate phosphohydrolase
R02071 11 ATP:D-fructose-1-phosphate 6-phosphotransferase
R02073 11 Pyrophosphate:D-fructose-6-phosphate 1-phosphotransferase
R02136 11 ATP:xylitol 5-phosphotransferase
R02377 11 Propane-1,3-diol:NAD+ 1-oxidoreductase
R02472 11 (R)-Pantoate:NADP+ 2-oxidoreductase
R02484 11 deoxyuridine:orthophosphate 2-deoxy-D-ribosyltransferase
R02655 11 Gentisate aldehyde:NAD+ oxidoreductase
R02657 11
R02733 11 N6-Acetyl-LL-2,6-diaminoheptanedioate amidohydrolase
R02734 11 N-Succinyl-LL-2,6-diaminoheptanedioate amidohydrolase
R02735 11 LL-2,6-Diaminoheptanedioate 2-epimerase
R03181 11 4-Maleylacetoacetate cis-trans-isomerase
R03186 11
R03236 11 ATP:D-tagatose-6-phosphate 1-phosphotransferase
R03254 11
2-Dehydro-3-deoxy-D-octonate-8-phosphateD-arabinose-5-phosphate-lyase
(pyruvate-phosphorylating)
R03299 11 3-Hydroxyphenylacetate,NADH:oxygen oxidoreductase
(3-hydroxylating)
R03541 11 Prenyl-diphosphate pyrophosphohydrolase
R03733 11 L-Threonate:NAD+ 3-oxidoreductase
R03772 11 L-rhamno-1,4-lactone lactonohydrolase
R04293 11
R04351 11 ATP:5-dehydro-2-deoxy-D-gluconate 6-phosphotransferase
R04383 11 5-Dehydro-4-deoxy-D-glucuronate ketol-isomerase
R04418 11 5-carboxymethyl-2-hydroxymuconic-semialdehyde:NAD+ oxidoreductase
R04426 11 3-Isopropylmalate:NAD+ oxidoreductase
R04515 11
R04780 11 beta-D-Fructose 1,6-bisphosphate 1-phosphohydrolase
R04784 11
R04785 11 L-Dehydroascorbate lactonohydrolase
R05049 11 N-succinyl-L-glutamate 5-semialdehyde:NAD+ oxidoreductase
R05064 11 (S)-3-Hydroxyisobutyryl-CoA hydrolase
R05444 11
R05604 11 D-arabinitol:NAD 4-oxidoreductase
R06985 11 trans-Hex-2-enoyl-CoA reductase
R07125 11 3-dehydro-L-gulonate-6-phosphate carboxy-lyase
R07134 11 D-arabinitol:NAD+ 2-oxidoreductase (D-ribulose-forming)
R07152 11 xylitol:oxygen oxidoreductase
R07219 11 dimethyallyl diphosphate:NADP+ oxidoreductase
R00064 12 4-(4-Deoxy-beta-D-gluc-4-enuronosyl)-D-galacturonate lyase
R00411 12 N-succinyl-L-glutamate amidohydrolase
R00445 12 L-lysine:NAD+ oxidoreductase (deaminating, cyclizing)
R00446 12 L-Lysine:NAD+ 6-oxidoreductase (deaminating)
R00447 12 L-Lysine:oxygen oxidoreductase(deaminating)
R00448 12 L-lysine,NADPH:oxygen oxidoreductase (6-hydroxylating)
R00449 12 L-Lysine:oxygen 2-oxidoreductase (decarboxylating)
R00452 12 N2-(D-1-carboxylethyl)-L-lysine:NADP+
oxidoreductase(L-lysine-forming)
R00453 12 L-Lysine:pyruvate aminotransferase
R00454 12
R00457 12 L-Lysine:2-oxoglutarate 6-aminotransferase
R00459 12
R00460 12 L-Lysine racemase
R00461 12 L-Lysine 2,3-aminomutase
R00462 12 L-Lysine carboxy-lyase
R00463 12 L-Lysine-1,6-lactam lactamhydrolase
R00715 12 N6-(L-1,3-Dicarboxypropyl)-L-lysine:NAD+
oxidoreductase(L-lysine-forming)
R00758 12 D-Mannitol-1-phosphate:NAD+ 5-oxidoreductase
R00760 12 ATP:D-fructose 6-phosphotransferase
R00761 12 D-Fructose-6-phosphate D-erythrose-4-phosphate-lyase
R00763 12 D-Fructose-2,6-bisphosphate 2-phosphohydrolase
R00765 12 D-Glucosamine-6-phosphate ketol-isomerase(deaminating)
R00768 12 L-Glutamine:D-fructose-6-phosphate aminotransferase
(hexoseisomerizing)
R00771 12 D-Glucose-6-phosphate ketol-isomerase
R00772 12 D-Mannose-6-phosphate ketol-isomerase
R01051 12 ATP:D-ribose 5-phosphotransferase
R01056 12 D-Ribose-5-phosphate ketol-isomerase
R01067 12 D-Fructose 6-phosphate:D-glyceraldehyde-3-phosphate
glycolaldehydetransferase
R01079 12 D-Ribose:NADP+ 1-oxidoreductase
R01216 12 2-Hydroxy-2-isopropylbutanedioate formaldehyde-lyase
R01364 12 4-Fumarylacetoacetate fumarylhydrola
R01396 12 Carbamoyl-phosphate:L-lysine carbamoyltransferase
R01523 12 ATP:D-ribulose-5-phosphate 1-phosphotransferase
R01524 12 D-Ribitol-5-phosphate:NAD+ 2-oxidoreductase
R01528 12 6-Phospho-D-gluconate:NADP+ 2-oxidoreductase (decarboxylating)
R01620 12 Acetyl-phosphate:L-lysine N6-acetyltransferase
R01652 12
R01720 12 nicotinate:NADP+ 6-oxidoreductase (hydroxylating)
R01723 12
R01819 12 D-Mannose-6-phosphate ketol-isomerase
R01830 12 beta-D-Fructose
6-phosphate:D-glyceraldehyde-3-phosphateglycolaldehyde transferase
R01879 12 2-Deoxyuridine,2-oxoglutarate:oxygen
oxidoreductase(2'-hydroxylating)
R01887 12 gamma-Amino-gamma-cyanobutanoate aminohydrolase
R02003 12 Geranyl-diphosphate:isopentenyl-diphosphate
geranyltrans-transferase
R02004 12
R02006 12 Geranyl-diphosphate pyrophosphate-lyase
(cyclizing,sabinene-hydrate-forming)
R02007 12 (+)-Bornyl-diphosphate lyase (decyclizing)
R02009 12 geranyldiphosphate diphosphate lyase (myrcene forming)
R02010 12
R02011 12
R02012 12 geranyldiphosphate diphosphate lyase (pinene forming)
R02013 12 geranyldiphosphate diphosphate lyase (limonene forming)
R02035 12 6-Phospho-D-glucono-1,5-lactone lactonohydrolase
R02036 12 6-Phospho-D-gluconate hydro-lyase
R02099 12 ATP:deoxyuridine 5'-phosphotransferase
R02102 12
R02486 12 2-Deoxyuridine,2-Oxoglutarate:oxygen
oxidoreductase(1'-hydroxylating)
R02489 12 Gentisate carboxy-lyase
R02656 12 Gentisate:oxygen 1,2-oxidoreductase (decyclizing)
R02658 12 ATP:2-dehydro-D-gluconate 6-phosphate
R02659 12
R02703 12 D-Mannitol-1-phosphate:NAD+ 5-oxidoreductase
R02732 12 ATP:D-fructose-6-phosphate 2-phosphotransferase
R02740 12 alpha-D-Glucose 6-phosphate ketol-isomerase
R02927 12 ATP:D-tagatose 6-phosphotransferase
R03240 12 D-Galactose 6-phosphate ketol-isomerase
R03321 12 beta-D-Glucose 6-phosphate ketol-isomerase
R03350 12 3-Deoxy-D-manno-octulosonate-8-phosphate 8-phosphohydrolase
R03542 12 alpha-Aminopropiononitrile aminohydrolase
R03920 12 ATP:D-fructose 6-phosphotransferase
R03942 12 L-Rhamnofuranose:NAD+ 1-oxidoreductase
R04323 12 2-Amino-3-carboxymuconate semialdehyde carboxy-lyase
R04379 12
5-Carboxymethyl-2-hydroxymuconatedelta2,delta4-2-oxo,delta3-isomerase
R04747 12 Hexanoyl-CoA:acetyl-CoA C-acyltransferase
R04779 12 ATP:D-fructose-6-phosphate 1-phosphotransferase
R05339 12
R05351 12
R05571 12 Galactitol-1-phosphate:NAD oxidoreductase
R05607 12 D-sorbitol-6-phosphate:NAD 2-oxidoreductase
R05683 12 L-Idonate:NAD oxidoreductase
R05765 12 geranyldiphosphate diphosphate lyase (pinene forming)
R05766 12 geranyldiphosphate diphosphate lyase (pinene forming)
R05823 12 2-dehydro-D-gluconate:NADP+ 2-oxidoreductase
R05842 12 ethylene oxide hydrolase
R05884 12 isopentenyl-diphosphate:NAD(P)+ oxidoreductase
R06120 12 geranyldiphosphate diphosphate lyase [(+)-(R)-limonene-forming]
R07133 12 D-sorbitol-6-phosphate:NAD+ 2-oxidoreductase
R07281 12 3,4-Dihydroxy-2-butanone 4-phosphate synthase
R00024 13 D-Ribulose 1,5-bisphosphate carboxy-lyase (dimerizing)
R00047 13 6-Hydroxynicotinate, hydrogen-donor:oxygen
oxidoreductase(5-hydroxylating)
R00299 13 ATP:D-glucose 6-phosphotransferase
R00303 13 D-Glucose-6-phosphate phosphohydrolase
R00307 13
R00458 13 N6-Acyl-L-lysine amidohydrolase
R00604 13 Formaldehyde:NAD+ oxidoreductase
R00605 13 methanol:NAD+ oxidoreductase
R00612 13 N6-Methyl-L-lysine:oxygen oxidoreductase (demethylating)
R00614 13 Formaldehyde:formaldehyde oxidoreductase
R00702 13 Farnesyl-diphosphate:farnesyl-diphosphate farnesyltransferase
R00834 13 D-Sorbitol 6-phosphate:NADP+ 1-oxidoreductase
R00835 13 D-Glucose-6-phosphate:NADP+ 1-oxoreductase
R00840 13 1L-myo-Inositol-1-phosphate lyase (isomerizing)
R00850 13 sn-Glycerol-3-phosphate:D-glucose 6-phosphotransferase
R00866 13 ATP:D-fructose 1-phosphotransferase
R00867 13 ATP:D-fructose 6-phosphotransferase
R00868 13 D-Mannitol:NAD+ 2-oxidoreductase
R00875 13 D-Glucitol:NAD+ 2-oxidoreductase
R00877 13 D-Mannose ketol-isomerase
R00878 13 alpha-D-Glucose ketol-isomerase
R00959 13 alpha-D-Glucose 1-phosphate 1,6-phosphomutase
R00964 13 ATP:uridine 5'-phosphotransferase
R01014 13 Erythrulose-1-phosphate formaldehyde-lyase
R01050 13 ATP:D-ribose-5-phosphate 1-phosphotransferase
R01053 13 Ribose-5-phosphate:ammonia ligase (ADP-forming)
R01055 13 Uracil hydro-lyase (adding D-ribose 5-phosphate)
R01057 13 D-Ribose 1,5-phosphomutase
R01080 13 Uridine ribohydrolase
R01088 13 L-leucine:NAD+ oxidoreductase(deaminating)
R01090 13 L-Leucine:2-oxoglutarate aminotransferase
R01297 13 4-hydroxybenzoate,NADH:oxygen oxidoreductase
(1-hydroxylating,decarboxylating)
R01440 13 D-Xylulose-5-phosphate:formaldehyde glycolaldehydetransferase
R01600 13 ATP:D-glucose 6-phosphotransferase
R01641 13
Sedoheptulose-7-phosphate:D-glyceraldehyde-3-phosphateglycolaldehyde
transferase
R01651 13 4-Methyl-2-oxopentanoate:NAD+
oxidoreductase(CoA-mehtylpropanoylating)
R01786 13 ATP:D-glucose 6-phosphotransferase
R01788 13 alpha-D-Glucose 6-phosphate phosphohydrolase
R01817 13 D-mannitol-1-phosphate:NADP+ 6-oxidoreductase
R01818 13 D-Mannose 6-phosphate 1,6-phosphomutase
R01825 13 D-erythrose 4-phosphate:NAD+ oxidoreductase
R01826 13
Phosphoenolpyruvate:D-erythrose-4-phosphateC-(1-carboxyvinyl)transferase
(phosphate hydrolysing,2-carboxy-2-oxoethyl-forming)
R01827 13
Sedoheptulose-7-phosphate:D-glyceraldehyde-3-phosphateglyceronetransferase
R01829 13 Sedoheptulose 1,7-bisphosphate D-glyceraldehyde-3-phosphate-lyase
R01876 13 Uridine:orthophosphate ribosyltransferase
R02032 13 6-Phospho-2-dehydro-D-gluconate:NAD+ 2-oxidoreductase
R02058 13 Acetyl-CoA:D-glucosamine-6-phosphate N-acetyltransferase
R02059 13 N-Acetyl-D-glucosamine-6-phosphate amidohydrolase
R02060 13 D-Glucosamine 1-phosphate 1,6-phosphomutase
R02061 13
trans,trans-Farnesyl-diphosphate:isopentenyl-diphosphatefarnesyltranstransferase
R02098 13 ATP:dTMP phosphotransferase
R02167 13 D-Mannitol-1-phosphate phosphohydrolase
R02204 13 L-Pipecolate:oxygen 1,6-oxidoreductase
R02273 13 5-Aminopentanamide amidohydrolase
R02303 13 ATP:farnesyl-diphosphate phosphotransferase
R02305 13 2-trans,6-trans-farnesyldiphosphate diphosphate-lyase
(cyclizing,pentalenene-forming)
R02306 13 trans,trans-Farnesyl-diphosphate sesquiterpenoid-lyase
R02307 13 trans,trans-Farnesyl-diphosphate farnesyltransferase (bicyclizing)
R02310 13 trans,trans-Farnesyl-diphosphate sesquiterpenoid-lyase
R02311 13 2-trans,6-trans-Farnesyl-diphosphate diphosphate-lyase
(cyclizing,(+)-delta-cadinene-forming)
R02313 13 N6-(L-1,3-Dicarboxypropyl)-L-lysine:NAD+ oxidoreductase
R02317 13
R02345 13 3-Hydroxybutan-2-one:D-ribose-5-phosphate aldehydetransferase
R02363 13 Hydroquinone:oxygen oxidoreductase
R02438 13
R02468 13 (-)-Limonene,NADPH:oxygen oxidoreductase (6-hydroxylating)
R02469 13 (-)-limonene,NADPH:oxygen oxidoreductase (3-hydroxylating)
R02470 13 (-)-Limonene,NADPH:oxygen oxidoreductase (7-hydroxylating)
R02728 13 beta-D-Glucose 1-phosphate 1,6-phosphomutase
R02730 13 D-Fructose-2,6-bisphosphate 6-phosphohydrolase
R02731 13 D-Fructose-2,6-bisphosphate 2-phosphohydrolase
R02736 13 beta-D-Glucose-6-phosphate:NADP+ 1-oxoreductase
R02739 13 alpha-D-Glucose 6-phosphate ketol-isomerase
R02852 13 D-2,6-Diaminohexanoic acid 5,6-aminomutase
R02865 13 ATP:D-hexose 6-phosphotransferase
R02866 13 Sorbitol-6-phosphate phosphohydrolase
R02928 13 Galactitol:NAD+ 2-oxidoreductase
R03102 13 L-2-Aminoadipate-6-semialdehyde:NAD+ 6-oxidoreductase
R03140 13 D-Ribulose 1,5-bisphosphate carboxy-lyase (dimerizing)
R03168 13 Acetyl-CoA:N6-hydroxy-L-lysine 6-acetyltransferase
R03234 13
R03275 13 (3S)-3,6-Diaminohexanoate 5,6-aminomutase
R03868 13 3-Maleylpyruvate cis-trans-isomerase
R03889 13 2-Aminomuconate semialdehyde:NAD+ 6-oxidoreductase
R03921 13 Sucrose 6-phosphate fructohydrolase
R03971 13 (5-Glutamyl)-peptide:amino-acid 5-glutamyltransferase
R04029 13 N6-Acetyl-L-lysine:2-oxoglutarate aminotransferase
R04133 13 5-Oxopent-3-ene-1,2,5-tricarboxylate carboxy-lyase
R04175 13
R04380 13 5-Oxopent-3-ene-1,2,5-tricarboxylate carboxy-lyase
R04736 13 L-2-Amino-hexano-6-lactam racemase
R04745 13 (S)-Hydroxyoctanoyl-CoA:NAD+ oxidoreductase
R05147 13 galactitol-1-phosphate:NAD+ oxidoreductase
R05246 13
R05338 13 D-arabino-3-Hexulose 6-phosphate formaldehyde-lyase
R05482 13
R05555 13 Farnesyl diphosphate:Isopentenyl diphosphate farnesyl transferase
R06119 13 (R)-limonene,NADPH: oxygen oxidoreductase (6-hydroxylating)
R06154 13 methylamine:oxygen oxidoreductase (deaminating)
(copper-containing)
R06223 13
R06398 13 (+)-limonene,NADH:oxygen oxidoreductase
R06523 13 trans,trans-farnesyl-diphosphate diphosphate-lyase
(cyclizing,vetispiradiene-forming)
R06740 13 diamine oxidase
R06851 13 phenol,NADPH:oxygen oxidoreductase (2-hydroxylating)
R07221 13 6-hydroxynicotinate:O2 oxidoreductase
R07246 13
sedoheptulose-7-phosphate:D-glyceraldehyde-3-phosphateglycolaldehydetransferase
R07307 13 dCTP aminohydrolase (dUMP-forming)
R07324 13 1D-myo-inositol-3-phosphate lyase (isomerizing)
R07378 13
sedoheptulose-7-phosphate:D-glyceraldehyde-3-phosphateglyceronetransferase
R00016 14 D-Glucose-1-phosphate:D-glucose-1-phosphate 6-phosphotransferase
R00158 14 ATP:nucleoside-phosphate phosphotransferase
R00300 14 D-Glucose:NAD+ 1-oxidoreductase
R00301 14 D-Glucose:NADP+ 1-oxidoreductase
R00302 14 Pyranose:oxygen 2-oxidoreductase
R00304 14 D-Glucose-1-phosphate phosphohydrolase
R00327 14 6-Acetyl-D-glucose acetylhydrolase
R00602 14 Hydorogen-peroxide:hydrogen-peroxide oxidoreductase
R00606 14 Methylamine:(acceptor) oxidoreductase (deaminating)
R00608 14 Methanol:oxygen oxidereductase
R00803 14 Sucrose:orthophosphate alpha-D-glucosyltransferase
R00805 14 Sucrose-6-phosphate phosphohydrolase
R00837 14 alpha,alpha-Trehalose-6-phosphate phosphoglucohydrolase
R00838 14 Maltose-6'-phosphate 6-phosphoglucohydrolase
R00839 14 6-Phospho-beta-D-glucosyl-(1,4)-D-gluxose glucohydrolase
R00872 14 D-Fructose 2-phosphate phosphatase
R00874 14 D-Glucose:D-fructose oxidoreductase
R00947 14 D-Glucose-1-phosphate phosphohydrolase
R00949 14 ATP:D-glucose-1-phosphate 6-phosphotransferase
R00952 14 Cellobiose:orthophosphate alpha-D-glucosyltransferase
R00953 14 3-beta-D-Glucosylglucose:orthophosphate
alpha-D-glucosyltransferase
R00957 14
alpha-D-Glucose-1-phosphate:alpha-D-glucose-1-phosphate4-alpha-D-glucosyltransferase
(dephosphorylating)
R00960 14 D-Glucose-1-phosphate:D-glucose-1-phosphate 6-phosphotransferase
R00963 14 Uridine 5'-monophosphate phosphohydrolase
R00966 14 UMP:pyrophosphate phosphoribosyltransferase
R01085 14 3-Fumarylpyruvate acylhydrolase
R01089 14 Acetyl-CoA:L-leucine N-acetyltransferase
R01091 14 (2S)-alpha-Leucine 2,3-aminomutase
R01093 14 D-Galactose:NAD+ 1-oxidoreductase
R01144 14 Oxaloacetate-4-methyl-ester oxaloacetohydrolase
R01185 14 myo-Inositol 1-phosphate phosphahydrolase
R01187 14 1D-myo-Inositol 3-phosphate phosphahydrolase
R01201 14 ATP:N-acetyl-D-glucosamine 6-phosphotransferase
R01293 14 4-hydroxybenzaldehyde:NAD+ oxidoreductase
R01296 14 4-hydroxybenzoate,NAD(P)H:oxygen oxidoreductase (3-hydroxylating)
R01302 14
R01305 14 2,4'-Dihydroxyacetophenone oxidoreductase (C-C-bond-cleaving)
R01326 14 ATP:D-glucose 6-phosphotransferase
R01334 14 2-Phosphoglycolate phosphohydrolase
R01520 14 beta-D-Glucose:NAD+ 1-oxoreductase
R01522 14 beta-D-Glucose:oxygen 1-oxidoreductase
R01584 14 N-methyl-L-alanine:NADP+ oxidoreductase (demethylating,
deaminating)
R01585 14 L-Glutamate:methylamine ligase (ADP-forming)
R01586 14 Methylamine:L-glutamate N-methyltransferase
R01587 14 N-Methyl-2-oxoglutaramate methylamidohydrolase
R01589 14 Methylguanidine amidinohydrolase
R01602 14 alpha-D-Glucose 1-epimerase
R01660 14
3-phospho-D-glyceroyl-phosphate:D-glucose-1-phosphate6-phosphotransferase
R01668 14 dCTP nucleotidohydrolase
R01787 14 alpha-D-Glucose:NADP+ 1-oxidoreductase
R01843 14 ATP:Sedoheptulose 7-phosphate 1-phosphotransferase
R01844 14 ATP:sedoheptulose 7-phosphate
R01845 14 Sedoheptulose 1,7-bisphosphate 1-phosphohydrolase
R01937 14
R02063 14
R02064 14 Geranylgeranyl-diphosphate pyrophosphate-lyase (cyclizing)
R02065 14
Geranylgeranyl-diphosphate:geranylgeranyl-diphosphategeranylgeranyltransferase
R02068 14 ent-Copalyl-diphosphate lyase
R02086 14 N-Acetyl-D-glucosamine 1-phosphate 1,6-phosphomutase
R02087 14 N-Acetyl-D-glucosamine 6-phosphate 2-epimerase
R02201 14 L-Pipecolate:NAD+ 2-oxidoreductase
R02274 14 5-Aminopentanoate:2-oxoglutarate aminotransferase
R02276 14 5-Acetamidopentanoate amidohydrolase
R02295 14 Nicotinate D-ribonucleoside:orthophosphate ribosyltransferase
R02299 14 alpha-D-Ribose 1-phosphate 1,6-phosphomutase
R02325 14 dCTP aminohydrolase
R02326 14 ATP:nucleoside-diphosphate phosphatransferase
R02327 14 dCTP:uridine 5'-phosphotransferase
R02331 14 ATP:nucleoside-diphosphate phosphatransferase
R02437 14 L-Rhamnose ketol-isomerase
R02872 14 Presqualene diphosphate:farnesyl-diphosphate farnesyltransferase
R02874 14 Squalene,hydrogen-donor:oxygen oxidoreductase (2,3-epoxidizing)
R02875 14
R02876 14
R03083 14 2-Dehydro-3-deoxy-D-arabino-heptonate 7-phosphate
phosphate-lyase(cyclyzing)
R03114 14 (-)-trans-Carveol:NADP+ oxidoreductase
R03204 14 2,5-Dihydroxypyridine:oxygen 5,6-oxidoreductase
R03256 14 Lactose 6-phosphate 6-phosphogalactohydrolase
R03261 14 (-)-trans-isopiperitenol:NAD+ oxidoreductase
R03331 14 sn-Glycero-3-phospho-1-inositol inositolphosphohydrolase
R03333 14 1D-myo-Inositol-1,2-cyclic-phosphate 2-inositolphosphohydrolase
R03349 14 L-erythro-3,5-diaminohexanoate:NAD+ oxidoreductase (deaminating)
R03741 14
R03887 14
R03891 14 Benzene-1,2,4-triol:oxygen 1,2-oxidoreductase (decyclizing)
R03945 14 Perillyl-alcohol:NAD+ oxidoreductase
R04061 14 Benzene-1,2,4-triol:oxygen 1,2-oxidoreductase (decyclizing)
R04131 14
R04132 14
R04134 14
R04142 14
R04144 14 5-Phospho-D-ribosylamine:glycine ligase (ADP-forming)
R04174 14 6-Acetamido-2-oxohexanoate amidohydrolase
R04210 14 4-phospho-D-erythronate:NAD+ 2-oxidoreductase
R04357 14 citrate:N6-acetyl-N6-hydroxy-L-lysine ligase (ADP-forming)
R04687 14 2,5-Diaminohexanoate:NAD+ oxidoreductase (deaminating)
R04746 14 (S)-Hydroxyoctanoyl-CoA hydro-lyase
R04895 14
R05236 14 4-Hydroxymuconic-semialdehyde:NAD+ oxidoreductase
R05244 14 NADPH:p-benzoquinone oxidoreductase
R05331 14 Isovaleryl-CoA:malonyl-CoA acyltransferase
R05332 14 Acetyl-CoA:D-glucosamine-1-phosphate N-acetyltransferase
R05645 14
R05698 14 Mannitol:oxygen oxidoreductase (cyclizing)
R05767 14 trehalose 6-phosphate:phosphate b-D-glucosyltransferase
R05784 14 limonene-1,2-epoxide hydrolase
R05862 14 sarcosine:oxygen oxidoreductase (deaminating)
R06117 14 (+)-trans-carveol: NAD+ oxidoreductase
R06298 14 (+)-Copalyl-diphosphate lyase (decyclizing)
R06305 14 Geranylgeranyl-diphosphate diphosphate-lyase (cyclizing,
taxadieneforming)
R06312 14
R06321 14
R06447 14
di-trans,poly-cis-Decaprenyl-diphosphate:isopentenyl-diphosphateundecaprenylcistransferase
R06741 14
R06836 14 Ribose 1,5-biphosphokinase
R06852 14
R06853 14
R06897 14 2,4-dihydroxyhept-2-enedioate hydro-lyase
R07135 14 mannitol:NAD+ 1-oxidoreductase
R07264 14 2-alpha-D-glucosyl-D-glucose:phosphate beta-D-glucosyltransferase
R07265 14 alpha,alpha-trehalose:phosphate alpha-D-glucosyltransferase
R07279 14 ATP:myo-inositol 1-phosphotransferase
R07322 14 squalene mutase (cyclizing)
R07323 14 squalene mutase (cyclizing)
R07346 14 D-glucitol:NADP+ oxidoreductase
R00010 15 alpha,alpha-Trehalose glucohydrolase
R00015 15 Sucrose:sucrose 1F-beta-D-fructosyltransferase
R00026 15 beta-D-Glucoside glucohydrolase
R00028 15 alpha-D-Glucoside glucohydrolase
R00155 15 UDP diphosphohydrolase
R00156 15 ATP:nucleoside-diphosphate phosphatransferase
R00306 15 1,4-beta-D-Glucan glucohydrolase
R00610 15 Sarcosine:oxygen oxidoreductase (demethylating)
R00659 15 UTP:pyruvate O2-phosphotransferase
R00769 15 UTP:D-fructose-6-phosphate 1-phosphotransferase
R00801 15 alpha-D-Glucoside glucohydrolase
R00802 15 alpha-D-Glucoside glucohydrolase
R00810 15 Sucrose glucosylmutase
R00822 15 Protocatechuate carboxy-lyase
R00836 15 UDPglucose:D-glucose-6-phosphate 1-alpha-D-glucosyltransferase
R00985 15 Chorismate pyruvate-lyase (amino-accepting)
R00986 15 Chorismate pyruvate-lyase (amino-accepting)
R01072 15 5-Phosphoribosylamine:pyrophosphate
phosphoribosyltransferase(glutamate-amidating)
R01092 15 ATP:D-galactose 1-phosphotransferase
R01094 15 D-Galactose:NAD+ 1-oxidoreductase
R01096 15 D-Galactose:NADP+ 1-oxidoreductase
R01098 15 D-Galactose:oxygen 6-oxidoreductase
R01099 15 D-Galactose:oxygen 6-oxidoreductase
R01100 15 Lactose galactohydrolase
R01104 15 Galactosylglycerol galactohydrolase
R01182 15 ATP:myo-inositol 1-phosphotransferase
R01183 15 myo-Inositol:NAD+ 2-oxidoreductase
R01184 15 myo-Inositol:oxygen oxidoreductase
R01193 15 sn-Glycero-3-phospho-1-inositol glycerophosphohydrolase
R01194 15 1-alpha-D-Galactosyl-myo-inositol galactohydrolase
R01200 15 N-Acetyl-D-glucosamine amidohydrolase
R01202 15 N-Acetyl-D-glucosamine:NAD+ 1-oxidoreductase
R01203 15 N-Acyl-D-hexosamine:oxygen 1-oxidoreductase
R01207 15 N-Acyl-D-glucosamine 2-epimerase
R01266 15 1-beta-Aspartyl-N-acetyl-D-glucosaminylamine L-asparaginohydrolase
R01329 15 Epimelibiose galactohydrolase
R01441 15 ATP:cellobiose 6-phosphotransferase
R01442 15 Cellobiose:oxygen 1-oxidoreductase
R01445 15 Cellobiose 2-epimerase
R01519 15 D-Glucono-1,5-lactone lactonohydrolase
R01555 15 Maltose:orthophosphate 1-beta-D-glucosyltransferase
R01556 15 Acetyl-CoA:maltose O-acetyltransferase
R01557 15 Maltose alpha-D-glucosylmutase
R01564 15 N,N-Dimethylglycine:oxygen oxidoreductase (demethylating)
R01627 15 3-Dehydroshikimate hydro-lyase
R01629 15
R01631 15 Protocatechuate:oxygen 3,4-oxidoreductase (decyclizing)
R01632 15 Protocatechuate:oxygen 4,5-oxidoreductase (decyclizing)
R01634 15 3,4-Dihydroxyphthalate carboxy-lyase
R01645 15 4-hydroxy-2-oxo-heptandioate succinate semialdehyde-lyase
R01647 15
R01663 15 dCMP aminohydrolase
R01664 15 2'-Deoxycytidine 5'-monophosphate phosphohydrolase
R01665 15 ATP:CMP phosphotransferase
R01667 15 dCDP nucleotidohydrolase
R01694 15 L-Sorbose:NADP+ 5-oxidoreductase
R01695 15 L-Sorbose:oxygen 5-oxidoreductase
R01715 15 Chorismate pyruvatemutase
R01716 15 Chorismate:L-glutamine amido-ligase
R01717 15 Chorismate hydroxymutase
R01724 15 Nicotinate D-ribonucleotide:pyrophosphate
phosphoribosyltransferase
R01847 15 UTP:Sedoheptulose 7-phosphate 1-phosphotransferase
R01870 15 Orotidine-5'-phosphate:pyrophosphate phosphoribosyltransferase
R01872 15 Quinate:NAD+ 5-oxidoreductase
R02100 15 dUTP nucleotidohydrolase
R02330 15 dUTP nucleotidohydrolase
R02332 15 dUTP:uridine 5'-phosphotransferase
R02365 15 Cellobiose:quinone 1-oxidoreductase
R02401 15 glutarate-semialdehyde:NAD+ oxidoreductase
R02602 15 4-Oxalocrotonate carboxy-lyase
R02672 15 4-Hydroxybenzoylformate carboxy-lyase
R02673 15 (S)-2-Hydroxy-2-(4-hydroxyphenyl)acetate:oxygen 1-oxidoreductase
R02676 15 4-Hydroxymandelonitrile hydroxybenzaldehyde-lyase
R02706 15
R02727 15 alpha,alpha-Trehalose:orthophosphate beta-D-glucosyltransferase
R02778 15 Trehalose-6-phosphate phosphohydrolase
R02926 15 Melibiitol galactohydrolase
R02988 15 3-oxoadipate:NAD+ oxidoreductase
R03014 15 ATP:L-rhamnulose 1-phosphotransferase
R03084 15 3-Dehydroquinate hydro-lyase
R03199 15 (S)-2,3-Epoxysqualene mutase (cyclizing, lanosterol-forming)
R03200 15 (S)-2,3-Epoxysqualene mutase (cyclizing, cycloartenol-forming)
R03201 15
R03238 15 UTP:D-Tagatose 6-phosphate 1-phosphotransferase
R03246 15 1,2,3-Trihydroxybenzene:oxygen 1,2-oxidoreductase (decyclizing)
R03346 15 Nicotinate D-ribonucleotide phosphohydrolase
R03347 15
R03348 15 Nicotinate-nucleotide:pyrophosphate
phosphoribosyltransferase(carboxylating)
R03540 15
R03776 15 trans-Oct-2-enoyl-CoA reductase
R03819 15 ATP:sedoheptulose 7-phosphate
R03892 15
R03960 15 (3R)-beta-Leucine:NAD+ oxidoreductase(deaminating)
R04048 15
R04218 15 prephytoene
diphosphate:geranylgeranyl-diphosphategeranylgeranyltransferase
R04223 15
R04435 15 N-Acetylneuraminate 9-phosphate
pyruvate-lyase(pyruvate-phosphorylating)
R05085 15 O-Phospho-4-hydroxy-L-threonine:2-oxoglutarate aminotransferase
R05092 15 ent-Copalyl-diphosphate diphosphate-lyase
R05128 15
R05129 15
R05399 15 1,2,4-trihydroxybenzene:NAD oxidoreductase
R05513 15
R05552 15
R05646 15
R05781 15 cyclic-imide amidohydrolase (decyclicizing)
R06299 15 Copalyl-diphosphate diphosphate-lyase (cyclizing)
R06300 15 Copalyl-diphosphate diphosphate-lyase (cyclizing)
R06301 15 Copalyl-diphosphate diphosphate-lyase (cyclizing)
R06302 15 Copalyl-diphosphate diphosphate-lyase (cyclizing)
R06303 15 Copalyl-diphosphate diphosphate-lyase (cyclizing)
R06304 15 Copalyl-diphosphate diphosphate-lyase (cyclizing)
R06314 15
R06315 15
R06366 15 Aldehyde:NAD+ oxidoreductase
R06372 15 Carvone reductase
R06399 15 limonene-1,2-diol:(acceptor) 2-oxidoreductase
R06466 15
R06469 15
R06471 15
R06603 15
R06854 15
R06974 15 glycinamide ribonucleotide transformylase
R07132 15 D-galactose:NADP+ 1-oxidoreductase
R07145 15 L-iditol:NAD+ 2-oxidoreductase
R07148 15 D-threo-aldose:NAD+ 1-oxidoreductase
R07269 15
di-trans,poly-cis-decaprenyl-diphosphate:isopentenyl-diphosphateundecaprenylcistransferase
R07270 15 prephytoene
diphosphate:geranylgeranyl-diphosphategeranylgeranyltransferase
R07343 15 myo-inositol-phosphate phosphohydrolase
R00058 16 1,2-Benzenediol:oxygen oxidoreductase
R00080 16 Catechol:oxygen oxidoreductase (dimerizing)
R00159 16 UTP diphosphohydrolase
R00286 16 UDPglucose:NAD+ oxidoreductase
R00287 16 UDPglucose pyrophosphohydrolase
R00289 16 UTP:alpha-D-glucose-1-phosphate uridylyltransferase
R00291 16 UDPglucose 4-epimerase
R00293 16 UDPglucose 4,6-hydro-lyase
R00414 16 UDP-N-acetyl-D-glucosamine 2-epimerase
R00415 16 UTP:N-acetyl-alpha-D-glucosamine-1-phosphate uridylyltransferase
R00502 16 UTP:alpha-D-hexose-1-phosphate uridylyltransferase
R00571 16 UTP:ammonia ligase(ADP-forming)
R00573 16 UTP:ammonia ligase(ADP-forming)
R00662 16 Uridine triphosphate pyrophosphohydrolase
R00766 16 UDPglucose:D-fructose-6-phosphate 2-alpha-D-glucosyltransferase
R00806 16 UDPglucose:D-fructose 2-alpha-D-glucosyltransferase
R00814 16 trans-1,2-dihydrobenzene-1,2-diol:NADP+ oxidoreductase
R00816 16 Catechol:oxygen 2,3-oxidoreductase(decyclizing)
R00817 16 Catechol:oxygen 1,2-oxidoreductase(decyclizing)
R00818 16 salicylate,NADH:oxygen oxidoreductase
(1-hydroxylating,decarboxylating)
R00819 16 Benzoate,NADH:oxygen oxidoreductase
(1,2-hydroxylating,decarboxylating)
R00820 16 1,6-dihydroxycyclohexa-2,4-diene-1-carboxylate:NAD+
oxidoreductase(decarboxylating)
R00823 16 Anthranilate,NADH:oxygen oxidoreductase
(1,2-hydroxylating,deaminating, decarboxylating)
R00828 16 2-nitrophenol,NADPH:oxygen 2-oxidoreductase
(2-hydroxylating,nitrite-forming)
R00871 16 D-Fructose:NADP+ 5-oxidoreductase
R00955 16 UDPglucose:alpha-D-galactose-1-phosphate uridylyltransferase
R00965 16 Orotidine-5'-phosphate carboxy-lyase
R00967 16 UTP:uridine 5'-phosphotransferase
R00980 16 Anthranilate,NADPH:oxygen oxidoreductase
(3-hydroxylating,deaminating)
R00989 16 Malonyl-CoA:anthranilate N-malonyltransferase
R00990 16 2-Aminobenzoate carboxy-lyase
R00991 16
R01073 16
N-(5-Phospho-D-ribosyl)anthranilate:pyrophosphatephosphoribosyl-transferase
R01204 16 Acetyl-CoA:D-glucosamine N-acetyltransferase
R01304 16 UDPglucose:4-hydroxybenzoate 4-O-beta-D-glucosyltransferase
R01373 16 Prephenate hydro-lyase (decarboxylating)
R01380 16 UTP:1-phospho-alpha-D-glucuronate uridylyltransferase
R01381 16 UTP:1-phospho-alpha-D-glucuronate uridylyltransferase
R01666 16 ATP:deoxycitidine 5'-phosphotransferase
R01678 16 Lactose galactohydrolase
R01679 16 Lactose 6-phosphate galactohydrolase
R01722 16 UDPglucose:nicotinate N-glucosyltransferase
R01728 16 Prephenate:NAD+ oxidoreductase(decarboxylating)
R01731 16 L-Aspartate:2-oxoglutarate aminotransferase
R01804 16 N-Acetylneuraminate pyruvate-lyase (pyruvate-phosphorylating)
R01805 16 N-Acetylneuraminate 9-phosphate phosphohydrolase
R01811 16 N-Acetylneuraminate pyruvate-lyase
R01961 16 ATP:D-glucosamine phosphotransferase
R01962 16
R02402 16 Glutarate:CoA ligase (ADP-forming)
R02411 16
1-alpha-D-Galactosyl-myo-inositol:sucrose6-alpha-D-galactosyltransferase
R02485 16 Deoxycytidine aminohydrolase
R02705 16 ATP:N-acyl-D-mannosamine 6-phosphotransferase
R02707 16
R02737 16 UDPglucose:D-glucose-6-phosphate 1-alpha-D-glucosyltransferase
R02781 16 L-Glutamine:2,4,6/3,5-pentahydroxycyclohexanone aminotransferase
R02782 16 2,4,6/3,5-Pentahydroxycyclohexanone hydro-lyase
R02942 16 Acetylsalicylate O-acetylhydrolase
R02990 16 Succinyl-CoA:3-oxoadipate CoA-transferase
R03033 16 D-Galactonate hydro-lyase
R03034 16 D-Galactono-1,4-lactone hydroxyacylhydrolase
R03037 16 Isochorismate pyruvate-hydrolase
R03247 16 Gallate carboxy-lyase
R03307 16 2-Carboxy-2,5-dihydro-5-oxofuran-2-acetate lyase (decyclizing)
R03308 16 3-Carboxy-2,5-dihydro-5-oxofuran-2-acetate lyase (decyclizing)
R03384 16 ATP:1-amino-1-deoxy-scyllo-inositol 4-phosphotransferase
R03421 16 N4-(beta-N-Acetyl-D-glucosaminyl)-L-asparagine amidohydrolase
R03616 16 Galactosylglycerol galactohydrolase
R03689 16
R03690 16
R03765 16
R03778 16 Octanoyl-CoA:acetyl-CoA C-acyltransferase
R04161 16 (S)-4-Hydroxymandelate racemase
R04234 16 D-4-Hydroxyphenylglycine:2-oxoglutarate aminotransferase
R04296 16 UDPglucose:(S)-4-hydroxymandelonitrile beta-D-glucosyltransferase
R04453 16
4-Carboxy-2-hydroxy-cis,cis-muconate-6-semialdehyde:NADP+6-oxidoreductase
R04463 16 5'-Phosphoribosylformylglycinamide:L-glutamine
amido-ligase(ADP-forming)
R04488 16
R04489 16 2-Hydroxy-2-hydropyrone-4,6-dicarboxylate lyase (decyclizing)
R04786 16
R05067 16
R05086 16 O-Phospho-4-hydroxy-L-threonine phospho-lyase (adding water)
R05130 16
R05250 16
R05326 16
beta-D-Galactopyranosyl-(13)-N-acetyl-D-hexosamine:phosphategalactosyltransferase
R05553 16 4-amino-4-deoxychorismate pyruvate-lyase
R05640 16 Lanosterol,NADPH:oxygen oxidoreductase (14-methyl cleaving)
R05647 16
R05659 16
R05681 16 NAD-dependent threonine 4-phosphate dehydrogenase
R05769 16 UDP-glucose:hydroquinone-O-b-D-glucosyltransferase
R06291 16 ent-kaur-16-ene,NADPH:oxygen oxidoreductase (hydroxylating)
R06367 16 perillic acid:CoA ligase (ADP-forming)
R06381 16
R06400 16 (1S,4R)-1-hydroxy-2-oxolimonene, NADPH:oxygen oxidoreductase
R06501 16
R06594 16
R06602 16
R06847 16 shikimate:NAD+ 3-oxidoreductase
R06860 16
isochorismate:2-oxoglutarate:cyclodienyltransferase(decarboxylating,pyruvate-forming)
R07276 16 L-arogenate:2-oxoglutarate aminotransferase
R00039 17 Raffinose:raffinose alpha-D-galactosyltransferase
R00042 17 4-Hydroxyphenylpyruvate:oxygen oxidoreductase (decarboxylating)
R00053 17 Tannin acylhydrolase
R00416 17 UTP:N-acetyl-alpha-D-glucosamine-1-phosphate uridylyltransferase
R00418 17 UDP-N-acetyl-D-glucosamine 4-epimerase
R00420 17 UDP-N-acetyl-D-glucosamine 2-epimerase
R00421 17 UDP-N-acetyl-D-glucosamine:NAD+ 6-oxidoreductase
R00422 17
R00423 17
R00501 17
R00503 17 UDPgalactose:D-glucose 4-beta-D-galactosyltransferase
R00504 17 UDPgalactose:UDP-N-acetyl-D-glucosamine
galactosephosphotransferase
R00505 17 UDP-D-galactopyranose furanomutase
R00515 17 CTP pyrophosphohydrolase
R00568 17 CTP aminohydrolase
R00569 17 CTP diphosphohydrolase
R00570 17 ATP:nucleoside-diphosphate phosphatransferase
R00572 17 CTP:pyruvate O2-phosphotransferase
R00574 17 CTP pyriphosphate-lyase (cyclizing)
R00660 17
Phosphoenolpyruvate:UDP-N-acetyl-D-glucosamine1-carboxyvinyl-transferase
R00688 17 L-phenylalanine:NAD+ oxidoreductase (deaminating)
R00691 17 L-Arogenate hydro-lyase (decarboxylating)
R00692 17 L-Phenylalanine(L-histidine):pyruvate aminotransferase
R00694 17 L-Phenylalanine:2-oxoglutarate aminotransferase
R00695 17 L-Aspartate:phenylpyruvate aminotransferase
R00732 17 L-arogenate:NAD+ oxidoreductase
R00734 17 L-Tyrosine:2-oxoglutarate aminotransferase
R00767 17 CTP:D-fructose-6-phosphate 1-phosphotransferase
R00809 17 UDPgalactose:sucrose 6F-alpha-D-galactosyltransferase
R00821 17 2,3-Dihydroxybenzoate carboxy-lyase
R00829 17 Succinyl-CoA:acetyl-CoA C-acyltransferase
R00853 17 UDPgalactose:sn-glycerol-3-phosphate
2-alpha-D-galactosyltransferase
R00854 17 UDPgalactose:sn-glycerol-3-phosphate
1-alpha-D-galactosyltransferase
R00856 17 CTP:sn-glycerol-3-phosphate cytidylyltransferase
R00956 17 CTP:D-glucose-1-phosphate cytidylyltransferase
R01103 17 Raffinose galactohydrolase
R01117 17 CTP:N-acylneuraminate cytidylyltransferase
R01192 17 UDPgalactose:myo-inositol 1-alpha-D-galactosyltransferase
R01205 17 UDPgalactose:N-acetyl-D-glucosamine 4-beta-D-galactosyltransferase
R01295 17 benzoate,NADPH:oxygen oxidoreductase(4-hydroxylating)
R01370 17 Phenyllactate:NAD+ oxidoreductase
R01372 17 Phenylpyruvate:oxygen oxidoreductase
(hydroxylating,decarboxylating)
R01375 17 L-Glutamine:phenylpyruvate aminotransferase
R01377 17 Phenylpyruvate carboxy-lyase
R01378 17 Phenylpyruvate keto-enol-isomerase
R01384 17 UDP-D-glucuronate carboxy-lyase
R01385 17 UDPglucuronate 4-epimerase
R01386 17
R01387 17 UDPglucuronate 5'-epimerase
R01425 17 Benzoylagmatine amidohydrolase
R01505 17 2,3-dihydro-2,3-dihydroxybenzoate:NAD+ oxidoreductase
R01506 17 2,3-Dihydroxybenzoate:oxygen 2,3-oxidoreductase (decyclizing)
R01507 17 2,3-Dihydroxybenzoate:oxygen 3,4-oxidoreductase (decyclizing)
R01509 17 2,3-Dihydroxybenzoate:L-serine ligase
R01544 17 2-amino-2-deoxy-D-gluconate ammonia-lyase
R01582 17 D-Phenylalanine:2-oxoglutarate aminotransferase
R01806 17 Acetyl-CoA:N-acetylneuraminate 4-O-acetyltransferase
R01807 17 Acetyl-CoA:N-acetylneuraminate 7-O-acetyltransferase
R01808 17 Acetyl-CoA:N-acetylneuraminate 9-O-acetyltransferase
R01810 17 N-Acyl-O-acetylneuraminate O-acetylesterase
R01846 17 CTP:Sedoheptulose 7-phosphate 1-phosphotransferase
R01860 17 4-Aminobenzoate carboxy-lyase
R02038 17 CTP:ethanolamine-phosphate cytidylyltransferase
R02387 17 Acetyl-CoA:arylamine N-acetyltransferase
R02388 17 UDPglucose:arylamine N-D-glucosyltransferase
R02410 17 Raffinose fructohydrolase
R02412 17 ATP:shikimate 3-phosphotransferase
R02414 17 Shikimate:NADP+ 5-oxidoreductase
R02521 17 4-Hydroxyphenylpyruvate:oxygen
oxidoreductase(hydroxylating,decarboxylating)
R02561 17 4-aminobenzoate,NADH:oxygen oxidoreductase
(1-hydroxylating,decarboxylating)
R02604 17
R02762 17 2-Hydroxymuconate semialdehyde:NAD+ 6-oxidoreductase
R02763 17
R02921 17 CTP:D-ribitol-5-phosphate cytidylyltransferase
R03097 17
R03237 17 CTP:D-Tagatose 6-phosphate 1-phosphotransferase
R03297 17 UDPglucose:gallate beta-D-glucosyltransferase
R03317 17 UDP-N-acetyl-D-mannosamine:NAD+ 1-oxidoreductase
R03336 17 4-hydroxyphenyllactate:NAD+ oxidoreductase
R03337 17 (R)-3-(4-hydroxyphenyl)lactate:NAD+ 2-oxidoreductase
R03341 17 4-hydroxyphenylpyruvate carboxy-lyase
R03342 17 3-(4-Hydroxyphenyl)pyruvate keto-enol-isomerase
R03351 17 CTP:3-deoxy-D-manno-octulosonate cytidylyltransferase
R03387 17 ATP:2-dehydro-3-deoxy-galactonokinase
R03418 17 1-alpha-D-Galactosyl-myo-inositol:raffinose galactosyltransferase
R03470 17 4-Carboxymuconolactone carboxy-lyase
R03477 17
L-Arginine:1-amino-1-deoxy-scyllo-inositol-4-phosphateamindinotransferase
R03509 17 N-(5-Phospho-beta-D-ribosyl)anthranilate ketol-isomerase
R03549 17 Gallate:oxygen 3,4-oxidoreductase (decyclizing)
R03550 17 Gallate:oxygen 4,5-oxidoreductase (decyclizing)
R03551 17
R03879 17
R03959 17 2,5-Dihydro-5-oxofuran-2-acetate lyase (decyclizing)
R04031 17
R04208 17 2-(Formamido)-N1-(5-phosphoribosyl)acetamidine
cyclo-ligase(ADP-forming)
R04247 17 CTP:ethanolamine-phosphate cytidylyltransferase
R04278 17 2-Hydroxy-2-hydropyrone-4,6-dicarboxylate:NAD+ 6-oxidoreductase
R04299 17
R04399 17
R04417 17
R04668 17
R04669 17
R04743 17 (S)-Hydroxydecanoyl-CoA:NAD+ oxidoreductase
R04787 17
R04804 17 delta8,24-Cholestadien-3beta-ol delta7-delta8-isomerase
R05087 17
R05249 17 Resorcinol,NADPH:oxogen oxidoreductase (2-hydroxylating)
R05280 17
R05621 17
R05633 17 CTP: 2-C-Methyl-D-erythritol 4-phosphate cytidylyltransferase
R05639 17 4,4-dimethyl-5a-cholesta-8,24-dien-3b-ol:NADP+ D14-oxidoreductase
R05660 17
R05729 17 alkene,NADH:oxygen oxidoreductase
R05730 17 alkene,NADH:oxygen oxidoreductase
R05778 17 4-hydroxyphenylpyruvate:oxygen oxidoreductase (decarboxylating)
R06292 17 ent-Kaur-16-ene,NADPH:oxygen oxidoreductase (hydroxylating)
R06369 17 2-hydroxy-4-isopropenylcyclohexane-1-carboxyl-CoA hydro-lyase
R06632 17
R06757 17
R06989 17 2,5-Dihydro-5-oxofuran-2-acetate lyase (decyclizing)
R07188 17 benzoate,NADH:oxygen oxidoreductase (1,2-hydroxylating)
R07194 17 alkene,NADH:oxygen oxidoreductase
R07406 17
R00007 18 4-Hydroxy-4-methyl-2-oxoglutarate pyruvate-lyase
R00031 18 1,2-Benzenediol:oxygen oxidoreductase
R00049 18
1-O-Galloyl-beta-D-glucose:1-O-galloyl-beta-D-glucoseO-galloyltransferase
R00350 18 4-Hydroxy-4-carboxymethyl-2-oxoglutarate pyruvate-lyase
R00510 18 Cytidine-5'-monophosphate phosphoribo(deoxyribo)hydrolase
R00511 18 Cytidine-5'-monophosphate phosphohydrolase
R00512 18 ATP:CMP phosphotransferase
R00514 18 CDP diphosphohydrolase
R00689 18 L-Phenylalanine:oxygen oxidoreductase (deaminating)
R00690 18 L-Phenylalanine:oxygen 2-oxidoreductase (decarboxylating)
R00693 18 Acetyl-CoA:L-phenylalanine N-acetyltransferase
R00697 18 L-Phenylalanine ammonia-lyase
R00698 18 Donor:hydrogen-peroxide oxidoreductase
R00699 18 L-Phenylalanine carboxy-lyase
R00728 18 L-Tyrosine phenol-lyase (deaminating)
R00729 18 L-Tyrosine:oxygen oxidoreductase (deaminating)
R00730 18 L-Tyrosine,NADPH:oxygen oxidoreductase (N-hydroxylating)
R00731 18 L-Tyrosine:oxygen oxidoreductase
R00736 18 L-Tyrosine carboxy-lyase
R00737 18 L-Tyrosine ammonia-lyase
R00739 18 L-Tyrosine 2,3-aminomutase
R00813 18
cis-1,2-dihydroxycyclohexa-3,5-diene-1-carboxylate:NAD+oxidoreductase
R00855 18 CDPglycerol phosphoglycerohydrolase
R01064 18
2-Dehydro-3-deoxy-D-galactonate-6-phosphateD-glyceraldehyde-3-phosphate-lyase
R01101 18 alpha-D-Glucoside glucohydrolase
R01120 18
R01471 18 UTP:alpha-D-xylose-1-phosphate uridylyltransferase
R01473 18 UDP-L-arabinose 4-epimerase
R01474 18
R01537 18
R02426 18 CDPglucose 4,6-hydro-lyase
R02536 18 Phenylacetaldehyde:NAD+ oxidoreductase
R02563 18 CDPethanolamine:L-serine ethanolaminephosphotransferase
R02611 18 Phenylethylalcohol:NAD+ oxidoreductase
R02634 18
R02636 18 UDP-D-galacturonate carboxy-lyase
R02695 18 4-Hydroxyphenylacetaldehyde:NAD+ oxidoreductase
R02991 18 4-Carboxymethylbut-3-en-4-olide enol-lactonohydrolase
R03092 18
R03094 18 UDPglucose:indole-3-acetate beta-D-glucosyltransferase
R03095 18 Indoleacetate:L-lysine ligase (ADP-forming)
R03191 18 UDP-N-acetylmuramate:NADP+ oxidoreductase
R03358 18 Octopamine hydro-lyase (deaminating)
R03359 18 1-(4-Hydroxyphenyl)-2-(methylamino)ethanol hydro-lyase
R03460 18
Phosphoenolpyruvate:3-phosphoshikimate5-O-(1-carboxyvinyl)-transferase
R03472 18
R03496 18 1-Guanidino-1-deoxy-scyllo-inositol-4-phosphate 4-phosphohydrolase
R03508 18
1-(2-Carboxyphenylamino)-1-deoxy-D-ribulose-5-phosphatecarboxy-lyase(cyclizing)
R03634 18
R03635 18 Stachyose fructohydrolase
R03903 18 Acetyl-CoA:D-amino-acid N-acetyltransferase
R03966 18
R04209 18 1-(5-Phospho-D-ribosyl)-5-amino-4-imidazolecarboxylate
carboxy-lyase
R04260 18 2-Oxo-2,5-dihydrofuran-5-acetate delta3-delat2-isomerase
R04277 18 2-Pyrone-4,6-dicarboxylate lactonohydrolase
R04280 18 3-O-Methylgallate:oxygen 4,5-oxidoreductase (decyclizing)
R04289 18
R04304 18 4-Hydroxyphenylethanol:NAD+ oxidoreductase
R04329 18
R04482 18 4-Carboxy-2-oxo-3-hexenedioate
delta2,delta4-2-oxo,delta3-isomerase
R04531 18
UDPgalactose:beta-D-galactosyl-1,4-N-acetyl-D-glucosamine3-alpha-D-galactosyltransferase
R04532 18
CMP-N-acetylneuraminate:beta-D-galactosyl-1,4-N-acetyl-beta-D--glucosamine
alpha-2,6-N-acetylneuraminyltransferase
R04671 18 4alpha-Methylcholesta-8-en-3beta-ol delta7-delta8-isomerase
R04744 18 (S)-Hydroxydecanoyl-CoA hydro-lyase
R04798 18
R05450 18
R05634 18 ATP: 4-(Cytidine
5'-diphospho)-2-C-methyl-D-erythritol2-phosphotransferase
R05661 18
R05703 18 lanosterol D24-reductase
R05838 18 pyridoxine 5'-phosphate synthase
R06293 18 ent-Kaur-16-ene,NADPH:oxygen oxidoreductase (hydroxylating)
R06626 18
R06758 18
R06762 18
R06894 18
R06990 18 2-Oxo-2,5-dihydrofuran-5-acetate delta3-delat2-isomerase
R07404 18 5-amino-1-(5-phospho-D-ribosyl)imidazole:carbon-dioxide
ligase(ADP-forming)
R00045 19 1,2-Benzenediol:oxygen oxidoreductase
R00278 19 Pyridoxine 5-phosphate:oxygen oxidoreductase (deaminating)
R00513 19 ATP:cytidine 5'-phosphotransferase
R00516 19 UTP:cytidine 5'-phosphotransferase
R00815 19 phenol,NADPH:oxogen oxidoreductase (2-hydroxylating)
R00974 19 Cytosine aminohydrolase
R01238 19 4-Hydroxybenzoate carboxy-lyase
R01240 19 UDPglucose:phenol beta-D-glucosyltransferase
R01241 19
R01308 19
R01426 19
R01714 19 5-O-(1-Carboxyvinyl)-3-phosphoshikimate phosphate-lyase
R01878 19 Cytidine aminohydrolase
R01911 19 pyridoxine-5'-phosphate phosphohydrolase
R01980 19 ATP:D-galacturonate 1-phosphotransferase
R02075 19 3,4-Dihydroxy-L-phenylalanine:oxygen
4,5-oxidoreductase(recyclizing)
R02076 19 3,4-Dihydroxy-L-phenylalanine:oxygen
2,3-oxidoreductase(recyclizing)
R02077 19 3,4-Dihydroxy-L-phenylalanine:2-oxoglutarate aminotransferase
R02078 19 L-Tyrosine,L-dopa:oxygen oxidoreductase
R02079 19 3,4-Dihydroxy-L-phenylalanine ammonia-lyase
R02080 19 3-Hydroxy-L-tyrosine carboxy-lyase
R02137 19 Cytidine ribohydrolase
R02252 19 Phenylpropanoate:NAD+ delta2-oxidoreductase
R02253 19 trans-cinnamate,NADPH:oxygen oxidoreductase (4-hydroxylating)
R02254 19 trans-Cinnamate,NADPH:oxygen oxidoreductase (2-hydroxylating)
R02256 19 UDPglucose:trans-cinnamate beta-D-glucosyltransferase
R02296 19 Cytidine:orthophosphate alpha-D-ribosyltransferase
R02340 19 (1S,2R)-1-C-(indol-3-yl)glycerol
3-phosphateD-glyceraldehyde-3-phosphate-lyase
R02371 19 dCTP:cytidine 5'-phosphotransferase
R02372 19 dUTP:cytidine 5'-phosphotransferase
R02382 19 Tyramine:oxygen oxidoreductase(deaminating)(flavin-containing)
R02383 19 Monophenol,L-dopa:oxygen oxidoreductase
R02540 19 2-Phenylacetamide amidohydrolase
R02613 19 Phenethylamine:oxygen oxidoreductase
(deaminating)(copper-containing)
R02722 19 L-Serine hydro-lyase (adding indoleglycerol-phosphate)
R02817 19 Serine-phosphoethanolamine ethanolaminephosphohydrolase
R02950 19 4-Coumarate:oxygen oxidoreductase
R02951 19 UDPglucose:trans-4-hydroxycinnamate 4-O-beta-D-glucosyltransferase
R02952 19
R03079 19
R03193 19 UDP-N-acetylmuramate:L-alanine ligase (ADP-forming)
R03310 19 5alpha-cholest-7-en-3beta-ol, NADH:oxygen 5-oxidoreductase
R03353 19 5alpha-Cholest-7-en-3beta-ol delta7-delta8-isomerase
R03391 19 CDP-4-dehydro-3,6-dideoxy-D-glucose:NAD+ 3-oxydoreductase
R03471 19 ATP:4-amino-5-hydroxymethyl-2-methylpyrimidine
5-phosphotransferase
R04215 19 CTP:N-acylneuraminate cytidylyltransferase
R04328 19
R04460 19 L-tyrosine,NADPH:oxygen oxidoreductase (N-hydroxylating)
R04591 19 1-(5-Phosphoribosyl)-5-amino-4-carboxyimidazole:L-aspartate
ligase(ADP-forming)
R04753 19 trans-Dec-2-enoyl-CoA reductase
R04781 19 4-Carboxy-4-hydroxy-2-oxoadipate hydro-lyase
R05083 19
R05378 19 2-Deoxy-5-keto-D-gluconic acid 6-phosphate
Dihydroxyacetonephosphate-lyase
R05487 19
R05549 19
R05637 19 2-Phospho-4-(cytidine
5'-diphospho)-2-C-methyl-D-erythritolCMP-lyase (cyclizing)
R06294 19 ent-Kaur-16-en-19-oate,NADPH:oxygen oxidoreductase (hydroxylating)
R06744 19
R06759 19
R06783 19 trans-Cinnamate,NADH:oxygen oxidoreductase (2,3-hydroxylating)
R06960 19
R07189 19 trans-cinnamate,NADPH:oxygen oxidoreductase (2-hydroxylating)
R07301 19 (S)-N-acetylphenylethylamine:H2O hydrolase
R07405 19 5-carboxyamino-1-(5-phospho-D-ribosyl)imidazole carboxymutase
R00173 20 pyridoxal-5'-phosphate phosphohydrolase
R00673 20 L-Tryotophan indole-lyase (deaminating)
R00674 20 L-Serine hydro-lyase (adding indoleglycerol-phosphate)
R00675 20 L-Tryptophan:NAD+ oxidoreductase (deaminating)
R00677 20 L-Tryptophan:oxygen oxidoreductase (deaminating)
R00678 20 L-tryptophan:oxygen 2,3-oxidoreductase (decyclizing)
R00679 20 L-Tryptophan:oxygen 2-oxidoreductase(decarboxylating)
R00681 20 L-Tryptophan:oxygen 2'-oxidoreductase (side-chain-cleaving)
R00682 20 L-Tryptophanamide amidohydrolase
R00684 20 L-Tryptophan:2-oxoglutarate aminotransferase
R00685 20 L-Tryptophan decarboxy-lyase
R01020 20
R01147 20 Pyridoxamine-5'-phosphate:2-oxoglutarate aminotransferase
R01376 20 L-Tryptophan:phenylpyruvate aminotransferase
R01451 20 Cholesterol:NAD+ delta7-oxidoreductase
R01580 20 Pyridoxamine-5'-phosphate:2-oxoglutarate aminotransferase
R01657 20 Dimethylallyl-diphosphate:L-tryptophan dimethylallyltransferase
R01708 20 Pyridoxine:NADP+ 4-oxidoreductase
R01711 20 Pyridoxine:oxygen oxidoreductase (deaminating)
R01909 20 ATP:pyridoxal 5'-phosphotransferase
R01910 20 Primary alcohol:(acceptor) oxidoreductase
R01912 20 UDPglucose:pyridoxine 5'-O-beta-D-glucosyltransferase
R02338 20 Indole:oxygen 2,3-oxidoreductase (decyclizing)
R02339 20
R02535 20 3,4-Dihydroxyphenetylamine,ascorbate:oxygen
oxidoreductase(beta-hydroxylating)
R02783 20 UDP-N-acetylmuramoyl-L-alanine:D-glutamate ligase(ADP-forming)
R03311 20
R03365 20 3,4-Dihydroxy-trans-cinnamate:oxygen
3,4-oxidoreductase(decyclizing)
R03367 20
R03373 20 4-Hydroxyphenyllactate:NAD+ oxidoreductase
R03709 20 3-(2-Hydroxyphenyl)propanoate:NAD+ oxidoreductase
R03710 20 UDPglucose:trans-2-hydroxycinnamate O-beta-D-glucosyltransferase
R04084 20 3,4-Dihydroxyphenylacetaldehyde hydro-lyase (adding dopamine)
R04265 20
R04300 20
4-(2-Aminoethyl)-1,2-benzenediol:oxygenoxidoreductase(deaminating)(flavin-containing)
R04305 20 4-Hydroxyphenylacetaldehyde hydro-lyase (adding dopamine)
R04409 20
1-O-trans-Cinnamoyl-beta-D-glucopyranose:alcoholO-cinnamoyltransferase
R04410 20
1-O-trans-Cinnamoyl-beta-D-glucopyranose:alcoholO-cinnamoyltransferase
R04509 20 ATP:4-amino-2-methyl-5-phosphomethylpyrimidine phosphotransferase
R04559 20
1-(5'-Phosphoribosyl)-5-amino-4-(N-succinocarboxamide)-imidazoleAMP-lyase
R04598 20 3,4-Dihydroxy-L-phenylalanine:oxygen
4,5-oxidoreductase(recyclizing)
R04600 20 3,4-Dihydroxy-L-phenylalanine:oxygen
2,3-oxidoreductase(recyclizing)
R04742 20 Decanoyl-CoA:acetyl-CoA C-acyltransferase
R05061 20
1-O-trans-Cinnamoyl-beta-D-glucopyranose:alcoholO-cinnamoyltransferase
R05317 20 L-Tryptophan:oxygen alpha,beta-oxidoreductase
R05840 20
R06295 20 ent-Kaur-16-en-19-oate,NADPH:oxygen oxidoreductase (hydroxylating)
R06296 20 ent-Kaur-16-en-19-oate,NADPH:oxygen oxidoreductase (hydroxylating)
R06782 20 3-phenylpropanoate,NADH:oxygen oxidoreductase (2,3-hydroxylating)
R06785 20
R06961 20
R07190 20 L-tyrosine,NADPH:oxygen oxidoreductase (N-hydroxylating)
R07403 20
R00174 21 ATP:pyridoxal 5'-phosphotransferase
R00277 21 Pyridoxamine-5'-phosphate:oxygen oxidoreductase (deaminating)
R01019 21
R01146 21
R01452 21
R01453 21
R01454 21 Cholesterol:oxygen oxidoreductase (side-chain-cleaving)
R01459 21 Cholesterol:oxygen oxidoreductase
R01460 21 Cholesteryl-beta-D-glucoside glucohydrolase
R01463 21 Cholesterol,NADPH:oxygen oxidoreductase (7alpha-hydroxylating)
R01707 21 Pyridoxal:NAD+ 4-oxidoreductase
R01709 21 Pyridoxal:oxygen 4-oxidoreductase
R01710 21 Pyridoxamine:oxygen oxidoreductase (deaminating)
R01712 21 Pyridoxamine:pyruvate aminotransferase
R01713 21 Pyridoxamine:oxaloacetate aminotransferase
R01873 21 Quinate:pyrroloquinoline-quinone 5-oxidoreductase
R01959 21 N-Formyl-L-kynurenine amidohydrolase
R01971 21 Indolelactate:NAD+ oxidoreductase
R01974 21 Indol-3-yl-pyruvate carboxy-lyase
R02173 21 Tryptamine:oxygen oxidoreductase(deaminating)(flavin-containing)
R02415 21 Shikimate:pyrroloquinoline-quinone 5-oxidoreductase
R02494 21 pyridoxamine-5'-phosphate phosphohydrolase
R02532 21
4-[(1R)-2-Amino-1-hydroxyethyl]-1,2-benzenediol:oxygenoxidoreductase(deaminating)(flavin-containing)
R02723 21
R02785 21 UDP-N-acetylmuramoyl-L-alanyl-D-glutamate:L-lysine
ligase(ADP-forming)
R02786 21 UDP-N-acetylmuramoyl-L-alanyl-D-glutamate:L-lysine
ligase(ADP-forming)
R02788 21
UDP-N-acetylmuramoyl-L-alanyl-D-glutamate:meso-2,6-diaminoheptanedioate
ligase (ADP-forming)
R03096 21 Indole-3-acetamide amidohydrolase
R03369 21
3-(2-hydroxyphenyl)propanoate,NADH2:oxygenoxidoreductase(3-hydroxylating)
R03936 21 Formylkynurenine hydrolase
R04024 21 Acetyl-CoA:N-hydroxyarylamine O-acetyltransferase
R04045 21
R04266 21 CDP-3,6-dideoxy-D-glucose 2-epimerase
R04306 21
R04378 21
1-(5'-Phosphoribosyl)-5-amino-4-imidazolecarboxamide:pyrophosphatephosphoribosyltransferase
R04686 21
R04741 21 (S)-3-Hydroxydodecanoyl-CoA:NAD+ oxidoreductase
R05198 21
R05383 21 (hydroxyamino)benzene hydroxymutase
R05728 21 4-hydroxyphenylacetaldehyde oxime, NADPH2:oxygen oxidoreductase
R05839 21 pyridoxamine:2-oxoglutarate aminotransferase
R06048 21
R06297 21 ent-Kaur-16-en-19-oate,NADPH:oxygen oxidoreductase (hydroxylating)
R06784 21
R06788 21
R06962 21
R06975 21
5-formaminoimidazole-4-carboxamide-1-beta-D-ribofuranosyl5'-monophosphate
synthetase
R07207 21 cholesterol,NADPH:oxygen oxidoreductase (24-hydroxylating)
R07353 21
6-(2-Amino-2-carboxyethyl)-7,8-dioxo-7,8-dihydroquinoline-2,4-dicarboxylate:oxygen
oxidoreductase (cyclizing)
R07421 21
R00074 22 2-Aminophenol:oxygen oxidoreductase
R00983 22 2,3-Dihydroxyindole:oxygen 2,3-oxidoreductase (decyclizing)
R00987 22 L-Kynurenine hydrolase
R00988 22 N-Formylanthranilate amidohydrolase
R01127 22 IMP 1,2-hydrolase (decyclizing)
R01956 22 L-Kynurenine:2-oxoglutarate aminotransferase
R01957 22 L-Kynurenine:glyoxylote aminotransferase (cyclizing)
R01960 22 L-Kynurenine,NADPH:oxygen oxidoreductase (3-hydroxylating)
R02493 22 ATP:pyridoxal 5'-phosphotransferase
R02609 22 5beta-Cholestan-3-one:NADP+ 4,5-oxidoreductase
R02610 22 5alpha-cholestan-3-one:NADP+ delta7-oxidoreductase
R02669 22
R02678 22 Indole-3-acetaldehyde:NAD+ oxidoreductase
R02679 22 indole-3-ethanol:NAD+ oxidoreductase
R02681 22 indole-3-acetaldehyde:oxygen oxidoreductase
R02708 22 4-hydroxyphenylacetonitrile,NADPH:oxygen
oxidoreductase(2-hydroxylating)
R02709 22 UDPglucose:4-hydroxymandelonitrile glucosyltransferase
R02992 22 4-Pyridoxolactone lactonohydrolase
R02993 22
R03811 22
R04170 22 (S)-3-Hydroxydodecanoyl-CoA hydro-lyase
R04263 22 cholest-5-ene-3beta,7alpha-diol:NAD+ 3-oxidoreductase
R04376 22
R04572 22
UDP-N-acetylmuramoyl-L-alanyl-D-glutamyl-L-lysine:alanyl-D-alanineligase
(ADP-forming)
R04573 22
UDP-N-acetylmuramoyl-L-alanyl-D-glutamyl-L-lysine:alanyl-D-alanineligase
(ADP-forming)
R04617 22
UDP-N-acetylmuramoyl-L-alanyl-D-glutamyl-meso-2,6-diaminoheptanedioate:D-alanyl-D-alanine
ligase(ADP-forming)
R04792 22
R04793 22
R04853 22 20alpha-Hydroxycholesterol,hydrogen-donor:oxygen
oxidoreductase(17-alpha-hydroxylating)
R04854 22 20alpha-Hydroxycholesterol:oxygen
oxidoreductase(side-chain-cleaving)
R04855 22 22beta-Hydroxycholesterol:oxygen
oxidoreductase(side-chain-cleaving)
R04880 22 3,4-Dihydroxyphenylethyleneglycol:NAD+ oxidoreductase
R04882 22 3,4-Dihydroxymandelaldehyde:NAD+ oxidoreductase
R04915 22 Quinoline-3,4-diol 2,4-dioxygenase (carbon monoxide-forming)
R04998 22 beta-D-Glucosyl-2-coumarinate glucohydrolase
R05405 22
R05719 22 3-hydroxy-1H-quinolin-4-one 2,4-dioxygenase (CO-forming)
R06322 22 (gibberellin-44),2-oxoglutarate:oxygen oxidoreductase
R06789 22
R06964 22
R07208 22
(24S)-cholest-5-ene-3beta,24-diol,NADPH:oxygenoxidoreductase(7alpha-hydroxylating)
R07422 22
R01126 23 Inosine 5'-monophosphate phosphohydrolase
R01128 23 5'-Inosinate phosphoribohydrolase
R01130 23 IMP:NAD+ oxidoreductase
R01131 23 ATP:inosine 5'-phosphotransferase
R01132 23 IMP:pyrophosphate phosphoribosyltransferase
R02665 23 3-Hydroxyanthranilate:oxygen 3,4-oxidoreductase (decyclizing)
R02666 23 3-Hydroxyanthranilate:oxygen oxidoreductase
R02668 23 3-Hydroxy-L-kynurenine hydrolase
R02670 23 Hydorogen-peroxide:hydrogen-peroxide oxidoreductase
R03445 23
R03856 23 trans-Dodec-2-enoyl-CoA reductase
R04100 23 3-cis-Dodecenoyl-CoA delta3-cis-delta2-trans-isomerase
R04171 23 3-Hydroxy-L-kynurenine:2-oxoglutarate aminotransferase
R04172 23
R04611 23
R04676 23 17alpha,20alpha-Dihydroxycholesterol:oxygen
oxidoreductase(side-chain-cleaving)
R04817 23
7alpha-Hydroxy-5beta-cholestan-3-one:(acceptor)delta4-oxidoreductase
R04826 23
7alpha-hydroxycholest-4-en-3-one,NADPH:oxygenoxidoreductase(12alpha-hydroxylating)
R04999 23
R05154 23 quinolin-4(1H)-one,NADH:oxygen oxidoreductase (3-oxygenating)
R06323 23 (gibberellin-44),2-oxoglutarate:oxygen oxidoreductase
R07423 23
R00055 24 Nucleoside:oxygen 5'-oxidoreductase
R01769 24 Hypoxanthine:oxygen oxidoreductase
R01770 24 Inosine ribohydrolase
R01863 24 inosine:orthophosphate ribosyltransferase
R02142 24 XMP:pyrophosphate phosphoribosyltransferase
R02719 24 Xanthosine 5'-phosphate phosphohydrolase
R03327 24 17alpha-Hydroxypregnenolone:NAD+ 3-oxidoreductase
R03403 24 3beta-Hydroxyandrost-5-en-17-one acetaldehyde-lyase
R03439 24 kynurenate:oxygen oxidoreductase (hydroxylating)
R03735 24 (2S,3S)-2-Hydroxytridecane-1,2,3-tricarboxylate
oxaloacetate-lyase(CoA-acylating)
R03858 24 Lauroyl-CoA:acetyl-CoA C-acyltransferase
R03859 24 3-Hydroxytetradecane-1,3,4-tricarboxylate
2-oxoglutarate-lyase(CoA-acylating)
R03954 24
R04675 24 17alpha-Hydroxypregnenolone,hydrogen-donor:oxygen
oxidoreductase(21-hydroxylating)
R04818 24 3alpha,7alpha-Dihydroxy-5beta-cholestane:NAD+
oxidoreductase(B-specific)
R04823 24
7alpha,12alpha-Dihydroxy-5beta-cholestan-3-one:(acceptor)delta4-oxidoreductase
R04907 24
3-Hydroxykynurenamine:oxygenoxidoreductase(deaminating)(flavin-containing)
R06335 24
R07426 24
R01768 25 Xanthine:NAD+ oxidoreductase
R01837 25 3beta-Hydroxyandrost-5-en-17-one:NAD+ 3-oxidoreductase
R01841 25 17alpha-Hydroxyprogesterone acetaldehyde-lyase
R02103 25 xanthine:NAD+ oxidoreductase
R02107 25 Xanthine:oxygen oxidoreductase
R02141 25
R02143 25 Xanthosine ribohydrolase
R02145 25 Guanosine aminohydrolase
R02297 25 Xanthosine:orthophosphate ribosyltransferase
R03251 25 7,8-dihydro-7,8-dihydroxykynurenate:NAD+ oxidoreductase
R03324 25 17alpha,20alpha-Dihydroxypregn-4-en-3-one:NAD+ 20-oxidoreductase
R03329 25 Steroid,reduced-adrenal-ferredoxin:oxygen
oxidoreductase(11-hydroxylating)
R03406 25 Androst-5-ene-3beta,17beta-diol:NAD+ oxidoreductase
R03408 25
R04739 25 (S)-3-Hydroxytetradecanoyl-CoA:NAD+ oxidoreductase
R04806 25 5beta-cholestane-3alpha,7alpha-diol,NADPH:oxygen
oxidoreductase(26-hydroxylating)
R04824 25
3alpha,7alpha,12alpha-Trihydroxy-5beta-cholestane:NAD+oxidoreductase
(B-specific)
R04849 25 11-Deoxycortisol delta5-delat4-isomerase
R04850 25 17alpha,21-Dihydroxypregnenolone:oxygen
oxidoreductase(11-hydroxylating)
R05822 25
R07204 25
5beta-cholestane-3alpha,7alpha-diol,NADPH:oxygenoxidoreductase(12alpha-hydroxylating)
R01228 26 ATP:inosine 5'-phosphotransferase
R01677 26 Guanosine ribohydrolase
R01836 26 Testosterone:NAD+ oxidoreductase
R01840 26
R02106 26 Urate:oxygen oxidoreductase
R02147 26 guanosine:orthophosphate ribosyltransferase
R02499 26 Testosterone delta5-delat4-isomerase
R02646 26 Urate-3-ribonucleoside:orthophosphate D-ribosyltransferase
R02840 26 Cortisol delta5-delat4-isomerase
R03252 26 7,8-Dihydroxykynurenate:oxygen 8,8a-oxidoreductase (decyclizing)
R03253 26 7,8-Dihydroxykynurenate:oxygen 8,8a-oxidoreductase (decyclizing)
R04678 26 16alpha-Hydroxyandrost-4-ene-3,17-dione delta5-delat4-isomerase
R04740 26 (S)-3-Hydroxytetradecanoyl-CoA hydro-lyase
R04805 26
R04807 26
5beta-Cholestane-3alpha,7alpha,12alpha-triol,NADPH:oxygenoxidoreductase
(26-hydroxylating)
R04857 26
R00332 27 ATP:(d)GMP phosphotransferase
R01134 27 NADH:guanosine-5'-phosphate oxidoreductase(deaminating)
R01227 27 Guanosine 5'-monophosphate phosphohydrolase
R01229 27 GMP:pyrophosphate phosphoribosyltransferase
R01676 27 Guanine aminohydrolase
R01969 27 Deoxyguanosine:orthophosphate ribosyltransferase
R02501 27
R02502 27 UDPglucuronate beta-D-glucuronosyltransferase(acceptor-unspecific)
R02834 27 Cortisol:NAD+ 11-oxidoreductase
R02837 27 Acetyl-CoA:cortisol O-acetyltransferase
R02841 27
11beta,17alpha,21-Trihydroxy-5beta-pregnane-3,20-dione:NADP+delta4-oxidoreductase
R03507 27
5beta-Cholestane-3alpha,7alpha,12alpha,26-tetraol:NAD+26-oxidoreductase
R03989 27 trans-Tetradec-2-enoyl-CoA reductase
R04506 27 3alpha,7alpha-Dihydroxy-5beta-cholestan-26-al:NAD+ oxidoreductase
R04732 27
R04759 27
R04910 27
R06063 27
R06064 27
R06601 27 5-Hydroxyisourate amidohydrolase
R00328 28 GDP phosphohydrolase
R00330 28 ATP:nucleoside-diphosphate phosphatransferase
R00336 28 Guanosine-3',5'-bis(diphosphate) 3'-pyrophosphohydrolase
R00337 28 GDPglucose glucohydrolase
R00430 28 GTP:pyruvate O2-phosphotransferase
R00431 28 GTP:oxaloacetate carboxy-lyase (transphosphorylating)
R00432 28 Succinate:CoA ligase (GDP-forming)
R00883 28 GDP:D-mannose-1-phosphate guanylyltransferase
R01517 28 GTP:3-phospho-D-glycerate 1-phosphotransferase
R01967 28 ATP:deoxyguanosine 5'-phosphotransferase
R01968 28 2'-Deoxyguanosine 5'-monophosphate phosphohydrolase
R02168 28 GDPglucose:D-glucose-6-phosphate 1-alpha-D-glucosyltransferase
R02351 28
R02405 28 Itaconate:CoA ligase (IDP-forming)
R02425 28 (S)(+)-Allantoin amidohydrolase
R02892 28 4,5alpha-dihydrocortisone:NADP+ delta4-oxidoreductase
R02893 28
17alpha,21-dihydroxy-5beta-pregnane-3,11,20-trione:NADP+delta4-oxidoreductase
R03506 28
3alpha,7alpha,12alpha-Trihydroxy-5beta-cholestan-26-al:NAD+26-oxidoreductase
R03925 28 (S)(+)-Allantoin racemase
R03991 28 myristoyl-CoA:acetylCoA C-myristoyltransferase
R04731 28 4-aminoimidazole aminohydrolase
R04761 28
R04832 28 Urocortisol:NAD+ oxidoreductase (B-specific)
R04918 28
R05321 28 n-tetradecanoyl-CoA, NADPH2:O2 oxidoreductase [11-(E)
desaturating]
R05322 28 n-tetradecanoyl-CoA, NADH:O2 oxidoreductase [11-(Z) desaturating]
R06604 28
R06605 28
R00012 29 GTP:GTP guanylyltransferase
R00335 29 GTP phosphohydrolase (vesicle-releasing)
R00424 29 GTP 7,8-8,9-dihydrolase
R00425 29 GTP 7,8-8,9-dihydrolase (pyrophosphate-forming)
R00426 29 Guanosine 5'-triphosphate pyrophosphohydrolase
R00428 29 GTP 7,8-8,9-dihydrolase
R00434 29 GTP pyrophosphate-lyase (cyclizing)
R00517 29 GTP:cytidine 5'-phosphotransferase
R00880 29 GDP-D-mannose:NAD+ 6-oxidoreductase
R00881 29 GDPmannose sugarphosphohydrolase
R00885 29 GTP:alpha-D-mannose-1-phosphate guanylyltransferase
R00888 29 GDPmannose 4,6-hydro-lyase
R00889 29 GDPmannose 3,5-epimerase
R00954 29 GTP:alpha-D-glucose-1-phosphate guanylyltransferase
R00968 29 GTP:uridine 5'-phosphotransferase
R01135 29 IMP:L-aspartate ligase (GDP-forming)
R01233 29 GDPglucose sugarphosphohydrolase
R02090 29 ATP:(d)GMP phosphotransferase
R02347 29 Estradiol-17alpha:NAD+ 17-oxidoreductase
R02352 29 Estradiol-17beta:NAD+ 17-oxidoreductase
R02354 29
R02356 29
R02358 29 UDPglucuronate beta-D-glucuronosyltransferase(acceptor-unspecific)
R02422 29 Allantoate amidinohydrolase
R02423 29 Allantoate amidinohydrolase (decarboxylating)
R02424 29 Allantoin amidohydrolase
R03087 29
R03409 29 Guanosine 3'-diphosphate 5'-triphosphate 5'-phosphohydrolase
R04026 29
R04737 29 (S)-3-Hydroxyhexadecanoyl-CoA:NAD+ oxidoreductase
R04829 29 Urocortisone:NAD+ oxidoreductase (B-specific)
R04830 29 Urocortisone:NADP+ oxidoreductase (B-specific)
R04834 29 Cortol:NAD+ oxidoreductase
R04916 29
R05768 29 GDP-mannose:3-phosphoglycerate 3-a-D-mannosyltransferase
R07306 29 GTP 8,9-hydrolase (phosphate-forming)
R00356 30
R00469 30 Ureidoglycolate amidohydrolase (decarboxylating)
R00776 30 (-)-Ureidoglycolate urea-lyase
R01083 30 N6-(1,2-Dicarboxyethyl)AMP AMP-lyase
R01232 30 P1,P4-Bis(5'-nucleosyl)-tetraphosphate nucleotidohydrolase
R01234 30 Guanosine 3',5'-cyclic phosphate 5'-nucleotidohydrolase
R01857 30 ATP:nucleoside-diphosphate phosphatransferase
R01858 30 dATP:pyruvate O2-phosphotransferase
R02935 30 (S)-Ureidoglycolate:NAD+ oxidoreductase
R03088 30
R03089 30
R03091 30 UDPglucuronate beta-D-glucuronosyltransferase(acceptor-unspecific)
R03396 30 GDP-6-deoxy-D-talose:NAD+ 4-oxidoreductase
R03397 30 GDP-6-deoxy-D-mannose:NAD+ 4-oxidoreductase
R03459 30
2,5-Diamino-6-hydroxy-4-(5-phosphoribosylamino)-pyrimidine2-aminohydrolase
R04286 30
2-Amino-4-hydroxy-6-(erythro-1,2,3-trihydroxypropyl)dihydropteridine
triphosphate lyase
R04620 30
2-Amino-4-hydroxy-6-(erythro-1,2,3-trihydroxypropyl)dihydropteridine
triphosphate phosphohydrolase (alkaline optimum)
R04638 30
R04681 30 Estriol:NAD+ 17-oxidoreductase
R04738 30 (S)-3-Hydroxyhexadecanoyl-CoA hydro-lyase
R04831 30 Cortolone:NAD+ oxidoreductase
R05046 30 Formamidopyrimidine nucleoside triphosphate 7,8-8,9-dihydrolase
R05047 30
R05554 30 Ureidoglycine aminohydrolase
R05692 30 GDP-L-fucose:NADP+ 4-oxidoreductase (3,5-epimerizing)
R05790 30 alpha-D-mannosyl-3-phosphoglycerate phosphohydrolase
R07059 30
R00085 31 ATP diphosphohydrolase
R00127 31 ATP:AMP phosphotransferase
R00181 31 AMP aminohydrolase
R00182 31 AMP phosphoribohydrolase
R00183 31 Adenosine 5'-monophosphate phosphohydrolase
R00185 31 ATP:adenosine 5'-phosphotransferase
R00188 31 Adenosine 3',5'-bisphosphate 3'(2')-phosphohydrolase
R00190 31 AMP:pyrophosphate phosphoribosyltransferase
R00235 31 Acetate:CoA ligase (AMP-forming)
R00236 31 Acetyl adenylate:CoA ligase (AMP-forming)
R00483 31 L-Aspartate:ammonia ligase (AMP-forming)
R00578 31 L-aspartate:L-glutamine amido-ligase (AMP-forming)
R00686 31 L-Phenylalanine racemase (ATP-hydrolysing)
R00925 31 Propanoate:CoA ligase (AMP-forming)
R00926 31 Propinol adenylate:CoA ligase (AMP-forming)
R01049 31 ATP:D-ribose-5-phosphate pyrophosphotransferase
R01278 31 trans-Hexadec-2-enoyl-CoA reductase
R01510 31 2,3-Dihydroxybenzoate:L-serine ligase
R01855 31 2'-Deoxyguanosine 5'-triphosphate pyrophosphohydrolase
R01856 31 dGTP triphosphohydrolase
R01880 31 dGTP:uridine 5'-phosphotransferase
R01951 31 GTP:L-fucose-1-phosphate guanylyltransferase
R01954 31 L-Citrulline:L-aspartate ligase (AMP-forming)
R02091 31 dGTP:cytidine 5'-phosphotransferase
R02937 31 Carbamoyl-phosphate:oxamate carbamoyltransferase
R03458 31 5-amino-6-(5-phosphoribitylamino)uracil:NADP+ 1'-oxidoreductase
R03504 31
2-Amino-4-hydroxy-6-(D-erythro-1,2,3-trihydroxypropyl)-7,8-dihydropteridine
glycolaldehyde-lyase
R04038 31 2-Isopentenyl-diphosphate:AMP delta2-isopentenyltransferase
R04285 31 6-Lactoyl-5,6,7,8-tetrahydropterin:NADP+ 2'-oxidoreductase
R04621 31
R04683 31 UDPglucuronate beta-D-glucuronosyltransferase(acceptor-unspecific)
R05048 31 GTP 7,8-8,9-dihydrolase
R05103 31
R05735 31 acetone:carbon-dioxide ligase (AMP-forming)
R05804 31 ADP:D-glucose 6-phosphotransferase
R05805 31 ADP:D-fructose-6-phosphate 1-phosphotransferase
R07060 31
R00087 32 ATP pyrophosphohydrolase
R00088 32 ATP aminohydrolase
R00089 32 ATP pyrophosphate-lyase (cyclizing)
R00122 32 ATP pyrophosphohydrolase
R00123 32 ADP aminohydrolase
R00126 32 ADP:ATP adenylyltransferase
R00157 32 Uridine triphosphate:AMP phosphotransferase
R00186 32 (S)-Lactate adenylohydrolase
R00199 32 ATP:pyruvate,water phosphotransferase
R00206 32 ATP:pyruvate,orthophosphate phosphotransferase
R00316 32 Acetate:CoA ligase (AMP-forming)
R00429 32 ATP:GTP 3'-pyrophosphotransferase
R00580 32
R00687 32 ATP:L-phenylalanine adenylyltransferase
R00735 32 L-Tyrosine:L-arginine ligase (AMP-forming)
R00910 32 L-Lysine:beta-alanine ligase (AMP-forming)
R00912 32 L-Arginine:beta-alanine ligase (AMP-forming)
R00948 32 ATP:alpha-D-glucose-1-phosphate adenyltransferase
R00979 32 ATP:anthranilate N-adenylyltransferase
R00982 32 Anthranilate:CoA ligase (AMP-forming)
R01052 32 ADP:D-ribose-5-phosphate adenylyltransferase
R01071 32 1-(5-Phospho-D-ribosyl)-ATP:pyrophosphate
phosphoribosyl-transferase
R01176 32 Butanoate:CoA ligase (AMP-forming)
R01230 32 Xanthosine-5'-phosphate:ammonia ligase (AMP-forming)
R01231 32 Xanthosine-5'-phosphate:L-glutamine amido-ligase (AMP-forming)
R01244 32 Adenine aminohydrolase
R01245 32 Adenosine ribohydrolase
R01274 32 Palmitoyl-CoA hydrolase
R01277 32 hexadecanal:NAD+ oxidoreductase (CoA-acylating)
R01280 32 Palmitate:CoA ligase (AMP-forming)
R01281 32 Palmitoyl-CoA:L-serine C-palmitoyltransferase (decarboxylating)
R01300 32 4-Hydroxybenzoate:CoA ligase (AMP-forming)
R01354 32 Propanoate:CoA ligase (AMP-forming)
R01357 32 Acetoacetate:CoA ligase (AMP-forming)
R01504 32 ATP:2,3-dihydroxybenzoate adenylyltransferase
R01558 32 Oxalate:CoA ligase (AMP-forming)
R01560 32 Adenosine aminohydrolase
R01561 32 Adenosine:orthophosphate ribosyltransferase
R01616 32 4-Coumarate:CoA ligase (AMP-forming)
R01813 32 Tetrahydrobiopterin:NADP+ oxidoreductase
R01927 32
R01943 32 3,4-Dihydroxy-trans-cinnamate:CoA ligase (AMP-forming)
R02255 32 trans-Cinnamate:CoA ligase (AMP-forming)
R02473 32 (R)-Pantoate:beta-alanine ligase (AMP-forming)
R02539 32 Phenylacetate:CoA ligase
R02557 32 Deoxyadenosine:orthophosphate ribosyltransferase
R02699 32 4-Hydroxyphenylacetate:CoA ligase (AMP-forming)
R03005 32 ATP:nicotinamide-nucleotide adenylyltransferase
R03066 32
2-Amino-4-hydroxy-6-hydroxymethyl-7,8-dihydropteridine:4-aminobenzoate2-amino-4-hydroxydihydropteridine-6-methenyltransferase
R03098 32 L-2-Aminoadipate-6-semialdehyde:NAD(P)+ 6-oxidoreductase
R03099 32
R03503 32
ATP:2-amino-4-hydroxy-6-hydroxymethyl-7,8-dihydropteridine6'-pyrophosphotransferase
R04030 32 O-Succinylbenzoate:CoA ligase (AMP-forming)
R04507 32 3alpha,7alpha-Dihydroxy-5beta-cholestanate:CoA ligase
(AMP-forming)
R04580 32 3alpha,7alpha,12alpha-Trihydroxy-5beta-cholestanate:CoA
ligase(AMP-forming)
R04639 32
2-Amino-4-hydroxy-6-(erythro-1,2,3-trihydroxypropyl)dihydropteridine
triphosphate 7,8-8,9-dihydrolase
R05467 32 L-N2-(2-carboxyethyl)arginine cyclo-ligase (AMP-forming)
R05644 32
R05668 32
R05695 32 Nucleoside:oxygen 5'-oxidoreductase (H2O2-forming)
R05696 32
R06368 32 perillic acid:CoA ligase (AMP-forming)
R07280 32
R00125 33 P1,P4-Bis(5'-nucleosyl)-tetraphosphate
nucleotidebisphosphohydrolase
R00184 33 P1,P4-Bis(5'-adenosyl) tetraphosphate nucleotidohydrolase
R00189 33 Deamino-NAD+:ammonia ligase (AMP-forming)
R00191 33 Adenosine 3',5'-phosphate 5'-nucleotidohydrolase
R00257 33 Deamido-NAD+:L-glutamine amido-ligase (AMP-forming)
R00719 33 ITP diphosphohydrolase
R00720 33 Inosine 5'-triphosphate pyrophosphohydrolase
R00722 33 ATP:nucleoside-diphosphate phosphatransferase
R00724 33 ITP:pyruvate O2-phosphotransferase
R00725 33 ITP:D-hexose 6-phosphotransferase
R00726 33 ITP:oxaloacetate carboxy-lyase (transphosphorylating)
R00727 33 Succinate:CoA ligase (GDP-forming)
R00770 33 ITP:D-fructose-6-phosphate 1-phosphotransferase
R00876 33 ITP:D-hexose 6-phosphotransferase
R00911 33 beta-Alanyl-L-lysine hydrolase
R00951 33 ADPglucose sugarphosphohydrolase
R00961 33 IDP diphosphohydrolase
R00962 33 ITP:cytidine 5'-phosphotransferase
R00970 33 ITP:uridine 5'-phosphotransferase
R01054 33 ADPribose ribophosphohydrolase
R01301 33 4-Hydroxybenzoyl-CoA hydrolase
R01327 33 ITP:D-hexose 6-phosphotransferase
R01612 33
R01613 33 Malonyl-CoA:4-Coumaroyl-CoA malonyltransferase(cyclizing)
R01614 33 Malonyl-CoA:4-coumaroyl-CoA malonyltransferase (cyclizing)
R01615 33 4-Hydroxycinnamyl aldehyde:NADP+ oxidoreductase
(CoA-cinnamoylating)
R01617 33 4-Coumaroyl-CoA:agmatine N4-coumaroyltransferase
R01703 33 Hexadecanoate:hydrogen-peroxide oxidoreductase
R01704 33 Palmitaldehyde:NAD+ oxidoreductase
R01793 33 NADH:6,7-dihydropteridine oxidoreductase
R01795 33 L-Phenylalanine,tetrahydrobiopterin:oxygen
oxidoreductase(4-hydroxylating)
R01812 33 5,6,7,8-Tetrahydrobiopterin:NADP+ oxidoreductase
R01814 33 L-Tryptophan,tetrahydrobiopterin:oxygen
oxidoreductase(5-hydroxylating)
R01815 33 L-Tyrosine,tetrahydrobiopterin:oxygen
oxidoreductase(3-hydroxylating)
R01816 33 Anthranilate,tetrahydrobiopterin:oxygen
oxidoreductase(3-hydroxylating)
R01848 33 ITP:Sedoheptulose 7-phosphate 1-phosphotransferase
R01885 33
R01886 33 N(omega)-(ADP-D-ribosyl)-L-arginine ADPribosylhydrolase
R01926 33
R01928 33 UDPgalactose:sphingosine 1-beta-galactosyltransferase
R01941 33 3,4-Dihydroxyphenylacetaldehyde:NADP+
oxidoreductase(CoA-cinnamoylating)
R01944 33 Caffeoyl-CoA:putrescine N-(3,4-dihydroxycinnamoyl)transferase
R01945 33 Caffeoyl-CoA:quinate O-(hydroxycinnamoyl)transferase
R01946 33 Caffeoyl-CoA:isocitrate 3-O-(3,4-dihydroxycinnamoyl)transferase
R01964 33 ITP:D-hexose 6-phosphotransferase
R02088 33 2'-Deoxyadenosine 5'-monophosphate phosphohydrolase
R02089 33 ATP:deoxyadenosine 5'-phosphotransferase
R02237 33 Tetrahydrofolate:L-glutamate gamma-ligase (ADP-forming)
R02406 33 Itaconate:CoA ligase (IDP-forming)
R02416 33 4-Coumaroyl-CoA:shikimate O-(hydroxycinnamoyl)transferase
R02462 33 Hexadecanol:NAD+ oxidoreductase
R02463 33 hexadecanal:NADP+ delta2-oxidoreductase
R02474 33 Pantothenate amidohydrolase
R02505 33 Malonyl-CoA:cinnamoyl-CoA malonyltransferase (cyclizing)
R02506 33 cinnamaldehyde:NADP+ oxidoreductase (CoA-cinnamoylating)
R02556 33 Deoxyadenosine aminohydrolase
R02576 33 Phenylacetyl-CoA:L-glutamine alpha-N-phenylacetyltransferase
R02867 33 ITP:D-hexose 6-phosphotransferase
R02978 33 Sphinganine:NADP+ 3-oxidoreductase
R03004 33 Deamino-NAD+ nucleotidohydrolase
R03018 33 ATP:pantothenate 4'-phosphotransferase
R03067 33
2-Amino-4-hydroxy-6-hydroxymethyl-7,8-dihydropteridine-diphosphate:4-aminobenzoate2-amino-4-hydroxydihydropteridine-6-methenyltransferase
R03239 33 ITP:D-Tagatose 6-phosphate 1-phosphotransferase
R03374 33 Caffeoyl-CoA:3-(3,4-dihydroxyphenyl)lactate
2'-O-caffeoyltransferase
R03935 33 beta-Alanyl-L-arginine hydrolase
R03998 33 anthranilyl-CoA,NADH:oxygen oxidoreductase (de-aromatizing)
R04035 33 Phosphoribosyl-ATP pyrophosphohydrolase
R04150 33 O-Succinylbenzoyl-CoA 1,4-dihydroxy-2-naphthoate-lyase
R04457 33
6,7-Dimethyl-8-(1-D-ribityl)lumazine:6,7-dimethyl-8-(1-D-ribityl)lumazine
2,3-butanediyltransferase
R04776 33 Phenylacetyl-CoA:L-glutamine alpha-N-phenylacetyltransferase
R04777 33
R05176 33 ADP-D-glycero-D-manno-heptose 6-epimerase
R05328 33 ADP-glucose:sn-glycerol-3-phosphate 2-b-D-glucosyltransferase
R05455 33
R05466 33 Deoxyamidinoproclavaminate,2-oxoglutarate:oxygen
oxidoreductase(3-hydroxylating)
R05669 33
R05697 33
R05841 33
R06512 33
R07211 33
L-phenylalanine,tetrahydrobiopterin:oxygenoxidoreductase(4-hydroxylating)
R07212 33
L-tyrosine,tetrahydrobiopterin:oxygenoxidoreductase(3-hydroxylating)
R07213 33
L-tryptophan,tetrahydrobiopterin:oxygenoxidoreductase(5-hydroxylating)
R07222 33 phenylacetyl-CoA:quinone oxidoreductase
R07254 33 malonyl-CoA:4-coumaroyl-CoA malonyltransferase (cyclizing,
reducing)
R07263 33
R00066 34
6,7-Dimethyl-8-(1-D-ribityl)lumazine:6,7-dimethyl-8-(1-D-ribityl)lumazine
2,3-butanediyltransferase
R00102 34 NAD+ glycohydrolase
R00103 34 NAD+ phosphohydrolase
R00104 34 ATP:NAD+ 2'-phosphotransferase
R00137 34 ATP:nicotinamide-nucleotide adenylyltransferase
R00555 34 NAD+:L-arginine ADP-D-ribosyltransferase
R00936 34 5,6,7,8-Tetrahydrofolate:NAD+ oxidoreductase
R01547 34 ATP:AMP phosphotransferase
R02235 34 Dihydrofolate:NAD+ oxidoreductase
R02238 34 Formate:dihydrofolate ligase (ADP-forming)
R02700 34 5-Hydroxy-L-tryptophan:2-oxoglutarate aminotransferase
R02701 34 5-Hydroxy-L-tryptophan decarboxy-lyase
R02702 34 5-hydroxy-L-tryptophan:oxygen 2,3-dioxygenase (indole-decyclizing)
R02748 34 Deoxyinosine:orthophosphate ribosyltransferase
R02976 34 ATP:sphinganine 1-phosphotransferase
R02997 34 Chlorogenate hydroloase
R03054 34 cinnamyl-alcohol:NADP+ oxidoreductase
R03574 34
UDPglucose:5,7,3',4'-tetrahydroxyflavone7-O-beta-D-glucosyltransferase
R03590 34 flavanone,2-oxoglutarate:oxygen oxidoreductase (dehydrating)
R03640 34 Eriodictyol,2-oxoglutarate:oxygen oxidoreductase (3-hydroxylating)
R03794 34
(S)-2-Hydroxy-2-phenylacetate,tetrahydrobiopterin:oxygenoxidoreductase
(4-hydroxylating)
R04004 34 4-Coumaryl alcohol:NADP+ oxidoreductase
R04037 34 1-(5-phospho-D-ribosyl)-AMP 1,6-hydrolase
R04901 34 (2S)-flavan-4-ol:NADP+ 4-oxidoreductase
R04902 34 flavanone,NADPH:oxygen oxidoreductase
R05104 34
R05357 34 Amidinoproclavaminate amidinohydrolase
R05454 34
R05546 34
R05791 34 2-(beta-D-glucosyl)-sn-glycerol-3-phosphate phosphohydrolase
R06516 34 sphinganine-1-phosphate palmitaldehyde-lyase
R06521 34 3-sn-phosphatidate phosphohydrolase
R06525 34 Sphinganine, NADPH: oxygen oxidoreductase (4-hydroxylating)
R06537 34 flavonoid,NADPH:oxygen oxidoreductase (3'-hydroxylating)
R06556 34 flavanone lyase (decyclizing)
R06559 34 flavanone,NADPH:oxygen oxidoreductase
R06571 34 cinnamyl-alcohol:NADP+ oxidoreductase
R06792 34 apigenin,NADPH:oxygen oxidoreductase (isoflavanone-forming)
R06858 34
R07224 34 2',4,4',6'-tetrahydroxychalcone:oxygen oxidoreductase
R07262 34
R07294 34 phenylglyoxylyl-CoA hydrolase
R00112 35 NADPH:NAD+ oxidoreductase (B-specific)
R00113 35 NADPH:hydrogen-peroxide oxidoreductase
R00118 35
R00119 35 NADP+ glycohydrolase
R00205 35 2-Oxopropanal:NADP+ oxidoreductase
R00210 35 Pyruvate:NADP+ 2-oxidoreductase (CoA-acetylating)
R00216 35 (S)-Malate:NADP+ oxidoreductase(oxaloacetate-decarboxylating)
R00248 35 L-Glutamate:NADP+ oxidoreductase (deaminating)
R00267 35 Isocitrate:NADP+ oxidoreductase (decarboxylating)
R00343 35 (S)-Malate:NADP+ oxidoreductase
R00465 35 Glycolate:NADP+ oxidoreductase
R00549 35 ATP:riboflavin 5'-phosphotransferase
R00550 35 D-Glucose-1-phosphate:riboflavin 5'-phosphotransferase
R00676 35 L-Tryptophan:NADP+ oxidoreductase (deaminating)
R00706 35 3-Oxopropanoate:NADP+ oxidoreductase
(decarboxylating,CoA-acetylating)
R00708 35 L-1-Pyrroline-5-carboxylate:NAD+ oxidoreductase
R00711 35 Acetaldehyde:NADP+ oxidoreductase
R00714 35 Succinate-semialdehyde:NADP+ oxidoreductase
R00716 35 N6-(L-1,3-Dicarboxypropyl)-L-lysine:NADP+
oxidoreductase(L-lysine-forming)
R00733 35 L-arogenate:NAD+ oxidoreductase
R00746 35 Ethanol:NADP+ oxidoreductase
R00844 35 sn-Glycerol-3-phosphate:NADP+ 2-oxidoreductase
R00870 35 D-Mannitol:NADP+ 2-oxidoreductase
R00937 35 5,6,7,8-Tetrahydrofolate:NAD+ oxidoreductase
R00939 35 5,6,7,8-Tetrahydrofolate:NADP+ oxidoreductase
R00942 35 Tetrahydrofolate:L-glutamate gamma-ligase (ADP-forming)
R00943 35 Formate:tetrahydrofolate ligase (ADP-forming)
R00945 35 5,10-Methylenetetrahydrofolate:glycine hydroxymethyltransferase
R00978 35 5,6-Dihydrouracil:NADP+ oxidoreductase
R01039 35 Glycerol:NADP+ 2-oxidoreductase
R01041 35 Glycerol:NADP+ oxidoreductase
R01063 35 D-Glyceraldehyde-3-phosphate:NADP+ oxidoreductase(phosphorylating)
R01095 35 D-Galactose:NADP+ 1-oxidoreductase
R01097 35 D-Galactose:NADP+ 1-oxidoreductase
R01137 35 ATP:nucleoside-diphosphate phosphatransferase
R01138 35 dATP:pyruvate O2-phosphotransferase
R01139 35 dATP:D-hexose 6-phosphotransferase
R01140 35 dATP:D-hexose 6-phosphotransferase
R01143 35 methane,NADPH:oxygen oxidoreductase (hydroxylating)
R01212 35 L-valine:NADP+ oxidoreductase (deaminating)
R01251 35 L-Proline:NADP+ 5-oxidoreductase
R01268 35 Nicotinamide amidohydrolase
R01270 35 Nicotinamide D-ribonucleotide phosphoribohydrolase
R01271 35
Nicotinamide-nucleotide:pyrophosphatephospho-alpha-D-ribosyltransferase
R01294 35 4-Hydroxybenzaldehyde:NADP+ oxidoreductase
R01298 35 4-hydroxybenzoate,NADH:oxygen oxidoreductase (3-hydroxylating)
R01299 35 4-hydroxybenzoate,NADPH:oxygen oxidoreductase
(1-hydroxylating,decarboxylating)
R01330 35 dATP:D-hexose 6-phosphotransferase
R01371 35 Phenyllactate:NADP+ oxidoreductase
R01392 35 D-Glycerate:NADP+ 2-oxidoreductase
R01430 35 D-xylose:NADP+ 1-oxidoreductase
R01521 35 beta-D-Glucose:NADP+ 1-oxoreductase
R01525 35 D-Ribitol-5-phosphate:NADP+ 2-oxidoreductase
R01575 35 D-Arabinose:NADP+ 1-oxidoreductase
R01730 35 Prephenate:NADP+ oxidoreductase(decarboxylating)
R01732 35 Riboflavin hydrolase
R01740 35 D-Gluconate:NADP+ 5-oxidoreductase
R01747 35 (R)-Glycerate:NADP+ oxidoreductase
R01759 35 L-Arabitol:NADP+ 1-oxidoreductase
R01764 35 Benzoylformate carboxy-lyase
R01775 35 L-Homoserine:NADP+ oxidoreductase
R01794 35 NADPH:6,7-dihydropteridine oxidoreductase
R01838 35 Testosterone:NADP+ 17-oxidoreductase
R01839 35 3beta-Hydroxyandrost-5-en-17-one:NADP+ 3-oxidoreductase
R01866 35 (S)-dihydroorotate:NADP+ oxidoreductase
R01904 35 Xylitol:NADP+ 4-oxidoreductase (L-xylulose-forming)
R01965 35 dATP:D-hexose 6-phosphotransferase
R01976 35 (S)-3-Hydroxybutanoyl-CoA:NADP+ oxidoreductase
R01986 35 4-Aminobutyraldehyde:NAD+ oxidoreductase
R02160 35 dihydroflavonol,2-oxoglutarate:oxygen oxidoreductase
R02236 35 Dihydrofolate:NADP+ oxidoreductase
R02247 35 (R)-Mevalonate:NADP+ oxidoreductase
R02259 35 Propane-1,2-diol:NADP+ oxidoreductase
R02294 35 N-Ribosylnicotinamide:orthophosphate ribosyltransferase
R02315 35 N6-(L-1,3-Dicarboxypropyl)-L-lysine:NADP+ oxidoreductase
R02322 35 Nicotinamide-D-ribonucleotide amidohydrolase
R02323 35 Nicotinamide ribonucleotide phosphohydrolase
R02353 35 Estradiol-17beta:NADP+ 17-oxidoreductase
R02413 35 Shikimate:NADP+ 5-oxidoreductase
R02456 35 D-Mannonate:NADP+ 6-oxidoreductase
R02464 35 Sphinganine-1-phosphate pamlmitaldehyde-lyase
R02500 35 Testosterone delta5-delat4-isomerase
R02517 35 3-hydroxyphenylacetate,NADPH:oxygen oxidoreductase
(6-hydroxylating)
R02537 35 Aldehyde:NADP+ oxidoreductase
R02639 35 3-Dehydro-L-gulonate:NADP+ 2-oxidoreductase
R02680 35 indole-3-ethanol:NADP+ oxidoreductase
R02697 35 4-Hydroxyphenylacetaldehyde:NADP+ oxidoreductase
R02729 35 5-Formiminotetrahydrofolate:glycine N-formiminotransferase
R02836 35 Cortisol:NADP+ 11-oxidoreductase
R02842 35 Cortisol delta5-delat4-isomerase
R02856 35 (R)-Acetoin:NAD+ oxidoreductase
R02868 35 dATP:D-hexose 6-phosphotransferase
R02908 35
5-Hydroxytryptamine:oxygenoxidoreductase(deaminating)(flavin-containing)
R02909 35 5-hydroxytryptamine:oxygen 2,3-dioxygenase (indole-decyclizing)
R02911 35 Acetyl-CoA:aralkylamine N-acetyltransferase
R02936 35 (S)-Ureidoglycolate:NADP+ oxidoreductase
R03103 35 L-2-Aminoadipate-6-semialdehyde:NADP+ 6-oxidoreductase
R03302 35 3,4-Dihydroxyphenylacetaldehyde:NADP+ oxidoreductase
R03328 35 17alpha-Hydroxypregnenolone:NADP+ 3-oxidoreductase
R03338 35 4-Hydroxyphenyllactate:NADP+ oxidoreductase
R03339 35 (R)-3-(4-hydroxyphenyl)lactate:NADP+ 2-oxidoreductase
R03588 35
UDPglucose:5,7,3',4'-tetrahydroxyflavone7-O-beta-D-glucosyltransferase
R03589 35 UDPglucuronate:luteolin 7-O-glucuronosyltransferase
R03636 35 Leucocyanidin:NADP+ 4-oxidoreductase
R03637 35 taxifolin,NADH:oxygen oxidoreductase (8-hydroxylating)
R03639 35 flavanone,NADPH:oxygen oxidoreductase
R03790 35
R03791 35 (S)-Mandelate racemase
R03792 35
R04005 35 UDPglucose:coniferyl-alcohol 4'-beta-D-glucosyltransferase
R04007 35 Donor:hydrogen-peroxide oxidoreductase
R04199 35 2,3,4,5-Tetrahydrodipicolinate:NADP+ oxidoreductase
R04201 35 D-threo-2,4-diaminopentanoate:NADP+
oxidoreductase(phosphorylating)
R04264 35 Cholest-5-ene-3beta,7alpha-diol:NAD+ 3-oxidoreductase
R04279 35 2-Hydroxy-2-hydropyrone-4,6-dicarboxylate:NADP+ 6-oxidoreductase
R04325 35
10-Formyltetrahydrofolate:5'-phosphoribosylglycinamideformyltransferase
R04419 35 5-Carboxymethyl-2-hydroxymuconic-semialdehyde:NADP+ oxidoreductase
R04526 35 UDP-apiose:apigenin
7-O-beta-D-glucoside2''-O-beta-D-apiofuranosyltransferase
R04560 35
10-Formyltetrahydrofolate:5'-phosphoribosyl-5-amino-4-imidazolecarboxamide
formyltransferase
R04599 35 3,4-Dihydroxy-L-phenylalanine:oxygen
4,5-oxidoreductase(recyclizing)
R04601 35 3,4-Dihydroxy-L-phenylalanine:oxygen
2,3-oxidoreductase(recyclizing)
R04640 35
N-(5'-Phospho-D-ribosylformimino)-5-amino-1-(5''-phospho-D-ribosyl)-4-imidazolecarboxamide
ketol-isomerase
R04680 35 16alpha-Hydroxyandrost-4-ene-3,17-dione delta5-delat4-isomerase
R04682 35 Estriol:NADP+ 17-oxidoreductase
R04688 35 2,5-Diaminohexanoate:NADP+ oxidoreductase (deaminating)
R04851 35 11-Deoxycortisol delta5-delat4-isomerase
R04883 35 3,4-Dihydroxymandelaldehyde:NADP+ oxidoreductase
R04911 35 Aryl-formylamine amidohydrolase
R04917 35
R05039 35 Pentahydroxyflavanone,2-oxoglutarate:oxygen
oxidoreductase(3-hydroxylating)
R05468 35
R05680 35 sn-Glycerol-1-phosphate:NADP 2-oxidoreductase
R05684 35 L-Idonate:NADP oxidoreductase
R05707 35 reduced-riboflavin:NADP+ oxidoreductase
R05725 35 nitric oxide, NADPH2:oxygen oxidoreductase
R06520 35 3-sn-phosphatidate phosphohydrolase
R06551 35 flavanone,2-oxoglutarate:oxygen oxidoreductase (dehydrating)
R06554 35
R06793 35 2,7,4'-trihydroxyisoflavanone hydro-lyase
R06821 35 malonyl-CoA:isoflavone-7-O-beta-D-glucoside
6''-O-malonyltransferase
R06826 35 UDP-L-rhamnose:apigenin
7-O-beta-D-glucoside2''-O-beta-L-rhamnosyltransferase
R06846 35 L-quinate:NADP+ 3-oxidoreductase
R07139 35 lactaldehyde:NADP+ oxidoreductase
R07143 35 D-arabinitol:NADP+ oxidoreductase
R07144 35 D-arabinitol:NADP+ oxidoreductase
R07147 35 D-glucose:NADP+ 1-oxidoreductase
R07165 35 L-aspartate:NADP+ oxidoreductase (deaminating)
R07172 35 NADPH:oxygen oxidoreductase
R07181 35 hydrogen:NADP+ oxidoreductase
R07198 35 liquiritigenin,NADPH:oxygen oxidoreductase (licodione-forming)
R07215 35 5alpha-cholest-7-en-3beta-ol, NADPH:oxygen 5-oxidoreductase
R07216 35 n-tetradecanoyl-CoA,NADPH:O2 oxidoreductase [11-(E) desaturating]
R07217 35 n-tetradecanoyl-CoA,NADPH:O2 oxidoreductase [11-(Z) desaturating]
R07225 35 2',3,4,4',6'-pentahydroxychalcone:oxygen oxidoreductase
R07407 35 L-aspartate:NADP+ oxidoreductase (deaminating)
R07418 35
R00027 36 2-Hydroxy-1,2-diphenylethanone benzaldehyde-lyase
R00105 36 ATP:NADH 2'-phosphotransferase
R00114 36 L-Glutamate:NADP+ oxidoreductase (transaminating)
R00134 36 Formate:NADP+ oxidoreductase
R00161 36 ATP:FMN adenylyltransferase
R00548 36 Riboflavin-5-phosphate phosphohydrolase (acid optimum)
R00789 36 ammonium-hydroxide:NAD(P)+ oxidoreductase
R00796 36 NADPH:nitrate oxidoreductase
R00825 36 Anthranilate,NADPH:oxygen oxidoreductase
(1,2-hydroxylating,deaminating, decarboxylating)
R00940 36 5,6,7,8-Tetrahydrofolate:NADP+ oxidoreductase
R00941 36 10-formyltetrahydrofolate:NADP+ oxidoreductase
R00944 36 10-Formyltetrahydrofolate amidohydrolase
R01142 36 Methane,NADH:oxygen oxidoreductase (hydroxylating)
R01218 36 5,10-methylenetetrahydrofolate:NAD+ oxidoreductase
R01220 36 5,10-methylenetetrahydrofolate:NADP+ oxidoreductase
R01221 36 glycine synthase
R01224 36 5-Methyltetrahyfrofolate:(acceptor) oxidoreductase
R01225 36 5,10-Methylenetetrahydrofolate:D-alanine
2-hydroxymethyltransferase
R01226 36
5,10-Methylenetetrahydrofolate:3-methyl-2-oxobutanoatehydroxymethyltransferase
R01249 36 L-proline:NADP+ 2-oxidoreductase
R01273 36 N-Ribosylnicotinamide ribohydrolase
R01419 36 Benzaldehyde:NAD+ oxidoreductase
R01420 36 benzaldehyde:NADP+ oxidoreductase
R01456 36 Cholesterol:NADP+ delta7-oxidoreductase
R01548 36 dATP:cytidine 5'-phosphotransferase
R01549 36 dATP:uridine 5'-phosphotransferase
R01607 36 3-Oxopropanoate:NADP+ oxidoreductase
R01630 36
R01653 36
R01654 36 10-Formyltetrahydrofolate:L-glutamate ligase (ADP-forming)
R01655 36 5,10-Methenyltetrahydrofolate 5-hydrolase(decyclizing)
R01669 36
5,10-Methylenetetrahydrofolate:deoxycytidylate5'-hydroxymethyltransferase
R01670 36 5,10-Methylenetetrahydrofolate:dCMP C-methyltransferase
R01750 36 D-Glycerate:NADP+ oxidoreductase (carboxylating)
R01766 36 L-threo-3-Phenylserine benzaldehyde-lyase
R01767 36 Mandelonitrile benzaldehyde-lyase
R01938 36
R02034 36 6-Phospho-D-gluconate:NADP+ 2-oxidoreductase
R02082 36 (R)-Mevalonate:NADP+ oxidoreductase (CoA acylating)
R02101 36 5,10-Methylenetetrahydrofolate:dUMP C-methyltransferase
R02156 36 quercetin:oxygen 2,3-oxidoreductase (decyclizing)
R02158 36 UDPglucose:flavonol 3-O-D-glucosyltransferase
R02203 36 L-Pipecolate:NADP+ 2-oxidoreductase
R02287 36 5-Formiminotetrahydrofolate:L-glutamate N-formiminotransferase
R02324 36 ATP:N-ribosylnicotinamide 5'-phosphotransferase
R02349 36 Estradiol-17alpha:NADP+ 16-oxidoreductase
R02355 36
R02436 36 Quercitrin 3-L-rhamnohydrolase
R02516 36 4-hydroxyphenylacetate,NADPH:oxygen oxidoreductase
(1-hydroxylating)
R02562 36 4-aminobenzoate,NADPH:oxygen oxidoreductase
(1-hydroxylating,decarboxylating)
R02932 36 UDPglucose:isoflavone 7-O-beta-D-glucosyltransferase
R02989 36 3-oxoadipate:NADP+ oxidoreductase
R03090 36
R03192 36 UDP-N-acetylmuramate:NADP+ oxidoreductase
R03325 36 17alpha,20alpha-Dihydroxypregn-4-en-3-one:NADP+ 20-oxidoreductase
R03392 36 CDP-4-dehydro-3,6-dideoxy-D-glucose:NADP+ 3-oxydoreductase
R03398 36 GDP-6-deoxy-D-talose:NADP+ 4-oxidoreductase
R03399 36 GDP-6-deoxy-D-mannose:NADP+ 4-oxidoreductase
R03407 36 Androst-5-ene-3beta,17beta-diol:NADP+ oxidoreductase
R03440 36 kynurenate:oxygen oxidoreductase (hydroxylating)
R03638 36 taxifolin,NADPH:oxygen oxidoreductase (8-hydroxylating)
R03999 36 anthranilyl-CoA,NADH:oxygen oxidoreductase (de-aromatizing)
R04006 36 4-Hydroxycinnamyl alcohol 4-D-glucoside beta-D-glucosidase
R04558 36
R04618 36 Malonyl-CoA:isoflavone-7-O-beta-D-glucoside
6''-O-malonyltransferase
R04655 36
R04819 36 3alpha,7alpha-Dihydroxy-5beta-cholestane:NADP+
oxidoreductase(B-specific)
R04825 36
3alpha,7alpha,12alpha-Trihydroxy-5beta-cholestane:NADP+oxidoreductase
(B-specific)
R04833 36 Urocortisol:NADP+ oxidoreductase (B-specific)
R04903 36 5-Hydroxyindoleacetaldehyde:NAD+ oxidoreductase
R04904 36 5-Hydroxyindoleacetaldehyde:oxygen oxidoreductase
R04909 36 5-Hydroxykynurenamine decarboxy-lyase
R05036 36 leucocyanidin,2-oxoglutarate:oxygen oxidoreductase
R05038 36 Leucodelphinidin:NADP+ 4-oxidoreductase
R05469 36
R05622 36
R05705 36 FMNH2:NAD+ oxidoreductase
R05706 36 FMNH2:NADP+ oxidoreductase
R05723 36 leucocyanidin,2-oxoglutarate:oxygen oxidoreductase
R05783 36 mandelamide hydrolase
R06532 36 (2R,3S)-catechin:NADP+ 4-oxidoreductase
R06539 36 dihydroflavonol,2-oxoglutarate:oxygen oxidoreductase
R06606 36 formononetin,NADPH:oxygen oxidoreductase (2'-hydroxylating)
R06607 36 formononetin,NADPH:oxygen oxidoreductase (2'-hydroxylating)
R06633 36
R06810 36 UDP-glucose:flavonol 7-O-beta-D-glucosyltransferase
R06827 36
UDP-glucuronate:luteolin-7-O-beta-D-glucuronide2''-O-glucuronosyltransferase
R06829 36
UDP-L-rhamnose:flavanone-7-O-glucoside2''-O-beta-L-rhamnosyltransferase
R07168 36 5-methyltetrahydrofolate:NAD+ oxidoreductase
R07317 36 2,7,4'-trihydroxyisoflavanone hydro-lyase
R07366 36 leucocyanidin,2-oxoglutarate:oxygen oxidoreductase
R00129 37
(6S)-beta-6-Hydroxy-1,4,5,6-tetrahydronicotinamide-adenine-dinucleotide
hydro-lyase (ATP-hydrolysing)
R00140 37
R00160 37 FAD nucleotidohydrolase
R00408 37 Succinate:(acceptor) oxidoreductase
R00807 37 Sucrose:(acceptor) 3-oxidoreductase
R00848 37 sn-Glycerol-3-phosphate:(acceptor) 2-oxidoreductase
R00924 37 Propanoyl-CoA:(acceptor) 2,3-oxidoreductase
R01175 37 Butanoyl-CoA:oxygen 2-oxidoreductase
R01222 37 5-Methyltetrahyfrofolate:(acceptor) oxidoreductase
R01257 37 (S)-Malate:(acceptor) oxidoreductase
R01279 37 Palmitoyl-CoA:oxygen 2-oxidoreductase
R01568 37 ADP:thymidine 5'-phosphotransferase
R01569 37 Thymidylate 5'-phosphohydrolase
R01571 37 ATP:thymidine 5'-phosphotransferase
R01680 37 Lactose:(acceptor) 3-oxidoreductase
R01741 37 D-Gluconate:(acceptor) 2-oxidoreductase
R02094 37 ATP:dTMP phosphotransferase
R02205 37 L-Pipecolate:(acceptor) 1,6-oxidoreductase
R02285 37 N-Formimino-L-glutamate formiminohydrolase
R02286 37 N-Formimino-L-glutamate iminohydrolase
R02300 37
S-Aminomethyldihydrolipoylprotein:(6S)-tetrahydrofolateaminomethyltransferase
(ammonia-forming)
R02301 37 5-Formyltetrahydrofolate cyclo-ligase (ADP-forming)
R02302 37 5-Formiminotetrahydrofolate ammonia-lyase (cyclizing)
R02487 37 Glutaryl-CoA:(acceptor) 2,3-oxidoreductase (decarboxylating)
R02558 37 (R)-Prunasin beta-D-glucohydrolase
R02661 37 2-Methylpropanoyl-CoA:(acceptor) 2,3-oxidoreductase
R02979 37
R03189 37 5-Formyltetrahydrofolate:L-glutamate N-formiminotransferase
R03294 37 trans-4-Hydroxy-L-proline:NAD+ oxidoreductase
R03457 37 D-erythro-1-(Imidazol-4-yl)glycerol 3-phosphate hydro-lyase
R03777 37 Octanoyl-CoA:oxygen 2-oxidoreductase
R03857 37 Lauroyl-CoA:(acceptor) 2,3-oxidoreductase
R03962 37 2'-hydroxydihydrodaidzein:NADP+ 2-oxidoreductase
R03990 37 Tetradecanoyl-CoA:(acceptor) 2,3-oxidoreductase
R04092 37
R04095 37 3-Methylbutanoyl-CoA:(acceptor) 2,3-oxidoreductase
R04235 37 ATP:5-methyldeoxycytidine-5'-phosphate phosphotransferase
R04326 37
R04547 37
R04554 37
R04592 37
R04751 37 Hexanoyl-CoA:(acceptor) 2,3-oxidoreductase
R04754 37 Decanoyl-CoA:(acceptor) 2,3-oxidoreductase
R04900 37 UDP-L-rhamnose:flavonol-3-O-D-glucoside L-rhamnosyltransferase
R04908 37
5-Hydroxykynurenamine:oxygenoxidoreductase(deaminating)(flavin-containing)
R05037 37 leucocyanidin,2-oxoglutarate:oxygen oxidoreductase
R06533 37 (2R,3S)-catechin:NADP+ 4-oxidoreductase
R06535 37 UDP-glucose:flavonol 3-O-D-glucosyltransferase
R06542 37 flavan-3-ol:NADP+ oxidoreductase
R06613 37 5,10-methylenetetrahydrofolate,FADH2:dUMP C-methyltransferase
R06797 37 malonyl-CoA:flavonol-3-O-beta-D-glucoside 6''-O-malonyltransferase
R06812 37 UDP-glucose:flavonol-3-O-glucoside
2''-O-beta-D-glucosyltransferase
R06814 37 UDP-D-xylose:flavonol-3-O-glycoside
2''-O-beta-D-xylosyltransferase
R06828 37
UDP-glucuronate:luteolin-7-O-beta-D-diglucuronide4'-O-glucuronosyltransferase
R00139 38
R00524 38 Formamide amidohydrolase
R00525 38 N-Formyl-L-glutamate amidohydrolase
R01567 38 ATP:thymidine 5'-phosphotransferase
R01570 38 Thymidine:orthophosphate deoxyribosyltransferase
R02092 38 dTDP diphosphohydrolase
R02093 38 ATP:nucleoside-diphosphate phosphatransferase
R02925 38 D-Sorbitol:(acceptor) 1-oxidoreductase
R02985 38
R03243 38 5-Amino-2-oxopentanoate:2-oxoglutarate aminotransferase
R03291 38 trans-4-Hydroxy-L-proline:NAD+ 5-oxidoreductase
R03293 38 trans-4-Hydroxy-L-proline:NADP+ 5-oxidoreductase
R03534 38 2-Hydroxyglutarate:(acceptor) 2-oxidoreductase
R04137 38 3-Hydroxyisopentyl-CoA hydro-lyase
R04138 38 3-Methylcrotonoyl-CoA:carbon-dioxide ligase (ADP-forming)
R04443 38
R04444 38 L-1-Pyrroline-3-hydroxy-5-carboxylate:NAD+ oxidoreductase
R04445 38 L-1-Pyrroline-3-hydroxy-5-carboxylate:NADP+ oxidoreductase
R04783 38 3-Ketolactose galactohydrolase
R04809 38
R04813 38
(24R,25R)-3alpha,7alpha,12alpha,24-tetrahydroxy-5beta-cholestanoyl-CoA
hydro-lyase
R06536 38 UDP-glucose:flavonol 3-O-D-glucosyltransferase
R06543 38 flavan-3-ol:NADP+ oxidoreductase
R06544 38
R06811 38 UDP-D-xylose:flavonol-3-O-glycoside
2''-O-beta-D-xylosyltransferase
R06813 38
UDP-glucose:flavonol-3-O-beta-D-glucosyl-(1->2)-beta-D-glucoside2'''-O-beta-D-glucosyltransferase
R06817 38
malonyl-CoA:anthocyanidin-3-O-beta-D-glucoside6''-O-malonyltransferase
R06818 38
R01411 39 5-Methylcytosine aminohydrolase
R01412 39 Thymine,2-oxoglutarate:oxygen oxidoreductase (7-hydroxylating)
R01414 39 5,6-Dihydrothymine:NAD+ oxidoreductase
R01415 39 5,6-Dihydrothymine:NADP+ oxidoreductase
R02095 39 dTTP nucleotidohydrolase
R02096 39 dTTP:cytidine 5'-phosphotransferase
R02097 39 dTTP:uridine 5'-phosphotransferase
R02328 39 dTTP:alpha-D-glucose-1-phosphate thymidylyltransferase
R02329 39 dTTP:alpha-D-galactose-1-phosphate thymidylyltransferase
R03013 39 L-Histidinol-phosphate phosphohydrolase
R03113 39
R04810 39
R04812 39
R05051 39 L-erythro-4-Hydroxyglutamate:NAD+ oxidoreductase
R05052 39 L-erythro-4-Hydroxyglutamate:2-oxoglutarate aminotransferase
R05053 39 D-Aspartate:2-oxoglutarate aminotransferase
R06550 39
R06819 39 UDP-glucose:cyanidin 3-O-rutinoside 5-O-beta-D-glucosyltransferase
R01158 40 L-Histidinol:NAD+ oxidoreductase
R02771 40 dTDPglucose 4,6-hydro-lyase
R02983 40
R02984 40 dTDPglucose 4-epimerase
R03012 40 L-Histidinol:NAD+ oxidoreductase
R03055 40 5,6-Dihydrothymine amidohydrolase
R03719 40 Propanoyl-CoA:acetyl-CoA C-acyltransferase
R03826 40 dTDP-D-galactose:NAD+ 6-oxidoreductase
R04811 40 Propanoyl-CoA:acetyl-CoA C-acyltransferase
R06513 40
R07150 40 dTDP-D-galactose:NADP+ 6-oxidoreductase
R01160 41 Acetyl-CoA:L-histidine N-acetyltransferase
R01161 41
R01163 41 L-Histidinal:NAD+ oxidoreductase
R01164 41 L-Histidine:beta-alanine ligase (AMP-forming)
R01167 41 L-Histidine carboxy-lyase
R01168 41 L-Histidine ammonia-lyase
R01991 41 L-Histidine:4-aminobutanoate ligase (AMP-forming)
R02772 41
dTDP-4-acetamido-4,6-dideoxy-D-glucose:2-oxoglutarateaminotransferase
R02773 41 dTDP-4-amino-4,6-dideoxy-D-glucose:2-oxoglutarate aminotransferase
R02774 41 dTDP-4-dehydro-6-deoxy-D-glucose 3,5-epimerase
R02794 41 Cholate:CoA ligase (AMP-forming)
R03718 41 Choloyl-CoA:glycine N-choloyltransferase
R04666 41 3-Ureidoisobutyrate amidohydrolase
R04828 41 Chenodeoxyglycocholoyl-CoA:glycine N-choloyltransferase
R05517 41
R05518 41
R05687 41 dTDP-4-keto-6-Deoxyglucose reductase
R06424 41
R06428 41
R06437 41
R06514 41
R07296 41 choloyl-CoA hydrolase
R01166 42 Nalpha-(beta-alanyl)-L-histidine hydrolase
R01992 42 alpha-Aminobutyryl histidine hydrolase
R02150 42 1H-Imidazole-4-ethanamine:oxygen oxidoreductase
(deaminating)(copper-containing)
R02152 42
R02153 42 L-Glutamate:histamine ligase
R02154 42 L-Glutamate:histamine ligase
R02776 42 dTDP-6-deoxy-L-talose:NADP+ 4-oxidoreductase
R02777 42 dTDP-6-deoxy-L-mannose:NADP+ 4-oxidoreductase
R02792 42
3alpha,7alpha,12alpha-Trihydroxy-5beta-cholanate:NAD+7-oxidoreductase
R02793 42
3alpha,7alpha,12alpha-trihydroxy-5beta-cholanate:NADP+12-oxidoreductase
R02798 42
R02914 42 4,5-Dihydro-4-oxo-5-imidazolepropanoate hydro-lyase
R04069 42
R04185 42 (S)-3-(Imidazol-5-yl)lactate:NAD+ oxidoreductase
R04186 42 (S)-3-(Imidazol-5-yl)lactate:NADP+ oxidoreductase
R04874 42
R04876 42
R05526 42
R05835 42 Glycocholate amidohydrolase
R06423 42
R06429 42
R06430 42
R06438 42
R06440 42
R06443 42
R06631 42
R07220 42 deoxycholate:FAD oxidoreductase (7alpha-dehydroxylating)
R00069 43
R02288 43 4-imidazolone-5-propanoate amidohydrolase
R03495 43 12beta-hydroxysteroid:NADP+ 12-oxidoreductase
R04065 43 Imidazole acetaldehyde:NAD+ oxidoreductase
R04066 43 imidazole-4-acetate,NADH:oxygen oxidoreductase (5-hydroxylating)
R04068 43 Imidazole-4-acetate:5-phosphoribosyl-diphosphate ligase (ADP-
andpyrophosphate- forming)
R04252 43
R04282 43
R05516 43
R05527 43
R05836 43
R06431 43
R06433 43
R06441 43
R06446 43
R07295 43 deoxycholoyl-CoA hydrolase
R04214 44
R04479 44
R04879 44
R06434 44
R03188 45 N-Formimino-L-aspartate iminohydrolase
R00526 46 N-Formyl-L-aspartate amidohydrolase
