# Supplementary material for: Local and global modes of drug action in biochemical networks
Source: BMC Chem Biol. 2009 Apr 7;9:4. doi: 10.1186/1472-6769-9-4 (PMC2670818; doi:10.1186/1472-6769-9-4)
Supplement: Additional File 3 — Full set of metabolic drug scopes. This archive contains the full set of metabolic drug scopes for 276 drugs from the DrugBank database and four metabolic networks. Individual files in the archive are named according to the following nomenclature: DrugBank accession number of the drug, followed by "_hsa" for human or "_ref" for reference network, followed by "_i" for irreversible or "_r" for reversible network. [file 1472-6769-9-4-S3.zip › aprd00066_ref_r.txt]

  Expansion curve

seeds: Oxygen H2O 4-Aminobutanoate 2-Oxoglutarate Succinate semialdehyde
L-Glutamate beta-Alanine L-3-Amino-isobutanoate 2-Methyl-3-oxopropanoate
not identified:


      compounds:

ID generation name

C00001 1 H2O
C00007 1 Oxygen
C00025 1 L-Glutamate
C00026 1 2-Oxoglutarate
C00099 1 beta-Alanine
C00232 1 Succinate semialdehyde
C00334 1 4-Aminobutanoate
C00349 1 2-Methyl-3-oxopropanoate
C03284 1 L-3-Amino-isobutanoate
C00009 2 Orthophosphate
C00011 2 CO2
C00014 2 NH3
C00027 2 H2O2
C00042 2 Succinate
C00064 2 L-Glutamine
C00080 2 H+
C00217 2 D-Glutamate
C00222 2 3-Oxopropanoate
C01205 2 (R)-3-Amino-2-methylpropanoate
C03287 2 L-Glutamyl 5-phosphate
C03618 2 L-threo-3-Methylaspartate
C03734 2 alpha-D-Glutamyl phosphate
C05359 2 e-
C05765 2 L-Glutamyl 1-phosphate
C06002 2 (S)-Methylmalonate semialdehyde
C15767 2 gamma-Glutamyl-gamma-aminobutyraye
C00013 3 Pyrophosphate
C00049 3 L-Aspartate
C00058 3 Formate
C00084 3 Acetaldehyde
C00086 3 Urea
C00122 3 Fumarate
C00163 3 Propanoate
C00169 3 Carbamoyl phosphate
C00192 3 Hydroxylamine
C00209 3 Oxalate
C00237 3 CO
C00282 3 Hydrogen
C00311 3 Isocitrate
C00383 3 Malonate
C00433 3 2,5-Dioxopentanoate
C00555 3 4-Aminobutanal
C00704 3 O2.-
C00804 3 Propynoate
C00819 3 D-Glutamine
C00940 3 2-Oxoglutaramate
C00989 3 4-Hydroxybutanoic acid
C01010 3 Urea-1-carboxylate
C01013 3 3-Hydroxypropanoate
C01165 3 L-Glutamate 5-semialdehyde
C01188 3 3-Hydroxy-2-methylpropanoate
C01353 3 Carbonic acid
C01563 3 Carbamate
C01732 3 Mesaconate
C01879 3 5-Oxoproline
C02170 3 Methylmalonate
C02237 3 5-Oxo-D-proline
C02238 3 5-Oxo-L-proline
C02642 3 3-Ureidopropionate
C02876 3 Propanoyl phosphate
C03741 3 (S)-4-Amino-5-oxopentanoate
C03912 3 (S)-1-Pyrroline-5-carboxylate
C05361 3 Hydrazine
C05379 3 Oxalosuccinate
C05572 3 4-Oxoglutaramate
C05665 3 beta-Aminopropion aldehyde
C05829 3 N-Carbamyl-L-glutamate
C05931 3 N-Succinyl-L-glutamate
C06001 3 (S)-3-Hydroxyisobutyrate
C06030 3 Methyloxaloacetate
C06701 3 Phosphonate
C15700 3 gamma-Glutamyl-gamma-aminobutyraldehyde
C00022 4 Pyruvate
C00033 4 Acetate
C00036 4 Oxaloacetate
C00041 4 L-Alanine
C00048 4 Glyoxylate
C00067 4 Formaldehyde
C00077 4 L-Ornithine
C00088 4 Nitrite
C00109 4 2-Oxobutanoate
C00134 4 Putrescine
C00148 4 L-Proline
C00149 4 (S)-Malate
C00152 4 L-Asparagine
C00158 4 Citrate
C00186 4 (S)-Lactate
C00189 4 Ethanolamine
C00227 4 Acetyl phosphate
C00288 4 HCO3-
C00346 4 Ethanolamine phosphate
C00402 4 D-Aspartate
C00417 4 cis-Aconitate
C00429 4 5,6-Dihydrouracil
C00430 4 5-Aminolevulinate
C00438 4 N-Carbamoyl-L-aspartate
C00469 4 Ethanol
C00488 4 Formamide
C00536 4 Triphosphate
C00624 4 N-Acetyl-L-glutamate
C00679 4 5-Dehydro-4-deoxy-D-glucarate
C00684 4 2-Dehydro-3-deoxy-L-arabinonate
C00697 4 Nitrogen
C00813 4 Barbiturate
C00986 4 1,3-Diaminopropane
C01035 4 4-Guanidinobutanoate
C01042 4 N-Acetyl-L-aspartate
C01044 4 N-Formyl-L-aspartate
C01045 4 N-Formyl-L-glutamate
C01251 4 2-Hydroxybutane-1,2,4-tricarboxylate
C01384 4 Maleic acid
C01417 4 Cyanate
C01548 4 Acetylene
C01566 4 Cyanamide
C01818 4 Hyponitrite
C02405 4 Formyl phosphate
C02512 4 3-Cyano-L-alanine
C02614 4 (S)-2-Methylmalate
C02657 4 6-Methylsalicylate
C02752 4 Triacetate lactone
C03065 4 3-Guanidinopropanoate
C03082 4 4-Phospho-L-aspartate
C03139 4 N-Amidino-L-aspartate
C03167 4 Phosphonoacetaldehyde
C04282 4 1-Pyrroline-4-hydroxy-2-carboxylate
C05281 4 5-Methylbarbiturate
C05360 4 Diimine
C05565 4 Hydantoin-5-propionate
C05840 4 Iminoaspartate
C05932 4 N-Succinyl-L-glutamate 5-semialdehyde
C05985 4 2-Propyn-1-al
C06029 4 L-threo-3-Methylmalate
C06059 4 Cyclic amidines
C06548 4 Ethylene oxide
C06555 4 Biuret
C15668 4 1-Pyrroline
C15699 4 gamma-L-Glutamylputrecine
C00037 5 Glycine
C00062 5 L-Arginine
C00065 5 L-Serine
C00074 5 Phosphoenolpyruvate
C00106 5 Uracil
C00132 5 Methanol
C00133 5 D-Alanine
C00160 5 Glycolate
C00164 5 Acetoacetate
C00179 5 Agmatine
C00188 5 L-Threonine
C00218 5 Methylamine
C00244 5 Nitrate
C00256 5 (R)-Lactate
C00266 5 Glycolaldehyde
C00315 5 Spermidine
C00327 5 L-Citrulline
C00337 5 (S)-Dihydroorotate
C00424 5 (S)-Lactaldehyde
C00436 5 N-Carbamoylputrescine
C00437 5 N-Acetylornithine
C00439 5 N-Formimino-L-glutamate
C00441 5 L-Aspartate 4-semialdehyde
C00490 5 Itaconate
C00497 5 (R)-Malate
C00511 5 Propenoate
C00515 5 D-Ornithine
C00545 5 L-Arabinonate
C00546 5 Methylglyoxal
C00603 5 (-)-Ureidoglycolate
C00711 5 Malate
C00716 5 Serine
C00740 5 D-Serine
C00763 5 D-Proline
C00818 5 D-Glucarate
C00846 5 3-Oxoadipate
C00879 5 D-Galactarate
C00898 5 (R,R)-Tartaric acid
C00900 5 2-Acetolactate
C00931 5 Porphobilinogen
C01073 5 N-Acetyl-beta-alanine
C01118 5 O-Succinyl-L-homoserine
C01127 5 4-Hydroxy-2-oxoglutarate
C01146 5 2-Hydroxy-3-oxopropanoate
C01157 5 trans-4-Hydroxy-L-proline
C01215 5 2-(Acetamidomethylene)succinate
C01234 5 1-Aminocyclopropane-1-carboxylate
C01326 5 Hydrogen cyanide
C01358 5 NH4OH
C01380 5 Ethylene glycol
C01467 5 3-Cresol
C01537 5 Urethane
C01596 5 Maleamate
C01757 5 Triacetate
C01837 5 Nitroethane
C01990 5 3-Oxalomalate
C02107 5 (S,S)-Tartaric acid
C02132 5 Acetylpyruvate
C02207 5 beta-Alanopine
C02225 5 2-Methylcitrate
C02341 5 trans-Aconitate
C02362 5 2-Oxosuccinamate
C02466 5 Trimetaphosphate
C02488 5 (R)-2-Ethylmalate
C02514 5 3-Fumarylpyruvate
C02612 5 (R)-2-Methylmalate
C02624 5 2,3-Dimethylmalate
C02630 5 2-Hydroxyglutarate
C02647 5 4-Guanidinobutanal
C02714 5 N-Acetylputrescine
C02798 5 3-Phosphonopyruvate
C02800 5 4,5-Dioxopentanoate
C02946 5 4-Acetamidobutanoate
C03015 5 O-Carbamoyl-L-serine
C03071 5 3-aci-Nitropropanoate
C03078 5 4-Guanidinobutanamide
C03124 5 L-Aspartylhydroxamate
C03210 5 2,2'-Iminodipropanoate
C03217 5 2-Hydroxy-3-oxoadipate
C03248 5 Acetylenedicarboxylate
C03283 5 L-2,4-Diaminobutanoate
C03341 5 2-Amino-4-oxopentanoic acid
C03409 5 N-Formimino-L-aspartate
C03415 5 N2-Succinyl-L-ornithine
C03440 5 cis-4-Hydroxy-D-proline
C03557 5 (2-Aminoethyl)phosphonate
C03564 5 1-Pyrroline-2-carboxylate
C03589 5 4-Hydroxy-2-oxopentanoate
C03680 5 4-Imidazolone-5-propanoate
C03703 5 L-5-Carboxymethylhydantoin
C03961 5 erythro-3-Hydroxy-L-aspartate
C03981 5 2-Hydroxyethylenedicarboxylate
C04002 5 But-1-ene-1,2,4-tricarboxylate
C04115 5 4-Carboxy-4-hydroxy-2-oxoadipate
C04133 5 N-Acetyl-L-glutamate 5-phosphate
C04184 5 4-Hydroxy-4-methyl-2-oxoglutarate
C04210 5 N5-(L-1-Carboxyethyl)-L-ornithine
C04322 5 3,4-Dihydro-2H-Pyrrole-2-carboxylate
C04593 5 (2S,3R)-3-Hydroxybutane-1,2,3-tricarboxylate
C05520 5 2-Amino-3-oxoadipate
C05601 5 4-Hydroxy-2-oxo-heptanedioate
C05655 5 5-(2'-Carboxyethyl)-4,6-dihydroxypicolinate
C05670 5 beta-Aminopropionitrile
C05682 5 Phosphonoacetate
C05711 5 gamma-Glutamyl-beta-cyanoalanine
C05941 5 2-Oxo-4-hydroxy-5-aminovalerate
C05942 5 Pyrrole-2-carboxylate
C05946 5 D-4-Hydroxy-2-oxoglutarate
C05984 5 2-Hydroxybutanoic acid
C06010 5 (S)-2-Acetolactate
C06032 5 D-erythro-3-Methylmalate
C06033 5 Parapyruvate
C06201 5 2,4-Dihydroxyhept-2-enedioate
C06244 5 Acetamide
C06366 5 Homospermidine
C06393 5 2,3-Diaminopropanoate
C06455 5 Hydroxymethylphosphonate
C06547 5 Ethylene
C06554 5 Cyanuric acid
C06772 5 Diethanolamine
C11205 5 Hexadimethrine bromide
C11511 5 threo-3-Hydroxy-L-aspartate
C11824 5 Cyclic amide
C00111 6 Glycerone phosphate
C00168 6 Hydroxypyruvate
C00207 6 Acetone
C00213 6 Sarcosine
C00258 6 D-Glycerate
C00263 6 L-Homoserine
C00295 6 Orotate
C00333 6 D-Galacturonate
C00380 6 Cytosine
C00418 6 (R)-Mevalonate
C00499 6 Allantoate
C00533 6 Nitric oxide
C00552 6 meso-Tartaric acid
C00581 6 Guanidinoacetate
C00583 6 Propane-1,2-diol
C00596 6 2-Hydroxy-2,4-pentadienoate
C00612 6 N1-Acetylspermidine
C00631 6 2-Phospho-D-glycerate
C00785 6 Urocanate
C00792 6 D-Arginine
C00802 6 Oxalureate
C00810 6 (R)-Acetoin
C00815 6 Citramalate
C00820 6 D-Threonine
C00922 6 Dimethylmaleate
C00937 6 (R)-Lactaldehyde
C00975 6 Dihydroxyfumarate
C00979 6 O-Acetyl-L-serine
C00988 6 2-Phosphoglycolate
C00993 6 D-Alanyl-D-alanine
C01005 6 O-Phospho-L-serine
C01024 6 Hydroxymethylbilane
C01029 6 N8-Acetylspermidine
C01046 6 N-Methyl-L-glutamate
C01059 6 2,5-Dihydroxypyridine
C01061 6 4-Fumarylacetoacetate
C01089 6 (R)-3-Hydroxybutanoate
C01102 6 O-Phospho-L-homoserine
C01110 6 5-Amino-2-oxopentanoic acid
C01114 6 L-Arabinono-1,4-lactone
C01250 6 N-Acetyl-L-glutamate 5-semialdehyde
C01270 6 3-Hydroxy-2-methylpyridine-5-carboxylate
C01438 6 Methane
C01455 6 Toluene
C01659 6 Acrylamide
C01667 6 Bacitracin
C01682 6 D-Nopaline
C01877 6 4-Oxoproline
C01888 6 Aminoacetone
C01998 6 Acrylonitrile
C02091 6 Ureidoglycine
C02167 6 Maleylpyruvate
C02218 6 2-Aminoacrylate
C02222 6 2-Maleylacetate
C02226 6 2-Methylmaleate
C02294 6 Methylguanidine
C02532 6 D-O-Phosphoserine
C02670 6 D-Glucuronolactone
C02721 6 N-Methyl-L-alanine
C02726 6 N4-Phosphoagmatine
C02917 6 (S)-Propane-1,2-diol
C02923 6 2,3-Dihydroxytoluene
C03030 6 Uracil 5-carboxylate
C03047 6 1,4-Diguanidinobutane
C03063 6 2-Oxohept-3-enedioate
C03079 6 4-Hydroxy-L-glutamate
C03153 6 N5-Methyl-L-glutamine
C03214 6 2-Amino-3-oxobutanoate
C03296 6 N2-Succinyl-L-arginine
C03340 6 L-2,3-Dihydrodipicolinate
C03406 6 N-(L-Arginino)succinate
C03453 6 (Z)-5-Oxohex-2-enedioate
C03459 6 2-Hydroxy-3-oxosuccinate
C03508 6 L-2-Amino-3-oxobutanoic acid
C03586 6 2-Oxo-2,3-dihydrofuran-5-acetate
C03600 6 Carboxymethyloxysuccinate
C03623 6 N-Methyl-2-oxoglutaramate
C03716 6 Oxaloacetate 4-methyl ester
C03738 6 gamma-L-Glutamyl-D-alanine
C03761 6 3-Hydroxy-3-methylglutarate
C03771 6 5-Guanidino-2-oxopentanoate
C03790 6 N-(Carboxymethyl)-D-alanine
C03826 6 2-Dehydro-3-deoxy-D-xylonate
C03872 6 L-Serine-phosphoethanolamine
C03921 6 2-Dehydro-3-deoxy-D-glucarate
C03943 6 (2R,4S)-2,4-Diaminopentanoate
C03979 6 2-Dehydro-3-deoxy-L-rhamnonate
C04039 6 2,3-Dihydroxy-3-methylbutanoate
C04137 6 N2-(D-1-Carboxyethyl)-L-arginine
C04181 6 3-Hydroxy-3-methyl-2-oxobutanoic acid
C04225 6 (Z)-But-2-ene-1,2,3-tricarboxylate
C04272 6 (R)-2,3-Dihydroxy-3-methylbutanoate
C04281 6 L-1-Pyrroline-3-hydroxy-5-carboxylate
C04324 6 4-Carboxy-2-hydroxy-cis,cis-muconate
C05133 6 4-Imidazolone-5-acetate
C05235 6 Hydroxyacetone
C05364 6 4-Carboxy-2-oxo-3-hexenedioate
C05405 6 L-Arabinono-1,5-lactone
C05406 6 (4S)-5-Hydroxy-2,4-dioxopentanoate
C05519 6 L-Allothreonine
C05573 6 Formylisoglutamate
C05600 6 2-Hydroxyhepta-2,4-dienedioate
C05654 6 5-(2'-Formylethyl)-4,6-dihydroxypicolinate
C05662 6 Homoisocitrate
C05672 6 2-Amino-3-phosphonopropanoate
C05854 6 4-Carboxy-2-oxo-4-pentanoate
C05933 6 N-(omega)-Hydroxyarginine
C05935 6 2-Oxoarginine
C05936 6 N4-Acetylaminobutanal
C05939 6 Linatine
C05945 6 L-Arginine phosphate
C05947 6 L-erythro-4-Hydroxyglutamate
C05999 6 Lactaldehyde
C06034 6 4-Hydroxy-4-methylglutamate
C06035 6 4-Methylene-2-oxoglutarate
C06144 6 3-Butynoate
C06442 6 N-gamma-Acetyldiaminobutyrate
C06771 6 Triethanolamine
C07272 6 Maleimide
C08734 6 2,4-Dihydroxy-6-amino-1,3,5-triazine
C11822 6 2-Aminomalonate semialdehyde
C15499 6 Pentane-2,4-dione
C15532 6 N-Acetyl-L-citrulline
C00093 7 sn-Glycerol 3-phosphate
C00116 7 Glycerol
C00118 7 (2R)-2-Hydroxy-3-(phosphonooxy)-propanal
C00135 7 L-Histidine
C00141 7 3-Methyl-2-oxobutanoic acid
C00184 7 Glycerone
C00191 7 D-Glucuronate
C00197 7 3-Phospho-D-glycerate
C00259 7 L-Arabinose
C00300 7 Creatine
C00322 7 2-Oxoadipate
C00479 7 Propanal
C00502 7 D-Xylonate
C00556 7 Benzyl alcohol
C00558 7 D-Tagaturonate
C00577 7 D-Glyceraldehyde
C00623 7 Glycerol 1-phosphate
C00628 7 2,5-Dihydroxybenzoate
C00682 7 2-Hydroxymuconate semialdehyde
C00741 7 Diacetyl
C00772 7 Mevaldate
C00878 7 D-Arabinonate
C00887 7 Nitrous oxide
C01015 7 4-Hydroxy-L-proline
C01020 7 6-Hydroxynicotinate
C01026 7 N,N-Dimethylglycine
C01036 7 4-Maleylacetoacetate
C01040 7 L-Gulono-1,4-lactone
C01043 7 N-Carbamoylsarcosine
C01051 7 Uroporphyrinogen III
C01077 7 O-Acetyl-L-homoserine
C01099 7 L-Fuculose 1-phosphate
C01107 7 (R)-5-Phosphomevalonate
C01108 7 1,2,3-Trihydroxybenzene
C01131 7 L-Rhamnulose 1-phosphate
C01159 7 2,3-Bisphospho-D-glycerate
C01278 7 2-Carboxy-2,5-dihydro-5-oxofuran-2-acetate
C01444 7 Oxamate
C01468 7 4-Cresol
C01542 7 o-Cresol
C01551 7 Allantoin
C01602 7 Ornithine
C01769 7 (S)-Acetoin
C01845 7 Propan-2-ol
C01934 7 L-Rhamnonate
C02116 7 2-Nitropropane
C02220 7 2-Aminomuconate
C02273 7 Digalacturonate
C02295 7 Methylitaconate
C02350 7 (S)(+)-Allantoin
C02501 7 2-Hydroxymuconate
C02659 7 Acetone cyanohydrin
C02814 7 Benzene-1,2,4-triol
C02835 7 Imidazole-4-acetate
C02912 7 (R)-Propane-1,2-diol
C03044 7 (R,R)-Butane-2,3-diol
C03166 7 Phosphoguanidinoacetate
C03194 7 (R)-1-Aminopropan-2-ol
C03232 7 3-Phosphonooxypyruvate
C03394 7 Erythrulose 1-phosphate
C03548 7 trans-2,3-Epoxysuccinate
C03584 7 3-(Uracil-1-yl)-L-alanine
C03652 7 (2R,3S)-2,3-Dimethylmalate
C03676 7 3-Hydroxy-cis,cis-muconate
C03722 7 Pyridine-2,3-dicarboxylate
C03972 7 2,3,4,5-Tetrahydrodipicolinate
C04037 7 1-Phospho-alpha-D-galacturonate
C04052 7 5-Carboxy-2-oxohept-3-enedioate
C04105 7 2,5-Dihydro-5-oxofuran-2-acetate
C04431 7 cis-4-Carboxymethylenebut-2-en-4-olide
C04451 7 4-Carboxy-2-hydroxyhexa-2,4-dienedioate
C04456 7 6-Phospho-5-dehydro-2-deoxy-D-gluconate
C04479 7 2-Hydroxy-6-oxonona-2,4-diene-1,9-dioate
C04484 7 4-Carboxy-2-hydroxymuconate semialdehyde
C04546 7 (R)-3-((R)-3-Hydroxybutanoyloxy)butanoate
C04592 7 Toluene-cis-dihydrodiol
C04604 7 3-Hydroxy-2-methylpyridine-4,5-dicarboxylate
C05533 7 Oxaloglutarate
C05574 7 Isoglutamate
C05656 7 5-(3'-Carboxy-3'-oxopropyl)-4,6-dihydroxypicolinate
C05766 7 Uroporphyrinogen I
C05938 7 L-4-Hydroxyglutamate semialdehyde
C06031 7 D-threo-3-Methylmalate
C06145 7 3-Butyn-1-al
C06159 7 2-Dehydro-3-deoxy-D-fuconate
C06210 7 2-Hydroxy-6-keto-2,4-heptadienoate
C06231 7 Ectoine
C06234 7 4-Methyl-L-glutamate
C06430 7 D-Galacturonolactone
C06441 7 L-Xylulose 1-phosphate
C06603 7 cis,trans-4-Hydroxymuconic semialdehyde
C06720 7 1,6-Dihydroxy-5-methylcyclohexa-2,4-dienecarboxylate
C06731 7 1,2-Dihydroxy-6-methylcyclohexa-3,5-dienecarboxylate
C06735 7 Aminoacetaldehyde
C06893 7 2-Deoxy-5-keto-D-gluconic acid 6-phosphate
C07087 7 2-Hydroxy-6-oxoocta-2,4,7-trienoate
C07123 7 2-Hydroxy-6-oxo-octa-2,4-dienoate
C08733 7 2-Hydroxy-4,6-diamino-1,3,5-triazine
C09816 7 Benzylsuccinate
C12624 7 2-Hydroxy-6-ketononatrienedioate
C12838 7 trans-4-Carboxymethylenebut-2-en-4-olide
C14088 7 3-Methylsalicylate
C14610 7 (S)-5-Oxo-2,5-dihydrofuran-2-acetate
C00090 8 Catechol
C00137 8 myo-Inositol
C00183 8 L-Valine
C00230 8 3,4-Dihydroxybenzoate
C00231 8 D-Xylulose 5-phosphate
C00236 8 3-Phospho-D-glyceroyl phosphate
C00246 8 Butanoic acid
C00253 8 Nicotinate
C00261 8 Benzaldehyde
C00312 8 L-Xylulose
C00354 8 D-Fructose 1,6-bisphosphate
C00386 8 Carnosine
C00388 8 1H-Imidazole-4-ethanamine
C00466 8 Acetoin
C00508 8 L-Ribulose
C00530 8 p-Benzenediol
C00532 8 L-Arabitol
C00544 8 Homogentisate
C00587 8 3-Hydroxybenzoate
C00597 8 3-Phosphoglycerate
C00642 8 4-Hydroxyphenylacetate
C00652 8 D-Arabinono-1,4-lactone
C00673 8 2-Deoxy-D-ribose 5-phosphate
C00791 8 Creatinine
C00800 8 L-Gulonate
C00817 8 D-Altronate
C00860 8 L-Histidinol
C00861 8 L-Rhamnulose
C00884 8 Homocarnosine
C00905 8 D-Fructuronate
C00956 8 L-2-Aminoadipate
C00966 8 2-Dehydropantoate
C00969 8 3-Hydroxypropanal
C01088 8 (R)-3,3-Dimethylmalate
C01094 8 D-Fructose 1-phosphate
C01143 8 (R)-5-Diphosphomevalonate
C01163 8 3-Carboxy-cis,cis-muconate
C01182 8 D-Ribulose 1,5-bisphosphate
C01195 8 1-Phospho-alpha-D-glucuronate
C01233 8 sn-glycero-3-Phosphoethanolamine
C01286 8 2-Dehydro-3-deoxy-D-galactonate 6-phosphate
C01412 8 Butanal
C01424 8 Gallate
C01680 8 D-Fuconate
C01721 8 L-Fuculose
C01751 8 Resorcinol
C01929 8 L-Histidinal
C01989 8 3-Ethylmalate
C02214 8 (E)-Glutaconate
C02235 8 4-Nitrocatechol
C02266 8 D-Xylonolactone
C02305 8 Phosphocreatine
C02348 8 (R)(-)-Allantoin
C02360 8 2-Hydroxyadipate
C02480 8 cis,cis-Muconate
C02504 8 (2S)-2-Isopropylmalate
C02527 8 Butanoylphosphate
C02565 8 N-Methylhydantoin
C02753 8 D-Xylono-1,4-lactone
C02930 8 2-Methyleneglutarate
C02948 8 4-Hydroxyhexan-3-one
C02979 8 Glycerol 2-phosphate
C02991 8 L-Rhamnono-1,4-lactone
C02997 8 N-Acetyl-L-histidine
C03046 8 (S,S)-Butane-2,3-diol
C03263 8 Coproporphyrinogen III
C03277 8 Imidazol-5-yl-pyruvate
C03289 8 L-xylo-Hexulonolactone
C03387 8 D-Glucurono-6,2-lactone
C03465 8 3-Methyl-2-oxopentanoate
C03671 8 2-Pyrone-4,6-dicarboxylate
C03710 8 N-Benzyloxycarbonylglycine
C03785 8 D-Tagatose 1,6-bisphosphate
C03824 8 2-Aminomuconate semialdehyde
C03871 8 L-2-Amino-6-oxoheptanedioate
C03906 8 beta-L-Arabinose 1-phosphate
C03932 8 5-Dehydro-2-deoxy-D-gluconate
C03947 8 Glycerol 1,2-cyclic phosphate
C04044 8 3-(2,3-Dihydroxyphenyl)propanoate
C04186 8 5-Carboxymethyl-2-hydroxymuconate
C04409 8 2-Amino-3-carboxymuconate semialdehyde
C04442 8 2-Dehydro-3-deoxy-6-phospho-D-gluconate
C04462 8 N-Succinyl-2-L-amino-6-oxoheptanedioate
C04480 8 3-Carboxy-2-hydroxymuconate semialdehyde
C05130 8 Imidazole-4-acetaldehyde
C05375 8 2-Hydroxy-2-hydropyrone-4,6-dicarboxylate
C05378 8 beta-D-Fructose 1,6-bisphosphate
C05385 8 D-Glucuronate 1-phosphate
C05539 8 N-Acetyl-L-2-amino-6-oxopimelate
C05585 8 Gentisate aldehyde
C05641 8 5-(3'-Carboxy-3'-oxopropenyl)-4,6-dihydroxypicolinate
C05768 8 Coproporphyrinogen I
C05979 8 Propane-1-ol
C06189 8 Cyclic 2,3-bisphospho-D-glycerate
C06655 8 L-N2-(2-Carboxyethyl)arginine
C06728 8 3-Ethylcatechol
C06762 8 4-Hydroxy-2-oxohexanoic acid
C06892 8 2-Deoxy-5-keto-D-gluconic acid
C07085 8 3-Vinylcatechol
C07103 8 2-Hydroxy-1,4-benzoquinone
C07211 8 m-Methylbenzoate
C07215 8 o-Toluate
C08737 8 Melamine
C11437 8 1-Deoxy-D-xylulose 5-phosphate
C11821 8 5-Hydroxyisourate
C12248 8 5-Hydroxy-2-oxo-4-ureido-2,5-dihydro-1H-imidazole-5-carboxylate
C12623 8 trans-2,3-Dihydroxycinnamate
C14087 8 3-Methylsalicylaldehyde
C15523 8 2,6-Dihydroxynicotinate
C00072 9 Ascorbate
C00085 9 D-Fructose 6-phosphate
C00095 9 D-Fructose
C00108 9 Anthranilate
C00129 9 Isopentenyl diphosphate
C00146 9 Phenol
C00153 9 Nicotinamide
C00156 9 4-Hydroxybenzoate
C00180 9 Benzoate
C00181 9 D-Xylose
C00196 9 2,3-Dihydroxybenzoate
C00199 9 D-Ribulose 5-phosphate
C00204 9 2-Dehydro-3-deoxy-D-gluconate
C00216 9 D-Arabinose
C00310 9 D-Xylulose
C00345 9 6-Phospho-D-gluconate
C00366 9 Urate
C00379 9 Xylitol
C00407 9 L-Isoleucine
C00472 9 p-Benzoquinone
C00489 9 Glutarate
C00507 9 L-Rhamnose
C00514 9 D-Mannonate
C00522 9 (R)-Pantoate
C00568 9 4-Aminobenzoate
C00618 9 3-Dehydro-L-gulonate
C00632 9 3-Hydroxyanthranilate
C00672 9 2-Deoxy-D-ribose 1-phosphate
C00680 9 meso-2,6-Diaminoheptanedioate
C00691 9 2,4,6/3,5-Pentahydroxycyclohexanone
C00805 9 Salicylate
C00870 9 4-Nitrophenol
C01019 9 6-Deoxy-L-galactose
C01053 9 (R)-4-Dehydropantoate
C01079 9 Protoporphyrinogen IX
C01097 9 D-Tagatose 6-phosphate
C01100 9 L-Histidinol phosphate
C01101 9 L-Ribulose 5-phosphate
C01111 9 7,8-Dihydroxykynurenate
C01161 9 3,4-Dihydroxyphenylacetate
C01177 9 Inositol 1-phosphate
C01179 9 3-(4-Hydroxyphenyl)pyruvate
C01198 9 3-(2-Hydroxyphenyl)propanoate
C01214 9 1-Amino-1-deoxy-scyllo-inositol
C01216 9 2-Dehydro-3-deoxy-D-galactonate
C01225 9 sn-glycero-3-Phospho-1-inositol
C01408 9 Benzoin
C01508 9 L-Lyxose
C01572 9 Digallate
C01771 9 2-Butenoate
C01801 9 Deoxyribose
C01987 9 2-Aminophenol
C01988 9 2-Nitrophenol
C02137 9 alpha-Oxo-benzeneacetic acid
C02351 9 1,2-Benzoquinone
C02372 9 4-Hydroxyaniline
C02431 9 L-Rhamnofuranose
C02457 9 Propane-1,3-diol
C02631 9 2-Isopropylmaleate
C02637 9 3-Dehydroshikimate
C02787 9 2-Methylpropanamine
C03223 9 3,4-Dihydroxyphthalate
C03233 9 4,5-Dihydroxyphthalate
C03290 9 L-threo-3-Phenylserine
C03291 9 L-Xylulose 5-phosphate
C03546 9 myo-Inositol 4-phosphate
C03765 9 4-Hydroxyphenylacetaldehyde
C03817 9 (S)-3-(Imidazol-5-yl)lactate
C03861 9 Dibenzo[1,4]dioxin-2,3-dione
C04006 9 1D-myo-Inositol 3-phosphate
C04076 9 L-2-Aminoadipate 6-semialdehyde
C04091 9 cis-1,2-Dihydrobenzene-1,2-diol
C04138 9 N(alpha)-gamma-L-Glutamylhistamine
C04221 9 trans-1,2-Dihydrobenzene-1,2-diol
C04390 9 N6-Acetyl-LL-2,6-diaminoheptanedioate
C04421 9 N-Succinyl-LL-2,6-diaminoheptanedioate
C04553 9 3-Carboxy-2,5-dihydro-5-oxofuran-2-acetate
C04634 9 1,6-Dihydroxycyclohexa-2,4-diene-1-carboxylate
C04642 9 2-Hydroxy-5-carboxymethylmuconate semialdehyde
C05135 9 4-(beta-Acetylaminoethyl)imidazole
C05345 9 beta-D-Fructose 6-phosphate
C05380 9 Nicotinurate
C05568 9 Imidazole lactate
C05593 9 3-Hydroxyphenylacetate
C05616 9 3-O-Methylgallate
C05852 9 2-Hydroxyphenylacetate
C06142 9 1-Butanol
C06316 9 D-erythro-Ascorbate
C06318 9 (3S,4R)-3,4-Dihydroxycyclohexa-1,5-diene-1,4-dicarboxylate
C06321 9 1,6-Dihydroxy-cis-2,4-cyclohexadiene-1-carboxylic acid
C06672 9 Vanillate
C06680 9 4-Hydroxyphthalate
C06727 9 cis-1,2-Dihydro-3-ethylcatechol
C06761 9 (4E)-2-Oxohexenoic acid
C06891 9 D-2,3-Diketo 4-deoxy-epi-inositol
C07084 9 Styrene cis-glycol
C07209 9 3-Methylbenzaldehyde
C07214 9 2-Methylbenzaldehyde
C07734 9 2-Hydroxy-6-oxo-6-(2-hydroxyphenoxy)-hexa-2,4-dienoate
C11354 9 2-Hydroxy-cis-hex-2,4-dienoate
C11434 9 2-C-Methyl-D-erythritol 4-phosphate
C11457 9 3-(3-Hydroxy-phenyl)-propanoic acid
C11588 9 cis-3-(Carboxy-ethyl)-3,5-cyclo-hexadiene-1,2-diol
C12621 9 trans-3-Hydroxycinnamate
C12622 9 cis-3-(3-Carboxyethenyl)-3,5-cyclohexadiene-1,2-diol
C13636 9 4-Hydroxyphenyl acetate
C14086 9 2-Hydroxy-3-methylbenzalpyruvate
C15585 9 myo-Inositol phosphate
C00031 10 D-Glucose
C00047 10 L-Lysine
C00082 10 L-Tyrosine
C00092 10 D-Glucose 6-phosphate
C00117 10 D-Ribose 5-phosphate
C00159 10 D-Mannose
C00166 10 Phenylpyruvate
C00177 10 Cyanide
C00235 10 Dimethylallyl diphosphate
C00251 10 Chorismate
C00254 10 Prephenate
C00257 10 D-Gluconic acid
C00267 10 alpha-D-Glucose
C00275 10 D-Mannose 6-phosphate
C00279 10 D-Erythrose 4-phosphate
C00292 10 Aniline
C00309 10 D-Ribulose
C00328 10 L-Kynurenine
C00352 10 D-Glucosamine 6-phosphate
C00385 10 Xanthine
C00392 10 Mannitol
C00423 10 trans-Cinnamate
C00425 10 Dehydroascorbate
C00449 10 N6-(L-1,3-Dicarboxypropyl)-L-lysine
C00450 10 2,3,4,5-Tetrahydropyridine-2-carboxylate
C00476 10 D-Lyxose
C00483 10 Tyramine
C00493 10 Shikimate
C00526 10 Deoxyuridine
C00548 10 Phenyl acetate
C00633 10 4-Hydroxybenzaldehyde
C00644 10 D-Mannitol 1-phosphate
C00665 10 beta-D-Fructose 2,6-bisphosphate
C00666 10 LL-2,6-Diaminoheptanedioate
C00668 10 alpha-D-Glucose 6-phosphate
C00671 10 (S)-3-Methyl-2-oxopentanoic acid
C00755 10 4-Hydroxy-3-methoxy-benzaldehyde
C00794 10 D-Sorbitol
C00795 10 D-Tagatose
C00811 10 4-Coumarate
C00864 10 Pantothenate
C00880 10 D-Galactonate
C00885 10 Isochorismate
C00944 10 3-Dehydroquinate
C01041 10 Monodehydroascorbate
C01068 10 D-Ribitol 5-phosphate
C01096 10 Sorbitol 6-phosphate
C01112 10 D-Arabinose 5-phosphate
C01113 10 D-Galactose 6-phosphate
C01115 10 L-Galactono-1,4-lactone
C01172 10 beta-D-Glucose 6-phosphate
C01187 10 3-Deoxy-D-manno-octulosonate
C01218 10 6-Phospho-2-dehydro-D-gluconate
C01220 10 1D-myo-Inositol 1,4-bisphosphate
C01236 10 D-Glucono-1,5-lactone 6-phosphate
C01249 10 7,8-Dihydro-7,8-dihydroxykynurenate
C01267 10 3-(Imidazol-4-yl)-2-oxopropyl phosphate
C01273 10 2-Hydroxy-6-oxo-6-phenylhexa-2,4-dienoate
C01283 10 1-Amino-1-deoxy-scyllo-inositol 4-phosphate
C01394 10 Xylose
C01405 10 Aspirin
C01407 10 Benzene
C01586 10 Hippurate
C01620 10 Threonate
C01772 10 trans-2-Hydroxycinnamate
C01904 10 D-Arabitol
C01983 10 (R)-Mandelate
C01984 10 (S)-Mandelate
C02024 10 D-Mannuronate
C02161 10 Isophenoxazine
C02191 10 Protoporphyrin
C02253 10 Benzoylagmatine
C02274 10 Dihydrocoumarin
C02336 10 beta-D-Fructose
C02720 10 N-Hydroxyarylamine
C02734 10 Phenolic phosphate
C02775 10 2,3-Dihydroxyindole
C02895 10 Xylitol 5-phosphate
C02985 10 L-Fucose 1-phosphate
C03147 10 N-Malonylanthranilate
C03198 10 (S)-4-Hydroxymandelate
C03227 10 3-Hydroxy-L-kynurenine
C03267 10 beta-D-Fructose 2-phosphate
C03273 10 5-Oxopentanoate
C03360 10 4-Nitrophenyl phosphate
C03666 10 2-Carboxy-cis,cis-muconate
C03672 10 3-(4-Hydroxyphenyl)lactate
C03752 10 2-Amino-2-deoxy-D-gluconate
C03964 10 (R)-3-(4-Hydroxyphenyl)lactate
C04043 10 3,4-Dihydroxyphenylacetaldehyde
C04062 10 D-myo-Inositol 1,3-bisphosphate
C04063 10 D-myo-Inositol 3,4-bisphosphate
C04171 10 2,3-Dihydro-2,3-dihydroxybenzoate
C04204 10 N-(2,3-Dihydroxybenzoyl)-L-serine
C04227 10 1-(4-Hydroxyphenyl)-2-aminoethanol
C04287 10 3,5/4-Trihydroxycyclohexa-1,2-dione
C04299 10 D-myo-Inositol 1,2-cyclic phosphate
C04349 10 (4S)-4,6-Dihydroxy-2,5-dioxohexanoate
C04411 10 (2R,3S)-3-Isopropylmalate
C04471 10 (4S,5S)-4,5-Dihydroxy-2,6-dioxohexanoate
C04548 10 1-(4-Hydroxyphenyl)-2-(methylamino)ethanol
C04575 10 (4R,5S)-4,5,6-Trihydroxy-2,3-dioxohexanoate
C04584 10 6-Imino-5-oxocyclohexa-1,3-dienecarboxylate
C04783 10 cis-4,5-Dihydroxycyclohexa-1(6),2-diene-1,2-dicarboxylate
C04826 10 5-(3-Carboxy-3-oxopropenyl)-4,6-dihydroxypyridine-2-carboxylate
C05350 10 2-Hydroxy-3-(4-hydroxyphenyl)propenoate
C05422 10 L-Dehydroascorbate
C05629 10 Phenylpropanoate
C05640 10 Cinnavalininate
C05653 10 Formylanthranilate
C05835 10 2-Formaminobenzoylacetate
C06019 10 D-arabino-3-Hexulose 6-phosphate
C06044 10 4-Hydroxyphenylethanol
C06202 10 Salicylaldehyde
C06206 10 Benzoyl phosphate
C06311 10 Galactitol 1-phosphate
C06337 10 Terephthalate
C06760 10 2-Hydroxy-5-methyl-cis,cis-muconic semialdehyde
C07083 10 Styrene
C07086 10 Phenylacetic acid
C07111 10 Ethylbenzene
C07213 10 2-Methylbenzyl alcohol
C07216 10 3-Methylbenzyl alcohol
C07479 10 2-Oxo-5-methyl-cis-muconate
C07731 10 2-Hydroxy-6-oxo-6-(2-hydroxyphenyl)-hexa-2,4-dienoate
C07733 10 2,2',3-Trihydroxydiphenylether
C08062 10 2-Hydroxy-6-oxo-(2'-aminophenyl)-hexa-2,4-dienoate
C09814 10 Benzonitrile
C09815 10 Benzamide
C10700 10 4'-Hydroxyacetophenone
C11355 10 4-Amino-4-deoxychorismate
C11527 10 4-Hydroxymandelate
C11811 10 1-Hydroxy-2-methyl-2-butenyl 4-diphosphate
C13635 10 4-Hydroxyphenacyl alcohol
C14085 10 2-Hydroxy-8-methylchromene-2-carboxylate
C14097 10 2-Hydroxyisophthalic acid
C14899 10 3-Dehydro-L-gulonate 6-phosphate
C15556 10 3,4-Dihydroxy-2-butanone 4-phosphate
C00055 11 CMP
C00079 11 L-Phenylalanine
C00089 11 Sucrose
C00103 11 D-Glucose 1-phosphate
C00121 11 D-Ribose
C00124 11 D-Galactose
C00185 11 Cellobiose
C00198 11 D-Glucono-1,5-lactone
C00208 11 Maltose
C00221 11 beta-D-Glucose
C00242 11 Guanine
C00247 11 L-Sorbose
C00252 11 Isomaltose
C00262 11 Hypoxanthine
C00281 11 Sedoheptulose 7-phosphate
C00296 11 Quinate
C00299 11 Uridine
C00314 11 Pyridoxine
C00329 11 D-Glucosamine
C00341 11 Geranyl diphosphate
C00355 11 3,4-Dihydroxy-L-phenylalanine
C00357 11 N-Acetyl-D-glucosamine 6-phosphate
C00365 11 dUMP
C00408 11 L-Pipecolate
C00431 11 5-Aminopentanoate
C00447 11 Sedoheptulose 1,7-bisphosphate
C00455 11 Nicotinamide D-ribonucleotide
C00474 11 Ribitol
C00561 11 Mandelonitrile
C00601 11 Phenylacetaldehyde
C00620 11 alpha-D-Ribose 1-phosphate
C00629 11 2-Dehydro-D-gluconate
C00636 11 D-Mannose 1-phosphate
C00663 11 beta-D-Glucose 1-phosphate
C00689 11 alpha,alpha'-Trehalose 6-phosphate
C00739 11 D-Lysine
C00826 11 L-Arogenate
C00881 11 Deoxycytidine
C00954 11 Indole-3-acetate
C00990 11 5-Aminopentanamide
C01028 11 N6-Hydroxy-L-lysine
C01062 11 5-Dehydro-D-gluconate
C01083 11 alpha,alpha-Trehalose
C01142 11 (3S)-3,6-Diaminohexanoate
C01151 11 D-Ribose 1,5-bisphosphate
C01168 11 Pseudouridine 5'-phosphate
C01197 11 3,4-Dihydroxy-trans-cinnamate
C01243 11 1D-myo-Inositol 1,3,4-trisphosphate
C01245 11 D-myo-Inositol 1,4,5-trisphosphate
C01252 11 4-(2-Aminophenyl)-2,4-dioxobutanoate
C01258 11 1,2-Didehydropiperidine-2-carboxylate
C01269 11 5-O-(1-Carboxyvinyl)-3-phosphoshikimate
C01294 11 1-Guanidino-1-deoxy-scyllo-inositol 4-phosphate
C01390 11 Prenol
C01456 11 Tropate
C01475 11 Allysine
C01504 11 Indanone
C01606 11 Phthalate
C01672 11 Cadaverine
C01697 11 Galactitol
C01717 11 4-Hydroxy-2-quinolinecarboxylic acid
C02223 11 2-Methylbutanal
C02265 11 D-Phenylalanine
C02427 11 L-Homocitrulline
C02505 11 2-Phenylacetamide
C02526 11 Biphenyl-2,3-diol
C02558 11 N-Acetylarylamine
C02569 11 Neryl diphosphate
C02591 11 Sucrose 6-phosphate
C02652 11 5-Dehydroshikimate
C02655 11 6-Acetyl-D-glucose
C02674 11 Deoxyribonolactone
C02700 11 L-Formylkynurenine
C02709 11 N-Acetoxyarylamine
C02727 11 N6-Acetyl-L-lysine
C02728 11 N6-Methyl-L-lysine
C02763 11 enol-Phenylpyruvate
C02779 11 2-Dehydro-D-glucose
C02837 11 L-Lysine 1,6-lactam
C02888 11 Sorbose 1-phosphate
C02995 11 Maltose 6'-phosphate
C03004 11 N-Hydroxy-L-tyrosine
C03064 11 3-Dehydro-L-threonate
C03090 11 5-Phosphoribosylamine
C03107 11 D-Glucono-1,4-lactone
C03175 11 Shikimate 3-phosphate
C03239 11 6-Amino-2-oxohexanoate
C03383 11 D-Galactono-1,4-lactone
C03393 11 4-Phospho-D-erythronate
C03492 11 D-4'-Phosphopantothenate
C03549 11 2-Hydroxycinnamate
C03569 11 2,2',3-Trihydroxybiphenyl
C03590 11 4-Hydroxyphenylglyoxylate
C03742 11 (S)-4-Hydroxymandelonitrile
C03750 11 2,6-Dioxo-6-phenylhexanoate
C03758 11 4-(2-Aminoethyl)-1,2-benzenediol
C04020 11 N2-(D-1-Carboxyethyl)-L-lysine
C04053 11 5-Dehydro-4-deoxy-D-glucuronate
C04236 11 (2S)-2-Isopropyl-3-oxosuccinate
C04359 11 1-Deoxy-D-altro-heptulose 7-phosphate
C04368 11 3-Amino-3-(4-hydroxyphenyl)propanoate
C04478 11 3-Deoxy-D-manno-octulosonate 8-phosphate
C04534 11 6-Phospho-beta-D-glucosyl-(1,4)-D-glucose
C04547 11 1,2-Bis(4-hydroxy-3-methoxyphenyl)ethylene
C04666 11 D-erythro-1-(Imidazol-4-yl)glycerol 3-phosphate
C04691 11 2-Dehydro-3-deoxy-D-arabino-heptonate 7-phosphate
C05341 11 beta-Alanyl-L-lysine
C05343 11 (R)-4-Hydroxymandelate
C05382 11 D-Sedoheptulose 7-phosphate
C05383 11 Aminosugars
C05411 11 L-Xylonate
C05412 11 L-Lyxonate
C05515 11 5-Ureido-4-imidazole carboxylate
C05607 11 Phenyllactate
C05627 11 4-Hydroxystyrene
C05636 11 3-Hydroxykynurenamine
C05645 11 4-(2-Amino-3-hydroxyphenyl)-2,4-dioxobutanoate
C05658 11 Indoxyl
C05714 11 alpha-Aminopropiononitrile
C05715 11 gamma-Amino-gamma-cyanobutanoate
C05817 11 2-Succinyl-6-hydroxy-2,4-cyclohexadiene-1-carboxylate
C06007 11 (R)-2,3-Dihydroxy-3-methylpentanoate
C06046 11 Salidroside
C06156 11 alpha-D-Glucosamine 1-phosphate
C06187 11 Arbutin 6-phosphate
C06203 11 trans-O-Hydroxybenzylidenepyruvate
C06312 11 L-Tagatose 6-phosphate
C06317 11 4-Hydroxy-3-methoxy-benzenemethanol
C06330 11 Quinoline-3,4-diol
C06730 11 4-Methylcatechol
C06876 11 Nitrosobenzene
C07112 11 1-Phenylethanol
C07208 11 m-Xylene
C07212 11 o-Xylene
C07301 11 (R)-Mandelamide
C07478 11 2-Hydroxy-5-methyl-cis,cis-muconate
C07728 11 3-Isochromanone
C07732 11 Dibenzo-p-dioxin
C08061 11 2'-Aminobiphenyl-2,3-diol
C11503 11 3-Hydroxy-1H-quinolin-4-one
C12456 11 3-Dimethylallyl-4-hydroxyphenylpyruvate
C12989 11 N2-Acetyl-L-lysine
C13632 11 4,4'-Dihydroxy-alpha-methylstilbene
C13634 11 2,3-Bis(4-hydroxyphenyl)-1,2-propanediol
C13638 11 1-(4'-Hydroxyphenyl)ethanol
C14084 11 1,2-Dihydroxy-8-methylnaphthalene
C14096 11 3-Formylsalicylic acid
C00063 12 CTP
C00078 12 L-Tryptophan
C00105 12 UMP
C00112 12 CDP
C00119 12 5-Phospho-alpha-D-ribose 1-diphosphate
C00130 12 IMP
C00140 12 N-Acetyl-D-glucosamine
C00147 12 Adenine
C00233 12 4-Methyl-2-oxopentanoate
C00239 12 dCMP
C00243 12 Lactose
C00250 12 Pyridoxal
C00273 12 5-Dehydro-D-fructose
C00294 12 Inosine
C00302 12 Glutamate
C00330 12 Deoxyguanosine
C00387 12 Guanosine
C00446 12 alpha-D-Galactose 1-phosphate
C00448 12 trans,trans-Farnesyl diphosphate
C00458 12 dCTP
C00460 12 dUTP
C00463 12 Indole
C00475 12 Cytidine
C00492 12 Raffinose
C00513 12 CDP-glycerol
C00521 12 (-)-Limonene
C00547 12 L-Noradrenaline
C00570 12 CDP-ethanolamine
C00627 12 Pyridoxine phosphate
C00637 12 Indole-3-acetaldehyde
C00660 12 D-Glucose 1,6-bisphosphate
C00770 12 L-Idonate
C00822 12 Dopaquinone
C00844 12 (R)-Prunasin
C01093 12 Cellobiono-1,5-lactone
C01185 12 Nicotinate D-ribonucleotide
C01186 12 (3S,5S)-3,5-Diaminohexanoate
C01231 12 alpha-D-Glucose 1,6-bisphosphate
C01235 12 1-alpha-D-Galactosyl-myo-inositol
C01272 12 1D-myo-Inositol 1,3,4,5-tetrakisphosphate
C01346 12 dUDP
C01368 12 3'-UMP
C01401 12 Alanine
C01507 12 L-Iditol
C01685 12 D-Ribonate
C01710 12 Indan-1-ol
C01742 12 Palatinose
C01762 12 Xanthosine
C02048 12 Laminaribiose
C02067 12 Pseudouridine
C02076 12 Sedoheptulose
C02083 12 Styrene oxide
C02130 12 Acetyl-maltose
C02143 12 D-threo-Aldose
C02344 12 (-)-endo-Fenchol
C02462 12 Sabinene hydrate
C02470 12 Xanthurenic acid
C02499 12 2-Hydroxybiphenyl
C02669 12 D-Galactono-1,5-lactone
C02693 12 Indole-3-acetamide
C02730 12 2-Succinylbenzoate
C02780 12 2,5-Didehydro-D-gluconate
C02916 12 (S)-Norlaudanosoline
C02938 12 3-Indoleacetonitrile
C02964 12 D-Glucosyl-D-mannose
C03057 12 2-Carboxybenzaldehyde
C03087 12 5-Acetamidopentanoate
C03150 12 N-Ribosylnicotinamide
C03190 12 (+)-Bornyl-diphosphate
C03269 12 D-galacto-Hexodialdose
C03493 12 D-4-Hydroxyphenylglycine
C03519 12 N-Acetyl-L-phenylalanine
C03661 12 1F-beta-D-Fructosylsucrose
C03736 12 alpha-D-Ribose 5-phosphate
C03838 12 5'-Phosphoribosylglycinamide
C03955 12 N6-Acetyl-N6-hydroxy-L-lysine
C04045 12 3-(3,4-Dihydroxyphenyl)pyruvate
C04092 12 delta1-Piperideine-2-carboxylate
C04112 12 3-Methyl-cis,cis-hexadienedioate
C04148 12 alpha-N-Phenylacetyl-L-glutamine
C04211 12 N6-[(Indole-3-yl)acetyl]-L-lysine
C04256 12 N-Acetyl-D-glucosamine 1-phosphate
C04257 12 N-Acetyl-D-mannosamine 6-phosphate
C04280 12 1-Guanidino-1-deoxy-scyllo-inositol
C04353 12 (Z)-4-Hydroxyphenylacetaldehyde-oxime
C04366 12 3-(2-Carboxyethenyl)-cis,cis-muconate
C04477 12 1D-myo-Inositol 1,3,4,6-tetrakisphosphate
C04733 12 4-(4-Deoxy-beta-D-gluc-4-enuronosyl)-D-galacturonate
C04796 12 4-(L-Alanin-3-yl)-2-hydroxy-cis,cis-muconate 6-semialdehyde
C04797 12 5-(L-Alanin-3-yl)-2-hydroxy-cis,cis-muconate 6-semialdehyde
C05161 12 2,5-Diaminohexanoate
C05328 12 D-2-Amino-hexano-6-lactam
C05332 12 Phenethylamine
C05396 12 Lactose 6-phosphate
C05399 12 Melibiitol
C05400 12 Epimelibiose
C05401 12 3-beta-D-Galactosyl-sn-glycerol
C05402 12 Melibiose
C05512 12 Deoxyinosine
C05513 12 Urate-3-ribonucleoside
C05516 12 5-Amino-4-imidazole carboxylate
C05548 12 6-Acetamido-2-oxohexanoate
C05569 12 5'-Phospho-D-1-ribulosylformimine
C05598 12 Phenylacetylglycine
C05620 12 N-Acetyl-D-phenylalanine
C05637 12 4,8-Dihydroxyquinoline
C05834 12 3-Methyldioxyindole
C05841 12 Nicotinate D-ribonucleoside
C05853 12 Phenylethyl alcohol
C06051 12 Isopyridoxal
C06054 12 2-Oxo-3-hydroxy-4-phosphobutanoate
C06074 12 Myrcene
C06075 12 Terpinolene
C06076 12 Comphene
C06077 12 Pinene
C06099 12 (+)-Limonene
C06118 12 4-(4-Deoxy-alpha-D-gluc-4-enuronosyl)-D-galacturonate
C06160 12 (S)-Norcoclaurine
C06204 12 2-Hydroxychromene-2-carboxylate
C06219 12 Cellotriose
C06224 12 3,4-Dihydroxystyrene
C06307 12 (-)-beta-Pinene
C06308 12 (-)-alpha-Pinene
C06343 12 Quinolin-4-ol
C06440 12 2-Dehydro-D-glucono-1,5-lactone
C06589 12 cis-2,3-Dihydro-2,3-dihydroxybiphenyl
C06729 12 cis-1,2-Dihydroxy-4-methylcyclohexa-3,5-diene-1-carboxylate
C06813 12 Nitrobenzene
C07113 12 Acetophenone
C07719 12 2-Formyl-1-indanone
C07720 12 3-Hydroxy-1-indanone
C07727 12 2-Indanone
C07729 12 Dibenzofuran
C07836 12 D-glycero-D-manno-Heptose 7-phosphate
C08060 12 Carbazole
C11555 12 1D-myo-Inositol 1,4,5,6-tetrakisphosphate
C12323 12 L-4-Hydroxyphenylglycine
C12455 12 5-Aminopentanal
C12457 12 3-Dimethylallyl-4-hydroxymandelic acid
C12459 12 3-Dimethylallyl-4-hydroxybenzaldehyde
C12988 12 N2-Acetyl-L-aminoadipate semialdehyde
C13629 12 1,2-Bis(4-hydroxyphenyl)-2-propanol
C13631 12 2,2-Bis(4-hydroxyphenyl)-1-propanol
C13637 12 4-Ethylphenol
C14083 12 cis-1,2-Dihydroxy-1,2-dihydro-8-methylnaphthalene
C14095 12 2-Hydroxy-3-carboxybenzalpyruvate
C14103 12 4-Methylsalicylate
C14448 12 Glyoxal
C14463 12 (R)-3-Hydroxy-3-methyl-2-oxopentanoate
C15483 12 D-Galactonolactone
C15503 12 N,N-Dihydroxy-L-tyrosine
C15548 12 2-alpha-D-Glucosyl-D-glucose
C00015 13 UDP
C00018 13 Pyridoxal phosphate
C00020 13 AMP
C00029 13 UDP-glucose
C00075 13 UTP
C00081 13 ITP
C00104 13 IDP
C00113 13 PQQ
C00123 13 L-Leucine
C00144 13 GMP
C00212 13 Adenosine
C00286 13 dGTP
C00331 13 Indolepyruvate
C00353 13 Geranylgeranyl diphosphate
C00362 13 dGMP
C00398 13 Tryptamine
C00501 13 CDP-glucose
C00534 13 Pyridoxamine
C00559 13 Deoxyadenosine
C00645 13 N-Acetyl-D-mannosamine
C00650 13 4-Hydroxymandelonitrile
C00655 13 Xanthosine 5'-phosphate
C00705 13 dCDP
C00751 13 Squalene
C00789 13 CDP-ribitol
C00847 13 4-Pyridoxate
C00941 13 3',5'-Cyclic CMP
C00955 13 Indole-3-ethanol
C00964 13 (-)-trans-Carveol
C00971 13 4-Pyridoxolactone
C00977 13 L-Tryptophanamide
C01092 13 8-Amino-7-oxononanoate
C01103 13 Orotidine 5'-phosphate
C01123 13 (-)-trans-Isopiperitenol
C01133 13 N-Acetyl-D-glucosaminate
C01207 13 3-(3,4-Dihydroxyphenyl)lactate
C01275 13 (3E)-4-(2-Carboxyphenyl)-2-oxobut-3-enoate
C01284 13 1D-myo-Inositol 1,3,4,5,6-pentakisphosphate
C01328 13 HO-
C01454 13 Toluate
C01582 13 Galactose
C01613 13 Stachyose
C01674 13 Chitobiose
C01841 13 Pentalenene
C01860 13 Trichodiene
C01982 13 (R)-Amygdalin
C01993 13 5'-Oxoinosine
C02004 13 Aristolochene
C02013 13 Cellotetraose
C02355 13 2',3'-Cyclic UMP
C02452 13 Perillyl alcohol
C02572 13 O-Feruloylquinate
C02666 13 Coniferyl aldehyde
C02717 13 N-Feruloyltyramine
C02937 13 3-Indoleacetaldoxime
C03012 13 Naphthalene-1,2-diol
C03115 13 Farnesyl triphosphate
C03230 13 3-Indoleglycolaldehyde
C03428 13 Presqualene diphosphate
C03506 13 Indoleglycerol phosphate
C03574 13 2-Formylaminobenzaldehyde
C03656 13 (S)-5-Amino-3-oxohexanoic acid
C03971 13 1F-alpha-D-Galactosylraffinose
C04121 13 CMP-3-deoxy-D-manno-octulosonate
C04290 13 4-(3-Methylbut-2-enyl)-L-tryptophan
C04302 13 N-(5-Phospho-D-ribosyl)anthranilate
C04376 13 5'-Phosphoribosyl-N-formylglycinamide
C04437 13 1-(5-Phosphoribosyl)imidazole-4-acetate
C04540 13 N4-(Acetyl-beta-D-glucosaminyl)asparagine
C04559 13 4-Carboxymethyl-4-methylbut-2-en-1,4-olide
C04734 13 1-(5'-Phosphoribosyl)-5-formamido-4-imidazolecarboxamide
C05239 13 5-Aminoimidazole
C05404 13 D-Gal alpha 1->6D-Gal alpha 1->6D-Glucose
C05554 13 Aerobactin
C05577 13 3,4-Dihydroxymandelaldehyde
C05673 13 CMP-2-aminoethylphosphonate
C05822 13 3'-CMP
C05825 13 2-Amino-5-oxohexanoate
C06006 13 (S)-2-Aceto-2-hydroxybutanoate
C06047 13 Stizolobate
C06048 13 Stizolobinate
C06055 13 O-Phospho-4-hydroxy-L-threonine
C06111 13 Nerolidyl diphosphate
C06114 13 gamma-Glutamyl-beta-aminopropiononitrile
C06181 13 Piperideine
C06193 13 Guanosine 3'-phosphate
C06222 13 Sedoheptulose 1-phosphate
C06241 13 N-Acetylneuraminate 9-phosphate
C06372 13 Lacto-N-biose
C06394 13 (+)-delta-Cadinene
C06435 13 5'-Butyrylphosphoinosine
C06588 13 Biphenyl
C06732 13 alpha,beta-Didehydrotryptophan
C06746 13 N-Acetylphenylethylamine
C06986 13 Spirodilactone
C07114 13 Benzoyl acetate
C07189 13 2-Hydroxyacetophenone
C07271 13 Limonene-1,2-epoxide
C07718 13 2-Hydroxy-4-(1-oxo-1,3-dihydro-2H-inden-2-ylidene)-but-2-enoic
acid
C09756 13 Homoeriodictyol
C10906 13 D-Fructose
C11356 13 trans,trans,cis-Geranylgeranyl diphosphate
C11409 13 (+)-trans-Carveol
C11435 13 4-(Cytidine 5'-diphospho)-2-C-methyl-D-erythritol
C11472 13 D-glycero-D-manno-Heptose 1,7-bisphosphate
C11638 13 3-Amino-2-oxopropyl phosphate
C12142 13 Vetispiradiene
C12312 13 Indolin-2-one
C12458 13 3-Dimethylallyl-4-hydroxybenzoate
C12987 13 N2-Acetyl-L-aminoadipyl-delta-phosphate
C13624 13 Bisphenol A
C13633 13 2,2-Bis(4-hydroxyphenyl)-propanoic acid
C14082 13 1-Methylnaphthalene
C14094 13 2-Carboxy-2-hydroxy-8-carboxychromene
C00002 14 ATP
C00003 14 NAD+
C00008 14 ADP
C00035 14 GDP
C00043 14 UDP-N-acetyl-D-glucosamine
C00044 14 GTP
C00052 14 UDP-D-galactose
C00054 14 Adenosine 3',5'-bisphosphate
C00096 14 GDP-mannose
C00167 14 UDP-glucuronate
C00270 14 N-Acetylneuraminate
C00301 14 ADP-ribose
C00360 14 dAMP
C00361 14 dGDP
C00394 14 GDP-glucose
C00498 14 ADP-glucose
C00575 14 3',5'-Cyclic AMP
C00590 14 Coniferyl alcohol
C00617 14 UDP-D-galacturonate
C00647 14 Pyridoxamine phosphate
C00700 14 XTP
C00788 14 L-Adrenaline
C00857 14 Deamino-NAD+
C00942 14 3',5'-Cyclic GMP
C01054 14 (S)-2,3-Epoxysqualene
C01158 14 1-O-Galloyl-beta-D-glucose
C01170 14 UDP-N-acetyl-D-mannosamine
C01204 14 myo-Inositol hexakisphosphate
C01219 14 CDP-4-dehydro-6-deoxy-D-glucose
C01239 14 N-Acetyl-beta-D-glucosaminylamine
C01302 14 1-(2-Carboxyphenylamino)-1'-deoxy-D-ribulose 5'-phosphate
C01359 14 PQQH2
C01367 14 3'-AMP
C01414 14 Casbene
C01494 14 Ferulate
C01594 14 Linamarin
C01767 14 (-)-Carvone
C01855 14 Taxiphyllin
C02043 14 Indolelactate
C02354 14 2',3'-Cyclic CMP
C02485 14 (-)-Isopiperitenone
C02486 14 (3R)-beta-Leucine
C02576 14 Perillyl aldehyde
C02656 14 6-Carboxyhexanoate
C02710 14 N-Acetyl-L-leucine
C03003 14 N-Glucosylnicotinate
C03097 14 Aryl beta-D-glucoside
C03142 14 N-D-Glucosylarylamine
C03203 14 1-Hydroxy-2-naphthoate
C03427 14 Prephytoene diphosphate
C03614 14 Inosine 5'-tetraphosphate
C03766 14 4-Hydroxyphenylacetonitrile
C03794 14 N6-(1,2-Dicarboxyethyl)-AMP
C03993 14 4-(beta-D-Glucosyloxy)benzoate
C03996 14 5'-O-beta-D-Glucosylpyridoxine
C04089 14 UDP-4-dehydro-6-deoxy-D-glucose
C04124 14 Indole-3-acetyl-beta-1-D-glucose
C04164 14 trans-Cinnamoyl beta-D-glucoside
C04314 14 cis-1,2-Dihydronaphthalene-1,2-diol
C04335 14 N(alpha)-Benzyloxycarbonyl-L-leucine
C04415 14 4-O-beta-D-Glucosyl-4-hydroxycinnamate
C04520 14 1D-myo-Inositol 3,4,5,6-tetrakisphosphate
C04558 14 4-Carboxymethyl-3-methylbut-2-en-1,4-olide
C04574 14 di-trans,poly-cis-Undecaprenyl diphosphate
C04640 14 2-(Formamido)-N1-(5'-phosphoribosyl)acetamidine
C04677 14 1-(5'-Phosphoribosyl)-5-amino-4-imidazolecarboxamide
C04713 14 N6-(delta2-Isopentenyl)-adenosine 5'-monophosphate
C05131 14 (1-Ribosylimidazole)-4-acetate
C05143 14 Dhurrin
C05158 14 trans-beta-D-Glucosyl-2-hydroxycinnamate
C05427 14 Phytyl diphosphate
C05576 14 3,4-Dihydroxyphenylethyleneglycol
C05580 14 3,4-Dihydroxymandelate
C05983 14 Propinol adenylate
C05993 14 Acetyl adenylate
C06050 14 2-Methyl-3-hydroxy-5-formylpyridine-4-carboxylate
C06056 14 4-Hydroxy-L-threonine
C06083 14 Tetrahymanol
C06084 14 Hopanoid
C06089 14 ent-Copalyl diphosphate
C06180 14 Anabasine
C06182 14 Pelletierine
C06186 14 Arbutin
C06192 14 ADP-mannose
C06194 14 2',3'-Cyclic GMP
C06195 14 Imidazolone
C06198 14 P1,P4-Bis(5'-uridyl) tetraphosphate
C06205 14 1,2-Dihydronaphthalene-1,2-diol
C06218 14 Cellopentaose
C06309 14 Diplopterol
C06310 14 Diploptene
C06433 14 5'-Benzoylphosphoadenosine
C06434 14 5'-Acetylphosphoadenosine
C06758 14 p-Tolualdehyde
C07276 14 Limonene-1,2-diol
C07335 14 2-Amino-3-oxo-4-phosphonooxybutyrate
C07350 14 3-Methyl-1-(2,4,6-trihydroxyphenyl)butan-1-one
C07717 14 3,4-Dihydroxyfluorene
C07838 14 D-glycero-D-manno-Heptose 1-phosphate
C08481 14 Indican
C11130 14 1,3-Dihydro-3-hydroxy-2H-indol-2-one
C11383 14 (+)-(S)-Carvone
C11436 14 2-Phospho-4-(cytidine 5'-diphospho)-2-C-methyl-D-erythritol
C11500 14 5'-Dehydroadenosine
C11501 14 9-Riburonosyladenine
C11631 14 9-Riburonosylhypoxanthine
C11713 14 beta-Naphthol
C11893 14 Cembrene
C11894 14 Taxa-4(5),11(12)-diene
C11901 14 Copalyl diphosphate
C11902 14 syn-Copalyl diphosphate
C12204 14 5-Hydroxyconiferaldehyde
C12210 14 UDP-3-ketoglucose
C12986 14 N2-Acetyl-L-aminoadipate
C14089 14 1-Hydroxymethylnaphthalene
C14093 14 1,2-Dihydroxy-8-carboxynaphthalene
C14783 14 1,2-Naphthoquinone
C15599 14
6-(2-Amino-2-carboxyethyl)-7,8-dioxo-7,8-dihydroquinoline-2,4-dicarboxylate
C00006 15 NADP+
C00128 15 CMP-N-acetylneuraminate
C00190 15 UDP-D-xylose
C00203 15 UDP-N-acetyl-D-galactosamine
C00206 15 dADP
C00293 15 Glucose
C00325 15 GDP-L-fucose
C00611 15 N-Acetyllactosamine
C00761 15 Coniferin
C00829 15 Naphthalene
C00935 15 UDP-L-arabinose
C00976 15 GDP-D-mannuronate
C01201 15 N(omega)-(ADP-D-ribosyl)-L-arginine
C01222 15 GDP-4-dehydro-6-deoxy-D-mannose
C01228 15 Guanosine 3',5'-bis(diphosphate)
C01260 15 P1,P4-Bis(5'-adenosyl) tetraphosphate
C01261 15 P1,P4-Bis(5'-guanosyl) tetraphosphate
C01304 15 2,5-Diamino-6-hydroxy-4-(5'-phosphoribosylamino)pyrimidine
C01623 15 UDP-apiose
C01724 15 Lanosterol
C01752 15 Scopoletin
C01902 15 Cycloartenol
C02199 15 UDP-L-rhamnose
C02280 15 GDP-L-galactose
C02330 15 UDP-L-iduronate
C02353 15 2',3'-Cyclic AMP
C02564 15 N-Feruloylglycine
C02718 15 N-Formiminoglycine
C02739 15 Phosphoribosyl-ATP
C02993 15 L-Tyrosyl-L-arginine
C03293 15 N-Adenylylanthranilate
C03373 15 Aminoimidazole ribotide
C03467 15 3-Oxo-4-methylpentanoic acid
C03483 15 Adenosine tetraphosphate
C03657 15 1,4-Dihydroxy-2-naphthoate
C03708 15 N-Acetyl-O-acetylneuraminate
C03709 15 N-Adenylyl-L-phenylalanine
C03733 15 UDP-alpha-D-galacto-1,4-furanose
C03848 15 6F-alpha-D-Galactosylsucrose
C04015 15 N-Acetyl-4-O-acetylneuraminate
C04016 15 N-Acetyl-7-O-acetylneuraminate
C04017 15 N-Acetyl-9-O-acetylneuraminate
C04030 15 (2,3-Dihydroxybenzoyl)adenylate
C04051 15 5-Amino-4-imidazolecarboxyamide
C04101 15 1-O,6-O-Digalloyl-beta-D-glucose
C04297 15 CDP-4-dehydro-3,6-dideoxy-D-glucose
C04307 15 P1,P2-Bis(5'-adenosyl) triphosphate
C04392 15 P1,P4-Bis(5'-xanthosyl) tetraphosphate
C04494 15 Guanosine 3'-diphosphate 5'-triphosphate
C04501 15 N-Acetyl-alpha-D-glucosamine 1-phosphate
C04509 15 di-trans,poly-cis-Decaprenyl diphosphate
C04563 15 D-myo-Inositol 1,2,4,5,6-pentakisphosphate
C04573 15 UDP-N-acetyl-2-amino-2-deoxy-D-glucuronate
C04579 15 Inositol 1,2,3,4,5-pentakisphosphate
C04631 15 UDP-N-acetyl-3-(1-carboxyvinyl)-D-glucosamine
C04641 15 2-(alpha-D-Galactosyl)-sn-glycerol 3-phosphate
C04703 15 alpha-D-Galactosyl-(1,1')-sn-glycerol 3-phosphate
C04739 15 UDP-N-acetyl-6-(D-galactose-1-phospho)-D-glucosamine
C04823 15 1-(5'-Phosphoribosyl)-5-amino-4-(N-succinocarboxamide)-imidazole
C04895 15
2-Amino-4-hydroxy-6-(erythro-1,2,3-trihydroxypropyl)dihydropteridinetriphosphate
C04916 15
N-(5'-Phospho-D-1'-ribulosylformimino)-5-amino-1-(5''-phospho-D-ribosyl)-4-imidazolecarboxamide
C05005 15 Glycolipid
C05114 15 Mucopolysaccharide
C05340 15 beta-Alanyl-L-arginine
C05413 15 Phytoene
C05421 15 cis-Phytoene
C05560 15 L-2-Aminoadipate adenylate
C05615 15 Lignin
C05619 15 5-Hydroxyferulate
C05657 15 6-Hydroxyindolelactate
C05820 15 (L-Seryl)adenylate
C05839 15 cis-beta-D-Glucosyl-2-hydroxycinnamate
C05922 15 Formamidopyrimidine nucleoside triphosphate
C05986 15 2-Propyn-1-ol
C06057 15 3-Aminopropane-1,2-diol
C06085 15 Triterpenoid
C06086 15 Pimaradiene
C06090 15 ent-Kaurene
C06146 15 3-Butyn-1-ol
C06183 15 Anapheline
C06197 15 P1,P3-Bis(5'-adenosyl) triphosphate
C06217 15 Cellohexaose
C06240 15 UDP-N-acetyl-D-mannosaminouronate
C06358 15 Methyl cinnamate
C06359 15 Ethyl cinnamate
C06360 15 Propyl cinnamate
C06397 15 ADP-D-glycero-D-manno-heptose
C06656 15 Deoxyguanidinoproclavaminic acid
C06757 15 4-Methylbenzyl alcohol
C07024 15 3'-Keto-3'-deoxy-ATP
C07305 15 Products of ATP breakdown
C07715 15 Fluorene
C08615 15 alpha-Amyrin
C08616 15 beta-Amyrin
C08628 15 Lupeol
C10517 15 2-(beta-D-Glucosyl)-sn-glycerol 3-phosphate
C11174 15 1-Diphosinositol pentakisphosphate
C11395 15 (4R,6R)-cis-Carveol
C11408 15 (4S,6S)-cis-Carveol
C11412 15 (1R,4S)-Iso-dihydrocarvone
C11427 15 1-Hydroxy-2-naphthaldehyde
C11453 15 2-C-Methyl-D-erythritol 2,4-cyclodiphosphate
C11516 15 2-(alpha-D-Mannosyl)-3-phosphoglycerate
C11526 15 5-PP-InsP5
C11877 15 (+)-Sandaracopimaradiene
C11878 15 (-)-Abietadiene
C11879 15 Levopimaradiene
C11880 15 Neoabietadiene
C11881 15 Palustradiene
C11891 15 Aphidicol-16-ene
C11892 15 Aphidicol-15-ene
C11924 15 Perillic acid
C11937 15 (1S,4R)-1-Hydroxy-2-oxolimonene
C12205 15 5-Hydroxyconiferyl alcohol
C14090 15 1-Naphthaldehyde
C14092 15 cis-1,2-Dihydroxy-1,2-dihydro-8-carboxynaphthalene
C14784 15 1,2-Dihydroxy-3,4-epoxy-1,2,3,4-tetrahydronaphthalene
C14786 15 (1R,2S)-Naphthalene 1,2-oxide
C14787 15 (1S,2R)-Naphthalene 1,2-oxide
C15563 15 2-Amino-5-formylamino-6-(5-phosphoribosylamino)pyrimidin-4(3H)-one
C15769 15 HBOA
C00005 16 NADPH
C00131 16 dATP
C00852 16 Chlorogenate
C00903 16 Cinnamaldehyde
C01050 16 UDP-N-acetylmuramate
C01268 16 5-Amino-6-(5'-phosphoribosylamino)uracil
C01279 16 4-Amino-5-hydroxymethyl-2-methylpyrimidine
C01477 16 Apigenin
C01527 16 Scopolin
C01745 16 Pinosylvin
C01850 16 Rosmarinate
C02325 16 Sinapyl alcohol
C02385 16 Amino acid(Arg-)
C02646 16 4-Coumaryl alcohol
C02741 16 Phosphoribosyl-AMP
C02927 16 2-Caffeoylisocitrate
C02947 16 4-Coumaroylshikimate
C02977 16 GDP-6-deoxy-D-talose
C03002 16 N-Caffeoylputrescine
C03117 16 GDP-6-deoxy-D-mannose
C03246 16 ADPribose 2'-phosphate
C03582 16 3,4',5-Trihydroxystilbene
C03598 16 CDP-3,6-dideoxy-D-glucose
C03684 16 6-Pyruvoyltetrahydropterin
C03691 16 CMP-N-glycoloylneuraminate
C03737 16 alpha-D-Xylose 1-phosphate
C04498 16 N-(4-Guanidinobutyl)-4-hydroxycinnamide
C04514 16 (1S,2S)-1,2-Dihydronaphthalene-1,2-diol
C04751 16 1-(5-Phospho-D-ribosyl)-5-amino-4-imidazolecarboxylate
C04847 16
alpha-D-Galactosyl-1,3-beta-D-galactosyl-1,4-N-acetyl-D-glucosamine
C04874 16
2-Amino-4-hydroxy-6-(D-erythro-1,2,3-trihydroxypropyl)-7,8-dihydropteridine
C04886 16
alpha-N-Acetylneuraminyl-2,6-beta-D-galactosyl-1,4-N-acetyl-beta-D-glucosamine
C04896 16
5-(5-Phospho-D-ribosylaminoformimino)-1-(5-phosphoribosyl)-imidazole-4-carboxamide
C05108 16 14-Demethyllanosterol
C05109 16 24,25-Dihydrolanosterol
C05414 16 Phytofluene
C05437 16 Zymosterol
C05595 16 4-Hydroxyphenylacetylglutamine
C05596 16 4-Hydroxyphenylacetylglycine
C05608 16 4-Hydroxycinnamyl aldehyde
C05631 16 Eriodictyol
C05838 16 cis-2-Hydroxycinnamate
C05923 16 2,5-Diaminopyrimidine nucleoside triphosphate
C05925 16 Dihydroneopterin phosphate
C06004 16 (R)-3-Methyl-2-oxobutanoate
C06016 16 Pentosans
C06148 16
2,5-Diamino-6-(5'-triphosphoryl-3',4'-trihydroxy-2'-oxopentyl)-amino-4-oxopyrimidine
C06216 16 Celloheptaose
C06238 16 L-Arabinose 1-phosphate
C06398 16 ADP-L-glycero-D-manno-heptose
C06561 16 Isosalipurpol
C06657 16 Guanidinoproclavaminic acid
C06711 16 Fluoren-9-ol
C06756 16 p-Xylene
C07025 16 3'-Keto-3'-deoxy-AMP
C07721 16 (+)-(3S,4R)-cis-3,4-Dihydroxy-3,4-dihydrofluorene
C07724 16 1,2-Dihydroxyfluorene
C08650 16 Isoliquiritigenin
C08980 16 Soyasapogenol B
C10945 16 Caffeic aldehyde
C11405 16 (3R)-3-Isopropenyl-6-oxoheptanoate
C11410 16 (1R,2S,4S)- Neoiso-dihydrocarveol
C11411 16 (1R,2R,4S)-Iso-dihydrocarveol
C11415 16 (1S,4S)-Dihydrocarvone
C11426 16 cis-4-(1'-Hydroxynaphth-2'-yl)-2-oxobut-3-enoate
C11455 16 4,4-Dimethyl-5alpha-cholesta-8,14,24-trien-3beta-ol
C11505 16 Propene
C11544 16 2(alpha-D-Mannosyl)-D-glycerate
C11546 16 2-(beta-D-Glucosyl)-sn-glycerol
C11714 16 alpha-Naphthol
C11872 16 Kaur-16-en-18-ol
C13309 16 2-Phytyl-1,4-naphthoquinone
C13952 16 UDP-N-acetyl-D-galactosaminuronic acid
C14091 16 1-Naphthoic acid
C14830 16 GDP-4-keto-6-L-deoxygalactose
C15667 16 5-carboxyamino-1-(5-phospho-D-ribosyl)imidazole
C15770 16 DIBOA
C00004 17 NADH
C00509 17 Naringenin
C01212 17 UDP-N-acetylmuramoyl-L-alanine
C01300 17 2-Amino-4-hydroxy-6-hydroxymethyl-7,8-dihydropteridine
C01460 17 Vitexin
C01481 17 Caffeate
C01514 17 Luteolin
C01533 17 Syringin
C01617 17 Taxifolin
C01714 17 Apigenin-6-C-glucoside
C02394 17 Cinnamyl alcohol
C03410 17 N-Glycoloyl-neuraminate
C03599 17 CDP-3,6-dideoxy-D-mannose
C04244 17 6-Lactoyl-5,6,7,8-tetrahydropterin
C04454 17 5-Amino-6-(5'-phosphoribitylamino)uracil
C04556 17 4-Amino-2-methyl-5-phosphomethylpyrimidine
C04608 17 Apigenin 7-O-beta-D-glucoside
C05110 17 4alpha-Methylcholesta-8-en-3beta-ol
C05430 17 zeta-Carotene
C05439 17 5alpha-Cholesta-7,24-dien-3beta-ol
C05610 17 Sinapoyl aldehyde
C05851 17 Coumarin
C05855 17 4-Hydroxycinnamyl alcohol 4-D-glucoside
C05907 17 Luteoforol
C05911 17 Pentahydroxyflavanone
C06658 17 Proclavaminic acid
C06712 17 Fluoren-9-one
C07725 17 2-Hydroxy-4-(2-oxo-1,3-dihydro-2H-inden-1-ylidene)but-2-enoic acid
C08063 17 1,4-Cyclohexanedione
C08576 17 Aureusidin
C09762 17 Liquiritigenin
C10192 17 Tricetin
C11404 17 (3R)-6-Hydroxy-3-isopropenyl-heptanoate
C11413 17 (1S,2S,4S)-Dihydrocarveol
C11416 17 (1S,2R,4S)-Neo-dihydrocarveol
C11425 17 2-Hydroxy-2H-benzo[h]chromene-2-carboxylate
C11506 17 (R)-1,2-Epoxypropane
C11507 17 (S)-1,2-Epoxypropane
C11873 17 Kaur-16-en-18-al
C12206 17 Caffeyl alcohol
C12631 17 2-Hydroxy-2,3-dihydrogenistein
C15508 17 1,2-Epoxypropane
C15772 17 DIBOA-glucoside
C00272 18 Tetrahydrobiopterin
C00389 18 Quercetin
C00692 18 UDP-N-acetylmuramoyl-L-alanyl-D-glutamate
C00921 18 Dihydropteroate
C00974 18 Dihydrokaempferol
C01189 18 5alpha-Cholest-7-en-3beta-ol
C01592 18 Licodione
C02906 18 Dihydromyricetin
C03052 18 2,3-Dihydrogossypetin
C03164 18 Phenanthrene-3,4-diol
C03515 18 Luteolin 7-O-glucuronide
C03845 18 5alpha-Cholest-8-en-3beta-ol
C03951 18 Luteolin 7-O-beta-D-glucoside
C04024 18 Vitexin 2''-O-beta-D-glucoside
C04199 18 Isovitexin 2''-O-beta-D-glucoside
C04732 18 4-(1-D-Ribitylamino)-5-amino-2,6-dihydroxypyrimidine
C04752 18 2-Methyl-4-amino-5-hydroxymethylpyrimidine diphosphate
C04807 18 2-Amino-7,8-dihydro-4-hydroxy-6-(diphosphooxymethyl)pteridine
C04856 18
(6S)-6-beta-Hydroxy-1,4,5,6-tetrahydronicotinamide-adeninedinucleotide
C04858 18 Apigenin 7-O-[beta-D-apiosyl-(1->2)-beta-D-glucoside]
C05111 18 Methostenol
C05431 18 Neurosporene
C05906 18 Leucocyanidin
C06563 18 Genistein
C06659 18 Dihydroclavaminic acid
C07722 18 3,4-Dihydroxy-3,4-dihydro-9-fluorenone
C07726 18 1-Formyl-2-indanone
C09099 18 Naringenin 7-O-beta-D-glucoside
C10020 18 Apigenin 7-(6''-malonylglucoside)
C10208 18 Daidzein
C11402 18 (4R,7R)-4-Isopropenyl-7-methyl-2-oxo-oxepanone
C11874 18 Kaur-16-en-18-oic acid
C12124 18 Apiforol
C12627 18 Apigenin 7-O-neohesperidoside
C15525 18 2',3,4,4',6'-Pentahydroxychalcone
C00268 19 Dihydrobiopterin
C00415 19 Dihydrofolate
C00482 19 Sinapate
C00643 19 5-Hydroxy-L-tryptophan
C01164 19 Cholesta-5,7-dien-3beta-ol
C01750 19 Quercitrin
C02495 19 2'-Hydroxydaidzein
C03526 19 O-Sinapoylglucarolactone
C03648 19 cis-3,4-Leucopelargonidin
C04332 19 6,7-Dimethyl-8-(1-D-ribityl)lumazine
C04468 19 (+)-cis-3,4-Dihydrophenanthrene-3,4-diol
C04524 19 2-Protocatechoylphloroglucinolcarboxylate
C04700 19 UDP-N-acetylmuramoyl-L-alanyl-D-glutamyl-L-lysine
C04877 19
UDP-N-acetylmuramoyl-L-alanyl-D-gamma-glutamyl-meso-2,6-diaminopimelate
C05622 19 Malonylapiin
C05623 19 Quercetin 3-O-glucoside
C05892 19 UDP-N-acetylmuramoyl-L-alanyl-gamma-D-glutamyl-L-lysine
C05903 19 Kaempferol
C05905 19 Cyanidin
C05909 19 Leucodelphinidin
C06313 19 Biopterin
C06562 19 (+)-Catechin
C06660 19 Clavaminic acid
C07723 19 4-Hydroxy-9-fluorenone
C09126 19 Genistein 7-O-beta-D-glucoside
C09789 19 Naringin
C10107 19 Myricetin
C11875 19 ent-7alpha-Hydroxykaur-16-en-19-oic acid
C12134 19 2'-Hydroxygenistein
C12316 19 cis-Dihydroquercetin
C12630 19 Luteolin 7-O-neohesperidoside
C12632 19 Luteolin 7-O-[beta-D-glucuronosyl-(1->2)-beta-D-glucuronide]
C12639 19 Quercetin 7-O-beta-D-glucoside
C14146 19 alpha-Zeacarotene
C15522 19 4a-Hydroxytetrahydrobiopterin
C15567 19 2,7,4'-Trihydroxyisoflavanone
C00101 20 Tetrahydrofolate
C00187 20 Cholesterol
C00255 20 Riboflavin
C00504 20 Folate
C00780 20 3-(2-Aminoethyl)-1H-indol-5-ol
C02919 20 1-Sinapoyl-D-glucose
C03204 20 10-Formyldihydrofolate
C03567 20 2'-Hydroxydihydrodaidzein
C04702 20 UDPMurAc(oyl-L-Ala-D-gamma-Glu-L-Lys-D-Ala-D-Ala)
C04846 20
UDP-N-acetylmuramoyl-L-alanyl-D-glutamyl-L-lysyl-D-alanyl-D-alanine
C04882 20
UDP-N-acetylmuramoyl-L-alanyl-D-glutamyl-6-carboxy-L-lysyl-D-alanyl-D-alanine
C04900 20
Luteolin7-O-[beta-D-glucuronosyl-(1->2)-beta-D-glucuronide]-4'-O-beta-D-glucuronide
C05443 20 Vitamin D3
C05625 20 Rutin
C05646 20 5-Hydroxyindolepyruvate
C05648 20 5-Hydroxy-N-formylkynurenine
C05904 20 Pelargonidin
C05908 20 Delphinidin
C06093 20 Gibberellin A12 aldehyde
C08586 20 delta-Carotene
C08604 20 Cyanidin 3-O-glucoside
C09320 20 Afzelechin
C09727 20 (-)-Epicatechin
C11876 20 6beta,7beta-Dihydroxykaurenoic acid
C12127 20 (+)-Gallocatechin
C12249 20 Kaempferol 3-O-glucoside
C12626 20 Kaempferol 3-O-beta-D-galactoside
C12637 20 Quercetin 3-O-[beta-D-xylosyl-(1->2)-beta-D-glucoside]
C12638 20 Quercetin 3-O-(6-O-malonyl-beta-D-glucoside)
C12667 20 Quercetin 3-O-beta-D-glucosyl-(1->2)-beta-D-glucoside
C00061 21 FMN
C00143 21 5,10-Methylenetetrahydrofolate
C00234 21 10-Formyltetrahydrofolate
C00445 21 5,10-Methenyltetrahydrofolate
C00599 21 Cholest-4-en-3-one
C00664 21 5-Formiminotetrahydrofolate
C00978 21 N-Acetylserotonin
C01007 21 Reduced riboflavin
C01727 21 Lumichrome
C01802 21 Desmosterol
C03479 21 5-Formyltetrahydrofolate
C03594 21 7alpha-Hydroxycholesterol
C03855 21 Cholesteryl-beta-D-glucoside
C05418 21 Cholesterol-5beta,6beta-epoxide
C05419 21 Cholesterol-5alpha,6beta-epoxide
C05432 21 Lycopene
C05433 21 alpha-Carotene
C05500 21 20alpha-Hydroxycholesterol
C05502 21 22beta-Hydroxycholesterol
C05634 21 5-Hydroxyindoleacetaldehyde
C05647 21 Formyl-5-hydroxykynurenamine
C05651 21 5-Hydroxykynurenine
C06432 21 UDP-N-acetylmuramoyl-L-alanyl-D-glutamyl-L-lysyl-D-alanine
C08620 21 Cyanidin 3-O-rutinoside
C08639 21 Cyanin
C09332 21 Tetrahydrofolyl-[Glu](2)
C10175 21 Quercetin 3-(2G-xylosylrutinoside)
C11857 21 Gibberellin A12
C12095 21 Cyanidin 3-O-(6-O-p-coumaroyl)glucoside
C12128 21 (-)-Epiafzelechin
C12136 21 (-)-Epigallocatechin
C12137 21 Pelargonidin 3-O-glucoside
C12138 21 Delphinidin 3-O-glucoside
C12634 21 Kaempferol 3-O-beta-D-glucosyl-(1->2)-beta-D-glucoside
C12643 21 Cyanidin 3-O-(6-O-malonyl-beta-D-glucoside)
C12668 21
Quercetin3-O-beta-D-glucosyl-(1->2)-beta-D-glucosyl-(1->2)-beta-D-glucoside
C13550 21 24-Hydroxycholesterol
C00016 22 FAD
C00364 22 dTMP
C00440 22 5-Methyltetrahydrofolate
C01847 22 Reduced FMN
C02115 22 2-Methylserine
C03091 22 5beta-Cholestan-3-one
C03238 22 5alpha-Cholestan-3-one
C03495 22 Deoxy-5-methylcytidylate
C03910 22 (24R,24'R)-Fucosterol epoxide
C03997 22 5-Hydroxymethyldeoxycytidylate
C05425 22 3beta,5alpha,6beta-Cholestanetriol
C05435 22 gamma-Carotene
C05455 22 7alpha-Hydroxycholest-4-en-3-one
C05499 22 17alpha,20alpha-Dihydroxycholesterol
C05501 22 20alpha,22beta-Dihydroxycholesterol
C05635 22 5-Hydroxyindoleacetate
C05638 22 5-Hydroxykynurenamine
C05928 22 10-Formyltetrahydrofolyl L-glutamate
C08601 22 Lutein
C11860 22 Gibberellin A15 open lactone
C12096 22 Cyanidin 3-O-(6-O-p-coumaroyl)glucoside-5-O-glucoside
C12140 22 Malvidin 3-O-glucoside
C12635 22
Kaempferol3-O-beta-D-glucosyl-(1->2)-beta-D-glucosyl-(1->2)-beta-D-glucoside
C12642 22 Pelargonidin 3-O-(6-O-malonyl-beta-D-glucoside)
C12644 22 Pelargonidin 3-O-rutinoside
C12646 22 Cyanidin 3-O-rutinoside 5-O-beta-D-glucoside
C15518 22 (24S)-Cholest-5-ene-3beta,7alpha,24-triol
C00214 23 Thymidine
C00363 23 dTDP
C01352 23 FADH2
C02373 23 4-Methylpentanal
C04187 23 5-Methyldeoxycytidine diphosphate
C05138 23 17alpha-Hydroxypregnenolone
C05403 23 3-Ketolactose
C05451 23 7alpha-Hydroxy-5beta-cholestan-3-one
C05457 23 7alpha,12alpha-Dihydroxycholest-4-en-3-one
C05639 23 4,6-Dihydroxyquinoline
C05731 23 3-Ketosucrose
C11038 23 2'-Deoxy-5-hydroxymethylcytidine-5'-diphosphate
C11861 23 Gibberellin A24
C12636 23
Kaempferol3-O-[6-(4-coumaroyl)-beta-D-glucosyl-(1->2)-beta-D-glucosyl-(1->2)-beta-D-glucoside]
C12645 23 Pelargonidin 3-O-rutinoside 5-O-beta-D-glucoside
C00178 24 Thymine
C00459 24 dTTP
C01176 24 17alpha-Hydroxyprogesterone
C01227 24 3beta-Hydroxyandrost-5-en-17-one
C04529 24 (3S,4S)-3-Hydroxytetradecane-1,3,4-tricarboxylate
C04655 24 (2S,3S)-2-Hydroxytridecane-1,2,3-tricarboxylate
C05394 24 3-Keto-beta-D-galactose
C05452 24 3alpha,7alpha-Dihydroxy-5beta-cholestane
C05453 24 7alpha,12alpha-Dihydroxy-5beta-cholestan-3-one
C05487 24 17alpha,21-Dihydroxypregnenolone
C11039 24 2'-Deoxy-5-hydroxymethylcytidine-5'-triphosphate
C11862 24 Gibberellin A36
C00280 25 Androst-4-ene-3,17-dione
C00842 25 dTDP-glucose
C00906 25 5,6-Dihydrothymine
C00962 25 beta-D-Galactose
C02097 25 dTDP-galactose
C02376 25 5-Methylcytosine
C03088 25 5-Hydroxymethyluracil
C04295 25 Androst-5-ene-3beta,17beta-diol
C04518 25 17alpha,20alpha-Dihydroxypregn-4-en-3-one
C05139 25 16alpha-Hydroxydehydroepiandrosterone
C05444 25 3alpha,7alpha,26-Trihydroxy-5beta-cholestane
C05454 25 3alpha,7alpha,12alpha-Trihydroxy-5beta-cholestane
C05488 25 11-Deoxycortisol
C05489 25 11beta,17alpha,21-Trihydroxypregnenolone
C05497 25 21-Deoxycortisol
C06104 25 Adipate
C11859 25 Gibberellin A37 open lactone
C00535 26 Testosterone
C00687 26 dTDP-4-dehydro-6-deoxy-alpha-D-glucose
C00735 26 Cortisol
C03034 26 dTDP-D-galacturonate
C05100 26 3-Ureidoisobutyrate
C05140 26 16alpha-Hydroxyandrost-4-ene-3,17-dione
C05290 26 19-Hydroxyandrost-4-ene-3,17-dione
C05445 26 3alpha,7alpha-Dihydroxy-5beta-cholestan-26-al
C05446 26 3alpha,7alpha,12alpha,26-Tetrahydroxy-5beta-cholestane
C06017 26 dTDP-D-glucuronate
C06102 26 Adipate semialdehyde
C11907 26 4,6-Dideoxy-4-oxo-dTDP-D-glucose
C00688 27 dTDP-4-dehydro-6-deoxy-L-mannose
C00762 27 Cortisone
C01301 27 3alpha,7alpha,12alpha-Trihydroxy-5beta-cholestan-26-al
C02378 27 6-Aminohexanoate
C02821 27 Cortisol 21-acetate
C04268 27 dTDP-4-amino-4,6-dideoxy-D-glucose
C04554 27 3alpha,7alpha-Dihydroxy-5beta-cholestanate
C05145 27 3-Aminoisobutanoate
C05294 27 19-Hydroxytestosterone
C05297 27 19-Oxoandrost-4-ene-3,17-dione
C05471 27 11beta,17alpha,21-Trihydroxy-5beta-pregnane-3,20-dione
C06018 27 dTDP-4-acetamido-4,6-dideoxy-D-glucose
C06101 27 Hexan-1-ol-6-oate
C06103 27 6-Hydroxyhexanoic acid
C06105 27 Cyclohexan-1,2-dione
C06617 27 dTDP-3-oxo-6-deoxy-alpha-D-glucose
C06620 27 dTDP-3,4-dioxo-2,6-dideoxy-D-glucose
C07277 27 dTDP-D-fucose
C11134 27 Testosterone glucuronide
C11908 27 3,6-Dideoxy-3-oxo-dTDP-D-glucose
C11926 27 dTDP-4-oxo-6-deoxy-D-allose
C11930 27 dTDP 1-ester with
(6R)-5,6-dihydro-4-hydroxy-6-methyl-5-oxo-2H-pyran
C00468 28 Estrone
C01147 28 2-Hydroxycyclohexan-1-one
C01255 28 N-(6-Aminohexanoyl)-6-aminohexanoate
C01880 28 6-Hexanolide
C03187 28 dTDP-6-deoxy-L-talose
C03319 28 dTDP-6-deoxy-L-mannose
C03588 28 4,5alpha-Dihydrocortisone
C04722 28 3alpha,7alpha,12alpha-Trihydroxy-5beta-cholestanoate
C05295 28 19-Oxotestosterone
C05469 28 17alpha,21-Dihydroxy-5beta-pregnane-3,11,20-trione
C05472 28 Urocortisol
C06593 28 epsilon-Caprolactam
C06621 28 dTDP-4-oxo-2,6-dideoxy-alpha-D-glucose
C11912 28 dTDP-6-deoxy-D-allose
C11918 28 Maltol
C11922 28 dTDP-4-oxo-2,6-dideoxy-D-glucose
C11925 28 dTDP-3-amino-3,6-dideoxy-D-glucose
C11928 28 dTDP-4-oxo-2,6-dideoxy-D-allose
C11931 28 dTDP 1-ester with
(6S)-5,6-dihydro-4-hydroxy-6-methyl-5-oxo-2H-pyran
C12318 28 dTDP-3-amino-2,3,6-trideoxy-D-threo-hexopyranos-4-ulose
C00414 29 Cyclohexanone
C00951 29 Estradiol-17beta
C02537 29 Estradiol-17alpha
C03241 29 6-Hydroxyhexan-6-olide
C03442 29 dTDP-L-dihydrostreptose
C03739 29 trans-Cyclohexane-1,2-diol
C04277 29 1,8-Diazacyclotetradecane-2,9-dione
C05298 29 2-Hydroxyestrone
C05300 29 16alpha-Hydroxyestrone
C05470 29 Urocortisone
C05482 29 Cortol
C06622 29 dTDP-4-oxo-2,6-dideoxy-L-glucose
C11133 29 Estrone glucuronide
C11920 29 dTDP-L-olivose
C11923 29 dTDP-D-olivose
C11927 29 dTDP-4-oxo-2,6-dideoxy-L-mannose
C11932 29 dTDP 1-ester with 2,6-dideoxy-L-erythro-hexopyranos-3-ulose
C12313 29 cis-Cyclohexane-1,2-diol
C12314 29 1-Oxa-2-oxo-3-hydroxycycloheptane
C00571 30 Cyclohexylamine
C00854 30 Cyclohexanol
C05141 30 Estriol
C05301 30 2-Hydroxyestradiol-17beta
C05481 30 Cortolone
C05503 30 Estradiol-17beta 3-glucuronide
C05504 31 16-Glucuronide-estriol
C06121 31 3-Ketosphingosine
C11249 31 Cyclohexane
C11519 31 N-Cyclohexylformamide
C00249 32 Hexadecanoic acid
C00319 32 Sphingosine
C00517 32 Hexadecanal
C02934 32 3-Dehydrosphinganine
C11520 32 Cyclohexyl isocyanide
C00823 33 1-Hexadecanol
C00836 33 Sphinganine
C01120 33 Sphinganine 1-phosphate
C01747 33 Psychosine
C01948 33 Pentadecanal
C02788 33 2-trans-Hexadecenal
C05462 33 Chenodeoxyglycocholate
C06124 33 Sphingosine 1-phosphate
C00695 34 3alpha,7alpha,12alpha-Trihydroxy-5beta-cholanate
C01921 34 Glycocholate
C06123 34 Hexadecenal
C12144 34 Phytosphingosine
C01292 35 3alpha,7alpha-Dihydroxy-12-oxo-5beta-cholanate
C04483 35 3alpha,12alpha-Dihydroxy-5beta-cholanate
C04643 35 3alpha,12alpha-Dihydroxy-7-oxo-5beta-cholanate
C11637 35 3alpha,12alpha-Dihydroxy-5beta-chol-6-enoate
C04661 36 3alpha,7alpha,12beta-Trihydroxy-5beta-cholanate
C05464 36 Glycodeoxycholate
C05683 36 2-Aminoethylphosphocholate


      reactions:

ID generation name

R00002 2 Reduced ferredoxin:dinitrogen oxidoreductase (ATP-hydrolysing)
R00009 2 hydrogen-peroxide:hydrogen-peroxide oxidoreductase
R00086 2 ATP phosphohydrolase (protein-secreting)
R00090 2 NADH:hydrogen-peroxide oxidoreductase
R00093 2 L-glutamate:NAD+ oxidoreductase (transaminating)
R00239 2 ATP:L-glutamate 5-phosphotransferase
R00240 2 ATP:L-glutamate 1-phosphotransferase
R00241 2 ATP:L-glutamate 1-phosphotransferase
R00243 2 L-Glutamate:NAD+ oxidoreductase (deaminating)
R00250 2 L-Glutamate:oxygen oxidoreductase (deaminating)
R00260 2 L-Glutamate racemase
R00261 2 L-Glutamate 1-carboxy-lyase
R00262 2 L-threo-3-Methylaspartate carboxy-aminomethylmutase
R00265 2 2-Oxoglutarate:NADP+ 2-oxidoreductase (CoA-succinylating)
R00272 2 2-Oxoglutarate carboxy-lyase
R00713 2 Succinate-semialdehyde:NAD+ oxidoreductase
R00908 2 3-Aminopropanoate:2-oxoglutarate aminotransferase
R00914 2
R00922 2 2-Methyl-3-oxopropanoate:NAD+ oxidoreductase (CoA-propanoylating)
R01648 2 4-Aminobutanoate:2-oxoglutarate aminotransferase
R02048 2 (R)-3-Amino-2-methylpropanoate:2-oxoglutarate aminotransferase
R04188 2 L-3-Amino-isobutanoate:2-oxoglutarate aminotransferase
R07419 2 4-(Glutamylamino)butanoate amidohydrolase
R00004 3 Pyrophosphate phosphohydrolase
R00005 3 Urea-1-carboxylate amidohydrolase
R00067 3 Reduced ferredoxin:dinitrogen oxidoreductase (ATP-hydrolysing)
R00131 3 Urea amidohydrolase
R00132 3 Carbonic acid hydro-lyase
R00143 3 Ammonia:(acceptor) oxidoreductase
R00148 3
R00149 3 Carbon-dioxide:ammonia
ligase(ADP-forming,carbamate-phosphorylating)
R00150 3 ATP:carbamate phosphotransferase
R00153 3 Reduced ferredoxin:dinitrogen oxidoreductase (ATP-hydrolysing)
R00245 3 L-Glutamate 5-semialdehyde:NAD+ oxidoreductase
R00251 3 5-Oxoproline amidohydrolase (ATP-hydrolysing)
R00253 3 L-Glutamate:ammonia ligase (ADP-forming)
R00254 3
R00256 3 L-Glutamine amidohydrolase
R00264 3 2,5-dioxopentanoate:NADP+ 5-oxidoreductase
R00268 3 Oxalosuccinate:NADP+ oxidoreductase (decarboxylating)
R00269 3 2-Oxoglutaramate amidohydrolase
R00270 3
R00273 3 oxalate:oxygen oxidoreductase
R00275 3 Superoxide:superoxide oxidoreductase
R00276 3 Carbon-monoxide:oxygen oxidoreductase
R00279 3 D-Glutamate(D-aspartate):oxygen oxidoreductase (deaminating)
R00402 3 succinate:NAD+ oxidoreductase
R00405 3 Succinate:CoA ligase (ADP-forming)
R00407 3 Succinyl-CoA hydrolase
R00411 3 N-succinyl-L-glutamate amidohydrolase
R00489 3 L-Aspartate 1-carboxy-lyase
R00519 3 Formate:NAD+ oxidoreductase
R00579 3 L-Glutamine racemase
R00700 3 Hydrogen:NAD+ oxidoreductase
R00705 3 3-Oxopropanoate:NAD+ oxidoreductase
(decarboxylating,CoA-acetylating)
R00707 3 L-1-Pyrroline-5-carboxylate:NAD+ oxidoreductase
R00709 3 Isocitrate:NAD+ oxidoreductase (decarboxylating)
R00740 3 3-Oxopropanoate:NADP+ oxidoreductase
(decarboxylating,CoA-acetylating)
R00833 3 (R)-2-Methyl-3-oxopropanoyl-CoA CoA-carbonylmutase
R00904 3 beta-Aminopropion aldehyde:NAD+ oxidoreductase
R00905 3 N-Carbamoyl-beta-alanine amidohydrolase
R00919 3
R00920 3 Propanoate:CoA ligase (ADP-forming)
R00921 3 acetyl-CoA:phosphate acetyltransferase
R00923 3 (S)-2-Methyl-3-oxopropanoyl-CoA carboxy-lyase
R00935 3 (S)-Methylmalonate semialdehyde:NAD+
oxidoreductase(CoA-propanoylating)
R01579 3 D-Glutamine amidohydrolase
R01583 3 D-Glutamate hydro-lyase (cyclizing)
R01604 3 3-Oxopropanoate:NAD+ oxidoreductase
R01608 3 3-hydroxypropanoate:NAD+ oxidoreductase
R01611 3 3-Oxopropanoate hydro-lyase
R01644 3 4-Hydroxybutanoate:NAD+ oxidoreductase
R02047 3 3-Hydroxy-2-methylpropanoate:NAD+ oxidoreductase
R02549 3 4-aminobutanal:NAD+ 1-oxidoreductase
R03046 3 beta-Alanyl-CoA cmmonia-lyase
R03313 3 L-Glutamate-5-semialdehyde:NADP+ 5-oxidoreductase
(phosphorylationg)
R03381 3 3-Oxopropanoate:NAD+ oxidoreductase
(decarboxylating,CoA-acetylating)
R03696 3 L-threo-3-Methylaspartate ammonia-lyase
R03869 3 (S)-Methylmalonate semialdehyde:NAD+ oxidoreductase
R03871 3 (S)-Methylmalonate semialdehyde:oxygen oxidoreductase
R04269 3
R04295 3 (S)-4-Amino-5-oxopentanoate:NADP+
5-oxidoreductase(phosphorylationg)
R05066 3 3-Hydroxy-2-methylpropanoate:NAD+ oxidoreductase
R05373 3 Methylmalonyl-CoA carboxy-lyase
R05746 3 phosphonate:NAD+ oxidoreductase
R06973 3
R07171 3 NADH:oxygen oxidoreductase
R07304 3 5-oxo-L-proline amidohydrolase (ATP-hydrolysing)
R07316 3 carbamate hydro-lyase
R07417 3
R00023 4 NADH:hyponitrite oxidoreductase
R00136 4 ATP:polyphosphate phosphotransferase
R00138 4 Triphosphate phosphohydrolase
R00209 4 Pyruvate:NAD+ 2-oxidoreductase (CoA-acetylating)
R00211 4 Glyoxylate:oxygen oxidoreductase
R00212 4 Acetyl-CoA:formate C-acetyltransferase
R00224 4 Pyruvate carboxy-lyase
R00227 4 Acetyl-CoA hydrolase
R00228 4 acetaldehyde:NAD+ oxidoreductase (CoA-acetylating)
R00229 4 Acetate:CoA ligase (ADP-forming)
R00230 4 Acetyl-CoA:orthophosphate acetyltransferase
R00233 4 Malonyl-CoA carboxy-lyase
R00238 4 Acetyl-CoA:acetyl-CoA C-acetyltransferase
R00259 4 Acetyl-CoA:L-glutamate N-acetyltransferase
R00271 4 2-Hydroxybutane-1,2,4-tricarboxylate
2-oxoglutarate-lyase(CoA-acetylating)
R00355 4 L-Aspartate:2-oxoglutarate aminotransferase
R00357 4 L-Aspartic acid:oxygen oxidoreductase (deaminating)
R00397 4 L-Aspartate 4-carboxy-lyase
R00466 4 Glyoxylate:oxygen oxidoreductase
R00479 4 Isocitrate glyoxylate-lyase
R00480 4 ATP:L-aspartate 4-phosphotransferase
R00481 4
R00482 4 L-Aspartate:ammonia ligase (ADP-forming)
R00484 4 N-Carbamoyl-L-aspartate amidohydrolase
R00485 4 L-Asparagine amidohydrolase
R00486 4 3-Cyano-L-alanine aminohydrolase
R00487 4 Acetyl-CoA:L-aspartate N-acetyltransferase
R00490 4 L-Aspartate ammonia-lyase
R00491 4 L-Aspartate racemase
R00518 4 ATP:formate phosphotransferase
R00521 4 Formyl-CoA hydrolase
R00522 4 Oxalate carboxy-lyase
R00524 4 Formamide amidohydrolase
R00525 4 N-Formyl-L-glutamate amidohydrolase
R00526 4 N-Formyl-L-aspartate amidohydrolase
R00575 4 Carbon-dioxide:L-glutamine amido-ligase
(ADP-forming,carbamate-phosphorylating)
R00604 4 Formaldehyde:NAD+ oxidoreductase
R00667 4 L-Ornithine:2-oxo-acid aminotransferase
R00710 4 Acetaldehyde:NAD+ oxidoreductase
R00742 4 Acetyl-CoA:carbon-dioxide ligase (ADP-forming)
R00743 4 Acetyl-CoA:malonate CoA-transferase
R00744 4
R00747 4 2-Phosphonoacetaldehyde phosphonohydrolase
R00748 4 Ethanolamine-phosphate phospho-lyase (deaminating)
R00749 4 Ethanolamine ammonia-lyase
R00753 4 (S)-Lactate acetaldehyde-lyase
R00754 4 Ethanol:NAD+ oxidoreductase
R00774 4 Urea:carbon-dioxide ligase (ADP-forming)
R00777 4 N-Amidino-L-aspartate amidinohydrolase
R00778 4 Urea hydro-lyase
R00793 4 Hydroxylamine:oxygen oxidoreductase
R00829 4 Succinyl-CoA:acetyl-CoA C-acyltransferase
R00913 4 3-Guanidinopropanoate amidinopropionase
R00927 4 Propanoyl-CoA:acetyl-CoA C-acyltransferase
R00928 4 Acetyl-CoA:propanoate CoA-transferase
R00995 4
R01082 4 (S)-Malate hydro-lyase
R01087 4 Maleate cis-trans-isomerase
R01151 4 Putrescine:oxygen oxidoreductase (deaminating)
R01155 4 putrescine:2-oxoglutarate aminotransferase
R01248 4 L-Proline:NAD+ 5-oxidoreductase
R01324 4 Citrate hydro-lyase
R01353 4 ATP:acetate phosphotransferase
R01395 4 ATP:carbamate phosphotransferase
R01397 4 Carbamoyl-phosphate:L-aspartate carbamoyltransferase
R01400 4
R01559 4 Succinyl-CoA:oxalate CoA-transferase
R01849 4 Reduced ferredoxin:dinitrogen oxidoreductase (ATP-hydrolysing)
R01859 4 Propanoyl-CoA:carbon-dioxide ligase (ADP-forming)
R01899 4 Isocitrate:NADP+ oxidoreductase (decarboxylating)
R01900 4 Isocitrate hydro-lyase
R01990 4 4-Guanidinobutanoate amidinohydrolase
R02139 4 Barbiturate amidohydrolase
R02269 4 5,6-Dihydrouracil amidohydrolase
R02272 4 (S)-4-Amino-5-oxopentanoate 4,5-aminomutase
R02278 4 2-Dehydro-3-deoxy-L-arabinonate hydro-lyase
R02279 4 5-Dehydro-4-deoxy-D-glucarate hydro-lyase (decarboxylating)
R02280 4 1-Pyrroline-4-hydroxy-2-carboxylate aminohydrolase (decyclizing)
R02764 4 (S)-Methylmalonyl-CoA hydrolase
R02765 4 (R)-2-Methyl-3-oxopropanoyl-CoA 2-epimerase
R02940 4 2-Propyn-1-al:NAD+ oxidoreductase
R02963 4 Lactoyl-CoA hydro-lyase
R03045 4 3-Hydroxypropionyl-CoA hydro-lyase
R03139 4 1,3-Diaminopropane:oxygen oxidoreductase
(deaminating)(copper-containing)
R03157 4
R03158 4
R03314 4
R03352 4 3-Hydroxy-2-methylpropanoyl-CoA hydrolase
R03383 4
R03546 4 Cyanate C-N-lyase
R03693 4 (S)-2-Methylmalate hydro-lyase
R03694 4
R03695 4
R03870 4 5-Methylbarbiturate amidohydrolase
R04782 4 Reduced ferredoxin:dinitrogen oxidoreductase (ATP-hydrolysing)
R04875 4
R05049 4 N-succinyl-L-glutamate 5-semialdehyde:NAD+ oxidoreductase
R05064 4 (S)-3-Hydroxyisobutyryl-CoA hydrolase
R05336 4
R05351 4
R05380 4 Acetaldehyde hydro-lyase
R05562 4 Biuret amidohydrolase
R05563 4 Biuret amidohydrolase
R06510 4
R06987 4 Acetyl-CoA:formate C-acetyltransferase
R07164 4 L-aspartate:NAD+ oxidoreductase (deaminating)
R07173 4 hydroxylamine:acceptor oxidoreductase
R07253 4 acyl-CoA:malonyl-CoA C-acyltransferase
(decarboxylating,oxoacyl-reducing, thioester-hydrolysing and cyclizing)
R07315 4 carbamate hydro-lyase
R07408 4
R07410 4 L-aspartate:NAD+ oxidoreductase (deaminating)
R07415 4
R00006 5 2-Acetolactate pyruvate-lyase (carboxylating)
R00007 5 4-Hydroxy-4-methyl-2-oxoglutarate pyruvate-lyase
R00008 5 Parapyruvate pyruvate-lyase
R00013 5 Glyoxylate carboxy-lyase (dimerizing)
R00018 5 Putrescine:putrescine 4-aminobutyltransferase (ammonia-forming)
R00036 5 5-Aminolevulinate hydro-lyase(adding 5-aminolevulinate
andcyclizing)
R00069 5
R00195 5 2,3-Diaminopropionate ammonia-lyase
R00200 5 ATP:pyruvate O2-phosphotransferase
R00203 5 Pyruvaldehyde:NAD+ oxidoreductase
R00207 5 Pyruvate:oxygen 2-oxidoreductase (phosphorylating)
R00208 5 Phosphoenolpyruvate phosphohydrolase
R00213 5 O-Carbamoyl-L-serine ammonia-lyase (pyruvate-forming)
R00214 5 (S)-Malate:NADP+ oxidoreductase(oxaloacetate-decarboxylating)
R00215 5 (R)-Malate:NAD+ oxidoreductase (decarboxylating)
R00217 5 Oxaloacetate carboxy-lyase
R00218 5 acetylenedicarboxylate carboxy-lyase
R00219 5
R00220 5 L-serine ammonia-lyase
R00221 5 D-serine ammonia-lyase
R00223 5 Serine ammonia-lyase
R00226 5 (S)-2-Acetolactate pyruvate-lyase (carboxylating)
R00237 5 (3S)-Citramalyl-CoA pyruvate-lyase
R00258 5 L-Alanine:2-oxoglutarate aminotransferase
R00315 5 ATP:acetate phosphotransferase
R00317 5 Acetyl phosphate phosphohydrolase
R00318 5 Phosphonoacetate phosphonohydrolase
R00319 5 (S)-Lactate:oxygen 2-oxidoreductase(decarboxylating)
R00320 5 Pyrophosphate:acetate phosphotransferase
R00321 5 Acetamide amidohydrolase
R00324 5 Acetylpyruvate acetylhydrolase
R00325 5 (3S)-citramalate pyruvate-lyase
R00338 5 Oxaloacetate acetylhydrolase
R00339 5 (R,R)-Tartrate hydro-lyase
R00340 5 (S,S)-Tartrate hydro-lyase
R00341 5 ATP:oxaloacetate carboxy-lyase (transphosphorylating)
R00342 5 (S)-malate:NAD+ oxidoreductase
R00344 5 Pyruvate:carbon-dioxide ligase (ADP-forming)
R00345 5 Orthophosphate:oxaloacetate carboxyl-lyase (phosphorylating)
R00346 5 Pyrophosphate:oxaloacetate carboxy-lyase (transphosphorylating)
R00347 5 erythro-3-hydroxy-Ls-aspartate ammonia-lyase
R00348 5 2-Oxosuccinamate amidohydrolase
R00350 5 4-Hydroxy-4-carboxymethyl-2-oxoglutarate pyruvate-lyase
R00351 5 Citrate oxaloacetate-lyase ((pro-3S)-CH2COO- -> acetyl-CoA)
R00352 5 ATP:citrate oxaloacetate-lyase ((pro-3S)-CH2COO-
->acetyl-CoA)(ATP-dephosphorylating)
R00353 5 Malonyl-CoA:pyruvate carboxyltransferase
R00354 5 (3S)-Citryl-CoA oxaloacetate-lyase
R00356 5
R00359 5 D-Aspartate:oxygen oxidoreductase (deaminating)
R00360 5 (S)-Malate:oxygen oxidoreductase
R00362 5 Citrate oxaloacetate-lyase ((pro-3S)-CH2COO- -->acetate)
R00363 5 Oxaloacetate keto-enol-isomerase
R00365 5 glycine:NAD+ oxidoreductase (deaminating)
R00366 5 Aminoacetic acid:oxygen oxidoreductase (deaminating)
R00369 5 L-Alanine:glyoxylate aminotransferase
R00372 5 Glycine:2-oxoglutarate aminotransferase
R00373 5 Glycine:oxaloacetate aminotransferase
R00396 5 L-Alanine:NAD+ oxidoreductase (deaminating)
R00398 5 2,2'-iminodipropanoate:NAD+ oxidoreductase (L-alanine-forming)
R00399 5
R00400 5 L-Alanine:2-oxo-acid aminotransferase
R00401 5 L-Alanine racemase
R00406 5
R00409 5 (2S,3R)-3-Hydroxybutane-1,2,3-tricarboxylate pyruvate-lyase
R00410 5 Succinyl-CoA:3-oxo-acid CoA-transferase
R00468 5 Glyoxylate:NADP+ oxidoreductase (CoA-oxalylating)
R00469 5 Ureidoglycolate amidohydrolase (decarboxylating)
R00470 5 4-Hydroxy-2-oxoglutarate glyoxylate-lyase
R00471 5 D-4-Hydroxy-2-oxoglutarate glyoxylate-lyase
R00472 5 L-Malate glyoxylate-lyase (CoA-acetylating)
R00473 5 (3S)-3-Carboxy-3-hydroxypropanoyl-CoA glyoxylate-lyase
R00474 5 2-Hydroxy-3-oxoadipate glyoxylate-lyase (carboxylating)
R00475 5 (S)-2-Hydroxy-acid:oxygen 2-oxidoreductase
R00477 5 3-Oxalomalate glyoxylate-lyase
R00488 5 N-Acetyl-L-aspartate amidohydrolase
R00551 5 L-Arginine amidinohydrolase
R00576 5 L-Glutamine:pyruvate aminotransferase
R00602 5 Hydorogen-peroxide:hydrogen-peroxide oxidoreductase
R00605 5 methanol:NAD+ oxidoreductase
R00606 5 Methylamine:(acceptor) oxidoreductase (deaminating)
R00608 5 Methanol:oxygen oxidereductase
R00614 5 Formaldehyde:formaldehyde oxidoreductase
R00665 5 L-Citrulline N5-carbamoyldihydrolase
R00666 5 N5-(L-1-carboxyethyl)-L-ornithine:NADP+
oxidoreductase(L-ornithine-dorming)
R00668 5 L-Ornithine(L-lysine):2-oxoglutarate omega-aminotransferase
R00669 5 N2-Acetyl-L-ornithine amidohydrolase
R00670 5 L-Ornithine carboxy-lyase
R00671 5 L-Ornithine ammonia-lyase(cyclizing)
R00672 5 L-Ornithine racemase
R00703 5 (S)-Lactate:NAD+ oxidoreductase
R00704 5 (R)-Lactate:NAD+ oxidoreductase
R00717 5 Glycolate:NAD+ oxidoreductase
R00750 5
R00776 5 (-)-Ureidoglycolate urea-lyase
R00787 5 ammonium-hydroxide:NADP+ oxidoreductase
R00794 5 NADH:nitrate oxidoreductase
R00799 5 Nitroethane:oxygen oxidoreductase
R00800 5
R00830 5 Succinyl-CoA:glycine C-succinyl-transferase(decarboxylating)
R00906 5 N-(D-1-carboxyethyl)-beta-alanine:NAD+
oxidoreductase(beta-alanine-forming)
R00907 5 L-Alanine:3-oxopropanoate aminotransferase
R00909 5 N-Acetyl-beta-alanine amidohydrolase
R00930 5 (S)-2-Methyl-3-oxopropanoyl-CoA:pyruvate carboxyltransferase
R00931 5 2-Methylcitrate oxaloacetate-lyase
R00932 5 2-Hydroxyglutarate glyoxylate-lyase (CoA-propanoylating)
R00934 5
R00975 5 5,6-Dihydrouracil:oxygen oxidoreductase
R00977 5 5,6-Dihydrouracil:NAD+ oxidoreductase
R00994 5
R00996 5 L-threonine ammonia-lyase
R00997 5 1-Aminocyclopropane-1-carboxylate endolyase (deaminating)
R00998 5 (R)-2-Ethylmalate 2-oxobutanoyl-lyase (CoA-acylating)
R00999 5 O-Succinyl-L-homoserine succinate-lyase (adding cysteine)
R01000 5 2-Hydroxybutyrate:NAD+ oxidoreductase
R01085 5 3-Fumarylpyruvate acylhydrolase
R01148 5 D-Alanine:2-oxoglutarate aminotransferase
R01152 5 N-Carbamoylputrescine amidohydrolase
R01154 5 Acetyl-CoA:alkane-alpha,omega-diamine N-acetyltransferase
R01156 5 N-Acetylputrescine acetylhydrolase
R01157 5 Agmatine amidinohydrolase
R01246 5 L-proline:NAD+ 2-oxidoreductase
R01252 5 L-Proline,2-oxoglutarate:oxygen oxidoreductase (4-hydroxylating)
R01255 5 L-Proline racemase
R01256 5 (S)-Malate:CoA ligase (ADP-forming)
R01267 5 L-Asparagine hydro-lyase
R01322 5 Citrate:CoA ligase (ADP-forming)
R01323 5 Acetyl-CoA:citrate CoA-transferase
R01325 5 Citrate hydro-lyase
R01355 5 2,3-Dimethylmalate pyruvate-lyase
R01358 5 Acetoacetyl-CoA hydrolase
R01359 5 Acetoacetyl-CoA:acetate CoA-transferase
R01398 5 Carbamoyl-phosphate:L-ornithine carbamoyltransferase
R01399 5 Carbamoyl-phosphate:putrescine carbamoyltransferase
R01408 5 Formamide hydro-lyase
R01446 5 (S)-lactaldehyde:NAD+ oxidoreductase
R01447 5 (S)-Lactate:oxaloacetate oxidoreductase
R01449 5 Acetyl-CoA:propanoate CoA-transferase
R01450 5
R01468 5 ATP:ethanolamine O-phosphotransferase
R01469 5 Ethanolamine:oxygen oxidoreductase (deaminating)
R01485 5 L-Asparagine:hydroxylamine gamma-aspartyltransferase
R01609 5 3-aci-Nitropropanoate:oxygen oxidoreductase
R01645 5 4-hydroxy-2-oxo-heptandioate succinate semialdehyde-lyase
R01647 5
R01649 5 2-(Acetamidomethylene)succinate amidohydrolase
(deaminating,decarboxylating)
R01784 5 2-Dehydro-3-deoxy-L-pentanoate glycolaldehyde
R01908 5 Oxalyl-CoA carboxy-lyase
R01914 5 Spermidine:(acceptor) oxidoreductase
R01975 5 (S)-3-Hydroxybutanoyl-CoA:NAD+ oxidoreductase
R01977 5 (R)-3-Hydroxybutanoyl-CoA:NADP+ oxidoreductase
R01978 5 (S)-3-Hydroxy-3-methylglutaryl-CoA
acetoacetyl-CoA-lyase(CoA-acetylating)
R01987 5
R01989 5 L-Arginine:glycine amidinotransferase
R01993 5 (S)-Dihydroorotate amidohydrolase
R02050 5 (R)-3-Amino-2-methylpropanoate:pyruvate aminotransferase
R02243 5 cis-Aconitate carboxy-lyase
R02244 5 trans-Aconitate delta2-delta3-isomerase
R02270 5 Succinyl-CoA:glycine C-succinyl-transferase(decarboxylating)
R02271 5 5-Aminolevulinate:pyruvate aminotransferase
R02282 5 N2-Acetyl-L-ornithine:L-glutamate N-acetyltransferase
R02284 5 L-5-Carboxymethylhydantoin amidohydrolase
R02285 5 N-Formimino-L-glutamate formiminohydrolase
R02286 5 N-Formimino-L-glutamate iminohydrolase
R02291 5 L-Aspartate-4-semialdehyde:NADP+ oxidoreductase (phosphorylating)
R02359 5 Urethane amidohydrolase (decarboxylating)
R02419 5 (R)-Malate hydro-lyase
R02504 5 Trimetaphosphate hydrolase
R02522 5 L-Arabinonate hydro-lyase
R02649 5 ATP:N-acetyl-L-glutamate 5-phosphotransferase
R02752 5 D-Glucarate hydro-lyase
R02754 5 5-Dehydro-4-deoxy-D-glucarate tartronate-semialdehyde-lyase
R02802 5 Reduced ferredoxin:dinitrogen oxidoreductase (ATP-hydrolysing)
R02990 5 Succinyl-CoA:3-oxoadipate CoA-transferase
R03153 5 Acetyl-CoA:citramalate CoA-transferase
R03154 5 Succinyl-CoA:citramalate CoA-transferase
R03177 5 4-Guanidinobutanal:NAD+ 1-oxidoreductase
R03180 5 4-Guanidinobutanamide amidohydrolase
R03188 5 N-Formimino-L-aspartate iminohydrolase
R03444 5 2-Hydroxybutane-1,2,4-tricarboxylate hydro-lyase
R03540 5
R03567 5 6-Methylsalicylate carboxy-lyase
R03702 5 Triacetolactone lactonohydrolase
R03970 5 (5-Glutamyl)-peptide:amino-acid 5-glutamyltransferase
R03972 5
R04053 5 3-phosphonopyruvate carboxy-lyase
R04152 5 (2-Aminoethyl)phosphonate:pyruvate aminotransferase
R04187 5 L-Alanine:3-oxopropanoate aminotransferase
R04203 5 (2S,3S)-3-hydroxy-2-methylbutanoyl-CoA:NAD+ oxidoreductase
R04217 5 N2-succinyl-L-ornithine:2-oxoglutarate 5-aminotransferase
R04221 5 cis-4-Hydroxy-D-proline:oxygen oxidoreductase (deaminating)
R04224 5 (S)-3-Hydroxyisobutyryl-CoA hydro-lyase
R04248 5
R04446 5
R04447 5
R04919 5
R05076 5
R05204 5
R05337 5
R05381 5 Diethanolamine Ethanolamine-lyase
R05444 5
R05508 5
R05509 5
R05561 5 Cyanuric acid amidohydrolase
R05576 5 (S)-3-Hydroxybutanoyl-CoA:NADP+ oxidoreductase
R05608 5 D-galactarate hydro-lyase
R05758 5 threo-3-hydroxy-L-aspartate ammonia-lyase
R05842 5 ethylene oxide hydrolase
R05861 5 D-alanine:oxygen oxidoreductase (deaminating)
R06137 5
R06154 5 methylamine:oxygen oxidoreductase (deaminating) (copper-containing)
R06614 5
R06870 5 Phosphoethanolamine phosphohydrolase
R06941 5 (S)-3-hydroxyacyl-CoA:NAD+ oxidoreductase
R07290 5 formyl-CoA:oxalate CoA-transferase
R07305 5 cyanuric acid amidohydrolase
R07399 5
R07414 5 glutamate putrescine ligase
R00084 6 Porphobilinogen ammonia-lyase (polymerizing)
R00368 6 N-(carboxymethyl)-D-alanine:NAD+ oxidoreductase (glycine-forming)
R00370 6 Acetyl-CoA:glycine C-acetyltransferase
R00371 6 Succinyl-CoA:glycine C-succinyl-transferase(decarboxylating)
R00478 6 erythro-3-Hydroxy-L-aspartate glyoxylate-lyase
R00552 6 L-Arginine iminohydrolase
R00554 6 ATP:L-arginine N-phosphotransferase
R00556 6
R00557 6 L-Arginine,NADPH:oxygen oxidoreductase (nitric-oxide-forming)
R00558 6 L-Arginine,NADPH:oxygen oxidoreductase (nitric-oxide-forming)
R00559 6 L-Arginine:oxygen 2-oxidoreductase (decarboxylating)
R00562 6 N2-(D-1-carboxyethyl)-L-arginine:NADP+ oxidoreductase
R00563 6 D-nopaline:NADP+ oxidoreductase (L-arginine-forming)
R00565 6 L-Arginine:glycine amidinotransferase
R00566 6 L-Arginine carboxy-lyase
R00567 6 L-Arginine racemase
R00581 6 L-serine:NAD+ oxidoreductase (deaminating)
R00582 6 L-O-Phosphoserine phosphohydrolase
R00584 6 Pyrophosphate:L-serine O-phosphotransferase
R00585 6 L-Serine:pyruvate aminotransferase
R00586 6
R00588 6 L-Serine:glyoxylate aminotransferase
R00589 6 L-2-Amino-3-hydroxypropionic acid racemase
R00590 6 L-Serine hydro-lyase (deaminating)
R00610 6 Sarcosine:oxygen oxidoreductase (demethylating)
R00658 6 2-Phospho-D-glucerate hydro-lyase
R00661 6 Phosphoenolpyruvate 2,3-phosphonomutase
R00751 6 L-Threonine acetaldehyde-lyase
R00775 6 Guanidinoacetate amidohydrolase
R00831 6 Succinyl-CoA:glycine C-succinyl-transferase(decarboxylating)
R00832 6 succinyl-CoA:L-arginine N2-succinyltransferase
R00973 6 Uracil-5-carboxylate carboxy-lyase
R00974 6 Cytosine aminohydrolase
R01016 6 Glycerone-phosphate phospho-lyase
R01086 6 N-(L-Argininosuccinate) arginie-lyase
R01142 6 Methane,NADH:oxygen oxidoreductase (hydroxylating)
R01144 6 Oxaloacetate-4-methyl-ester oxaloacetohydrolase
R01149 6 L-Glutamine:D-alanine gamma-glutamyltransferase
R01150 6 D-AlanineD-Alanine ligase (ADP-forming)
R01333 6 glycolaldehyde:NAD+ oxidoreductase
R01334 6 2-Phosphoglycolate phosphohydrolase
R01335 6
R01336 6 Carboxymethyloxysuccinate glycolate-lyase
R01360 6 (S)-3-Hydroxy-3-methylglutaryl-CoA acetoacetate-lyase
R01361 6 (R)-3-Hydroxybutanoate:NAD+ oxidoreductase
R01364 6 4-Fumarylacetoacetate fumarylhydrola
R01366 6 Acetoacetate carboxy-lyase
R01367 6 Acetoacetate hydro-lyase
R01393 6 Hydroxypyruvate carboxy-lyase
R01394 6 Hydroxypyruvate ketol-isomerase
R01416 6 Agmatine iminohydrolase
R01417 6 ATP:agmatine N4-phosphotransferase
R01418 6
R01465 6 L-Threonine:NAD+ oxidoreductase
R01466 6 O-Phospho-L-homoserine phospho-lyase (adding water)
R01467 6 L-Threonine racemase
R01584 6 N-methyl-L-alanine:NADP+ oxidoreductase (demethylating,
deaminating)
R01585 6 L-Glutamate:methylamine ligase (ADP-forming)
R01586 6 Methylamine:L-glutamate N-methyltransferase
R01587 6 N-Methyl-2-oxoglutaramate methylamidohydrolase
R01589 6 Methylguanidine amidinohydrolase
R01735 6 (R)-Lactaldehyde:NAD+ 2-oxidoreductase
R01745 6 (R)-Glycerate:NAD+ oxidoreductase
R01751 6 (R,R)-Tartrate carboxy-lyase
R01773 6 L-Homoserine:NAD+ oxidoreductase
R01777 6 Succinyl-CoA:L-homoserine O-succinyltransferase
R01781 6 Glycol:NAD+ oxidoreductase
R01782 6 2-Dehydro-3-deoxy-D-pentanoate glycoaldehyde-lyase
R01867 6 (S)-Dihydroorotate:oxygen oxidoreductase
R01869 6 (S)-Dihydroorotate:(acceptor) oxidoreductase
R01916 6 N1-Acetylspermidine amidohydrolase
R01919 6 Spermidine:putrescine
4-aminobutyltransferase(propane-1,3-diamine-forming)
R01981 6 uronate:NAD+ 1-oxidoreductase
R02081 6 (R)-Mevalonate:NAD+ oxidoreductase (CoA-acetylating)
R02083 6 (S)-3-Hydroxy-3-methylglutaryl-CoA hydrolase
R02084 6 succinyl-CoA:3-hydroxy-3-methylglutarate CoA-transferase
R02085 6 (S)-3-Hydroxy-3-methylglutaryl-CoA hydro-lyase
R02257 6 Propane-1,2-diol:NAD+ oxidoreductase
R02258 6 (S)-Propane-1,2-diol:NAD+ oxidoreductase
R02260 6 (S)-Lactaldehyde:NADP+ oxidoreductase
R02261 6
R02283 6 N2-Acetyl-L-ornithine:2-oxoglutarate aminotransferase
R02288 6 4-imidazolone-5-propanoate amidohydrolase
R02292 6 L-Aspartate-4-semialdehyde hydro-lyase (adding pyruvate
andcyclizing)
R02293 6 L-2,4-Diaminobutanoate:pyruvate aminotransferase
R02404 6 Itaconate:CoA ligase (ADP-forming)
R02407 6 Succinyl-CoA:citramalate CoA-transferase
R02422 6 Allantoate amidinohydrolase
R02457 6 D-Ornithine:oxygen oxidoreductase (deaminating)
R02458 6 D-Arginine amidinohydrolase
R02460 6
R02461 6 D-Ornithine 4,5-aminomutase
R02491 6 L-Citramalyl-CoA hydro-lyase
R02525 6 L-Arabinono-1,5-lactone lactonohydrolase
R02526 6 L-Arabinono-1,4-lactone lactonohydrolase
R02527 6 (R)-Lactaldehyde:NAD+ oxidoreductase
R02528 6
R02529 6 Aminoacetone:oxygen oxidoreductase(deaminating)(flavin-containing)
R02531 6 Lactaldehyde:NAD+ 1-oxidoreductase
R02546 6 (R,R)-Tartrate epimerase
R02601 6
R02660 6 2-Methylpropanoyl-CoA:(acceptor) 2,3-oxidoreductase
R02817 6 Serine-phosphoethanolamine ethanolaminephosphohydrolase
R02853 6 D-O-Phosphoserine phosphohydrolase
R02894 6 D-Proline:oxygen oxidoreductase (deaminating)
R02895 6
R02914 6 4,5-Dihydro-4-oxo-5-imidazolepropanoate hydro-lyase
R02935 6 (S)-Ureidoglycolate:NAD+ oxidoreductase
R02947 6 2-Acetolactate carboxy-lyase
R02948 6 (S)-2-Hydroxy-2-methyl-3-oxobutanoate carboxy-lyase
R02955 6 Acetyl-CoA:citramalate CoA-transferase
R02957 6 D-Glucuronolactone:NAD+ oxidoreductase
R02988 6 3-oxoadipate:NAD+ oxidoreductase
R02991 6 4-Carboxymethylbut-3-en-4-olide enol-lactonohydrolase
R03026 6 (S)-3-Hydroxybutanoyl-CoA hydro-lyase
R03027 6 (3R)-3-Hydroxybutanoyl-CoA hydro-lyase
R03031 6 Vinylacetyl-CoA delta3-delta2-isomerase
R03051 6 2,3-Dihydroxy-3-methylbutanoate:NADP+ oxidoreductase (isomerizing)
R03052 6 2-Acetolactate methylmutase
R03068 6 2,3-Dimethylmalate hydro-lyase
R03127 6 Dihydroxyfumarate carboxy-lyase
R03178 6 2-oxo-5-Guanidinopentanoate carboxy-lyase
R03204 6 2,5-Dihydroxypyridine:oxygen 5,6-oxidoreductase
R03249 6
R03266 6 4-Hydroxy-L-glutamate:2-oxoglutarate aminotransferase
R03276 6 (S)-3-Hydroxybutanoyl-CoA 3-epimerase
R03277 6
R03290 6 4-Hydroxy-L-proline:NAD+ oxidoreductase
R03291 6 trans-4-Hydroxy-L-proline:NAD+ 5-oxidoreductase
R03296 6 trans-4-Hydroxy-L-proline 2-epimerase
R03385 6 3-hydroxy-2-methylpyridine-5-carboxylate,NADH:oxygen
oxidoreductase(decyclizing)
R03443 6 N-Acetyl-L-glutamate-5-semialdehyde:NADP+
5-oxidoreductase(phosphrylating)
R03562 6 Toluene,NADPH:oxogen oxidoreductase (2-hydroxylating)
R03566 6 3-Cresol,NADPH:oxogen oxidoreductase (2-hydroxylating)
R03868 6 3-Maleylpyruvate cis-trans-isomerase
R03896 6 (R)-2-Methylmalate hydro-lyase
R03898 6
R03995 6
R04000 6 (E)-Glutaconate CoA-transferase
R04008 6
R04025 6
N-Acetylputrescine:oxygenoxidoreductase(deaminating)(flavin-containing)
R04051 6
R04131 6
R04132 6
R04177 6 2-Hydroxyethylenedicarboxylate hydro-lyase
R04189 6 N2-succinyl-L-arginine iminohydrolase (decarboxylating)
R04200 6 D-threo-2,4-diaminopentanoate:NAD+ oxidoreductase (deaminating)
R04204 6 (2S,3S)-3-Hydroxy-2-methylbutanoyl-CoA hydro-liase
R04214 6
R04223 6
R04246 6
R04282 6
R04371 6 Homoisocitrate hydro-lyase
R04399 6
R04417 6
R04424 6 2-Hydroxybutane-1,2,3-tricarboxylate hydro-lyase
R04425 6 (2S,3R)-3-Hydroxybutane-1,2,3-tricarboxylate hydro-lyase
R04439 6 (R)-2,3-Dihydroxy-3-methylbutanoate:NADP+
oxidoreductase(isomerizing)
R04781 6 4-Carboxy-4-hydroxy-2-oxoadipate hydro-lyase
R04895 6
R04916 6
R05050 6 N4-Acetylaminobutanal:NAD+ oxidoreductase
R05052 6 L-erythro-4-Hydroxyglutamate:2-oxoglutarate aminotransferase
R05053 6 D-Aspartate:2-oxoglutarate aminotransferase
R05071 6 (S)-2-Acetolactate methylmutase
R05077 6
R05078 6
R05358 6 Acrylonitrile aminohydrolase
R05382 6 Triethanolamine Diethanolamine-lyase
R05457 6
R05551 6
R05554 6 Ureidoglycine aminohydrolase
R05595 6
R05724 6 nitric oxide, NAD(P)H2:oxygen oxidoreductase
R05781 6 cyclic-imide amidohydrolase (decyclicizing)
R05862 6 sarcosine:oxygen oxidoreductase (deaminating)
R06126 6 L-serine:NADP+ 3-oxidoreductase
R06171 6 L-Allothreonine acetaldehyde-lyase
R06180 6
R06897 6 2,4-dihydroxyhept-2-enedioate hydro-lyase
R06942 6 (3S)-3-hydroxyacyl-CoA hydro-lyase
R06967 6 N-isopropylammelide isopropylaminohydrolase
R06977 6 L-2,4-diaminobutyrate:2-oxoglutarate 4-aminotransferase
R06978 6 L-2,4-diaminobutyrate acetyltransferase
R07183 6 acetylacetone:oxygen oxidoreductase
R07245 6 carbamoyl-phosphate:N2-acetyl-L-ornithine carbamoyltransferase
R07300 6 N8-acetylspermidine amidohydrolase
R00025 7 2-Nitropropane:oxygen 2-oxidoreductase
R00047 7 6-Hydroxynicotinate, hydrogen-donor:oxygen
oxidoreductase(5-hydroxylating)
R00048 7 (R)-3-((R)-3-Hydroxybutanoyloxy)-butanoate hydroxybutanoylhydrolase
R00111 7 N-(omega)-Hydroxyarginine,NADPH:oxygen
oxidoreductase(nitric-oxide-forming)
R00842 7 sn-Glycerol-3-phosphate:NAD+ 2-oxidoreductase
R00846 7 sn-Glycerol-3-phosphate:oxygen 2-oxidoreductase
R01010 7 Glycerone phosphate phosphohydrolase (alkaline optimum)
R01011 7 ATP:glycerone phosphotransferase
R01012 7 Phosphoenolpyruvate:glycerone phosphotransferase
R01014 7 Erythrulose-1-phosphate formaldehyde-lyase
R01015 7 D-Glyceraldehyde-3-phosphate ketol-isomerase
R01048 7 Glycerol hydro-lyase
R01168 7 L-Histidine ammonia-lyase
R01171 7 Butanoyl-CoA:(acceptor) 2,3-oxidoreductase
R01181 7 2-Methylpropanoyl-CoA CoA-carbonylmutase
R01209 7 2,3-Dihydroxy-3-methylbutanoate hydro-lyase
R01210 7 3-Methyl-2-oxobutanoate:NAD+
oxidoreductase(CoA-mehtylpropanoylating)
R01388 7 D-Glycerate:NADP+ 2-oxidoreductase
R01390 7
R01483 7 D-Glucuronolactone lactonohydrolase
R01511 7 D-Glycerate-3-phosphate phosphohydrolase
R01514 7 ATP:(R)-glycerate 3-phosphotransferase
R01518 7 2-Phospho-D-glycerate 2,3-phosphomutase
R01550 7 Propan-2-ol:NADP+ oxidoreductase
R01553 7 Acetone-cyanohydrin acetone-lyase
R01563 7 N-Carbamoylsarcosine amidohydrolase
R01564 7 N,N-Dimethylglycine:oxygen oxidoreductase (demethylating)
R01566 7 Creatine amidinohydrolase
R01610 7
5-Dehydro-2-deoxy-D-glyconate-6-phosphatemalonate-semialdehyde-lyase
R01748 7 D-Glycerate-2-phosphate phosphohydrolase
R01749 7 D-Glycerate:NAD+ oxidoreductase (carboxylating)
R01752 7 D-Glyceraldehyde:NAD+ oxidoreductase
R01756 7 D-threo-Aldose:NAD+ 1-oxidoreductase
R01757 7 L-Arabinose:NAD+ 1-oxidoreductase
R01771 7 ATP:L-homoserine O-phosphotransferase
R01776 7 Acetyl-CoA:L-homoserine O-acetyltransferase
R01785 7 L-Xylulose 1-phosphate lactaldehyde-lyase
R01934 7 (1R,2S)-1-hydroxybutane-1,2,4-tricarboxylate:NAD+
oxidoreductase(decarboxylating)
R01980 7 ATP:D-galacturonate 1-phosphotransferase
R01983 7 D-Galacturonate ketol-isomerase
R01984 7
R02245 7 ATP:(R)-mevalonate 5-phosphotransferase
R02246 7 (R)-Mevalonate:NAD+ oxidoreductase
R02262 7 L-Fuculose-1-phosphate lactaldehyde-lyase
R02263 7 L-Rhamnulose-1-phosphate lactaldehyde-lyase
R02376 7 Propane-1,2-diol hydro-lyase
R02423 7 Allantoate amidinohydrolase (decarboxylating)
R02424 7 Allantoin amidohydrolase
R02425 7 (S)(+)-Allantoin amidohydrolase
R02429 7 D-Xylonate hydro-lyase
R02490 7 Citramalyl-CoA hydro-lyase
R02492 7 Nitrous-oxide:(acceptor) oxidoreductase (NO-forming)
R02544 7 meso-tartrate:NAD+ oxidoreductase
R02545 7 meso-Tartaric acid:NAD+ oxidoreductase
R02547 7 trans-2,3-Epoxysuccinate hydrolase
R02550 7
R02575 7 ATP:guanidoacetate N-phosphotransferase
R02577 7 Propane-1,2-diol:NAD+ 1-oxidoreductase
R02602 7 4-Oxalocrotonate carboxy-lyase
R02603 7
R02604 7
R02656 7 Gentisate:oxygen 1,2-oxidoreductase (decyclizing)
R02664 7
R02855 7 (R)-Acetoin:NAD+ oxidoreductase
R02923 7 D-Arginine:oxygen oxidoreductase (deaminating)
R02937 7 Carbamoyl-phosphate:oxamate carbamoyltransferase
R02946 7 (R,R)-Butane-2,3-diol:NAD+ oxidoreductase
R02949 7 (R)-Acetoin racemase
R02956 7 Succinyl-CoA:citramalate CoA-transferase
R03028 7 Glutaconyl-1-CoA carboxy-lyase
R03030 7 L-3-Aminobutyryl-CoA ammonia-lyase
R03032 7 D-Arabinonate hydro-lyase
R03069 7 (2R,3S)-2,3-Dimethylmalate hydro-lyase
R03070 7 Methylitaconate delta2-delta3-isomerase
R03080 7 (R)-Propane-1,2-diol:NAD+ oxidoreductase
R03081 7 2-Dehydro-3-deoxy-D-fuconate glycolaldehyde
R03128 7
R03131 7 O3-acetyl-L-serine:uracil 1-(2-amino-2-carboxyethyl)transferase
R03165 7 Hydroxymethylbilane hydro-lyase(cyclizing)
R03166 7
R03169 7 2-methyl-branched-chain-acyl-CoA:NAD+ 2-oxidoreductase
R03170 7 2-Methylbutanoyl-CoA:(acceptor) 2,3-oxidoreductase
R03181 7 4-Maleylacetoacetate cis-trans-isomerase
R03183 7 L-Gulono-1,4-lactone:NADP+ 1-oxidoreductase
R03246 7 1,2,3-Trihydroxybenzene:oxygen 1,2-oxidoreductase (decyclizing)
R03248 7 2,5-Diaminopentanoate:2-oxoglutarate aminotransferase
R03250 7
R03461 7 3-Hydroxy-2-methylpyridine-4,5-dicarboxylate 4-carboxy-lyase
R03470 7 4-Carboxymuconolactone carboxy-lyase
R03559 7 toluene,NADH:oxygen oxidoreductase (1,2-hydroxylating)
R03560 7 Toluene,NADPH:oxogen oxidoreductase (2-hydroxylating)
R03568 7 4-Cresol,NADPH:oxogen oxidoreductase (2-hydroxylating)
R03608 7 o-Cresol,NADPH:oxogen oxidoreductase (2-hydroxylating)
R03758 7
R03759 7 (R)-1-Aminopropan-2-ol:NAD+ oxidoreductase
R03774 7 L-Rhamnonate hydro-lyase
R03887 7
R03891 7 Benzene-1,2,4-triol:oxygen 1,2-oxidoreductase (decyclizing)
R03892 7
R03893 7 4-Carboxymethylenebut-2-en-4-olide lactonohydrolase
R03897 7
R03937 7
R03966 7
R04066 7 imidazole-4-acetate,NADH:oxygen oxidoreductase (5-hydroxylating)
R04088 7 Toluene-cis-1,2-dihydrodiol:NAD+ oxidoreductase
R04089 7 3-Methylcatechol:oxygen 2,3-oxidoreductase(decyclizing)
R04133 7 5-Oxopent-3-ene-1,2,5-tricarboxylate carboxy-lyase
R04134 7
R04138 7 3-Methylcrotonoyl-CoA:carbon-dioxide ligase (ADP-forming)
R04173 7 3-Phosphoserine:2-oxoglutarate aminotransferase
R04198 7 2,3,4,5-Tetrahydrodipicolinate:NAD+ oxidoreductase
R04260 7 2-Oxo-2,5-dihydrofuran-5-acetate delta3-delat2-isomerase
R04292 7
R04375 7
R04380 7 5-Oxopent-3-ene-1,2,5-tricarboxylate carboxy-lyase
R04440 7 (R)-2,3-Dihydroxy-3-methylbutanoate:NADP+
oxidoreductase(isomerizing)
R04441 7 (R)-2,3-Dihydroxy-3-methylbutanoate hydro-lyase
R04443 7
R04444 7 L-1-Pyrroline-3-hydroxy-5-carboxylate:NAD+ oxidoreductase
R04453 7
4-Carboxy-2-hydroxy-cis,cis-muconate-6-semialdehyde:NADP+6-oxidoreductase
R04482 7 4-Carboxy-2-oxo-3-hexenedioate delta2,delta4-2-oxo,delta3-isomerase
R04488 7
R04862 7 (1R,2S)-1-hydroxybutane-1,2,4-tricarboxylate:NAD+
oxidoreductase(decarboxylating)
R04879 7
R04918 7
R05051 7 L-erythro-4-Hydroxyglutamate:NAD+ oxidoreductase
R05079 7
R05119 7 3-Butyn-1-al:NAD+ oxidoreductase
R05138 7
R05236 7 4-Hydroxymuconic-semialdehyde:NAD+ oxidoreductase
R05309 7
1,6-dihydroxy-5-methylcyclohexa-2,4-dienecarboxylate:NAD+oxidoreductase
(decarboxylating)
R05314 7
1,2-Dihydroxy-6-methylcyclohexa-3,5-dienecarboxylate:NAD+oxidoreductase
(decarboxylating)
R05362 7 2-Hydroxy-6-oxoocta-2,4,7-trienoate formylhydrolase
R05366 7 2-Hydroxy-6-oxo-octa-2,4-dienoate acylhydrolase
R05378 7 2-Deoxy-5-keto-D-gluconic acid 6-phosphate
Dihydroxyacetonephosphate-lyase
R05379 7 Acrylonitrile hydro-lyase
R05598 7 Benzylsuccinate fumarate-lyase
R05679 7 sn-Glycerol-1-phosphate:NAD 2-oxidoreductase
R06789 7
R06830 7
R06838 7 4-carboxymethylenebut-2-en-4-olide lactonohydrolase
R06915 7 salicylate,NADH:oxygen
oxidoreductase(1-hydroxylating,decarboxylating)
R06969 7
R06979 7 Ectoine hydro-lyase
R06990 7 2-Oxo-2,5-dihydrofuran-5-acetate delta3-delat2-isomerase
R07146 7 4-hydroxy-L-proline:NAD+ oxidoreductase
R07413 7
R00024 8 D-Ribulose 1,5-bisphosphate carboxy-lyase (dimerizing)
R00038 8 4-Hydroxy-3-hexanone propanal-lyase
R00816 8 Catechol:oxygen 2,3-oxidoreductase(decyclizing)
R00841 8 Glycerol-3-phosphate phosphohydrolase
R00845 8 sn-glycerol-3-phosphate:NADP+ 1-oxidoreductase
R00847 8 ATP:glycerol 3-phosphotransferase
R01034 8 Glycerol:NAD+ oxidoreductase
R01036 8 Glycerol:NAD+ oxidoreductase
R01043 8 Glycerol-2-phosphate phosphohydrolase
R01044 8 Pyrophosphate:glycerol 1-phosphotransferase
R01047 8 Glycerol hydro-lyase
R01058 8 D-glyceraldehyde 3-phosphate:NADP+ oxidoreductase
R01059 8 ATP:D-glyceraldehyde 3-phosphotransferase
R01061 8 D-Glyceraldehyde-3-phosphate:NAD+ oxidoreductase(phosphorylating)
R01064 8
2-Dehydro-3-deoxy-D-galactonate-6-phosphateD-glyceraldehyde-3-phosphate-lyase
R01066 8 2-Deoxy-D-ribose-5-phosphate acetaldehyde-lyase
R01068 8 D-Fructose-1,6-bisphosphate D-glyceraldehyde-3-phosphate-lyase
R01069 8 D-Tagatose 1,6-bisphosphate triosephosphate lyase
R01070 8 beta-D-fructose 1,6-bisphosphate D-glyceraldehyde-3-phosphate-lyase
R01158 8 L-Histidinol:NAD+ oxidoreductase
R01160 8 Acetyl-CoA:L-histidine N-acetyltransferase
R01161 8
R01163 8 L-Histidinal:NAD+ oxidoreductase
R01166 8 Nalpha-(beta-alanyl)-L-histidine hydrolase
R01167 8 L-Histidine carboxy-lyase
R01172 8 butyraldehyde:NAD+ oxidoreductase (CoA-acetylating)
R01174 8 Butanoyl-CoA:orthophosphate butanoyltransferase
R01177 8 Acetyl-CoA:acetyl-CoA C-acetyltransferase
R01179 8 Butanoyl-CoA:acetate CoA-transferase
R01180 8 3-Ethylmalate glyoxylate-lyase (CoA-butanoylating)
R01184 8 myo-Inositol:oxygen oxidoreductase
R01211 8 (R)-3,3-Dimethylmalate:NAD+ oxidoreductase (decarboxylating)
R01213 8 3-Carboxy-3-hydroxy-4-methylpentanoate
3-methyl-2-oxobutanoate-lyase(CoA-acetylating)
R01214 8 L-Valine:2-oxoglutarate aminotransferase
R01215 8 L-Valine:pyruvate aminotransferase
R01216 8 2-Hydroxy-2-isopropylbutanedioate formaldehyde-lyase
R01365 8 Butanoyl-CoA:acetoacetate CoA-transferase
R01434 8 L-Valine:NAD+ oxidoreductase(deaminating)
R01440 8 D-Xylulose-5-phosphate:formaldehyde glycolaldehydetransferase
R01470 8 sn-Glycero-3-phosphoethanolamine glycerophosphohydrolase
R01475 8 ATP:D-glucuronate 1-phosphotransferase
R01476 8 ATP:D-glucuronate 1-phosphotransferase
R01481 8 L-Gulonate:NADP+ 6-oxidoreductase
R01482 8 D-Glucuronate ketol-isomerase
R01484 8 D-Glucurono-6,2-lactone lactonohydrolase
R01512 8 ATP:3-phospho-D-glycerate 1-phosphotransferase
R01513 8 3-Phospho-D-glycerate:NAD+ 2-oxidoreductase
R01515 8 3-Phospho-D-glyceroyl phosphate phosphohydrolase
R01516 8 3-Phospho-D-glycerate 1,2-phosphomutase
R01621 8 D-Xylulose 5-phosphate D-glyceraldehyde-3-phosphate-lyase
R01629 8
R01632 8 Protocatechuate:oxygen 4,5-oxidoreductase (decyclizing)
R01662 8 3-Phospho-D-glyceroyl phosphate 2,3-phosphomutase
R01720 8 nicotinate:NADP+ 6-oxidoreductase (hydroxylating)
R01726 8
R01754 8 ATP:L-arabinose 1-phosphotransferase
R01758 8 L-Arabitol:NAD+ 1-oxidoreductase
R01761 8 L-Arabinose ketol-isomerase
R01763 8 Benzyl alcohol:NAD+ oxidoreductase
R01881 8 ATP:creatine N-phosphotransferase
R01882 8 N-Phosphocreatine hydrolase
R01884 8 Creatinine amidohydrolase
R01902 8 ATP:L-rhamnulose 1-phosphotransferase
R01932 8
R01933 8 2-Oxoadipate:lipoamde 2-oxidoreductase(decarboxylating
andacceptor-succinylating)
R01936 8
R01937 8
R01939 8 L-2-Aminoadipate:2-oxoglutarate aminotransferase
R01992 8 alpha-Aminobutyryl histidine hydrolase
R02343 8 Acetoin:NAD+ oxidoreductase
R02377 8 Propane-1,3-diol:NAD+ 1-oxidoreductase
R02427 8 D-Xylonolactone lactonohydrolase
R02428 8 D-Xylono-1,4-lactone lactonohydrolase
R02489 8 Gentisate carboxy-lyase
R02519 8 Homogentisate:oxygen 1,2-oxidoreductase (decyclizing)
R02551 8 N-Benzyloxycarbonylglycine urethanehydrolase
R02555 8 D-Altronate:NAD+ 3-oxidoreductase
R02568 8 D-Fructose 1-phosphate D-glyceraldehyde-3-phosphate-lyase
R02589 8 3-hydroxybenzoate,NADH:oxygen oxidoreductase (6-hydroxylating)
R02607 8 3-Phosphoglycerate:NAD+ 2-oxidoreductase
R02648 8 Glycerol 1,2-cyclic phosphate 2-glycerophosphohydrolase
R02655 8 Gentisate aldehyde:NAD+ oxidoreductase
R02657 8
R02714 8 D-Arabinono-1,4-lactone lactonohydrolase
R02762 8 2-Hydroxymuconate semialdehyde:NAD+ 6-oxidoreductase
R02763 8
R02933 8 L-Gulono-1,4-lactone lactonohydrolase
R03014 8 ATP:L-rhamnulose 1-phosphotransferase
R03140 8 D-Ribulose 1,5-bisphosphate carboxy-lyase (dimerizing)
R03171 8 3-Methyl-2-oxopentanoate:NAD+
oxidoreductase(CoA-mehtylpropanoylating)
R03184 8 L-gulono-1,4-lactone:oxygen 3-oxidoreductase
R03187 8 N-Methylimidazolidine-2,4-dione amidohydrolase (ATP-hydrolysing)
R03197 8 Uroporphyrinogen-III carboxy-lyase
R03241 8 ATP:L-fuculose 1-phosphotransferase
R03245 8 ATP:(R)-5-phosphomevalonate phosphotransferase
R03247 8 Gallate carboxy-lyase
R03298 8
R03307 8 2-Carboxy-2,5-dihydro-5-oxofuran-2-acetate lyase (decyclizing)
R03550 8 Gallate:oxygen 4,5-oxidoreductase (decyclizing)
R03671 8 D-Fuconate hydro-lyase
R03707 8 (S,S)-Butane-2,3-diol:NAD+ oxidoreductase
R03772 8 L-rhamno-1,4-lactone lactonohydrolase
R03884 8 (E)-Glutaconate CoA-transferase
R03889 8 2-Aminomuconate semialdehyde:NAD+ 6-oxidoreductase
R03908 8 2-Methyleneglutarate carboxy-methylenemethylmutase
R03925 8 (S)(+)-Allantoin racemase
R03959 8 2,5-Dihydro-5-oxofuran-2-acetate lyase (decyclizing)
R04061 8 Benzene-1,2,4-triol:oxygen 1,2-oxidoreductase (decyclizing)
R04065 8 Imidazole acetaldehyde:NAD+ oxidoreductase
R04069 8
R04137 8 3-Hydroxyisopentyl-CoA hydro-lyase
R04277 8 2-Pyrone-4,6-dicarboxylate lactonohydrolase
R04293 8
R04336 8
R04351 8 ATP:5-dehydro-2-deoxy-D-gluconate 6-phosphotransferase
R04364 8 Acetyl-CoA:L-2,3,4,5-tetrahydrodipicolinate N2-acetyltransferase
R04365 8
Succinyl-CoA:2,3,4,5-tetrahydropyridine-2,6-dicarboxylateN-succinyltransferase
R04376 8
R04379 8
5-Carboxymethyl-2-hydroxymuconatedelta2,delta4-2-oxo,delta3-isomerase
R04489 8 2-Hydroxy-2-hydropyrone-4,6-dicarboxylate lyase (decyclizing)
R04910 8
R04972 8 Uroporphyrinogen I carboxy-lyase
R05246 8
R05249 8 Resorcinol,NADPH:oxogen oxidoreductase (2-hydroxylating)
R05250 8
R05265 8
R05298 8
R05399 8 1,2,4-trihydroxybenzene:NAD oxidoreductase
R05404 8
R05416 8
R05428 8
R05465 8
R05588 8
R05605 8
2-dehydro-3-deoxy-D-gluconate-6-phosphateD-glyceraldehyde-3-phosphate-lyase
R05636 8 1-Deoxy-D-xylulose-5-phosphate pyruvate-lyase (carboxylating)
R05661 8
R05665 8
R06064 8
R06604 8
R06788 8
R06851 8 phenol,NADPH:oxygen oxidoreductase (2-hydroxylating)
R06853 8
R06914 8
R06968 8
R06989 8 2,5-Dihydro-5-oxofuran-2-acetate lyase (decyclizing)
R07221 8 6-hydroxynicotinate:O2 oxidoreductase
R07298 8 glycerol-1-phosphate phosphohydrolase
R07312 8 4-hydroxyphenylacetate carboxy-lyase
R00027 9 2-Hydroxy-1,2-diphenylethanone benzaldehyde-lyase
R00042 9 4-Hydroxyphenylpyruvate:oxygen oxidoreductase (decarboxylating)
R00053 9 Tannin acylhydrolase
R00058 9 1,2-Benzenediol:oxygen oxidoreductase
R00080 9 Catechol:oxygen oxidoreductase (dimerizing)
R00647 9
R00756 9 ATP:D-fructose-6-phosphate 1-phosphotransferase
R00762 9 D-Fructose-1,6-bisphosphate 1-phosphohydrolase
R00764 9 Pyrophosphate:D-fructose-6-phosphate 1-phosphotransferase
R00812 9 cis-1,2-dihydrobenzene-1,2-diol:NAD+ oxidoreductase
R00813 9
cis-1,2-dihydroxycyclohexa-3,5-diene-1-carboxylate:NAD+oxidoreductase
R00814 9 trans-1,2-dihydrobenzene-1,2-diol:NADP+ oxidoreductase
R00815 9 phenol,NADPH:oxogen oxidoreductase (2-hydroxylating)
R00817 9 Catechol:oxygen 1,2-oxidoreductase(decyclizing)
R00818 9 salicylate,NADH:oxygen oxidoreductase
(1-hydroxylating,decarboxylating)
R00819 9 Benzoate,NADH:oxygen oxidoreductase
(1,2-hydroxylating,decarboxylating)
R00820 9 1,6-dihydroxycyclohexa-2,4-diene-1-carboxylate:NAD+
oxidoreductase(decarboxylating)
R00821 9 2,3-Dihydroxybenzoate carboxy-lyase
R00822 9 Protocatechuate carboxy-lyase
R00823 9 Anthranilate,NADH:oxygen oxidoreductase
(1,2-hydroxylating,deaminating, decarboxylating)
R00828 9 2-nitrophenol,NADPH:oxygen 2-oxidoreductase
(2-hydroxylating,nitrite-forming)
R00866 9 ATP:D-fructose 1-phosphotransferase
R01121 9 ATP:(R)-5-diphosphomevalonate carboxy-lyase (dehydrating)
R01182 9 ATP:myo-inositol 1-phosphotransferase
R01183 9 myo-Inositol:NAD+ 2-oxidoreductase
R01185 9 myo-Inositol 1-phosphate phosphahydrolase
R01186 9 myo-Inositol 4-phosphate phosphahydrolase
R01187 9 1D-myo-Inositol 3-phosphate phosphahydrolase
R01193 9 sn-Glycero-3-phospho-1-inositol glycerophosphohydrolase
R01268 9 Nicotinamide amidohydrolase
R01296 9 4-hydroxybenzoate,NAD(P)H:oxygen oxidoreductase (3-hydroxylating)
R01297 9 4-hydroxybenzoate,NADH:oxygen oxidoreductase
(1-hydroxylating,decarboxylating)
R01419 9 Benzaldehyde:NAD+ oxidoreductase
R01429 9 D-xylose:NAD+ 1-oxidoreductase
R01437 9 L-Valine carboxy-lyase
R01507 9 2,3-Dihydroxybenzoate:oxygen 3,4-oxidoreductase (decyclizing)
R01523 9 ATP:D-ribulose-5-phosphate 1-phosphotransferase
R01529 9 D-Ribulose-5-phosphate 3-epimerase
R01540 9 D-Altronate hydro-lyase
R01541 9 ATP:2-dehydro-3-deoxy-D-gluconate 6-phosphotransferase
R01574 9 D-Arabinose:NAD+ 1-oxidoreductase
R01627 9 3-Dehydroshikimate hydro-lyase
R01628 9 3-hydroxybenzoate,NADPH:oxygen oxidoreductase (4-hydroxylating)
R01631 9 Protocatechuate:oxygen 3,4-oxidoreductase (decyclizing)
R01633 9
(3S,4R)-3,4-dihydroxycyclohexa-1,5-diene-1,4-dicarboxylate:NAD+oxidoreductase
R01634 9 3,4-Dihydroxyphthalate carboxy-lyase
R01635 9 4,5-Dihydroxyphthalate carboxy-lyase
R01639 9 ATP:D-xylulose 5-phosphotransferase
R01688 9 ATP:butyrate 1-phosphotransferase
R01689 9 butanoate:NAD+ delta2-oxidoreductase
R01723 9
R01764 9 Benzoylformate carboxy-lyase
R01766 9 L-threo-3-Phenylserine benzaldehyde-lyase
R01901 9 ATP:L-xylulose 5-phosphotransferase
R01903 9 L-Arabitol:NAD+ 4-oxidoreductase (L-xylulose-forming)
R01905 9 3-Dehydro-L-gulonate carboxy-lyase
R01906 9
R02036 9 6-Phospho-D-gluconate hydro-lyase
R02069 9 D-Fructose 1,6-bisphosphate phosphohydrolase
R02071 9 ATP:D-fructose-1-phosphate 6-phosphotransferase
R02073 9 Pyrophosphate:D-fructose-6-phosphate 1-phosphotransferase
R02106 9 Urate:oxygen oxidoreductase
R02150 9 1H-Imidazole-4-ethanamine:oxygen oxidoreductase
(deaminating)(copper-containing)
R02152 9
R02153 9 L-Glutamate:histamine ligase
R02197 9 L-Isoleucine:oxygen oxidoreductase (deaminating)
R02198 9 L-Isoleucine:2-oxoglutarate aminotransferase
R02344 9 (S,S)-Butane-2,3-diol:NAD+ oxidoreductase
R02363 9 Hydroquinone:oxygen oxidoreductase
R02402 9 Glutarate:CoA ligase (ADP-forming)
R02437 9 L-Rhamnose ketol-isomerase
R02439 9 ATP:L-ribulose 5-phosphotransferase
R02441 9 L-Arabitol:NAD+ 2-oxidoreductase (L-ribulose-forming)
R02454 9 D-Mannonate:NAD+ 5-oxidoreductase
R02472 9 (R)-Pantoate:NADP+ 2-oxidoreductase
R02514 9 4-hydroxyphenylacetate,NADH:oxygen oxidoreductase (1-hydroxylating)
R02515 9 3-hydroxyphenylacetate,NADH:oxygen oxidoreductase (6-hydroxylating)
R02518 9
R02520 9
R02521 9 4-Hydroxyphenylpyruvate:oxygen
oxidoreductase(hydroxylating,decarboxylating)
R02640 9 L-Gulonate:NAD+ 3-oxidoreductase
R02665 9 3-Hydroxyanthranilate:oxygen 3,4-oxidoreductase (decyclizing)
R02695 9 4-Hydroxyphenylacetaldehyde:NAD+ oxidoreductase
R02698 9 4-hydroxyphenylacetate,NADH:oxygen oxidoreductase (3-hydroxylating)
R02715 9 D-Arabinono-1,4-lactone:oxygen oxidoreductase
R02749 9 2-Deoxy-D-ribose 1-phosphate 1,5-phosphomutase
R02750 9
R02755 9 meso-2,6-diaminoheptanedioate:NADP+ oxidoreductase (deaminating)
R02922 9 Creatinine iminohydrolase
R03012 9 L-Histidinol:NAD+ oxidoreductase
R03013 9 L-Histidinol-phosphate phosphohydrolase
R03023 9 4-nitrophenol,NADH:oxygen oxidoreductase (2-hydroxylating)
R03102 9 L-2-Aminoadipate-6-semialdehyde:NAD+ 6-oxidoreductase
R03119 9 propane-1,3-diol:NAD+ 1-oxidoreductase
R03163 9 L-Fucose ketol-isomerase
R03198 9 (R)-4-dehydropantoate:NAD+ 4-oxidoreductase
R03220 9 Coproporphyrinogen:oxygen oxidoreductase(decarboxylating)
R03236 9 ATP:D-tagatose-6-phosphate 1-phosphotransferase
R03253 9 7,8-Dihydroxykynurenate:oxygen 8,8a-oxidoreductase (decyclizing)
R03308 9 3-Carboxy-2,5-dihydro-5-oxofuran-2-acetate lyase (decyclizing)
R03369 9
3-(2-hydroxyphenyl)propanoate,NADH2:oxygenoxidoreductase(3-hydroxylating)
R03387 9 ATP:2-dehydro-3-deoxy-galactonokinase
R03544 9
R03549 9 Gallate:oxygen 3,4-oxidoreductase (decyclizing)
R03551 9
R03942 9 L-Rhamnofuranose:NAD+ 1-oxidoreductase
R03968 9 2-Isopropylmalate hydro-lyase
R04185 9 (S)-3-(Imidazol-5-yl)lactate:NAD+ oxidoreductase
R04278 9 2-Hydroxy-2-hydropyrone-4,6-dicarboxylate:NAD+ 6-oxidoreductase
R04280 9 3-O-Methylgallate:oxygen 4,5-oxidoreductase (decyclizing)
R04323 9 2-Amino-3-carboxymuconate semialdehyde carboxy-lyase
R04418 9 5-carboxymethyl-2-hydroxymuconic-semialdehyde:NAD+ oxidoreductase
R04467 9
R04475 9
N-Succinyl-L-2,6-diaminoheptanedioate:2-ocoglytarateamino-transferase
R04748 9 (S)-Hydroxyhexanoyl-CoA:NAD+ oxidoreductase
R04779 9 ATP:D-fructose-6-phosphate 1-phosphotransferase
R04780 9 beta-D-Fructose 1,6-bisphosphate 1-phosphohydrolase
R04874 9
R04876 9
R05244 9 NADPH:p-benzoquinone oxidoreductase
R05274 9 vanillate:oxygen oxidoreductase (demethylating)
R05280 9
R05297 9
R05313 9 cis-1,2-Dihydro-3-ethylcatechol:NAD+ oxidoreductase
R05354 9
R05361 9
2-Hydroxy-6-oxo-6-(2-hydroxyphenoxy)-hexa-2,4-dienoatebenzoylhydrolase
R05375 9 4-Hydroxyphthalate carboxy-lyase
R05405 9
R05450 9
R05482 9
R05513 9
R05586 9
R05660 9
R05663 9
R05664 9
R05688 9 1-Deoxy-D-xylulose-5-phosphate isomeroreductase
R05831 9 xylitol:NAD oxidoreductase
R05850 9 L-ribulose-5-phosphate 4-epimerase
R05864 9 4-Hydroxy-2-oxohexanoate hydro-lyase
R06063 9
R06601 9 5-Hydroxyisourate amidohydrolase
R06605 9
R06784 9
R06785 9
R06786 9
R06787 9
R06854 9
R06893 9 aryl-ester hydrolase
R06913 9
R07279 9 ATP:myo-inositol 1-phosphotransferase
R07343 9 myo-inositol-phosphate phosphohydrolase
R07420 9
R00035 10 L-Ascorbate:oxygen oxidoreductase
R00068 10 L-Ascorbate:oxygen oxidoreductase
R00074 10 2-Aminophenol:oxygen oxidoreductase
R00095 10 NADH:monodehydroascorbate oxidoreductase
R00307 10
R00451 10 meso-2,6-Diaminoheptanedioate carboxy-lyase
R00453 10 L-Lysine:pyruvate aminotransferase
R00457 10 L-Lysine:2-oxoglutarate 6-aminotransferase
R00642 10 L-Ascorbate:hydrogen-peroxide oxidoreductase
R00643 10 L-Galactono-1,4-lactone:oxygen 3-oxidoreductase
R00644 10 L-Ascorbate:hydrogen-peroxide oxidoreductase
R00645 10
R00646 10 Ascorbate:oxygen 2,3-oxidoreductase (bond-cleaving)
R00728 10 L-Tyrosine phenol-lyase (deaminating)
R00729 10 L-Tyrosine:oxygen oxidoreductase (deaminating)
R00734 10 L-Tyrosine:2-oxoglutarate aminotransferase
R00758 10 D-Mannitol-1-phosphate:NAD+ 5-oxidoreductase
R00760 10 ATP:D-fructose 6-phosphotransferase
R00761 10 D-Fructose-6-phosphate D-erythrose-4-phosphate-lyase
R00763 10 D-Fructose-2,6-bisphosphate 2-phosphohydrolase
R00765 10 D-Glucosamine-6-phosphate ketol-isomerase(deaminating)
R00768 10 L-Glutamine:D-fructose-6-phosphate aminotransferase
(hexoseisomerizing)
R00771 10 D-Glucose-6-phosphate ketol-isomerase
R00772 10 D-Mannose-6-phosphate ketol-isomerase
R00840 10 1L-myo-Inositol-1-phosphate lyase (isomerizing)
R00867 10 ATP:D-fructose 6-phosphotransferase
R00868 10 D-Mannitol:NAD+ 2-oxidoreductase
R00872 10 D-Fructose 2-phosphate phosphatase
R00875 10 D-Glucitol:NAD+ 2-oxidoreductase
R00877 10 D-Mannose ketol-isomerase
R00878 10 alpha-D-Glucose ketol-isomerase
R00980 10 Anthranilate,NADPH:oxygen oxidoreductase
(3-hydroxylating,deaminating)
R00983 10 2,3-Dihydroxyindole:oxygen 2,3-oxidoreductase (decyclizing)
R00985 10 Chorismate pyruvate-lyase (amino-accepting)
R00986 10 Chorismate pyruvate-lyase (amino-accepting)
R00987 10 L-Kynurenine hydrolase
R00988 10 N-Formylanthranilate amidohydrolase
R00989 10 Malonyl-CoA:anthranilate N-malonyltransferase
R00990 10 2-Aminobenzoate carboxy-lyase
R00991 10
R01056 10 D-Ribose-5-phosphate ketol-isomerase
R01067 10 D-Fructose 6-phosphate:D-glyceraldehyde-3-phosphate
glycolaldehydetransferase
R01123 10 Isopentenyl-diphosphate delta3-delta2-isomerase
R01238 10 4-Hydroxybenzoate carboxy-lyase
R01241 10
R01293 10 4-hydroxybenzaldehyde:NAD+ oxidoreductase
R01295 10 benzoate,NADPH:oxygen oxidoreductase(4-hydroxylating)
R01301 10 4-Hydroxybenzoyl-CoA hydrolase
R01302 10
R01305 10 2,4'-Dihydroxyacetophenone oxidoreductase (C-C-bond-cleaving)
R01308 10
R01372 10 Phenylpyruvate:oxygen oxidoreductase
(hydroxylating,decarboxylating)
R01421 10 Benzoyl phosphate phosphohydrolase
R01424 10 N-Benzoylglycine amidohydrolase
R01425 10 Benzoylagmatine amidohydrolase
R01426 10
R01431 10 Xylitol:NADP+ oxidoreductase
R01432 10 D-Xylose ketol-isomerase
R01505 10 2,3-dihydro-2,3-dihydroxybenzoate:NAD+ oxidoreductase
R01506 10 2,3-Dihydroxybenzoate:oxygen 2,3-oxidoreductase (decyclizing)
R01509 10 2,3-Dihydroxybenzoate:L-serine ligase
R01524 10 D-Ribitol-5-phosphate:NAD+ 2-oxidoreductase
R01526 10 ATP:D-ribulose 5-phosphotransferase
R01528 10 6-Phospho-D-gluconate:NADP+ 2-oxidoreductase (decarboxylating)
R01530 10 D-Arabinose-5-phosphate ketol-isomerase
R01538 10 D-Gluconate hydro-lyase
R01542 10 2-Dehydro-3-deoxy-D-gluconate:NAD+ 5-oxidoreductase
R01543 10 2-Dehydro-3-deoxy-D-gluconate:NADP+ 6-oxidoreductase
R01544 10 2-amino-2-deoxy-D-gluconate ammonia-lyase
R01573 10 ATP:D-arabinose 5-phosphotransferase
R01576 10 3-Deoxy-D-manno-octulosonate D-arabinose-lyase
R01577 10 D-Arabinose ketol-isomerase
R01728 10 Prephenate:NAD+ oxidoreductase(decarboxylating)
R01737 10 ATP:D-Gluconate 6-phosphotransferase
R01819 10 D-Mannose-6-phosphate ketol-isomerase
R01830 10 beta-D-Fructose
6-phosphate:D-glyceraldehyde-3-phosphateglycolaldehyde transferase
R01860 10 4-Aminobenzoate carboxy-lyase
R01896 10 Xylitol:NAD+ 2-oxidoreductase (D-xylulose-forming)
R01898 10 D-Lyxose ketol-isomerase
R02032 10 6-Phospho-2-dehydro-D-gluconate:NAD+ 2-oxidoreductase
R02035 10 6-Phospho-D-glucono-1,5-lactone lactonohydrolase
R02103 10 xanthine:NAD+ oxidoreductase
R02107 10 Xanthine:oxygen oxidoreductase
R02136 10 ATP:xylitol 5-phosphotransferase
R02196 10 L-Isoleucine:NAD+ oxidoreductase(deaminating)
R02199 10 L-Isoleucine:2-oxoglutarate aminotransferase
R02200 10 Valine:(S)-3-methyl-2-oxopentanoate aminotransferase
R02313 10 N6-(L-1,3-Dicarboxypropyl)-L-lysine:NAD+ oxidoreductase
R02317 10
R02382 10 Tyramine:oxygen oxidoreductase(deaminating)(flavin-containing)
R02401 10 glutarate-semialdehyde:NAD+ oxidoreductase
R02438 10
R02455 10 D-Mannonate:NAD+ 6-oxidoreductase
R02471 10
R02474 10 Pantothenate amidohydrolase
R02484 10 deoxyuridine:orthophosphate 2-deoxy-D-ribosyltransferase
R02561 10 4-aminobenzoate,NADH:oxygen oxidoreductase
(1-hydroxylating,decarboxylating)
R02606 10 2,6-Dioxo-6-phenylhexa-3-enoate benzoylhydrolase
R02637 10 3-Dehydro-L-gulonate:NAD+ 2-oxidoreductase
R02666 10 3-Hydroxyanthranilate:oxygen oxidoreductase
R02668 10 3-Hydroxy-L-kynurenine hydrolase
R02669 10
R02670 10 Hydorogen-peroxide:hydrogen-peroxide oxidoreductase
R02703 10 D-Mannitol-1-phosphate:NAD+ 5-oxidoreductase
R02731 10 D-Fructose-2,6-bisphosphate 2-phosphohydrolase
R02732 10 ATP:D-fructose-6-phosphate 2-phosphotransferase
R02733 10 N6-Acetyl-LL-2,6-diaminoheptanedioate amidohydrolase
R02734 10 N-Succinyl-LL-2,6-diaminoheptanedioate amidohydrolase
R02735 10 LL-2,6-Diaminoheptanedioate 2-epimerase
R02740 10 alpha-D-Glucose 6-phosphate ketol-isomerase
R02781 10 L-Glutamine:2,4,6/3,5-pentahydroxycyclohexanone aminotransferase
R02782 10 2,4,6/3,5-Pentahydroxycyclohexanone hydro-lyase
R02927 10 ATP:D-tagatose 6-phosphotransferase
R02941 10 salicylaldehyde:NAD+ oxidoreductase
R02942 10 Acetylsalicylate O-acetylhydrolase
R03024 10 4-Nitrophenyl phosphate phosphohydrolase
R03033 10 D-Galactonate hydro-lyase
R03084 10 3-Dehydroquinate hydro-lyase
R03161 10 ATP:6-deoxy-L-galactose 1-phosphotransferase
R03222 10 Protoporphyrinogen-IX:oxygen oxidoreductase
R03240 10 D-Galactose 6-phosphate ketol-isomerase
R03243 10 5-Amino-2-oxopentanoate:2-oxoglutarate aminotransferase
R03244 10 L-ribulose-5-phosphate 3-epimerase
R03251 10 7,8-dihydro-7,8-dihydroxykynurenate:NAD+ oxidoreductase
R03252 10 7,8-Dihydroxykynurenate:oxygen 8,8a-oxidoreductase (decyclizing)
R03299 10 3-Hydroxyphenylacetate,NADH:oxygen oxidoreductase
(3-hydroxylating)
R03300 10 3,4-Dihydroxyphenylacetaldehyde:NAD+ oxidoreductase
R03303 10 3,4-Dihydroxyphenylacetate:oxygen 2,3-oxidoreductase (decyclizing)
R03321 10 beta-D-Glucose 6-phosphate ketol-isomerase
R03330 10 D-myo-Inositol-1,3-bisphosphate 3-phosphohydrolase
R03331 10 sn-Glycero-3-phospho-1-inositol inositolphosphohydrolase
R03333 10 1D-myo-Inositol-1,2-cyclic-phosphate 2-inositolphosphohydrolase
R03336 10 4-hydroxyphenyllactate:NAD+ oxidoreductase
R03337 10 (R)-3-(4-hydroxyphenyl)lactate:NAD+ 2-oxidoreductase
R03341 10 4-hydroxyphenylpyruvate carboxy-lyase
R03342 10 3-(4-Hydroxyphenyl)pyruvate keto-enol-isomerase
R03358 10 Octopamine hydro-lyase (deaminating)
R03359 10 1-(4-Hydroxyphenyl)-2-(methylamino)ethanol hydro-lyase
R03384 10 ATP:1-amino-1-deoxy-scyllo-inositol 4-phosphotransferase
R03393 10 D-myo-Inositol-1,4-bisphosphate 1-phosphohydrolase
R03543 10 benzene,NADH:oxygene 1,2-oxidoreductase
R03692 10 Dihydrocoumarin lactonohydrolase
R03709 10 3-(2-Hydroxyphenyl)propanoate:NAD+ oxidoreductase
R03790 10
R03792 10
R03920 10 ATP:D-fructose 6-phosphotransferase
R04001 10 3-Isopropylmalate hydro-lyase
R04304 10 4-Hydroxyphenylethanol:NAD+ oxidoreductase
R04372 10 D-myo-Inositol-3,4-bisphosphate 4-phosphohydrolase
R04749 10 (S)-Hydroxyhexanoyl-CoA hydro-lyase
R05148 10 benzene-1,4-dicarboxylate, NADH:oxygen
oxidoreductase(1,2-hydroxylating)
R05258 10
R05273 10 4-Hydroxy-3-methoxybenzoate:oxygen oxidoreductase
R05275 10
cis-4,5-dihydroxycyclohexa-1(6),2-diene-1,2-dicarboxylate:NAD+oxidoreductase
R05296 10 2-Hydroxy-5-methyl-cis,cis-muconic semialdehyde formylhydrolase
R05305 10 3-hydroxypimeloyl-CoA:NAD+ oxidoreductase
R05338 10 D-arabino-3-Hexulose 6-phosphate formaldehyde-lyase
R05339 10
R05347 10
R05348 10
R05360 10
2-Hydroxy-6-oxo-6-(2-hydroxyphenyl)-hexa-2,4-dienoatebenzoylhydrolase
R05365 10 2-Hydroxy-6-oxo-(2'-aminophenyl)-hexa-2,4-dienoate
benzoylhydrolase
R05374 10 2-Oxo-5-methyl-cis-muconate carboxy-lyase
R05383 10 (hydroxyamino)benzene hydroxymutase
R05413 10
R05417 10
R05440 10
R05487 10
R05553 10 4-amino-4-deoxychorismate pyruvate-lyase
R05571 10 Galactitol-1-phosphate:NAD oxidoreductase
R05590 10 Acylamide aminohydrolase
R05591 10 Nitrile aminohydrolase
R05603 10
R05604 10 D-arabinitol:NAD 4-oxidoreductase
R05606 10 D-mannonate hydro-lyase
R05607 10 D-sorbitol-6-phosphate:NAD 2-oxidoreductase
R05621 10
R05659 10
R05699 10 Vanillin:NAD oxidoreductase
R05778 10 4-hydroxyphenylpyruvate:oxygen oxidoreductase (decarboxylating)
R05865 10 2-Hydroxy-5-methyl-cis,cis-muconic-semialdehyde formylhydrolase
R05884 10 isopentenyl-diphosphate:NAD(P)+ oxidoreductase
R06602 10
R06603 10
R06632 10
R06782 10 3-phenylpropanoate,NADH:oxygen oxidoreductase (2,3-hydroxylating)
R06783 10 trans-Cinnamate,NADH:oxygen oxidoreductase (2,3-hydroxylating)
R06847 10 shikimate:NAD+ 3-oxidoreductase
R06852 10
R06892 10
R06912 10
R06925 10
R07125 10 3-dehydro-L-gulonate-6-phosphate carboxy-lyase
R07127 10 ATP:3-dehydro-L-gulonate 6-phosphotransferase
R07133 10 D-sorbitol-6-phosphate:NAD+ 2-oxidoreductase
R07152 10 xylitol:oxygen oxidoreductase
R07188 10 benzoate,NADH:oxygen oxidoreductase (1,2-hydroxylating)
R07214 10 1-aminocyclopropane-1-carboxylate oxygenase (ethylene-forming)
R07281 10 3,4-Dihydroxy-2-butanone 4-phosphate synthase
R07294 10 phenylglyoxylyl-CoA hydrolase
R07324 10 1D-myo-inositol-3-phosphate lyase (isomerizing)
R00010 11 alpha,alpha-Trehalose glucohydrolase
R00028 11 alpha-D-Glucoside glucohydrolase
R00031 11 1,2-Benzenediol:oxygen oxidoreductase
R00043 11 1,2-Bis(4-hydroxy-3-methoxyphenyl)ethylene:oxygen
oxidoreductase(alpha-beta-bond-cleaving)
R00299 11 ATP:D-glucose 6-phosphotransferase
R00300 11 D-Glucose:NAD+ 1-oxidoreductase
R00301 11 D-Glucose:NADP+ 1-oxidoreductase
R00302 11 Pyranose:oxygen 2-oxidoreductase
R00303 11 D-Glucose-6-phosphate phosphohydrolase
R00304 11 D-Glucose-1-phosphate phosphohydrolase
R00306 11 1,4-beta-D-Glucan glucohydrolase
R00327 11 6-Acetyl-D-glucose acetylhydrolase
R00445 11 L-lysine:NAD+ oxidoreductase (deaminating, cyclizing)
R00446 11 L-Lysine:NAD+ 6-oxidoreductase (deaminating)
R00447 11 L-Lysine:oxygen oxidoreductase(deaminating)
R00448 11 L-lysine,NADPH:oxygen oxidoreductase (6-hydroxylating)
R00449 11 L-Lysine:oxygen 2-oxidoreductase (decarboxylating)
R00452 11 N2-(D-1-carboxylethyl)-L-lysine:NADP+
oxidoreductase(L-lysine-forming)
R00454 11
R00458 11 N6-Acyl-L-lysine amidohydrolase
R00459 11
R00460 11 L-Lysine racemase
R00461 11 L-Lysine 2,3-aminomutase
R00462 11 L-Lysine carboxy-lyase
R00463 11 L-Lysine-1,6-lactam lactamhydrolase
R00510 11 Cytidine-5'-monophosphate phosphoribo(deoxyribo)hydrolase
R00612 11 N6-Methyl-L-lysine:oxygen oxidoreductase (demethylating)
R00688 11 L-phenylalanine:NAD+ oxidoreductase (deaminating)
R00689 11 L-Phenylalanine:oxygen oxidoreductase (deaminating)
R00692 11 L-Phenylalanine(L-histidine):pyruvate aminotransferase
R00694 11 L-Phenylalanine:2-oxoglutarate aminotransferase
R00695 11 L-Aspartate:phenylpyruvate aminotransferase
R00697 11 L-Phenylalanine ammonia-lyase
R00715 11 N6-(L-1,3-Dicarboxypropyl)-L-lysine:NAD+
oxidoreductase(L-lysine-forming)
R00730 11 L-Tyrosine,NADPH:oxygen oxidoreductase (N-hydroxylating)
R00731 11 L-Tyrosine:oxygen oxidoreductase
R00732 11 L-arogenate:NAD+ oxidoreductase
R00736 11 L-Tyrosine carboxy-lyase
R00737 11 L-Tyrosine ammonia-lyase
R00739 11 L-Tyrosine 2,3-aminomutase
R00801 11 alpha-D-Glucoside glucohydrolase
R00802 11 alpha-D-Glucoside glucohydrolase
R00834 11 D-Sorbitol 6-phosphate:NADP+ 1-oxidoreductase
R00835 11 D-Glucose-6-phosphate:NADP+ 1-oxoreductase
R00837 11 alpha,alpha-Trehalose-6-phosphate phosphoglucohydrolase
R00838 11 Maltose-6'-phosphate 6-phosphoglucohydrolase
R00839 11 6-Phospho-beta-D-glucosyl-(1,4)-D-gluxose glucohydrolase
R00850 11 sn-Glycerol-3-phosphate:D-glucose 6-phosphotransferase
R00874 11 D-Glucose:D-fructose oxidoreductase
R00911 11 beta-Alanyl-L-lysine hydrolase
R00947 11 D-Glucose-1-phosphate phosphohydrolase
R00959 11 alpha-D-Glucose 1-phosphate 1,6-phosphomutase
R01050 11 ATP:D-ribose-5-phosphate 1-phosphotransferase
R01051 11 ATP:D-ribose 5-phosphotransferase
R01053 11 Ribose-5-phosphate:ammonia ligase (ADP-forming)
R01055 11 Uracil hydro-lyase (adding D-ribose 5-phosphate)
R01057 11 D-Ribose 1,5-phosphomutase
R01081 11 D-Ribose ketol-isomerase
R01098 11 D-Galactose:oxygen 6-oxidoreductase
R01270 11 Nicotinamide D-ribonucleotide phosphoribohydrolase
R01326 11 ATP:D-glucose 6-phosphotransferase
R01370 11 Phenyllactate:NAD+ oxidoreductase
R01373 11 Prephenate hydro-lyase (decarboxylating)
R01375 11 L-Glutamine:phenylpyruvate aminotransferase
R01377 11 Phenylpyruvate carboxy-lyase
R01378 11 Phenylpyruvate keto-enol-isomerase
R01396 11 Carbamoyl-phosphate:L-lysine carbamoyltransferase
R01410 11
R01519 11 D-Glucono-1,5-lactone lactonohydrolase
R01582 11 D-Phenylalanine:2-oxoglutarate aminotransferase
R01600 11 ATP:D-glucose 6-phosphotransferase
R01602 11 alpha-D-Glucose 1-epimerase
R01620 11 Acetyl-phosphate:L-lysine N6-acetyltransferase
R01641 11
Sedoheptulose-7-phosphate:D-glyceraldehyde-3-phosphateglycolaldehyde
transferase
R01650 11
R01658 11
Dimethylallyl-diphosphate:isopentenyl-diphosphatedimethylallyltranstransferase
R01659 11
Dimethylallyl-diphosphate:isopentenyl-diphosphatedimethylallylcistransferase
R01676 11 Guanine aminohydrolase
R01714 11 5-O-(1-Carboxyvinyl)-3-phosphoshikimate phosphate-lyase
R01715 11 Chorismate pyruvatemutase
R01716 11 Chorismate:L-glutamine amido-ligase
R01717 11 Chorismate hydroxymutase
R01718 11 Isomaltose 6-alpha-D-glucanohydrolase
R01731 11 L-Aspartate:2-oxoglutarate aminotransferase
R01738 11 D-Gluconate:NAD+ 5-oxidoreductase
R01739 11 D-gluconate:NADP+ oxidoreductase
R01767 11 Mandelonitrile benzaldehyde-lyase
R01768 11 Xanthine:NAD+ oxidoreductase
R01769 11 Hypoxanthine:oxygen oxidoreductase
R01786 11 ATP:D-glucose 6-phosphotransferase
R01787 11 alpha-D-Glucose:NADP+ 1-oxidoreductase
R01788 11 alpha-D-Glucose 6-phosphate phosphohydrolase
R01817 11 D-mannitol-1-phosphate:NADP+ 6-oxidoreductase
R01818 11 D-Mannose 6-phosphate 1,6-phosphomutase
R01825 11 D-erythrose 4-phosphate:NAD+ oxidoreductase
R01826 11
Phosphoenolpyruvate:D-erythrose-4-phosphateC-(1-carboxyvinyl)transferase
(phosphate hydrolysing,2-carboxy-2-oxoethyl-forming)
R01827 11
Sedoheptulose-7-phosphate:D-glyceraldehyde-3-phosphateglyceronetransferase
R01829 11 Sedoheptulose 1,7-bisphosphate D-glyceraldehyde-3-phosphate-lyase
R01872 11 Quinate:NAD+ 5-oxidoreductase
R01879 11 2-Deoxyuridine,2-oxoglutarate:oxygen
oxidoreductase(2'-hydroxylating)
R01893 11 Ribitol:NAD+ 2-oxidoreductase
R01956 11 L-Kynurenine:2-oxoglutarate aminotransferase
R01957 11 L-Kynurenine:glyoxylote aminotransferase (cyclizing)
R01959 11 N-Formyl-L-kynurenine amidohydrolase
R01960 11 L-Kynurenine,NADPH:oxygen oxidoreductase (3-hydroxylating)
R01961 11 ATP:D-glucosamine phosphotransferase
R01962 11
R02058 11 Acetyl-CoA:D-glucosamine-6-phosphate N-acetyltransferase
R02059 11 N-Acetyl-D-glucosamine-6-phosphate amidohydrolase
R02060 11 D-Glucosamine 1-phosphate 1,6-phosphomutase
R02099 11 ATP:deoxyuridine 5'-phosphotransferase
R02102 11
R02141 11
R02167 11 D-Mannitol-1-phosphate phosphohydrolase
R02204 11 L-Pipecolate:oxygen 1,6-oxidoreductase
R02252 11 Phenylpropanoate:NAD+ delta2-oxidoreductase
R02253 11 trans-cinnamate,NADPH:oxygen oxidoreductase (4-hydroxylating)
R02254 11 trans-Cinnamate,NADPH:oxygen oxidoreductase (2-hydroxylating)
R02274 11 5-Aminopentanoate:2-oxoglutarate aminotransferase
R02345 11 3-Hydroxybutan-2-one:D-ribose-5-phosphate aldehydetransferase
R02383 11 Monophenol,L-dopa:oxygen oxidoreductase
R02387 11 Acetyl-CoA:arylamine N-acetyltransferase
R02412 11 ATP:shikimate 3-phosphotransferase
R02414 11 Shikimate:NADP+ 5-oxidoreductase
R02485 11 Deoxycytidine aminohydrolase
R02486 11 2-Deoxyuridine,2-Oxoglutarate:oxygen
oxidoreductase(1'-hydroxylating)
R02536 11 Phenylacetaldehyde:NAD+ oxidoreductase
R02540 11 2-Phenylacetamide amidohydrolase
R02658 11 ATP:2-dehydro-D-gluconate 6-phosphate
R02672 11 4-Hydroxybenzoylformate carboxy-lyase
R02673 11 (S)-2-Hydroxy-2-(4-hydroxyphenyl)acetate:oxygen 1-oxidoreductase
R02676 11 4-Hydroxymandelonitrile hydroxybenzaldehyde-lyase
R02728 11 beta-D-Glucose 1-phosphate 1,6-phosphomutase
R02730 11 D-Fructose-2,6-bisphosphate 6-phosphohydrolase
R02736 11 beta-D-Glucose-6-phosphate:NADP+ 1-oxoreductase
R02739 11 alpha-D-Glucose 6-phosphate ketol-isomerase
R02865 11 ATP:D-hexose 6-phosphotransferase
R02866 11 Sorbitol-6-phosphate phosphohydrolase
R02877 11 Vanillyl alcohol:oxygen oxidoreductase
R02928 11 Galactitol:NAD+ 2-oxidoreductase
R02950 11 4-Coumarate:oxygen oxidoreductase
R02952 11
R03018 11 ATP:pantothenate 4'-phosphotransferase
R03034 11 D-Galactono-1,4-lactone hydroxyacylhydrolase
R03037 11 Isochorismate pyruvate-hydrolase
R03083 11 2-Dehydro-3-deoxy-D-arabino-heptonate 7-phosphate
phosphate-lyase(cyclyzing)
R03097 11
R03186 11
R03234 11
R03254 11
2-Dehydro-3-deoxy-D-octonate-8-phosphateD-arabinose-5-phosphate-lyase
(pyruvate-phosphorylating)
R03350 11 3-Deoxy-D-manno-octulosonate-8-phosphate 8-phosphohydrolase
R03394 11 D-myo-Inositol-1,4,5-trisphosphate 5-phosphohydrolase
R03427 11 D-myo-Inositol 1,3,4-trisphosphate 1-phosphohydrolase
R03439 11 kynurenate:oxygen oxidoreductase (hydroxylating)
R03457 11 D-erythro-1-(Imidazol-4-yl)glycerol 3-phosphate hydro-lyase
R03462 11 Biphenyl-2,3-diol:oxygen 1,2-oxidoreductase (decyclizing)
R03463 11 2,6-dioxo-6-phenylhexanoate:NADP+ delta2-oxidoreductase
R03477 11
L-Arginine:1-amino-1-deoxy-scyllo-inositol-4-phosphateamindinotransferase
R03541 11 Prenyl-diphosphate pyrophosphohydrolase
R03630 11 Phthalate,NADH:oxygen oxidoreductase (4,5-hydroxylating)
R03733 11 L-Threonate:NAD+ 3-oxidoreductase
R03791 11 (S)-Mandelate racemase
R03894 11 (3S)-3-Methyl-2-oxopentanoate carboxy-lyase
R03921 11 Sucrose 6-phosphate fructohydrolase
R03936 11 Formylkynurenine hydrolase
R04024 11 Acetyl-CoA:N-hydroxyarylamine O-acetyltransferase
R04045 11
R04161 11 (S)-4-Hydroxymandelate racemase
R04171 11 3-Hydroxy-L-kynurenine:2-oxoglutarate aminotransferase
R04172 11
R04299 11
R04300 11
4-(2-Aminoethyl)-1,2-benzenediol:oxygenoxidoreductase(deaminating)(flavin-containing)
R04383 11 5-Dehydro-4-deoxy-D-glucuronate ketol-isomerase
R04426 11 3-Isopropylmalate:NAD+ oxidoreductase
R04515 11
R04784 11
R04785 11 L-Dehydroascorbate lactonohydrolase
R04915 11 Quinoline-3,4-diol 2,4-dioxygenase (carbon monoxide-forming)
R05070 11 (R)-2,3-Dihydroxy-3-methylpentanoate hydro-lyase
R05083 11
R05133 11 Arbutin 6-phosphate glucohydrolase
R05136 11
R05147 11 galactitol-1-phosphate:NAD+ oxidoreductase
R05295 11 4-Methylcatechol:oxygen 2,3-oxidoreductase(decyclizing)
R05353 11
R05389 11 2-Hydroxy-5-methyl-cis,cis-muconate
2-Oxo-5-methyl-cis-muconateisomerase
R05400 11
R05411 11
R05415 11
R05424 11
R05425 11
R05430 11
R05439 11
R05442 11
R05443 11
R05495 11
R05539 11
R05552 11
R05593 11
R05594 11
R05596 11 Nitrile hydro-lyase
R05601 11
R05698 11 Mannitol:oxygen oxidoreductase (cyclizing)
R05719 11 3-hydroxy-1H-quinolin-4-one 2,4-dioxygenase (CO-forming)
R05773 11 3-hydroxy-3-(4-hydroxy-3-methoxyphenyl)propionyl-CoA:vanillin
lyase(acetyl-CoA-forming)
R05783 11 mandelamide hydrolase
R05840 11
R06744 11
R06757 11
R06845 11
R06860 11
isochorismate:2-oxoglutarate:cyclodienyltransferase(decarboxylating,pyruvate-forming)
R06886 11
R06889 11
R06891 11
R06911 11
R06924 11
R06985 11 trans-Hex-2-enoyl-CoA reductase
R07134 11 D-arabinitol:NAD+ 2-oxidoreductase (D-ribulose-forming)
R07135 11 mannitol:NAD+ 1-oxidoreductase
R07189 11 trans-cinnamate,NADPH:oxygen oxidoreductase (2-hydroxylating)
R07219 11 dimethyallyl diphosphate:NADP+ oxidoreductase
R07222 11 phenylacetyl-CoA:quinone oxidoreductase
R07246 11
sedoheptulose-7-phosphate:D-glyceraldehyde-3-phosphateglycolaldehydetransferase
R07276 11 L-arogenate:2-oxoglutarate aminotransferase
R07346 11 D-glucitol:NADP+ oxidoreductase
R07378 11
sedoheptulose-7-phosphate:D-glyceraldehyde-3-phosphateglyceronetransferase
R00015 12 Sucrose:sucrose 1F-beta-D-fructosyltransferase
R00016 12 D-Glucose-1-phosphate:D-glucose-1-phosphate 6-phosphotransferase
R00026 12 beta-D-Glucoside glucohydrolase
R00045 12 1,2-Benzenediol:oxygen oxidoreductase
R00064 12 4-(4-Deoxy-beta-D-gluc-4-enuronosyl)-D-galacturonate lyase
R00511 12 Cytidine-5'-monophosphate phosphohydrolase
R00512 12 ATP:CMP phosphotransferase
R00513 12 ATP:cytidine 5'-phosphotransferase
R00514 12 CDP diphosphohydrolase
R00515 12 CTP pyrophosphohydrolase
R00678 12 L-tryptophan:oxygen 2,3-oxidoreductase (decyclizing)
R00690 12 L-Phenylalanine:oxygen 2-oxidoreductase (decarboxylating)
R00691 12 L-Arogenate hydro-lyase (decarboxylating)
R00693 12 Acetyl-CoA:L-phenylalanine N-acetyltransferase
R00698 12 Donor:hydrogen-peroxide oxidoreductase
R00699 12 L-Phenylalanine carboxy-lyase
R00803 12 Sucrose:orthophosphate alpha-D-glucosyltransferase
R00805 12 Sucrose-6-phosphate phosphohydrolase
R00810 12 Sucrose glucosylmutase
R00855 12 CDPglycerol phosphoglycerohydrolase
R00949 12 ATP:D-glucose-1-phosphate 6-phosphotransferase
R00952 12 Cellobiose:orthophosphate alpha-D-glucosyltransferase
R00953 12 3-beta-D-Glucosylglucose:orthophosphate
alpha-D-glucosyltransferase
R00957 12
alpha-D-Glucose-1-phosphate:alpha-D-glucose-1-phosphate4-alpha-D-glucosyltransferase
(dephosphorylating)
R00960 12 D-Glucose-1-phosphate:D-glucose-1-phosphate 6-phosphotransferase
R00963 12 Uridine 5'-monophosphate phosphohydrolase
R00964 12 ATP:uridine 5'-phosphotransferase
R01072 12 5-Phosphoribosylamine:pyrophosphate
phosphoribosyltransferase(glutamate-amidating)
R01079 12 D-Ribose:NADP+ 1-oxidoreductase
R01080 12 Uridine ribohydrolase
R01092 12 ATP:D-galactose 1-phosphotransferase
R01093 12 D-Galactose:NAD+ 1-oxidoreductase
R01094 12 D-Galactose:NAD+ 1-oxidoreductase
R01096 12 D-Galactose:NADP+ 1-oxidoreductase
R01099 12 D-Galactose:oxygen 6-oxidoreductase
R01100 12 Lactose galactohydrolase
R01101 12 alpha-D-Glucoside glucohydrolase
R01103 12 Raffinose galactohydrolase
R01104 12 Galactosylglycerol galactohydrolase
R01128 12 5'-Inosinate phosphoribohydrolase
R01194 12 1-alpha-D-Galactosyl-myo-inositol galactohydrolase
R01200 12 N-Acetyl-D-glucosamine amidohydrolase
R01201 12 ATP:N-acetyl-D-glucosamine 6-phosphotransferase
R01204 12 Acetyl-CoA:D-glucosamine N-acetyltransferase
R01244 12 Adenine aminohydrolase
R01271 12
Nicotinamide-nucleotide:pyrophosphatephospho-alpha-D-ribosyltransferase
R01273 12 N-Ribosylnicotinamide ribohydrolase
R01329 12 Epimelibiose galactohydrolase
R01441 12 ATP:cellobiose 6-phosphotransferase
R01442 12 Cellobiose:oxygen 1-oxidoreductase
R01444 12 1,4-beta-D-Glucan glucohydrolase
R01445 12 Cellobiose 2-epimerase
R01520 12 beta-D-Glucose:NAD+ 1-oxoreductase
R01522 12 beta-D-Glucose:oxygen 1-oxidoreductase
R01555 12 Maltose:orthophosphate 1-beta-D-glucosyltransferase
R01556 12 Acetyl-CoA:maltose O-acetyltransferase
R01557 12 Maltose alpha-D-glucosylmutase
R01652 12
R01660 12
3-phospho-D-glyceroyl-phosphate:D-glucose-1-phosphate6-phosphotransferase
R01663 12 dCMP aminohydrolase
R01664 12 2'-Deoxycytidine 5'-monophosphate phosphohydrolase
R01666 12 ATP:deoxycitidine 5'-phosphotransferase
R01677 12 Guanosine ribohydrolase
R01678 12 Lactose galactohydrolase
R01694 12 L-Sorbose:NADP+ 5-oxidoreductase
R01695 12 L-Sorbose:oxygen 5-oxidoreductase
R01708 12 Pyridoxine:NADP+ 4-oxidoreductase
R01711 12 Pyridoxine:oxygen oxidoreductase (deaminating)
R01719 12
R01770 12 Inosine ribohydrolase
R01843 12 ATP:Sedoheptulose 7-phosphate 1-phosphotransferase
R01844 12 ATP:sedoheptulose 7-phosphate
R01845 12 Sedoheptulose 1,7-bisphosphate 1-phosphohydrolase
R01863 12 inosine:orthophosphate ribosyltransferase
R01876 12 Uridine:orthophosphate ribosyltransferase
R01877 12 Uridine 3'-monophosphate phosphohydrolase
R01878 12 Cytidine aminohydrolase
R01887 12 gamma-Amino-gamma-cyanobutanoate aminohydrolase
R01909 12 ATP:pyridoxal 5'-phosphotransferase
R01910 12 Primary alcohol:(acceptor) oxidoreductase
R01911 12 pyridoxine-5'-phosphate phosphohydrolase
R01969 12 Deoxyguanosine:orthophosphate ribosyltransferase
R02003 12 Geranyl-diphosphate:isopentenyl-diphosphate
geranyltrans-transferase
R02004 12
R02006 12 Geranyl-diphosphate pyrophosphate-lyase
(cyclizing,sabinene-hydrate-forming)
R02007 12 (+)-Bornyl-diphosphate lyase (decyclizing)
R02009 12 geranyldiphosphate diphosphate lyase (myrcene forming)
R02010 12
R02011 12
R02012 12 geranyldiphosphate diphosphate lyase (pinene forming)
R02013 12 geranyldiphosphate diphosphate lyase (limonene forming)
R02075 12 3,4-Dihydroxy-L-phenylalanine:oxygen
4,5-oxidoreductase(recyclizing)
R02076 12 3,4-Dihydroxy-L-phenylalanine:oxygen
2,3-oxidoreductase(recyclizing)
R02077 12 3,4-Dihydroxy-L-phenylalanine:2-oxoglutarate aminotransferase
R02078 12 L-Tyrosine,L-dopa:oxygen oxidoreductase
R02079 12 3,4-Dihydroxy-L-phenylalanine ammonia-lyase
R02080 12 3-Hydroxy-L-tyrosine carboxy-lyase
R02086 12 N-Acetyl-D-glucosamine 1-phosphate 1,6-phosphomutase
R02087 12 N-Acetyl-D-glucosamine 6-phosphate 2-epimerase
R02098 12 ATP:dTMP phosphotransferase
R02100 12 dUTP nucleotidohydrolase
R02137 12 Cytidine ribohydrolase
R02143 12 Xanthosine ribohydrolase
R02147 12 guanosine:orthophosphate ribosyltransferase
R02201 12 L-Pipecolate:NAD+ 2-oxidoreductase
R02273 12 5-Aminopentanamide amidohydrolase
R02276 12 5-Acetamidopentanoate amidohydrolase
R02294 12 N-Ribosylnicotinamide:orthophosphate ribosyltransferase
R02295 12 Nicotinate D-ribonucleoside:orthophosphate ribosyltransferase
R02296 12 Cytidine:orthophosphate alpha-D-ribosyltransferase
R02297 12 Xanthosine:orthophosphate ribosyltransferase
R02299 12 alpha-D-Ribose 1-phosphate 1,6-phosphomutase
R02322 12 Nicotinamide-D-ribonucleotide amidohydrolase
R02323 12 Nicotinamide ribonucleotide phosphohydrolase
R02324 12 ATP:N-ribosylnicotinamide 5'-phosphotransferase
R02339 12
R02365 12 Cellobiose:quinone 1-oxidoreductase
R02535 12 3,4-Dihydroxyphenetylamine,ascorbate:oxygen
oxidoreductase(beta-hydroxylating)
R02558 12 (R)-Prunasin beta-D-glucohydrolase
R02563 12 CDPethanolamine:L-serine ethanolaminephosphotransferase
R02576 12 Phenylacetyl-CoA:L-glutamine alpha-N-phenylacetyltransferase
R02611 12 Phenylethylalcohol:NAD+ oxidoreductase
R02613 12 Phenethylamine:oxygen oxidoreductase
(deaminating)(copper-containing)
R02615 12 Styrene-oxide isomerase
R02646 12 Urate-3-ribonucleoside:orthophosphate D-ribosyltransferase
R02659 12
R02678 12 Indole-3-acetaldehyde:NAD+ oxidoreductase
R02681 12 indole-3-acetaldehyde:oxygen oxidoreductase
R02727 12 alpha,alpha-Trehalose:orthophosphate beta-D-glucosyltransferase
R02748 12 Deoxyinosine:orthophosphate ribosyltransferase
R02778 12 Trehalose-6-phosphate phosphohydrolase
R02852 12 D-2,6-Diaminohexanoic acid 5,6-aminomutase
R02926 12 Melibiitol galactohydrolase
R03092 12
R03093 12 3-Indoleacetonitrile aminohydrolase
R03095 12 Indoleacetate:L-lysine ligase (ADP-forming)
R03096 12 Indole-3-acetamide amidohydrolase
R03168 12 Acetyl-CoA:N6-hydroxy-L-lysine 6-acetyltransferase
R03256 12 Lactose 6-phosphate 6-phosphogalactohydrolase
R03275 12 (3S)-3,6-Diaminohexanoate 5,6-aminomutase
R03315 12 ATP:pseudouridine 5'-phosphotransferase
R03365 12 3,4-Dihydroxy-trans-cinnamate:oxygen
3,4-oxidoreductase(decyclizing)
R03367 12
R03428 12 ATP:1D-myo-inositol-1,3,4-trisphosphate 5-phosphotransferase
R03429 12 ATP:1D-myo-inositol-1,3,4-trisphosphate 6-phosphotransferase
R03430 12 D-myo-Inositol 1,3,4,5-tetrakisphosphate 5-phosphohydrolase
R03433 12 ATP:1D-myo-inositol-1,4,5-trisphosphate 3-phosphotransferase
R03434 12 D-myo-Inositol 1,3,4,5-tetrakisphosphate 3-phosphohydrolase
R03445 12
R03460 12
Phosphoenolpyruvate:3-phosphoshikimate5-O-(1-carboxyvinyl)-transferase
R03496 12 1-Guanidino-1-deoxy-scyllo-inositol-4-phosphate 4-phosphohydrolase
R03542 12 alpha-Aminopropiononitrile aminohydrolase
R03582 12 Indan-1-ol:NAD+ 1-oxidoreductase
R03903 12 Acetyl-CoA:D-amino-acid N-acetyltransferase
R03954 12
R03964 12 2-hydroxybiphenyl,NADH:oxygen oxidoreductase (3-hydroxylating)
R04029 12 N6-Acetyl-L-lysine:2-oxoglutarate aminotransferase
R04031 12
R04048 12
R04084 12 3,4-Dihydroxyphenylacetaldehyde hydro-lyase (adding dopamine)
R04144 12 5-Phospho-D-ribosylamine:glycine ligase (ADP-forming)
R04174 12 6-Acetamido-2-oxohexanoate amidohydrolase
R04175 12
R04210 12 4-phospho-D-erythronate:NAD+ 2-oxidoreductase
R04234 12 D-4-Hydroxyphenylglycine:2-oxoglutarate aminotransferase
R04305 12 4-Hydroxyphenylacetaldehyde hydro-lyase (adding dopamine)
R04382 12 4-(4-Deoxy-alpha-D-gluc-4-enuronosyl)-D-galacturonate lyase
R04460 12 L-tyrosine,NADPH:oxygen oxidoreductase (N-hydroxylating)
R04554 12
R04736 12 L-2-Amino-hexano-6-lactam racemase
R04747 12 Hexanoyl-CoA:acetyl-CoA C-acyltransferase
R04857 12
R04907 12
3-Hydroxykynurenamine:oxygenoxidoreductase(deaminating)(flavin-containing)
R05068 12 (R)-2,3-Dihydroxy-3-methylpentanoate:NADP+
oxidoreductase(isomerizing)
R05137 12
R05154 12 quinolin-4(1H)-one,NADH:oxygen oxidoreductase (3-oxygenating)
R05239 12 cis-3-phenylcyclohexa-3,5-diene-1,2-diol:NAD+ oxidoreductase
R05292 12
cis-1,2-Dihydroxy-4-methylcyclohexa-3,5-diene-1-carboxylate:NAD+oxidoreductase
(decarboxylating)
R05299 12 4-Methylcatechol:oxygen 1,2-oxidoreductase(decyclizing)
R05311 12 pimeloyl-CoA:NAD+ oxidoreductase
R05332 12 Acetyl-CoA:D-glucosamine-1-phosphate N-acetyltransferase
R05352 12
R05401 12
R05414 12
R05426 12
R05431 12
R05434 12
R05437 12
R05540 12
R05581 12
R05643 12 2-carboxybenzaldehyde dehydrogenase
R05645 12
R05683 12 L-Idonate:NAD oxidoreductase
R05728 12 4-hydroxyphenylacetaldehyde oxime, NADPH2:oxygen oxidoreductase
R05765 12 geranyldiphosphate diphosphate lyase (pinene forming)
R05766 12 geranyldiphosphate diphosphate lyase (pinene forming)
R05767 12 trehalose 6-phosphate:phosphate b-D-glucosyltransferase
R05772 12 trans-feruloyl-CoA hydro-lyase
R05800 12 ATP:1D-myo-inositol-1,4,5-trisphosphate 6-phosphotransferase
R05823 12 2-dehydro-D-gluconate:NADP+ 2-oxidoreductase
R05841 12
R06120 12 geranyldiphosphate diphosphate lyase [(+)-(R)-limonene-forming]
R06626 12
R06740 12 diamine oxidase
R06758 12
R06762 12
R06836 12 Ribose 1,5-biphosphokinase
R06844 12
R06885 12
R06888 12
R06890 12
R06910 12 cis-1,2-dihydronaphthalene-1,2-diol:NAD+ 1,2-oxidoreductase
R06923 12
R06939 12 salicylate,NADH:oxygen
oxidoreductase(1-hydroxylating,decarboxylating)
R07132 12 D-galactose:NADP+ 1-oxidoreductase
R07145 12 L-iditol:NAD+ 2-oxidoreductase
R07148 12 D-threo-aldose:NAD+ 1-oxidoreductase
R07264 12 2-alpha-D-glucosyl-D-glucose:phosphate beta-D-glucosyltransferase
R07265 12 alpha,alpha-trehalose:phosphate alpha-D-glucosyltransferase
R07307 12 dCTP aminohydrolase (dUMP-forming)
R00022 13
R00039 13 Raffinose:raffinose alpha-D-galactosyltransferase
R00055 13 Nucleoside:oxygen 5'-oxidoreductase
R00155 13 UDP diphosphohydrolase
R00158 13 ATP:nucleoside-phosphate phosphotransferase
R00173 13 pyridoxal-5'-phosphate phosphohydrolase
R00174 13 ATP:pyridoxal 5'-phosphotransferase
R00181 13 AMP aminohydrolase
R00182 13 AMP phosphoribohydrolase
R00190 13 AMP:pyrophosphate phosphoribosyltransferase
R00278 13 Pyridoxine 5-phosphate:oxygen oxidoreductase (deaminating)
R00287 13 UDPglucose pyrophosphohydrolase
R00568 13 CTP aminohydrolase
R00569 13 CTP diphosphohydrolase
R00570 13 ATP:nucleoside-diphosphate phosphatransferase
R00571 13 UTP:ammonia ligase(ADP-forming)
R00572 13 CTP:pyruvate O2-phosphotransferase
R00573 13 UTP:ammonia ligase(ADP-forming)
R00574 13 CTP pyriphosphate-lyase (cyclizing)
R00662 13 Uridine triphosphate pyrophosphohydrolase
R00673 13 L-Tryotophan indole-lyase (deaminating)
R00674 13 L-Serine hydro-lyase (adding indoleglycerol-phosphate)
R00675 13 L-Tryptophan:NAD+ oxidoreductase (deaminating)
R00677 13 L-Tryptophan:oxygen oxidoreductase (deaminating)
R00679 13 L-Tryptophan:oxygen 2-oxidoreductase(decarboxylating)
R00681 13 L-Tryptophan:oxygen 2'-oxidoreductase (side-chain-cleaving)
R00682 13 L-Tryptophanamide amidohydrolase
R00684 13 L-Tryptophan:2-oxoglutarate aminotransferase
R00685 13 L-Tryptophan decarboxy-lyase
R00702 13 Farnesyl-diphosphate:farnesyl-diphosphate farnesyltransferase
R00720 13 Inosine 5'-triphosphate pyrophosphohydrolase
R00767 13 CTP:D-fructose-6-phosphate 1-phosphotransferase
R00856 13 CTP:sn-glycerol-3-phosphate cytidylyltransferase
R00871 13 D-Fructose:NADP+ 5-oxidoreductase
R00956 13 CTP:D-glucose-1-phosphate cytidylyltransferase
R00961 13 IDP diphosphohydrolase
R00965 13 Orotidine-5'-phosphate carboxy-lyase
R00966 13 UMP:pyrophosphate phosphoribosyltransferase
R01020 13
R01073 13
N-(5-Phospho-D-ribosyl)anthranilate:pyrophosphatephosphoribosyl-transferase
R01088 13 L-leucine:NAD+ oxidoreductase(deaminating)
R01090 13 L-Leucine:2-oxoglutarate aminotransferase
R01126 13 Inosine 5'-monophosphate phosphohydrolase
R01127 13 IMP 1,2-hydrolase (decyclizing)
R01130 13 IMP:NAD+ oxidoreductase
R01131 13 ATP:inosine 5'-phosphotransferase
R01132 13 IMP:pyrophosphate phosphoribosyltransferase
R01134 13 NADH:guanosine-5'-phosphate oxidoreductase(deaminating)
R01202 13 N-Acetyl-D-glucosamine:NAD+ 1-oxidoreductase
R01203 13 N-Acyl-D-hexosamine:oxygen 1-oxidoreductase
R01207 13 N-Acyl-D-glucosamine 2-epimerase
R01227 13 Guanosine 5'-monophosphate phosphohydrolase
R01228 13 ATP:inosine 5'-phosphotransferase
R01229 13 GMP:pyrophosphate phosphoribosyltransferase
R01245 13 Adenosine ribohydrolase
R01266 13 1-beta-Aspartyl-N-acetyl-D-glucosaminylamine L-asparaginohydrolase
R01376 13 L-Tryptophan:phenylpyruvate aminotransferase
R01560 13 Adenosine aminohydrolase
R01561 13 Adenosine:orthophosphate ribosyltransferase
R01651 13 4-Methyl-2-oxopentanoate:NAD+
oxidoreductase(CoA-mehtylpropanoylating)
R01657 13 Dimethylallyl-diphosphate:L-tryptophan dimethylallyltransferase
R01665 13 ATP:CMP phosphotransferase
R01667 13 dCDP nucleotidohydrolase
R01668 13 dCTP nucleotidohydrolase
R01679 13 Lactose 6-phosphate galactohydrolase
R01690 13 5'-Butyrylphosphouridine acylhydrolase
R01707 13 Pyridoxal:NAD+ 4-oxidoreductase
R01709 13 Pyridoxal:oxygen 4-oxidoreductase
R01710 13 Pyridoxamine:oxygen oxidoreductase (deaminating)
R01712 13 Pyridoxamine:pyruvate aminotransferase
R01713 13 Pyridoxamine:oxaloacetate aminotransferase
R01724 13 Nicotinate D-ribonucleotide:pyrophosphate
phosphoribosyltransferase
R01846 13 CTP:Sedoheptulose 7-phosphate 1-phosphotransferase
R01856 13 dGTP triphosphohydrolase
R01870 13 Orotidine-5'-phosphate:pyrophosphate phosphoribosyltransferase
R01967 13 ATP:deoxyguanosine 5'-phosphotransferase
R01968 13 2'-Deoxyguanosine 5'-monophosphate phosphohydrolase
R01974 13 Indol-3-yl-pyruvate carboxy-lyase
R02038 13 CTP:ethanolamine-phosphate cytidylyltransferase
R02061 13
trans,trans-Farnesyl-diphosphate:isopentenyl-diphosphatefarnesyltranstransferase
R02142 13 XMP:pyrophosphate phosphoribosyltransferase
R02145 13 Guanosine aminohydrolase
R02148 13 Guanosine 3'-phosphate phosphohydrolase
R02173 13 Tryptamine:oxygen oxidoreductase(deaminating)(flavin-containing)
R02193 13 Coniferyl aldehyde:NADP+ oxidoreductase (CoA-cinnamoylating)
R02195 13 Feruloyl-CoA:quinate O-(hydroxycinnamoyl)transferase
R02303 13 ATP:farnesyl-diphosphate phosphotransferase
R02305 13 2-trans,6-trans-farnesyldiphosphate diphosphate-lyase
(cyclizing,pentalenene-forming)
R02306 13 trans,trans-Farnesyl-diphosphate sesquiterpenoid-lyase
R02307 13 trans,trans-Farnesyl-diphosphate farnesyltransferase (bicyclizing)
R02310 13 trans,trans-Farnesyl-diphosphate sesquiterpenoid-lyase
R02311 13 2-trans,6-trans-Farnesyl-diphosphate diphosphate-lyase
(cyclizing,(+)-delta-cadinene-forming)
R02325 13 dCTP aminohydrolase
R02326 13 ATP:nucleoside-diphosphate phosphatransferase
R02327 13 dCTP:uridine 5'-phosphotransferase
R02330 13 dUTP nucleotidohydrolase
R02331 13 ATP:nucleoside-diphosphate phosphatransferase
R02332 13 dUTP:uridine 5'-phosphotransferase
R02338 13 Indole:oxygen 2,3-oxidoreductase (decyclizing)
R02340 13 (1S,2R)-1-C-(indol-3-yl)glycerol
3-phosphateD-glyceraldehyde-3-phosphate-lyase
R02370 13 Cytidine 3'-phosphate phosphohydrolase
R02371 13 dCTP:cytidine 5'-phosphotransferase
R02372 13 dUTP:cytidine 5'-phosphotransferase
R02385 13 Feruloyl-CoA:tyramine N-(hydroxycinnamoyl)transferase
R02410 13 Raffinose fructohydrolase
R02411 13
1-alpha-D-Galactosyl-myo-inositol:sucrose6-alpha-D-galactosyltransferase
R02468 13 (-)-Limonene,NADPH:oxygen oxidoreductase (6-hydroxylating)
R02469 13 (-)-limonene,NADPH:oxygen oxidoreductase (3-hydroxylating)
R02470 13 (-)-Limonene,NADPH:oxygen oxidoreductase (7-hydroxylating)
R02532 13
4-[(1R)-2-Amino-1-hydroxyethyl]-1,2-benzenediol:oxygenoxidoreductase(deaminating)(flavin-containing)
R02556 13 Deoxyadenosine aminohydrolase
R02557 13 Deoxyadenosine:orthophosphate ribosyltransferase
R02679 13 indole-3-ethanol:NAD+ oxidoreductase
R02705 13 ATP:N-acyl-D-mannosamine 6-phosphotransferase
R02706 13
R02719 13 Xanthosine 5'-phosphate phosphohydrolase
R02722 13 L-Serine hydro-lyase (adding indoleglycerol-phosphate)
R02921 13 CTP:D-ribitol-5-phosphate cytidylyltransferase
R02985 13
R03210 13 6-Carboxyhexanoyl-CoA:L-alanine
C-carboxyhexanoyltransferase(decarboxylating)
R03237 13 CTP:D-Tagatose 6-phosphate 1-phosphotransferase
R03346 13 Nicotinate D-ribonucleotide phosphohydrolase
R03347 13
R03348 13 Nicotinate-nucleotide:pyrophosphate
phosphoribosyltransferase(carboxylating)
R03349 13 L-erythro-3,5-diaminohexanoate:NAD+ oxidoreductase (deaminating)
R03351 13 CTP:3-deoxy-D-manno-octulosonate cytidylyltransferase
R03373 13 4-Hydroxyphenyllactate:NAD+ oxidoreductase
R03418 13 1-alpha-D-Galactosyl-myo-inositol:raffinose galactosyltransferase
R03465 13
(3E)-4-(2-Carboxyphenyl)-2-oxobut-3-enoate2-carboxybenzaldehyde-lyase
R03478 13 ATP:1D-myo-inositol-1,3,4,6-tetrakisphosphate 5-phosphotransferase
R03538 13 2',3'-Cyclic UMP 3'-nucleotidohydrolase
R03616 13 Galactosylglycerol galactohydrolase
R03634 13
R03801 13 1,4-beta-D-Glucan glucohydrolase
R03819 13 ATP:sedoheptulose 7-phosphate
R03971 13 (5-Glutamyl)-peptide:amino-acid 5-glutamyltransferase
R04020 13 Indole-3-acetamide hydro-lyase
R04068 13 Imidazole-4-acetate:5-phosphoribosyl-diphosphate ligase (ADP-
andpyrophosphate- forming)
R04093 13 3-Indoleacetaldoxime hydro-lyase
R04117 13
R04142 13
R04247 13 CTP:ethanolamine-phosphate cytidylyltransferase
R04306 13
R04357 13 citrate:N6-acetyl-N6-hydroxy-L-lysine ligase (ADP-forming)
R04435 13 N-Acetylneuraminate 9-phosphate
pyruvate-lyase(pyruvate-phosphorylating)
R04598 13 3,4-Dihydroxy-L-phenylalanine:oxygen
4,5-oxidoreductase(recyclizing)
R04600 13 3,4-Dihydroxy-L-phenylalanine:oxygen
2,3-oxidoreductase(recyclizing)
R04687 13 2,5-Diaminohexanoate:NAD+ oxidoreductase (deaminating)
R04732 13
R04745 13 (S)-Hydroxyoctanoyl-CoA:NAD+ oxidoreductase
R05069 13 (S)-2-Aceto-2-hydroxybutanoate:NADP+ oxidoreductase (isomerizing)
R05085 13 O-Phospho-4-hydroxy-L-threonine:2-oxoglutarate aminotransferase
R05263 13 biphenyl,NADH2:oxygen oxidoreductase (2,3-hydroxylating)
R05290 13
R05300 13 4-Methylmuconolactone lyase (decyclizing)
R05317 13 L-Tryptophan:oxygen alpha,beta-oxidoreductase
R05326 13
beta-D-Galactopyranosyl-(13)-N-acetyl-D-hexosamine:phosphategalactosyltransferase
R05427 13
R05453 13 Acetophenone: carbon-dioxide ligase
R05454 13
R05538 13
R05549 13
R05555 13 Farnesyl diphosphate:Isopentenyl diphosphate farnesyl transferase
R05592 13
R05602 13
R05633 13 CTP: 2-C-Methyl-D-erythritol 4-phosphate cytidylyltransferase
R05646 13
R05801 13 ATP:1D-myo-inositol-1,4,5-trisphosphate 6-phosphotransferase
R05838 13 pyridoxine 5'-phosphate synthase
R05839 13 pyridoxamine:2-oxoglutarate aminotransferase
R06119 13 (R)-limonene,NADPH: oxygen oxidoreductase (6-hydroxylating)
R06223 13
R06398 13 (+)-limonene,NADH:oxygen oxidoreductase
R06511 13
R06523 13 trans,trans-farnesyl-diphosphate diphosphate-lyase
(cyclizing,vetispiradiene-forming)
R06741 13
R06759 13
R06843 13
R06883 13
R06884 13
R06887 13
R06909 13 naphthalene,NADH:oxygen oxidoreductase (1,2-hydroxylating)
R06922 13
R06974 13 glycinamide ribonucleotide transformylase
R07190 13 L-tyrosine,NADPH:oxygen oxidoreductase (N-hydroxylating)
R07301 13 (S)-N-acetylphenylethylamine:H2O hydrolase
R07403 13
R00085 14 ATP diphosphohydrolase
R00087 14 ATP pyrophosphohydrolase
R00088 14 ATP aminohydrolase
R00103 14 NAD+ phosphohydrolase
R00122 14 ATP pyrophosphohydrolase
R00123 14 ADP aminohydrolase
R00127 14 ATP:AMP phosphotransferase
R00156 14 ATP:nucleoside-diphosphate phosphatransferase
R00157 14 Uridine triphosphate:AMP phosphotransferase
R00159 14 UTP diphosphohydrolase
R00183 14 Adenosine 5'-monophosphate phosphohydrolase
R00185 14 ATP:adenosine 5'-phosphotransferase
R00188 14 Adenosine 3',5'-bisphosphate 3'(2')-phosphohydrolase
R00191 14 Adenosine 3',5'-phosphate 5'-nucleotidohydrolase
R00199 14 ATP:pyruvate,water phosphotransferase
R00206 14 ATP:pyruvate,orthophosphate phosphotransferase
R00235 14 Acetate:CoA ligase (AMP-forming)
R00236 14 Acetyl adenylate:CoA ligase (AMP-forming)
R00277 14 Pyridoxamine-5'-phosphate:oxygen oxidoreductase (deaminating)
R00286 14 UDPglucose:NAD+ oxidoreductase
R00289 14 UTP:alpha-D-glucose-1-phosphate uridylyltransferase
R00291 14 UDPglucose 4-epimerase
R00293 14 UDPglucose 4,6-hydro-lyase
R00322 14 5'-Acetylphosphoadenosine acylhydrolase
R00328 14 GDP phosphohydrolase
R00332 14 ATP:(d)GMP phosphotransferase
R00414 14 UDP-N-acetyl-D-glucosamine 2-epimerase
R00415 14 UTP:N-acetyl-alpha-D-glucosamine-1-phosphate uridylyltransferase
R00426 14 Guanosine 5'-triphosphate pyrophosphohydrolase
R00483 14 L-Aspartate:ammonia ligase (AMP-forming)
R00502 14 UTP:alpha-D-hexose-1-phosphate uridylyltransferase
R00503 14 UDPgalactose:D-glucose 4-beta-D-galactosyltransferase
R00516 14 UTP:cytidine 5'-phosphotransferase
R00578 14 L-aspartate:L-glutamine amido-ligase (AMP-forming)
R00659 14 UTP:pyruvate O2-phosphotransferase
R00686 14 L-Phenylalanine racemase (ATP-hydrolysing)
R00719 14 ITP diphosphohydrolase
R00722 14 ATP:nucleoside-diphosphate phosphatransferase
R00723 14 Inosine 5'-tetraphosphate phosphohydrolase
R00724 14 ITP:pyruvate O2-phosphotransferase
R00725 14 ITP:D-hexose 6-phosphotransferase
R00726 14 ITP:oxaloacetate carboxy-lyase (transphosphorylating)
R00727 14 Succinate:CoA ligase (GDP-forming)
R00766 14 UDPglucose:D-fructose-6-phosphate 2-alpha-D-glucosyltransferase
R00769 14 UTP:D-fructose-6-phosphate 1-phosphotransferase
R00770 14 ITP:D-fructose-6-phosphate 1-phosphotransferase
R00806 14 UDPglucose:D-fructose 2-alpha-D-glucosyltransferase
R00836 14 UDPglucose:D-glucose-6-phosphate 1-alpha-D-glucosyltransferase
R00876 14 ITP:D-hexose 6-phosphotransferase
R00881 14 GDPmannose sugarphosphohydrolase
R00910 14 L-Lysine:beta-alanine ligase (AMP-forming)
R00925 14 Propanoate:CoA ligase (AMP-forming)
R00926 14 Propinol adenylate:CoA ligase (AMP-forming)
R00951 14 ADPglucose sugarphosphohydrolase
R00955 14 UDPglucose:alpha-D-galactose-1-phosphate uridylyltransferase
R00962 14 ITP:cytidine 5'-phosphotransferase
R00967 14 UTP:uridine 5'-phosphotransferase
R00969 14 P1,P4-Bis(5'-nucleosyl)-tetraphosphate nucleotidohydrolase
R00970 14 ITP:uridine 5'-phosphotransferase
R01019 14
R01049 14 ATP:D-ribose-5-phosphate pyrophosphotransferase
R01054 14 ADPribose ribophosphohydrolase
R01083 14 N6-(1,2-Dicarboxyethyl)AMP AMP-lyase
R01089 14 Acetyl-CoA:L-leucine N-acetyltransferase
R01091 14 (2S)-alpha-Leucine 2,3-aminomutase
R01146 14
R01147 14 Pyridoxamine-5'-phosphate:2-oxoglutarate aminotransferase
R01164 14 L-Histidine:beta-alanine ligase (AMP-forming)
R01176 14 Butanoate:CoA ligase (AMP-forming)
R01192 14 UDPgalactose:myo-inositol 1-alpha-D-galactosyltransferase
R01230 14 Xanthosine-5'-phosphate:ammonia ligase (AMP-forming)
R01231 14 Xanthosine-5'-phosphate:L-glutamine amido-ligase (AMP-forming)
R01233 14 GDPglucose sugarphosphohydrolase
R01234 14 Guanosine 3',5'-cyclic phosphate 5'-nucleotidohydrolase
R01240 14 UDPglucose:phenol beta-D-glucosyltransferase
R01300 14 4-Hydroxybenzoate:CoA ligase (AMP-forming)
R01304 14 UDPglucose:4-hydroxybenzoate 4-O-beta-D-glucosyltransferase
R01327 14 ITP:D-hexose 6-phosphotransferase
R01357 14 Acetoacetate:CoA ligase (AMP-forming)
R01380 14 UTP:1-phospho-alpha-D-glucuronate uridylyltransferase
R01381 14 UTP:1-phospho-alpha-D-glucuronate uridylyltransferase
R01423 14 5'-Benzoylphosphoadenosine acylhydrolase
R01510 14 2,3-Dihydroxybenzoate:L-serine ligase
R01558 14 Oxalate:CoA ligase (AMP-forming)
R01562 14 3'-Adenosine monophosphate phosphohydrolase
R01580 14 Pyridoxamine-5'-phosphate:2-oxoglutarate aminotransferase
R01722 14 UDPglucose:nicotinate N-glucosyltransferase
R01804 14 N-Acetylneuraminate pyruvate-lyase (pyruvate-phosphorylating)
R01805 14 N-Acetylneuraminate 9-phosphate phosphohydrolase
R01811 14 N-Acetylneuraminate pyruvate-lyase
R01847 14 UTP:Sedoheptulose 7-phosphate 1-phosphotransferase
R01848 14 ITP:Sedoheptulose 7-phosphate 1-phosphotransferase
R01855 14 2'-Deoxyguanosine 5'-triphosphate pyrophosphohydrolase
R01857 14 ATP:nucleoside-diphosphate phosphatransferase
R01858 14 dATP:pyruvate O2-phosphotransferase
R01873 14 Quinate:pyrroloquinoline-quinone 5-oxidoreductase
R01880 14 dGTP:uridine 5'-phosphotransferase
R01885 14
R01912 14 UDPglucose:pyridoxine 5'-O-beta-D-glucosyltransferase
R01954 14 L-Citrulline:L-aspartate ligase (AMP-forming)
R01964 14 ITP:D-hexose 6-phosphotransferase
R01971 14 Indolelactate:NAD+ oxidoreductase
R01991 14 L-Histidine:4-aminobutanoate ligase (AMP-forming)
R02063 14
R02064 14 Geranylgeranyl-diphosphate pyrophosphate-lyase (cyclizing)
R02065 14
Geranylgeranyl-diphosphate:geranylgeranyl-diphosphategeranylgeranyltransferase
R02068 14 ent-Copalyl-diphosphate lyase
R02088 14 2'-Deoxyadenosine 5'-monophosphate phosphohydrolase
R02089 14 ATP:deoxyadenosine 5'-phosphotransferase
R02090 14 ATP:(d)GMP phosphotransferase
R02091 14 dGTP:cytidine 5'-phosphotransferase
R02154 14 L-Glutamate:histamine ligase
R02194 14 Ferulate:CoA ligase (AMP-forming)
R02256 14 UDPglucose:trans-cinnamate beta-D-glucosyltransferase
R02388 14 UDPglucose:arylamine N-D-glucosyltransferase
R02406 14 Itaconate:CoA ligase (IDP-forming)
R02415 14 Shikimate:pyrroloquinoline-quinone 5-oxidoreductase
R02426 14 CDPglucose 4,6-hydro-lyase
R02473 14 (R)-Pantoate:beta-alanine ligase (AMP-forming)
R02493 14 ATP:pyridoxal 5'-phosphotransferase
R02494 14 pyridoxamine-5'-phosphate phosphohydrolase
R02539 14 Phenylacetate:CoA ligase
R02552 14 N(alpha)-Benzyloxycarbonyl-L-leucine urethanehydrolase
R02593 14 coniferyl alcohol:NADP+ oxidoreductase
R02634 14
R02677 14 ADPmannose sugarphosphohydrolase
R02707 14
R02708 14 4-hydroxyphenylacetonitrile,NADPH:oxygen
oxidoreductase(2-hydroxylating)
R02709 14 UDPglucose:4-hydroxymandelonitrile glucosyltransferase
R02720 14 XTP pyrophosphohydrolase
R02737 14 UDPglucose:D-glucose-6-phosphate 1-alpha-D-glucosyltransferase
R02867 14 ITP:D-hexose 6-phosphotransferase
R02872 14 Presqualene diphosphate:farnesyl-diphosphate farnesyltransferase
R02874 14 Squalene,hydrogen-donor:oxygen oxidoreductase (2,3-epoxidizing)
R02875 14
R02876 14
R02919 14
4-[(1R)-1-Hydroxy-2-(methylamino)ethyl]-1,2-benzenediol:oxygenoxidoreductase(deaminating)(flavin-containing)
R02951 14 UDPglucose:trans-4-hydroxycinnamate 4-O-beta-D-glucosyltransferase
R02992 14 4-Pyridoxolactone lactonohydrolase
R02993 14
R03004 14 Deamino-NAD+ nucleotidohydrolase
R03094 14 UDPglucose:indole-3-acetate beta-D-glucosyltransferase
R03114 14 (-)-trans-Carveol:NADP+ oxidoreductase
R03209 14 6-Carboxyhyxanoate:CoA ligase (AMP-forming)
R03238 14 UTP:D-Tagatose 6-phosphate 1-phosphotransferase
R03239 14 ITP:D-Tagatose 6-phosphate 1-phosphotransferase
R03261 14 (-)-trans-isopiperitenol:NAD+ oxidoreductase
R03297 14 UDPglucose:gallate beta-D-glucosyltransferase
R03421 14 N4-(beta-N-Acetyl-D-glucosaminyl)-L-asparagine amidohydrolase
R03466 14 1-Hydroxy-2-naphthoate:oxygen 1,2-oxidoreductase (decyclizing)
R03479 14 ATP:1D-myo-inositol-3,4,5,6-tetrakisphosphate 1-phosphotransferase
R03508 14
1-(2-Carboxyphenylamino)-1-deoxy-D-ribulose-5-phosphatecarboxy-lyase(cyclizing)
R03509 14 N-(5-Phospho-beta-D-ribosyl)anthranilate ketol-isomerase
R03535 14
R03625 14
UDPglucose:2-hydroxy-2-methylpropanenitrilebeta-D-glucosyltransferase
R03635 14 Stachyose fructohydrolase
R03710 14 UDPglucose:trans-2-hydroxycinnamate O-beta-D-glucosyltransferase
R03741 14
R03802 14 1,4-beta-D-Glucan glucohydrolase
R03929 14 2',3'-Cyclic CMP 3'-nucleotidohydrolase
R03945 14 Perillyl-alcohol:NAD+ oxidoreductase
R04038 14 2-Isopentenyl-diphosphate:AMP delta2-isopentenyltransferase
R04115 14 cis-1,2-dihydronaphthalene-1,2-diol:NAD+ 1,2-oxidoreductase
R04296 14 UDPglucose:(S)-4-hydroxymandelonitrile beta-D-glucosyltransferase
R04463 14 5'-Phosphoribosylformylglycinamide:L-glutamine
amido-ligase(ADP-forming)
R04479 14
R04510 14 4-Carboxymethyl-4-methylbut-2-en-1,4-olide methylmutase
R04731 14 4-aminoimidazole aminohydrolase
R04746 14 (S)-Hydroxyoctanoyl-CoA hydro-lyase
R04880 14 3,4-Dihydroxyphenylethyleneglycol:NAD+ oxidoreductase
R04882 14 3,4-Dihydroxymandelaldehyde:NAD+ oxidoreductase
R05086 14 O-Phospho-4-hydroxy-L-threonine phospho-lyase (adding water)
R05120 14 3-Butynoate:(pyrroloquinoline-quinone) oxidoreductase
R05128 14
R05129 14
R05135 14 2',3'-Cyclic GMP 3'-nucleotidohydrolase
R05198 14
R05202 14
R05289 14 p-Methylbenzaldehyde:NADP+ oxidoreductase
R05331 14 Isovaleryl-CoA:malonyl-CoA acyltransferase
R05410 14
R05455 14
R05582 14
R05632 14
R05634 14 ATP: 4-(Cytidine
5'-diphospho)-2-C-methyl-D-erythritol2-phosphotransferase
R05647 14
R05681 14 NAD-dependent threonine 4-phosphate dehydrogenase
R05695 14 Nucleoside:oxygen 5'-oxidoreductase (H2O2-forming)
R05696 14
R05700 14 Coniferyl aldehyde:NAD oxidoreductase
R05735 14 acetone:carbon-dioxide ligase (AMP-forming)
R05769 14 UDP-glucose:hydroquinone-O-b-D-glucosyltransferase
R05784 14 limonene-1,2-epoxide hydrolase
R05804 14 ADP:D-glucose 6-phosphotransferase
R05805 14 ADP:D-fructose-6-phosphate 1-phosphotransferase
R05822 14
R06048 14
R06117 14 (+)-trans-carveol: NAD+ oxidoreductase
R06298 14 (+)-Copalyl-diphosphate lyase (decyclizing)
R06305 14 Geranylgeranyl-diphosphate diphosphate-lyase (cyclizing,
taxadieneforming)
R06312 14
R06321 14
R06447 14
di-trans,poly-cis-Decaprenyl-diphosphate:isopentenyl-diphosphateundecaprenylcistransferase
R06572 14
R06594 14
R06842 14
R06916 14
R06921 14
R06975 14
5-formaminoimidazole-4-carboxamide-1-beta-D-ribofuranosyl5'-monophosphate
synthetase
R07015 14 1,2-Dihydronaphthalene-1,2-diol dehydrogenase
R07017 14
R07020 14 beta-Naphthol, NADPH:oxygen oxidoreductase (RH-hydroxylating
or-epoxidizing)
R07322 14 squalene mutase (cyclizing)
R07323 14 squalene mutase (cyclizing)
R07353 14
6-(2-Amino-2-carboxyethyl)-7,8-dioxo-7,8-dihydroquinoline-2,4-dicarboxylate:oxygen
oxidoreductase (cyclizing)
R07406 14
R07421 14
R00012 15 GTP:GTP guanylyltransferase
R00049 15
1-O-Galloyl-beta-D-glucose:1-O-galloyl-beta-D-glucoseO-galloyltransferase
R00089 15 ATP pyrophosphate-lyase (cyclizing)
R00102 15 NAD+ glycohydrolase
R00104 15 ATP:NAD+ 2'-phosphotransferase
R00118 15
R00125 15 P1,P4-Bis(5'-nucleosyl)-tetraphosphate
nucleotidebisphosphohydrolase
R00126 15 ADP:ATP adenylyltransferase
R00128 15 Adenosine-tetraphosphate phosphohydrolase
R00137 15 ATP:nicotinamide-nucleotide adenylyltransferase
R00184 15 P1,P4-Bis(5'-adenosyl) tetraphosphate nucleotidohydrolase
R00186 15 (S)-Lactate adenylohydrolase
R00187 15 P1,P3-Bis(5'-adenosyl) triphosphate adenylohydrolase
R00189 15 Deamino-NAD+:ammonia ligase (AMP-forming)
R00257 15 Deamido-NAD+:L-glutamine amido-ligase (AMP-forming)
R00316 15 Acetate:CoA ligase (AMP-forming)
R00330 15 ATP:nucleoside-diphosphate phosphatransferase
R00335 15 GTP phosphohydrolase (vesicle-releasing)
R00336 15 Guanosine-3',5'-bis(diphosphate) 3'-pyrophosphohydrolase
R00337 15 GDPglucose glucohydrolase
R00416 15 UTP:N-acetyl-alpha-D-glucosamine-1-phosphate uridylyltransferase
R00418 15 UDP-N-acetyl-D-glucosamine 4-epimerase
R00420 15 UDP-N-acetyl-D-glucosamine 2-epimerase
R00421 15 UDP-N-acetyl-D-glucosamine:NAD+ 6-oxidoreductase
R00422 15
R00423 15
R00424 15 GTP 7,8-8,9-dihydrolase
R00425 15 GTP 7,8-8,9-dihydrolase (pyrophosphate-forming)
R00428 15 GTP 7,8-8,9-dihydrolase
R00429 15 ATP:GTP 3'-pyrophosphotransferase
R00430 15 GTP:pyruvate O2-phosphotransferase
R00431 15 GTP:oxaloacetate carboxy-lyase (transphosphorylating)
R00432 15 Succinate:CoA ligase (GDP-forming)
R00434 15 GTP pyrophosphate-lyase (cyclizing)
R00501 15
R00504 15 UDPgalactose:UDP-N-acetyl-D-glucosamine
galactosephosphotransferase
R00505 15 UDP-D-galactopyranose furanomutase
R00517 15 GTP:cytidine 5'-phosphotransferase
R00555 15 NAD+:L-arginine ADP-D-ribosyltransferase
R00580 15
R00660 15
Phosphoenolpyruvate:UDP-N-acetyl-D-glucosamine1-carboxyvinyl-transferase
R00687 15 ATP:L-phenylalanine adenylyltransferase
R00735 15 L-Tyrosine:L-arginine ligase (AMP-forming)
R00809 15 UDPgalactose:sucrose 6F-alpha-D-galactosyltransferase
R00853 15 UDPgalactose:sn-glycerol-3-phosphate
2-alpha-D-galactosyltransferase
R00854 15 UDPgalactose:sn-glycerol-3-phosphate
1-alpha-D-galactosyltransferase
R00880 15 GDP-D-mannose:NAD+ 6-oxidoreductase
R00883 15 GDP:D-mannose-1-phosphate guanylyltransferase
R00885 15 GTP:alpha-D-mannose-1-phosphate guanylyltransferase
R00888 15 GDPmannose 4,6-hydro-lyase
R00889 15 GDPmannose 3,5-epimerase
R00912 15 L-Arginine:beta-alanine ligase (AMP-forming)
R00948 15 ATP:alpha-D-glucose-1-phosphate adenyltransferase
R00954 15 GTP:alpha-D-glucose-1-phosphate guanylyltransferase
R00968 15 GTP:uridine 5'-phosphotransferase
R00979 15 ATP:anthranilate N-adenylyltransferase
R00982 15 Anthranilate:CoA ligase (AMP-forming)
R01052 15 ADP:D-ribose-5-phosphate adenylyltransferase
R01071 15 1-(5-Phospho-D-ribosyl)-ATP:pyrophosphate
phosphoribosyl-transferase
R01117 15 CTP:N-acylneuraminate cytidylyltransferase
R01135 15 IMP:L-aspartate ligase (GDP-forming)
R01205 15 UDPgalactose:N-acetyl-D-glucosamine 4-beta-D-galactosyltransferase
R01232 15 P1,P4-Bis(5'-nucleosyl)-tetraphosphate nucleotidohydrolase
R01354 15 Propanoate:CoA ligase (AMP-forming)
R01384 15 UDP-D-glucuronate carboxy-lyase
R01385 15 UDPglucuronate 4-epimerase
R01386 15
R01387 15 UDPglucuronate 5'-epimerase
R01504 15 ATP:2,3-dihydroxybenzoate adenylyltransferase
R01517 15 GTP:3-phospho-D-glycerate 1-phosphotransferase
R01547 15 ATP:AMP phosphotransferase
R01616 15 4-Coumarate:CoA ligase (AMP-forming)
R01806 15 Acetyl-CoA:N-acetylneuraminate 4-O-acetyltransferase
R01807 15 Acetyl-CoA:N-acetylneuraminate 7-O-acetyltransferase
R01808 15 Acetyl-CoA:N-acetylneuraminate 9-O-acetyltransferase
R01810 15 N-Acyl-O-acetylneuraminate O-acetylesterase
R01886 15 N(omega)-(ADP-D-ribosyl)-L-arginine ADPribosylhydrolase
R01943 15 3,4-Dihydroxy-trans-cinnamate:CoA ligase (AMP-forming)
R01951 15 GTP:L-fucose-1-phosphate guanylyltransferase
R02168 15 GDPglucose:D-glucose-6-phosphate 1-alpha-D-glucosyltransferase
R02255 15 trans-Cinnamate:CoA ligase (AMP-forming)
R02405 15 Itaconate:CoA ligase (IDP-forming)
R02594 15 UDPglucose:coniferyl-alcohol 4'-beta-D-glucosyltransferase
R02595 15 Coniferin beta-D-glucosidase
R02596 15 Donor:hydrogen-peroxide oxidoreductase
R02636 15 UDP-D-galacturonate carboxy-lyase
R02699 15 4-Hydroxyphenylacetate:CoA ligase (AMP-forming)
R02805 15 P1,P4-Bis(5'-nucleosyl)-tetraphosphate nucleotidohydrolase
R02968 15 naphthalene,NADH:oxygen oxidoreductase (1,2-hydroxylating)
R03005 15 ATP:nicotinamide-nucleotide adenylyltransferase
R03098 15 L-2-Aminoadipate-6-semialdehyde:NAD(P)+ 6-oxidoreductase
R03099 15
R03199 15 (S)-2,3-Epoxysqualene mutase (cyclizing, lanosterol-forming)
R03200 15 (S)-2,3-Epoxysqualene mutase (cyclizing, cycloartenol-forming)
R03201 15
R03317 15 UDP-N-acetyl-D-mannosamine:NAD+ 1-oxidoreductase
R03371 15 myo-Inositol-hexakisphosphate 3-phosphohydrolase
R03372 15 myo-Inositol-hexakisphosphate 6-phosphohydrolase
R03391 15 CDP-4-dehydro-3,6-dideoxy-D-glucose:NAD+ 3-oxydoreductase
R03537 15 2',3'-Cyclic AMP 3'-nucleotidohydrolase
R03578 15
R03579 15 N-Feruloylglycine amidohydrolase
R03580 15
R03776 15 trans-Oct-2-enoyl-CoA reductase
R03811 15
R03879 15
R03960 15 (3R)-beta-Leucine:NAD+ oxidoreductase(deaminating)
R04026 15
R04030 15 O-Succinylbenzoate:CoA ligase (AMP-forming)
R04150 15 O-Succinylbenzoyl-CoA 1,4-dihydroxy-2-naphthoate-lyase
R04208 15 2-(Formamido)-N1-(5-phosphoribosyl)acetamidine
cyclo-ligase(ADP-forming)
R04218 15 prephytoene
diphosphate:geranylgeranyl-diphosphategeranylgeranyltransferase
R04378 15
1-(5'-Phosphoribosyl)-5-amino-4-imidazolecarboxamide:pyrophosphatephosphoribosyltransferase
R04409 15
1-O-trans-Cinnamoyl-beta-D-glucopyranose:alcoholO-cinnamoyltransferase
R04410 15
1-O-trans-Cinnamoyl-beta-D-glucopyranose:alcoholO-cinnamoyltransferase
R04558 15
R04559 15
1-(5'-Phosphoribosyl)-5-amino-4-(N-succinocarboxamide)-imidazoleAMP-lyase
R04655 15
R04686 15
R05061 15
1-O-trans-Cinnamoyl-beta-D-glucopyranose:alcoholO-cinnamoyltransferase
R05062 15
R05087 15
R05092 15 ent-Copalyl-diphosphate diphosphate-lyase
R05121 15
R05130 15
R05142 15 1,4-beta-D-Glucan glucohydrolase
R05282 15 4-Methylbenzyl alcohol:NAD+ oxidoreductase
R05328 15 ADP-glucose:sn-glycerol-3-phosphate 2-b-D-glucosyltransferase
R05452 15 Benzoyl acetate: CoA ligase
R05467 15 L-N2-(2-carboxyethyl)arginine cyclo-ligase (AMP-forming)
R05541 15
R05600 15
R05637 15 2-Phospho-4-(cytidine
5'-diphospho)-2-C-methyl-D-erythritolCMP-lyase (cyclizing)
R05644 15
R05649 15
R05668 15
R05697 15
R05744 15 trans-ferulate:CoASH ligase (ATP-hydrolysing)
R05768 15 GDP-mannose:3-phosphoglycerate 3-a-D-mannosyltransferase
R05779 15 5-Diphosphoinositol pentakisphosphate diphosphohydrolase
R05799 15 ATP:1D-myo-inositol-hexakisphosphate phosphotransferase
R06299 15 Copalyl-diphosphate diphosphate-lyase (cyclizing)
R06300 15 Copalyl-diphosphate diphosphate-lyase (cyclizing)
R06301 15 Copalyl-diphosphate diphosphate-lyase (cyclizing)
R06302 15 Copalyl-diphosphate diphosphate-lyase (cyclizing)
R06303 15 Copalyl-diphosphate diphosphate-lyase (cyclizing)
R06304 15 Copalyl-diphosphate diphosphate-lyase (cyclizing)
R06314 15
R06315 15
R06366 15 Aldehyde:NAD+ oxidoreductase
R06372 15 Carvone reductase
R06374 15
R06375 15
R06399 15 limonene-1,2-diol:(acceptor) 2-oxidoreductase
R06466 15
R06469 15
R06471 15
R06569 15 cinnamaldehyde:NADP+ oxidoreductase (CoA-cinnamoylating)
R06570 15 cinnamyl-alcohol:NADP+ oxidoreductase
R06573 15
R06917 15 alcohol:NAD+ oxidoreductase
R06920 15
R07011 15
R07012 15
R07013 15 (1R,2S)-naphthalene 1,2-oxide hydrolase
R07014 15 (1S,2R)-naphthalene 1,2-oxide hydrolase
R07016 15 1,2-Dihydronaphthalene-1,2-diol, NADPH:oxygen
oxidoreductase(RH-hydroxylating or -epoxidizing)
R07263 15
R07269 15
di-trans,poly-cis-decaprenyl-diphosphate:isopentenyl-diphosphateundecaprenylcistransferase
R07270 15 prephytoene
diphosphate:geranylgeranyl-diphosphategeranylgeranyltransferase
R07306 15 GTP 8,9-hydrolase (phosphate-forming)
R07422 15
R00112 16 NADPH:NAD+ oxidoreductase (B-specific)
R00113 16 NADPH:hydrogen-peroxide oxidoreductase
R00114 16 L-Glutamate:NADP+ oxidoreductase (transaminating)
R00119 16 NADP+ glycohydrolase
R00134 16 Formate:NADP+ oxidoreductase
R00205 16 2-Oxopropanal:NADP+ oxidoreductase
R00210 16 Pyruvate:NADP+ 2-oxidoreductase (CoA-acetylating)
R00216 16 (S)-Malate:NADP+ oxidoreductase(oxaloacetate-decarboxylating)
R00248 16 L-Glutamate:NADP+ oxidoreductase (deaminating)
R00267 16 Isocitrate:NADP+ oxidoreductase (decarboxylating)
R00343 16 (S)-Malate:NADP+ oxidoreductase
R00465 16 Glycolate:NADP+ oxidoreductase
R00676 16 L-Tryptophan:NADP+ oxidoreductase (deaminating)
R00706 16 3-Oxopropanoate:NADP+ oxidoreductase
(decarboxylating,CoA-acetylating)
R00708 16 L-1-Pyrroline-5-carboxylate:NAD+ oxidoreductase
R00711 16 Acetaldehyde:NADP+ oxidoreductase
R00714 16 Succinate-semialdehyde:NADP+ oxidoreductase
R00716 16 N6-(L-1,3-Dicarboxypropyl)-L-lysine:NADP+
oxidoreductase(L-lysine-forming)
R00733 16 L-arogenate:NAD+ oxidoreductase
R00746 16 Ethanol:NADP+ oxidoreductase
R00789 16 ammonium-hydroxide:NAD(P)+ oxidoreductase
R00796 16 NADPH:nitrate oxidoreductase
R00825 16 Anthranilate,NADPH:oxygen oxidoreductase
(1,2-hydroxylating,deaminating, decarboxylating)
R00844 16 sn-Glycerol-3-phosphate:NADP+ 2-oxidoreductase
R00870 16 D-Mannitol:NADP+ 2-oxidoreductase
R00978 16 5,6-Dihydrouracil:NADP+ oxidoreductase
R01039 16 Glycerol:NADP+ 2-oxidoreductase
R01041 16 Glycerol:NADP+ oxidoreductase
R01063 16 D-Glyceraldehyde-3-phosphate:NADP+ oxidoreductase(phosphorylating)
R01095 16 D-Galactose:NADP+ 1-oxidoreductase
R01097 16 D-Galactose:NADP+ 1-oxidoreductase
R01120 16
R01137 16 ATP:nucleoside-diphosphate phosphatransferase
R01138 16 dATP:pyruvate O2-phosphotransferase
R01139 16 dATP:D-hexose 6-phosphotransferase
R01140 16 dATP:D-hexose 6-phosphotransferase
R01143 16 methane,NADPH:oxygen oxidoreductase (hydroxylating)
R01173 16 butanal:NADP+ oxidoreductase (CoA-acylating)
R01212 16 L-valine:NADP+ oxidoreductase (deaminating)
R01249 16 L-proline:NADP+ 2-oxidoreductase
R01251 16 L-Proline:NADP+ 5-oxidoreductase
R01294 16 4-Hydroxybenzaldehyde:NADP+ oxidoreductase
R01298 16 4-hydroxybenzoate,NADH:oxygen oxidoreductase (3-hydroxylating)
R01299 16 4-hydroxybenzoate,NADPH:oxygen oxidoreductase
(1-hydroxylating,decarboxylating)
R01330 16 dATP:D-hexose 6-phosphotransferase
R01371 16 Phenyllactate:NADP+ oxidoreductase
R01392 16 D-Glycerate:NADP+ 2-oxidoreductase
R01420 16 benzaldehyde:NADP+ oxidoreductase
R01430 16 D-xylose:NADP+ 1-oxidoreductase
R01471 16 UTP:alpha-D-xylose-1-phosphate uridylyltransferase
R01473 16 UDP-L-arabinose 4-epimerase
R01474 16
R01521 16 beta-D-Glucose:NADP+ 1-oxoreductase
R01525 16 D-Ribitol-5-phosphate:NADP+ 2-oxidoreductase
R01537 16
R01548 16 dATP:cytidine 5'-phosphotransferase
R01549 16 dATP:uridine 5'-phosphotransferase
R01575 16 D-Arabinose:NADP+ 1-oxidoreductase
R01607 16 3-Oxopropanoate:NADP+ oxidoreductase
R01612 16
R01613 16 Malonyl-CoA:4-Coumaroyl-CoA malonyltransferase(cyclizing)
R01614 16 Malonyl-CoA:4-coumaroyl-CoA malonyltransferase (cyclizing)
R01615 16 4-Hydroxycinnamyl aldehyde:NADP+ oxidoreductase
(CoA-cinnamoylating)
R01617 16 4-Coumaroyl-CoA:agmatine N4-coumaroyltransferase
R01630 16
R01730 16 Prephenate:NADP+ oxidoreductase(decarboxylating)
R01740 16 D-Gluconate:NADP+ 5-oxidoreductase
R01747 16 (R)-Glycerate:NADP+ oxidoreductase
R01750 16 D-Glycerate:NADP+ oxidoreductase (carboxylating)
R01759 16 L-Arabitol:NADP+ 1-oxidoreductase
R01775 16 L-Homoserine:NADP+ oxidoreductase
R01866 16 (S)-dihydroorotate:NADP+ oxidoreductase
R01904 16 Xylitol:NADP+ 4-oxidoreductase (L-xylulose-forming)
R01938 16
R01941 16 3,4-Dihydroxyphenylacetaldehyde:NADP+
oxidoreductase(CoA-cinnamoylating)
R01944 16 Caffeoyl-CoA:putrescine N-(3,4-dihydroxycinnamoyl)transferase
R01945 16 Caffeoyl-CoA:quinate O-(hydroxycinnamoyl)transferase
R01946 16 Caffeoyl-CoA:isocitrate 3-O-(3,4-dihydroxycinnamoyl)transferase
R01965 16 dATP:D-hexose 6-phosphotransferase
R01976 16 (S)-3-Hydroxybutanoyl-CoA:NADP+ oxidoreductase
R01986 16 4-Aminobutyraldehyde:NAD+ oxidoreductase
R02034 16 6-Phospho-D-gluconate:NADP+ 2-oxidoreductase
R02082 16 (R)-Mevalonate:NADP+ oxidoreductase (CoA acylating)
R02203 16 L-Pipecolate:NADP+ 2-oxidoreductase
R02247 16 (R)-Mevalonate:NADP+ oxidoreductase
R02259 16 Propane-1,2-diol:NADP+ oxidoreductase
R02315 16 N6-(L-1,3-Dicarboxypropyl)-L-lysine:NADP+ oxidoreductase
R02413 16 Shikimate:NADP+ 5-oxidoreductase
R02416 16 4-Coumaroyl-CoA:shikimate O-(hydroxycinnamoyl)transferase
R02456 16 D-Mannonate:NADP+ 6-oxidoreductase
R02505 16 Malonyl-CoA:cinnamoyl-CoA malonyltransferase (cyclizing)
R02506 16 cinnamaldehyde:NADP+ oxidoreductase (CoA-cinnamoylating)
R02516 16 4-hydroxyphenylacetate,NADPH:oxygen oxidoreductase
(1-hydroxylating)
R02517 16 3-hydroxyphenylacetate,NADPH:oxygen oxidoreductase
(6-hydroxylating)
R02537 16 Aldehyde:NADP+ oxidoreductase
R02562 16 4-aminobenzoate,NADPH:oxygen oxidoreductase
(1-hydroxylating,decarboxylating)
R02639 16 3-Dehydro-L-gulonate:NADP+ 2-oxidoreductase
R02680 16 indole-3-ethanol:NADP+ oxidoreductase
R02697 16 4-Hydroxyphenylacetaldehyde:NADP+ oxidoreductase
R02856 16 (R)-Acetoin:NAD+ oxidoreductase
R02868 16 dATP:D-hexose 6-phosphotransferase
R02936 16 (S)-Ureidoglycolate:NADP+ oxidoreductase
R02967 16 naphthalene,NADH:oxygen oxidoreductase (1,2-hydroxylating)
R02989 16 3-oxoadipate:NADP+ oxidoreductase
R03077 16 UTP:aldose-1-phosphate nucleotidyltransferase
R03079 16
R03103 16 L-2-Aminoadipate-6-semialdehyde:NADP+ 6-oxidoreductase
R03191 16 UDP-N-acetylmuramate:NADP+ oxidoreductase
R03292 16 4-Hydroxy-L-proline:NADP+ oxidoreductase
R03293 16 trans-4-Hydroxy-L-proline:NADP+ 5-oxidoreductase
R03302 16 3,4-Dihydroxyphenylacetaldehyde:NADP+ oxidoreductase
R03338 16 4-Hydroxyphenyllactate:NADP+ oxidoreductase
R03339 16 (R)-3-(4-hydroxyphenyl)lactate:NADP+ 2-oxidoreductase
R03374 16 Caffeoyl-CoA:3-(3,4-dihydroxyphenyl)lactate
2'-O-caffeoyltransferase
R03386 16 3-hydroxy-2-methylpyridine-5-carboxylate,NADPH:oxygen
oxidoreductase(decyclizing)
R03392 16 CDP-4-dehydro-3,6-dideoxy-D-glucose:NADP+ 3-oxydoreductase
R03396 16 GDP-6-deoxy-D-talose:NAD+ 4-oxidoreductase
R03397 16 GDP-6-deoxy-D-mannose:NAD+ 4-oxidoreductase
R03409 16 Guanosine 3'-diphosphate 5'-triphosphate 5'-phosphohydrolase
R03440 16 kynurenate:oxygen oxidoreductase (hydroxylating)
R03459 16
2,5-Diamino-6-hydroxy-4-(5-phosphoribosylamino)-pyrimidine2-aminohydrolase
R03472 16
R03545 16
R03583 16 Indan-1-ol:NADP+ 1-oxidoreductase
R03594 16 UDPglucose:scopoletin O-beta-D-glucosyltransferase
R03689 16
R03690 16
R03765 16
R03778 16 Octanoyl-CoA:acetyl-CoA C-acyltransferase
R03919 16 Donor:hydrogen-peroxide oxidoreductase
R03935 16 beta-Alanyl-L-arginine hydrolase
R03998 16 anthranilyl-CoA,NADH:oxygen oxidoreductase (de-aromatizing)
R04007 16 Donor:hydrogen-peroxide oxidoreductase
R04035 16 Phosphoribosyl-ATP pyrophosphohydrolase
R04186 16 (S)-3-(Imidazol-5-yl)lactate:NADP+ oxidoreductase
R04199 16 2,3,4,5-Tetrahydrodipicolinate:NADP+ oxidoreductase
R04201 16 D-threo-2,4-diaminopentanoate:NADP+
oxidoreductase(phosphorylating)
R04209 16 1-(5-Phospho-D-ribosyl)-5-amino-4-imidazolecarboxylate
carboxy-lyase
R04265 16
R04279 16 2-Hydroxy-2-hydropyrone-4,6-dicarboxylate:NADP+ 6-oxidoreductase
R04286 16
2-Amino-4-hydroxy-6-(erythro-1,2,3-trihydroxypropyl)dihydropteridine
triphosphate lyase
R04289 16
R04419 16 5-Carboxymethyl-2-hydroxymuconic-semialdehyde:NADP+ oxidoreductase
R04445 16 L-1-Pyrroline-3-hydroxy-5-carboxylate:NADP+ oxidoreductase
R04531 16
UDPgalactose:beta-D-galactosyl-1,4-N-acetyl-D-glucosamine3-alpha-D-galactosyltransferase
R04532 16
CMP-N-acetylneuraminate:beta-D-galactosyl-1,4-N-acetyl-beta-D--glucosamine
alpha-2,6-N-acetylneuraminyltransferase
R04591 16 1-(5-Phosphoribosyl)-5-amino-4-carboxyimidazole:L-aspartate
ligase(ADP-forming)
R04599 16 3,4-Dihydroxy-L-phenylalanine:oxygen
4,5-oxidoreductase(recyclizing)
R04601 16 3,4-Dihydroxy-L-phenylalanine:oxygen
2,3-oxidoreductase(recyclizing)
R04620 16
2-Amino-4-hydroxy-6-(erythro-1,2,3-trihydroxypropyl)dihydropteridine
triphosphate phosphohydrolase (alkaline optimum)
R04638 16
R04639 16
2-Amino-4-hydroxy-6-(erythro-1,2,3-trihydroxypropyl)dihydropteridine
triphosphate 7,8-8,9-dihydrolase
R04640 16
N-(5'-Phospho-D-ribosylformimino)-5-amino-1-(5''-phospho-D-ribosyl)-4-imidazolecarboxamide
ketol-isomerase
R04688 16 2,5-Diaminohexanoate:NADP+ oxidoreductase (deaminating)
R04776 16 Phenylacetyl-CoA:L-glutamine alpha-N-phenylacetyltransferase
R04777 16
R04786 16
R04883 16 3,4-Dihydroxymandelaldehyde:NADP+ oxidoreductase
R04917 16
R04998 16 beta-D-Glucosyl-2-coumarinate glucohydrolase
R05046 16 Formamidopyrimidine nucleoside triphosphate 7,8-8,9-dihydrolase
R05047 16
R05067 16
R05141 16 1,4-beta-D-Glucan glucohydrolase
R05176 16 ADP-D-glycero-D-manno-heptose 6-epimerase
R05264 16 biphenyl,NADH:oxygen oxidoreductase (2,3-hydroxylating)
R05288 16
R05291 16
R05293 16
cis-1,2-Dihydroxy-4-methylcyclohexa-3,5-diene-1-carboxylate:NADP+oxidoreductase
(decarboxylating)
R05422 16
R05423 16
R05432 16
R05433 16
R05438 16
R05466 16 Deoxyamidinoproclavaminate,2-oxoglutarate:oxygen
oxidoreductase(3-hydroxylating)
R05494 16
R05542 16
R05622 16
R05640 16 Lanosterol,NADPH:oxygen oxidoreductase (14-methyl cleaving)
R05648 16
R05669 16
R05680 16 sn-Glycerol-1-phosphate:NADP 2-oxidoreductase
R05684 16 L-Idonate:NADP oxidoreductase
R05692 16 GDP-L-fucose:NADP+ 4-oxidoreductase (3,5-epimerizing)
R05701 16 Coniferyl aldehyde:NADP oxidoreductase
R05725 16 nitric oxide, NADPH2:oxygen oxidoreductase
R05790 16 alpha-D-mannosyl-3-phosphoglycerate phosphohydrolase
R05791 16 2-(beta-D-glucosyl)-sn-glycerol-3-phosphate phosphohydrolase
R06291 16 ent-kaur-16-ene,NADPH:oxygen oxidoreductase (hydroxylating)
R06367 16 perillic acid:CoA ligase (ADP-forming)
R06368 16 perillic acid:CoA ligase (AMP-forming)
R06377 16
R06379 16
R06381 16
R06400 16 (1S,4R)-1-hydroxy-2-oxolimonene, NADPH:oxygen oxidoreductase
R06501 16
R06512 16
R06583 16 4-coumarate:CoA ligase (AMP-forming)
R06846 16 L-quinate:NADP+ 3-oxidoreductase
R06858 16
R06894 16
R06918 16
R06919 16
R07000 16 Naphthalene, NADPH:oxygen oxidoreductase (RH-hydroxylating
or-epoxidizing)
R07001 16 Naphthalene, NADPH:oxygen oxidoreductase (RH-hydroxylating
or-epoxidizing)
R07009 16
R07010 16
R07059 16
R07060 16
R07139 16 lactaldehyde:NADP+ oxidoreductase
R07143 16 D-arabinitol:NADP+ oxidoreductase
R07144 16 D-arabinitol:NADP+ oxidoreductase
R07147 16 D-glucose:NADP+ 1-oxidoreductase
R07165 16 L-aspartate:NADP+ oxidoreductase (deaminating)
R07172 16 NADPH:oxygen oxidoreductase
R07181 16 hydrogen:NADP+ oxidoreductase
R07254 16 malonyl-CoA:4-coumaroyl-CoA malonyltransferase (cyclizing,
reducing)
R07262 16
R07404 16 5-amino-1-(5-phospho-D-ribosyl)imidazole:carbon-dioxide
ligase(ADP-forming)
R07407 16 L-aspartate:NADP+ oxidoreductase (deaminating)
R07418 16
R07423 16
R00105 17 ATP:NADH 2'-phosphotransferase
R02442 17 Naringenin,NADPH:oxygen oxidoreductase (3'-hydroxylating)
R02445 17 flavanone,2-oxoglutarate:oxygen oxidoreductase (dehydrating)
R02446 17 flavanone lyase (decyclizing)
R02997 17 Chlorogenate hydroloase
R03054 17 cinnamyl-alcohol:NADP+ oxidoreductase
R03192 17 UDP-N-acetylmuramate:NADP+ oxidoreductase
R03193 17 UDP-N-acetylmuramate:L-alanine ligase (ADP-forming)
R03398 17 GDP-6-deoxy-D-talose:NADP+ 4-oxidoreductase
R03399 17 GDP-6-deoxy-D-mannose:NADP+ 4-oxidoreductase
R03458 17 5-amino-6-(5-phosphoribitylamino)uracil:NADP+ 1'-oxidoreductase
R03471 17 ATP:4-amino-5-hydroxymethyl-2-methylpyrimidine
5-phosphotransferase
R03504 17
2-Amino-4-hydroxy-6-(D-erythro-1,2,3-trihydroxypropyl)-7,8-dihydropteridine
glycolaldehyde-lyase
R03574 17
UDPglucose:5,7,3',4'-tetrahydroxyflavone7-O-beta-D-glucosyltransferase
R03590 17 flavanone,2-oxoglutarate:oxygen oxidoreductase (dehydrating)
R03604 17 Syringin beta-D-glucosidase
R03605 17 UDPglucose:coniferyl-alcohol 4'-beta-D-glucosyltransferase
R03640 17 Eriodictyol,2-oxoglutarate:oxygen oxidoreductase (3-hydroxylating)
R03918 17 Sinapyl alcohol:NADP+ oxidoreductase
R03999 17 anthranilyl-CoA,NADH:oxygen oxidoreductase (de-aromatizing)
R04004 17 4-Coumaryl alcohol:NADP+ oxidoreductase
R04005 17 UDPglucose:coniferyl-alcohol 4'-beta-D-glucosyltransferase
R04006 17 4-Hydroxycinnamyl alcohol 4-D-glucoside beta-D-glucosidase
R04037 17 1-(5-phospho-D-ribosyl)-AMP 1,6-hydrolase
R04215 17 CTP:N-acylneuraminate cytidylyltransferase
R04266 17 CDP-3,6-dideoxy-D-glucose 2-epimerase
R04285 17 6-Lactoyl-5,6,7,8-tetrahydropterin:NADP+ 2'-oxidoreductase
R04621 17
R04668 17
R04669 17
R04743 17 (S)-Hydroxydecanoyl-CoA:NAD+ oxidoreductase
R04787 17
R04804 17 delta8,24-Cholestadien-3beta-ol delta7-delta8-isomerase
R04901 17 (2S)-flavan-4-ol:NADP+ 4-oxidoreductase
R04902 17 flavanone,NADPH:oxygen oxidoreductase
R04999 17
R05048 17 GTP 7,8-8,9-dihydrolase
R05349 17
R05350 17
R05357 17 Amidinoproclavaminate amidinohydrolase
R05412 17
R05546 17
R05639 17 4,4-dimethyl-5a-cholesta-8,24-dien-3b-ol:NADP+ D14-oxidoreductase
R05642 17
R05729 17 alkene,NADH:oxygen oxidoreductase
R05730 17 alkene,NADH:oxygen oxidoreductase
R06292 17 ent-Kaur-16-ene,NADPH:oxygen oxidoreductase (hydroxylating)
R06369 17 2-hydroxy-4-isopropenylcyclohexane-1-carboxyl-CoA hydro-lyase
R06383 17
R06385 17
R06394 17
R06537 17 flavonoid,NADPH:oxygen oxidoreductase (3'-hydroxylating)
R06556 17 flavanone lyase (decyclizing)
R06559 17 flavanone,NADPH:oxygen oxidoreductase
R06571 17 cinnamyl-alcohol:NADP+ oxidoreductase
R06792 17 apigenin,NADPH:oxygen oxidoreductase (isoflavanone-forming)
R06822 17
R06825 17
R07194 17 alkene,NADH:oxygen oxidoreductase
R07224 17 2',4,4',6'-tetrahydroxychalcone:oxygen oxidoreductase
R07405 17 5-carboxyamino-1-(5-phospho-D-ribosyl)imidazole carboxymutase
R07426 17
R00129 18
(6S)-beta-6-Hydroxy-1,4,5,6-tetrahydronicotinamide-adenine-dinucleotide
hydro-lyase (ATP-hydrolysing)
R01813 18 Tetrahydrobiopterin:NADP+ oxidoreductase
R02160 18 dihydroflavonol,2-oxoglutarate:oxygen oxidoreductase
R02220 18 2-Aminomuconate aminohydrolase
R02443 18 flavanone,NADPH:oxygen oxidoreductase
R02444 18 Naringenin,2-oxoglutarate:oxygen oxidoreductase (3-hydroxylating)
R02783 18 UDP-N-acetylmuramoyl-L-alanine:D-glutamate ligase(ADP-forming)
R02897 18 UDPglucose:flavanone 7-O-beta-D-glucosyltransferase
R03066 18
2-Amino-4-hydroxy-6-hydroxymethyl-7,8-dihydropteridine:4-aminobenzoate2-amino-4-hydroxydihydropteridine-6-methenyltransferase
R03124 18 Dihydrokaempferol,NADPH:oxygen oxidoreductase (3'-hydroxylating)
R03503 18
ATP:2-amino-4-hydroxy-6-hydroxymethyl-7,8-dihydropteridine6'-pyrophosphotransferase
R03565 18 UDPglucose:vitexin 2''-O-beta-D-glucosyltransferase
R03588 18
UDPglucose:5,7,3',4'-tetrahydroxyflavone7-O-beta-D-glucosyltransferase
R03589 18 UDPglucuronate:luteolin 7-O-glucuronosyltransferase
R03636 18 Leucocyanidin:NADP+ 4-oxidoreductase
R03637 18 taxifolin,NADH:oxygen oxidoreductase (8-hydroxylating)
R03638 18 taxifolin,NADPH:oxygen oxidoreductase (8-hydroxylating)
R03639 18 flavanone,NADPH:oxygen oxidoreductase
R03686 18 UDPglucose:isovitexin 2''-O-beta-D-glucosyltransferase
R04329 18
R04509 18 ATP:4-amino-2-methyl-5-phosphomethylpyrimidine phosphotransferase
R04526 18 UDP-apiose:apigenin
7-O-beta-D-glucoside2''-O-beta-D-apiofuranosyltransferase
R04671 18 4alpha-Methylcholesta-8-en-3beta-ol delta7-delta8-isomerase
R04744 18 (S)-Hydroxydecanoyl-CoA hydro-lyase
R04798 18
R05039 18 Pentahydroxyflavanone,2-oxoglutarate:oxygen
oxidoreductase(3-hydroxylating)
R05435 18
R05436 18
R05468 18
R05544 18
R05650 18
R05703 18 lanosterol D24-reductase
R05723 18 leucocyanidin,2-oxoglutarate:oxygen oxidoreductase
R06293 18 ent-Kaur-16-ene,NADPH:oxygen oxidoreductase (hydroxylating)
R06390 18
R06551 18 flavanone,2-oxoglutarate:oxygen oxidoreductase (dehydrating)
R06552 18
R06553 18
R06554 18
R06610 18 (2S)-flavan-4-ol:NADP+ 4-oxidoreductase
R06793 18 2,7,4'-trihydroxyisoflavanone hydro-lyase
R06821 18 malonyl-CoA:isoflavone-7-O-beta-D-glucoside
6''-O-malonyltransferase
R06826 18 UDP-L-rhamnose:apigenin
7-O-beta-D-glucoside2''-O-beta-L-rhamnosyltransferase
R07198 18 liquiritigenin,NADPH:oxygen oxidoreductase (licodione-forming)
R07225 18 2',3,4,4',6'-pentahydroxychalcone:oxygen oxidoreductase
R07280 18
R01793 19 NADH:6,7-dihydropteridine oxidoreductase
R01794 19 NADPH:6,7-dihydropteridine oxidoreductase
R01795 19 L-Phenylalanine,tetrahydrobiopterin:oxygen
oxidoreductase(4-hydroxylating)
R01812 19 5,6,7,8-Tetrahydrobiopterin:NADP+ oxidoreductase
R01814 19 L-Tryptophan,tetrahydrobiopterin:oxygen
oxidoreductase(5-hydroxylating)
R01815 19 L-Tyrosine,tetrahydrobiopterin:oxygen
oxidoreductase(3-hydroxylating)
R01816 19 Anthranilate,tetrahydrobiopterin:oxygen
oxidoreductase(3-hydroxylating)
R02156 19 quercetin:oxygen 2,3-oxidoreductase (decyclizing)
R02158 19 UDPglucose:flavonol 3-O-D-glucosyltransferase
R02221 19 Sinapate:CoA ligase (AMP-forming)
R02237 19 Tetrahydrofolate:L-glutamate gamma-ligase (ADP-forming)
R02436 19 Quercitrin 3-L-rhamnohydrolase
R02785 19 UDP-N-acetylmuramoyl-L-alanyl-D-glutamate:L-lysine
ligase(ADP-forming)
R02786 19 UDP-N-acetylmuramoyl-L-alanyl-D-glutamate:L-lysine
ligase(ADP-forming)
R02788 19
UDP-N-acetylmuramoyl-L-alanyl-D-glutamate:meso-2,6-diaminoheptanedioate
ligase (ADP-forming)
R02932 19 UDPglucose:isoflavone 7-O-beta-D-glucosyltransferase
R03067 19
2-Amino-4-hydroxy-6-hydroxymethyl-7,8-dihydropteridine-diphosphate:4-aminobenzoate2-amino-4-hydroxydihydropteridine-6-methenyltransferase
R03123 19 cis-3,4-leucopelargonidin:NADP+ 4-oxidoreductase
R03125 19 flavanone,NADPH:oxygen oxidoreductase
R03126 19 dihydroflavonol,2-oxoglutarate:oxygen oxidoreductase
R03310 19 5alpha-cholest-7-en-3beta-ol, NADH:oxygen 5-oxidoreductase
R03353 19 5alpha-Cholest-7-en-3beta-ol delta7-delta8-isomerase
R03794 19
(S)-2-Hydroxy-2-phenylacetate,tetrahydrobiopterin:oxygenoxidoreductase
(4-hydroxylating)
R03861 19 Sinapoyl-CoA:glucarolactone O-(hydroxycinnamoyl)transferase
R04151 19 (+)-cis-3,4-dihydrophenanthrene-3,4-diol:NAD+ 3,4-oxidoreductase
R04328 19
R04457 19
6,7-Dimethyl-8-(1-D-ribityl)lumazine:6,7-dimethyl-8-(1-D-ribityl)lumazine
2,3-butanediyltransferase
R04618 19 Malonyl-CoA:isoflavone-7-O-beta-D-glucoside
6''-O-malonyltransferase
R04753 19 trans-Dec-2-enoyl-CoA reductase
R05036 19 leucocyanidin,2-oxoglutarate:oxygen oxidoreductase
R05038 19 Leucodelphinidin:NADP+ 4-oxidoreductase
R05469 19
R05543 19
R06294 19 ent-Kaur-16-en-19-oate,NADPH:oxygen oxidoreductase (hydroxylating)
R06532 19 (2R,3S)-catechin:NADP+ 4-oxidoreductase
R06538 19 flavonoid,NADPH:oxygen oxidoreductase (3'-hydroxylating)
R06539 19 dihydroflavonol,2-oxoglutarate:oxygen oxidoreductase
R06540 19 leucocyanidin,2-oxoglutarate:oxygen oxidoreductase
R06606 19 formononetin,NADPH:oxygen oxidoreductase (2'-hydroxylating)
R06607 19 formononetin,NADPH:oxygen oxidoreductase (2'-hydroxylating)
R06810 19 UDP-glucose:flavonol 7-O-beta-D-glucosyltransferase
R06820 19
UDP-L-rhamnose:flavanone-7-O-glucoside2''-O-beta-L-rhamnosyltransferase
R06827 19
UDP-glucuronate:luteolin-7-O-beta-D-glucuronide2''-O-glucuronosyltransferase
R06829 19
UDP-L-rhamnose:flavanone-7-O-glucoside2''-O-beta-L-rhamnosyltransferase
R06960 19
R07211 19
L-phenylalanine,tetrahydrobiopterin:oxygenoxidoreductase(4-hydroxylating)
R07212 19
L-tyrosine,tetrahydrobiopterin:oxygenoxidoreductase(3-hydroxylating)
R07213 19
L-tryptophan,tetrahydrobiopterin:oxygenoxidoreductase(5-hydroxylating)
R07215 19 5alpha-cholest-7-en-3beta-ol, NADPH:oxygen 5-oxidoreductase
R07317 19 2,7,4'-trihydroxyisoflavanone hydro-lyase
R07366 19 leucocyanidin,2-oxoglutarate:oxygen oxidoreductase
R00066 20
6,7-Dimethyl-8-(1-D-ribityl)lumazine:6,7-dimethyl-8-(1-D-ribityl)lumazine
2,3-butanediyltransferase
R00936 20 5,6,7,8-Tetrahydrofolate:NAD+ oxidoreductase
R00939 20 5,6,7,8-Tetrahydrofolate:NADP+ oxidoreductase
R01451 20 Cholesterol:NAD+ delta7-oxidoreductase
R01456 20 Cholesterol:NADP+ delta7-oxidoreductase
R02235 20 Dihydrofolate:NAD+ oxidoreductase
R02236 20 Dihydrofolate:NADP+ oxidoreductase
R02238 20 Formate:dihydrofolate ligase (ADP-forming)
R02380 20 UDPglucose:sinapate D-glucosyltransferase
R02700 20 5-Hydroxy-L-tryptophan:2-oxoglutarate aminotransferase
R02701 20 5-Hydroxy-L-tryptophan decarboxy-lyase
R02702 20 5-hydroxy-L-tryptophan:oxygen 2,3-dioxygenase (indole-decyclizing)
R03311 20
R03962 20 2'-hydroxydihydrodaidzein:NADP+ 2-oxidoreductase
R04276 20 leucocyanidin,2-oxoglutarate:oxygen oxidoreductase
R04572 20
UDP-N-acetylmuramoyl-L-alanyl-D-glutamyl-L-lysine:alanyl-D-alanineligase
(ADP-forming)
R04573 20
UDP-N-acetylmuramoyl-L-alanyl-D-glutamyl-L-lysine:alanyl-D-alanineligase
(ADP-forming)
R04617 20
UDP-N-acetylmuramoyl-L-alanyl-D-glutamyl-meso-2,6-diaminoheptanedioate:D-alanyl-D-alanine
ligase(ADP-forming)
R04742 20 Decanoyl-CoA:acetyl-CoA C-acyltransferase
R04900 20 UDP-L-rhamnose:flavonol-3-O-D-glucoside L-rhamnosyltransferase
R05037 20 leucocyanidin,2-oxoglutarate:oxygen oxidoreductase
R06295 20 ent-Kaur-16-en-19-oate,NADPH:oxygen oxidoreductase (hydroxylating)
R06296 20 ent-Kaur-16-en-19-oate,NADPH:oxygen oxidoreductase (hydroxylating)
R06533 20 (2R,3S)-catechin:NADP+ 4-oxidoreductase
R06535 20 UDP-glucose:flavonol 3-O-D-glucosyltransferase
R06542 20 flavan-3-ol:NADP+ oxidoreductase
R06557 20 flavanone,NADPH:oxygen oxidoreductase
R06611 20 UDPglucose:flavonol 3-O-D-glucosyltransferase
R06615 20 (2R,3S)-catechin:NADP+ 4-oxidoreductase
R06797 20 malonyl-CoA:flavonol-3-O-beta-D-glucoside 6''-O-malonyltransferase
R06808 20 UDP-galactose:kaempferol 3-O-beta-D-galactosyltransferase
R06812 20 UDP-glucose:flavonol-3-O-glucoside
2''-O-beta-D-glucosyltransferase
R06814 20 UDP-D-xylose:flavonol-3-O-glycoside
2''-O-beta-D-xylosyltransferase
R06828 20
UDP-glucuronate:luteolin-7-O-beta-D-diglucuronide4'-O-glucuronosyltransferase
R06961 20
R00548 21 Riboflavin-5-phosphate phosphohydrolase (acid optimum)
R00549 21 ATP:riboflavin 5'-phosphotransferase
R00550 21 D-Glucose-1-phosphate:riboflavin 5'-phosphotransferase
R00937 21 5,6,7,8-Tetrahydrofolate:NAD+ oxidoreductase
R00940 21 5,6,7,8-Tetrahydrofolate:NADP+ oxidoreductase
R00941 21 10-formyltetrahydrofolate:NADP+ oxidoreductase
R00942 21 Tetrahydrofolate:L-glutamate gamma-ligase (ADP-forming)
R00943 21 Formate:tetrahydrofolate ligase (ADP-forming)
R00944 21 10-Formyltetrahydrofolate amidohydrolase
R00945 21 5,10-Methylenetetrahydrofolate:glycine hydroxymethyltransferase
R01221 21 glycine synthase
R01226 21
5,10-Methylenetetrahydrofolate:3-methyl-2-oxobutanoatehydroxymethyltransferase
R01452 21
R01453 21
R01454 21 Cholesterol:oxygen oxidoreductase (side-chain-cleaving)
R01457 21
R01459 21 Cholesterol:oxygen oxidoreductase
R01460 21 Cholesteryl-beta-D-glucoside glucohydrolase
R01463 21 Cholesterol,NADPH:oxygen oxidoreductase (7alpha-hydroxylating)
R01732 21 Riboflavin hydrolase
R02287 21 5-Formiminotetrahydrofolate:L-glutamate N-formiminotransferase
R02723 21
R02729 21 5-Formiminotetrahydrofolate:glycine N-formiminotransferase
R02908 21
5-Hydroxytryptamine:oxygenoxidoreductase(deaminating)(flavin-containing)
R02909 21 5-hydroxytryptamine:oxygen 2,3-dioxygenase (indole-decyclizing)
R02911 21 Acetyl-CoA:aralkylamine N-acetyltransferase
R03189 21 5-Formyltetrahydrofolate:L-glutamate N-formiminotransferase
R04325 21
10-Formyltetrahydrofolate:5'-phosphoribosylglycinamideformyltransferase
R04326 21
R04560 21
10-Formyltetrahydrofolate:5'-phosphoribosyl-5-amino-4-imidazolecarboxamide
formyltransferase
R04611 21
R04741 21 (S)-3-Hydroxydodecanoyl-CoA:NAD+ oxidoreductase
R04911 21 Aryl-formylamine amidohydrolase
R05707 21 reduced-riboflavin:NADP+ oxidoreductase
R06297 21 ent-Kaur-16-en-19-oate,NADPH:oxygen oxidoreductase (hydroxylating)
R06534 21 UDP-glucose:flavonol 3-O-D-glucosyltransferase
R06536 21 UDP-glucose:flavonol 3-O-D-glucosyltransferase
R06541 21 flavan-3-ol:NADP+ oxidoreductase
R06543 21 flavan-3-ol:NADP+ oxidoreductase
R06544 21
R06546 21
R06804 21 UDP-glucose:flavonol-3-O-glucoside
2''-O-beta-D-glucosyltransferase
R06811 21 UDP-D-xylose:flavonol-3-O-glycoside
2''-O-beta-D-xylosyltransferase
R06813 21
UDP-glucose:flavonol-3-O-beta-D-glucosyl-(1->2)-beta-D-glucoside2'''-O-beta-D-glucosyltransferase
R06817 21
malonyl-CoA:anthocyanidin-3-O-beta-D-glucoside6''-O-malonyltransferase
R06818 21
R06962 21
R06963 21
R07207 21 cholesterol,NADPH:oxygen oxidoreductase (24-hydroxylating)
R00160 22 FAD nucleotidohydrolase
R00161 22 ATP:FMN adenylyltransferase
R01218 22 5,10-methylenetetrahydrofolate:NAD+ oxidoreductase
R01220 22 5,10-methylenetetrahydrofolate:NADP+ oxidoreductase
R01224 22 5-Methyltetrahyfrofolate:(acceptor) oxidoreductase
R01225 22 5,10-Methylenetetrahydrofolate:D-alanine
2-hydroxymethyltransferase
R01653 22
R01654 22 10-Formyltetrahydrofolate:L-glutamate ligase (ADP-forming)
R01655 22 5,10-Methenyltetrahydrofolate 5-hydrolase(decyclizing)
R01669 22
5,10-Methylenetetrahydrofolate:deoxycytidylate5'-hydroxymethyltransferase
R01670 22 5,10-Methylenetetrahydrofolate:dCMP C-methyltransferase
R02101 22 5,10-Methylenetetrahydrofolate:dUMP C-methyltransferase
R02300 22
S-Aminomethyldihydrolipoylprotein:(6S)-tetrahydrofolateaminomethyltransferase
(ammonia-forming)
R02301 22 5-Formyltetrahydrofolate cyclo-ligase (ADP-forming)
R02302 22 5-Formiminotetrahydrofolate ammonia-lyase (cyclizing)
R02609 22 5beta-Cholestan-3-one:NADP+ 4,5-oxidoreductase
R02610 22 5alpha-cholestan-3-one:NADP+ delta7-oxidoreductase
R03723 22 (24R,24'R)-Fucosterol-epoxide acetaldehyde-lyase
R04170 22 (S)-3-Hydroxydodecanoyl-CoA hydro-lyase
R04263 22 cholest-5-ene-3beta,7alpha-diol:NAD+ 3-oxidoreductase
R04264 22 Cholest-5-ene-3beta,7alpha-diol:NAD+ 3-oxidoreductase
R04792 22
R04793 22
R04853 22 20alpha-Hydroxycholesterol,hydrogen-donor:oxygen
oxidoreductase(17-alpha-hydroxylating)
R04854 22 20alpha-Hydroxycholesterol:oxygen
oxidoreductase(side-chain-cleaving)
R04855 22 22beta-Hydroxycholesterol:oxygen
oxidoreductase(side-chain-cleaving)
R04903 22 5-Hydroxyindoleacetaldehyde:NAD+ oxidoreductase
R04904 22 5-Hydroxyindoleacetaldehyde:oxygen oxidoreductase
R04909 22 5-Hydroxykynurenamine decarboxy-lyase
R05341 22
R05705 22 FMNH2:NAD+ oxidoreductase
R05706 22 FMNH2:NADP+ oxidoreductase
R06322 22 (gibberellin-44),2-oxoglutarate:oxygen oxidoreductase
R06545 22
R06547 22
R06550 22
R06633 22
R06801 22
malonyl-CoA:anthocyanidin-3-O-beta-D-glucoside6''-O-malonyltransferase
R06802 22
R06805 22
UDP-glucose:flavonol-3-O-beta-D-glucosyl-(1->2)-beta-D-glucoside2'''-O-beta-D-glucosyltransferase
R06819 22 UDP-glucose:cyanidin 3-O-rutinoside 5-O-beta-D-glucosyltransferase
R06964 22
R06965 22
R07168 22 5-methyltetrahydrofolate:NAD+ oxidoreductase
R07208 22
(24S)-cholest-5-ene-3beta,24-diol,NADPH:oxygenoxidoreductase(7alpha-hydroxylating)
R00140 23
R00408 23 Succinate:(acceptor) oxidoreductase
R00807 23 Sucrose:(acceptor) 3-oxidoreductase
R00848 23 sn-Glycerol-3-phosphate:(acceptor) 2-oxidoreductase
R00924 23 Propanoyl-CoA:(acceptor) 2,3-oxidoreductase
R01175 23 Butanoyl-CoA:oxygen 2-oxidoreductase
R01222 23 5-Methyltetrahyfrofolate:(acceptor) oxidoreductase
R01257 23 (S)-Malate:(acceptor) oxidoreductase
R01567 23 ATP:thymidine 5'-phosphotransferase
R01568 23 ADP:thymidine 5'-phosphotransferase
R01569 23 Thymidylate 5'-phosphohydrolase
R01571 23 ATP:thymidine 5'-phosphotransferase
R01680 23 Lactose:(acceptor) 3-oxidoreductase
R01741 23 D-Gluconate:(acceptor) 2-oxidoreductase
R02092 23 dTDP diphosphohydrolase
R02094 23 ATP:dTMP phosphotransferase
R02205 23 L-Pipecolate:(acceptor) 1,6-oxidoreductase
R02487 23 Glutaryl-CoA:(acceptor) 2,3-oxidoreductase (decarboxylating)
R02661 23 2-Methylpropanoyl-CoA:(acceptor) 2,3-oxidoreductase
R02925 23 D-Sorbitol:(acceptor) 1-oxidoreductase
R03172 23 2-Methylbutanoyl-CoA:(acceptor) 2,3-oxidoreductase
R03294 23 trans-4-Hydroxy-L-proline:NAD+ oxidoreductase
R03534 23 2-Hydroxyglutarate:(acceptor) 2-oxidoreductase
R03777 23 Octanoyl-CoA:oxygen 2-oxidoreductase
R03856 23 trans-Dodec-2-enoyl-CoA reductase
R04095 23 3-Methylbutanoyl-CoA:(acceptor) 2,3-oxidoreductase
R04100 23 3-cis-Dodecenoyl-CoA delta3-cis-delta2-trans-isomerase
R04235 23 ATP:5-methyldeoxycytidine-5'-phosphate phosphotransferase
R04676 23 17alpha,20alpha-Dihydroxycholesterol:oxygen
oxidoreductase(side-chain-cleaving)
R04751 23 Hexanoyl-CoA:(acceptor) 2,3-oxidoreductase
R04754 23 Decanoyl-CoA:(acceptor) 2,3-oxidoreductase
R04817 23
7alpha-Hydroxy-5beta-cholestan-3-one:(acceptor)delta4-oxidoreductase
R04826 23
7alpha-hydroxycholest-4-en-3-one,NADPH:oxygenoxidoreductase(12alpha-hydroxylating)
R04908 23
5-Hydroxykynurenamine:oxygenoxidoreductase(deaminating)(flavin-containing)
R05488 23
R06323 23 (gibberellin-44),2-oxoglutarate:oxygen oxidoreductase
R06613 23 5,10-methylenetetrahydrofolate,FADH2:dUMP C-methyltransferase
R06803 23 UDP-glucose:pelargonidin
3-O-rutinoside5-O-beta-D-glucosyltransferase
R06806 23
4-coumaroyl-CoA:flavonol-3-O-[beta-D-glucosyl-(1->2)-beta-D-glucosyl-(1->2)-beta-D-glucoside]
6'''-O-4-coumaroyltransferase
R00139 24
R01570 24 Thymidine:orthophosphate deoxyribosyltransferase
R02093 24 ATP:nucleoside-diphosphate phosphatransferase
R02095 24 dTTP nucleotidohydrolase
R02096 24 dTTP:cytidine 5'-phosphotransferase
R02097 24 dTTP:uridine 5'-phosphotransferase
R03327 24 17alpha-Hydroxypregnenolone:NAD+ 3-oxidoreductase
R03328 24 17alpha-Hydroxypregnenolone:NADP+ 3-oxidoreductase
R03403 24 3beta-Hydroxyandrost-5-en-17-one acetaldehyde-lyase
R03735 24 (2S,3S)-2-Hydroxytridecane-1,2,3-tricarboxylate
oxaloacetate-lyase(CoA-acylating)
R03857 24 Lauroyl-CoA:(acceptor) 2,3-oxidoreductase
R03858 24 Lauroyl-CoA:acetyl-CoA C-acyltransferase
R03859 24 3-Hydroxytetradecane-1,3,4-tricarboxylate
2-oxoglutarate-lyase(CoA-acylating)
R04675 24 17alpha-Hydroxypregnenolone,hydrogen-donor:oxygen
oxidoreductase(21-hydroxylating)
R04783 24 3-Ketolactose galactohydrolase
R04818 24 3alpha,7alpha-Dihydroxy-5beta-cholestane:NAD+
oxidoreductase(B-specific)
R04819 24 3alpha,7alpha-Dihydroxy-5beta-cholestane:NADP+
oxidoreductase(B-specific)
R04823 24
7alpha,12alpha-Dihydroxy-5beta-cholestan-3-one:(acceptor)delta4-oxidoreductase
R06335 24
R06943 24
R01411 25 5-Methylcytosine aminohydrolase
R01412 25 Thymine,2-oxoglutarate:oxygen oxidoreductase (7-hydroxylating)
R01414 25 5,6-Dihydrothymine:NAD+ oxidoreductase
R01415 25 5,6-Dihydrothymine:NADP+ oxidoreductase
R01837 25 3beta-Hydroxyandrost-5-en-17-one:NAD+ 3-oxidoreductase
R01839 25 3beta-Hydroxyandrost-5-en-17-one:NADP+ 3-oxidoreductase
R01841 25 17alpha-Hydroxyprogesterone acetaldehyde-lyase
R02328 25 dTTP:alpha-D-glucose-1-phosphate thymidylyltransferase
R02329 25 dTTP:alpha-D-galactose-1-phosphate thymidylyltransferase
R03113 25
R03324 25 17alpha,20alpha-Dihydroxypregn-4-en-3-one:NAD+ 20-oxidoreductase
R03325 25 17alpha,20alpha-Dihydroxypregn-4-en-3-one:NADP+ 20-oxidoreductase
R03329 25 Steroid,reduced-adrenal-ferredoxin:oxygen
oxidoreductase(11-hydroxylating)
R03406 25 Androst-5-ene-3beta,17beta-diol:NAD+ oxidoreductase
R03407 25 Androst-5-ene-3beta,17beta-diol:NADP+ oxidoreductase
R03408 25
R04739 25 (S)-3-Hydroxytetradecanoyl-CoA:NAD+ oxidoreductase
R04806 25 5beta-cholestane-3alpha,7alpha-diol,NADPH:oxygen
oxidoreductase(26-hydroxylating)
R04824 25
3alpha,7alpha,12alpha-Trihydroxy-5beta-cholestane:NAD+oxidoreductase
(B-specific)
R04825 25
3alpha,7alpha,12alpha-Trihydroxy-5beta-cholestane:NADP+oxidoreductase
(B-specific)
R04849 25 11-Deoxycortisol delta5-delat4-isomerase
R04850 25 17alpha,21-Dihydroxypregnenolone:oxygen
oxidoreductase(11-hydroxylating)
R04851 25 11-Deoxycortisol delta5-delat4-isomerase
R06325 25
R06944 25
R07204 25
5beta-cholestane-3alpha,7alpha-diol,NADPH:oxygenoxidoreductase(12alpha-hydroxylating)
R01836 26 Testosterone:NAD+ oxidoreductase
R01838 26 Testosterone:NADP+ 17-oxidoreductase
R01840 26
R02499 26 Testosterone delta5-delat4-isomerase
R02500 26 Testosterone delta5-delat4-isomerase
R02771 26 dTDPglucose 4,6-hydro-lyase
R02840 26 Cortisol delta5-delat4-isomerase
R02842 26 Cortisol delta5-delat4-isomerase
R02983 26
R02984 26 dTDPglucose 4-epimerase
R03055 26 5,6-Dihydrothymine amidohydrolase
R03826 26 dTDP-D-galactose:NAD+ 6-oxidoreductase
R04678 26 16alpha-Hydroxyandrost-4-ene-3,17-dione delta5-delat4-isomerase
R04680 26 16alpha-Hydroxyandrost-4-ene-3,17-dione delta5-delat4-isomerase
R04740 26 (S)-3-Hydroxytetradecanoyl-CoA hydro-lyase
R04805 26
R04807 26
5beta-Cholestane-3alpha,7alpha,12alpha-triol,NADPH:oxygenoxidoreductase
(26-hydroxylating)
R05099 26 6-Oxohexanoate:NADP oxidoreductase
R06513 26
R07150 26 dTDP-D-galactose:NADP+ 6-oxidoreductase
R02501 27
R02502 27 UDPglucuronate beta-D-glucuronosyltransferase(acceptor-unspecific)
R02772 27
dTDP-4-acetamido-4,6-dideoxy-D-glucose:2-oxoglutarateaminotransferase
R02773 27 dTDP-4-amino-4,6-dideoxy-D-glucose:2-oxoglutarate aminotransferase
R02774 27 dTDP-4-dehydro-6-deoxy-D-glucose 3,5-epimerase
R02834 27 Cortisol:NAD+ 11-oxidoreductase
R02836 27 Cortisol:NADP+ 11-oxidoreductase
R02837 27 Acetyl-CoA:cortisol O-acetyltransferase
R02841 27
11beta,17alpha,21-Trihydroxy-5beta-pregnane-3,20-dione:NADP+delta4-oxidoreductase
R03507 27
5beta-Cholestane-3alpha,7alpha,12alpha,26-tetraol:NAD+26-oxidoreductase
R03989 27 trans-Tetradec-2-enoyl-CoA reductase
R03990 27 Tetradecanoyl-CoA:(acceptor) 2,3-oxidoreductase
R04506 27 3alpha,7alpha-Dihydroxy-5beta-cholestan-26-al:NAD+ oxidoreductase
R04666 27 3-Ureidoisobutyrate amidohydrolase
R04759 27
R05098 27
R05100 27
R05231 27 6-Hydroxyhexanoate:NADP+ oxidoreductase
R05283 27 6-Hydroxyhexanoate:NAD oxidoreductase
R05507 27
R05517 27
R05518 27
R05687 27 dTDP-4-keto-6-Deoxyglucose reductase
R06424 27
R06428 27
R06437 27
R06514 27
R00059 28 N-(6-Aminohexanoyl)-6-aminohexanoate amidohydrolase
R02351 28
R02776 28 dTDP-6-deoxy-L-talose:NADP+ 4-oxidoreductase
R02777 28 dTDP-6-deoxy-L-mannose:NADP+ 4-oxidoreductase
R02892 28 4,5alpha-dihydrocortisone:NADP+ delta4-oxidoreductase
R02893 28
17alpha,21-dihydroxy-5beta-pregnane-3,11,20-trione:NADP+delta4-oxidoreductase
R03278 28 trans-Cyclohexane-1,2-diol:NAD+ 1-oxidoreductase
R03506 28
3alpha,7alpha,12alpha-Trihydroxy-5beta-cholestan-26-al:NAD+26-oxidoreductase
R03750 28
R03751 28 epsilon-Caprolactone lactonohydrolase
R03991 28 myristoyl-CoA:acetylCoA C-myristoyltransferase
R04507 28 3alpha,7alpha-Dihydroxy-5beta-cholestanate:CoA ligase
(AMP-forming)
R04761 28
R04832 28 Urocortisol:NAD+ oxidoreductase (B-specific)
R04833 28 Urocortisol:NADP+ oxidoreductase (B-specific)
R05321 28 n-tetradecanoyl-CoA, NADPH2:O2 oxidoreductase [11-(E)
desaturating]
R05322 28 n-tetradecanoyl-CoA, NADH:O2 oxidoreductase [11-(Z) desaturating]
R05356 28 2-Hydroxy-cyclohexan-1-one amidohydrolase
R05526 28
R06423 28
R06429 28
R06430 28
R06438 28
R06440 28
R06443 28
R06631 28
R07216 28 n-tetradecanoyl-CoA,NADPH:O2 oxidoreductase [11-(E) desaturating]
R07217 28 n-tetradecanoyl-CoA,NADPH:O2 oxidoreductase [11-(Z) desaturating]
R02231 29 Cyclohexanone,NADPH:oxygen oxidoreductase
(6-hydroxylating1,2-lactonizing)
R02347 29 Estradiol-17alpha:NAD+ 17-oxidoreductase
R02349 29 Estradiol-17alpha:NADP+ 16-oxidoreductase
R02352 29 Estradiol-17beta:NAD+ 17-oxidoreductase
R02353 29 Estradiol-17beta:NADP+ 17-oxidoreductase
R02354 29
R02355 29
R02356 29
R02358 29 UDPglucuronate beta-D-glucuronosyltransferase(acceptor-unspecific)
R03087 29
R03279 29 trans-cyclohexane-1,2-diol:NAD+ 1-oxidoreductase
R03281 29 2-hydroxycyclohexan-1-one,NADPH:oxygen
2-oxidoreductase(1,2-lactonizing)
R03448 29 1,8-Diazacyclotetradecane-2,9-dione lactamhydrolase
R04547 29
R04580 29 3alpha,7alpha,12alpha-Trihydroxy-5beta-cholestanate:CoA
ligase(AMP-forming)
R04737 29 (S)-3-Hydroxyhexadecanoyl-CoA:NAD+ oxidoreductase
R04829 29 Urocortisone:NAD+ oxidoreductase (B-specific)
R04830 29 Urocortisone:NADP+ oxidoreductase (B-specific)
R04834 29 Cortol:NAD+ oxidoreductase
R05516 29
R05527 29
R06431 29
R06433 29
R06441 29
R06446 29
R06621 29
R06622 29
R02229 30 cyclohexanol:NAD+ oxidoreductase
R02232 30 (1-Hydroxycyclohexan-1-yl)acetyl-CoA cyclohexanone-lyase
R02233 30 Cyclohexylamine:oxygen oxidoreductase (deaminating)
R03088 30
R03089 30
R03090 30
R03091 30 UDPglucuronate beta-D-glucuronosyltransferase(acceptor-unspecific)
R04592 30
R04681 30 Estriol:NAD+ 17-oxidoreductase
R04682 30 Estriol:NADP+ 17-oxidoreductase
R04738 30 (S)-3-Hydroxyhexadecanoyl-CoA hydro-lyase
R04809 30
R04831 30 Cortolone:NAD+ oxidoreductase
R06434 30
R01278 31 trans-Hexadec-2-enoyl-CoA reductase
R01279 31 Palmitoyl-CoA:oxygen 2-oxidoreductase
R04683 31 UDPglucuronate beta-D-glucuronosyltransferase(acceptor-unspecific)
R04810 31
R04813 31
(24R,25R)-3alpha,7alpha,12alpha,24-tetrahydroxy-5beta-cholestanoyl-CoA
hydro-lyase
R05103 31
R06940 31
R06945 31
R01274 32 Palmitoyl-CoA hydrolase
R01277 32 hexadecanal:NAD+ oxidoreductase (CoA-acylating)
R01280 32 Palmitate:CoA ligase (AMP-forming)
R01281 32 Palmitoyl-CoA:L-serine C-palmitoyltransferase (decarboxylating)
R01927 32
R04092 32
R04811 32 Propanoyl-CoA:acetyl-CoA C-acyltransferase
R04812 32
R05771 32 N-cyclohexylformamide hydro-lyase
R01703 33 Hexadecanoate:hydrogen-peroxide oxidoreductase
R01704 33 Palmitaldehyde:NAD+ oxidoreductase
R01926 33
R01928 33 UDPgalactose:sphingosine 1-beta-galactosyltransferase
R02462 33 Hexadecanol:NAD+ oxidoreductase
R02463 33 hexadecanal:NADP+ delta2-oxidoreductase
R02464 33 Sphinganine-1-phosphate pamlmitaldehyde-lyase
R02978 33 Sphinganine:NADP+ 3-oxidoreductase
R02979 33
R03719 33 Propanoyl-CoA:acetyl-CoA C-acyltransferase
R04828 33 Chenodeoxyglycocholoyl-CoA:glycine N-choloyltransferase
R06516 33 sphinganine-1-phosphate palmitaldehyde-lyase
R06521 33 3-sn-phosphatidate phosphohydrolase
R02794 34 Cholate:CoA ligase (AMP-forming)
R02976 34 ATP:sphinganine 1-phosphotransferase
R03718 34 Choloyl-CoA:glycine N-choloyltransferase
R05104 34
R06520 34 3-sn-phosphatidate phosphohydrolase
R06525 34 Sphinganine, NADPH: oxygen oxidoreductase (4-hydroxylating)
R07296 34 choloyl-CoA hydrolase
R02792 35
3alpha,7alpha,12alpha-Trihydroxy-5beta-cholanate:NAD+7-oxidoreductase
R02793 35
3alpha,7alpha,12alpha-trihydroxy-5beta-cholanate:NADP+12-oxidoreductase
R02798 35
R05835 35 Glycocholate amidohydrolase
R07220 35 deoxycholate:FAD oxidoreductase (7alpha-dehydroxylating)
R03495 36 12beta-hydroxysteroid:NADP+ 12-oxidoreductase
R04252 36
R04486 36 Glycodeoxycholate amidohydrolase
R05836 36
R07295 36 deoxycholoyl-CoA hydrolase
