# Supplementary material for: Local and global modes of drug action in biochemical networks
Source: BMC Chem Biol. 2009 Apr 7;9:4. doi: 10.1186/1472-6769-9-4 (PMC2670818; doi:10.1186/1472-6769-9-4)
Supplement: Additional File 3 — Full set of metabolic drug scopes. This archive contains the full set of metabolic drug scopes for 276 drugs from the DrugBank database and four metabolic networks. Individual files in the archive are named according to the following nomenclature: DrugBank accession number of the drug, followed by "_hsa" for human or "_ref" for reference network, followed by "_i" for irreversible or "_r" for reversible network. [file 1472-6769-9-4-S3.zip › aprd00073_hsa_r.txt]

Expansion curve 
seeds: Oxygen H2O ATP ADP Orthophosphate
not identified: C01330 C00238 


 

compounds:
ID generation name

C00001 1 H2O
C00002 1 ATP
C00007 1 Oxygen
C00008 1 ADP
C00009 1 Orthophosphate
C00013 2 Pyrophosphate
C00020 2 AMP
C00027 2 H2O2
C00575 2 3',5'-Cyclic AMP
C00014 3 NH3
C00054 3 Adenosine 3',5'-bisphosphate
C00080 3 H+
C00119 3 5-Phospho-alpha-D-ribose 1-diphosphate
C00130 3 IMP
C00147 3 Adenine
C00212 3 Adenosine
C00704 3 O2.-
C01260 3 P1,P4-Bis(5'-adenosyl) tetraphosphate
C04307 3 P1,P2-Bis(5'-adenosyl) triphosphate
C06197 3 P1,P3-Bis(5'-adenosyl) triphosphate
C00081 4 ITP
C00104 4 IDP
C00117 4 D-Ribose 5-phosphate
C00144 4 GMP
C00262 4 Hypoxanthine
C00294 4 Inosine
C00620 4 alpha-D-Ribose 1-phosphate
C00655 4 Xanthosine 5'-phosphate
C02739 4 Phosphoribosyl-ATP
C04734 4 1-(5'-Phosphoribosyl)-5-formamido-4-imidazolecarboxamide
C00035 5 GDP
C00044 5 GTP
C00121 5 D-Ribose
C00199 5 D-Ribulose 5-phosphate
C00242 5 Guanine
C00301 5 ADP-ribose
C00385 5 Xanthine
C00387 5 Guanosine
C00700 5 XTP
C00942 5 3',5'-Cyclic GMP
C01762 5 Xanthosine
C03736 5 alpha-D-Ribose 5-phosphate
C00058 6 Formate
C00231 6 D-Xylulose 5-phosphate
C00366 6 Urate
C01261 6 P1,P4-Bis(5'-guanosyl) tetraphosphate
C04392 6 P1,P4-Bis(5'-xanthosyl) tetraphosphate
C04895 6 2-Amino-4-hydroxy-6-(erythro-1,2,3-trihydroxypropyl)dihydropteridinetriphosphate
C05922 6 Formamidopyrimidine nucleoside triphosphate
C00118 7 (2R)-2-Hydroxy-3-(phosphonooxy)-propanal
C00281 7 Sedoheptulose 7-phosphate
C00536 7 Triphosphate
C03684 7 6-Pyruvoyltetrahydropterin
C04874 7 2-Amino-4-hydroxy-6-(D-erythro-1,2,3-trihydroxypropyl)-7,8-dihydropteridine
C05382 7 D-Sedoheptulose 7-phosphate
C05923 7 2,5-Diaminopyrimidine nucleoside triphosphate
C06148 7 2,5-Diamino-6-(5'-triphosphoryl-3',4'-trihydroxy-2'-oxopentyl)-amino-4-oxopyrimidine
C00085 8 D-Fructose 6-phosphate
C00111 8 Glycerone phosphate
C00236 8 3-Phospho-D-glyceroyl phosphate
C00279 8 D-Erythrose 4-phosphate
C00447 8 Sedoheptulose 1,7-bisphosphate
C04244 8 6-Lactoyl-5,6,7,8-tetrahydropterin
C00092 9 D-Glucose 6-phosphate
C00093 9 sn-Glycerol 3-phosphate
C00095 9 D-Fructose
C00184 9 Glycerone
C00197 9 3-Phospho-D-glycerate
C00272 9 Tetrahydrobiopterin
C00275 9 D-Mannose 6-phosphate
C00352 9 D-Glucosamine 6-phosphate
C00354 9 D-Fructose 1,6-bisphosphate
C00665 9 beta-D-Fructose 2,6-bisphosphate
C01159 9 2,3-Bisphospho-D-glycerate
C05345 9 beta-D-Fructose 6-phosphate
C05378 9 beta-D-Fructose 1,6-bisphosphate
C00031 10 D-Glucose
C00116 10 Glycerol
C00159 10 D-Mannose
C00268 10 Dihydrobiopterin
C00329 10 D-Glucosamine
C00631 10 2-Phospho-D-glycerate
C00636 10 D-Mannose 1-phosphate
C00668 10 alpha-D-Glucose 6-phosphate
C00794 10 D-Sorbitol
C01094 10 D-Fructose 1-phosphate
C01172 10 beta-D-Glucose 6-phosphate
C01177 10 Inositol 1-phosphate
C01236 10 D-Glucono-1,5-lactone 6-phosphate
C02336 10 beta-D-Fructose
C03232 10 3-Phosphonooxypyruvate
C04006 10 1D-myo-Inositol 3-phosphate
C00074 11 Phosphoenolpyruvate
C00089 11 Sucrose
C00096 11 GDP-mannose
C00103 11 D-Glucose 1-phosphate
C00137 11 myo-Inositol
C00221 11 beta-D-Glucose
C00267 11 alpha-D-Glucose
C00345 11 6-Phospho-D-gluconate
C00577 11 D-Glyceraldehyde
C00597 11 3-Phosphoglycerate
C01083 11 alpha,alpha-Trehalose
C01096 11 Sorbitol 6-phosphate
C01225 11 sn-glycero-3-Phospho-1-inositol
C04063 11 D-myo-Inositol 3,4-bisphosphate
C04299 11 D-myo-Inositol 1,2-cyclic phosphate
C00011 12 CO2
C00022 12 Pyruvate
C00185 12 Cellobiose
C00191 12 D-Glucuronate
C00198 12 D-Glucono-1,5-lactone
C00208 12 Maltose
C00252 12 Isomaltose
C00258 12 D-Glycerate
C01222 12 GDP-4-dehydro-6-deoxy-D-mannose
C01243 12 1D-myo-Inositol 1,3,4-trisphosphate
C03546 12 myo-Inositol 4-phosphate
C15585 12 myo-Inositol phosphate
C00036 13 Oxaloacetate
C00065 13 L-Serine
C00133 13 D-Alanine
C00149 13 (S)-Malate
C00168 13 Hydroxypyruvate
C00169 13 Carbamoyl phosphate
C00186 13 (S)-Lactate
C00256 13 (R)-Lactate
C00325 13 GDP-L-fucose
C00900 13 2-Acetolactate
C01220 13 1D-myo-Inositol 1,4-bisphosphate
C01272 13 1D-myo-Inositol 1,3,4,5-tetrakisphosphate
C01353 13 Carbonic acid
C04477 13 1D-myo-Inositol 1,3,4,6-tetrakisphosphate
C06010 13 (S)-2-Acetolactate
C14830 13 GDP-4-keto-6-L-deoxygalactose
C00033 14 Acetate
C00041 14 L-Alanine
C00122 14 Fumarate
C00158 14 Citrate
C00222 14 3-Oxopropanoate
C00288 14 HCO3-
C00357 14 N-Acetyl-D-glucosamine 6-phosphate
C00402 14 D-Aspartate
C01005 14 O-Phospho-L-serine
C01146 14 2-Hydroxy-3-oxopropanoate
C01245 14 D-myo-Inositol 1,4,5-trisphosphate
C02218 14 2-Aminoacrylate
C02985 14 L-Fucose 1-phosphate
C05993 14 Acetyl adenylate
C00084 15 Acetaldehyde
C00140 15 N-Acetyl-D-glucosamine
C00164 15 Acetoacetate
C00227 15 Acetyl phosphate
C00311 15 Isocitrate
C00417 15 cis-Aconitate
C01019 15 6-Deoxy-L-galactose
C03794 15 N6-(1,2-Dicarboxyethyl)-AMP
C04256 15 N-Acetyl-D-glucosamine 1-phosphate
C06893 15 2-Deoxy-5-keto-D-gluconic acid 6-phosphate
C11555 15 1D-myo-Inositol 1,4,5,6-tetrakisphosphate
C00026 16 2-Oxoglutarate
C00049 16 L-Aspartate
C00418 16 (R)-Mevalonate
C00469 16 Ethanol
C00645 16 N-Acetyl-D-mannosamine
C00673 16 2-Deoxy-D-ribose 5-phosphate
C01061 16 4-Fumarylacetoacetate
C01089 16 (R)-3-Hydroxybutanoate
C01284 16 1D-myo-Inositol 1,3,4,5,6-pentakisphosphate
C01674 16 Chitobiose
C05379 16 Oxalosuccinate
C00025 17 L-Glutamate
C00099 17 beta-Alanine
C00270 17 N-Acetylneuraminate
C00438 17 N-Carbamoyl-L-aspartate
C01036 17 4-Maleylacetoacetate
C01042 17 N-Acetyl-L-aspartate
C01044 17 N-Formyl-L-aspartate
C01107 17 (R)-5-Phosphomevalonate
C01801 17 Deoxyribose
C04257 17 N-Acetyl-D-mannosamine 6-phosphate
C04520 17 1D-myo-Inositol 3,4,5,6-tetrakisphosphate
C00064 18 L-Glutamine
C00246 18 Butanoic acid
C00334 18 4-Aminobutanoate
C00337 18 (S)-Dihydroorotate
C00544 18 Homogentisate
C00624 18 N-Acetyl-L-glutamate
C01143 18 (R)-5-Diphosphomevalonate
C01165 18 L-Glutamate 5-semialdehyde
C01879 18 5-Oxoproline
C02238 18 5-Oxo-L-proline
C02642 18 3-Ureidopropionate
C03287 18 L-Glutamyl 5-phosphate
C03912 18 (S)-1-Pyrroline-5-carboxylate
C05665 18 beta-Aminopropion aldehyde
C06241 18 N-Acetylneuraminate 9-phosphate
C00077 19 L-Ornithine
C00129 19 Isopentenyl diphosphate
C00148 19 L-Proline
C00152 19 L-Asparagine
C00232 19 Succinate semialdehyde
C00295 19 Orotate
C00429 19 5,6-Dihydrouracil
C00555 19 4-Aminobutanal
C00986 19 1,3-Diaminopropane
C01179 19 3-(4-Hydroxyphenyl)pyruvate
C03090 19 5-Phosphoribosylamine
C00042 20 Succinate
C00082 20 L-Tyrosine
C00106 20 Uracil
C00134 20 Putrescine
C00235 20 Dimethylallyl diphosphate
C00327 20 L-Citrulline
C00437 20 N-Acetylornithine
C01103 20 Orotidine 5'-phosphate
C01157 20 trans-4-Hydroxy-L-proline
C05350 20 2-Hydroxy-3-(4-hydroxyphenyl)propenoate
C00079 21 L-Phenylalanine
C00105 21 UMP
C00299 21 Uridine
C00341 21 Geranyl diphosphate
C00355 21 3,4-Dihydroxy-L-phenylalanine
C00483 21 Tyramine
C02714 21 N-Acetylputrescine
C03406 21 N-(L-Arginino)succinate
C04281 21 L-1-Pyrroline-3-hydroxy-5-carboxylate
C15522 21 4a-Hydroxytetrahydrobiopterin
C00015 22 UDP
C00029 22 UDP-glucose
C00062 22 L-Arginine
C00067 22 Formaldehyde
C00075 22 UTP
C00166 22 Phenylpyruvate
C00448 22 trans,trans-Farnesyl diphosphate
C00475 22 Cytidine
C00822 22 Dopaquinone
C02505 22 2-Phenylacetamide
C03758 22 4-(2-Aminoethyl)-1,2-benzenediol
C03765 22 4-Hydroxyphenylacetaldehyde
C05332 22 Phenethylamine
C05936 22 N4-Acetylaminobutanal
C05947 22 L-erythro-4-Hydroxyglutamate
C00043 23 UDP-N-acetyl-D-glucosamine
C00052 23 UDP-D-galactose
C00055 23 CMP
C00063 23 CTP
C00086 23 Urea
C00132 23 Methanol
C00167 23 UDP-glucuronate
C00179 23 Agmatine
C00218 23 Methylamine
C00353 23 Geranylgeranyl diphosphate
C00533 23 Nitric oxide
C00601 23 Phenylacetaldehyde
C00642 23 4-Hydroxyphenylacetate
C00751 23 Squalene
C00940 23 2-Oxoglutaramate
C01035 23 4-Guanidinobutanoate
C01201 23 N(omega)-(ADP-D-ribosyl)-L-arginine
C02763 23 enol-Phenylpyruvate
C02946 23 4-Acetamidobutanoate
C03428 23 Presqualene diphosphate
C04043 23 3,4-Dihydroxyphenylacetaldehyde
C05852 23 2-Hydroxyphenylacetate
C05933 23 N-(omega)-Hydroxyarginine
C05938 23 L-4-Hydroxyglutamate semialdehyde
C05946 23 D-4-Hydroxy-2-oxoglutarate
C06198 23 P1,P4-Bis(5'-uridyl) tetraphosphate
C00112 24 CDP
C00128 24 CMP-N-acetylneuraminate
C00190 24 UDP-D-xylose
C00243 24 Lactose
C00446 24 alpha-D-Galactose 1-phosphate
C00611 24 N-Acetyllactosamine
C01054 24 (S)-2,3-Epoxysqualene
C01161 24 3,4-Dihydroxyphenylacetate
C01170 24 UDP-N-acetyl-D-mannosamine
C04501 24 N-Acetyl-alpha-D-glucosamine 1-phosphate
C07086 24 Phenylacetic acid
C00124 25 D-Galactose
C00349 25 2-Methyl-3-oxopropanoate
C01724 25 Lanosterol
C04886 25 alpha-N-Acetylneuraminyl-2,6-beta-D-galactosyl-1,4-N-acetyl-beta-D-glucosamine
C05396 25 Lactose 6-phosphate
C05983 25 Propinol adenylate
C06002 25 (S)-Methylmalonate semialdehyde
C00163 26 Propanoate
C00492 26 Raffinose
C01188 26 3-Hydroxy-2-methylpropanoate
C01205 26 (R)-3-Amino-2-methylpropanoate
C01235 26 1-alpha-D-Galactosyl-myo-inositol
C01697 26 Galactitol
C02170 26 Methylmalonate
C03284 26 L-3-Amino-isobutanoate
C05108 26 14-Demethyllanosterol
C05399 26 Melibiitol
C05400 26 Epimelibiose
C05401 26 3-beta-D-Galactosyl-sn-glycerol
C05402 26 Melibiose
C06001 26 (S)-3-Hydroxyisobutyrate
C11455 26 4,4-Dimethyl-5alpha-cholesta-8,14,24-trien-3beta-ol
C01582 27 Galactose
C01613 27 Stachyose
C05404 27 D-Gal alpha 1->6D-Gal alpha 1->6D-Glucose
C05437 27 Zymosterol
C05439 28 5alpha-Cholesta-7,24-dien-3beta-ol
C00249 42 Hexadecanoic acid
C02934 42 3-Dehydrosphinganine
C00836 43 Sphinganine
C01120 44 Sphinganine 1-phosphate
C00346 45 Ethanolamine phosphate
C00517 45 Hexadecanal
C00189 46 Ethanolamine
C00570 46 CDP-ethanolamine
C06124 46 Sphingosine 1-phosphate
C00319 47 Sphingosine

reactions:
ID generation name

R00004 2 Pyrophosphate phosphohydrolase
R00009 2 hydrogen-peroxide:hydrogen-peroxide oxidoreductase
R00085 2 ATP diphosphohydrolase
R00086 2 ATP phosphohydrolase (protein-secreting)
R00089 2 ATP pyrophosphate-lyase (cyclizing)
R00122 2 ATP pyrophosphohydrolase
R00127 2 ATP:AMP phosphotransferase
R00181 3 AMP aminohydrolase
R00183 3 Adenosine 5'-monophosphate phosphohydrolase
R00184 3 P1,P4-Bis(5'-adenosyl) tetraphosphate nucleotidohydrolase
R00185 3 ATP:adenosine 5'-phosphotransferase
R00186 3 (S)-Lactate adenylohydrolase
R00187 3 P1,P3-Bis(5'-adenosyl) triphosphate adenylohydrolase
R00188 3 Adenosine 3',5'-bisphosphate 3'(2')-phosphohydrolase
R00190 3 AMP:pyrophosphate phosphoribosyltransferase
R00191 3 Adenosine 3',5'-phosphate 5'-nucleotidohydrolase
R00275 3 Superoxide:superoxide oxidoreductase
R00720 4 Inosine 5'-triphosphate pyrophosphohydrolase
R00961 4 IDP diphosphohydrolase
R01049 4 ATP:D-ribose-5-phosphate pyrophosphotransferase
R01071 4 1-(5-Phospho-D-ribosyl)-ATP:pyrophosphate phosphoribosyl-transferase
R01126 4 Inosine 5'-monophosphate phosphohydrolase
R01127 4 IMP 1,2-hydrolase (decyclizing)
R01130 4 IMP:NAD+ oxidoreductase
R01132 4 IMP:pyrophosphate phosphoribosyltransferase
R01134 4 NADH:guanosine-5'-phosphate oxidoreductase(deaminating)
R01560 4 Adenosine aminohydrolase
R01561 4 Adenosine:orthophosphate ribosyltransferase
R00328 5 GDP phosphohydrolase
R00332 5 ATP:(d)GMP phosphotransferase
R00426 5 Guanosine 5'-triphosphate pyrophosphohydrolase
R00719 5 ITP diphosphohydrolase
R00722 5 ATP:nucleoside-diphosphate phosphatransferase
R01051 5 ATP:D-ribose 5-phosphotransferase
R01054 5 ADPribose ribophosphohydrolase
R01056 5 D-Ribose-5-phosphate ketol-isomerase
R01057 5 D-Ribose 1,5-phosphomutase
R01227 5 Guanosine 5'-monophosphate phosphohydrolase
R01229 5 GMP:pyrophosphate phosphoribosyltransferase
R01234 5 Guanosine 3',5'-cyclic phosphate 5'-nucleotidohydrolase
R01768 5 Xanthine:NAD+ oxidoreductase
R01769 5 Hypoxanthine:oxygen oxidoreductase
R01863 5 inosine:orthophosphate ribosyltransferase
R02142 5 XMP:pyrophosphate phosphoribosyltransferase
R02299 5 alpha-D-Ribose 1-phosphate 1,6-phosphomutase
R02719 5 Xanthosine 5'-phosphate phosphohydrolase
R02720 5 XTP pyrophosphohydrolase
R00330 6 ATP:nucleoside-diphosphate phosphatransferase
R00335 6 GTP phosphohydrolase (vesicle-releasing)
R00424 6 GTP 7,8-8,9-dihydrolase
R00428 6 GTP 7,8-8,9-dihydrolase
R00434 6 GTP pyrophosphate-lyase (cyclizing)
R01232 6 P1,P4-Bis(5'-nucleosyl)-tetraphosphate nucleotidohydrolase
R01529 6 D-Ribulose-5-phosphate 3-epimerase
R01676 6 Guanine aminohydrolase
R02103 6 xanthine:NAD+ oxidoreductase
R02107 6 Xanthine:oxygen oxidoreductase
R02147 6 guanosine:orthophosphate ribosyltransferase
R02297 6 Xanthosine:orthophosphate ribosyltransferase
R02805 6 P1,P4-Bis(5'-nucleosyl)-tetraphosphate nucleotidohydrolase
R01641 7 Sedoheptulose-7-phosphate:D-glyceraldehyde-3-phosphateglycolaldehyde transferase
R04286 7 2-Amino-4-hydroxy-6-(erythro-1,2,3-trihydroxypropyl)dihydropteridine triphosphate lyase
R04620 7 2-Amino-4-hydroxy-6-(erythro-1,2,3-trihydroxypropyl)dihydropteridine triphosphate phosphohydrolase (alkaline optimum)
R04639 7 2-Amino-4-hydroxy-6-(erythro-1,2,3-trihydroxypropyl)dihydropteridine triphosphate 7,8-8,9-dihydrolase
R05046 7 Formamidopyrimidine nucleoside triphosphate 7,8-8,9-dihydrolase
R07246 7 sedoheptulose-7-phosphate:D-glyceraldehyde-3-phosphateglycolaldehydetransferase
R01015 8 D-Glyceraldehyde-3-phosphate ketol-isomerase
R01061 8 D-Glyceraldehyde-3-phosphate:NAD+ oxidoreductase(phosphorylating)
R01827 8 Sedoheptulose-7-phosphate:D-glyceraldehyde-3-phosphateglyceronetransferase
R01843 8 ATP:Sedoheptulose 7-phosphate 1-phosphotransferase
R01845 8 Sedoheptulose 1,7-bisphosphate 1-phosphohydrolase
R01848 8 ITP:Sedoheptulose 7-phosphate 1-phosphotransferase
R04285 8 6-Lactoyl-5,6,7,8-tetrahydropterin:NADP+ 2'-oxidoreductase
R05048 8 GTP 7,8-8,9-dihydrolase
R07378 8 sedoheptulose-7-phosphate:D-glyceraldehyde-3-phosphateglyceronetransferase
R00756 9 ATP:D-fructose-6-phosphate 1-phosphotransferase
R00760 9 ATP:D-fructose 6-phosphotransferase
R00762 9 D-Fructose-1,6-bisphosphate 1-phosphohydrolase
R00763 9 D-Fructose-2,6-bisphosphate 2-phosphohydrolase
R00765 9 D-Glucosamine-6-phosphate ketol-isomerase(deaminating)
R00770 9 ITP:D-fructose-6-phosphate 1-phosphotransferase
R00771 9 D-Glucose-6-phosphate ketol-isomerase
R00772 9 D-Mannose-6-phosphate ketol-isomerase
R00842 9 sn-Glycerol-3-phosphate:NAD+ 2-oxidoreductase
R00876 9 ITP:D-hexose 6-phosphotransferase
R01010 9 Glycerone phosphate phosphohydrolase (alkaline optimum)
R01011 9 ATP:glycerone phosphotransferase
R01067 9 D-Fructose 6-phosphate:D-glyceraldehyde-3-phosphate glycolaldehydetransferase
R01068 9 D-Fructose-1,6-bisphosphate D-glyceraldehyde-3-phosphate-lyase
R01070 9 beta-D-fructose 1,6-bisphosphate D-glyceraldehyde-3-phosphate-lyase
R01512 9 ATP:3-phospho-D-glycerate 1-phosphotransferase
R01515 9 3-Phospho-D-glyceroyl phosphate phosphohydrolase
R01662 9 3-Phospho-D-glyceroyl phosphate 2,3-phosphomutase
R01813 9 Tetrahydrobiopterin:NADP+ oxidoreductase
R01829 9 Sedoheptulose 1,7-bisphosphate D-glyceraldehyde-3-phosphate-lyase
R01830 9 beta-D-Fructose 6-phosphate:D-glyceraldehyde-3-phosphateglycolaldehyde transferase
R00299 10 ATP:D-glucose 6-phosphotransferase
R00303 10 D-Glucose-6-phosphate phosphohydrolase
R00725 10 ITP:D-hexose 6-phosphotransferase
R00835 10 D-Glucose-6-phosphate:NADP+ 1-oxoreductase
R00840 10 1L-myo-Inositol-1-phosphate lyase (isomerizing)
R00847 10 ATP:glycerol 3-phosphotransferase
R00866 10 ATP:D-fructose 1-phosphotransferase
R00867 10 ATP:D-fructose 6-phosphotransferase
R00875 10 D-Glucitol:NAD+ 2-oxidoreductase
R01326 10 ATP:D-glucose 6-phosphotransferase
R01327 10 ITP:D-hexose 6-phosphotransferase
R01513 10 3-Phospho-D-glycerate:NAD+ 2-oxidoreductase
R01516 10 3-Phospho-D-glycerate 1,2-phosphomutase
R01518 10 2-Phospho-D-glycerate 2,3-phosphomutase
R01793 10 NADH:6,7-dihydropteridine oxidoreductase
R01818 10 D-Mannose 6-phosphate 1,6-phosphomutase
R01819 10 D-Mannose-6-phosphate ketol-isomerase
R01961 10 ATP:D-glucosamine phosphotransferase
R01964 10 ITP:D-hexose 6-phosphotransferase
R02731 10 D-Fructose-2,6-bisphosphate 2-phosphohydrolase
R02732 10 ATP:D-fructose-6-phosphate 2-phosphotransferase
R02740 10 alpha-D-Glucose 6-phosphate ketol-isomerase
R03321 10 beta-D-Glucose 6-phosphate ketol-isomerase
R03920 10 ATP:D-fructose 6-phosphotransferase
R04779 10 ATP:D-fructose-6-phosphate 1-phosphotransferase
R04780 10 beta-D-Fructose 1,6-bisphosphate 1-phosphohydrolase
R05804 10 ADP:D-glucose 6-phosphotransferase
R07324 10 1D-myo-inositol-3-phosphate lyase (isomerizing)
R00010 11 alpha,alpha-Trehalose glucohydrolase
R00658 11 2-Phospho-D-glucerate hydro-lyase
R00801 11 alpha-D-Glucoside glucohydrolase
R00883 11 GDP:D-mannose-1-phosphate guanylyltransferase
R00959 11 alpha-D-Glucose 1-phosphate 1,6-phosphomutase
R01036 11 Glycerol:NAD+ oxidoreductase
R01185 11 myo-Inositol 1-phosphate phosphahydrolase
R01187 11 1D-myo-Inositol 3-phosphate phosphahydrolase
R01600 11 ATP:D-glucose 6-phosphotransferase
R01786 11 ATP:D-glucose 6-phosphotransferase
R01787 11 alpha-D-Glucose:NADP+ 1-oxidoreductase
R01788 11 alpha-D-Glucose 6-phosphate phosphohydrolase
R02035 11 6-Phospho-D-glucono-1,5-lactone lactonohydrolase
R02568 11 D-Fructose 1-phosphate D-glyceraldehyde-3-phosphate-lyase
R02607 11 3-Phosphoglycerate:NAD+ 2-oxidoreductase
R02736 11 beta-D-Glucose-6-phosphate:NADP+ 1-oxoreductase
R02739 11 alpha-D-Glucose 6-phosphate ketol-isomerase
R02865 11 ATP:D-hexose 6-phosphotransferase
R02867 11 ITP:D-hexose 6-phosphotransferase
R03331 11 sn-Glycero-3-phospho-1-inositol inositolphosphohydrolase
R03333 11 1D-myo-Inositol-1,2-cyclic-phosphate 2-inositolphosphohydrolase
R04372 11 D-myo-Inositol-3,4-bisphosphate 4-phosphohydrolase
R00026 12 beta-D-Glucoside glucohydrolase
R00028 12 alpha-D-Glucoside glucohydrolase
R00200 12 ATP:pyruvate O2-phosphotransferase
R00430 12 GTP:pyruvate O2-phosphotransferase
R00724 12 ITP:pyruvate O2-phosphotransferase
R00802 12 alpha-D-Glucoside glucohydrolase
R00888 12 GDPmannose 4,6-hydro-lyase
R01184 12 myo-Inositol:oxygen oxidoreductase
R01186 12 myo-Inositol 4-phosphate phosphahydrolase
R01520 12 beta-D-Glucose:NAD+ 1-oxoreductase
R01528 12 6-Phospho-D-gluconate:NADP+ 2-oxidoreductase (decarboxylating)
R01602 12 alpha-D-Glucose 1-epimerase
R01718 12 Isomaltose 6-alpha-D-glucanohydrolase
R01752 12 D-Glyceraldehyde:NAD+ oxidoreductase
R03427 12 D-myo-Inositol 1,3,4-trisphosphate 1-phosphohydrolase
R07343 12 myo-inositol-phosphate phosphohydrolase
R00006 13 2-Acetolactate pyruvate-lyase (carboxylating)
R00132 13 Carbonic acid hydro-lyase
R00149 13 Carbon-dioxide:ammonia ligase(ADP-forming,carbamate-phosphorylating)
R00209 13 Pyruvate:NAD+ 2-oxidoreductase (CoA-acetylating)
R00214 13 (S)-Malate:NADP+ oxidoreductase(oxaloacetate-decarboxylating)
R00220 13 L-serine ammonia-lyase
R00226 13 (S)-2-Acetolactate pyruvate-lyase (carboxylating)
R00431 13 GTP:oxaloacetate carboxy-lyase (transphosphorylating)
R00703 13 (S)-Lactate:NAD+ oxidoreductase
R00704 13 (R)-Lactate:NAD+ oxidoreductase
R00726 13 ITP:oxaloacetate carboxy-lyase (transphosphorylating)
R01388 13 D-Glycerate:NADP+ 2-oxidoreductase
R03393 13 D-myo-Inositol-1,4-bisphosphate 1-phosphohydrolase
R03428 13 ATP:1D-myo-inositol-1,3,4-trisphosphate 5-phosphotransferase
R03429 13 ATP:1D-myo-inositol-1,3,4-trisphosphate 6-phosphotransferase
R03430 13 D-myo-Inositol 1,3,4,5-tetrakisphosphate 5-phosphohydrolase
R05692 13 GDP-L-fucose:NADP+ 4-oxidoreductase (3,5-epimerizing)
R05861 13 D-alanine:oxygen oxidoreductase (deaminating)
R07059 13 
R00227 14 Acetyl-CoA hydrolase
R00233 14 Malonyl-CoA carboxy-lyase
R00235 14 Acetate:CoA ligase (AMP-forming)
R00236 14 Acetyl adenylate:CoA ligase (AMP-forming)
R00238 14 Acetyl-CoA:acetyl-CoA C-acetyltransferase
R00342 14 (S)-malate:NAD+ oxidoreductase
R00344 14 Pyruvate:carbon-dioxide ligase (ADP-forming)
R00351 14 Citrate oxaloacetate-lyase ((pro-3S)-CH2COO- -> acetyl-CoA)
R00352 14 ATP:citrate oxaloacetate-lyase ((pro-3S)-CH2COO- ->acetyl-CoA)(ATP-dephosphorylating)
R00359 14 D-Aspartate:oxygen oxidoreductase (deaminating)
R00582 14 L-O-Phosphoserine phosphohydrolase
R00585 14 L-Serine:pyruvate aminotransferase
R00590 14 L-Serine hydro-lyase (deaminating)
R00705 14 3-Oxopropanoate:NAD+ oxidoreductase (decarboxylating,CoA-acetylating)
R01082 14 (S)-Malate hydro-lyase
R01394 14 Hydroxypyruvate ketol-isomerase
R01951 14 GTP:L-fucose-1-phosphate guanylyltransferase
R02058 14 Acetyl-CoA:D-glucosamine-6-phosphate N-acetyltransferase
R03394 14 D-myo-Inositol-1,4,5-trisphosphate 5-phosphohydrolase
R03433 14 ATP:1D-myo-inositol-1,4,5-trisphosphate 3-phosphotransferase
R03434 14 D-myo-Inositol 1,3,4,5-tetrakisphosphate 3-phosphohydrolase
R07060 14 
R00316 15 Acetate:CoA ligase (AMP-forming)
R00317 15 Acetyl phosphate phosphohydrolase
R00362 15 Citrate oxaloacetate-lyase ((pro-3S)-CH2COO- -->acetate)
R00710 15 Acetaldehyde:NAD+ oxidoreductase
R00742 15 Acetyl-CoA:carbon-dioxide ligase (ADP-forming)
R01083 15 N6-(1,2-Dicarboxyethyl)AMP AMP-lyase
R01201 15 ATP:N-acetyl-D-glucosamine 6-phosphotransferase
R01324 15 Citrate hydro-lyase
R01325 15 Citrate hydro-lyase
R01357 15 Acetoacetate:CoA ligase (AMP-forming)
R01975 15 (S)-3-Hydroxybutanoyl-CoA:NAD+ oxidoreductase
R01978 15 (S)-3-Hydroxy-3-methylglutaryl-CoA acetoacetyl-CoA-lyase(CoA-acetylating)
R02059 15 N-Acetyl-D-glucosamine-6-phosphate amidohydrolase
R02086 15 N-Acetyl-D-glucosamine 1-phosphate 1,6-phosphomutase
R03161 15 ATP:6-deoxy-L-galactose 1-phosphotransferase
R05378 15 2-Deoxy-5-keto-D-gluconic acid 6-phosphate Dihydroxyacetonephosphate-lyase
R05800 15 ATP:1D-myo-inositol-1,4,5-trisphosphate 6-phosphotransferase
R00022 16 
R00709 16 Isocitrate:NAD+ oxidoreductase (decarboxylating)
R00754 16 Ethanol:NAD+ oxidoreductase
R01066 16 2-Deoxy-D-ribose-5-phosphate acetaldehyde-lyase
R01135 16 IMP:L-aspartate ligase (GDP-forming)
R01207 16 N-Acyl-D-glucosamine 2-epimerase
R01360 16 (S)-3-Hydroxy-3-methylglutaryl-CoA acetoacetate-lyase
R01361 16 (R)-3-Hydroxybutanoate:NAD+ oxidoreductase
R01364 16 4-Fumarylacetoacetate fumarylhydrola
R01899 16 Isocitrate:NADP+ oxidoreductase (decarboxylating)
R01900 16 Isocitrate hydro-lyase
R02082 16 (R)-Mevalonate:NADP+ oxidoreductase (CoA acylating)
R02085 16 (S)-3-Hydroxy-3-methylglutaryl-CoA hydro-lyase
R03026 16 (S)-3-Hydroxybutanoyl-CoA hydro-lyase
R05801 16 ATP:1D-myo-inositol-1,4,5-trisphosphate 6-phosphotransferase
R00243 17 L-Glutamate:NAD+ oxidoreductase (deaminating)
R00258 17 L-Alanine:2-oxoglutarate aminotransferase
R00268 17 Oxalosuccinate:NADP+ oxidoreductase (decarboxylating)
R00355 17 L-Aspartate:2-oxoglutarate aminotransferase
R00488 17 N-Acetyl-L-aspartate amidohydrolase
R00489 17 L-Aspartate 1-carboxy-lyase
R00526 17 N-Formyl-L-aspartate amidohydrolase
R01171 17 Butanoyl-CoA:(acceptor) 2,3-oxidoreductase
R01397 17 Carbamoyl-phosphate:L-aspartate carbamoyltransferase
R01804 17 N-Acetylneuraminate pyruvate-lyase (pyruvate-phosphorylating)
R02245 17 ATP:(R)-mevalonate 5-phosphotransferase
R02705 17 ATP:N-acyl-D-mannosamine 6-phosphotransferase
R02750 17 
R03181 17 4-Maleylacetoacetate cis-trans-isomerase
R03479 17 ATP:1D-myo-inositol-3,4,5,6-tetrakisphosphate 1-phosphotransferase
R04138 17 3-Methylcrotonoyl-CoA:carbon-dioxide ligase (ADP-forming)
R04173 17 3-Phosphoserine:2-oxoglutarate aminotransferase
R05595 17 
R00239 18 ATP:L-glutamate 5-phosphotransferase
R00245 18 L-Glutamate 5-semialdehyde:NAD+ oxidoreductase
R00251 18 5-Oxoproline amidohydrolase (ATP-hydrolysing)
R00253 18 L-Glutamate:ammonia ligase (ADP-forming)
R00256 18 L-Glutamine amidohydrolase
R00259 18 Acetyl-CoA:L-glutamate N-acetyltransferase
R00261 18 L-Glutamate 1-carboxy-lyase
R00575 18 Carbon-dioxide:L-glutamine amido-ligase (ADP-forming,carbamate-phosphorylating)
R00707 18 L-1-Pyrroline-5-carboxylate:NAD+ oxidoreductase
R00768 18 L-Glutamine:D-fructose-6-phosphate aminotransferase (hexoseisomerizing)
R00904 18 beta-Aminopropion aldehyde:NAD+ oxidoreductase
R00905 18 N-Carbamoyl-beta-alanine amidohydrolase
R00908 18 3-Aminopropanoate:2-oxoglutarate aminotransferase
R01176 18 Butanoate:CoA ligase (AMP-forming)
R01177 18 Acetyl-CoA:acetyl-CoA C-acetyltransferase
R01231 18 Xanthosine-5'-phosphate:L-glutamine amido-ligase (AMP-forming)
R01993 18 (S)-Dihydroorotate amidohydrolase
R02519 18 Homogentisate:oxygen 1,2-oxidoreductase (decyclizing)
R03245 18 ATP:(R)-5-phosphomevalonate phosphotransferase
R04137 18 3-Hydroxyisopentyl-CoA hydro-lyase
R04435 18 N-Acetylneuraminate 9-phosphate pyruvate-lyase(pyruvate-phosphorylating)
R07304 18 5-oxo-L-proline amidohydrolase (ATP-hydrolysing)
R00578 19 L-aspartate:L-glutamine amido-ligase (AMP-forming)
R00667 19 L-Ornithine:2-oxo-acid aminotransferase
R01072 19 5-Phosphoribosylamine:pyrophosphate phosphoribosyltransferase(glutamate-amidating)
R01121 19 ATP:(R)-5-diphosphomevalonate carboxy-lyase (dehydrating)
R01248 19 L-Proline:NAD+ 5-oxidoreductase
R01648 19 4-Aminobutanoate:2-oxoglutarate aminotransferase
R01867 19 (S)-Dihydroorotate:oxygen oxidoreductase
R02269 19 5,6-Dihydrouracil amidohydrolase
R02521 19 4-Hydroxyphenylpyruvate:oxygen oxidoreductase(hydroxylating,decarboxylating)
R02549 19 4-aminobutanal:NAD+ 1-oxidoreductase
R03139 19 1,3-Diaminopropane:oxygen oxidoreductase (deaminating)(copper-containing)
R03313 19 L-Glutamate-5-semialdehyde:NADP+ 5-oxidoreductase (phosphorylationg)
R04748 19 (S)-Hydroxyhexanoyl-CoA:NAD+ oxidoreductase
R00669 20 N2-Acetyl-L-ornithine amidohydrolase
R00670 20 L-Ornithine carboxy-lyase
R00713 20 Succinate-semialdehyde:NAD+ oxidoreductase
R00734 20 L-Tyrosine:2-oxoglutarate aminotransferase
R00978 20 5,6-Dihydrouracil:NADP+ oxidoreductase
R01123 20 Isopentenyl-diphosphate delta3-delta2-isomerase
R01151 20 Putrescine:oxygen oxidoreductase (deaminating)
R01252 20 L-Proline,2-oxoglutarate:oxygen oxidoreductase (4-hydroxylating)
R01398 20 Carbamoyl-phosphate:L-ornithine carbamoyltransferase
R01870 20 Orotidine-5'-phosphate:pyrophosphate phosphoribosyltransferase
R03342 20 3-(4-Hydroxyphenyl)pyruvate keto-enol-isomerase
R04749 20 (S)-Hydroxyhexanoyl-CoA hydro-lyase
R00405 21 Succinate:CoA ligase (ADP-forming)
R00410 21 Succinyl-CoA:3-oxo-acid CoA-transferase
R00432 21 Succinate:CoA ligase (GDP-forming)
R00727 21 Succinate:CoA ligase (GDP-forming)
R00731 21 L-Tyrosine:oxygen oxidoreductase
R00736 21 L-Tyrosine carboxy-lyase
R00965 21 Orotidine-5'-phosphate carboxy-lyase
R01154 21 Acetyl-CoA:alkane-alpha,omega-diamine N-acetyltransferase
R01658 21 Dimethylallyl-diphosphate:isopentenyl-diphosphatedimethylallyltranstransferase
R01795 21 L-Phenylalanine,tetrahydrobiopterin:oxygen oxidoreductase(4-hydroxylating)
R01815 21 L-Tyrosine,tetrahydrobiopterin:oxygen oxidoreductase(3-hydroxylating)
R01876 21 Uridine:orthophosphate ribosyltransferase
R01954 21 L-Citrulline:L-aspartate ligase (AMP-forming)
R03291 21 trans-4-Hydroxy-L-proline:NAD+ 5-oxidoreductase
R06985 21 trans-Hex-2-enoyl-CoA reductase
R07212 21 L-tyrosine,tetrahydrobiopterin:oxygenoxidoreductase(3-hydroxylating)
R00155 22 UDP diphosphohydrolase
R00158 22 ATP:nucleoside-phosphate phosphotransferase
R00287 22 UDPglucose pyrophosphohydrolase
R00662 22 Uridine triphosphate pyrophosphohydrolase
R00694 22 L-Phenylalanine:2-oxoglutarate aminotransferase
R00698 22 Donor:hydrogen-peroxide oxidoreductase
R00699 22 L-Phenylalanine carboxy-lyase
R00829 22 Succinyl-CoA:acetyl-CoA C-acyltransferase
R00833 22 (R)-2-Methyl-3-oxopropanoyl-CoA CoA-carbonylmutase
R00963 22 Uridine 5'-monophosphate phosphohydrolase
R00964 22 ATP:uridine 5'-phosphotransferase
R00968 22 GTP:uridine 5'-phosphotransferase
R00970 22 ITP:uridine 5'-phosphotransferase
R01086 22 N-(L-Argininosuccinate) arginie-lyase
R01878 22 Cytidine aminohydrolase
R02003 22 Geranyl-diphosphate:isopentenyl-diphosphate geranyltrans-transferase
R02078 22 L-Tyrosine,L-dopa:oxygen oxidoreductase
R02080 22 3-Hydroxy-L-tyrosine carboxy-lyase
R02382 22 Tyramine:oxygen oxidoreductase(deaminating)(flavin-containing)
R02383 22 Monophenol,L-dopa:oxygen oxidoreductase
R04025 22 N-Acetylputrescine:oxygenoxidoreductase(deaminating)(flavin-containing)
R04444 22 L-1-Pyrroline-3-hydroxy-5-carboxylate:NAD+ oxidoreductase
R04747 22 Hexanoyl-CoA:acetyl-CoA C-acyltransferase
R07211 22 L-phenylalanine,tetrahydrobiopterin:oxygenoxidoreductase(4-hydroxylating)
R00156 23 ATP:nucleoside-diphosphate phosphatransferase
R00157 23 Uridine triphosphate:AMP phosphotransferase
R00159 23 UTP diphosphohydrolase
R00286 23 UDPglucose:NAD+ oxidoreductase
R00289 23 UTP:alpha-D-glucose-1-phosphate uridylyltransferase
R00291 23 UDPglucose 4-epimerase
R00414 23 UDP-N-acetyl-D-glucosamine 2-epimerase
R00415 23 UTP:N-acetyl-alpha-D-glucosamine-1-phosphate uridylyltransferase
R00511 23 Cytidine-5'-monophosphate phosphohydrolase
R00513 23 ATP:cytidine 5'-phosphotransferase
R00516 23 UTP:cytidine 5'-phosphotransferase
R00517 23 GTP:cytidine 5'-phosphotransferase
R00551 23 L-Arginine amidinohydrolase
R00557 23 L-Arginine,NADPH:oxygen oxidoreductase (nitric-oxide-forming)
R00558 23 L-Arginine,NADPH:oxygen oxidoreductase (nitric-oxide-forming)
R00566 23 L-Arginine carboxy-lyase
R00571 23 UTP:ammonia ligase(ADP-forming)
R00573 23 UTP:ammonia ligase(ADP-forming)
R00602 23 Hydorogen-peroxide:hydrogen-peroxide oxidoreductase
R00659 23 UTP:pyruvate O2-phosphotransferase
R00702 23 Farnesyl-diphosphate:farnesyl-diphosphate farnesyltransferase
R00769 23 UTP:D-fructose-6-phosphate 1-phosphotransferase
R00962 23 ITP:cytidine 5'-phosphotransferase
R00967 23 UTP:uridine 5'-phosphotransferase
R00969 23 P1,P4-Bis(5'-nucleosyl)-tetraphosphate nucleotidohydrolase
R01372 23 Phenylpyruvate:oxygen oxidoreductase (hydroxylating,decarboxylating)
R01375 23 L-Glutamine:phenylpyruvate aminotransferase
R01378 23 Phenylpyruvate keto-enol-isomerase
R01847 23 UTP:Sedoheptulose 7-phosphate 1-phosphotransferase
R01886 23 N(omega)-(ADP-D-ribosyl)-L-arginine ADPribosylhydrolase
R01989 23 L-Arginine:glycine amidinotransferase
R02061 23 trans,trans-Farnesyl-diphosphate:isopentenyl-diphosphatefarnesyltranstransferase
R02613 23 Phenethylamine:oxygen oxidoreductase (deaminating)(copper-containing)
R02695 23 4-Hydroxyphenylacetaldehyde:NAD+ oxidoreductase
R02765 23 (R)-2-Methyl-3-oxopropanoyl-CoA 2-epimerase
R04300 23 4-(2-Aminoethyl)-1,2-benzenediol:oxygenoxidoreductase(deaminating)(flavin-containing)
R04745 23 (S)-Hydroxyoctanoyl-CoA:NAD+ oxidoreductase
R05050 23 N4-Acetylaminobutanal:NAD+ oxidoreductase
R05051 23 L-erythro-4-Hydroxyglutamate:NAD+ oxidoreductase
R05052 23 L-erythro-4-Hydroxyglutamate:2-oxoglutarate aminotransferase
R06154 23 methylamine:oxygen oxidoreductase (deaminating) (copper-containing)
R06223 23 
R06941 23 (S)-3-hydroxyacyl-CoA:NAD+ oxidoreductase
R00111 24 N-(omega)-Hydroxyarginine,NADPH:oxygen oxidoreductase(nitric-oxide-forming)
R00416 24 UTP:N-acetyl-alpha-D-glucosamine-1-phosphate uridylyltransferase
R00420 24 UDP-N-acetyl-D-glucosamine 2-epimerase
R00503 24 UDPgalactose:D-glucose 4-beta-D-galactosyltransferase
R00512 24 ATP:CMP phosphotransferase
R00514 24 CDP diphosphohydrolase
R00569 24 CTP diphosphohydrolase
R00570 24 ATP:nucleoside-diphosphate phosphatransferase
R00572 24 CTP:pyruvate O2-phosphotransferase
R00767 24 CTP:D-fructose-6-phosphate 1-phosphotransferase
R00955 24 UDPglucose:alpha-D-galactose-1-phosphate uridylyltransferase
R01117 24 CTP:N-acylneuraminate cytidylyltransferase
R01157 24 Agmatine amidinohydrolase
R01205 24 UDPgalactose:N-acetyl-D-glucosamine 4-beta-D-galactosyltransferase
R01384 24 UDP-D-glucuronate carboxy-lyase
R01846 24 CTP:Sedoheptulose 7-phosphate 1-phosphotransferase
R01859 24 Propanoyl-CoA:carbon-dioxide ligase (ADP-forming)
R02536 24 Phenylacetaldehyde:NAD+ oxidoreductase
R02872 24 Presqualene diphosphate:farnesyl-diphosphate farnesyltransferase
R02874 24 Squalene,hydrogen-donor:oxygen oxidoreductase (2,3-epoxidizing)
R03300 24 3,4-Dihydroxyphenylacetaldehyde:NAD+ oxidoreductase
R04746 24 (S)-Hydroxyoctanoyl-CoA hydro-lyase
R06942 24 (3S)-3-hydroxyacyl-CoA hydro-lyase
R00922 25 2-Methyl-3-oxopropanoate:NAD+ oxidoreductase (CoA-propanoylating)
R00926 25 Propinol adenylate:CoA ligase (AMP-forming)
R00927 25 Propanoyl-CoA:acetyl-CoA C-acyltransferase
R00935 25 (S)-Methylmalonate semialdehyde:NAD+ oxidoreductase(CoA-propanoylating)
R01092 25 ATP:D-galactose 1-phosphotransferase
R01100 25 Lactose galactohydrolase
R01678 25 Lactose galactohydrolase
R01679 25 Lactose 6-phosphate galactohydrolase
R03199 25 (S)-2,3-Epoxysqualene mutase (cyclizing, lanosterol-forming)
R03776 25 trans-Oct-2-enoyl-CoA reductase
R04532 25 CMP-N-acetylneuraminate:beta-D-galactosyl-1,4-N-acetyl-beta-D--glucosamine alpha-2,6-N-acetylneuraminyltransferase
R05373 25 Methylmalonyl-CoA carboxy-lyase
R01093 26 D-Galactose:NAD+ 1-oxidoreductase
R01101 26 alpha-D-Glucoside glucohydrolase
R01103 26 Raffinose galactohydrolase
R01104 26 Galactosylglycerol galactohydrolase
R01194 26 1-alpha-D-Galactosyl-myo-inositol galactohydrolase
R01329 26 Epimelibiose galactohydrolase
R01354 26 Propanoate:CoA ligase (AMP-forming)
R02047 26 3-Hydroxy-2-methylpropanoate:NAD+ oxidoreductase
R02048 26 (R)-3-Amino-2-methylpropanoate:2-oxoglutarate aminotransferase
R02050 26 (R)-3-Amino-2-methylpropanoate:pyruvate aminotransferase
R02926 26 Melibiitol galactohydrolase
R03690 26 
R03778 26 Octanoyl-CoA:acetyl-CoA C-acyltransferase
R03869 26 (S)-Methylmalonate semialdehyde:NAD+ oxidoreductase
R03871 26 (S)-Methylmalonate semialdehyde:oxygen oxidoreductase
R04188 26 L-3-Amino-isobutanoate:2-oxoglutarate aminotransferase
R04203 26 (2S,3S)-3-hydroxy-2-methylbutanoyl-CoA:NAD+ oxidoreductase
R05066 26 3-Hydroxy-2-methylpropanoate:NAD+ oxidoreductase
R05640 26 Lanosterol,NADPH:oxygen oxidoreductase (14-methyl cleaving)
R03616 27 Galactosylglycerol galactohydrolase
R03634 27 
R04204 27 (2S,3S)-3-Hydroxy-2-methylbutanoyl-CoA hydro-liase
R04669 27 
R04743 27 (S)-Hydroxydecanoyl-CoA:NAD+ oxidoreductase
R05549 27 
R05639 27 4,4-dimethyl-5a-cholesta-8,24-dien-3b-ol:NADP+ D14-oxidoreductase
R03170 28 2-Methylbutanoyl-CoA:(acceptor) 2,3-oxidoreductase
R04744 28 (S)-Hydroxydecanoyl-CoA hydro-lyase
R04804 28 delta8,24-Cholestadien-3beta-ol delta7-delta8-isomerase
R04753 29 trans-Dec-2-enoyl-CoA reductase
R04742 30 Decanoyl-CoA:acetyl-CoA C-acyltransferase
R04741 31 (S)-3-Hydroxydodecanoyl-CoA:NAD+ oxidoreductase
R04170 32 (S)-3-Hydroxydodecanoyl-CoA hydro-lyase
R03856 33 trans-Dodec-2-enoyl-CoA reductase
R04100 33 3-cis-Dodecenoyl-CoA delta3-cis-delta2-trans-isomerase
R03858 34 Lauroyl-CoA:acetyl-CoA C-acyltransferase
R04739 35 (S)-3-Hydroxytetradecanoyl-CoA:NAD+ oxidoreductase
R04740 36 (S)-3-Hydroxytetradecanoyl-CoA hydro-lyase
R03989 37 trans-Tetradec-2-enoyl-CoA reductase
R03991 38 myristoyl-CoA:acetylCoA C-myristoyltransferase
R04737 39 (S)-3-Hydroxyhexadecanoyl-CoA:NAD+ oxidoreductase
R04738 40 (S)-3-Hydroxyhexadecanoyl-CoA hydro-lyase
R01278 41 trans-Hexadec-2-enoyl-CoA reductase
R01274 42 Palmitoyl-CoA hydrolase
R01280 42 Palmitate:CoA ligase (AMP-forming)
R01281 42 Palmitoyl-CoA:L-serine C-palmitoyltransferase (decarboxylating)
R02978 43 Sphinganine:NADP+ 3-oxidoreductase
R02976 44 ATP:sphinganine 1-phosphotransferase
R06520 44 3-sn-phosphatidate phosphohydrolase
R02464 45 Sphinganine-1-phosphate pamlmitaldehyde-lyase
R01468 46 ATP:ethanolamine O-phosphotransferase
R02038 46 CTP:ethanolamine-phosphate cytidylyltransferase
R06516 46 sphinganine-1-phosphate palmitaldehyde-lyase
R06870 46 Phosphoethanolamine phosphohydrolase
R01926 47 
R06521 47 3-sn-phosphatidate phosphohydrolase
