# Supplementary material for: Local and global modes of drug action in biochemical networks
Source: BMC Chem Biol. 2009 Apr 7;9:4. doi: 10.1186/1472-6769-9-4 (PMC2670818; doi:10.1186/1472-6769-9-4)
Supplement: Additional File 3 — Full set of metabolic drug scopes. This archive contains the full set of metabolic drug scopes for 276 drugs from the DrugBank database and four metabolic networks. Individual files in the archive are named according to the following nomenclature: DrugBank accession number of the drug, followed by "_hsa" for human or "_ref" for reference network, followed by "_i" for irreversible or "_r" for reversible network. [file 1472-6769-9-4-S3.zip › aprd00076_hsa_i.txt]

Expansion curve 
seeds: Oxygen H2O ATP L-Glutamate ADP Orthophosphate Dihydropteroate Dihydrofolate
not identified: C03541 


 

compounds:
ID generation name

C00001 1 H2O
C00002 1 ATP
C00007 1 Oxygen
C00008 1 ADP
C00009 1 Orthophosphate
C00025 1 L-Glutamate
C00415 1 Dihydrofolate
C00921 1 Dihydropteroate
C00011 2 CO2
C00013 2 Pyrophosphate
C00014 2 NH3
C00020 2 AMP
C00026 2 2-Oxoglutarate
C00027 2 H2O2
C00080 2 H+
C00334 2 4-Aminobutanoate
C00504 2 Folate
C00575 2 3',5'-Cyclic AMP
C02238 2 5-Oxo-L-proline
C03287 2 L-Glutamyl 5-phosphate
C00054 3 Adenosine 3',5'-bisphosphate
C00064 3 L-Glutamine
C00101 3 Tetrahydrofolate
C00119 3 5-Phospho-alpha-D-ribose 1-diphosphate
C00130 3 IMP
C00147 3 Adenine
C00169 3 Carbamoyl phosphate
C00212 3 Adenosine
C00232 3 Succinate semialdehyde
C00311 3 Isocitrate
C00704 3 O2.-
C01165 3 L-Glutamate 5-semialdehyde
C01353 3 Carbonic acid
C03912 3 (S)-1-Pyrroline-5-carboxylate
C04307 3 P1,P2-Bis(5'-adenosyl) triphosphate
C05379 3 Oxalosuccinate
C00042 4 Succinate
C00077 4 L-Ornithine
C00117 4 D-Ribose 5-phosphate
C00148 4 L-Proline
C00158 4 Citrate
C00262 4 Hypoxanthine
C00294 4 Inosine
C00417 4 cis-Aconitate
C00620 4 alpha-D-Ribose 1-phosphate
C00655 4 Xanthosine 5'-phosphate
C02739 4 Phosphoribosyl-ATP
C03090 4 5-Phosphoribosylamine
C04734 4 1-(5'-Phosphoribosyl)-5-formamido-4-imidazolecarboxamide
C09332 4 Tetrahydrofolyl-[Glu](2)
C00033 5 Acetate
C00036 5 Oxaloacetate
C00121 5 D-Ribose
C00134 5 Putrescine
C00144 5 GMP
C00199 5 D-Ribulose 5-phosphate
C00234 5 10-Formyltetrahydrofolate
C00327 5 L-Citrulline
C00385 5 Xanthine
C01157 5 trans-4-Hydroxy-L-proline
C01762 5 Xanthosine
C03736 5 alpha-D-Ribose 5-phosphate
C04677 5 1-(5'-Phosphoribosyl)-5-amino-4-imidazolecarboxamide
C00022 6 Pyruvate
C00035 6 GDP
C00049 6 L-Aspartate
C00058 6 Formate
C00084 6 Acetaldehyde
C00149 6 (S)-Malate
C00231 6 D-Xylulose 5-phosphate
C00242 6 Guanine
C00288 6 HCO3-
C00366 6 Urate
C00387 6 Guanosine
C00445 6 5,10-Methenyltetrahydrofolate
C00555 6 4-Aminobutanal
C00624 6 N-Acetyl-L-glutamate
C02714 6 N-Acetylputrescine
C04051 6 5-Amino-4-imidazolecarboxyamide
C05928 6 10-Formyltetrahydrofolyl L-glutamate
C05993 6 Acetyl adenylate
C00041 7 L-Alanine
C00044 7 GTP
C00065 7 L-Serine
C00074 7 Phosphoenolpyruvate
C00099 7 beta-Alanine
C00118 7 (2R)-2-Hydroxy-3-(phosphonooxy)-propanal
C00122 7 Fumarate
C00133 7 D-Alanine
C00143 7 5,10-Methylenetetrahydrofolate
C00152 7 L-Asparagine
C00164 7 Acetoacetate
C00186 7 (S)-Lactate
C00256 7 (R)-Lactate
C00281 7 Sedoheptulose 7-phosphate
C00438 7 N-Carbamoyl-L-aspartate
C00469 7 Ethanol
C00664 7 5-Formiminotetrahydrofolate
C00900 7 2-Acetolactate
C03406 7 N-(L-Arginino)succinate
C03479 7 5-Formyltetrahydrofolate
C05382 7 D-Sedoheptulose 7-phosphate
C05936 7 N4-Acetylaminobutanal
C06010 7 (S)-2-Acetolactate
C00037 8 Glycine
C00062 8 L-Arginine
C00085 8 D-Fructose 6-phosphate
C00111 8 Glycerone phosphate
C00168 8 Hydroxypyruvate
C00222 8 3-Oxopropanoate
C00236 8 3-Phospho-D-glyceroyl phosphate
C00279 8 D-Erythrose 4-phosphate
C00337 8 (S)-Dihydroorotate
C00418 8 (R)-Mevalonate
C00439 8 N-Formimino-L-glutamate
C00440 8 5-Methyltetrahydrofolate
C00447 8 Sedoheptulose 1,7-bisphosphate
C00631 8 2-Phospho-D-glycerate
C00673 8 2-Deoxy-D-ribose 5-phosphate
C00942 8 3',5'-Cyclic GMP
C01045 8 N-Formyl-L-glutamate
C01089 8 (R)-3-Hydroxybutanoate
C02218 8 2-Aminoacrylate
C02642 8 3-Ureidopropionate
C02946 8 4-Acetamidobutanoate
C03794 8 N6-(1,2-Dicarboxyethyl)-AMP
C04823 8 1-(5'-Phosphoribosyl)-5-amino-4-(N-succinocarboxamide)-imidazole
C04895 8 2-Amino-4-hydroxy-6-(erythro-1,2,3-trihydroxypropyl)dihydropteridinetriphosphate
C05922 8 Formamidopyrimidine nucleoside triphosphate
C00048 9 Glyoxylate
C00086 9 Urea
C00092 9 D-Glucose 6-phosphate
C00093 9 sn-Glycerol 3-phosphate
C00095 9 D-Fructose
C00179 9 Agmatine
C00184 9 Glycerone
C00197 9 3-Phospho-D-glycerate
C00258 9 D-Glycerate
C00275 9 D-Mannose 6-phosphate
C00295 9 Orotate
C00352 9 D-Glucosamine 6-phosphate
C00354 9 D-Fructose 1,6-bisphosphate
C00429 9 5,6-Dihydrouracil
C00430 9 5-Aminolevulinate
C00533 9 Nitric oxide
C00536 9 Triphosphate
C00581 9 Guanidinoacetate
C00665 9 beta-D-Fructose 2,6-bisphosphate
C01035 9 4-Guanidinobutanoate
C01107 9 (R)-5-Phosphomevalonate
C01146 9 2-Hydroxy-3-oxopropanoate
C01159 9 2,3-Bisphospho-D-glycerate
C01801 9 Deoxyribose
C03214 9 2-Amino-3-oxobutanoate
C03508 9 L-2-Amino-3-oxobutanoic acid
C03684 9 6-Pyruvoyltetrahydropterin
C03838 9 5'-Phosphoribosylglycinamide
C04751 9 1-(5-Phospho-D-ribosyl)-5-amino-4-imidazolecarboxylate
C04874 9 2-Amino-4-hydroxy-6-(D-erythro-1,2,3-trihydroxypropyl)-7,8-dihydropteridine
C05345 9 beta-D-Fructose 6-phosphate
C05378 9 beta-D-Fructose 1,6-bisphosphate
C05520 9 2-Amino-3-oxoadipate
C05923 9 2,5-Diaminopyrimidine nucleoside triphosphate
C05933 9 N-(omega)-Hydroxyarginine
C00031 10 D-Glucose
C00106 10 Uracil
C00160 10 Glycolate
C00357 10 N-Acetyl-D-glucosamine 6-phosphate
C00577 10 D-Glyceraldehyde
C00636 10 D-Mannose 1-phosphate
C00668 10 alpha-D-Glucose 6-phosphate
C00794 10 D-Sorbitol
C00931 10 Porphobilinogen
C01094 10 D-Fructose 1-phosphate
C01103 10 Orotidine 5'-phosphate
C01143 10 (R)-5-Diphosphomevalonate
C01172 10 beta-D-Glucose 6-phosphate
C01177 10 Inositol 1-phosphate
C01236 10 D-Glucono-1,5-lactone 6-phosphate
C02336 10 beta-D-Fructose
C03232 10 3-Phosphonooxypyruvate
C03373 10 Aminoimidazole ribotide
C04006 10 1D-myo-Inositol 3-phosphate
C04244 10 6-Lactoyl-5,6,7,8-tetrahydropterin
C04376 10 5'-Phosphoribosyl-N-formylglycinamide
C06148 10 2,5-Diamino-6-(5'-triphosphoryl-3',4'-trihydroxy-2'-oxopentyl)-amino-4-oxopyrimidine
C00096 11 GDP-mannose
C00103 11 D-Glucose 1-phosphate
C00105 11 UMP
C00116 11 Glycerol
C00129 11 Isopentenyl diphosphate
C00137 11 myo-Inositol
C00140 11 N-Acetyl-D-glucosamine
C00221 11 beta-D-Glucose
C00267 11 alpha-D-Glucose
C00272 11 Tetrahydrobiopterin
C00299 11 Uridine
C00345 11 6-Phospho-D-gluconate
C00597 11 3-Phosphoglycerate
C01005 11 O-Phospho-L-serine
C01024 11 Hydroxymethylbilane
C01096 11 Sorbitol 6-phosphate
C04256 11 N-Acetyl-D-glucosamine 1-phosphate
C04299 11 D-myo-Inositol 1,2-cyclic phosphate
C04640 11 2-(Formamido)-N1-(5'-phosphoribosyl)acetamidine
C00015 12 UDP
C00191 12 D-Glucuronate
C00198 12 D-Glucono-1,5-lactone
C00235 12 Dimethylallyl diphosphate
C00268 12 Dihydrobiopterin
C00645 12 N-Acetyl-D-mannosamine
C01051 12 Uroporphyrinogen III
C01222 12 GDP-4-dehydro-6-deoxy-D-mannose
C01225 12 sn-glycero-3-Phospho-1-inositol
C15585 12 myo-Inositol phosphate
C00043 13 UDP-N-acetyl-D-glucosamine
C00075 13 UTP
C00270 13 N-Acetylneuraminate
C00325 13 GDP-L-fucose
C00341 13 Geranyl diphosphate
C03263 13 Coproporphyrinogen III
C04257 13 N-Acetyl-D-mannosamine 6-phosphate
C14830 13 GDP-4-keto-6-L-deoxygalactose
C00029 14 UDP-glucose
C00063 14 CTP
C00448 14 trans,trans-Farnesyl diphosphate
C01079 14 Protoporphyrinogen IX
C01170 14 UDP-N-acetyl-D-mannosamine
C02985 14 L-Fucose 1-phosphate
C04501 14 N-Acetyl-alpha-D-glucosamine 1-phosphate
C06241 14 N-Acetylneuraminate 9-phosphate
C00052 15 UDP-D-galactose
C00112 15 CDP
C00128 15 CMP-N-acetylneuraminate
C00167 15 UDP-glucuronate
C00353 15 Geranylgeranyl diphosphate
C00751 15 Squalene
C02191 15 Protoporphyrin
C03428 15 Presqualene diphosphate
C00055 16 CMP
C00190 16 UDP-D-xylose
C00243 16 Lactose
C00446 16 alpha-D-Galactose 1-phosphate
C00611 16 N-Acetyllactosamine
C01054 16 (S)-2,3-Epoxysqualene
C00124 17 D-Galactose
C00475 17 Cytidine
C01724 17 Lanosterol
C04886 17 alpha-N-Acetylneuraminyl-2,6-beta-D-galactosyl-1,4-N-acetyl-beta-D-glucosamine
C05396 17 Lactose 6-phosphate
C01235 18 1-alpha-D-Galactosyl-myo-inositol
C01697 18 Galactitol
C05108 18 14-Demethyllanosterol
C05399 18 Melibiitol
C05401 18 3-beta-D-Galactosyl-sn-glycerol
C11455 18 4,4-Dimethyl-5alpha-cholesta-8,14,24-trien-3beta-ol
C01582 19 Galactose
C05437 19 Zymosterol
C05439 20 5alpha-Cholesta-7,24-dien-3beta-ol
C00249 34 Hexadecanoic acid
C02934 34 3-Dehydrosphinganine
C00836 35 Sphinganine
C01120 36 Sphinganine 1-phosphate
C00346 37 Ethanolamine phosphate
C00517 37 Hexadecanal
C00189 38 Ethanolamine
C00570 38 CDP-ethanolamine

reactions:
ID generation name

R00004 2 Pyrophosphate phosphohydrolase
R00009 2 hydrogen-peroxide:hydrogen-peroxide oxidoreductase
R00085 2 ATP diphosphohydrolase
R00086 2 ATP phosphohydrolase (protein-secreting)
R00089 2 ATP pyrophosphate-lyase (cyclizing)
R00122 2 ATP pyrophosphohydrolase
R00127 2 ATP:AMP phosphotransferase
R00239 2 ATP:L-glutamate 5-phosphotransferase
R00243 2 L-Glutamate:NAD+ oxidoreductase (deaminating)
R00261 2 L-Glutamate 1-carboxy-lyase
R02235 2 Dihydrofolate:NAD+ oxidoreductase
R02237 2 Tetrahydrofolate:L-glutamate gamma-ligase (ADP-forming)
R07304 2 5-oxo-L-proline amidohydrolase (ATP-hydrolysing)
R00132 3 Carbonic acid hydro-lyase
R00149 3 Carbon-dioxide:ammonia ligase(ADP-forming,carbamate-phosphorylating)
R00181 3 AMP aminohydrolase
R00183 3 Adenosine 5'-monophosphate phosphohydrolase
R00185 3 ATP:adenosine 5'-phosphotransferase
R00186 3 (S)-Lactate adenylohydrolase
R00188 3 Adenosine 3',5'-bisphosphate 3'(2')-phosphohydrolase
R00190 3 AMP:pyrophosphate phosphoribosyltransferase
R00191 3 Adenosine 3',5'-phosphate 5'-nucleotidohydrolase
R00245 3 L-Glutamate 5-semialdehyde:NAD+ oxidoreductase
R00253 3 L-Glutamate:ammonia ligase (ADP-forming)
R00256 3 L-Glutamine amidohydrolase
R00268 3 Oxalosuccinate:NADP+ oxidoreductase (decarboxylating)
R00275 3 Superoxide:superoxide oxidoreductase
R00707 3 L-1-Pyrroline-5-carboxylate:NAD+ oxidoreductase
R00709 3 Isocitrate:NAD+ oxidoreductase (decarboxylating)
R00936 3 5,6,7,8-Tetrahydrofolate:NAD+ oxidoreductase
R00937 3 5,6,7,8-Tetrahydrofolate:NAD+ oxidoreductase
R01648 3 4-Aminobutanoate:2-oxoglutarate aminotransferase
R03313 3 L-Glutamate-5-semialdehyde:NADP+ 5-oxidoreductase (phosphorylationg)
R00667 4 L-Ornithine:2-oxo-acid aminotransferase
R00713 4 Succinate-semialdehyde:NAD+ oxidoreductase
R00942 4 Tetrahydrofolate:L-glutamate gamma-ligase (ADP-forming)
R01049 4 ATP:D-ribose-5-phosphate pyrophosphotransferase
R01071 4 1-(5-Phospho-D-ribosyl)-ATP:pyrophosphate phosphoribosyl-transferase
R01072 4 5-Phosphoribosylamine:pyrophosphate phosphoribosyltransferase(glutamate-amidating)
R01126 4 Inosine 5'-monophosphate phosphohydrolase
R01127 4 IMP 1,2-hydrolase (decyclizing)
R01130 4 IMP:NAD+ oxidoreductase
R01132 4 IMP:pyrophosphate phosphoribosyltransferase
R01248 4 L-Proline:NAD+ 5-oxidoreductase
R01324 4 Citrate hydro-lyase
R01560 4 Adenosine aminohydrolase
R01561 4 Adenosine:orthophosphate ribosyltransferase
R01899 4 Isocitrate:NADP+ oxidoreductase (decarboxylating)
R01900 4 Isocitrate hydro-lyase
R00351 5 Citrate oxaloacetate-lyase ((pro-3S)-CH2COO- -> acetyl-CoA)
R00352 5 ATP:citrate oxaloacetate-lyase ((pro-3S)-CH2COO- ->acetyl-CoA)(ATP-dephosphorylating)
R00362 5 Citrate oxaloacetate-lyase ((pro-3S)-CH2COO- -->acetate)
R00405 5 Succinate:CoA ligase (ADP-forming)
R00670 5 L-Ornithine carboxy-lyase
R01051 5 ATP:D-ribose 5-phosphotransferase
R01056 5 D-Ribose-5-phosphate ketol-isomerase
R01057 5 D-Ribose 1,5-phosphomutase
R01231 5 Xanthosine-5'-phosphate:L-glutamine amido-ligase (AMP-forming)
R01252 5 L-Proline,2-oxoglutarate:oxygen oxidoreductase (4-hydroxylating)
R01325 5 Citrate hydro-lyase
R01398 5 Carbamoyl-phosphate:L-ornithine carbamoyltransferase
R01769 5 Hypoxanthine:oxygen oxidoreductase
R01863 5 inosine:orthophosphate ribosyltransferase
R02142 5 XMP:pyrophosphate phosphoribosyltransferase
R02299 5 alpha-D-Ribose 1-phosphate 1,6-phosphomutase
R02719 5 Xanthosine 5'-phosphate phosphohydrolase
R04560 5 10-Formyltetrahydrofolate:5'-phosphoribosyl-5-amino-4-imidazolecarboxamide formyltransferase
R00227 6 Acetyl-CoA hydrolase
R00235 6 Acetate:CoA ligase (AMP-forming)
R00236 6 Acetyl adenylate:CoA ligase (AMP-forming)
R00238 6 Acetyl-CoA:acetyl-CoA C-acetyltransferase
R00259 6 Acetyl-CoA:L-glutamate N-acetyltransferase
R00316 6 Acetate:CoA ligase (AMP-forming)
R00332 6 ATP:(d)GMP phosphotransferase
R00342 6 (S)-malate:NAD+ oxidoreductase
R00344 6 Pyruvate:carbon-dioxide ligase (ADP-forming)
R00355 6 L-Aspartate:2-oxoglutarate aminotransferase
R00710 6 Acetaldehyde:NAD+ oxidoreductase
R00833 6 (R)-2-Methyl-3-oxopropanoyl-CoA CoA-carbonylmutase
R00941 6 10-formyltetrahydrofolate:NADP+ oxidoreductase
R00943 6 Formate:tetrahydrofolate ligase (ADP-forming)
R01134 6 NADH:guanosine-5'-phosphate oxidoreductase(deaminating)
R01151 6 Putrescine:oxygen oxidoreductase (deaminating)
R01154 6 Acetyl-CoA:alkane-alpha,omega-diamine N-acetyltransferase
R01227 6 Guanosine 5'-monophosphate phosphohydrolase
R01229 6 GMP:pyrophosphate phosphoribosyltransferase
R01529 6 D-Ribulose-5-phosphate 3-epimerase
R01654 6 10-Formyltetrahydrofolate:L-glutamate ligase (ADP-forming)
R01655 6 5,10-Methenyltetrahydrofolate 5-hydrolase(decyclizing)
R01768 6 Xanthine:NAD+ oxidoreductase
R02103 6 xanthine:NAD+ oxidoreductase
R02107 6 Xanthine:oxygen oxidoreductase
R02297 6 Xanthosine:orthophosphate ribosyltransferase
R04378 6 1-(5'-Phosphoribosyl)-5-amino-4-imidazolecarboxamide:pyrophosphatephosphoribosyltransferase
R00006 7 2-Acetolactate pyruvate-lyase (carboxylating)
R00200 7 ATP:pyruvate O2-phosphotransferase
R00209 7 Pyruvate:NAD+ 2-oxidoreductase (CoA-acetylating)
R00214 7 (S)-Malate:NADP+ oxidoreductase(oxaloacetate-decarboxylating)
R00220 7 L-serine ammonia-lyase
R00226 7 (S)-2-Acetolactate pyruvate-lyase (carboxylating)
R00258 7 L-Alanine:2-oxoglutarate aminotransferase
R00328 7 GDP phosphohydrolase
R00330 7 ATP:nucleoside-diphosphate phosphatransferase
R00410 7 Succinyl-CoA:3-oxo-acid CoA-transferase
R00432 7 Succinate:CoA ligase (GDP-forming)
R00489 7 L-Aspartate 1-carboxy-lyase
R00575 7 Carbon-dioxide:L-glutamine amido-ligase (ADP-forming,carbamate-phosphorylating)
R00578 7 L-aspartate:L-glutamine amido-ligase (AMP-forming)
R00703 7 (S)-Lactate:NAD+ oxidoreductase
R00704 7 (R)-Lactate:NAD+ oxidoreductase
R00742 7 Acetyl-CoA:carbon-dioxide ligase (ADP-forming)
R00754 7 Ethanol:NAD+ oxidoreductase
R01082 7 (S)-Malate hydro-lyase
R01218 7 5,10-methylenetetrahydrofolate:NAD+ oxidoreductase
R01397 7 Carbamoyl-phosphate:L-aspartate carbamoyltransferase
R01641 7 Sedoheptulose-7-phosphate:D-glyceraldehyde-3-phosphateglycolaldehyde transferase
R01676 7 Guanine aminohydrolase
R01954 7 L-Citrulline:L-aspartate ligase (AMP-forming)
R01975 7 (S)-3-Hydroxybutanoyl-CoA:NAD+ oxidoreductase
R01978 7 (S)-3-Hydroxy-3-methylglutaryl-CoA acetoacetyl-CoA-lyase(CoA-acetylating)
R02147 7 guanosine:orthophosphate ribosyltransferase
R02300 7 S-Aminomethyldihydrolipoylprotein:(6S)-tetrahydrofolateaminomethyltransferase (ammonia-forming)
R02302 7 5-Formiminotetrahydrofolate ammonia-lyase (cyclizing)
R02549 7 4-aminobutanal:NAD+ 1-oxidoreductase
R02765 7 (R)-2-Methyl-3-oxopropanoyl-CoA 2-epimerase
R04025 7 N-Acetylputrescine:oxygenoxidoreductase(deaminating)(flavin-containing)
R05861 7 D-alanine:oxygen oxidoreductase (deaminating)
R07246 7 sedoheptulose-7-phosphate:D-glyceraldehyde-3-phosphateglycolaldehydetransferase
R00233 8 Malonyl-CoA carboxy-lyase
R00335 8 GTP phosphohydrolase (vesicle-releasing)
R00424 8 GTP 7,8-8,9-dihydrolase
R00426 8 Guanosine 5'-triphosphate pyrophosphohydrolase
R00428 8 GTP 7,8-8,9-dihydrolase
R00430 8 GTP:pyruvate O2-phosphotransferase
R00431 8 GTP:oxaloacetate carboxy-lyase (transphosphorylating)
R00434 8 GTP pyrophosphate-lyase (cyclizing)
R00585 8 L-Serine:pyruvate aminotransferase
R00590 8 L-Serine hydro-lyase (deaminating)
R00658 8 2-Phospho-D-glucerate hydro-lyase
R00905 8 N-Carbamoyl-beta-alanine amidohydrolase
R00908 8 3-Aminopropanoate:2-oxoglutarate aminotransferase
R00945 8 5,10-Methylenetetrahydrofolate:glycine hydroxymethyltransferase
R01015 8 D-Glyceraldehyde-3-phosphate ketol-isomerase
R01061 8 D-Glyceraldehyde-3-phosphate:NAD+ oxidoreductase(phosphorylating)
R01066 8 2-Deoxy-D-ribose-5-phosphate acetaldehyde-lyase
R01083 8 N6-(1,2-Dicarboxyethyl)AMP AMP-lyase
R01086 8 N-(L-Argininosuccinate) arginie-lyase
R01135 8 IMP:L-aspartate ligase (GDP-forming)
R01221 8 glycine synthase
R01357 8 Acetoacetate:CoA ligase (AMP-forming)
R01360 8 (S)-3-Hydroxy-3-methylglutaryl-CoA acetoacetate-lyase
R01361 8 (R)-3-Hydroxybutanoate:NAD+ oxidoreductase
R01827 8 Sedoheptulose-7-phosphate:D-glyceraldehyde-3-phosphateglyceronetransferase
R01843 8 ATP:Sedoheptulose 7-phosphate 1-phosphotransferase
R01993 8 (S)-Dihydroorotate amidohydrolase
R02082 8 (R)-Mevalonate:NADP+ oxidoreductase (CoA acylating)
R02085 8 (S)-3-Hydroxy-3-methylglutaryl-CoA hydro-lyase
R02287 8 5-Formiminotetrahydrofolate:L-glutamate N-formiminotransferase
R02301 8 5-Formyltetrahydrofolate cyclo-ligase (ADP-forming)
R03026 8 (S)-3-Hydroxybutanoyl-CoA hydro-lyase
R03189 8 5-Formyltetrahydrofolate:L-glutamate N-formiminotransferase
R04559 8 1-(5'-Phosphoribosyl)-5-amino-4-(N-succinocarboxamide)-imidazoleAMP-lyase
R05050 8 N4-Acetylaminobutanal:NAD+ oxidoreductase
R07168 8 5-methyltetrahydrofolate:NAD+ oxidoreductase
R07378 8 sedoheptulose-7-phosphate:D-glyceraldehyde-3-phosphateglyceronetransferase
R00366 9 Aminoacetic acid:oxygen oxidoreductase (deaminating)
R00369 9 L-Alanine:glyoxylate aminotransferase
R00370 9 Acetyl-CoA:glycine C-acetyltransferase
R00371 9 Succinyl-CoA:glycine C-succinyl-transferase(decarboxylating)
R00551 9 L-Arginine amidinohydrolase
R00557 9 L-Arginine,NADPH:oxygen oxidoreductase (nitric-oxide-forming)
R00558 9 L-Arginine,NADPH:oxygen oxidoreductase (nitric-oxide-forming)
R00565 9 L-Arginine:glycine amidinotransferase
R00566 9 L-Arginine carboxy-lyase
R00705 9 3-Oxopropanoate:NAD+ oxidoreductase (decarboxylating,CoA-acetylating)
R00756 9 ATP:D-fructose-6-phosphate 1-phosphotransferase
R00760 9 ATP:D-fructose 6-phosphotransferase
R00763 9 D-Fructose-2,6-bisphosphate 2-phosphohydrolase
R00765 9 D-Glucosamine-6-phosphate ketol-isomerase(deaminating)
R00768 9 L-Glutamine:D-fructose-6-phosphate aminotransferase (hexoseisomerizing)
R00771 9 D-Glucose-6-phosphate ketol-isomerase
R00772 9 D-Mannose-6-phosphate ketol-isomerase
R00830 9 Succinyl-CoA:glycine C-succinyl-transferase(decarboxylating)
R00831 9 Succinyl-CoA:glycine C-succinyl-transferase(decarboxylating)
R00842 9 sn-Glycerol-3-phosphate:NAD+ 2-oxidoreductase
R01010 9 Glycerone phosphate phosphohydrolase (alkaline optimum)
R01067 9 D-Fructose 6-phosphate:D-glyceraldehyde-3-phosphate glycolaldehydetransferase
R01068 9 D-Fructose-1,6-bisphosphate D-glyceraldehyde-3-phosphate-lyase
R01070 9 beta-D-fructose 1,6-bisphosphate D-glyceraldehyde-3-phosphate-lyase
R01171 9 Butanoyl-CoA:(acceptor) 2,3-oxidoreductase
R01234 9 Guanosine 3',5'-cyclic phosphate 5'-nucleotidohydrolase
R01388 9 D-Glycerate:NADP+ 2-oxidoreductase
R01394 9 Hydroxypyruvate ketol-isomerase
R01512 9 ATP:3-phospho-D-glycerate 1-phosphotransferase
R01515 9 3-Phospho-D-glyceroyl phosphate phosphohydrolase
R01518 9 2-Phospho-D-glycerate 2,3-phosphomutase
R01662 9 3-Phospho-D-glyceroyl phosphate 2,3-phosphomutase
R01829 9 Sedoheptulose 1,7-bisphosphate D-glyceraldehyde-3-phosphate-lyase
R01830 9 beta-D-Fructose 6-phosphate:D-glyceraldehyde-3-phosphateglycolaldehyde transferase
R01845 9 Sedoheptulose 1,7-bisphosphate 1-phosphohydrolase
R01867 9 (S)-Dihydroorotate:oxygen oxidoreductase
R01989 9 L-Arginine:glycine amidinotransferase
R02245 9 ATP:(R)-mevalonate 5-phosphotransferase
R02269 9 5,6-Dihydrouracil amidohydrolase
R02750 9 
R04144 9 5-Phospho-D-ribosylamine:glycine ligase (ADP-forming)
R04286 9 2-Amino-4-hydroxy-6-(erythro-1,2,3-trihydroxypropyl)dihydropteridine triphosphate lyase
R04591 9 1-(5-Phosphoribosyl)-5-amino-4-carboxyimidazole:L-aspartate ligase(ADP-forming)
R04620 9 2-Amino-4-hydroxy-6-(erythro-1,2,3-trihydroxypropyl)dihydropteridine triphosphate phosphohydrolase (alkaline optimum)
R05046 9 Formamidopyrimidine nucleoside triphosphate 7,8-8,9-dihydrolase
R05595 9 
R00036 10 5-Aminolevulinate hydro-lyase(adding 5-aminolevulinate andcyclizing)
R00111 10 N-(omega)-Hydroxyarginine,NADPH:oxygen oxidoreductase(nitric-oxide-forming)
R00299 10 ATP:D-glucose 6-phosphotransferase
R00303 10 D-Glucose-6-phosphate phosphohydrolase
R00717 10 Glycolate:NAD+ oxidoreductase
R00762 10 D-Fructose-1,6-bisphosphate 1-phosphohydrolase
R00835 10 D-Glucose-6-phosphate:NADP+ 1-oxoreductase
R00840 10 1L-myo-Inositol-1-phosphate lyase (isomerizing)
R00866 10 ATP:D-fructose 1-phosphotransferase
R00867 10 ATP:D-fructose 6-phosphotransferase
R00875 10 D-Glucitol:NAD+ 2-oxidoreductase
R00978 10 5,6-Dihydrouracil:NADP+ oxidoreductase
R01011 10 ATP:glycerone phosphotransferase
R01157 10 Agmatine amidinohydrolase
R01177 10 Acetyl-CoA:acetyl-CoA C-acetyltransferase
R01513 10 3-Phospho-D-glycerate:NAD+ 2-oxidoreductase
R01516 10 3-Phospho-D-glycerate 1,2-phosphomutase
R01752 10 D-Glyceraldehyde:NAD+ oxidoreductase
R01818 10 D-Mannose 6-phosphate 1,6-phosphomutase
R01819 10 D-Mannose-6-phosphate ketol-isomerase
R01870 10 Orotidine-5'-phosphate:pyrophosphate phosphoribosyltransferase
R02058 10 Acetyl-CoA:D-glucosamine-6-phosphate N-acetyltransferase
R02059 10 N-Acetyl-D-glucosamine-6-phosphate amidohydrolase
R02270 10 Succinyl-CoA:glycine C-succinyl-transferase(decarboxylating)
R02731 10 D-Fructose-2,6-bisphosphate 2-phosphohydrolase
R02732 10 ATP:D-fructose-6-phosphate 2-phosphotransferase
R02740 10 alpha-D-Glucose 6-phosphate ketol-isomerase
R03245 10 ATP:(R)-5-phosphomevalonate phosphotransferase
R03321 10 beta-D-Glucose 6-phosphate ketol-isomerase
R03920 10 ATP:D-fructose 6-phosphotransferase
R04209 10 1-(5-Phospho-D-ribosyl)-5-amino-4-imidazolecarboxylate carboxy-lyase
R04285 10 6-Lactoyl-5,6,7,8-tetrahydropterin:NADP+ 2'-oxidoreductase
R04325 10 10-Formyltetrahydrofolate:5'-phosphoribosylglycinamideformyltransferase
R04326 10 
R04779 10 ATP:D-fructose-6-phosphate 1-phosphotransferase
R04780 10 beta-D-Fructose 1,6-bisphosphate 1-phosphohydrolase
R05048 10 GTP 7,8-8,9-dihydrolase
R05804 10 ADP:D-glucose 6-phosphotransferase
R07324 10 1D-myo-inositol-3-phosphate lyase (isomerizing)
R00084 11 Porphobilinogen ammonia-lyase (polymerizing)
R00475 11 (S)-2-Hydroxy-acid:oxygen 2-oxidoreductase
R00883 11 GDP:D-mannose-1-phosphate guanylyltransferase
R00959 11 alpha-D-Glucose 1-phosphate 1,6-phosphomutase
R00965 11 Orotidine-5'-phosphate carboxy-lyase
R01036 11 Glycerol:NAD+ oxidoreductase
R01121 11 ATP:(R)-5-diphosphomevalonate carboxy-lyase (dehydrating)
R01185 11 myo-Inositol 1-phosphate phosphahydrolase
R01187 11 1D-myo-Inositol 3-phosphate phosphahydrolase
R01201 11 ATP:N-acetyl-D-glucosamine 6-phosphotransferase
R01600 11 ATP:D-glucose 6-phosphotransferase
R01786 11 ATP:D-glucose 6-phosphotransferase
R01787 11 alpha-D-Glucose:NADP+ 1-oxidoreductase
R01788 11 alpha-D-Glucose 6-phosphate phosphohydrolase
R01813 11 Tetrahydrobiopterin:NADP+ oxidoreductase
R01876 11 Uridine:orthophosphate ribosyltransferase
R02035 11 6-Phospho-D-glucono-1,5-lactone lactonohydrolase
R02086 11 N-Acetyl-D-glucosamine 1-phosphate 1,6-phosphomutase
R02568 11 D-Fructose 1-phosphate D-glyceraldehyde-3-phosphate-lyase
R02607 11 3-Phosphoglycerate:NAD+ 2-oxidoreductase
R02736 11 beta-D-Glucose-6-phosphate:NADP+ 1-oxoreductase
R02739 11 alpha-D-Glucose 6-phosphate ketol-isomerase
R02865 11 ATP:D-hexose 6-phosphotransferase
R03333 11 1D-myo-Inositol-1,2-cyclic-phosphate 2-inositolphosphohydrolase
R04173 11 3-Phosphoserine:2-oxoglutarate aminotransferase
R04463 11 5'-Phosphoribosylformylglycinamide:L-glutamine amido-ligase(ADP-forming)
R04639 11 2-Amino-4-hydroxy-6-(erythro-1,2,3-trihydroxypropyl)dihydropteridine triphosphate 7,8-8,9-dihydrolase
R04748 11 (S)-Hydroxyhexanoyl-CoA:NAD+ oxidoreductase
R00158 12 ATP:nucleoside-phosphate phosphotransferase
R00582 12 L-O-Phosphoserine phosphohydrolase
R00847 12 ATP:glycerol 3-phosphotransferase
R00888 12 GDPmannose 4,6-hydro-lyase
R00963 12 Uridine 5'-monophosphate phosphohydrolase
R00964 12 ATP:uridine 5'-phosphotransferase
R00968 12 GTP:uridine 5'-phosphotransferase
R01123 12 Isopentenyl-diphosphate delta3-delta2-isomerase
R01184 12 myo-Inositol:oxygen oxidoreductase
R01207 12 N-Acyl-D-glucosamine 2-epimerase
R01520 12 beta-D-Glucose:NAD+ 1-oxoreductase
R01528 12 6-Phospho-D-gluconate:NADP+ 2-oxidoreductase (decarboxylating)
R01602 12 alpha-D-Glucose 1-epimerase
R01793 12 NADH:6,7-dihydropteridine oxidoreductase
R03165 12 Hydroxymethylbilane hydro-lyase(cyclizing)
R03331 12 sn-Glycero-3-phospho-1-inositol inositolphosphohydrolase
R04208 12 2-(Formamido)-N1-(5-phosphoribosyl)acetamidine cyclo-ligase(ADP-forming)
R04749 12 (S)-Hydroxyhexanoyl-CoA hydro-lyase
R07343 12 myo-inositol-phosphate phosphohydrolase
R00155 13 UDP diphosphohydrolase
R00156 13 ATP:nucleoside-diphosphate phosphatransferase
R00157 13 Uridine triphosphate:AMP phosphotransferase
R00414 13 UDP-N-acetyl-D-glucosamine 2-epimerase
R00659 13 UTP:pyruvate O2-phosphotransferase
R00769 13 UTP:D-fructose-6-phosphate 1-phosphotransferase
R01658 13 Dimethylallyl-diphosphate:isopentenyl-diphosphatedimethylallyltranstransferase
R01804 13 N-Acetylneuraminate pyruvate-lyase (pyruvate-phosphorylating)
R01847 13 UTP:Sedoheptulose 7-phosphate 1-phosphotransferase
R02705 13 ATP:N-acyl-D-mannosamine 6-phosphotransferase
R03197 13 Uroporphyrinogen-III carboxy-lyase
R05692 13 GDP-L-fucose:NADP+ 4-oxidoreductase (3,5-epimerizing)
R06985 13 trans-Hex-2-enoyl-CoA reductase
R07059 13 
R00159 14 UTP diphosphohydrolase
R00289 14 UTP:alpha-D-glucose-1-phosphate uridylyltransferase
R00415 14 UTP:N-acetyl-alpha-D-glucosamine-1-phosphate uridylyltransferase
R00416 14 UTP:N-acetyl-alpha-D-glucosamine-1-phosphate uridylyltransferase
R00420 14 UDP-N-acetyl-D-glucosamine 2-epimerase
R00571 14 UTP:ammonia ligase(ADP-forming)
R00573 14 UTP:ammonia ligase(ADP-forming)
R00662 14 Uridine triphosphate pyrophosphohydrolase
R00967 14 UTP:uridine 5'-phosphotransferase
R01951 14 GTP:L-fucose-1-phosphate guanylyltransferase
R02003 14 Geranyl-diphosphate:isopentenyl-diphosphate geranyltrans-transferase
R03220 14 Coproporphyrinogen:oxygen oxidoreductase(decarboxylating)
R04435 14 N-Acetylneuraminate 9-phosphate pyruvate-lyase(pyruvate-phosphorylating)
R04747 14 Hexanoyl-CoA:acetyl-CoA C-acyltransferase
R07060 14 
R00286 15 UDPglucose:NAD+ oxidoreductase
R00287 15 UDPglucose pyrophosphohydrolase
R00291 15 UDPglucose 4-epimerase
R00569 15 CTP diphosphohydrolase
R00570 15 ATP:nucleoside-diphosphate phosphatransferase
R00572 15 CTP:pyruvate O2-phosphotransferase
R00702 15 Farnesyl-diphosphate:farnesyl-diphosphate farnesyltransferase
R00767 15 CTP:D-fructose-6-phosphate 1-phosphotransferase
R01117 15 CTP:N-acylneuraminate cytidylyltransferase
R01846 15 CTP:Sedoheptulose 7-phosphate 1-phosphotransferase
R02061 15 trans,trans-Farnesyl-diphosphate:isopentenyl-diphosphatefarnesyltranstransferase
R03222 15 Protoporphyrinogen-IX:oxygen oxidoreductase
R04745 15 (S)-Hydroxyoctanoyl-CoA:NAD+ oxidoreductase
R06223 15 
R00503 16 UDPgalactose:D-glucose 4-beta-D-galactosyltransferase
R00512 16 ATP:CMP phosphotransferase
R00514 16 CDP diphosphohydrolase
R00955 16 UDPglucose:alpha-D-galactose-1-phosphate uridylyltransferase
R01205 16 UDPgalactose:N-acetyl-D-glucosamine 4-beta-D-galactosyltransferase
R01384 16 UDP-D-glucuronate carboxy-lyase
R02872 16 Presqualene diphosphate:farnesyl-diphosphate farnesyltransferase
R02874 16 Squalene,hydrogen-donor:oxygen oxidoreductase (2,3-epoxidizing)
R04746 16 (S)-Hydroxyoctanoyl-CoA hydro-lyase
R00511 17 Cytidine-5'-monophosphate phosphohydrolase
R01092 17 ATP:D-galactose 1-phosphotransferase
R01100 17 Lactose galactohydrolase
R01678 17 Lactose galactohydrolase
R01679 17 Lactose 6-phosphate galactohydrolase
R03199 17 (S)-2,3-Epoxysqualene mutase (cyclizing, lanosterol-forming)
R03776 17 trans-Oct-2-enoyl-CoA reductase
R04532 17 CMP-N-acetylneuraminate:beta-D-galactosyl-1,4-N-acetyl-beta-D--glucosamine alpha-2,6-N-acetylneuraminyltransferase
R00513 18 ATP:cytidine 5'-phosphotransferase
R00516 18 UTP:cytidine 5'-phosphotransferase
R00517 18 GTP:cytidine 5'-phosphotransferase
R01093 18 D-Galactose:NAD+ 1-oxidoreductase
R01104 18 Galactosylglycerol galactohydrolase
R01194 18 1-alpha-D-Galactosyl-myo-inositol galactohydrolase
R01878 18 Cytidine aminohydrolase
R02926 18 Melibiitol galactohydrolase
R03690 18 
R03778 18 Octanoyl-CoA:acetyl-CoA C-acyltransferase
R05640 18 Lanosterol,NADPH:oxygen oxidoreductase (14-methyl cleaving)
R03616 19 Galactosylglycerol galactohydrolase
R04669 19 
R04743 19 (S)-Hydroxydecanoyl-CoA:NAD+ oxidoreductase
R05639 19 4,4-dimethyl-5a-cholesta-8,24-dien-3b-ol:NADP+ D14-oxidoreductase
R04744 20 (S)-Hydroxydecanoyl-CoA hydro-lyase
R04804 20 delta8,24-Cholestadien-3beta-ol delta7-delta8-isomerase
R04753 21 trans-Dec-2-enoyl-CoA reductase
R04742 22 Decanoyl-CoA:acetyl-CoA C-acyltransferase
R04741 23 (S)-3-Hydroxydodecanoyl-CoA:NAD+ oxidoreductase
R04170 24 (S)-3-Hydroxydodecanoyl-CoA hydro-lyase
R03856 25 trans-Dodec-2-enoyl-CoA reductase
R04100 25 3-cis-Dodecenoyl-CoA delta3-cis-delta2-trans-isomerase
R03858 26 Lauroyl-CoA:acetyl-CoA C-acyltransferase
R04739 27 (S)-3-Hydroxytetradecanoyl-CoA:NAD+ oxidoreductase
R04740 28 (S)-3-Hydroxytetradecanoyl-CoA hydro-lyase
R03989 29 trans-Tetradec-2-enoyl-CoA reductase
R03991 30 myristoyl-CoA:acetylCoA C-myristoyltransferase
R04737 31 (S)-3-Hydroxyhexadecanoyl-CoA:NAD+ oxidoreductase
R04738 32 (S)-3-Hydroxyhexadecanoyl-CoA hydro-lyase
R01278 33 trans-Hexadec-2-enoyl-CoA reductase
R01274 34 Palmitoyl-CoA hydrolase
R01280 34 Palmitate:CoA ligase (AMP-forming)
R01281 34 Palmitoyl-CoA:L-serine C-palmitoyltransferase (decarboxylating)
R02978 35 Sphinganine:NADP+ 3-oxidoreductase
R02976 36 ATP:sphinganine 1-phosphotransferase
R02464 37 Sphinganine-1-phosphate pamlmitaldehyde-lyase
R06520 37 3-sn-phosphatidate phosphohydrolase
R02038 38 CTP:ethanolamine-phosphate cytidylyltransferase
R06870 38 Phosphoethanolamine phosphohydrolase
R01468 39 ATP:ethanolamine O-phosphotransferase
