# Supplementary material for: Local and global modes of drug action in biochemical networks
Source: BMC Chem Biol. 2009 Apr 7;9:4. doi: 10.1186/1472-6769-9-4 (PMC2670818; doi:10.1186/1472-6769-9-4)
Supplement: Additional File 3 — Full set of metabolic drug scopes. This archive contains the full set of metabolic drug scopes for 276 drugs from the DrugBank database and four metabolic networks. Individual files in the archive are named according to the following nomenclature: DrugBank accession number of the drug, followed by "_hsa" for human or "_ref" for reference network, followed by "_i" for irreversible or "_r" for reversible network. [file 1472-6769-9-4-S3.zip › aprd00076_ref_i.txt]

Expansion curve 
seeds: Oxygen H2O ATP L-Glutamate ADP Orthophosphate Dihydropteroate Dihydrofolate
not identified: C03541 


 

compounds:
ID generation name

C00001 1 H2O
C00002 1 ATP
C00007 1 Oxygen
C00008 1 ADP
C00009 1 Orthophosphate
C00025 1 L-Glutamate
C00415 1 Dihydrofolate
C00921 1 Dihydropteroate
C00011 2 CO2
C00013 2 Pyrophosphate
C00014 2 NH3
C00020 2 AMP
C00026 2 2-Oxoglutarate
C00027 2 H2O2
C00080 2 H+
C00081 2 ITP
C00104 2 IDP
C00217 2 D-Glutamate
C00334 2 4-Aminobutanoate
C00504 2 Folate
C00575 2 3',5'-Cyclic AMP
C01260 2 P1,P4-Bis(5'-adenosyl) tetraphosphate
C02238 2 5-Oxo-L-proline
C03287 2 L-Glutamyl 5-phosphate
C03618 2 L-threo-3-Methylaspartate
C03734 2 alpha-D-Glutamyl phosphate
C05359 2 e-
C05765 2 L-Glutamyl 1-phosphate
C07024 2 3'-Keto-3'-deoxy-ATP
C00054 3 Adenosine 3',5'-bisphosphate
C00058 3 Formate
C00064 3 L-Glutamine
C00101 3 Tetrahydrofolate
C00117 3 D-Ribose 5-phosphate
C00119 3 5-Phospho-alpha-D-ribose 1-diphosphate
C00130 3 IMP
C00147 3 Adenine
C00169 3 Carbamoyl phosphate
C00192 3 Hydroxylamine
C00212 3 Adenosine
C00232 3 Succinate semialdehyde
C00237 3 CO
C00282 3 Hydrogen
C00311 3 Isocitrate
C00433 3 2,5-Dioxopentanoate
C00536 3 Triphosphate
C00704 3 O2.-
C01010 3 Urea-1-carboxylate
C01165 3 L-Glutamate 5-semialdehyde
C01353 3 Carbonic acid
C01563 3 Carbamate
C01732 3 Mesaconate
C02237 3 5-Oxo-D-proline
C03741 3 (S)-4-Amino-5-oxopentanoate
C03912 3 (S)-1-Pyrroline-5-carboxylate
C04307 3 P1,P2-Bis(5'-adenosyl) triphosphate
C05361 3 Hydrazine
C05379 3 Oxalosuccinate
C05572 3 4-Oxoglutaramate
C05829 3 N-Carbamyl-L-glutamate
C06030 3 Methyloxaloacetate
C06701 3 Phosphonate
C07025 3 3'-Keto-3'-deoxy-AMP
C00042 4 Succinate
C00048 4 Glyoxylate
C00077 4 L-Ornithine
C00086 4 Urea
C00088 4 Nitrite
C00109 4 2-Oxobutanoate
C00121 4 D-Ribose
C00148 4 L-Proline
C00158 4 Citrate
C00199 4 D-Ribulose 5-phosphate
C00234 4 10-Formyltetrahydrofolate
C00262 4 Hypoxanthine
C00288 4 HCO3-
C00294 4 Inosine
C00301 4 ADP-ribose
C00417 4 cis-Aconitate
C00430 4 5-Aminolevulinate
C00620 4 alpha-D-Ribose 1-phosphate
C00655 4 Xanthosine 5'-phosphate
C00679 4 5-Dehydro-4-deoxy-D-glucarate
C00684 4 2-Dehydro-3-deoxy-L-arabinonate
C00697 4 Nitrogen
C00819 4 D-Glutamine
C00989 4 4-Hydroxybutanoic acid
C01151 4 D-Ribose 1,5-bisphosphate
C01417 4 Cyanate
C01818 4 Hyponitrite
C02405 4 Formyl phosphate
C02614 4 (S)-2-Methylmalate
C02739 4 Phosphoribosyl-ATP
C03090 4 5-Phosphoribosylamine
C03204 4 10-Formyldihydrofolate
C04734 4 1-(5'-Phosphoribosyl)-5-formamido-4-imidazolecarboxamide
C05360 4 Diimine
C05565 4 Hydantoin-5-propionate
C06029 4 L-threo-3-Methylmalate
C06059 4 Cyclic amidines
C06555 4 Biuret
C09332 4 Tetrahydrofolyl-[Glu](2)
C11500 4 5'-Dehydroadenosine
C11501 4 9-Riburonosyladenine
C00022 5 Pyruvate
C00033 5 Acetate
C00036 5 Oxaloacetate
C00037 5 Glycine
C00122 5 Fumarate
C00134 5 Putrescine
C00144 5 GMP
C00160 5 Glycolate
C00209 5 Oxalate
C00231 5 D-Xylulose 5-phosphate
C00244 5 Nitrate
C00266 5 Glycolaldehyde
C00309 5 D-Ribulose
C00327 5 L-Citrulline
C00385 5 Xanthine
C00445 5 5,10-Methenyltetrahydrofolate
C00490 5 Itaconate
C00515 5 D-Ornithine
C00545 5 L-Arabinonate
C00763 5 D-Proline
C00818 5 D-Glucarate
C00879 5 D-Galactarate
C00931 5 Porphobilinogen
C01035 5 4-Guanidinobutanoate
C01068 5 D-Ribitol 5-phosphate
C01112 5 D-Arabinose 5-phosphate
C01118 5 O-Succinyl-L-homoserine
C01146 5 2-Hydroxy-3-oxopropanoate
C01157 5 trans-4-Hydroxy-L-proline
C01182 5 D-Ribulose 1,5-bisphosphate
C01234 5 1-Aminocyclopropane-1-carboxylate
C01358 5 NH4OH
C01566 5 Cyanamide
C01685 5 D-Ribonate
C01762 5 Xanthosine
C01993 5 5'-Oxoinosine
C02170 5 Methylmalonate
C02341 5 trans-Aconitate
C02741 5 Phosphoribosyl-AMP
C03217 5 2-Hydroxy-3-oxoadipate
C03479 5 5-Formyltetrahydrofolate
C03736 5 alpha-D-Ribose 5-phosphate
C04322 5 3,4-Dihydro-2H-Pyrrole-2-carboxylate
C04677 5 1-(5'-Phosphoribosyl)-5-amino-4-imidazolecarboxamide
C05520 5 2-Amino-3-oxoadipate
C05928 5 10-Formyltetrahydrofolyl L-glutamate
C06554 5 Cyanuric acid
C11824 5 Cyclic amide
C15556 5 3,4-Dihydroxy-2-butanone 4-phosphate
C00035 6 GDP
C00041 6 L-Alanine
C00049 6 L-Aspartate
C00065 6 L-Serine
C00074 6 Phosphoenolpyruvate
C00084 6 Acetaldehyde
C00118 6 (2R)-2-Hydroxy-3-(phosphonooxy)-propanal
C00133 6 D-Alanine
C00143 6 5,10-Methylenetetrahydrofolate
C00149 6 (S)-Malate
C00163 6 Propanoate
C00186 6 (S)-Lactate
C00189 6 Ethanolamine
C00197 6 3-Phospho-D-glycerate
C00216 6 D-Arabinose
C00227 6 Acetyl phosphate
C00242 6 Guanine
C00256 6 (R)-Lactate
C00258 6 D-Glycerate
C00263 6 L-Homoserine
C00281 6 Sedoheptulose 7-phosphate
C00310 6 D-Xylulose
C00333 6 D-Galacturonate
C00349 6 2-Methyl-3-oxopropanoate
C00366 6 Urate
C00387 6 Guanosine
C00436 6 N-Carbamoylputrescine
C00474 6 Ribitol
C00497 6 (R)-Malate
C00533 6 Nitric oxide
C00555 6 4-Aminobutanal
C00581 6 Guanidinoacetate
C00624 6 N-Acetyl-L-glutamate
C00664 6 5-Formiminotetrahydrofolate
C00716 6 Serine
C00740 6 D-Serine
C00815 6 Citramalate
C00898 6 (R,R)-Tartaric acid
C00900 6 2-Acetolactate
C00940 6 2-Oxoglutaramate
C00988 6 2-Phosphoglycolate
C01024 6 Hydroxymethylbilane
C01045 6 N-Formyl-L-glutamate
C01110 6 5-Amino-2-oxopentanoic acid
C01114 6 L-Arabinono-1,4-lactone
C01127 6 4-Hydroxy-2-oxoglutarate
C01251 6 2-Hydroxybutane-1,2,4-tricarboxylate
C01380 6 Ethylene glycol
C01384 6 Maleic acid
C01667 6 Bacitracin
C01904 6 D-Arabitol
C01990 6 3-Oxalomalate
C02107 6 (S,S)-Tartaric acid
C02132 6 Acetylpyruvate
C02225 6 2-Methylcitrate
C02362 6 2-Oxosuccinamate
C02488 6 (R)-2-Ethylmalate
C02612 6 (R)-2-Methylmalate
C02630 6 2-Hydroxyglutarate
C02647 6 4-Guanidinobutanal
C02670 6 D-Glucuronolactone
C02714 6 N-Acetylputrescine
C02800 6 4,5-Dioxopentanoate
C03015 6 O-Carbamoyl-L-serine
C03214 6 2-Amino-3-oxobutanoate
C03440 6 cis-4-Hydroxy-D-proline
C03508 6 L-2-Amino-3-oxobutanoic acid
C03564 6 1-Pyrroline-2-carboxylate
C03600 6 Carboxymethyloxysuccinate
C03790 6 N-(Carboxymethyl)-D-alanine
C03794 6 N6-(1,2-Dicarboxyethyl)-AMP
C03826 6 2-Dehydro-3-deoxy-D-xylonate
C03838 6 5'-Phosphoribosylglycinamide
C03921 6 2-Dehydro-3-deoxy-D-glucarate
C03943 6 (2R,4S)-2,4-Diaminopentanoate
C03961 6 erythro-3-Hydroxy-L-aspartate
C03981 6 2-Hydroxyethylenedicarboxylate
C04051 6 5-Amino-4-imidazolecarboxyamide
C04210 6 N5-(L-1-Carboxyethyl)-L-ornithine
C04593 6 (2S,3R)-3-Hydroxybutane-1,2,3-tricarboxylate
C04823 6 1-(5'-Phosphoribosyl)-5-amino-4-(N-succinocarboxamide)-imidazole
C04896 6 5-(5-Phospho-D-ribosylaminoformimino)-1-(5-phosphoribosyl)-imidazole-4-carboxamide
C05281 6 5-Methylbarbiturate
C05382 6 D-Sedoheptulose 7-phosphate
C05405 6 L-Arabinono-1,5-lactone
C05406 6 (4S)-5-Hydroxy-2,4-dioxopentanoate
C05515 6 5-Ureido-4-imidazole carboxylate
C05939 6 Linatine
C05946 6 D-4-Hydroxy-2-oxoglutarate
C05983 6 Propinol adenylate
C05993 6 Acetyl adenylate
C06010 6 (S)-2-Acetolactate
C06033 6 Parapyruvate
C06244 6 Acetamide
C06366 6 Homospermidine
C06393 6 2,3-Diaminopropanoate
C11511 6 threo-3-Hydroxy-L-aspartate
C11631 6 9-Riburonosylhypoxanthine
C15699 6 gamma-L-Glutamylputrecine
C00044 7 GTP
C00062 7 L-Arginine
C00085 7 D-Fructose 6-phosphate
C00093 7 sn-Glycerol 3-phosphate
C00099 7 beta-Alanine
C00111 7 Glycerone phosphate
C00152 7 L-Asparagine
C00164 7 Acetoacetate
C00168 7 Hydroxypyruvate
C00181 7 D-Xylose
C00188 7 L-Threonine
C00191 7 D-Glucuronate
C00222 7 3-Oxopropanoate
C00236 7 3-Phospho-D-glyceroyl phosphate
C00259 7 L-Arabinose
C00279 7 D-Erythrose 4-phosphate
C00346 7 Ethanolamine phosphate
C00379 7 Xylitol
C00383 7 Malonate
C00402 7 D-Aspartate
C00437 7 N-Acetylornithine
C00438 7 N-Carbamoyl-L-aspartate
C00439 7 N-Formimino-L-glutamate
C00440 7 5-Methyltetrahydrofolate
C00441 7 L-Aspartate 4-semialdehyde
C00447 7 Sedoheptulose 1,7-bisphosphate
C00469 7 Ethanol
C00476 7 D-Lyxose
C00502 7 D-Xylonate
C00552 7 meso-Tartaric acid
C00558 7 D-Tagaturonate
C00577 7 D-Glyceraldehyde
C00631 7 2-Phospho-D-glycerate
C00652 7 D-Arabinono-1,4-lactone
C00673 7 2-Deoxy-D-ribose 5-phosphate
C00711 7 Malate
C00810 7 (R)-Acetoin
C00878 7 D-Arabinonate
C00887 7 Nitrous oxide
C00937 7 (R)-Lactaldehyde
C00979 7 O-Acetyl-L-serine
C00993 7 D-Alanyl-D-alanine
C01005 7 O-Phospho-L-serine
C01040 7 L-Gulono-1,4-lactone
C01042 7 N-Acetyl-L-aspartate
C01051 7 Uroporphyrinogen III
C01077 7 O-Acetyl-L-homoserine
C01102 7 O-Phospho-L-homoserine
C01159 7 2,3-Bisphospho-D-glycerate
C01187 7 3-Deoxy-D-manno-octulosonate
C01188 7 3-Hydroxy-2-methylpropanoate
C01205 7 (R)-3-Amino-2-methylpropanoate
C01228 7 Guanosine 3',5'-bis(diphosphate)
C01602 7 Ornithine
C01888 7 Aminoacetone
C02076 7 Sedoheptulose
C02115 7 2-Methylserine
C02218 7 2-Aminoacrylate
C02226 7 2-Methylmaleate
C02532 7 D-O-Phosphoserine
C02657 7 6-Methylsalicylate
C02718 7 N-Formiminoglycine
C02752 7 Triacetate lactone
C02798 7 3-Phosphonopyruvate
C02876 7 Propanoyl phosphate
C03079 7 4-Hydroxy-L-glutamate
C03082 7 4-Phospho-L-aspartate
C03139 7 N-Amidino-L-aspartate
C03166 7 Phosphoguanidinoacetate
C03210 7 2,2'-Iminodipropanoate
C03232 7 3-Phosphonooxypyruvate
C03248 7 Acetylenedicarboxylate
C03341 7 2-Amino-4-oxopentanoic acid
C03406 7 N-(L-Arginino)succinate
C03459 7 2-Hydroxy-3-oxosuccinate
C03738 7 gamma-L-Glutamyl-D-alanine
C03771 7 5-Guanidino-2-oxopentanoate
C04002 7 But-1-ene-1,2,4-tricarboxylate
C04039 7 2,3-Dihydroxy-3-methylbutanoate
C04133 7 N-Acetyl-L-glutamate 5-phosphate
C04181 7 3-Hydroxy-3-methyl-2-oxobutanoic acid
C04225 7 (Z)-But-2-ene-1,2,3-tricarboxylate
C04272 7 (R)-2,3-Dihydroxy-3-methylbutanoate
C04282 7 1-Pyrroline-4-hydroxy-2-carboxylate
C04376 7 5'-Phosphoribosyl-N-formylglycinamide
C04442 7 2-Dehydro-3-deoxy-6-phospho-D-gluconate
C04478 7 3-Deoxy-D-manno-octulosonate 8-phosphate
C04751 7 1-(5-Phospho-D-ribosyl)-5-amino-4-imidazolecarboxylate
C04916 7 N-(5'-Phospho-D-1'-ribulosylformimino)-5-amino-1-(5''-phospho-D-ribosyl)-4-imidazolecarboxamide
C05513 7 Urate-3-ribonucleoside
C05516 7 5-Amino-4-imidazole carboxylate
C05519 7 L-Allothreonine
C05766 7 Uroporphyrinogen I
C05820 7 (L-Seryl)adenylate
C05840 7 Iminoaspartate
C05935 7 2-Oxoarginine
C05936 7 N4-Acetylaminobutanal
C06034 7 4-Hydroxy-4-methylglutamate
C06035 7 4-Methylene-2-oxoglutarate
C06430 7 D-Galacturonolactone
C07836 7 D-glycero-D-manno-Heptose 7-phosphate
C11437 7 1-Deoxy-D-xylulose 5-phosphate
C11821 7 5-Hydroxyisourate
C11822 7 2-Aminomalonate semialdehyde
C15668 7 1-Pyrroline
C15700 7 gamma-Glutamyl-gamma-aminobutyraldehyde
C00092 8 D-Glucose 6-phosphate
C00095 8 D-Fructose
C00116 8 Glycerol
C00141 8 3-Methyl-2-oxobutanoic acid
C00179 8 Agmatine
C00184 8 Glycerone
C00204 8 2-Dehydro-3-deoxy-D-gluconate
C00207 8 Acetone
C00275 8 D-Mannose 6-phosphate
C00312 8 L-Xylulose
C00337 8 (S)-Dihydroorotate
C00352 8 D-Glucosamine 6-phosphate
C00354 8 D-Fructose 1,6-bisphosphate
C00418 8 (R)-Mevalonate
C00488 8 Formamide
C00508 8 L-Ribulose
C00532 8 L-Arabitol
C00546 8 Methylglyoxal
C00597 8 3-Phosphoglycerate
C00623 8 Glycerol 1-phosphate
C00644 8 D-Mannitol 1-phosphate
C00665 8 beta-D-Fructose 2,6-bisphosphate
C00672 8 2-Deoxy-D-ribose 1-phosphate
C00741 8 Diacetyl
C00792 8 D-Arginine
C00800 8 L-Gulonate
C00804 8 Propynoate
C00817 8 D-Altronate
C00820 8 D-Threonine
C00905 8 D-Fructuronate
C00942 8 3',5'-Cyclic GMP
C00975 8 Dihydroxyfumarate
C01013 8 3-Hydroxypropanoate
C01089 8 (R)-3-Hydroxybutanoate
C01094 8 D-Fructose 1-phosphate
C01096 8 Sorbitol 6-phosphate
C01195 8 1-Phospho-alpha-D-glucuronate
C01201 8 N(omega)-(ADP-D-ribosyl)-L-arginine
C01250 8 N-Acetyl-L-glutamate 5-semialdehyde
C01261 8 P1,P4-Bis(5'-guanosyl) tetraphosphate
C01304 8 2,5-Diamino-6-hydroxy-4-(5'-phosphoribosylamino)pyrimidine
C01394 8 Xylose
C01467 8 3-Cresol
C01537 8 Urethane
C01682 8 D-Nopaline
C01757 8 Triacetate
C01769 8 (S)-Acetoin
C01801 8 Deoxyribose
C02207 8 beta-Alanopine
C02266 8 D-Xylonolactone
C02348 8 (R)(-)-Allantoin
C02350 8 (S)(+)-Allantoin
C02642 8 3-Ureidopropionate
C02753 8 D-Xylono-1,4-lactone
C02895 8 Xylitol 5-phosphate
C02912 8 (R)-Propane-1,2-diol
C02946 8 4-Acetamidobutanoate
C03044 8 (R,R)-Butane-2,3-diol
C03065 8 3-Guanidinopropanoate
C03071 8 3-aci-Nitropropanoate
C03078 8 4-Guanidinobutanamide
C03124 8 L-Aspartylhydroxamate
C03167 8 Phosphonoacetaldehyde
C03194 8 (R)-1-Aminopropan-2-ol
C03263 8 Coproporphyrinogen III
C03283 8 L-2,4-Diaminobutanoate
C03289 8 L-xylo-Hexulonolactone
C03296 8 N2-Succinyl-L-arginine
C03340 8 L-2,3-Dihydrodipicolinate
C03373 8 Aminoimidazole ribotide
C03387 8 D-Glucurono-6,2-lactone
C03393 8 4-Phospho-D-erythronate
C03548 8 trans-2,3-Epoxysuccinate
C03703 8 L-5-Carboxymethylhydantoin
C03722 8 Pyridine-2,3-dicarboxylate
C03761 8 3-Hydroxy-3-methylglutarate
C03785 8 D-Tagatose 1,6-bisphosphate
C03906 8 beta-L-Arabinose 1-phosphate
C04137 8 N2-(D-1-Carboxyethyl)-L-arginine
C04456 8 6-Phospho-5-dehydro-2-deoxy-D-gluconate
C04494 8 Guanosine 3'-diphosphate 5'-triphosphate
C04640 8 2-(Formamido)-N1-(5'-phosphoribosyl)acetamidine
C04666 8 D-erythro-1-(Imidazol-4-yl)glycerol 3-phosphate
C04691 8 2-Dehydro-3-deoxy-D-arabino-heptonate 7-phosphate
C04895 8 2-Amino-4-hydroxy-6-(erythro-1,2,3-trihydroxypropyl)dihydropteridinetriphosphate
C05239 8 5-Aminoimidazole
C05340 8 beta-Alanyl-L-arginine
C05345 8 beta-D-Fructose 6-phosphate
C05378 8 beta-D-Fructose 1,6-bisphosphate
C05385 8 D-Glucuronate 1-phosphate
C05569 8 5'-Phospho-D-1-ribulosylformimine
C05662 8 Homoisocitrate
C05672 8 2-Amino-3-phosphonopropanoate
C05768 8 Coproporphyrinogen I
C05922 8 Formamidopyrimidine nucleoside triphosphate
C05933 8 N-(omega)-Hydroxyarginine
C05941 8 2-Oxo-4-hydroxy-5-aminovalerate
C05942 8 Pyrrole-2-carboxylate
C05945 8 L-Arginine phosphate
C06019 8 D-arabino-3-Hexulose 6-phosphate
C06031 8 D-threo-3-Methylmalate
C06032 8 D-erythro-3-Methylmalate
C06159 8 2-Dehydro-3-deoxy-D-fuconate
C06189 8 Cyclic 2,3-bisphospho-D-glycerate
C06222 8 Sedoheptulose 1-phosphate
C06234 8 4-Methyl-L-glutamate
C06316 8 D-erythro-Ascorbate
C06441 8 L-Xylulose 1-phosphate
C06655 8 L-N2-(2-Carboxyethyl)arginine
C06735 8 Aminoacetaldehyde
C11434 8 2-C-Methyl-D-erythritol 4-phosphate
C11472 8 D-glycero-D-manno-Heptose 1,7-bisphosphate
C12248 8 5-Hydroxy-2-oxo-4-ureido-2,5-dihydro-1H-imidazole-5-carboxylate
C15532 8 N-Acetyl-L-citrulline
C15563 8 2-Amino-5-formylamino-6-(5-phosphoribosylamino)pyrimidin-4(3H)-one
C15667 8 5-carboxyamino-1-(5-phospho-D-ribosyl)imidazole
C15767 8 gamma-Glutamyl-gamma-aminobutyraye
C00031 9 D-Glucose
C00067 9 Formaldehyde
C00072 9 Ascorbate
C00159 9 D-Mannose
C00183 9 L-Valine
C00253 9 Nicotinate
C00257 9 D-Gluconic acid
C00267 9 alpha-D-Glucose
C00295 9 Orotate
C00322 9 2-Oxoadipate
C00329 9 D-Glucosamine
C00330 9 Deoxyguanosine
C00357 9 N-Acetyl-D-glucosamine 6-phosphate
C00392 9 Mannitol
C00424 9 (S)-Lactaldehyde
C00429 9 5,6-Dihydrouracil
C00466 9 Acetoin
C00499 9 Allantoate
C00514 9 D-Mannonate
C00559 9 Deoxyadenosine
C00618 9 3-Dehydro-L-gulonate
C00636 9 D-Mannose 1-phosphate
C00668 9 alpha-D-Glucose 6-phosphate
C00772 9 Mevaldate
C00794 9 D-Sorbitol
C00944 9 3-Dehydroquinate
C00966 9 2-Dehydropantoate
C00969 9 3-Hydroxypropanal
C01079 9 Protoporphyrinogen IX
C01088 9 (R)-3,3-Dimethylmalate
C01097 9 D-Tagatose 6-phosphate
C01101 9 L-Ribulose 5-phosphate
C01107 9 (R)-5-Phosphomevalonate
C01172 9 beta-D-Glucose 6-phosphate
C01177 9 Inositol 1-phosphate
C01185 9 Nicotinate D-ribonucleotide
C01236 9 D-Glucono-1,5-lactone 6-phosphate
C01267 9 3-(Imidazol-4-yl)-2-oxopropyl phosphate
C01268 9 5-Amino-6-(5'-phosphoribosylamino)uracil
C01279 9 4-Amino-5-hydroxymethyl-2-methylpyrimidine
C01508 9 L-Lyxose
C01680 9 D-Fuconate
C01845 9 Propan-2-ol
C02214 9 (E)-Glutaconate
C02336 9 beta-D-Fructose
C02385 9 Amino acid(Arg-)
C02504 9 (2S)-2-Isopropylmalate
C02512 9 3-Cyano-L-alanine
C02726 9 N4-Phosphoagmatine
C02888 9 Sorbose 1-phosphate
C02923 9 2,3-Dihydroxytoluene
C02979 9 Glycerol 2-phosphate
C03046 9 (S,S)-Butane-2,3-diol
C03047 9 1,4-Diguanidinobutane
C03267 9 beta-D-Fructose 2-phosphate
C03291 9 L-Xylulose 5-phosphate
C03415 9 N2-Succinyl-L-ornithine
C03557 9 (2-Aminoethyl)phosphonate
C03684 9 6-Pyruvoyltetrahydropterin
C03932 9 5-Dehydro-2-deoxy-D-gluconate
C03947 9 Glycerol 1,2-cyclic phosphate
C03972 9 2,3,4,5-Tetrahydrodipicolinate
C04006 9 1D-myo-Inositol 3-phosphate
C04349 9 (4S)-4,6-Dihydroxy-2,5-dioxohexanoate
C04409 9 2-Amino-3-carboxymuconate semialdehyde
C04471 9 (4S,5S)-4,5-Dihydroxy-2,6-dioxohexanoate
C04546 9 (R)-3-((R)-3-Hydroxybutanoyloxy)butanoate
C04874 9 2-Amino-4-hydroxy-6-(D-erythro-1,2,3-trihydroxypropyl)-7,8-dihydropteridine
C05235 9 Hydroxyacetone
C05533 9 Oxaloglutarate
C05923 9 2,5-Diaminopyrimidine nucleoside triphosphate
C05925 9 Dihydroneopterin phosphate
C05999 9 Lactaldehyde
C06054 9 2-Oxo-3-hydroxy-4-phosphobutanoate
C06156 9 alpha-D-Glucosamine 1-phosphate
C06195 9 Imidazolone
C06442 9 N-gamma-Acetyldiaminobutyrate
C06455 9 Hydroxymethylphosphonate
C06656 9 Deoxyguanidinoproclavaminic acid
C07838 9 D-glycero-D-manno-Heptose 1-phosphate
C11205 9 Hexadimethrine bromide
C15499 9 Pentane-2,4-dione
C00096 10 GDP-mannose
C00103 10 D-Glucose 1-phosphate
C00106 10 Uracil
C00132 10 Methanol
C00137 10 myo-Inositol
C00140 10 N-Acetyl-D-glucosamine
C00177 10 Cyanide
C00198 10 D-Glucono-1,5-lactone
C00218 10 Methylamine
C00221 10 beta-D-Glucose
C00246 10 Butanoic acid
C00247 10 L-Sorbose
C00296 10 Quinate
C00345 10 6-Phospho-D-gluconate
C00360 10 dAMP
C00362 10 dGMP
C00394 10 GDP-glucose
C00425 10 Dehydroascorbate
C00522 10 (R)-Pantoate
C00583 10 Propane-1,2-diol
C00603 10 (-)-Ureidoglycolate
C00629 10 2-Dehydro-D-gluconate
C00663 10 beta-D-Glucose 1-phosphate
C00689 10 alpha,alpha'-Trehalose 6-phosphate
C00795 10 D-Tagatose
C00857 10 Deamino-NAD+
C00956 10 L-2-Aminoadipate
C01020 10 6-Hydroxynicotinate
C01041 10 Monodehydroascorbate
C01053 10 (R)-4-Dehydropantoate
C01062 10 5-Dehydro-D-gluconate
C01100 10 L-Histidinol phosphate
C01103 10 Orotidine 5'-phosphate
C01113 10 D-Galactose 6-phosphate
C01131 10 L-Rhamnulose 1-phosphate
C01143 10 (R)-5-Diphosphomevalonate
C01225 10 sn-glycero-3-Phospho-1-inositol
C01300 10 2-Amino-4-hydroxy-6-hydroxymethyl-7,8-dihydropteridine
C01468 10 4-Cresol
C01551 10 Allantoin
C01620 10 Threonate
C01989 10 3-Ethylmalate
C02024 10 D-Mannuronate
C02091 10 Ureidoglycine
C02191 10 Protoporphyrin
C02360 10 2-Hydroxyadipate
C02457 10 Propane-1,3-diol
C02527 10 Butanoylphosphate
C02591 10 Sucrose 6-phosphate
C02631 10 2-Isopropylmaleate
C02637 10 3-Dehydroshikimate
C02655 10 6-Acetyl-D-glucose
C02779 10 2-Dehydro-D-glucose
C02787 10 2-Methylpropanamine
C02917 10 (S)-Propane-1,2-diol
C02995 10 Maltose 6'-phosphate
C03107 10 D-Glucono-1,4-lactone
C03394 10 Erythrulose 1-phosphate
C03752 10 2-Amino-2-deoxy-D-gluconate
C03824 10 2-Aminomuconate semialdehyde
C03871 10 L-2-Amino-6-oxoheptanedioate
C03979 10 2-Dehydro-3-deoxy-L-rhamnonate
C04053 10 5-Dehydro-4-deoxy-D-glucuronate
C04244 10 6-Lactoyl-5,6,7,8-tetrahydropterin
C04256 10 N-Acetyl-D-glucosamine 1-phosphate
C04257 10 N-Acetyl-D-mannosamine 6-phosphate
C04299 10 D-myo-Inositol 1,2-cyclic phosphate
C04359 10 1-Deoxy-D-altro-heptulose 7-phosphate
C04454 10 5-Amino-6-(5'-phosphoribitylamino)uracil
C04462 10 N-Succinyl-2-L-amino-6-oxoheptanedioate
C04534 10 6-Phospho-beta-D-glucosyl-(1,4)-D-glucose
C04556 10 4-Amino-2-methyl-5-phosphomethylpyrimidine
C04575 10 (4R,5S)-4,5,6-Trihydroxy-2,3-dioxohexanoate
C05380 10 Nicotinurate
C05422 10 L-Dehydroascorbate
C05512 10 Deoxyinosine
C05539 10 N-Acetyl-L-2-amino-6-oxopimelate
C05670 10 beta-Aminopropionitrile
C05711 10 gamma-Glutamyl-beta-cyanoalanine
C05841 10 Nicotinate D-ribonucleoside
C05932 10 N-Succinyl-L-glutamate 5-semialdehyde
C06055 10 O-Phospho-4-hydroxy-L-threonine
C06148 10 2,5-Diamino-6-(5'-triphosphoryl-3',4'-trihydroxy-2'-oxopentyl)-amino-4-oxopyrimidine
C06210 10 2-Hydroxy-6-keto-2,4-heptadienoate
C06231 10 Ectoine
C06311 10 Galactitol 1-phosphate
C06397 10 ADP-D-glycero-D-manno-heptose
C06547 10 Ethylene
C06657 10 Guanidinoproclavaminic acid
C14899 10 3-Dehydro-L-gulonate 6-phosphate
C00003 11 NAD+
C00089 11 Sucrose
C00105 11 UMP
C00129 11 Isopentenyl diphosphate
C00185 11 Cellobiose
C00206 11 dADP
C00208 11 Maltose
C00213 11 Sarcosine
C00230 11 3,4-Dihydroxybenzoate
C00272 11 Tetrahydrobiopterin
C00273 11 5-Dehydro-D-fructose
C00299 11 Uridine
C00361 11 dGDP
C00479 11 Propanal
C00493 11 Shikimate
C00498 11 ADP-glucose
C00526 11 Deoxyuridine
C00596 11 2-Hydroxy-2,4-pentadienoate
C00642 11 4-Hydroxyphenylacetate
C00645 11 N-Acetyl-D-mannosamine
C00660 11 D-Glucose 1,6-bisphosphate
C00680 11 meso-2,6-Diaminoheptanedioate
C00691 11 2,4,6/3,5-Pentahydroxycyclohexanone
C00770 11 L-Idonate
C00802 11 Oxalureate
C00860 11 L-Histidinol
C00864 11 Pantothenate
C00976 11 GDP-D-mannuronate
C01046 11 N-Methyl-L-glutamate
C01059 11 2,5-Dihydroxypyridine
C01083 11 alpha,alpha-Trehalose
C01133 11 N-Acetyl-D-glucosaminate
C01168 11 Pseudouridine 5'-phosphate
C01214 11 1-Amino-1-deoxy-scyllo-inositol
C01218 11 6-Phospho-2-dehydro-D-gluconate
C01222 11 GDP-4-dehydro-6-deoxy-D-mannose
C01231 11 alpha-D-Glucose 1,6-bisphosphate
C01507 11 L-Iditol
C01697 11 Galactitol
C01771 11 2-Butenoate
C01934 11 L-Rhamnonate
C02048 11 Laminaribiose
C02143 11 D-threo-Aldose
C02220 11 2-Aminomuconate
C02280 11 GDP-L-galactose
C02294 11 Methylguanidine
C02721 11 N-Methyl-L-alanine
C02780 11 2,5-Didehydro-D-gluconate
C03030 11 Uracil 5-carboxylate
C03064 11 3-Dehydro-L-threonate
C03153 11 N5-Methyl-L-glutamine
C03584 11 3-(Uracil-1-yl)-L-alanine
C03623 11 N-Methyl-2-oxoglutaramate
C03716 11 Oxaloacetate 4-methyl ester
C04390 11 N6-Acetyl-LL-2,6-diaminoheptanedioate
C04411 11 (2R,3S)-3-Isopropylmalate
C04421 11 N-Succinyl-LL-2,6-diaminoheptanedioate
C04540 11 N4-(Acetyl-beta-D-glucosaminyl)asparagine
C04732 11 4-(1-D-Ribitylamino)-5-amino-2,6-dihydroxypyrimidine
C04733 11 4-(4-Deoxy-beta-D-gluc-4-enuronosyl)-D-galacturonate
C04752 11 2-Methyl-4-amino-5-hydroxymethylpyrimidine diphosphate
C04807 11 2-Amino-7,8-dihydro-4-hydroxy-6-(diphosphooxymethyl)pteridine
C05383 11 Aminosugars
C05396 11 Lactose 6-phosphate
C05411 11 L-Xylonate
C05412 11 L-Lyxonate
C05560 11 L-2-Aminoadipate adenylate
C05714 11 alpha-Aminopropiononitrile
C05715 11 gamma-Amino-gamma-cyanobutanoate
C05931 11 N-Succinyl-L-glutamate
C06056 11 4-Hydroxy-L-threonine
C06241 11 N-Acetylneuraminate 9-phosphate
C06312 11 L-Tagatose 6-phosphate
C06398 11 ADP-L-glycero-D-manno-heptose
C06440 11 2-Dehydro-D-glucono-1,5-lactone
C06548 11 Ethylene oxide
C06658 11 Proclavaminic acid
C07335 11 2-Amino-3-oxo-4-phosphonooxybutyrate
C11516 11 2-(alpha-D-Mannosyl)-3-phosphoglycerate
C15523 11 2,6-Dihydroxynicotinate
C15548 11 2-alpha-D-Glucosyl-D-glucose
C15585 11 myo-Inositol phosphate
C00006 12 NADP+
C00015 12 UDP
C00047 12 L-Lysine
C00090 12 Catechol
C00124 12 D-Galactose
C00131 12 dATP
C00135 12 L-Histidine
C00153 12 Nicotinamide
C00156 12 4-Hydroxybenzoate
C00235 12 Dimethylallyl diphosphate
C00268 12 Dihydrobiopterin
C00270 12 N-Acetylneuraminate
C00286 12 dGTP
C00302 12 Glutamate
C00325 12 GDP-L-fucose
C00365 12 dUMP
C00455 12 Nicotinamide D-ribonucleotide
C00544 12 Homogentisate
C00666 12 LL-2,6-Diaminoheptanedioate
C01026 12 N,N-Dimethylglycine
C01093 12 Cellobiono-1,5-lactone
C01161 12 3,4-Dihydroxyphenylacetate
C01163 12 3-Carboxy-cis,cis-muconate
C01239 12 N-Acetyl-beta-D-glucosaminylamine
C01283 12 1-Amino-1-deoxy-scyllo-inositol 4-phosphate
C01401 12 Alanine
C01444 12 Oxamate
C01596 12 Maleamate
C01742 12 Palatinose
C01929 12 L-Histidinal
C02130 12 Acetyl-maltose
C02652 12 5-Dehydroshikimate
C02674 12 Deoxyribonolactone
C02814 12 Benzene-1,2,4-triol
C02948 12 4-Hydroxyhexan-3-one
C02964 12 D-Glucosyl-D-mannose
C02977 12 GDP-6-deoxy-D-talose
C02991 12 L-Rhamnono-1,4-lactone
C03117 12 GDP-6-deoxy-D-mannose
C03175 12 Shikimate 3-phosphate
C03223 12 3,4-Dihydroxyphthalate
C03453 12 (Z)-5-Oxohex-2-enedioate
C03492 12 D-4'-Phosphopantothenate
C03589 12 4-Hydroxy-2-oxopentanoate
C03661 12 1F-beta-D-Fructosylsucrose
C04236 12 (2S)-2-Isopropyl-3-oxosuccinate
C04287 12 3,5/4-Trihydroxycyclohexa-1,2-dione
C04332 12 6,7-Dimethyl-8-(1-D-ribityl)lumazine
C04479 12 2-Hydroxy-6-oxonona-2,4-diene-1,9-dioate
C04484 12 4-Carboxy-2-hydroxymuconate semialdehyde
C05979 12 Propane-1-ol
C06001 12 (S)-3-Hydroxyisobutyrate
C06057 12 3-Aminopropane-1,2-diol
C06313 12 Biopterin
C06659 12 Dihydroclavaminic acid
C06891 12 D-2,3-Diketo 4-deoxy-epi-inositol
C10517 12 2-(beta-D-Glucosyl)-sn-glycerol 3-phosphate
C10906 12 D-Fructose
C11544 12 2(alpha-D-Mannosyl)-D-glycerate
C11638 12 3-Amino-2-oxopropyl phosphate
C14830 12 GDP-4-keto-6-L-deoxygalactose
C00005 13 NADPH
C00029 13 UDP-glucose
C00043 13 UDP-N-acetyl-D-glucosamine
C00075 13 UTP
C00180 13 Benzoate
C00233 13 4-Methyl-2-oxopentanoate
C00243 13 Lactose
C00251 13 Chorismate
C00255 13 Riboflavin
C00341 13 Geranyl diphosphate
C00364 13 dTMP
C00386 13 Carnosine
C00388 13 1H-Imidazole-4-ethanamine
C00408 13 L-Pipecolate
C00446 13 alpha-D-Galactose 1-phosphate
C00449 13 N6-(L-1,3-Dicarboxypropyl)-L-lysine
C00458 13 dCTP
C00530 13 p-Benzenediol
C00627 13 Pyridoxine phosphate
C00633 13 4-Hydroxybenzaldehyde
C00682 13 2-Hydroxymuconate semialdehyde
C00739 13 D-Lysine
C00785 13 Urocanate
C00880 13 D-Galactonate
C00884 13 Homocarnosine
C00990 13 5-Aminopentanamide
C01028 13 N6-Hydroxy-L-lysine
C01036 13 4-Maleylacetoacetate
C01108 13 1,2,3-Trihydroxybenzene
C01142 13 (3S)-3,6-Diaminohexanoate
C01170 13 UDP-N-acetyl-D-mannosamine
C01235 13 1-alpha-D-Galactosyl-myo-inositol
C01258 13 1,2-Didehydropiperidine-2-carboxylate
C01269 13 5-O-(1-Carboxyvinyl)-3-phosphoshikimate
C01278 13 2-Carboxy-2,5-dihydro-5-oxofuran-2-acetate
C01294 13 1-Guanidino-1-deoxy-scyllo-inositol 4-phosphate
C01346 13 dUDP
C01390 13 Prenol
C01438 13 Methane
C01475 13 Allysine
C01672 13 Cadaverine
C01988 13 2-Nitrophenol
C02222 13 2-Maleylacetate
C02351 13 1,2-Benzoquinone
C02427 13 L-Homocitrulline
C02431 13 L-Rhamnofuranose
C02480 13 cis,cis-Muconate
C02569 13 Neryl diphosphate
C02669 13 D-Galactono-1,5-lactone
C02727 13 N6-Acetyl-L-lysine
C02728 13 N6-Methyl-L-lysine
C02837 13 L-Lysine 1,6-lactam
C02985 13 L-Fucose 1-phosphate
C02997 13 N-Acetyl-L-histidine
C03150 13 N-Ribosylnicotinamide
C03239 13 6-Amino-2-oxohexanoate
C03246 13 ADPribose 2'-phosphate
C03269 13 D-galacto-Hexodialdose
C03277 13 Imidazol-5-yl-pyruvate
C03383 13 D-Galactono-1,4-lactone
C03676 13 3-Hydroxy-cis,cis-muconate
C03708 13 N-Acetyl-O-acetylneuraminate
C03861 13 Dibenzo[1,4]dioxin-2,3-dione
C04015 13 N-Acetyl-4-O-acetylneuraminate
C04016 13 N-Acetyl-7-O-acetylneuraminate
C04017 13 N-Acetyl-9-O-acetylneuraminate
C04020 13 N2-(D-1-Carboxyethyl)-L-lysine
C04043 13 3,4-Dihydroxyphenylacetaldehyde
C04076 13 L-2-Aminoadipate 6-semialdehyde
C04221 13 trans-1,2-Dihydrobenzene-1,2-diol
C04324 13 4-Carboxy-2-hydroxy-cis,cis-muconate
C04553 13 3-Carboxy-2,5-dihydro-5-oxofuran-2-acetate
C04634 13 1,6-Dihydroxycyclohexa-2,4-diene-1-carboxylate
C04642 13 2-Hydroxy-5-carboxymethylmuconate semialdehyde
C04713 13 N6-(delta2-Isopentenyl)-adenosine 5'-monophosphate
C05341 13 beta-Alanyl-L-lysine
C05375 13 2-Hydroxy-2-hydropyrone-4,6-dicarboxylate
C05399 13 Melibiitol
C05400 13 Epimelibiose
C05401 13 3-beta-D-Galactosyl-sn-glycerol
C05585 13 Gentisate aldehyde
C05593 13 3-Hydroxyphenylacetate
C05595 13 4-Hydroxyphenylacetylglutamine
C05596 13 4-Hydroxyphenylacetylglycine
C05854 13 4-Carboxy-2-oxo-4-pentanoate
C06002 13 (S)-Methylmalonate semialdehyde
C06114 13 gamma-Glutamyl-beta-aminopropiononitrile
C06660 13 Clavaminic acid
C06892 13 2-Deoxy-5-keto-D-gluconic acid
C07103 13 2-Hydroxy-1,4-benzoquinone
C07272 13 Maleimide
C11546 13 2-(beta-D-Glucosyl)-sn-glycerol
C11811 13 1-Hydroxy-2-methyl-2-butenyl 4-diphosphate
C13635 13 4-Hydroxyphenacyl alcohol
C15483 13 D-Galactonolactone
C00004 14 NADH
C00018 14 Pyridoxal phosphate
C00052 14 UDP-D-galactose
C00061 14 FMN
C00063 14 CTP
C00108 14 Anthranilate
C00123 14 L-Leucine
C00167 14 UDP-glucuronate
C00203 14 UDP-N-acetyl-D-galactosamine
C00214 14 Thymidine
C00239 14 dCMP
C00254 14 Prephenate
C00314 14 Pyridoxine
C00363 14 dTDP
C00431 14 5-Aminopentanoate
C00448 14 trans,trans-Farnesyl diphosphate
C00450 14 2,3,4,5-Tetrahydropyridine-2-carboxylate
C00460 14 dUTP
C00472 14 p-Benzoquinone
C00492 14 Raffinose
C00507 14 L-Rhamnose
C00521 14 (-)-Limonene
C00628 14 2,5-Dihydroxybenzoate
C00705 14 dCDP
C00805 14 Salicylate
C00846 14 3-Oxoadipate
C00885 14 Isochorismate
C01007 14 Reduced riboflavin
C01061 14 4-Fumarylacetoacetate
C01186 14 (3S,5S)-3,5-Diaminohexanoate
C01216 14 2-Dehydro-3-deoxy-D-galactonate
C01424 14 Gallate
C01582 14 Galactose
C01727 14 Lumichrome
C01751 14 Resorcinol
C02253 14 Benzoylagmatine
C02344 14 (-)-endo-Fenchol
C02372 14 4-Hydroxyaniline
C02462 14 Sabinene hydrate
C02501 14 2-Hydroxymuconate
C02835 14 Imidazole-4-acetate
C03003 14 N-Glucosylnicotinate
C03190 14 (+)-Bornyl-diphosphate
C03198 14 (S)-4-Hydroxymandelate
C03284 14 L-3-Amino-isobutanoate
C03586 14 2-Oxo-2,3-dihydrofuran-5-acetate
C03590 14 4-Hydroxyphenylglyoxylate
C03671 14 2-Pyrone-4,6-dicarboxylate
C03680 14 4-Imidazolone-5-propanoate
C03742 14 (S)-4-Hydroxymandelonitrile
C03765 14 4-Hydroxyphenylacetaldehyde
C03817 14 (S)-3-(Imidazol-5-yl)lactate
C03955 14 N6-Acetyl-N6-hydroxy-L-lysine
C03993 14 4-(beta-D-Glucosyloxy)benzoate
C04089 14 UDP-4-dehydro-6-deoxy-D-glucose
C04092 14 delta1-Piperideine-2-carboxylate
C04105 14 2,5-Dihydro-5-oxofuran-2-acetate
C04115 14 4-Carboxy-4-hydroxy-2-oxoadipate
C04138 14 N(alpha)-gamma-L-Glutamylhistamine
C04184 14 4-Hydroxy-4-methyl-2-oxoglutarate
C04186 14 5-Carboxymethyl-2-hydroxymuconate
C04280 14 1-Guanidino-1-deoxy-scyllo-inositol
C04480 14 3-Carboxy-2-hydroxymuconate semialdehyde
C04501 14 N-Acetyl-alpha-D-glucosamine 1-phosphate
C04573 14 UDP-N-acetyl-2-amino-2-deoxy-D-glucuronate
C04631 14 UDP-N-acetyl-3-(1-carboxyvinyl)-D-glucosamine
C05005 14 Glycolipid
C05114 14 Mucopolysaccharide
C05130 14 Imidazole-4-acetaldehyde
C05135 14 4-(beta-Acetylaminoethyl)imidazole
C05161 14 2,5-Diaminohexanoate
C05328 14 D-2-Amino-hexano-6-lactam
C05548 14 6-Acetamido-2-oxohexanoate
C05568 14 Imidazole lactate
C06074 14 Myrcene
C06075 14 Terpinolene
C06076 14 Comphene
C06077 14 Pinene
C06099 14 (+)-Limonene
C06186 14 Arbutin
C06240 14 UDP-N-acetyl-D-mannosaminouronate
C06307 14 (-)-beta-Pinene
C06308 14 (-)-alpha-Pinene
C06321 14 1,6-Dihydroxy-cis-2,4-cyclohexadiene-1-carboxylic acid
C06372 14 Lacto-N-biose
C06603 14 cis,trans-4-Hydroxymuconic semialdehyde
C06893 14 2-Deoxy-5-keto-D-gluconic acid 6-phosphate
C11355 14 4-Amino-4-deoxychorismate
C12210 14 UDP-3-ketoglucose
C12455 14 5-Aminopentanal
C14610 14 (S)-5-Oxo-2,5-dihydrofuran-2-acetate
C00016 15 FAD
C00055 15 CMP
C00112 15 CDP
C00128 15 CMP-N-acetylneuraminate
C00166 15 Phenylpyruvate
C00178 15 Thymine
C00190 15 UDP-D-xylose
C00196 15 2,3-Dihydroxybenzoate
C00250 15 Pyridoxal
C00292 15 Aniline
C00353 15 Geranylgeranyl diphosphate
C00459 15 dTTP
C00501 15 CDP-glucose
C00513 15 CDP-glycerol
C00568 15 4-Aminobenzoate
C00570 15 CDP-ethanolamine
C00611 15 N-Acetyllactosamine
C00617 15 UDP-D-galacturonate
C00632 15 3-Hydroxyanthranilate
C00647 15 Pyridoxamine phosphate
C00751 15 Squalene
C00789 15 CDP-ribitol
C00826 15 L-Arogenate
C00861 15 L-Rhamnulose
C00881 15 Deoxycytidine
C00941 15 3',5'-Cyclic CMP
C00964 15 (-)-trans-Carveol
C01050 15 UDP-N-acetylmuramate
C01123 15 (-)-trans-Isopiperitenol
C01158 15 1-O-Galloyl-beta-D-glucose
C01179 15 3-(4-Hydroxyphenyl)pyruvate
C01286 15 2-Dehydro-3-deoxy-D-galactonate 6-phosphate
C01328 15 HO-
C01405 15 Aspirin
C01572 15 Digallate
C01613 15 Stachyose
C01623 15 UDP-apiose
C01841 15 Pentalenene
C01847 15 Reduced FMN
C01860 15 Trichodiene
C01984 15 (S)-Mandelate
C02004 15 Aristolochene
C02167 15 Maleylpyruvate
C02199 15 UDP-L-rhamnose
C02330 15 UDP-L-iduronate
C02452 15 Perillyl alcohol
C02486 15 (3R)-beta-Leucine
C02710 15 N-Acetyl-L-leucine
C02720 15 N-Hydroxyarylamine
C03087 15 5-Acetamidopentanoate
C03115 15 Farnesyl triphosphate
C03147 15 N-Malonylanthranilate
C03273 15 5-Oxopentanoate
C03293 15 N-Adenylylanthranilate
C03428 15 Presqualene diphosphate
C03493 15 D-4-Hydroxyphenylglycine
C03495 15 Deoxy-5-methylcytidylate
C03656 15 (S)-5-Amino-3-oxohexanoic acid
C03691 15 CMP-N-glycoloylneuraminate
C03733 15 UDP-alpha-D-galacto-1,4-furanose
C03848 15 6F-alpha-D-Galactosylsucrose
C03971 15 1F-alpha-D-Galactosylraffinose
C03996 15 5'-O-beta-D-Glucosylpyridoxine
C03997 15 5-Hydroxymethyldeoxycytidylate
C04052 15 5-Carboxy-2-oxohept-3-enedioate
C04121 15 CMP-3-deoxy-D-manno-octulosonate
C04171 15 2,3-Dihydro-2,3-dihydroxybenzoate
C04227 15 1-(4-Hydroxyphenyl)-2-aminoethanol
C04302 15 N-(5-Phospho-D-ribosyl)anthranilate
C04437 15 1-(5-Phosphoribosyl)imidazole-4-acetate
C04451 15 4-Carboxy-2-hydroxyhexa-2,4-dienedioate
C04548 15 1-(4-Hydroxyphenyl)-2-(methylamino)ethanol
C04641 15 2-(alpha-D-Galactosyl)-sn-glycerol 3-phosphate
C04703 15 alpha-D-Galactosyl-(1,1')-sn-glycerol 3-phosphate
C04739 15 UDP-N-acetyl-6-(D-galactose-1-phospho)-D-glucosamine
C04856 15 (6S)-6-beta-Hydroxy-1,4,5,6-tetrahydronicotinamide-adeninedinucleotide
C05133 15 4-Imidazolone-5-acetate
C05143 15 Dhurrin
C05343 15 (R)-4-Hydroxymandelate
C05402 15 Melibiose
C05554 15 Aerobactin
C05573 15 Formylisoglutamate
C05616 15 3-O-Methylgallate
C05673 15 CMP-2-aminoethylphosphonate
C05817 15 2-Succinyl-6-hydroxy-2,4-cyclohexadiene-1-carboxylate
C05825 15 2-Amino-5-oxohexanoate
C05835 15 2-Formaminobenzoylacetate
C06044 15 4-Hydroxyphenylethanol
C06051 15 Isopyridoxal
C06111 15 Nerolidyl diphosphate
C06181 15 Piperideine
C06394 15 (+)-delta-Cadinene
C07271 15 Limonene-1,2-epoxide
C07350 15 3-Methyl-1-(2,4,6-trihydroxyphenyl)butan-1-one
C11356 15 trans,trans,cis-Geranylgeranyl diphosphate
C11409 15 (+)-trans-Carveol
C11435 15 4-(Cytidine 5'-diphospho)-2-C-methyl-D-erythritol
C12142 15 Vetispiradiene
C13952 15 UDP-N-acetyl-D-galactosaminuronic acid
C00079 16 L-Phenylalanine
C00082 16 L-Tyrosine
C00380 16 Cytosine
C00475 16 Cytidine
C00489 16 Glutarate
C00534 16 Pyridoxamine
C00601 16 Phenylacetaldehyde
C00842 16 dTDP-glucose
C00847 16 4-Pyridoxate
C00906 16 5,6-Dihydrothymine
C00935 16 UDP-L-arabinose
C00954 16 Indole-3-acetate
C00971 16 4-Pyridoxolactone
C01054 16 (S)-2,3-Epoxysqualene
C01212 16 UDP-N-acetylmuramoyl-L-alanine
C01219 16 CDP-4-dehydro-6-deoxy-D-glucose
C01302 16 1-(2-Carboxyphenylamino)-1'-deoxy-D-ribulose 5'-phosphate
C01352 16 FADH2
C01414 16 Casbene
C01767 16 (-)-Carvone
C01983 16 (R)-Mandelate
C01987 16 2-Aminophenol
C02097 16 dTDP-galactose
C02137 16 alpha-Oxo-benzeneacetic acid
C02265 16 D-Phenylalanine
C02376 16 5-Methylcytosine
C02485 16 (-)-Isopiperitenone
C02514 16 3-Fumarylpyruvate
C02558 16 N-Acetylarylamine
C02576 16 Perillyl aldehyde
C02709 16 N-Acetoxyarylamine
C02730 16 2-Succinylbenzoate
C02763 16 enol-Phenylpyruvate
C03063 16 2-Oxohept-3-enedioate
C03088 16 5-Hydroxymethyluracil
C03142 16 N-D-Glucosylarylamine
C03409 16 N-Formimino-L-aspartate
C03410 16 N-Glycoloyl-neuraminate
C03427 16 Prephytoene diphosphate
C03467 16 3-Oxo-4-methylpentanoic acid
C03666 16 2-Carboxy-cis,cis-muconate
C03672 16 3-(4-Hydroxyphenyl)lactate
C03737 16 alpha-D-Xylose 1-phosphate
C03872 16 L-Serine-phosphoethanolamine
C03964 16 (R)-3-(4-Hydroxyphenyl)lactate
C04030 16 (2,3-Dihydroxybenzoyl)adenylate
C04037 16 1-Phospho-alpha-D-galacturonate
C04101 16 1-O,6-O-Digalloyl-beta-D-glucose
C04187 16 5-Methyldeoxycytidine diphosphate
C04204 16 N-(2,3-Dihydroxybenzoyl)-L-serine
C04281 16 L-1-Pyrroline-3-hydroxy-5-carboxylate
C04574 16 di-trans,poly-cis-Undecaprenyl diphosphate
C04584 16 6-Imino-5-oxocyclohexa-1,3-dienecarboxylate
C04847 16 alpha-D-Galactosyl-1,3-beta-D-galactosyl-1,4-N-acetyl-D-glucosamine
C04886 16 alpha-N-Acetylneuraminyl-2,6-beta-D-galactosyl-1,4-N-acetyl-beta-D-glucosamine
C05131 16 (1-Ribosylimidazole)-4-acetate
C05350 16 2-Hydroxy-3-(4-hydroxyphenyl)propenoate
C05364 16 4-Carboxy-2-oxo-3-hexenedioate
C05403 16 3-Ketolactose
C05404 16 D-Gal alpha 1->6D-Gal alpha 1->6D-Glucose
C05427 16 Phytyl diphosphate
C05574 16 Isoglutamate
C05600 16 2-Hydroxyhepta-2,4-dienedioate
C05607 16 Phenyllactate
C05640 16 Cinnavalininate
C05731 16 3-Ketosucrose
C05852 16 2-Hydroxyphenylacetate
C06016 16 Pentosans
C06046 16 Salidroside
C06083 16 Tetrahymanol
C06084 16 Hopanoid
C06089 16 ent-Copalyl diphosphate
C06180 16 Anabasine
C06182 16 Pelletierine
C06309 16 Diplopterol
C06310 16 Diploptene
C07276 16 Limonene-1,2-diol
C11038 16 2'-Deoxy-5-hydroxymethylcytidine-5'-diphosphate
C11383 16 (+)-(S)-Carvone
C11436 16 2-Phospho-4-(cytidine 5'-diphospho)-2-C-methyl-D-erythritol
C11527 16 4-Hydroxymandelate
C11893 16 Cembrene
C11894 16 Taxa-4(5),11(12)-diene
C11901 16 Copalyl diphosphate
C11902 16 syn-Copalyl diphosphate
C12456 16 3-Dimethylallyl-4-hydroxyphenylpyruvate
C00146 17 Phenol
C00261 17 Benzaldehyde
C00355 17 3,4-Dihydroxy-L-phenylalanine
C00423 17 trans-Cinnamate
C00483 17 Tyramine
C00687 17 dTDP-4-dehydro-6-deoxy-alpha-D-glucose
C00692 17 UDP-N-acetylmuramoyl-L-alanyl-D-glutamate
C00811 17 4-Coumarate
C01044 17 N-Formyl-L-aspartate
C01724 17 Lanosterol
C01902 17 Cycloartenol
C02161 17 Isophenoxazine
C02505 17 2-Phenylacetamide
C02993 17 L-Tyrosyl-L-arginine
C03004 17 N-Hydroxy-L-tyrosine
C03034 17 dTDP-D-galacturonate
C03506 17 Indoleglycerol phosphate
C03519 17 N-Acetyl-L-phenylalanine
C03709 17 N-Adenylyl-L-phenylalanine
C04124 17 Indole-3-acetyl-beta-1-D-glucose
C04211 17 N6-[(Indole-3-yl)acetyl]-L-lysine
C04297 17 CDP-4-dehydro-3,6-dideoxy-D-glucose
C04368 17 3-Amino-3-(4-hydroxyphenyl)propanoate
C04509 17 di-trans,poly-cis-Decaprenyl diphosphate
C05100 17 3-Ureidoisobutyrate
C05332 17 Phenethylamine
C05394 17 3-Keto-beta-D-galactose
C05413 17 Phytoene
C05421 17 cis-Phytoene
C05601 17 4-Hydroxy-2-oxo-heptanedioate
C05620 17 N-Acetyl-D-phenylalanine
C05834 17 3-Methyldioxyindole
C05853 17 Phenylethyl alcohol
C05938 17 L-4-Hydroxyglutamate semialdehyde
C05947 17 L-erythro-4-Hydroxyglutamate
C06004 17 (R)-3-Methyl-2-oxobutanoate
C06017 17 dTDP-D-glucuronate
C06050 17 2-Methyl-3-hydroxy-5-formylpyridine-4-carboxylate
C06085 17 Triterpenoid
C06086 17 Pimaradiene
C06090 17 ent-Kaurene
C06183 17 Anapheline
C06201 17 2,4-Dihydroxyhept-2-enedioate
C07086 17 Phenylacetic acid
C07301 17 (R)-Mandelamide
C08063 17 1,4-Cyclohexanedione
C08615 17 alpha-Amyrin
C08616 17 beta-Amyrin
C08628 17 Lupeol
C11039 17 2'-Deoxy-5-hydroxymethylcytidine-5'-triphosphate
C11412 17 (1R,4S)-Iso-dihydrocarvone
C11453 17 2-C-Methyl-D-erythritol 2,4-cyclodiphosphate
C11877 17 (+)-Sandaracopimaradiene
C11878 17 (-)-Abietadiene
C11879 17 Levopimaradiene
C11880 17 Neoabietadiene
C11881 17 Palustradiene
C11891 17 Aphidicol-16-ene
C11892 17 Aphidicol-15-ene
C11907 17 4,6-Dideoxy-4-oxo-dTDP-D-glucose
C11924 17 Perillic acid
C11937 17 (1S,4R)-1-Hydroxy-2-oxolimonene
C12323 17 L-4-Hydroxyphenylglycine
C12457 17 3-Dimethylallyl-4-hydroxymandelic acid
C12459 17 3-Dimethylallyl-4-hydroxybenzaldehyde
C14448 17 Glyoxal
C15522 17 4a-Hydroxytetrahydrobiopterin
C00078 18 L-Tryptophan
C00463 18 Indole
C00548 18 Phenyl acetate
C00561 18 Mandelonitrile
C00688 18 dTDP-4-dehydro-6-deoxy-L-mannose
C00822 18 Dopaquinone
C00962 18 beta-D-Galactose
C01197 18 3,4-Dihydroxy-trans-cinnamate
C01408 18 Benzoin
C01456 18 Tropate
C01772 18 trans-2-Hydroxycinnamate
C03097 18 Aryl beta-D-glucoside
C03290 18 L-threo-3-Phenylserine
C03549 18 2-Hydroxycinnamate
C03598 18 CDP-3,6-dideoxy-D-glucose
C03657 18 1,4-Dihydroxy-2-naphthoate
C03758 18 4-(2-Aminoethyl)-1,2-benzenediol
C04045 18 3-(3,4-Dihydroxyphenyl)pyruvate
C04164 18 trans-Cinnamoyl beta-D-glucoside
C04268 18 dTDP-4-amino-4,6-dideoxy-D-glucose
C04415 18 4-O-beta-D-Glucosyl-4-hydroxycinnamate
C04700 18 UDP-N-acetylmuramoyl-L-alanyl-D-glutamyl-L-lysine
C04796 18 4-(L-Alanin-3-yl)-2-hydroxy-cis,cis-muconate 6-semialdehyde
C04797 18 5-(L-Alanin-3-yl)-2-hydroxy-cis,cis-muconate 6-semialdehyde
C04877 18 UDP-N-acetylmuramoyl-L-alanyl-D-gamma-glutamyl-meso-2,6-diaminopimelate
C05108 18 14-Demethyllanosterol
C05109 18 24,25-Dihydrolanosterol
C05145 18 3-Aminoisobutanoate
C05414 18 Phytofluene
C05437 18 Zymosterol
C05627 18 4-Hydroxystyrene
C05629 18 Phenylpropanoate
C05892 18 UDP-N-acetylmuramoyl-L-alanyl-gamma-D-glutamyl-L-lysine
C06018 18 dTDP-4-acetamido-4,6-dideoxy-D-glucose
C06617 18 dTDP-3-oxo-6-deoxy-alpha-D-glucose
C06620 18 dTDP-3,4-dioxo-2,6-dideoxy-D-glucose
C06746 18 N-Acetylphenylethylamine
C06986 18 Spirodilactone
C07277 18 dTDP-D-fucose
C08980 18 Soyasapogenol B
C11405 18 (3R)-3-Isopropenyl-6-oxoheptanoate
C11415 18 (1S,4S)-Dihydrocarvone
C11455 18 4,4-Dimethyl-5alpha-cholesta-8,14,24-trien-3beta-ol
C11505 18 Propene
C11872 18 Kaur-16-en-18-ol
C11908 18 3,6-Dideoxy-3-oxo-dTDP-D-glucose
C11926 18 dTDP-4-oxo-6-deoxy-D-allose
C11930 18 dTDP 1-ester with (6R)-5,6-dihydro-4-hydroxy-6-methyl-5-oxo-2H-pyran
C12458 18 3-Dimethylallyl-4-hydroxybenzoate
C12622 18 cis-3-(3-Carboxyethenyl)-3,5-cyclohexadiene-1,2-diol
C15503 18 N,N-Dihydroxy-L-tyrosine
C00113 19 PQQ
C00293 19 Glucose
C00331 19 Indolepyruvate
C00398 19 Tryptamine
C00547 19 L-Noradrenaline
C00643 19 5-Hydroxy-L-tryptophan
C00844 19 (R)-Prunasin
C00903 19 Cinnamaldehyde
C00977 19 L-Tryptophanamide
C01198 19 3-(2-Hydroxyphenyl)propanoate
C01207 19 3-(3,4-Dihydroxyphenyl)lactate
C01477 19 Apigenin
C01745 19 Pinosylvin
C02693 19 Indole-3-acetamide
C02700 19 L-Formylkynurenine
C02916 19 (S)-Norlaudanosoline
C02947 19 4-Coumaroylshikimate
C03187 19 dTDP-6-deoxy-L-talose
C03230 19 3-Indoleglycolaldehyde
C03319 19 dTDP-6-deoxy-L-mannose
C03574 19 2-Formylaminobenzaldehyde
C03582 19 3,4',5-Trihydroxystilbene
C03599 19 CDP-3,6-dideoxy-D-mannose
C04148 19 alpha-N-Phenylacetyl-L-glutamine
C04290 19 4-(3-Methylbut-2-enyl)-L-tryptophan
C04353 19 (Z)-4-Hydroxyphenylacetaldehyde-oxime
C04366 19 3-(2-Carboxyethenyl)-cis,cis-muconate
C04498 19 N-(4-Guanidinobutyl)-4-hydroxycinnamide
C04702 19 UDPMurAc(oyl-L-Ala-D-gamma-Glu-L-Lys-D-Ala-D-Ala)
C04846 19 UDP-N-acetylmuramoyl-L-alanyl-D-glutamyl-L-lysyl-D-alanyl-D-alanine
C04882 19 UDP-N-acetylmuramoyl-L-alanyl-D-glutamyl-6-carboxy-L-lysyl-D-alanyl-D-alanine
C05110 19 4alpha-Methylcholesta-8-en-3beta-ol
C05158 19 trans-beta-D-Glucosyl-2-hydroxycinnamate
C05430 19 zeta-Carotene
C05439 19 5alpha-Cholesta-7,24-dien-3beta-ol
C05598 19 Phenylacetylglycine
C05608 19 4-Hydroxycinnamyl aldehyde
C05658 19 Indoxyl
C06047 19 Stizolobate
C06048 19 Stizolobinate
C06160 19 (S)-Norcoclaurine
C06224 19 3,4-Dihydroxystyrene
C06358 19 Methyl cinnamate
C06359 19 Ethyl cinnamate
C06360 19 Propyl cinnamate
C06561 19 Isosalipurpol
C06621 19 dTDP-4-oxo-2,6-dideoxy-alpha-D-glucose
C06732 19 alpha,beta-Didehydrotryptophan
C08650 19 Isoliquiritigenin
C11506 19 (R)-1,2-Epoxypropane
C11507 19 (S)-1,2-Epoxypropane
C11588 19 cis-3-(Carboxy-ethyl)-3,5-cyclo-hexadiene-1,2-diol
C11873 19 Kaur-16-en-18-al
C11912 19 dTDP-6-deoxy-D-allose
C11918 19 Maltol
C11922 19 dTDP-4-oxo-2,6-dideoxy-D-glucose
C11925 19 dTDP-3-amino-3,6-dideoxy-D-glucose
C11928 19 dTDP-4-oxo-2,6-dideoxy-D-allose
C11931 19 dTDP 1-ester with (6S)-5,6-dihydro-4-hydroxy-6-methyl-5-oxo-2H-pyran
C12312 19 Indolin-2-one
C12318 19 dTDP-3-amino-2,3,6-trideoxy-D-threo-hexopyranos-4-ulose
C12623 19 trans-2,3-Dihydroxycinnamate
C13309 19 2-Phytyl-1,4-naphthoquinone
C15508 19 1,2-Epoxypropane
C00328 20 L-Kynurenine
C00637 20 Indole-3-acetaldehyde
C00650 20 4-Hydroxymandelonitrile
C00780 20 3-(2-Aminoethyl)-1H-indol-5-ol
C00852 20 Chlorogenate
C01189 20 5alpha-Cholest-7-en-3beta-ol
C01359 20 PQQH2
C01514 20 Luteolin
C01850 20 Rosmarinate
C01982 20 (R)-Amygdalin
C02043 20 Indolelactate
C02394 20 Cinnamyl alcohol
C02646 20 4-Coumaryl alcohol
C02775 20 2,3-Dihydroxyindole
C02927 20 2-Caffeoylisocitrate
C03002 20 N-Caffeoylputrescine
C03442 20 dTDP-L-dihydrostreptose
C03845 20 5alpha-Cholest-8-en-3beta-ol
C04044 20 3-(2,3-Dihydroxyphenyl)propanoate
C04608 20 Apigenin 7-O-beta-D-glucoside
C05111 20 Methostenol
C05431 20 Neurosporene
C05577 20 3,4-Dihydroxymandelaldehyde
C05631 20 Eriodictyol
C05646 20 5-Hydroxyindolepyruvate
C05648 20 5-Hydroxy-N-formylkynurenine
C05653 20 Formylanthranilate
C05839 20 cis-beta-D-Glucosyl-2-hydroxycinnamate
C06432 20 UDP-N-acetylmuramoyl-L-alanyl-D-glutamyl-L-lysyl-D-alanine
C06622 20 dTDP-4-oxo-2,6-dideoxy-L-glucose
C08481 20 Indican
C08576 20 Aureusidin
C09762 20 Liquiritigenin
C10192 20 Tricetin
C10945 20 Caffeic aldehyde
C11130 20 1,3-Dihydro-3-hydroxy-2H-indol-2-one
C11874 20 Kaur-16-en-18-oic acid
C11920 20 dTDP-L-olivose
C11923 20 dTDP-D-olivose
C11927 20 dTDP-4-oxo-2,6-dideoxy-L-mannose
C11932 20 dTDP 1-ester with 2,6-dideoxy-L-erythro-hexopyranos-3-ulose
C12624 20 2-Hydroxy-6-ketononatrienedioate
C12631 20 2-Hydroxy-2,3-dihydrogenistein
C15599 20 6-(2-Amino-2-carboxyethyl)-7,8-dioxo-7,8-dihydroquinoline-2,4-dicarboxylate
C00955 21 Indole-3-ethanol
C00978 21 N-Acetylserotonin
C01164 21 Cholesta-5,7-dien-3beta-ol
C01252 21 4-(2-Aminophenyl)-2,4-dioxobutanoate
C01481 21 Caffeate
C01592 21 Licodione
C01617 21 Taxifolin
C01855 21 Taxiphyllin
C03227 21 3-Hydroxy-L-kynurenine
C03515 21 Luteolin 7-O-glucuronide
C03766 21 4-Hydroxyphenylacetonitrile
C03951 21 Luteolin 7-O-beta-D-glucoside
C04858 21 Apigenin 7-O-[beta-D-apiosyl-(1->2)-beta-D-glucoside]
C05576 21 3,4-Dihydroxyphenylethyleneglycol
C05580 21 3,4-Dihydroxymandelate
C05615 21 Lignin
C05634 21 5-Hydroxyindoleacetaldehyde
C05647 21 Formyl-5-hydroxykynurenamine
C05651 21 5-Hydroxykynurenine
C05657 21 6-Hydroxyindolelactate
C05838 21 cis-2-Hydroxycinnamate
C05855 21 4-Hydroxycinnamyl alcohol 4-D-glucoside
C05907 21 Luteoforol
C05911 21 Pentahydroxyflavanone
C06330 21 Quinoline-3,4-diol
C06563 21 Genistein
C10020 21 Apigenin 7-(6''-malonylglucoside)
C10208 21 Daidzein
C11503 21 3-Hydroxy-1H-quinolin-4-one
C11875 21 ent-7alpha-Hydroxykaur-16-en-19-oic acid
C12206 21 Caffeyl alcohol
C12627 21 Apigenin 7-O-neohesperidoside
C14146 21 alpha-Zeacarotene
C15525 21 2',3,4,4',6'-Pentahydroxychalcone
C15769 21 HBOA
C00187 22 Cholesterol
C00389 22 Quercetin
C01717 22 4-Hydroxy-2-quinolinecarboxylic acid
C02495 22 2'-Hydroxydaidzein
C02906 22 Dihydromyricetin
C03052 22 2,3-Dihydrogossypetin
C05443 22 Vitamin D3
C05622 22 Malonylapiin
C05635 22 5-Hydroxyindoleacetate
C05636 22 3-Hydroxykynurenamine
C05638 22 5-Hydroxykynurenamine
C05645 22 4-(2-Amino-3-hydroxyphenyl)-2,4-dioxobutanoate
C05851 22 Coumarin
C05906 22 Leucocyanidin
C06093 22 Gibberellin A12 aldehyde
C06343 22 Quinolin-4-ol
C08586 22 delta-Carotene
C09126 22 Genistein 7-O-beta-D-glucoside
C11876 22 6beta,7beta-Dihydroxykaurenoic acid
C12134 22 2'-Hydroxygenistein
C12630 22 Luteolin 7-O-neohesperidoside
C12632 22 Luteolin 7-O-[beta-D-glucuronosyl-(1->2)-beta-D-glucuronide]
C15567 22 2,7,4'-Trihydroxyisoflavanone
C15770 22 DIBOA
C00599 23 Cholest-4-en-3-one
C01249 23 7,8-Dihydro-7,8-dihydroxykynurenate
C01750 23 Quercitrin
C02470 23 Xanthurenic acid
C03567 23 2'-Hydroxydihydrodaidzein
C03594 23 7alpha-Hydroxycholesterol
C03855 23 Cholesteryl-beta-D-glucoside
C04524 23 2-Protocatechoylphloroglucinolcarboxylate
C04900 23 Luteolin7-O-[beta-D-glucuronosyl-(1->2)-beta-D-glucuronide]-4'-O-beta-D-glucuronide
C05418 23 Cholesterol-5beta,6beta-epoxide
C05419 23 Cholesterol-5alpha,6beta-epoxide
C05433 23 alpha-Carotene
C05500 23 20alpha-Hydroxycholesterol
C05502 23 22beta-Hydroxycholesterol
C05623 23 Quercetin 3-O-glucoside
C05637 23 4,8-Dihydroxyquinoline
C05639 23 4,6-Dihydroxyquinoline
C05905 23 Cyanidin
C05909 23 Leucodelphinidin
C06562 23 (+)-Catechin
C10107 23 Myricetin
C11857 23 Gibberellin A12
C12316 23 cis-Dihydroquercetin
C12639 23 Quercetin 7-O-beta-D-glucoside
C13550 23 24-Hydroxycholesterol
C15772 23 DIBOA-glucoside
C01111 24 7,8-Dihydroxykynurenate
C03091 24 5beta-Cholestan-3-one
C03238 24 5alpha-Cholestan-3-one
C05425 24 3beta,5alpha,6beta-Cholestanetriol
C05455 24 7alpha-Hydroxycholest-4-en-3-one
C05499 24 17alpha,20alpha-Dihydroxycholesterol
C05501 24 20alpha,22beta-Dihydroxycholesterol
C05625 24 Rutin
C05908 24 Delphinidin
C08601 24 Lutein
C08604 24 Cyanidin 3-O-glucoside
C09727 24 (-)-Epicatechin
C11860 24 Gibberellin A15 open lactone
C12127 24 (+)-Gallocatechin
C12637 24 Quercetin 3-O-[beta-D-xylosyl-(1->2)-beta-D-glucoside]
C12638 24 Quercetin 3-O-(6-O-malonyl-beta-D-glucoside)
C12667 24 Quercetin 3-O-beta-D-glucosyl-(1->2)-beta-D-glucoside
C15518 24 (24S)-Cholest-5-ene-3beta,7alpha,24-triol
C02373 25 4-Methylpentanal
C04826 25 5-(3-Carboxy-3-oxopropenyl)-4,6-dihydroxypyridine-2-carboxylate
C05138 25 17alpha-Hydroxypregnenolone
C05451 25 7alpha-Hydroxy-5beta-cholestan-3-one
C05457 25 7alpha,12alpha-Dihydroxycholest-4-en-3-one
C05641 25 5-(3'-Carboxy-3'-oxopropenyl)-4,6-dihydroxypicolinate
C08620 25 Cyanidin 3-O-rutinoside
C10175 25 Quercetin 3-(2G-xylosylrutinoside)
C11861 25 Gibberellin A24
C12095 25 Cyanidin 3-O-(6-O-p-coumaroyl)glucoside
C12136 25 (-)-Epigallocatechin
C12138 25 Delphinidin 3-O-glucoside
C12643 25 Cyanidin 3-O-(6-O-malonyl-beta-D-glucoside)
C12668 25 Quercetin3-O-beta-D-glucosyl-(1->2)-beta-D-glucosyl-(1->2)-beta-D-glucoside
C01176 26 17alpha-Hydroxyprogesterone
C01227 26 3beta-Hydroxyandrost-5-en-17-one
C04529 26 (3S,4S)-3-Hydroxytetradecane-1,3,4-tricarboxylate
C04655 26 (2S,3S)-2-Hydroxytridecane-1,2,3-tricarboxylate
C05452 26 3alpha,7alpha-Dihydroxy-5beta-cholestane
C05453 26 7alpha,12alpha-Dihydroxy-5beta-cholestan-3-one
C05487 26 17alpha,21-Dihydroxypregnenolone
C05656 26 5-(3'-Carboxy-3'-oxopropyl)-4,6-dihydroxypicolinate
C11862 26 Gibberellin A36
C12140 26 Malvidin 3-O-glucoside
C12646 26 Cyanidin 3-O-rutinoside 5-O-beta-D-glucoside
C00280 27 Androst-4-ene-3,17-dione
C04295 27 Androst-5-ene-3beta,17beta-diol
C04518 27 17alpha,20alpha-Dihydroxypregn-4-en-3-one
C05139 27 16alpha-Hydroxydehydroepiandrosterone
C05444 27 3alpha,7alpha,26-Trihydroxy-5beta-cholestane
C05454 27 3alpha,7alpha,12alpha-Trihydroxy-5beta-cholestane
C05488 27 11-Deoxycortisol
C05489 27 11beta,17alpha,21-Trihydroxypregnenolone
C05497 27 21-Deoxycortisol
C05654 27 5-(2'-Formylethyl)-4,6-dihydroxypicolinate
C00535 28 Testosterone
C00735 28 Cortisol
C05140 28 16alpha-Hydroxyandrost-4-ene-3,17-dione
C05290 28 19-Hydroxyandrost-4-ene-3,17-dione
C05445 28 3alpha,7alpha-Dihydroxy-5beta-cholestan-26-al
C05446 28 3alpha,7alpha,12alpha,26-Tetrahydroxy-5beta-cholestane
C05655 28 5-(2'-Carboxyethyl)-4,6-dihydroxypicolinate
C00762 29 Cortisone
C01301 29 3alpha,7alpha,12alpha-Trihydroxy-5beta-cholestan-26-al
C02821 29 Cortisol 21-acetate
C04554 29 3alpha,7alpha-Dihydroxy-5beta-cholestanate
C05294 29 19-Hydroxytestosterone
C05297 29 19-Oxoandrost-4-ene-3,17-dione
C05471 29 11beta,17alpha,21-Trihydroxy-5beta-pregnane-3,20-dione
C11134 29 Testosterone glucuronide
C00468 30 Estrone
C03588 30 4,5alpha-Dihydrocortisone
C04722 30 3alpha,7alpha,12alpha-Trihydroxy-5beta-cholestanoate
C05295 30 19-Oxotestosterone
C05469 30 17alpha,21-Dihydroxy-5beta-pregnane-3,11,20-trione
C05472 30 Urocortisol
C00951 31 Estradiol-17beta
C02537 31 Estradiol-17alpha
C05298 31 2-Hydroxyestrone
C05300 31 16alpha-Hydroxyestrone
C05470 31 Urocortisone
C05482 31 Cortol
C11133 31 Estrone glucuronide
C05141 32 Estriol
C05301 32 2-Hydroxyestradiol-17beta
C05481 32 Cortolone
C05503 32 Estradiol-17beta 3-glucuronide
C05504 33 16-Glucuronide-estriol
C06121 33 3-Ketosphingosine
C00249 34 Hexadecanoic acid
C00319 34 Sphingosine
C00517 34 Hexadecanal
C02934 34 3-Dehydrosphinganine
C00823 35 1-Hexadecanol
C00836 35 Sphinganine
C01747 35 Psychosine
C01948 35 Pentadecanal
C02788 35 2-trans-Hexadecenal
C05462 35 Chenodeoxyglycocholate
C06124 35 Sphingosine 1-phosphate
C00695 36 3alpha,7alpha,12alpha-Trihydroxy-5beta-cholanate
C01120 36 Sphinganine 1-phosphate
C01921 36 Glycocholate
C06123 36 Hexadecenal
C12144 36 Phytosphingosine
C01292 37 3alpha,7alpha-Dihydroxy-12-oxo-5beta-cholanate
C04483 37 3alpha,12alpha-Dihydroxy-5beta-cholanate
C04643 37 3alpha,12alpha-Dihydroxy-7-oxo-5beta-cholanate
C11637 37 3alpha,12alpha-Dihydroxy-5beta-chol-6-enoate
C04661 38 3alpha,7alpha,12beta-Trihydroxy-5beta-cholanate
C05683 38 2-Aminoethylphosphocholate

reactions:
ID generation name

R00002 2 Reduced ferredoxin:dinitrogen oxidoreductase (ATP-hydrolysing)
R00004 2 Pyrophosphate phosphohydrolase
R00009 2 hydrogen-peroxide:hydrogen-peroxide oxidoreductase
R00085 2 ATP diphosphohydrolase
R00086 2 ATP phosphohydrolase (protein-secreting)
R00087 2 ATP pyrophosphohydrolase
R00088 2 ATP aminohydrolase
R00089 2 ATP pyrophosphate-lyase (cyclizing)
R00090 2 NADH:hydrogen-peroxide oxidoreductase
R00122 2 ATP pyrophosphohydrolase
R00123 2 ADP aminohydrolase
R00126 2 ADP:ATP adenylyltransferase
R00127 2 ATP:AMP phosphotransferase
R00239 2 ATP:L-glutamate 5-phosphotransferase
R00240 2 ATP:L-glutamate 1-phosphotransferase
R00241 2 ATP:L-glutamate 1-phosphotransferase
R00243 2 L-Glutamate:NAD+ oxidoreductase (deaminating)
R00250 2 L-Glutamate:oxygen oxidoreductase (deaminating)
R00260 2 L-Glutamate racemase
R00261 2 L-Glutamate 1-carboxy-lyase
R00262 2 L-threo-3-Methylaspartate carboxy-aminomethylmutase
R02235 2 Dihydrofolate:NAD+ oxidoreductase
R02237 2 Tetrahydrofolate:L-glutamate gamma-ligase (ADP-forming)
R05668 2 
R07304 2 5-oxo-L-proline amidohydrolase (ATP-hydrolysing)
R00005 3 Urea-1-carboxylate amidohydrolase
R00067 3 Reduced ferredoxin:dinitrogen oxidoreductase (ATP-hydrolysing)
R00125 3 P1,P4-Bis(5'-nucleosyl)-tetraphosphate nucleotidebisphosphohydrolase
R00132 3 Carbonic acid hydro-lyase
R00136 3 ATP:polyphosphate phosphotransferase
R00138 3 Triphosphate phosphohydrolase
R00148 3 
R00149 3 Carbon-dioxide:ammonia ligase(ADP-forming,carbamate-phosphorylating)
R00150 3 ATP:carbamate phosphotransferase
R00153 3 Reduced ferredoxin:dinitrogen oxidoreductase (ATP-hydrolysing)
R00181 3 AMP aminohydrolase
R00182 3 AMP phosphoribohydrolase
R00183 3 Adenosine 5'-monophosphate phosphohydrolase
R00184 3 P1,P4-Bis(5'-adenosyl) tetraphosphate nucleotidohydrolase
R00185 3 ATP:adenosine 5'-phosphotransferase
R00186 3 (S)-Lactate adenylohydrolase
R00188 3 Adenosine 3',5'-bisphosphate 3'(2')-phosphohydrolase
R00190 3 AMP:pyrophosphate phosphoribosyltransferase
R00191 3 Adenosine 3',5'-phosphate 5'-nucleotidohydrolase
R00245 3 L-Glutamate 5-semialdehyde:NAD+ oxidoreductase
R00253 3 L-Glutamate:ammonia ligase (ADP-forming)
R00254 3 
R00256 3 L-Glutamine amidohydrolase
R00264 3 2,5-dioxopentanoate:NADP+ 5-oxidoreductase
R00265 3 2-Oxoglutarate:NADP+ 2-oxidoreductase (CoA-succinylating)
R00268 3 Oxalosuccinate:NADP+ oxidoreductase (decarboxylating)
R00270 3 
R00272 3 2-Oxoglutarate carboxy-lyase
R00275 3 Superoxide:superoxide oxidoreductase
R00276 3 Carbon-monoxide:oxygen oxidoreductase
R00279 3 D-Glutamate(D-aspartate):oxygen oxidoreductase (deaminating)
R00519 3 Formate:NAD+ oxidoreductase
R00700 3 Hydrogen:NAD+ oxidoreductase
R00707 3 L-1-Pyrroline-5-carboxylate:NAD+ oxidoreductase
R00709 3 Isocitrate:NAD+ oxidoreductase (decarboxylating)
R00719 3 ITP diphosphohydrolase
R00720 3 Inosine 5'-triphosphate pyrophosphohydrolase
R00722 3 ATP:nucleoside-diphosphate phosphatransferase
R00936 3 5,6,7,8-Tetrahydrofolate:NAD+ oxidoreductase
R00937 3 5,6,7,8-Tetrahydrofolate:NAD+ oxidoreductase
R00961 3 IDP diphosphohydrolase
R01583 3 D-Glutamate hydro-lyase (cyclizing)
R01648 3 4-Aminobutanoate:2-oxoglutarate aminotransferase
R03313 3 L-Glutamate-5-semialdehyde:NADP+ 5-oxidoreductase (phosphorylationg)
R03696 3 L-threo-3-Methylaspartate ammonia-lyase
R04269 3 
R04295 3 (S)-4-Amino-5-oxopentanoate:NADP+ 5-oxidoreductase(phosphorylationg)
R05669 3 
R05746 3 phosphonate:NAD+ oxidoreductase
R07171 3 NADH:oxygen oxidoreductase
R07316 3 carbamate hydro-lyase
R00023 4 NADH:hyponitrite oxidoreductase
R00093 4 L-glutamate:NAD+ oxidoreductase (transaminating)
R00143 4 Ammonia:(acceptor) oxidoreductase
R00405 4 Succinate:CoA ligase (ADP-forming)
R00407 4 Succinyl-CoA hydrolase
R00479 4 Isocitrate glyoxylate-lyase
R00518 4 ATP:formate phosphotransferase
R00579 4 L-Glutamine racemase
R00667 4 L-Ornithine:2-oxo-acid aminotransferase
R00713 4 Succinate-semialdehyde:NAD+ oxidoreductase
R00727 4 Succinate:CoA ligase (GDP-forming)
R00774 4 Urea:carbon-dioxide ligase (ADP-forming)
R00793 4 Hydroxylamine:oxygen oxidoreductase
R00833 4 (R)-2-Methyl-3-oxopropanoyl-CoA CoA-carbonylmutase
R00942 4 Tetrahydrofolate:L-glutamate gamma-ligase (ADP-forming)
R00943 4 Formate:tetrahydrofolate ligase (ADP-forming)
R00995 4 
R01049 4 ATP:D-ribose-5-phosphate pyrophosphotransferase
R01050 4 ATP:D-ribose-5-phosphate 1-phosphotransferase
R01051 4 ATP:D-ribose 5-phosphotransferase
R01052 4 ADP:D-ribose-5-phosphate adenylyltransferase
R01053 4 Ribose-5-phosphate:ammonia ligase (ADP-forming)
R01056 4 D-Ribose-5-phosphate ketol-isomerase
R01057 4 D-Ribose 1,5-phosphomutase
R01071 4 1-(5-Phospho-D-ribosyl)-ATP:pyrophosphate phosphoribosyl-transferase
R01072 4 5-Phosphoribosylamine:pyrophosphate phosphoribosyltransferase(glutamate-amidating)
R01126 4 Inosine 5'-monophosphate phosphohydrolase
R01127 4 IMP 1,2-hydrolase (decyclizing)
R01128 4 5'-Inosinate phosphoribohydrolase
R01130 4 IMP:NAD+ oxidoreductase
R01131 4 ATP:inosine 5'-phosphotransferase
R01132 4 IMP:pyrophosphate phosphoribosyltransferase
R01244 4 Adenine aminohydrolase
R01245 4 Adenosine ribohydrolase
R01248 4 L-Proline:NAD+ 5-oxidoreductase
R01324 4 Citrate hydro-lyase
R01395 4 ATP:carbamate phosphotransferase
R01400 4 
R01560 4 Adenosine aminohydrolase
R01561 4 Adenosine:orthophosphate ribosyltransferase
R01644 4 4-Hydroxybutanoate:NAD+ oxidoreductase
R01849 4 Reduced ferredoxin:dinitrogen oxidoreductase (ATP-hydrolysing)
R01899 4 Isocitrate:NADP+ oxidoreductase (decarboxylating)
R01900 4 Isocitrate hydro-lyase
R02238 4 Formate:dihydrofolate ligase (ADP-forming)
R02272 4 (S)-4-Amino-5-oxopentanoate 4,5-aminomutase
R02278 4 2-Dehydro-3-deoxy-L-arabinonate hydro-lyase
R02279 4 5-Dehydro-4-deoxy-D-glucarate hydro-lyase (decarboxylating)
R03314 4 
R03546 4 Cyanate C-N-lyase
R03693 4 (S)-2-Methylmalate hydro-lyase
R03694 4 
R03695 4 
R04782 4 Reduced ferredoxin:dinitrogen oxidoreductase (ATP-hydrolysing)
R04875 4 
R05563 4 Biuret amidohydrolase
R05695 4 Nucleoside:oxygen 5'-oxidoreductase (H2O2-forming)
R05696 4 
R07173 4 hydroxylamine:acceptor oxidoreductase
R07315 4 carbamate hydro-lyase
R00013 5 Glyoxylate carboxy-lyase (dimerizing)
R00036 5 5-Aminolevulinate hydro-lyase(adding 5-aminolevulinate andcyclizing)
R00055 5 Nucleoside:oxygen 5'-oxidoreductase
R00131 5 Urea amidohydrolase
R00325 5 (3S)-citramalate pyruvate-lyase
R00351 5 Citrate oxaloacetate-lyase ((pro-3S)-CH2COO- -> acetyl-CoA)
R00352 5 ATP:citrate oxaloacetate-lyase ((pro-3S)-CH2COO- ->acetyl-CoA)(ATP-dephosphorylating)
R00362 5 Citrate oxaloacetate-lyase ((pro-3S)-CH2COO- -->acetate)
R00365 5 glycine:NAD+ oxidoreductase (deaminating)
R00372 5 Glycine:2-oxoglutarate aminotransferase
R00402 5 succinate:NAD+ oxidoreductase
R00466 5 Glyoxylate:oxygen oxidoreductase
R00468 5 Glyoxylate:NADP+ oxidoreductase (CoA-oxalylating)
R00474 5 2-Hydroxy-3-oxoadipate glyoxylate-lyase (carboxylating)
R00575 5 Carbon-dioxide:L-glutamine amido-ligase (ADP-forming,carbamate-phosphorylating)
R00665 5 L-Citrulline N5-carbamoyldihydrolase
R00668 5 L-Ornithine(L-lysine):2-oxoglutarate omega-aminotransferase
R00670 5 L-Ornithine carboxy-lyase
R00671 5 L-Ornithine ammonia-lyase(cyclizing)
R00672 5 L-Ornithine racemase
R00717 5 Glycolate:NAD+ oxidoreductase
R00778 5 Urea hydro-lyase
R00787 5 ammonium-hydroxide:NADP+ oxidoreductase
R00800 5 
R00941 5 10-formyltetrahydrofolate:NADP+ oxidoreductase
R00944 5 10-Formyltetrahydrofolate amidohydrolase
R00997 5 1-Aminocyclopropane-1-carboxylate endolyase (deaminating)
R00999 5 O-Succinyl-L-homoserine succinate-lyase (adding cysteine)
R01054 5 ADPribose ribophosphohydrolase
R01079 5 D-Ribose:NADP+ 1-oxidoreductase
R01081 5 D-Ribose ketol-isomerase
R01230 5 Xanthosine-5'-phosphate:ammonia ligase (AMP-forming)
R01231 5 Xanthosine-5'-phosphate:L-glutamine amido-ligase (AMP-forming)
R01252 5 L-Proline,2-oxoglutarate:oxygen oxidoreductase (4-hydroxylating)
R01255 5 L-Proline racemase
R01322 5 Citrate:CoA ligase (ADP-forming)
R01325 5 Citrate hydro-lyase
R01398 5 Carbamoyl-phosphate:L-ornithine carbamoyltransferase
R01523 5 ATP:D-ribulose-5-phosphate 1-phosphotransferase
R01524 5 D-Ribitol-5-phosphate:NAD+ 2-oxidoreductase
R01526 5 ATP:D-ribulose 5-phosphotransferase
R01529 5 D-Ribulose-5-phosphate 3-epimerase
R01530 5 D-Arabinose-5-phosphate ketol-isomerase
R01579 5 D-Glutamine amidohydrolase
R01653 5 
R01654 5 10-Formyltetrahydrofolate:L-glutamate ligase (ADP-forming)
R01655 5 5,10-Methenyltetrahydrofolate 5-hydrolase(decyclizing)
R01769 5 Hypoxanthine:oxygen oxidoreductase
R01770 5 Inosine ribohydrolase
R01784 5 2-Dehydro-3-deoxy-L-pentanoate glycolaldehyde
R01863 5 inosine:orthophosphate ribosyltransferase
R01885 5 
R01990 5 4-Guanidinobutanoate amidinohydrolase
R02142 5 XMP:pyrophosphate phosphoribosyltransferase
R02243 5 cis-Aconitate carboxy-lyase
R02244 5 trans-Aconitate delta2-delta3-isomerase
R02270 5 Succinyl-CoA:glycine C-succinyl-transferase(decarboxylating)
R02299 5 alpha-D-Ribose 1-phosphate 1,6-phosphomutase
R02522 5 L-Arabinonate hydro-lyase
R02719 5 Xanthosine 5'-phosphate phosphohydrolase
R02752 5 D-Glucarate hydro-lyase
R02754 5 5-Dehydro-4-deoxy-D-glucarate tartronate-semialdehyde-lyase
R02765 5 (R)-2-Methyl-3-oxopropanoyl-CoA 2-epimerase
R02802 5 Reduced ferredoxin:dinitrogen oxidoreductase (ATP-hydrolysing)
R03154 5 Succinyl-CoA:citramalate CoA-transferase
R03383 5 
R04035 5 Phosphoribosyl-ATP pyrophosphohydrolase
R04560 5 10-Formyltetrahydrofolate:5'-phosphoribosyl-5-amino-4-imidazolecarboxamide formyltransferase
R05076 5 
R05561 5 Cyanuric acid amidohydrolase
R05562 5 Biuret amidohydrolase
R05608 5 D-galactarate hydro-lyase
R05697 5 
R06137 5 
R06836 5 Ribose 1,5-biphosphokinase
R06975 5 5-formaminoimidazole-4-carboxamide-1-beta-D-ribofuranosyl5'-monophosphate synthetase
R06987 5 Acetyl-CoA:formate C-acetyltransferase
R07281 5 3,4-Dihydroxy-2-butanone 4-phosphate synthase
R07305 5 cyanuric acid amidohydrolase
R00006 6 2-Acetolactate pyruvate-lyase (carboxylating)
R00008 6 Parapyruvate pyruvate-lyase
R00018 6 Putrescine:putrescine 4-aminobutyltransferase (ammonia-forming)
R00024 6 D-Ribulose 1,5-bisphosphate carboxy-lyase (dimerizing)
R00084 6 Porphobilinogen ammonia-lyase (polymerizing)
R00195 6 2,3-Diaminopropionate ammonia-lyase
R00199 6 ATP:pyruvate,water phosphotransferase
R00200 6 ATP:pyruvate O2-phosphotransferase
R00206 6 ATP:pyruvate,orthophosphate phosphotransferase
R00207 6 Pyruvate:oxygen 2-oxidoreductase (phosphorylating)
R00208 6 Phosphoenolpyruvate phosphohydrolase
R00209 6 Pyruvate:NAD+ 2-oxidoreductase (CoA-acetylating)
R00211 6 Glyoxylate:oxygen oxidoreductase
R00212 6 Acetyl-CoA:formate C-acetyltransferase
R00213 6 O-Carbamoyl-L-serine ammonia-lyase (pyruvate-forming)
R00214 6 (S)-Malate:NADP+ oxidoreductase(oxaloacetate-decarboxylating)
R00215 6 (R)-Malate:NAD+ oxidoreductase (decarboxylating)
R00217 6 Oxaloacetate carboxy-lyase
R00220 6 L-serine ammonia-lyase
R00221 6 D-serine ammonia-lyase
R00223 6 Serine ammonia-lyase
R00224 6 Pyruvate carboxy-lyase
R00226 6 (S)-2-Acetolactate pyruvate-lyase (carboxylating)
R00227 6 Acetyl-CoA hydrolase
R00228 6 acetaldehyde:NAD+ oxidoreductase (CoA-acetylating)
R00229 6 Acetate:CoA ligase (ADP-forming)
R00230 6 Acetyl-CoA:orthophosphate acetyltransferase
R00235 6 Acetate:CoA ligase (AMP-forming)
R00236 6 Acetyl adenylate:CoA ligase (AMP-forming)
R00237 6 (3S)-Citramalyl-CoA pyruvate-lyase
R00238 6 Acetyl-CoA:acetyl-CoA C-acetyltransferase
R00258 6 L-Alanine:2-oxoglutarate aminotransferase
R00259 6 Acetyl-CoA:L-glutamate N-acetyltransferase
R00271 6 2-Hydroxybutane-1,2,4-tricarboxylate 2-oxoglutarate-lyase(CoA-acetylating)
R00273 6 oxalate:oxygen oxidoreductase
R00315 6 ATP:acetate phosphotransferase
R00316 6 Acetate:CoA ligase (AMP-forming)
R00320 6 Pyrophosphate:acetate phosphotransferase
R00321 6 Acetamide amidohydrolase
R00324 6 Acetylpyruvate acetylhydrolase
R00332 6 ATP:(d)GMP phosphotransferase
R00338 6 Oxaloacetate acetylhydrolase
R00339 6 (R,R)-Tartrate hydro-lyase
R00340 6 (S,S)-Tartrate hydro-lyase
R00341 6 ATP:oxaloacetate carboxy-lyase (transphosphorylating)
R00342 6 (S)-malate:NAD+ oxidoreductase
R00344 6 Pyruvate:carbon-dioxide ligase (ADP-forming)
R00346 6 Pyrophosphate:oxaloacetate carboxy-lyase (transphosphorylating)
R00347 6 erythro-3-hydroxy-Ls-aspartate ammonia-lyase
R00348 6 2-Oxosuccinamate amidohydrolase
R00353 6 Malonyl-CoA:pyruvate carboxyltransferase
R00354 6 (3S)-Citryl-CoA oxaloacetate-lyase
R00355 6 L-Aspartate:2-oxoglutarate aminotransferase
R00363 6 Oxaloacetate keto-enol-isomerase
R00366 6 Aminoacetic acid:oxygen oxidoreductase (deaminating)
R00368 6 N-(carboxymethyl)-D-alanine:NAD+ oxidoreductase (glycine-forming)
R00369 6 L-Alanine:glyoxylate aminotransferase
R00370 6 Acetyl-CoA:glycine C-acetyltransferase
R00371 6 Succinyl-CoA:glycine C-succinyl-transferase(decarboxylating)
R00373 6 Glycine:oxaloacetate aminotransferase
R00396 6 L-Alanine:NAD+ oxidoreductase (deaminating)
R00409 6 (2S,3R)-3-Hydroxybutane-1,2,3-tricarboxylate pyruvate-lyase
R00470 6 4-Hydroxy-2-oxoglutarate glyoxylate-lyase
R00471 6 D-4-Hydroxy-2-oxoglutarate glyoxylate-lyase
R00472 6 L-Malate glyoxylate-lyase (CoA-acetylating)
R00473 6 (3S)-3-Carboxy-3-hydroxypropanoyl-CoA glyoxylate-lyase
R00475 6 (S)-2-Hydroxy-acid:oxygen 2-oxidoreductase
R00477 6 3-Oxalomalate glyoxylate-lyase
R00478 6 erythro-3-Hydroxy-L-aspartate glyoxylate-lyase
R00490 6 L-Aspartate ammonia-lyase
R00522 6 Oxalate carboxy-lyase
R00576 6 L-Glutamine:pyruvate aminotransferase
R00666 6 N5-(L-1-carboxyethyl)-L-ornithine:NADP+ oxidoreductase(L-ornithine-dorming)
R00703 6 (S)-Lactate:NAD+ oxidoreductase
R00704 6 (R)-Lactate:NAD+ oxidoreductase
R00710 6 Acetaldehyde:NAD+ oxidoreductase
R00724 6 ITP:pyruvate O2-phosphotransferase
R00726 6 ITP:oxaloacetate carboxy-lyase (transphosphorylating)
R00742 6 Acetyl-CoA:carbon-dioxide ligase (ADP-forming)
R00775 6 Guanidinoacetate amidohydrolase
R00794 6 NADH:nitrate oxidoreductase
R00830 6 Succinyl-CoA:glycine C-succinyl-transferase(decarboxylating)
R00831 6 Succinyl-CoA:glycine C-succinyl-transferase(decarboxylating)
R00919 6 
R00920 6 Propanoate:CoA ligase (ADP-forming)
R00922 6 2-Methyl-3-oxopropanoate:NAD+ oxidoreductase (CoA-propanoylating)
R00923 6 (S)-2-Methyl-3-oxopropanoyl-CoA carboxy-lyase
R00925 6 Propanoate:CoA ligase (AMP-forming)
R00926 6 Propinol adenylate:CoA ligase (AMP-forming)
R00928 6 Acetyl-CoA:propanoate CoA-transferase
R00930 6 (S)-2-Methyl-3-oxopropanoyl-CoA:pyruvate carboxyltransferase
R00931 6 2-Methylcitrate oxaloacetate-lyase
R00932 6 2-Hydroxyglutarate glyoxylate-lyase (CoA-propanoylating)
R00934 6 
R00998 6 (R)-2-Ethylmalate 2-oxobutanoyl-lyase (CoA-acylating)
R01082 6 (S)-Malate hydro-lyase
R01083 6 N6-(1,2-Dicarboxyethyl)AMP AMP-lyase
R01087 6 Maleate cis-trans-isomerase
R01134 6 NADH:guanosine-5'-phosphate oxidoreductase(deaminating)
R01148 6 D-Alanine:2-oxoglutarate aminotransferase
R01151 6 Putrescine:oxygen oxidoreductase (deaminating)
R01154 6 Acetyl-CoA:alkane-alpha,omega-diamine N-acetyltransferase
R01155 6 putrescine:2-oxoglutarate aminotransferase
R01156 6 N-Acetylputrescine acetylhydrolase
R01218 6 5,10-methylenetetrahydrofolate:NAD+ oxidoreductase
R01227 6 Guanosine 5'-monophosphate phosphohydrolase
R01228 6 ATP:inosine 5'-phosphotransferase
R01229 6 GMP:pyrophosphate phosphoribosyltransferase
R01323 6 Acetyl-CoA:citrate CoA-transferase
R01333 6 glycolaldehyde:NAD+ oxidoreductase
R01335 6 
R01336 6 Carboxymethyloxysuccinate glycolate-lyase
R01399 6 Carbamoyl-phosphate:putrescine carbamoyltransferase
R01469 6 Ethanolamine:oxygen oxidoreductase (deaminating)
R01558 6 Oxalate:CoA ligase (AMP-forming)
R01559 6 Succinyl-CoA:oxalate CoA-transferase
R01573 6 ATP:D-arabinose 5-phosphotransferase
R01577 6 D-Arabinose ketol-isomerase
R01621 6 D-Xylulose 5-phosphate D-glyceraldehyde-3-phosphate-lyase
R01639 6 ATP:D-xylulose 5-phosphotransferase
R01641 6 Sedoheptulose-7-phosphate:D-glyceraldehyde-3-phosphateglycolaldehyde transferase
R01745 6 (R)-Glycerate:NAD+ oxidoreductase
R01768 6 Xanthine:NAD+ oxidoreductase
R01777 6 Succinyl-CoA:L-homoserine O-succinyltransferase
R01781 6 Glycol:NAD+ oxidoreductase
R01782 6 2-Dehydro-3-deoxy-D-pentanoate glycoaldehyde-lyase
R01859 6 Propanoyl-CoA:carbon-dioxide ligase (ADP-forming)
R01893 6 Ribitol:NAD+ 2-oxidoreductase
R01908 6 Oxalyl-CoA carboxy-lyase
R01981 6 uronate:NAD+ 1-oxidoreductase
R02103 6 xanthine:NAD+ oxidoreductase
R02107 6 Xanthine:oxygen oxidoreductase
R02141 6 
R02143 6 Xanthosine ribohydrolase
R02145 6 Guanosine aminohydrolase
R02271 6 5-Aminolevulinate:pyruvate aminotransferase
R02297 6 Xanthosine:orthophosphate ribosyltransferase
R02300 6 S-Aminomethyldihydrolipoylprotein:(6S)-tetrahydrofolateaminomethyltransferase (ammonia-forming)
R02301 6 5-Formyltetrahydrofolate cyclo-ligase (ADP-forming)
R02302 6 5-Formiminotetrahydrofolate ammonia-lyase (cyclizing)
R02404 6 Itaconate:CoA ligase (ADP-forming)
R02406 6 Itaconate:CoA ligase (IDP-forming)
R02407 6 Succinyl-CoA:citramalate CoA-transferase
R02457 6 D-Ornithine:oxygen oxidoreductase (deaminating)
R02460 6 
R02461 6 D-Ornithine 4,5-aminomutase
R02491 6 L-Citramalyl-CoA hydro-lyase
R02525 6 L-Arabinono-1,5-lactone lactonohydrolase
R02526 6 L-Arabinono-1,4-lactone lactonohydrolase
R02764 6 (S)-Methylmalonyl-CoA hydrolase
R02894 6 D-Proline:oxygen oxidoreductase (deaminating)
R02895 6 
R02955 6 Acetyl-CoA:citramalate CoA-transferase
R02957 6 D-Glucuronolactone:NAD+ oxidoreductase
R03140 6 D-Ribulose 1,5-bisphosphate carboxy-lyase (dimerizing)
R03153 6 Acetyl-CoA:citramalate CoA-transferase
R03177 6 4-Guanidinobutanal:NAD+ 1-oxidoreductase
R03189 6 5-Formyltetrahydrofolate:L-glutamate N-formiminotransferase
R03277 6 
R03296 6 trans-4-Hydroxy-L-proline 2-epimerase
R03870 6 5-Methylbarbiturate amidohydrolase
R04037 6 1-(5-phospho-D-ribosyl)-AMP 1,6-hydrolase
R04144 6 5-Phospho-D-ribosylamine:glycine ligase (ADP-forming)
R04378 6 1-(5'-Phosphoribosyl)-5-amino-4-imidazolecarboxamide:pyrophosphatephosphoribosyltransferase
R04559 6 1-(5'-Phosphoribosyl)-5-amino-4-(N-succinocarboxamide)-imidazoleAMP-lyase
R05336 6 
R05373 6 Methylmalonyl-CoA carboxy-lyase
R05724 6 nitric oxide, NAD(P)H2:oxygen oxidoreductase
R05758 6 threo-3-hydroxy-L-aspartate ammonia-lyase
R05822 6 
R05861 6 D-alanine:oxygen oxidoreductase (deaminating)
R07134 6 D-arabinitol:NAD+ 2-oxidoreductase (D-ribulose-forming)
R07164 6 L-aspartate:NAD+ oxidoreductase (deaminating)
R07246 6 sedoheptulose-7-phosphate:D-glyceraldehyde-3-phosphateglycolaldehydetransferase
R07290 6 formyl-CoA:oxalate CoA-transferase
R07399 6 
R07414 6 glutamate putrescine ligase
R00219 7 
R00233 7 Malonyl-CoA carboxy-lyase
R00269 7 2-Oxoglutaramate amidohydrolase
R00317 7 Acetyl phosphate phosphohydrolase
R00319 7 (S)-Lactate:oxygen 2-oxidoreductase(decarboxylating)
R00328 7 GDP phosphohydrolase
R00330 7 ATP:nucleoside-diphosphate phosphatransferase
R00336 7 Guanosine-3',5'-bis(diphosphate) 3'-pyrophosphohydrolase
R00345 7 Orthophosphate:oxaloacetate carboxyl-lyase (phosphorylating)
R00357 7 L-Aspartic acid:oxygen oxidoreductase (deaminating)
R00360 7 (S)-Malate:oxygen oxidoreductase
R00397 7 L-Aspartate 4-carboxy-lyase
R00398 7 2,2'-iminodipropanoate:NAD+ oxidoreductase (L-alanine-forming)
R00399 7 
R00400 7 L-Alanine:2-oxo-acid aminotransferase
R00401 7 L-Alanine racemase
R00406 7 
R00410 7 Succinyl-CoA:3-oxo-acid CoA-transferase
R00430 7 GTP:pyruvate O2-phosphotransferase
R00431 7 GTP:oxaloacetate carboxy-lyase (transphosphorylating)
R00432 7 Succinate:CoA ligase (GDP-forming)
R00480 7 ATP:L-aspartate 4-phosphotransferase
R00481 7 
R00482 7 L-Aspartate:ammonia ligase (ADP-forming)
R00483 7 L-Aspartate:ammonia ligase (AMP-forming)
R00487 7 Acetyl-CoA:L-aspartate N-acetyltransferase
R00489 7 L-Aspartate 1-carboxy-lyase
R00491 7 L-Aspartate racemase
R00521 7 Formyl-CoA hydrolase
R00525 7 N-Formyl-L-glutamate amidohydrolase
R00565 7 L-Arginine:glycine amidinotransferase
R00578 7 L-aspartate:L-glutamine amido-ligase (AMP-forming)
R00580 7 
R00581 7 L-serine:NAD+ oxidoreductase (deaminating)
R00584 7 Pyrophosphate:L-serine O-phosphotransferase
R00585 7 L-Serine:pyruvate aminotransferase
R00586 7 
R00588 7 L-Serine:glyoxylate aminotransferase
R00589 7 L-2-Amino-3-hydroxypropionic acid racemase
R00590 7 L-Serine hydro-lyase (deaminating)
R00658 7 2-Phospho-D-glucerate hydro-lyase
R00661 7 Phosphoenolpyruvate 2,3-phosphonomutase
R00740 7 3-Oxopropanoate:NADP+ oxidoreductase (decarboxylating,CoA-acetylating)
R00743 7 Acetyl-CoA:malonate CoA-transferase
R00744 7 
R00748 7 Ethanolamine-phosphate phospho-lyase (deaminating)
R00749 7 Ethanolamine ammonia-lyase
R00751 7 L-Threonine acetaldehyde-lyase
R00753 7 (S)-Lactate acetaldehyde-lyase
R00754 7 Ethanol:NAD+ oxidoreductase
R00777 7 N-Amidino-L-aspartate amidinohydrolase
R00845 7 sn-glycerol-3-phosphate:NADP+ 1-oxidoreductase
R00945 7 5,10-Methylenetetrahydrofolate:glycine hydroxymethyltransferase
R01015 7 D-Glyceraldehyde-3-phosphate ketol-isomerase
R01058 7 D-glyceraldehyde 3-phosphate:NADP+ oxidoreductase
R01061 7 D-Glyceraldehyde-3-phosphate:NAD+ oxidoreductase(phosphorylating)
R01066 7 2-Deoxy-D-ribose-5-phosphate acetaldehyde-lyase
R01135 7 IMP:L-aspartate ligase (GDP-forming)
R01149 7 L-Glutamine:D-alanine gamma-glutamyltransferase
R01150 7 D-AlanineD-Alanine ligase (ADP-forming)
R01152 7 N-Carbamoylputrescine amidohydrolase
R01221 7 glycine synthase
R01225 7 5,10-Methylenetetrahydrofolate:D-alanine 2-hydroxymethyltransferase
R01246 7 L-proline:NAD+ 2-oxidoreductase
R01256 7 (S)-Malate:CoA ligase (ADP-forming)
R01334 7 2-Phosphoglycolate phosphohydrolase
R01353 7 ATP:acetate phosphotransferase
R01354 7 Propanoate:CoA ligase (AMP-forming)
R01358 7 Acetoacetyl-CoA hydrolase
R01359 7 Acetoacetyl-CoA:acetate CoA-transferase
R01388 7 D-Glycerate:NADP+ 2-oxidoreductase
R01397 7 Carbamoyl-phosphate:L-aspartate carbamoyltransferase
R01432 7 D-Xylose ketol-isomerase
R01447 7 (S)-Lactate:oxaloacetate oxidoreductase
R01449 7 Acetyl-CoA:propanoate CoA-transferase
R01450 7 
R01468 7 ATP:ethanolamine O-phosphotransferase
R01483 7 D-Glucuronolactone lactonohydrolase
R01511 7 D-Glycerate-3-phosphate phosphohydrolase
R01512 7 ATP:3-phospho-D-glycerate 1-phosphotransferase
R01513 7 3-Phospho-D-glycerate:NAD+ 2-oxidoreductase
R01514 7 ATP:(R)-glycerate 3-phosphotransferase
R01516 7 3-Phospho-D-glycerate 1,2-phosphomutase
R01518 7 2-Phospho-D-glycerate 2,3-phosphomutase
R01574 7 D-Arabinose:NAD+ 1-oxidoreductase
R01576 7 3-Deoxy-D-manno-octulosonate D-arabinose-lyase
R01676 7 Guanine aminohydrolase
R01677 7 Guanosine ribohydrolase
R01735 7 (R)-Lactaldehyde:NAD+ 2-oxidoreductase
R01748 7 D-Glycerate-2-phosphate phosphohydrolase
R01751 7 (R,R)-Tartrate carboxy-lyase
R01752 7 D-Glyceraldehyde:NAD+ oxidoreductase
R01756 7 D-threo-Aldose:NAD+ 1-oxidoreductase
R01757 7 L-Arabinose:NAD+ 1-oxidoreductase
R01771 7 ATP:L-homoserine O-phosphotransferase
R01773 7 L-Homoserine:NAD+ oxidoreductase
R01776 7 Acetyl-CoA:L-homoserine O-acetyltransferase
R01827 7 Sedoheptulose-7-phosphate:D-glyceraldehyde-3-phosphateglyceronetransferase
R01843 7 ATP:Sedoheptulose 7-phosphate 1-phosphotransferase
R01844 7 ATP:sedoheptulose 7-phosphate
R01848 7 ITP:Sedoheptulose 7-phosphate 1-phosphotransferase
R01896 7 Xylitol:NAD+ 2-oxidoreductase (D-xylulose-forming)
R01898 7 D-Lyxose ketol-isomerase
R01954 7 L-Citrulline:L-aspartate ligase (AMP-forming)
R01975 7 (S)-3-Hydroxybutanoyl-CoA:NAD+ oxidoreductase
R01977 7 (R)-3-Hydroxybutanoyl-CoA:NADP+ oxidoreductase
R01978 7 (S)-3-Hydroxy-3-methylglutaryl-CoA acetoacetyl-CoA-lyase(CoA-acetylating)
R01983 7 D-Galacturonate ketol-isomerase
R01984 7 
R02047 7 3-Hydroxy-2-methylpropanoate:NAD+ oxidoreductase
R02048 7 (R)-3-Amino-2-methylpropanoate:2-oxoglutarate aminotransferase
R02050 7 (R)-3-Amino-2-methylpropanoate:pyruvate aminotransferase
R02106 7 Urate:oxygen oxidoreductase
R02147 7 guanosine:orthophosphate ribosyltransferase
R02282 7 N2-Acetyl-L-ornithine:L-glutamate N-acetyltransferase
R02287 7 5-Formiminotetrahydrofolate:L-glutamate N-formiminotransferase
R02405 7 Itaconate:CoA ligase (IDP-forming)
R02419 7 (R)-Malate hydro-lyase
R02429 7 D-Xylonate hydro-lyase
R02490 7 Citramalyl-CoA hydro-lyase
R02492 7 Nitrous-oxide:(acceptor) oxidoreductase (NO-forming)
R02546 7 (R,R)-Tartrate epimerase
R02549 7 4-aminobutanal:NAD+ 1-oxidoreductase
R02575 7 ATP:guanidoacetate N-phosphotransferase
R02646 7 Urate-3-ribonucleoside:orthophosphate D-ribosyltransferase
R02649 7 ATP:N-acetyl-L-glutamate 5-phosphotransferase
R02729 7 5-Formiminotetrahydrofolate:glycine N-formiminotransferase
R02853 7 D-O-Phosphoserine phosphohydrolase
R02947 7 2-Acetolactate carboxy-lyase
R02948 7 (S)-2-Hydroxy-2-methyl-3-oxobutanoate carboxy-lyase
R02956 7 Succinyl-CoA:citramalate CoA-transferase
R02963 7 Lactoyl-CoA hydro-lyase
R03032 7 D-Arabinonate hydro-lyase
R03045 7 3-Hydroxypropionyl-CoA hydro-lyase
R03046 7 beta-Alanyl-CoA cmmonia-lyase
R03051 7 2,3-Dihydroxy-3-methylbutanoate:NADP+ oxidoreductase (isomerizing)
R03052 7 2-Acetolactate methylmutase
R03165 7 Hydroxymethylbilane hydro-lyase(cyclizing)
R03166 7 
R03178 7 2-oxo-5-Guanidinopentanoate carboxy-lyase
R03183 7 L-Gulono-1,4-lactone:NADP+ 1-oxidoreductase
R03248 7 2,5-Diaminopentanoate:2-oxoglutarate aminotransferase
R03249 7 
R03250 7 
R03254 7 2-Dehydro-3-deoxy-D-octonate-8-phosphateD-arabinose-5-phosphate-lyase (pyruvate-phosphorylating)
R03266 7 4-Hydroxy-L-glutamate:2-oxoglutarate aminotransferase
R03444 7 2-Hydroxybutane-1,2,4-tricarboxylate hydro-lyase
R03758 7 
R03896 7 (R)-2-Methylmalate hydro-lyase
R03995 7 
R04000 7 (E)-Glutaconate CoA-transferase
R04008 7 
R04025 7 N-Acetylputrescine:oxygenoxidoreductase(deaminating)(flavin-containing)
R04177 7 2-Hydroxyethylenedicarboxylate hydro-lyase
R04200 7 D-threo-2,4-diaminopentanoate:NAD+ oxidoreductase (deaminating)
R04221 7 cis-4-Hydroxy-D-proline:oxygen oxidoreductase (deaminating)
R04325 7 10-Formyltetrahydrofolate:5'-phosphoribosylglycinamideformyltransferase
R04326 7 
R04375 7 
R04424 7 2-Hydroxybutane-1,2,3-tricarboxylate hydro-lyase
R04439 7 (R)-2,3-Dihydroxy-3-methylbutanoate:NADP+ oxidoreductase(isomerizing)
R04591 7 1-(5-Phosphoribosyl)-5-amino-4-carboxyimidazole:L-aspartate ligase(ADP-forming)
R04640 7 N-(5'-Phospho-D-ribosylformimino)-5-amino-1-(5''-phospho-D-ribosyl)-4-imidazolecarboxamide ketol-isomerase
R04857 7 
R05071 7 (S)-2-Acetolactate methylmutase
R05077 7 
R05078 7 
R05337 7 
R05457 7 
R05604 7 D-arabinitol:NAD 4-oxidoreductase
R05605 7 2-dehydro-3-deoxy-D-gluconate-6-phosphateD-glyceraldehyde-3-phosphate-lyase
R05636 7 1-Deoxy-D-xylulose-5-phosphate pyruvate-lyase (carboxylating)
R05645 7 
R06126 7 L-serine:NADP+ 3-oxidoreductase
R06171 7 L-Allothreonine acetaldehyde-lyase
R06180 7 
R06510 7 
R06974 7 glycinamide ribonucleotide transformylase
R07168 7 5-methyltetrahydrofolate:NAD+ oxidoreductase
R07253 7 acyl-CoA:malonyl-CoA C-acyltransferase (decarboxylating,oxoacyl-reducing, thioester-hydrolysing and cyclizing)
R07378 7 sedoheptulose-7-phosphate:D-glyceraldehyde-3-phosphateglyceronetransferase
R07408 7 
R07410 7 L-aspartate:NAD+ oxidoreductase (deaminating)
R07415 7 
R00012 8 GTP:GTP guanylyltransferase
R00218 8 acetylenedicarboxylate carboxy-lyase
R00335 8 GTP phosphohydrolase (vesicle-releasing)
R00359 8 D-Aspartate:oxygen oxidoreductase (deaminating)
R00424 8 GTP 7,8-8,9-dihydrolase
R00425 8 GTP 7,8-8,9-dihydrolase (pyrophosphate-forming)
R00426 8 Guanosine 5'-triphosphate pyrophosphohydrolase
R00428 8 GTP 7,8-8,9-dihydrolase
R00429 8 ATP:GTP 3'-pyrophosphotransferase
R00434 8 GTP pyrophosphate-lyase (cyclizing)
R00484 8 N-Carbamoyl-L-aspartate amidohydrolase
R00485 8 L-Asparagine amidohydrolase
R00488 8 N-Acetyl-L-aspartate amidohydrolase
R00551 8 L-Arginine amidinohydrolase
R00552 8 L-Arginine iminohydrolase
R00554 8 ATP:L-arginine N-phosphotransferase
R00556 8 
R00557 8 L-Arginine,NADPH:oxygen oxidoreductase (nitric-oxide-forming)
R00558 8 L-Arginine,NADPH:oxygen oxidoreductase (nitric-oxide-forming)
R00559 8 L-Arginine:oxygen 2-oxidoreductase (decarboxylating)
R00562 8 N2-(D-1-carboxyethyl)-L-arginine:NADP+ oxidoreductase
R00563 8 D-nopaline:NADP+ oxidoreductase (L-arginine-forming)
R00566 8 L-Arginine carboxy-lyase
R00567 8 L-Arginine racemase
R00582 8 L-O-Phosphoserine phosphohydrolase
R00669 8 N2-Acetyl-L-ornithine amidohydrolase
R00705 8 3-Oxopropanoate:NAD+ oxidoreductase (decarboxylating,CoA-acetylating)
R00756 8 ATP:D-fructose-6-phosphate 1-phosphotransferase
R00758 8 D-Mannitol-1-phosphate:NAD+ 5-oxidoreductase
R00760 8 ATP:D-fructose 6-phosphotransferase
R00761 8 D-Fructose-6-phosphate D-erythrose-4-phosphate-lyase
R00763 8 D-Fructose-2,6-bisphosphate 2-phosphohydrolase
R00764 8 Pyrophosphate:D-fructose-6-phosphate 1-phosphotransferase
R00765 8 D-Glucosamine-6-phosphate ketol-isomerase(deaminating)
R00768 8 L-Glutamine:D-fructose-6-phosphate aminotransferase (hexoseisomerizing)
R00770 8 ITP:D-fructose-6-phosphate 1-phosphotransferase
R00771 8 D-Glucose-6-phosphate ketol-isomerase
R00772 8 D-Mannose-6-phosphate ketol-isomerase
R00832 8 succinyl-CoA:L-arginine N2-succinyltransferase
R00841 8 Glycerol-3-phosphate phosphohydrolase
R00842 8 sn-Glycerol-3-phosphate:NAD+ 2-oxidoreductase
R00846 8 sn-Glycerol-3-phosphate:oxygen 2-oxidoreductase
R00876 8 ITP:D-hexose 6-phosphotransferase
R00905 8 N-Carbamoyl-beta-alanine amidohydrolase
R00906 8 N-(D-1-carboxyethyl)-beta-alanine:NAD+ oxidoreductase(beta-alanine-forming)
R00907 8 L-Alanine:3-oxopropanoate aminotransferase
R00908 8 3-Aminopropanoate:2-oxoglutarate aminotransferase
R00912 8 L-Arginine:beta-alanine ligase (AMP-forming)
R00913 8 3-Guanidinopropanoate amidinopropionase
R00914 8 
R00921 8 acetyl-CoA:phosphate acetyltransferase
R00996 8 L-threonine ammonia-lyase
R01010 8 Glycerone phosphate phosphohydrolase (alkaline optimum)
R01012 8 Phosphoenolpyruvate:glycerone phosphotransferase
R01016 8 Glycerone-phosphate phospho-lyase
R01036 8 Glycerol:NAD+ oxidoreductase
R01059 8 ATP:D-glyceraldehyde 3-phosphotransferase
R01067 8 D-Fructose 6-phosphate:D-glyceraldehyde-3-phosphate glycolaldehydetransferase
R01068 8 D-Fructose-1,6-bisphosphate D-glyceraldehyde-3-phosphate-lyase
R01069 8 D-Tagatose 1,6-bisphosphate triosephosphate lyase
R01070 8 beta-D-fructose 1,6-bisphosphate D-glyceraldehyde-3-phosphate-lyase
R01086 8 N-(L-Argininosuccinate) arginie-lyase
R01209 8 2,3-Dihydroxy-3-methylbutanoate hydro-lyase
R01357 8 Acetoacetate:CoA ligase (AMP-forming)
R01360 8 (S)-3-Hydroxy-3-methylglutaryl-CoA acetoacetate-lyase
R01361 8 (R)-3-Hydroxybutanoate:NAD+ oxidoreductase
R01366 8 Acetoacetate carboxy-lyase
R01390 8 
R01393 8 Hydroxypyruvate carboxy-lyase
R01394 8 Hydroxypyruvate ketol-isomerase
R01429 8 D-xylose:NAD+ 1-oxidoreductase
R01431 8 Xylitol:NADP+ oxidoreductase
R01465 8 L-Threonine:NAD+ oxidoreductase
R01466 8 O-Phospho-L-homoserine phospho-lyase (adding water)
R01467 8 L-Threonine racemase
R01475 8 ATP:D-glucuronate 1-phosphotransferase
R01476 8 ATP:D-glucuronate 1-phosphotransferase
R01481 8 L-Gulonate:NADP+ 6-oxidoreductase
R01482 8 D-Glucuronate ketol-isomerase
R01484 8 D-Glucurono-6,2-lactone lactonohydrolase
R01485 8 L-Asparagine:hydroxylamine gamma-aspartyltransferase
R01515 8 3-Phospho-D-glyceroyl phosphate phosphohydrolase
R01517 8 GTP:3-phospho-D-glycerate 1-phosphotransferase
R01541 8 ATP:2-dehydro-3-deoxy-D-gluconate 6-phosphotransferase
R01604 8 3-Oxopropanoate:NAD+ oxidoreductase
R01608 8 3-hydroxypropanoate:NAD+ oxidoreductase
R01609 8 3-aci-Nitropropanoate:oxygen oxidoreductase
R01610 8 5-Dehydro-2-deoxy-D-glyconate-6-phosphatemalonate-semialdehyde-lyase
R01611 8 3-Oxopropanoate hydro-lyase
R01662 8 3-Phospho-D-glyceroyl phosphate 2,3-phosphomutase
R01749 8 D-Glycerate:NAD+ oxidoreductase (carboxylating)
R01754 8 ATP:L-arabinose 1-phosphotransferase
R01758 8 L-Arabitol:NAD+ 1-oxidoreductase
R01761 8 L-Arabinose ketol-isomerase
R01785 8 L-Xylulose 1-phosphate lactaldehyde-lyase
R01825 8 D-erythrose 4-phosphate:NAD+ oxidoreductase
R01826 8 Phosphoenolpyruvate:D-erythrose-4-phosphateC-(1-carboxyvinyl)transferase (phosphate hydrolysing,2-carboxy-2-oxoethyl-forming)
R01829 8 Sedoheptulose 1,7-bisphosphate D-glyceraldehyde-3-phosphate-lyase
R01830 8 beta-D-Fructose 6-phosphate:D-glyceraldehyde-3-phosphateglycolaldehyde transferase
R01845 8 Sedoheptulose 1,7-bisphosphate 1-phosphohydrolase
R01886 8 N(omega)-(ADP-D-ribosyl)-L-arginine ADPribosylhydrolase
R01989 8 L-Arginine:glycine amidinotransferase
R01993 8 (S)-Dihydroorotate amidohydrolase
R02081 8 (R)-Mevalonate:NAD+ oxidoreductase (CoA-acetylating)
R02083 8 (S)-3-Hydroxy-3-methylglutaryl-CoA hydrolase
R02084 8 succinyl-CoA:3-hydroxy-3-methylglutarate CoA-transferase
R02085 8 (S)-3-Hydroxy-3-methylglutaryl-CoA hydro-lyase
R02136 8 ATP:xylitol 5-phosphotransferase
R02280 8 1-Pyrroline-4-hydroxy-2-carboxylate aminohydrolase (decyclizing)
R02283 8 N2-Acetyl-L-ornithine:2-oxoglutarate aminotransferase
R02284 8 L-5-Carboxymethylhydantoin amidohydrolase
R02285 8 N-Formimino-L-glutamate formiminohydrolase
R02286 8 N-Formimino-L-glutamate iminohydrolase
R02291 8 L-Aspartate-4-semialdehyde:NADP+ oxidoreductase (phosphorylating)
R02292 8 L-Aspartate-4-semialdehyde hydro-lyase (adding pyruvate andcyclizing)
R02293 8 L-2,4-Diaminobutanoate:pyruvate aminotransferase
R02359 8 Urethane amidohydrolase (decarboxylating)
R02427 8 D-Xylonolactone lactonohydrolase
R02428 8 D-Xylono-1,4-lactone lactonohydrolase
R02527 8 (R)-Lactaldehyde:NAD+ oxidoreductase
R02529 8 Aminoacetone:oxygen oxidoreductase(deaminating)(flavin-containing)
R02544 8 meso-tartrate:NAD+ oxidoreductase
R02545 8 meso-Tartaric acid:NAD+ oxidoreductase
R02547 8 trans-2,3-Epoxysuccinate hydrolase
R02555 8 D-Altronate:NAD+ 3-oxidoreductase
R02568 8 D-Fructose 1-phosphate D-glyceraldehyde-3-phosphate-lyase
R02607 8 3-Phosphoglycerate:NAD+ 2-oxidoreductase
R02664 8 
R02714 8 D-Arabinono-1,4-lactone lactonohydrolase
R02715 8 D-Arabinono-1,4-lactone:oxygen oxidoreductase
R02749 8 2-Deoxy-D-ribose 1-phosphate 1,5-phosphomutase
R02750 8 
R02855 8 (R)-Acetoin:NAD+ oxidoreductase
R02933 8 L-Gulono-1,4-lactone lactonohydrolase
R02946 8 (R,R)-Butane-2,3-diol:NAD+ oxidoreductase
R02949 8 (R)-Acetoin racemase
R03026 8 (S)-3-Hydroxybutanoyl-CoA hydro-lyase
R03027 8 (3R)-3-Hydroxybutanoyl-CoA hydro-lyase
R03031 8 Vinylacetyl-CoA delta3-delta2-isomerase
R03080 8 (R)-Propane-1,2-diol:NAD+ oxidoreductase
R03081 8 2-Dehydro-3-deoxy-D-fuconate glycolaldehyde
R03128 8 
R03157 8 
R03158 8 
R03184 8 L-gulono-1,4-lactone:oxygen 3-oxidoreductase
R03197 8 Uroporphyrinogen-III carboxy-lyase
R03276 8 (S)-3-Hydroxybutanoyl-CoA 3-epimerase
R03298 8 
R03350 8 3-Deoxy-D-manno-octulosonate-8-phosphate 8-phosphohydrolase
R03352 8 3-Hydroxy-2-methylpropanoyl-CoA hydrolase
R03409 8 Guanosine 3'-diphosphate 5'-triphosphate 5'-phosphohydrolase
R03443 8 N-Acetyl-L-glutamate-5-semialdehyde:NADP+ 5-oxidoreductase(phosphrylating)
R03567 8 6-Methylsalicylate carboxy-lyase
R03702 8 Triacetolactone lactonohydrolase
R03759 8 (R)-1-Aminopropan-2-ol:NAD+ oxidoreductase
R03819 8 ATP:sedoheptulose 7-phosphate
R03897 8 
R03898 8 
R03937 8 
R04051 8 
R04053 8 3-phosphonopyruvate carboxy-lyase
R04173 8 3-Phosphoserine:2-oxoglutarate aminotransferase
R04209 8 1-(5-Phospho-D-ribosyl)-5-amino-4-imidazolecarboxylate carboxy-lyase
R04292 8 
R04371 8 Homoisocitrate hydro-lyase
R04425 8 (2S,3R)-3-Hydroxybutane-1,2,3-tricarboxylate hydro-lyase
R04440 8 (R)-2,3-Dihydroxy-3-methylbutanoate:NADP+ oxidoreductase(isomerizing)
R04441 8 (R)-2,3-Dihydroxy-3-methylbutanoate hydro-lyase
R04446 8 
R04447 8 
R04463 8 5'-Phosphoribosylformylglycinamide:L-glutamine amido-ligase(ADP-forming)
R04558 8 
R04655 8 
R04732 8 
R04919 8 
R04972 8 Uroporphyrinogen I carboxy-lyase
R05050 8 N4-Acetylaminobutanal:NAD+ oxidoreductase
R05079 8 
R05339 8 
R05465 8 
R05508 8 
R05646 8 
R05679 8 sn-Glycerol-1-phosphate:NAD 2-oxidoreductase
R05688 8 1-Deoxy-D-xylulose-5-phosphate isomeroreductase
R05735 8 acetone:carbon-dioxide ligase (AMP-forming)
R05805 8 ADP:D-fructose-6-phosphate 1-phosphotransferase
R05831 8 xylitol:NAD oxidoreductase
R06063 8 
R06064 8 
R06601 8 5-Hydroxyisourate amidohydrolase
R06830 8 
R06870 8 Phosphoethanolamine phosphohydrolase
R06973 8 
R06977 8 L-2,4-diaminobutyrate:2-oxoglutarate 4-aminotransferase
R07133 8 D-sorbitol-6-phosphate:NAD+ 2-oxidoreductase
R07152 8 xylitol:oxygen oxidoreductase
R07245 8 carbamoyl-phosphate:N2-acetyl-L-ornithine carbamoyltransferase
R07306 8 GTP 8,9-hydrolase (phosphate-forming)
R07405 8 5-carboxyamino-1-(5-phospho-D-ribosyl)imidazole carboxymutase
R07417 8 
R00048 9 (R)-3-((R)-3-Hydroxybutanoyloxy)-butanoate hydroxybutanoylhydrolase
R00111 9 N-(omega)-Hydroxyarginine,NADPH:oxygen oxidoreductase(nitric-oxide-forming)
R00203 9 Pyruvaldehyde:NAD+ oxidoreductase
R00299 9 ATP:D-glucose 6-phosphotransferase
R00303 9 D-Glucose-6-phosphate phosphohydrolase
R00307 9 
R00524 9 Formamide amidohydrolase
R00647 9 
R00725 9 ITP:D-hexose 6-phosphotransferase
R00747 9 2-Phosphonoacetaldehyde phosphonohydrolase
R00762 9 D-Fructose-1,6-bisphosphate 1-phosphohydrolase
R00834 9 D-Sorbitol 6-phosphate:NADP+ 1-oxidoreductase
R00835 9 D-Glucose-6-phosphate:NADP+ 1-oxoreductase
R00840 9 1L-myo-Inositol-1-phosphate lyase (isomerizing)
R00847 9 ATP:glycerol 3-phosphotransferase
R00850 9 sn-Glycerol-3-phosphate:D-glucose 6-phosphotransferase
R00866 9 ATP:D-fructose 1-phosphotransferase
R00867 9 ATP:D-fructose 6-phosphotransferase
R00868 9 D-Mannitol:NAD+ 2-oxidoreductase
R00875 9 D-Glucitol:NAD+ 2-oxidoreductase
R00877 9 D-Mannose ketol-isomerase
R00878 9 alpha-D-Glucose ketol-isomerase
R00994 9 
R01011 9 ATP:glycerone phosphotransferase
R01034 9 Glycerol:NAD+ oxidoreductase
R01043 9 Glycerol-2-phosphate phosphohydrolase
R01044 9 Pyrophosphate:glycerol 1-phosphotransferase
R01047 9 Glycerol hydro-lyase
R01048 9 Glycerol hydro-lyase
R01157 9 Agmatine amidinohydrolase
R01171 9 Butanoyl-CoA:(acceptor) 2,3-oxidoreductase
R01210 9 3-Methyl-2-oxobutanoate:NAD+ oxidoreductase(CoA-mehtylpropanoylating)
R01211 9 (R)-3,3-Dimethylmalate:NAD+ oxidoreductase (decarboxylating)
R01213 9 3-Carboxy-3-hydroxy-4-methylpentanoate 3-methyl-2-oxobutanoate-lyase(CoA-acetylating)
R01214 9 L-Valine:2-oxoglutarate aminotransferase
R01215 9 L-Valine:pyruvate aminotransferase
R01226 9 5,10-Methylenetetrahydrofolate:3-methyl-2-oxobutanoatehydroxymethyltransferase
R01232 9 P1,P4-Bis(5'-nucleosyl)-tetraphosphate nucleotidohydrolase
R01234 9 Guanosine 3',5'-cyclic phosphate 5'-nucleotidohydrolase
R01327 9 ITP:D-hexose 6-phosphotransferase
R01416 9 Agmatine iminohydrolase
R01417 9 ATP:agmatine N4-phosphotransferase
R01418 9 
R01434 9 L-Valine:NAD+ oxidoreductase(deaminating)
R01538 9 D-Gluconate hydro-lyase
R01540 9 D-Altronate hydro-lyase
R01542 9 2-Dehydro-3-deoxy-D-gluconate:NAD+ 5-oxidoreductase
R01543 9 2-Dehydro-3-deoxy-D-gluconate:NADP+ 6-oxidoreductase
R01550 9 Propan-2-ol:NADP+ oxidoreductase
R01726 9 
R01817 9 D-mannitol-1-phosphate:NADP+ 6-oxidoreductase
R01818 9 D-Mannose 6-phosphate 1,6-phosphomutase
R01819 9 D-Mannose-6-phosphate ketol-isomerase
R01867 9 (S)-Dihydroorotate:oxygen oxidoreductase
R01869 9 (S)-Dihydroorotate:(acceptor) oxidoreductase
R01901 9 ATP:L-xylulose 5-phosphotransferase
R01902 9 ATP:L-rhamnulose 1-phosphotransferase
R01903 9 L-Arabitol:NAD+ 4-oxidoreductase (L-xylulose-forming)
R01905 9 3-Dehydro-L-gulonate carboxy-lyase
R01906 9 
R01934 9 (1R,2S)-1-hydroxybutane-1,2,4-tricarboxylate:NAD+ oxidoreductase(decarboxylating)
R01964 9 ITP:D-hexose 6-phosphotransferase
R01969 9 Deoxyguanosine:orthophosphate ribosyltransferase
R01987 9 
R02058 9 Acetyl-CoA:D-glucosamine-6-phosphate N-acetyltransferase
R02059 9 N-Acetyl-D-glucosamine-6-phosphate amidohydrolase
R02060 9 D-Glucosamine 1-phosphate 1,6-phosphomutase
R02069 9 D-Fructose 1,6-bisphosphate phosphohydrolase
R02071 9 ATP:D-fructose-1-phosphate 6-phosphotransferase
R02073 9 Pyrophosphate:D-fructose-6-phosphate 1-phosphotransferase
R02167 9 D-Mannitol-1-phosphate phosphohydrolase
R02245 9 ATP:(R)-mevalonate 5-phosphotransferase
R02246 9 (R)-Mevalonate:NAD+ oxidoreductase
R02260 9 (S)-Lactaldehyde:NADP+ oxidoreductase
R02269 9 5,6-Dihydrouracil amidohydrolase
R02343 9 Acetoin:NAD+ oxidoreductase
R02425 9 (S)(+)-Allantoin amidohydrolase
R02439 9 ATP:L-ribulose 5-phosphotransferase
R02441 9 L-Arabitol:NAD+ 2-oxidoreductase (L-ribulose-forming)
R02454 9 D-Mannonate:NAD+ 5-oxidoreductase
R02458 9 D-Arginine amidinohydrolase
R02528 9 
R02531 9 Lactaldehyde:NAD+ 1-oxidoreductase
R02557 9 Deoxyadenosine:orthophosphate ribosyltransferase
R02640 9 L-Gulonate:NAD+ 3-oxidoreductase
R02648 9 Glycerol 1,2-cyclic phosphate 2-glycerophosphohydrolase
R02703 9 D-Mannitol-1-phosphate:NAD+ 5-oxidoreductase
R02730 9 D-Fructose-2,6-bisphosphate 6-phosphohydrolase
R02731 9 D-Fructose-2,6-bisphosphate 2-phosphohydrolase
R02732 9 ATP:D-fructose-6-phosphate 2-phosphotransferase
R02740 9 alpha-D-Glucose 6-phosphate ketol-isomerase
R02865 9 ATP:D-hexose 6-phosphotransferase
R02866 9 Sorbitol-6-phosphate phosphohydrolase
R02867 9 ITP:D-hexose 6-phosphotransferase
R02923 9 D-Arginine:oxygen oxidoreductase (deaminating)
R03028 9 Glutaconyl-1-CoA carboxy-lyase
R03030 9 L-3-Aminobutyryl-CoA ammonia-lyase
R03083 9 2-Dehydro-3-deoxy-D-arabino-heptonate 7-phosphate phosphate-lyase(cyclyzing)
R03127 9 Dihydroxyfumarate carboxy-lyase
R03180 9 4-Guanidinobutanamide amidohydrolase
R03220 9 Coproporphyrinogen:oxygen oxidoreductase(decarboxylating)
R03234 9 
R03236 9 ATP:D-tagatose-6-phosphate 1-phosphotransferase
R03239 9 ITP:D-Tagatose 6-phosphate 1-phosphotransferase
R03321 9 beta-D-Glucose 6-phosphate ketol-isomerase
R03348 9 Nicotinate-nucleotide:pyrophosphate phosphoribosyltransferase(carboxylating)
R03457 9 D-erythro-1-(Imidazol-4-yl)glycerol 3-phosphate hydro-lyase
R03459 9 2,5-Diamino-6-hydroxy-4-(5-phosphoribosylamino)-pyrimidine2-aminohydrolase
R03472 9 
R03566 9 3-Cresol,NADPH:oxogen oxidoreductase (2-hydroxylating)
R03671 9 D-Fuconate hydro-lyase
R03707 9 (S,S)-Butane-2,3-diol:NAD+ oxidoreductase
R03884 9 (E)-Glutaconate CoA-transferase
R03920 9 ATP:D-fructose 6-phosphotransferase
R03925 9 (S)(+)-Allantoin racemase
R03935 9 beta-Alanyl-L-arginine hydrolase
R03972 9 
R04152 9 (2-Aminoethyl)phosphonate:pyruvate aminotransferase
R04189 9 N2-succinyl-L-arginine iminohydrolase (decarboxylating)
R04198 9 2,3,4,5-Tetrahydrodipicolinate:NAD+ oxidoreductase
R04208 9 2-(Formamido)-N1-(5-phosphoribosyl)acetamidine cyclo-ligase(ADP-forming)
R04210 9 4-phospho-D-erythronate:NAD+ 2-oxidoreductase
R04246 9 
R04286 9 2-Amino-4-hydroxy-6-(erythro-1,2,3-trihydroxypropyl)dihydropteridine triphosphate lyase
R04293 9 
R04351 9 ATP:5-dehydro-2-deoxy-D-gluconate 6-phosphotransferase
R04554 9 
R04620 9 2-Amino-4-hydroxy-6-(erythro-1,2,3-trihydroxypropyl)dihydropteridine triphosphate phosphohydrolase (alkaline optimum)
R04638 9 
R04731 9 4-aminoimidazole aminohydrolase
R04779 9 ATP:D-fructose-6-phosphate 1-phosphotransferase
R04780 9 beta-D-Fructose 1,6-bisphosphate 1-phosphohydrolase
R04862 9 (1R,2S)-1-hydroxybutane-1,2,4-tricarboxylate:NAD+ oxidoreductase(decarboxylating)
R05046 9 Formamidopyrimidine nucleoside triphosphate 7,8-8,9-dihydrolase
R05047 9 
R05204 9 
R05338 9 D-arabino-3-Hexulose 6-phosphate formaldehyde-lyase
R05467 9 L-N2-(2-carboxyethyl)arginine cyclo-ligase (AMP-forming)
R05595 9 
R05606 9 D-mannonate hydro-lyase
R05607 9 D-sorbitol-6-phosphate:NAD 2-oxidoreductase
R05647 9 
R05804 9 ADP:D-glucose 6-phosphotransferase
R06604 9 
R06605 9 
R06978 9 L-2,4-diaminobutyrate acetyltransferase
R07183 9 acetylacetone:oxygen oxidoreductase
R07298 9 glycerol-1-phosphate phosphohydrolase
R07324 9 1D-myo-inositol-3-phosphate lyase (isomerizing)
R07404 9 5-amino-1-(5-phospho-D-ribosyl)imidazole:carbon-dioxide ligase(ADP-forming)
R07419 9 4-(Glutamylamino)butanoate amidohydrolase
R00035 10 L-Ascorbate:oxygen oxidoreductase
R00068 10 L-Ascorbate:oxygen oxidoreductase
R00095 10 NADH:monodehydroascorbate oxidoreductase
R00300 10 D-Glucose:NAD+ 1-oxidoreductase
R00301 10 D-Glucose:NADP+ 1-oxidoreductase
R00302 10 Pyranose:oxygen 2-oxidoreductase
R00304 10 D-Glucose-1-phosphate phosphohydrolase
R00327 10 6-Acetyl-D-glucose acetylhydrolase
R00337 10 GDPglucose glucohydrolase
R00486 10 3-Cyano-L-alanine aminohydrolase
R00604 10 Formaldehyde:NAD+ oxidoreductase
R00605 10 methanol:NAD+ oxidoreductase
R00614 10 Formaldehyde:formaldehyde oxidoreductase
R00642 10 L-Ascorbate:hydrogen-peroxide oxidoreductase
R00645 10 
R00646 10 Ascorbate:oxygen 2,3-oxidoreductase (bond-cleaving)
R00837 10 alpha,alpha-Trehalose-6-phosphate phosphoglucohydrolase
R00838 10 Maltose-6'-phosphate 6-phosphoglucohydrolase
R00839 10 6-Phospho-beta-D-glucosyl-(1,4)-D-gluxose glucohydrolase
R00872 10 D-Fructose 2-phosphate phosphatase
R00874 10 D-Glucose:D-fructose oxidoreductase
R00883 10 GDP:D-mannose-1-phosphate guanylyltransferase
R00885 10 GTP:alpha-D-mannose-1-phosphate guanylyltransferase
R00959 10 alpha-D-Glucose 1-phosphate 1,6-phosphomutase
R00975 10 5,6-Dihydrouracil:oxygen oxidoreductase
R00977 10 5,6-Dihydrouracil:NAD+ oxidoreductase
R01014 10 Erythrulose-1-phosphate formaldehyde-lyase
R01174 10 Butanoyl-CoA:orthophosphate butanoyltransferase
R01177 10 Acetyl-CoA:acetyl-CoA C-acetyltransferase
R01179 10 Butanoyl-CoA:acetate CoA-transferase
R01180 10 3-Ethylmalate glyoxylate-lyase (CoA-butanoylating)
R01181 10 2-Methylpropanoyl-CoA CoA-carbonylmutase
R01185 10 myo-Inositol 1-phosphate phosphahydrolase
R01187 10 1D-myo-Inositol 3-phosphate phosphahydrolase
R01200 10 N-Acetyl-D-glucosamine amidohydrolase
R01201 10 ATP:N-acetyl-D-glucosamine 6-phosphotransferase
R01204 10 Acetyl-CoA:D-glucosamine N-acetyltransferase
R01216 10 2-Hydroxy-2-isopropylbutanedioate formaldehyde-lyase
R01267 10 L-Asparagine hydro-lyase
R01326 10 ATP:D-glucose 6-phosphotransferase
R01365 10 Butanoyl-CoA:acetoacetate CoA-transferase
R01437 10 L-Valine carboxy-lyase
R01440 10 D-Xylulose-5-phosphate:formaldehyde glycolaldehydetransferase
R01446 10 (S)-lactaldehyde:NAD+ oxidoreductase
R01600 10 ATP:D-glucose 6-phosphotransferase
R01602 10 alpha-D-Glucose 1-epimerase
R01720 10 nicotinate:NADP+ 6-oxidoreductase (hydroxylating)
R01723 10 
R01724 10 Nicotinate D-ribonucleotide:pyrophosphate phosphoribosyltransferase
R01737 10 ATP:D-Gluconate 6-phosphotransferase
R01738 10 D-Gluconate:NAD+ 5-oxidoreductase
R01739 10 D-gluconate:NADP+ oxidoreductase
R01786 10 ATP:D-glucose 6-phosphotransferase
R01787 10 alpha-D-Glucose:NADP+ 1-oxidoreductase
R01788 10 alpha-D-Glucose 6-phosphate phosphohydrolase
R01870 10 Orotidine-5'-phosphate:pyrophosphate phosphoribosyltransferase
R01872 10 Quinate:NAD+ 5-oxidoreductase
R01932 10 
R01933 10 2-Oxoadipate:lipoamde 2-oxidoreductase(decarboxylating andacceptor-succinylating)
R01936 10 
R01939 10 L-2-Aminoadipate:2-oxoglutarate aminotransferase
R01961 10 ATP:D-glucosamine phosphotransferase
R01962 10 
R01967 10 ATP:deoxyguanosine 5'-phosphotransferase
R01968 10 2'-Deoxyguanosine 5'-monophosphate phosphohydrolase
R02035 10 6-Phospho-D-glucono-1,5-lactone lactonohydrolase
R02086 10 N-Acetyl-D-glucosamine 1-phosphate 1,6-phosphomutase
R02087 10 N-Acetyl-D-glucosamine 6-phosphate 2-epimerase
R02088 10 2'-Deoxyadenosine 5'-monophosphate phosphohydrolase
R02089 10 ATP:deoxyadenosine 5'-phosphotransferase
R02258 10 (S)-Propane-1,2-diol:NAD+ oxidoreductase
R02261 10 
R02263 10 L-Rhamnulose-1-phosphate lactaldehyde-lyase
R02295 10 Nicotinate D-ribonucleoside:orthophosphate ribosyltransferase
R02344 10 (S,S)-Butane-2,3-diol:NAD+ oxidoreductase
R02345 10 3-Hydroxybutan-2-one:D-ribose-5-phosphate aldehydetransferase
R02422 10 Allantoate amidinohydrolase
R02423 10 Allantoate amidinohydrolase (decarboxylating)
R02424 10 Allantoin amidohydrolase
R02455 10 D-Mannonate:NAD+ 6-oxidoreductase
R02472 10 (R)-Pantoate:NADP+ 2-oxidoreductase
R02556 10 Deoxyadenosine aminohydrolase
R02577 10 Propane-1,2-diol:NAD+ 1-oxidoreductase
R02637 10 3-Dehydro-L-gulonate:NAD+ 2-oxidoreductase
R02660 10 2-Methylpropanoyl-CoA:(acceptor) 2,3-oxidoreductase
R02728 10 beta-D-Glucose 1-phosphate 1,6-phosphomutase
R02736 10 beta-D-Glucose-6-phosphate:NADP+ 1-oxoreductase
R02739 10 alpha-D-Glucose 6-phosphate ketol-isomerase
R02927 10 ATP:D-tagatose 6-phosphotransferase
R03005 10 ATP:nicotinamide-nucleotide adenylyltransferase
R03084 10 3-Dehydroquinate hydro-lyase
R03119 10 propane-1,3-diol:NAD+ 1-oxidoreductase
R03198 10 (R)-4-dehydropantoate:NAD+ 4-oxidoreductase
R03222 10 Protoporphyrinogen-IX:oxygen oxidoreductase
R03240 10 D-Galactose 6-phosphate ketol-isomerase
R03243 10 5-Amino-2-oxopentanoate:2-oxoglutarate aminotransferase
R03244 10 L-ribulose-5-phosphate 3-epimerase
R03245 10 ATP:(R)-5-phosphomevalonate phosphotransferase
R03331 10 sn-Glycero-3-phospho-1-inositol inositolphosphohydrolase
R03333 10 1D-myo-Inositol-1,2-cyclic-phosphate 2-inositolphosphohydrolase
R03346 10 Nicotinate D-ribonucleotide phosphohydrolase
R03458 10 5-amino-6-(5-phosphoribitylamino)uracil:NADP+ 1'-oxidoreductase
R03471 10 ATP:4-amino-5-hydroxymethyl-2-methylpyrimidine 5-phosphotransferase
R03504 10 2-Amino-4-hydroxy-6-(D-erythro-1,2,3-trihydroxypropyl)-7,8-dihydropteridine glycolaldehyde-lyase
R03568 10 4-Cresol,NADPH:oxogen oxidoreductase (2-hydroxylating)
R03921 10 Sucrose 6-phosphate fructohydrolase
R03968 10 2-Isopropylmalate hydro-lyase
R03970 10 (5-Glutamyl)-peptide:amino-acid 5-glutamyltransferase
R04026 10 
R04089 10 3-Methylcatechol:oxygen 2,3-oxidoreductase(decyclizing)
R04217 10 N2-succinyl-L-ornithine:2-oxoglutarate 5-aminotransferase
R04248 10 
R04285 10 6-Lactoyl-5,6,7,8-tetrahydropterin:NADP+ 2'-oxidoreductase
R04323 10 2-Amino-3-carboxymuconate semialdehyde carboxy-lyase
R04336 10 
R04364 10 Acetyl-CoA:L-2,3,4,5-tetrahydrodipicolinate N2-acetyltransferase
R04365 10 Succinyl-CoA:2,3,4,5-tetrahydropyridine-2,6-dicarboxylateN-succinyltransferase
R04383 10 5-Dehydro-4-deoxy-D-glucuronate ketol-isomerase
R04621 10 
R05048 10 GTP 7,8-8,9-dihydrolase
R05085 10 O-Phospho-4-hydroxy-L-threonine:2-oxoglutarate aminotransferase
R05332 10 Acetyl-CoA:D-glucosamine-1-phosphate N-acetyltransferase
R05466 10 Deoxyamidinoproclavaminate,2-oxoglutarate:oxygen oxidoreductase(3-hydroxylating)
R05571 10 Galactitol-1-phosphate:NAD oxidoreductase
R05576 10 (S)-3-Hydroxybutanoyl-CoA:NADP+ oxidoreductase
R05644 10 
R05698 10 Mannitol:oxygen oxidoreductase (cyclizing)
R05850 10 L-ribulose-5-phosphate 4-epimerase
R06154 10 methylamine:oxygen oxidoreductase (deaminating) (copper-containing)
R06614 10 
R06979 10 Ectoine hydro-lyase
R07127 10 ATP:3-dehydro-L-gulonate 6-phosphotransferase
R07135 10 mannitol:NAD+ 1-oxidoreductase
R07214 10 1-aminocyclopropane-1-carboxylate oxygenase (ethylene-forming)
R07279 10 ATP:myo-inositol 1-phosphotransferase
R07346 10 D-glucitol:NADP+ oxidoreductase
R00016 11 D-Glucose-1-phosphate:D-glucose-1-phosphate 6-phosphotransferase
R00047 11 6-Hydroxynicotinate, hydrogen-donor:oxygen oxidoreductase(5-hydroxylating)
R00064 11 4-(4-Deoxy-beta-D-gluc-4-enuronosyl)-D-galacturonate lyase
R00189 11 Deamino-NAD+:ammonia ligase (AMP-forming)
R00257 11 Deamido-NAD+:L-glutamine amido-ligase (AMP-forming)
R00469 11 Ureidoglycolate amidohydrolase (decarboxylating)
R00602 11 Hydorogen-peroxide:hydrogen-peroxide oxidoreductase
R00606 11 Methylamine:(acceptor) oxidoreductase (deaminating)
R00608 11 Methanol:oxygen oxidereductase
R00644 11 L-Ascorbate:hydrogen-peroxide oxidoreductase
R00776 11 (-)-Ureidoglycolate urea-lyase
R00803 11 Sucrose:orthophosphate alpha-D-glucosyltransferase
R00805 11 Sucrose-6-phosphate phosphohydrolase
R00880 11 GDP-D-mannose:NAD+ 6-oxidoreductase
R00881 11 GDPmannose sugarphosphohydrolase
R00888 11 GDPmannose 4,6-hydro-lyase
R00889 11 GDPmannose 3,5-epimerase
R00947 11 D-Glucose-1-phosphate phosphohydrolase
R00948 11 ATP:alpha-D-glucose-1-phosphate adenyltransferase
R00949 11 ATP:D-glucose-1-phosphate 6-phosphotransferase
R00952 11 Cellobiose:orthophosphate alpha-D-glucosyltransferase
R00953 11 3-beta-D-Glucosylglucose:orthophosphate alpha-D-glucosyltransferase
R00954 11 GTP:alpha-D-glucose-1-phosphate guanylyltransferase
R00957 11 alpha-D-Glucose-1-phosphate:alpha-D-glucose-1-phosphate4-alpha-D-glucosyltransferase (dephosphorylating)
R00960 11 D-Glucose-1-phosphate:D-glucose-1-phosphate 6-phosphotransferase
R00965 11 Orotidine-5'-phosphate carboxy-lyase
R00966 11 UMP:pyrophosphate phosphoribosyltransferase
R00973 11 Uracil-5-carboxylate carboxy-lyase
R01055 11 Uracil hydro-lyase (adding D-ribose 5-phosphate)
R01121 11 ATP:(R)-5-diphosphomevalonate carboxy-lyase (dehydrating)
R01144 11 Oxaloacetate-4-methyl-ester oxaloacetohydrolase
R01176 11 Butanoate:CoA ligase (AMP-forming)
R01182 11 ATP:myo-inositol 1-phosphotransferase
R01183 11 myo-Inositol:NAD+ 2-oxidoreductase
R01184 11 myo-Inositol:oxygen oxidoreductase
R01193 11 sn-Glycero-3-phospho-1-inositol glycerophosphohydrolase
R01202 11 N-Acetyl-D-glucosamine:NAD+ 1-oxidoreductase
R01203 11 N-Acyl-D-hexosamine:oxygen 1-oxidoreductase
R01207 11 N-Acyl-D-glucosamine 2-epimerase
R01233 11 GDPglucose sugarphosphohydrolase
R01266 11 1-beta-Aspartyl-N-acetyl-D-glucosaminylamine L-asparaginohydrolase
R01410 11 
R01441 11 ATP:cellobiose 6-phosphotransferase
R01519 11 D-Glucono-1,5-lactone lactonohydrolase
R01520 11 beta-D-Glucose:NAD+ 1-oxoreductase
R01522 11 beta-D-Glucose:oxygen 1-oxidoreductase
R01528 11 6-Phospho-D-gluconate:NADP+ 2-oxidoreductase (decarboxylating)
R01544 11 2-amino-2-deoxy-D-gluconate ammonia-lyase
R01547 11 ATP:AMP phosphotransferase
R01584 11 N-methyl-L-alanine:NADP+ oxidoreductase (demethylating, deaminating)
R01585 11 L-Glutamate:methylamine ligase (ADP-forming)
R01586 11 Methylamine:L-glutamate N-methyltransferase
R01587 11 N-Methyl-2-oxoglutaramate methylamidohydrolase
R01589 11 Methylguanidine amidinohydrolase
R01627 11 3-Dehydroshikimate hydro-lyase
R01650 11 
R01660 11 3-phospho-D-glyceroyl-phosphate:D-glucose-1-phosphate6-phosphotransferase
R01688 11 ATP:butyrate 1-phosphotransferase
R01689 11 butanoate:NAD+ delta2-oxidoreductase
R01694 11 L-Sorbose:NADP+ 5-oxidoreductase
R01695 11 L-Sorbose:oxygen 5-oxidoreductase
R01813 11 Tetrahydrobiopterin:NADP+ oxidoreductase
R01876 11 Uridine:orthophosphate ribosyltransferase
R02036 11 6-Phospho-D-gluconate hydro-lyase
R02090 11 ATP:(d)GMP phosphotransferase
R02168 11 GDPglucose:D-glucose-6-phosphate 1-alpha-D-glucosyltransferase
R02257 11 Propane-1,2-diol:NAD+ oxidoreductase
R02376 11 Propane-1,2-diol hydro-lyase
R02471 11 
R02473 11 (R)-Pantoate:beta-alanine ligase (AMP-forming)
R02484 11 deoxyuridine:orthophosphate 2-deoxy-D-ribosyltransferase
R02658 11 ATP:2-dehydro-D-gluconate 6-phosphate
R02659 11 
R02706 11 
R02748 11 Deoxyinosine:orthophosphate ribosyltransferase
R02755 11 meso-2,6-diaminoheptanedioate:NADP+ oxidoreductase (deaminating)
R02778 11 Trehalose-6-phosphate phosphohydrolase
R02928 11 Galactitol:NAD+ 2-oxidoreductase
R02935 11 (S)-Ureidoglycolate:NAD+ oxidoreductase
R03004 11 Deamino-NAD+ nucleotidohydrolase
R03013 11 L-Histidinol-phosphate phosphohydrolase
R03098 11 L-2-Aminoadipate-6-semialdehyde:NAD(P)+ 6-oxidoreductase
R03099 11 
R03131 11 O3-acetyl-L-serine:uracil 1-(2-amino-2-carboxyethyl)transferase
R03186 11 
R03256 11 Lactose 6-phosphate 6-phosphogalactohydrolase
R03347 11 
R03503 11 ATP:2-amino-4-hydroxy-6-hydroxymethyl-7,8-dihydropteridine6'-pyrophosphotransferase
R03733 11 L-Threonate:NAD+ 3-oxidoreductase
R03774 11 L-Rhamnonate hydro-lyase
R03889 11 2-Aminomuconate semialdehyde:NAD+ 6-oxidoreductase
R04001 11 3-Isopropylmalate hydro-lyase
R04048 11 
R04224 11 (S)-3-Hydroxyisobutyryl-CoA hydro-lyase
R04299 11 
R04435 11 N-Acetylneuraminate 9-phosphate pyruvate-lyase(pyruvate-phosphorylating)
R04467 11 
R04475 11 N-Succinyl-L-2,6-diaminoheptanedioate:2-ocoglytarateamino-transferase
R04509 11 ATP:4-amino-2-methyl-5-phosphomethylpyrimidine phosphotransferase
R04515 11 
R04639 11 2-Amino-4-hydroxy-6-(erythro-1,2,3-trihydroxypropyl)dihydropteridine triphosphate 7,8-8,9-dihydrolase
R04748 11 (S)-Hydroxyhexanoyl-CoA:NAD+ oxidoreductase
R04784 11 
R04785 11 L-Dehydroascorbate lactonohydrolase
R05049 11 N-succinyl-L-glutamate 5-semialdehyde:NAD+ oxidoreductase
R05086 11 O-Phospho-4-hydroxy-L-threonine phospho-lyase (adding water)
R05138 11 
R05147 11 galactitol-1-phosphate:NAD+ oxidoreductase
R05176 11 ADP-D-glycero-D-manno-heptose 6-epimerase
R05357 11 Amidinoproclavaminate amidinohydrolase
R05444 11 
R05513 11 
R05554 11 Ureidoglycine aminohydrolase
R05681 11 NAD-dependent threonine 4-phosphate dehydrogenase
R05683 11 L-Idonate:NAD oxidoreductase
R05767 11 trehalose 6-phosphate:phosphate b-D-glucosyltransferase
R05768 11 GDP-mannose:3-phosphoglycerate 3-a-D-mannosyltransferase
R05823 11 2-dehydro-D-gluconate:NADP+ 2-oxidoreductase
R05862 11 sarcosine:oxygen oxidoreductase (deaminating)
R06847 11 shikimate:NAD+ 3-oxidoreductase
R07125 11 3-dehydro-L-gulonate-6-phosphate carboxy-lyase
R07145 11 L-iditol:NAD+ 2-oxidoreductase
R07148 11 D-threo-aldose:NAD+ 1-oxidoreductase
R07221 11 6-hydroxynicotinate:O2 oxidoreductase
R07264 11 2-alpha-D-glucosyl-D-glucose:phosphate beta-D-glucosyltransferase
R07265 11 alpha,alpha-trehalose:phosphate alpha-D-glucosyltransferase
R07280 11 
R07312 11 4-hydroxyphenylacetate carboxy-lyase
R07343 11 myo-inositol-phosphate phosphohydrolase
R00010 12 alpha,alpha-Trehalose glucohydrolase
R00015 12 Sucrose:sucrose 1F-beta-D-fructosyltransferase
R00026 12 beta-D-Glucoside glucohydrolase
R00028 12 alpha-D-Glucoside glucohydrolase
R00038 12 4-Hydroxy-3-hexanone propanal-lyase
R00102 12 NAD+ glycohydrolase
R00103 12 NAD+ phosphohydrolase
R00104 12 ATP:NAD+ 2'-phosphotransferase
R00137 12 ATP:nicotinamide-nucleotide adenylyltransferase
R00158 12 ATP:nucleoside-phosphate phosphotransferase
R00306 12 1,4-beta-D-Glucan glucohydrolase
R00411 12 N-succinyl-L-glutamate amidohydrolase
R00451 12 meso-2,6-Diaminoheptanedioate carboxy-lyase
R00555 12 NAD+:L-arginine ADP-D-ribosyltransferase
R00610 12 Sarcosine:oxygen oxidoreductase (demethylating)
R00801 12 alpha-D-Glucoside glucohydrolase
R00802 12 alpha-D-Glucoside glucohydrolase
R00810 12 Sucrose glucosylmutase
R00822 12 Protocatechuate carboxy-lyase
R00871 12 D-Fructose:NADP+ 5-oxidoreductase
R00951 12 ADPglucose sugarphosphohydrolase
R00963 12 Uridine 5'-monophosphate phosphohydrolase
R00964 12 ATP:uridine 5'-phosphotransferase
R00968 12 GTP:uridine 5'-phosphotransferase
R00970 12 ITP:uridine 5'-phosphotransferase
R01080 12 Uridine ribohydrolase
R01093 12 D-Galactose:NAD+ 1-oxidoreductase
R01123 12 Isopentenyl-diphosphate delta3-delta2-isomerase
R01137 12 ATP:nucleoside-diphosphate phosphatransferase
R01138 12 dATP:pyruvate O2-phosphotransferase
R01139 12 dATP:D-hexose 6-phosphotransferase
R01140 12 dATP:D-hexose 6-phosphotransferase
R01158 12 L-Histidinol:NAD+ oxidoreductase
R01296 12 4-hydroxybenzoate,NAD(P)H:oxygen oxidoreductase (3-hydroxylating)
R01330 12 dATP:D-hexose 6-phosphotransferase
R01442 12 Cellobiose:oxygen 1-oxidoreductase
R01445 12 Cellobiose 2-epimerase
R01555 12 Maltose:orthophosphate 1-beta-D-glucosyltransferase
R01556 12 Acetyl-CoA:maltose O-acetyltransferase
R01557 12 Maltose alpha-D-glucosylmutase
R01564 12 N,N-Dimethylglycine:oxygen oxidoreductase (demethylating)
R01629 12 
R01631 12 Protocatechuate:oxygen 3,4-oxidoreductase (decyclizing)
R01632 12 Protocatechuate:oxygen 4,5-oxidoreductase (decyclizing)
R01634 12 3,4-Dihydroxyphthalate carboxy-lyase
R01793 12 NADH:6,7-dihydropteridine oxidoreductase
R01804 12 N-Acetylneuraminate pyruvate-lyase (pyruvate-phosphorylating)
R01805 12 N-Acetylneuraminate 9-phosphate phosphohydrolase
R01811 12 N-Acetylneuraminate pyruvate-lyase
R01812 12 5,6,7,8-Tetrahydrobiopterin:NADP+ oxidoreductase
R01857 12 ATP:nucleoside-diphosphate phosphatransferase
R01858 12 dATP:pyruvate O2-phosphotransferase
R01879 12 2-Deoxyuridine,2-oxoglutarate:oxygen oxidoreductase(2'-hydroxylating)
R01887 12 gamma-Amino-gamma-cyanobutanoate aminohydrolase
R01937 12 
R01965 12 dATP:D-hexose 6-phosphotransferase
R02032 12 6-Phospho-2-dehydro-D-gluconate:NAD+ 2-oxidoreductase
R02099 12 ATP:deoxyuridine 5'-phosphotransferase
R02102 12 
R02377 12 Propane-1,3-diol:NAD+ 1-oxidoreductase
R02412 12 ATP:shikimate 3-phosphotransferase
R02414 12 Shikimate:NADP+ 5-oxidoreductase
R02474 12 Pantothenate amidohydrolase
R02486 12 2-Deoxyuridine,2-Oxoglutarate:oxygen oxidoreductase(1'-hydroxylating)
R02514 12 4-hydroxyphenylacetate,NADH:oxygen oxidoreductase (1-hydroxylating)
R02601 12 
R02603 12 
R02698 12 4-hydroxyphenylacetate,NADH:oxygen oxidoreductase (3-hydroxylating)
R02699 12 4-Hydroxyphenylacetate:CoA ligase (AMP-forming)
R02705 12 ATP:N-acyl-D-mannosamine 6-phosphotransferase
R02727 12 alpha,alpha-Trehalose:orthophosphate beta-D-glucosyltransferase
R02733 12 N6-Acetyl-LL-2,6-diaminoheptanedioate amidohydrolase
R02734 12 N-Succinyl-LL-2,6-diaminoheptanedioate amidohydrolase
R02735 12 LL-2,6-Diaminoheptanedioate 2-epimerase
R02781 12 L-Glutamine:2,4,6/3,5-pentahydroxycyclohexanone aminotransferase
R02782 12 2,4,6/3,5-Pentahydroxycyclohexanone hydro-lyase
R02868 12 dATP:D-hexose 6-phosphotransferase
R02937 12 Carbamoyl-phosphate:oxamate carbamoyltransferase
R03012 12 L-Histidinol:NAD+ oxidoreductase
R03018 12 ATP:pantothenate 4'-phosphotransferase
R03204 12 2,5-Dihydroxypyridine:oxygen 5,6-oxidoreductase
R03384 12 ATP:1-amino-1-deoxy-scyllo-inositol 4-phosphotransferase
R03396 12 GDP-6-deoxy-D-talose:NAD+ 4-oxidoreductase
R03397 12 GDP-6-deoxy-D-mannose:NAD+ 4-oxidoreductase
R03421 12 N4-(beta-N-Acetyl-D-glucosaminyl)-L-asparagine amidohydrolase
R03542 12 alpha-Aminopropiononitrile aminohydrolase
R03772 12 L-rhamno-1,4-lactone lactonohydrolase
R03887 12 
R04426 12 3-Isopropylmalate:NAD+ oxidoreductase
R04457 12 6,7-Dimethyl-8-(1-D-ribityl)lumazine:6,7-dimethyl-8-(1-D-ribityl)lumazine 2,3-butanediyltransferase
R04749 12 (S)-Hydroxyhexanoyl-CoA hydro-lyase
R05064 12 (S)-3-Hydroxyisobutyryl-CoA hydrolase
R05087 12 
R05328 12 ADP-glucose:sn-glycerol-3-phosphate 2-b-D-glucosyltransferase
R05351 12 
R05468 12 
R05659 12 
R05692 12 GDP-L-fucose:NADP+ 4-oxidoreductase (3,5-epimerizing)
R05790 12 alpha-D-mannosyl-3-phosphoglycerate phosphohydrolase
R05842 12 ethylene oxide hydrolase
R07059 12 
R07406 12 
R00058 13 1,2-Benzenediol:oxygen oxidoreductase
R00066 13 6,7-Dimethyl-8-(1-D-ribityl)lumazine:6,7-dimethyl-8-(1-D-ribityl)lumazine 2,3-butanediyltransferase
R00080 13 Catechol:oxygen oxidoreductase (dimerizing)
R00112 13 NADPH:NAD+ oxidoreductase (B-specific)
R00113 13 NADPH:hydrogen-peroxide oxidoreductase
R00118 13 
R00119 13 NADP+ glycohydrolase
R00155 13 UDP diphosphohydrolase
R00156 13 ATP:nucleoside-diphosphate phosphatransferase
R00157 13 Uridine triphosphate:AMP phosphotransferase
R00205 13 2-Oxopropanal:NADP+ oxidoreductase
R00210 13 Pyruvate:NADP+ 2-oxidoreductase (CoA-acetylating)
R00216 13 (S)-Malate:NADP+ oxidoreductase(oxaloacetate-decarboxylating)
R00248 13 L-Glutamate:NADP+ oxidoreductase (deaminating)
R00267 13 Isocitrate:NADP+ oxidoreductase (decarboxylating)
R00343 13 (S)-Malate:NADP+ oxidoreductase
R00414 13 UDP-N-acetyl-D-glucosamine 2-epimerase
R00445 13 L-lysine:NAD+ oxidoreductase (deaminating, cyclizing)
R00446 13 L-Lysine:NAD+ 6-oxidoreductase (deaminating)
R00447 13 L-Lysine:oxygen oxidoreductase(deaminating)
R00448 13 L-lysine,NADPH:oxygen oxidoreductase (6-hydroxylating)
R00449 13 L-Lysine:oxygen 2-oxidoreductase (decarboxylating)
R00452 13 N2-(D-1-carboxylethyl)-L-lysine:NADP+ oxidoreductase(L-lysine-forming)
R00453 13 L-Lysine:pyruvate aminotransferase
R00454 13 
R00457 13 L-Lysine:2-oxoglutarate 6-aminotransferase
R00459 13 
R00460 13 L-Lysine racemase
R00461 13 L-Lysine 2,3-aminomutase
R00462 13 L-Lysine carboxy-lyase
R00463 13 L-Lysine-1,6-lactam lactamhydrolase
R00465 13 Glycolate:NADP+ oxidoreductase
R00612 13 N6-Methyl-L-lysine:oxygen oxidoreductase (demethylating)
R00659 13 UTP:pyruvate O2-phosphotransferase
R00706 13 3-Oxopropanoate:NADP+ oxidoreductase (decarboxylating,CoA-acetylating)
R00708 13 L-1-Pyrroline-5-carboxylate:NAD+ oxidoreductase
R00711 13 Acetaldehyde:NADP+ oxidoreductase
R00714 13 Succinate-semialdehyde:NADP+ oxidoreductase
R00715 13 N6-(L-1,3-Dicarboxypropyl)-L-lysine:NAD+ oxidoreductase(L-lysine-forming)
R00746 13 Ethanol:NADP+ oxidoreductase
R00750 13 
R00769 13 UTP:D-fructose-6-phosphate 1-phosphotransferase
R00814 13 trans-1,2-dihydrobenzene-1,2-diol:NADP+ oxidoreductase
R00816 13 Catechol:oxygen 2,3-oxidoreductase(decyclizing)
R00817 13 Catechol:oxygen 1,2-oxidoreductase(decyclizing)
R00819 13 Benzoate,NADH:oxygen oxidoreductase (1,2-hydroxylating,decarboxylating)
R00820 13 1,6-dihydroxycyclohexa-2,4-diene-1-carboxylate:NAD+ oxidoreductase(decarboxylating)
R00828 13 2-nitrophenol,NADPH:oxygen 2-oxidoreductase (2-hydroxylating,nitrite-forming)
R00836 13 UDPglucose:D-glucose-6-phosphate 1-alpha-D-glucosyltransferase
R00844 13 sn-Glycerol-3-phosphate:NADP+ 2-oxidoreductase
R00870 13 D-Mannitol:NADP+ 2-oxidoreductase
R00910 13 L-Lysine:beta-alanine ligase (AMP-forming)
R00939 13 5,6,7,8-Tetrahydrofolate:NADP+ oxidoreductase
R00978 13 5,6-Dihydrouracil:NADP+ oxidoreductase
R01039 13 Glycerol:NADP+ 2-oxidoreductase
R01041 13 Glycerol:NADP+ oxidoreductase
R01063 13 D-Glyceraldehyde-3-phosphate:NADP+ oxidoreductase(phosphorylating)
R01092 13 ATP:D-galactose 1-phosphotransferase
R01094 13 D-Galactose:NAD+ 1-oxidoreductase
R01095 13 D-Galactose:NADP+ 1-oxidoreductase
R01096 13 D-Galactose:NADP+ 1-oxidoreductase
R01097 13 D-Galactose:NADP+ 1-oxidoreductase
R01098 13 D-Galactose:oxygen 6-oxidoreductase
R01099 13 D-Galactose:oxygen 6-oxidoreductase
R01100 13 Lactose galactohydrolase
R01104 13 Galactosylglycerol galactohydrolase
R01143 13 methane,NADPH:oxygen oxidoreductase (hydroxylating)
R01160 13 Acetyl-CoA:L-histidine N-acetyltransferase
R01161 13 
R01163 13 L-Histidinal:NAD+ oxidoreductase
R01164 13 L-Histidine:beta-alanine ligase (AMP-forming)
R01167 13 L-Histidine carboxy-lyase
R01168 13 L-Histidine ammonia-lyase
R01194 13 1-alpha-D-Galactosyl-myo-inositol galactohydrolase
R01212 13 L-valine:NADP+ oxidoreductase (deaminating)
R01220 13 5,10-methylenetetrahydrofolate:NADP+ oxidoreductase
R01251 13 L-Proline:NADP+ 5-oxidoreductase
R01268 13 Nicotinamide amidohydrolase
R01270 13 Nicotinamide D-ribonucleotide phosphoribohydrolase
R01271 13 Nicotinamide-nucleotide:pyrophosphatephospho-alpha-D-ribosyltransferase
R01293 13 4-hydroxybenzaldehyde:NAD+ oxidoreductase
R01297 13 4-hydroxybenzoate,NADH:oxygen oxidoreductase (1-hydroxylating,decarboxylating)
R01298 13 4-hydroxybenzoate,NADH:oxygen oxidoreductase (3-hydroxylating)
R01300 13 4-Hydroxybenzoate:CoA ligase (AMP-forming)
R01302 13 
R01305 13 2,4'-Dihydroxyacetophenone oxidoreductase (C-C-bond-cleaving)
R01329 13 Epimelibiose galactohydrolase
R01392 13 D-Glycerate:NADP+ 2-oxidoreductase
R01396 13 Carbamoyl-phosphate:L-lysine carbamoyltransferase
R01430 13 D-xylose:NADP+ 1-oxidoreductase
R01521 13 beta-D-Glucose:NADP+ 1-oxoreductase
R01525 13 D-Ribitol-5-phosphate:NADP+ 2-oxidoreductase
R01549 13 dATP:uridine 5'-phosphotransferase
R01575 13 D-Arabinose:NADP+ 1-oxidoreductase
R01620 13 Acetyl-phosphate:L-lysine N6-acetyltransferase
R01652 13 
R01658 13 Dimethylallyl-diphosphate:isopentenyl-diphosphatedimethylallyltranstransferase
R01659 13 Dimethylallyl-diphosphate:isopentenyl-diphosphatedimethylallylcistransferase
R01740 13 D-Gluconate:NADP+ 5-oxidoreductase
R01747 13 (R)-Glycerate:NADP+ oxidoreductase
R01759 13 L-Arabitol:NADP+ 1-oxidoreductase
R01775 13 L-Homoserine:NADP+ oxidoreductase
R01794 13 NADPH:6,7-dihydropteridine oxidoreductase
R01806 13 Acetyl-CoA:N-acetylneuraminate 4-O-acetyltransferase
R01807 13 Acetyl-CoA:N-acetylneuraminate 7-O-acetyltransferase
R01808 13 Acetyl-CoA:N-acetylneuraminate 9-O-acetyltransferase
R01810 13 N-Acyl-O-acetylneuraminate O-acetylesterase
R01847 13 UTP:Sedoheptulose 7-phosphate 1-phosphotransferase
R01855 13 2'-Deoxyguanosine 5'-triphosphate pyrophosphohydrolase
R01856 13 dGTP triphosphohydrolase
R01866 13 (S)-dihydroorotate:NADP+ oxidoreductase
R01880 13 dGTP:uridine 5'-phosphotransferase
R01904 13 Xylitol:NADP+ 4-oxidoreductase (L-xylulose-forming)
R01951 13 GTP:L-fucose-1-phosphate guanylyltransferase
R01976 13 (S)-3-Hydroxybutanoyl-CoA:NADP+ oxidoreductase
R01986 13 4-Aminobutyraldehyde:NAD+ oxidoreductase
R01991 13 L-Histidine:4-aminobutanoate ligase (AMP-forming)
R02098 13 ATP:dTMP phosphotransferase
R02101 13 5,10-Methylenetetrahydrofolate:dUMP C-methyltransferase
R02236 13 Dihydrofolate:NADP+ oxidoreductase
R02247 13 (R)-Mevalonate:NADP+ oxidoreductase
R02259 13 Propane-1,2-diol:NADP+ oxidoreductase
R02294 13 N-Ribosylnicotinamide:orthophosphate ribosyltransferase
R02322 13 Nicotinamide-D-ribonucleotide amidohydrolase
R02323 13 Nicotinamide ribonucleotide phosphohydrolase
R02413 13 Shikimate:NADP+ 5-oxidoreductase
R02456 13 D-Mannonate:NADP+ 6-oxidoreductase
R02515 13 3-hydroxyphenylacetate,NADH:oxygen oxidoreductase (6-hydroxylating)
R02517 13 3-hydroxyphenylacetate,NADPH:oxygen oxidoreductase (6-hydroxylating)
R02518 13 
R02519 13 Homogentisate:oxygen 1,2-oxidoreductase (decyclizing)
R02520 13 
R02602 13 4-Oxalocrotonate carboxy-lyase
R02639 13 3-Dehydro-L-gulonate:NADP+ 2-oxidoreductase
R02707 13 
R02856 13 (R)-Acetoin:NAD+ oxidoreductase
R02926 13 Melibiitol galactohydrolase
R02936 13 (S)-Ureidoglycolate:NADP+ oxidoreductase
R03238 13 UTP:D-Tagatose 6-phosphate 1-phosphotransferase
R03246 13 1,2,3-Trihydroxybenzene:oxygen 1,2-oxidoreductase (decyclizing)
R03300 13 3,4-Dihydroxyphenylacetaldehyde:NAD+ oxidoreductase
R03303 13 3,4-Dihydroxyphenylacetate:oxygen 2,3-oxidoreductase (decyclizing)
R03307 13 2-Carboxy-2,5-dihydro-5-oxofuran-2-acetate lyase (decyclizing)
R03308 13 3-Carboxy-2,5-dihydro-5-oxofuran-2-acetate lyase (decyclizing)
R03460 13 Phosphoenolpyruvate:3-phosphoshikimate5-O-(1-carboxyvinyl)-transferase
R03477 13 L-Arginine:1-amino-1-deoxy-scyllo-inositol-4-phosphateamindinotransferase
R03540 13 
R03541 13 Prenyl-diphosphate pyrophosphohydrolase
R03891 13 Benzene-1,2,4-triol:oxygen 1,2-oxidoreductase (decyclizing)
R03942 13 L-Rhamnofuranose:NAD+ 1-oxidoreductase
R03971 13 (5-Glutamyl)-peptide:amino-acid 5-glutamyltransferase
R04038 13 2-Isopentenyl-diphosphate:AMP delta2-isopentenyltransferase
R04061 13 Benzene-1,2,4-triol:oxygen 1,2-oxidoreductase (decyclizing)
R04199 13 2,3,4,5-Tetrahydrodipicolinate:NADP+ oxidoreductase
R04201 13 D-threo-2,4-diaminopentanoate:NADP+ oxidoreductase(phosphorylating)
R04223 13 
R04453 13 4-Carboxy-2-hydroxy-cis,cis-muconate-6-semialdehyde:NADP+6-oxidoreductase
R04488 13 
R04489 13 2-Hydroxy-2-hydropyrone-4,6-dicarboxylate lyase (decyclizing)
R04776 13 Phenylacetyl-CoA:L-glutamine alpha-N-phenylacetyltransferase
R04777 13 
R05066 13 3-Hydroxy-2-methylpropanoate:NAD+ oxidoreductase
R05469 13 
R05660 13 
R05680 13 sn-Glycerol-1-phosphate:NADP 2-oxidoreductase
R05684 13 L-Idonate:NADP oxidoreductase
R05725 13 nitric oxide, NADPH2:oxygen oxidoreductase
R05781 13 cyclic-imide amidohydrolase (decyclicizing)
R05791 13 2-(beta-D-glucosyl)-sn-glycerol-3-phosphate phosphohydrolase
R05838 13 pyridoxine 5'-phosphate synthase
R06846 13 L-quinate:NADP+ 3-oxidoreductase
R06853 13 
R06985 13 trans-Hex-2-enoyl-CoA reductase
R07060 13 
R07132 13 D-galactose:NADP+ 1-oxidoreductase
R07139 13 lactaldehyde:NADP+ oxidoreductase
R07143 13 D-arabinitol:NADP+ oxidoreductase
R07144 13 D-arabinitol:NADP+ oxidoreductase
R07147 13 D-glucose:NADP+ 1-oxidoreductase
R07165 13 L-aspartate:NADP+ oxidoreductase (deaminating)
R07172 13 NADPH:oxygen oxidoreductase
R07181 13 hydrogen:NADP+ oxidoreductase
R07219 13 dimethyallyl diphosphate:NADP+ oxidoreductase
R07307 13 dCTP aminohydrolase (dUMP-forming)
R07407 13 L-aspartate:NADP+ oxidoreductase (deaminating)
R07418 13 
R00105 14 ATP:NADH 2'-phosphotransferase
R00114 14 L-Glutamate:NADP+ oxidoreductase (transaminating)
R00134 14 Formate:NADP+ oxidoreductase
R00159 14 UTP diphosphohydrolase
R00278 14 Pyridoxine 5-phosphate:oxygen oxidoreductase (deaminating)
R00286 14 UDPglucose:NAD+ oxidoreductase
R00287 14 UDPglucose pyrophosphohydrolase
R00289 14 UTP:alpha-D-glucose-1-phosphate uridylyltransferase
R00291 14 UDPglucose 4-epimerase
R00293 14 UDPglucose 4,6-hydro-lyase
R00415 14 UTP:N-acetyl-alpha-D-glucosamine-1-phosphate uridylyltransferase
R00416 14 UTP:N-acetyl-alpha-D-glucosamine-1-phosphate uridylyltransferase
R00418 14 UDP-N-acetyl-D-glucosamine 4-epimerase
R00420 14 UDP-N-acetyl-D-glucosamine 2-epimerase
R00421 14 UDP-N-acetyl-D-glucosamine:NAD+ 6-oxidoreductase
R00422 14 
R00423 14 
R00458 14 N6-Acyl-L-lysine amidohydrolase
R00502 14 UTP:alpha-D-hexose-1-phosphate uridylyltransferase
R00549 14 ATP:riboflavin 5'-phosphotransferase
R00550 14 D-Glucose-1-phosphate:riboflavin 5'-phosphotransferase
R00571 14 UTP:ammonia ligase(ADP-forming)
R00573 14 UTP:ammonia ligase(ADP-forming)
R00660 14 Phosphoenolpyruvate:UDP-N-acetyl-D-glucosamine1-carboxyvinyl-transferase
R00662 14 Uridine triphosphate pyrophosphohydrolase
R00716 14 N6-(L-1,3-Dicarboxypropyl)-L-lysine:NADP+ oxidoreductase(L-lysine-forming)
R00766 14 UDPglucose:D-fructose-6-phosphate 2-alpha-D-glucosyltransferase
R00789 14 ammonium-hydroxide:NAD(P)+ oxidoreductase
R00796 14 NADPH:nitrate oxidoreductase
R00806 14 UDPglucose:D-fructose 2-alpha-D-glucosyltransferase
R00911 14 beta-Alanyl-L-lysine hydrolase
R00935 14 (S)-Methylmalonate semialdehyde:NAD+ oxidoreductase(CoA-propanoylating)
R00940 14 5,6,7,8-Tetrahydrofolate:NADP+ oxidoreductase
R00955 14 UDPglucose:alpha-D-galactose-1-phosphate uridylyltransferase
R00967 14 UTP:uridine 5'-phosphotransferase
R00985 14 Chorismate pyruvate-lyase (amino-accepting)
R00986 14 Chorismate pyruvate-lyase (amino-accepting)
R01088 14 L-leucine:NAD+ oxidoreductase(deaminating)
R01090 14 L-Leucine:2-oxoglutarate aminotransferase
R01142 14 Methane,NADH:oxygen oxidoreductase (hydroxylating)
R01166 14 Nalpha-(beta-alanyl)-L-histidine hydrolase
R01224 14 5-Methyltetrahyfrofolate:(acceptor) oxidoreductase
R01249 14 L-proline:NADP+ 2-oxidoreductase
R01273 14 N-Ribosylnicotinamide ribohydrolase
R01294 14 4-Hydroxybenzaldehyde:NADP+ oxidoreductase
R01295 14 benzoate,NADPH:oxygen oxidoreductase(4-hydroxylating)
R01299 14 4-hydroxybenzoate,NADPH:oxygen oxidoreductase (1-hydroxylating,decarboxylating)
R01301 14 4-Hydroxybenzoyl-CoA hydrolase
R01304 14 UDPglucose:4-hydroxybenzoate 4-O-beta-D-glucosyltransferase
R01380 14 UTP:1-phospho-alpha-D-glucuronate uridylyltransferase
R01381 14 UTP:1-phospho-alpha-D-glucuronate uridylyltransferase
R01425 14 Benzoylagmatine amidohydrolase
R01568 14 ADP:thymidine 5'-phosphotransferase
R01569 14 Thymidylate 5'-phosphohydrolase
R01571 14 ATP:thymidine 5'-phosphotransferase
R01607 14 3-Oxopropanoate:NADP+ oxidoreductase
R01630 14 
R01651 14 4-Methyl-2-oxopentanoate:NAD+ oxidoreductase(CoA-mehtylpropanoylating)
R01668 14 dCTP nucleotidohydrolase
R01678 14 Lactose galactohydrolase
R01679 14 Lactose 6-phosphate galactohydrolase
R01714 14 5-O-(1-Carboxyvinyl)-3-phosphoshikimate phosphate-lyase
R01715 14 Chorismate pyruvatemutase
R01716 14 Chorismate:L-glutamine amido-ligase
R01717 14 Chorismate hydroxymutase
R01722 14 UDPglucose:nicotinate N-glucosyltransferase
R01732 14 Riboflavin hydrolase
R01750 14 D-Glycerate:NADP+ oxidoreductase (carboxylating)
R01911 14 pyridoxine-5'-phosphate phosphohydrolase
R01938 14 
R01992 14 alpha-Aminobutyryl histidine hydrolase
R02003 14 Geranyl-diphosphate:isopentenyl-diphosphate geranyltrans-transferase
R02004 14 
R02006 14 Geranyl-diphosphate pyrophosphate-lyase (cyclizing,sabinene-hydrate-forming)
R02007 14 (+)-Bornyl-diphosphate lyase (decyclizing)
R02009 14 geranyldiphosphate diphosphate lyase (myrcene forming)
R02010 14 
R02011 14 
R02012 14 geranyldiphosphate diphosphate lyase (pinene forming)
R02013 14 geranyldiphosphate diphosphate lyase (limonene forming)
R02034 14 6-Phospho-D-gluconate:NADP+ 2-oxidoreductase
R02082 14 (R)-Mevalonate:NADP+ oxidoreductase (CoA acylating)
R02094 14 ATP:dTMP phosphotransferase
R02150 14 1H-Imidazole-4-ethanamine:oxygen oxidoreductase (deaminating)(copper-containing)
R02152 14 
R02153 14 L-Glutamate:histamine ligase
R02154 14 L-Glutamate:histamine ligase
R02204 14 L-Pipecolate:oxygen 1,6-oxidoreductase
R02273 14 5-Aminopentanamide amidohydrolase
R02313 14 N6-(L-1,3-Dicarboxypropyl)-L-lysine:NAD+ oxidoreductase
R02315 14 N6-(L-1,3-Dicarboxypropyl)-L-lysine:NADP+ oxidoreductase
R02317 14 
R02324 14 ATP:N-ribosylnicotinamide 5'-phosphotransferase
R02325 14 dCTP aminohydrolase
R02326 14 ATP:nucleoside-diphosphate phosphatransferase
R02327 14 dCTP:uridine 5'-phosphotransferase
R02331 14 ATP:nucleoside-diphosphate phosphatransferase
R02363 14 Hydroquinone:oxygen oxidoreductase
R02365 14 Cellobiose:quinone 1-oxidoreductase
R02411 14 1-alpha-D-Galactosyl-myo-inositol:sucrose6-alpha-D-galactosyltransferase
R02438 14 
R02516 14 4-hydroxyphenylacetate,NADPH:oxygen oxidoreductase (1-hydroxylating)
R02604 14 
R02655 14 Gentisate aldehyde:NAD+ oxidoreductase
R02657 14 
R02672 14 4-Hydroxybenzoylformate carboxy-lyase
R02673 14 (S)-2-Hydroxy-2-(4-hydroxyphenyl)acetate:oxygen 1-oxidoreductase
R02676 14 4-Hydroxymandelonitrile hydroxybenzaldehyde-lyase
R02697 14 4-Hydroxyphenylacetaldehyde:NADP+ oxidoreductase
R02737 14 UDPglucose:D-glucose-6-phosphate 1-alpha-D-glucosyltransferase
R02762 14 2-Hydroxymuconate semialdehyde:NAD+ 6-oxidoreductase
R02763 14 
R02852 14 D-2,6-Diaminohexanoic acid 5,6-aminomutase
R02914 14 4,5-Dihydro-4-oxo-5-imidazolepropanoate hydro-lyase
R02988 14 3-oxoadipate:NAD+ oxidoreductase
R02989 14 3-oxoadipate:NADP+ oxidoreductase
R03033 14 D-Galactonate hydro-lyase
R03034 14 D-Galactono-1,4-lactone hydroxyacylhydrolase
R03102 14 L-2-Aminoadipate-6-semialdehyde:NAD+ 6-oxidoreductase
R03103 14 L-2-Aminoadipate-6-semialdehyde:NADP+ 6-oxidoreductase
R03168 14 Acetyl-CoA:N6-hydroxy-L-lysine 6-acetyltransferase
R03181 14 4-Maleylacetoacetate cis-trans-isomerase
R03247 14 Gallate carboxy-lyase
R03275 14 (3S)-3,6-Diaminohexanoate 5,6-aminomutase
R03299 14 3-Hydroxyphenylacetate,NADH:oxygen oxidoreductase (3-hydroxylating)
R03302 14 3,4-Dihydroxyphenylacetaldehyde:NADP+ oxidoreductase
R03317 14 UDP-N-acetyl-D-mannosamine:NAD+ 1-oxidoreductase
R03381 14 3-Oxopropanoate:NAD+ oxidoreductase (decarboxylating,CoA-acetylating)
R03398 14 GDP-6-deoxy-D-talose:NADP+ 4-oxidoreductase
R03399 14 GDP-6-deoxy-D-mannose:NADP+ 4-oxidoreductase
R03470 14 4-Carboxymuconolactone carboxy-lyase
R03496 14 1-Guanidino-1-deoxy-scyllo-inositol-4-phosphate 4-phosphohydrolase
R03616 14 Galactosylglycerol galactohydrolase
R03869 14 (S)-Methylmalonate semialdehyde:NAD+ oxidoreductase
R03871 14 (S)-Methylmalonate semialdehyde:oxygen oxidoreductase
R03892 14 
R03959 14 2,5-Dihydro-5-oxofuran-2-acetate lyase (decyclizing)
R04029 14 N6-Acetyl-L-lysine:2-oxoglutarate aminotransferase
R04069 14 
R04175 14 
R04185 14 (S)-3-(Imidazol-5-yl)lactate:NAD+ oxidoreductase
R04186 14 (S)-3-(Imidazol-5-yl)lactate:NADP+ oxidoreductase
R04187 14 L-Alanine:3-oxopropanoate aminotransferase
R04188 14 L-3-Amino-isobutanoate:2-oxoglutarate aminotransferase
R04278 14 2-Hydroxy-2-hydropyrone-4,6-dicarboxylate:NAD+ 6-oxidoreductase
R04279 14 2-Hydroxy-2-hydropyrone-4,6-dicarboxylate:NADP+ 6-oxidoreductase
R04399 14 
R04417 14 
R04418 14 5-carboxymethyl-2-hydroxymuconic-semialdehyde:NAD+ oxidoreductase
R04419 14 5-Carboxymethyl-2-hydroxymuconic-semialdehyde:NADP+ oxidoreductase
R04736 14 L-2-Amino-hexano-6-lactam racemase
R04747 14 Hexanoyl-CoA:acetyl-CoA C-acyltransferase
R04874 14 
R04876 14 
R05246 14 
R05250 14 
R05326 14 beta-D-Galactopyranosyl-(13)-N-acetyl-D-hexosamine:phosphategalactosyltransferase
R05399 14 1,2,4-trihydroxybenzene:NAD oxidoreductase
R05482 14 
R05552 14 
R05621 14 
R05622 14 
R05661 14 
R05707 14 reduced-riboflavin:NADP+ oxidoreductase
R05765 14 geranyldiphosphate diphosphate lyase (pinene forming)
R05766 14 geranyldiphosphate diphosphate lyase (pinene forming)
R05769 14 UDP-glucose:hydroquinone-O-b-D-glucosyltransferase
R05884 14 isopentenyl-diphosphate:NAD(P)+ oxidoreductase
R06120 14 geranyldiphosphate diphosphate lyase [(+)-(R)-limonene-forming]
R06594 14 
R06603 14 
R06740 14 diamine oxidase
R06851 14 phenol,NADPH:oxygen oxidoreductase (2-hydroxylating)
R06854 14 
R06989 14 2,5-Dihydro-5-oxofuran-2-acetate lyase (decyclizing)
R07188 14 benzoate,NADH:oxygen oxidoreductase (1,2-hydroxylating)
R00007 15 4-Hydroxy-4-methyl-2-oxoglutarate pyruvate-lyase
R00039 15 Raffinose:raffinose alpha-D-galactosyltransferase
R00053 15 Tannin acylhydrolase
R00069 15 
R00129 15 (6S)-beta-6-Hydroxy-1,4,5,6-tetrahydronicotinamide-adenine-dinucleotide hydro-lyase (ATP-hydrolysing)
R00161 15 ATP:FMN adenylyltransferase
R00173 15 pyridoxal-5'-phosphate phosphohydrolase
R00350 15 4-Hydroxy-4-carboxymethyl-2-oxoglutarate pyruvate-lyase
R00501 15 
R00503 15 UDPgalactose:D-glucose 4-beta-D-galactosyltransferase
R00504 15 UDPgalactose:UDP-N-acetyl-D-glucosamine galactosephosphotransferase
R00505 15 UDP-D-galactopyranose furanomutase
R00515 15 CTP pyrophosphohydrolase
R00548 15 Riboflavin-5-phosphate phosphohydrolase (acid optimum)
R00568 15 CTP aminohydrolase
R00569 15 CTP diphosphohydrolase
R00570 15 ATP:nucleoside-diphosphate phosphatransferase
R00572 15 CTP:pyruvate O2-phosphotransferase
R00574 15 CTP pyriphosphate-lyase (cyclizing)
R00702 15 Farnesyl-diphosphate:farnesyl-diphosphate farnesyltransferase
R00767 15 CTP:D-fructose-6-phosphate 1-phosphotransferase
R00809 15 UDPgalactose:sucrose 6F-alpha-D-galactosyltransferase
R00813 15 cis-1,2-dihydroxycyclohexa-3,5-diene-1-carboxylate:NAD+oxidoreductase
R00818 15 salicylate,NADH:oxygen oxidoreductase (1-hydroxylating,decarboxylating)
R00823 15 Anthranilate,NADH:oxygen oxidoreductase (1,2-hydroxylating,deaminating, decarboxylating)
R00825 15 Anthranilate,NADPH:oxygen oxidoreductase (1,2-hydroxylating,deaminating, decarboxylating)
R00853 15 UDPgalactose:sn-glycerol-3-phosphate 2-alpha-D-galactosyltransferase
R00854 15 UDPgalactose:sn-glycerol-3-phosphate 1-alpha-D-galactosyltransferase
R00856 15 CTP:sn-glycerol-3-phosphate cytidylyltransferase
R00956 15 CTP:D-glucose-1-phosphate cytidylyltransferase
R00979 15 ATP:anthranilate N-adenylyltransferase
R00980 15 Anthranilate,NADPH:oxygen oxidoreductase (3-hydroxylating,deaminating)
R00982 15 Anthranilate:CoA ligase (AMP-forming)
R00989 15 Malonyl-CoA:anthranilate N-malonyltransferase
R00990 15 2-Aminobenzoate carboxy-lyase
R00991 15 
R01073 15 N-(5-Phospho-D-ribosyl)anthranilate:pyrophosphatephosphoribosyl-transferase
R01089 15 Acetyl-CoA:L-leucine N-acetyltransferase
R01091 15 (2S)-alpha-Leucine 2,3-aminomutase
R01103 15 Raffinose galactohydrolase
R01117 15 CTP:N-acylneuraminate cytidylyltransferase
R01120 15 
R01147 15 Pyridoxamine-5'-phosphate:2-oxoglutarate aminotransferase
R01192 15 UDPgalactose:myo-inositol 1-alpha-D-galactosyltransferase
R01205 15 UDPgalactose:N-acetyl-D-glucosamine 4-beta-D-galactosyltransferase
R01364 15 4-Fumarylacetoacetate fumarylhydrola
R01373 15 Prephenate hydro-lyase (decarboxylating)
R01384 15 UDP-D-glucuronate carboxy-lyase
R01385 15 UDPglucuronate 4-epimerase
R01386 15 
R01387 15 UDPglucuronate 5'-epimerase
R01537 15 
R01567 15 ATP:thymidine 5'-phosphotransferase
R01570 15 Thymidine:orthophosphate deoxyribosyltransferase
R01580 15 Pyridoxamine-5'-phosphate:2-oxoglutarate aminotransferase
R01663 15 dCMP aminohydrolase
R01664 15 2'-Deoxycytidine 5'-monophosphate phosphohydrolase
R01665 15 ATP:CMP phosphotransferase
R01667 15 dCDP nucleotidohydrolase
R01669 15 5,10-Methylenetetrahydrofolate:deoxycytidylate5'-hydroxymethyltransferase
R01670 15 5,10-Methylenetetrahydrofolate:dCMP C-methyltransferase
R01708 15 Pyridoxine:NADP+ 4-oxidoreductase
R01711 15 Pyridoxine:oxygen oxidoreductase (deaminating)
R01728 15 Prephenate:NAD+ oxidoreductase(decarboxylating)
R01730 15 Prephenate:NADP+ oxidoreductase(decarboxylating)
R01731 15 L-Aspartate:2-oxoglutarate aminotransferase
R01816 15 Anthranilate,tetrahydrobiopterin:oxygen oxidoreductase(3-hydroxylating)
R01846 15 CTP:Sedoheptulose 7-phosphate 1-phosphotransferase
R01909 15 ATP:pyridoxal 5'-phosphotransferase
R01910 15 Primary alcohol:(acceptor) oxidoreductase
R01912 15 UDPglucose:pyridoxine 5'-O-beta-D-glucosyltransferase
R02038 15 CTP:ethanolamine-phosphate cytidylyltransferase
R02061 15 trans,trans-Farnesyl-diphosphate:isopentenyl-diphosphatefarnesyltranstransferase
R02092 15 dTDP diphosphohydrolase
R02093 15 ATP:nucleoside-diphosphate phosphatransferase
R02100 15 dUTP nucleotidohydrolase
R02201 15 L-Pipecolate:NAD+ 2-oxidoreductase
R02203 15 L-Pipecolate:NADP+ 2-oxidoreductase
R02274 15 5-Aminopentanoate:2-oxoglutarate aminotransferase
R02276 15 5-Acetamidopentanoate amidohydrolase
R02288 15 4-imidazolone-5-propanoate amidohydrolase
R02303 15 ATP:farnesyl-diphosphate phosphotransferase
R02305 15 2-trans,6-trans-farnesyldiphosphate diphosphate-lyase (cyclizing,pentalenene-forming)
R02306 15 trans,trans-Farnesyl-diphosphate sesquiterpenoid-lyase
R02307 15 trans,trans-Farnesyl-diphosphate farnesyltransferase (bicyclizing)
R02310 15 trans,trans-Farnesyl-diphosphate sesquiterpenoid-lyase
R02311 15 2-trans,6-trans-Farnesyl-diphosphate diphosphate-lyase (cyclizing,(+)-delta-cadinene-forming)
R02330 15 dUTP nucleotidohydrolase
R02332 15 dUTP:uridine 5'-phosphotransferase
R02410 15 Raffinose fructohydrolase
R02437 15 L-Rhamnose ketol-isomerase
R02468 15 (-)-Limonene,NADPH:oxygen oxidoreductase (6-hydroxylating)
R02469 15 (-)-limonene,NADPH:oxygen oxidoreductase (3-hydroxylating)
R02470 15 (-)-Limonene,NADPH:oxygen oxidoreductase (7-hydroxylating)
R02489 15 Gentisate carboxy-lyase
R02656 15 Gentisate:oxygen 1,2-oxidoreductase (decyclizing)
R02695 15 4-Hydroxyphenylacetaldehyde:NAD+ oxidoreductase
R02921 15 CTP:D-ribitol-5-phosphate cytidylyltransferase
R02942 15 Acetylsalicylate O-acetylhydrolase
R02990 15 Succinyl-CoA:3-oxoadipate CoA-transferase
R02991 15 4-Carboxymethylbut-3-en-4-olide enol-lactonohydrolase
R03037 15 Isochorismate pyruvate-hydrolase
R03191 15 UDP-N-acetylmuramate:NADP+ oxidoreductase
R03192 15 UDP-N-acetylmuramate:NADP+ oxidoreductase
R03237 15 CTP:D-Tagatose 6-phosphate 1-phosphotransferase
R03297 15 UDPglucose:gallate beta-D-glucosyltransferase
R03349 15 L-erythro-3,5-diaminohexanoate:NAD+ oxidoreductase (deaminating)
R03351 15 CTP:3-deoxy-D-manno-octulosonate cytidylyltransferase
R03358 15 Octopamine hydro-lyase (deaminating)
R03359 15 1-(4-Hydroxyphenyl)-2-(methylamino)ethanol hydro-lyase
R03387 15 ATP:2-dehydro-3-deoxy-galactonokinase
R03418 15 1-alpha-D-Galactosyl-myo-inositol:raffinose galactosyltransferase
R03549 15 Gallate:oxygen 3,4-oxidoreductase (decyclizing)
R03550 15 Gallate:oxygen 4,5-oxidoreductase (decyclizing)
R03551 15 
R03794 15 (S)-2-Hydroxy-2-phenylacetate,tetrahydrobiopterin:oxygenoxidoreductase (4-hydroxylating)
R03879 15 
R03966 15 
R04065 15 Imidazole acetaldehyde:NAD+ oxidoreductase
R04066 15 imidazole-4-acetate,NADH:oxygen oxidoreductase (5-hydroxylating)
R04068 15 Imidazole-4-acetate:5-phosphoribosyl-diphosphate ligase (ADP- andpyrophosphate- forming)
R04142 15 
R04161 15 (S)-4-Hydroxymandelate racemase
R04174 15 6-Acetamido-2-oxohexanoate amidohydrolase
R04234 15 D-4-Hydroxyphenylglycine:2-oxoglutarate aminotransferase
R04247 15 CTP:ethanolamine-phosphate cytidylyltransferase
R04260 15 2-Oxo-2,5-dihydrofuran-5-acetate delta3-delat2-isomerase
R04277 15 2-Pyrone-4,6-dicarboxylate lactonohydrolase
R04282 15 
R04289 15 
R04296 15 UDPglucose:(S)-4-hydroxymandelonitrile beta-D-glucosyltransferase
R04304 15 4-Hydroxyphenylethanol:NAD+ oxidoreductase
R04357 15 citrate:N6-acetyl-N6-hydroxy-L-lysine ligase (ADP-forming)
R04379 15 5-Carboxymethyl-2-hydroxymuconatedelta2,delta4-2-oxo,delta3-isomerase
R04687 15 2,5-Diaminohexanoate:NAD+ oxidoreductase (deaminating)
R04688 15 2,5-Diaminohexanoate:NADP+ oxidoreductase (deaminating)
R04745 15 (S)-Hydroxyoctanoyl-CoA:NAD+ oxidoreductase
R05236 15 4-Hydroxymuconic-semialdehyde:NAD+ oxidoreductase
R05244 15 NADPH:p-benzoquinone oxidoreductase
R05249 15 Resorcinol,NADPH:oxogen oxidoreductase (2-hydroxylating)
R05331 15 Isovaleryl-CoA:malonyl-CoA acyltransferase
R05378 15 2-Deoxy-5-keto-D-gluconic acid 6-phosphate Dihydroxyacetonephosphate-lyase
R05553 15 4-amino-4-deoxychorismate pyruvate-lyase
R05555 15 Farnesyl diphosphate:Isopentenyl diphosphate farnesyl transferase
R05633 15 CTP: 2-C-Methyl-D-erythritol 4-phosphate cytidylyltransferase
R05705 15 FMNH2:NAD+ oxidoreductase
R05706 15 FMNH2:NADP+ oxidoreductase
R05840 15 
R06119 15 (R)-limonene,NADPH: oxygen oxidoreductase (6-hydroxylating)
R06223 15 
R06398 15 (+)-limonene,NADH:oxygen oxidoreductase
R06523 15 trans,trans-farnesyl-diphosphate diphosphate-lyase (cyclizing,vetispiradiene-forming)
R06602 15 
R06633 15 
R06741 15 
R06852 15 
R06860 15 isochorismate:2-oxoglutarate:cyclodienyltransferase(decarboxylating,pyruvate-forming)
R06894 15 
R06990 15 2-Oxo-2,5-dihydrofuran-5-acetate delta3-delat2-isomerase
R07276 15 L-arogenate:2-oxoglutarate aminotransferase
R00042 16 4-Hydroxyphenylpyruvate:oxygen oxidoreductase (decarboxylating)
R00049 16 1-O-Galloyl-beta-D-glucose:1-O-galloyl-beta-D-glucoseO-galloyltransferase
R00140 16 
R00160 16 FAD nucleotidohydrolase
R00174 16 ATP:pyridoxal 5'-phosphotransferase
R00277 16 Pyridoxamine-5'-phosphate:oxygen oxidoreductase (deaminating)
R00408 16 Succinate:(acceptor) oxidoreductase
R00510 16 Cytidine-5'-monophosphate phosphoribo(deoxyribo)hydrolase
R00511 16 Cytidine-5'-monophosphate phosphohydrolase
R00512 16 ATP:CMP phosphotransferase
R00514 16 CDP diphosphohydrolase
R00688 16 L-phenylalanine:NAD+ oxidoreductase (deaminating)
R00691 16 L-Arogenate hydro-lyase (decarboxylating)
R00692 16 L-Phenylalanine(L-histidine):pyruvate aminotransferase
R00694 16 L-Phenylalanine:2-oxoglutarate aminotransferase
R00695 16 L-Aspartate:phenylpyruvate aminotransferase
R00732 16 L-arogenate:NAD+ oxidoreductase
R00733 16 L-arogenate:NAD+ oxidoreductase
R00734 16 L-Tyrosine:2-oxoglutarate aminotransferase
R00807 16 Sucrose:(acceptor) 3-oxidoreductase
R00821 16 2,3-Dihydroxybenzoate carboxy-lyase
R00829 16 Succinyl-CoA:acetyl-CoA C-acyltransferase
R00848 16 sn-Glycerol-3-phosphate:(acceptor) 2-oxidoreductase
R00855 16 CDPglycerol phosphoglycerohydrolase
R00924 16 Propanoyl-CoA:(acceptor) 2,3-oxidoreductase
R01064 16 2-Dehydro-3-deoxy-D-galactonate-6-phosphateD-glyceraldehyde-3-phosphate-lyase
R01101 16 alpha-D-Glucoside glucohydrolase
R01175 16 Butanoyl-CoA:oxygen 2-oxidoreductase
R01222 16 5-Methyltetrahyfrofolate:(acceptor) oxidoreductase
R01257 16 (S)-Malate:(acceptor) oxidoreductase
R01370 16 Phenyllactate:NAD+ oxidoreductase
R01371 16 Phenyllactate:NADP+ oxidoreductase
R01372 16 Phenylpyruvate:oxygen oxidoreductase (hydroxylating,decarboxylating)
R01375 16 L-Glutamine:phenylpyruvate aminotransferase
R01377 16 Phenylpyruvate carboxy-lyase
R01378 16 Phenylpyruvate keto-enol-isomerase
R01411 16 5-Methylcytosine aminohydrolase
R01412 16 Thymine,2-oxoglutarate:oxygen oxidoreductase (7-hydroxylating)
R01414 16 5,6-Dihydrothymine:NAD+ oxidoreductase
R01415 16 5,6-Dihydrothymine:NADP+ oxidoreductase
R01471 16 UTP:alpha-D-xylose-1-phosphate uridylyltransferase
R01473 16 UDP-L-arabinose 4-epimerase
R01474 16 
R01504 16 ATP:2,3-dihydroxybenzoate adenylyltransferase
R01505 16 2,3-dihydro-2,3-dihydroxybenzoate:NAD+ oxidoreductase
R01506 16 2,3-Dihydroxybenzoate:oxygen 2,3-oxidoreductase (decyclizing)
R01507 16 2,3-Dihydroxybenzoate:oxygen 3,4-oxidoreductase (decyclizing)
R01509 16 2,3-Dihydroxybenzoate:L-serine ligase
R01510 16 2,3-Dihydroxybenzoate:L-serine ligase
R01582 16 D-Phenylalanine:2-oxoglutarate aminotransferase
R01666 16 ATP:deoxycitidine 5'-phosphotransferase
R01680 16 Lactose:(acceptor) 3-oxidoreductase
R01707 16 Pyridoxal:NAD+ 4-oxidoreductase
R01709 16 Pyridoxal:oxygen 4-oxidoreductase
R01710 16 Pyridoxamine:oxygen oxidoreductase (deaminating)
R01712 16 Pyridoxamine:pyruvate aminotransferase
R01713 16 Pyridoxamine:oxaloacetate aminotransferase
R01741 16 D-Gluconate:(acceptor) 2-oxidoreductase
R01860 16 4-Aminobenzoate carboxy-lyase
R02063 16 
R02064 16 Geranylgeranyl-diphosphate pyrophosphate-lyase (cyclizing)
R02065 16 Geranylgeranyl-diphosphate:geranylgeranyl-diphosphategeranylgeranyltransferase
R02068 16 ent-Copalyl-diphosphate lyase
R02095 16 dTTP nucleotidohydrolase
R02097 16 dTTP:uridine 5'-phosphotransferase
R02205 16 L-Pipecolate:(acceptor) 1,6-oxidoreductase
R02328 16 dTTP:alpha-D-glucose-1-phosphate thymidylyltransferase
R02329 16 dTTP:alpha-D-galactose-1-phosphate thymidylyltransferase
R02387 16 Acetyl-CoA:arylamine N-acetyltransferase
R02388 16 UDPglucose:arylamine N-D-glucosyltransferase
R02401 16 glutarate-semialdehyde:NAD+ oxidoreductase
R02426 16 CDPglucose 4,6-hydro-lyase
R02485 16 Deoxycytidine aminohydrolase
R02487 16 Glutaryl-CoA:(acceptor) 2,3-oxidoreductase (decarboxylating)
R02494 16 pyridoxamine-5'-phosphate phosphohydrolase
R02521 16 4-Hydroxyphenylpyruvate:oxygen oxidoreductase(hydroxylating,decarboxylating)
R02561 16 4-aminobenzoate,NADH:oxygen oxidoreductase (1-hydroxylating,decarboxylating)
R02562 16 4-aminobenzoate,NADPH:oxygen oxidoreductase (1-hydroxylating,decarboxylating)
R02563 16 CDPethanolamine:L-serine ethanolaminephosphotransferase
R02634 16 
R02636 16 UDP-D-galacturonate carboxy-lyase
R02661 16 2-Methylpropanoyl-CoA:(acceptor) 2,3-oxidoreductase
R02665 16 3-Hydroxyanthranilate:oxygen 3,4-oxidoreductase (decyclizing)
R02666 16 3-Hydroxyanthranilate:oxygen oxidoreductase
R02669 16 
R02670 16 Hydorogen-peroxide:hydrogen-peroxide oxidoreductase
R02872 16 Presqualene diphosphate:farnesyl-diphosphate farnesyltransferase
R02874 16 Squalene,hydrogen-donor:oxygen oxidoreductase (2,3-epoxidizing)
R02875 16 
R02876 16 
R03014 16 ATP:L-rhamnulose 1-phosphotransferase
R03066 16 2-Amino-4-hydroxy-6-hydroxymethyl-7,8-dihydropteridine:4-aminobenzoate2-amino-4-hydroxydihydropteridine-6-methenyltransferase
R03067 16 2-Amino-4-hydroxy-6-hydroxymethyl-7,8-dihydropteridine-diphosphate:4-aminobenzoate2-amino-4-hydroxydihydropteridine-6-methenyltransferase
R03097 16 
R03114 16 (-)-trans-Carveol:NADP+ oxidoreductase
R03193 16 UDP-N-acetylmuramate:L-alanine ligase (ADP-forming)
R03261 16 (-)-trans-isopiperitenol:NAD+ oxidoreductase
R03294 16 trans-4-Hydroxy-L-proline:NAD+ oxidoreductase
R03336 16 4-hydroxyphenyllactate:NAD+ oxidoreductase
R03337 16 (R)-3-(4-hydroxyphenyl)lactate:NAD+ 2-oxidoreductase
R03338 16 4-Hydroxyphenyllactate:NADP+ oxidoreductase
R03339 16 (R)-3-(4-hydroxyphenyl)lactate:NADP+ 2-oxidoreductase
R03341 16 4-hydroxyphenylpyruvate carboxy-lyase
R03342 16 3-(4-Hydroxyphenyl)pyruvate keto-enol-isomerase
R03509 16 N-(5-Phospho-beta-D-ribosyl)anthranilate ketol-isomerase
R03634 16 
R03635 16 Stachyose fructohydrolase
R03741 16 
R03791 16 (S)-Mandelate racemase
R03792 16 
R03868 16 3-Maleylpyruvate cis-trans-isomerase
R03945 16 Perillyl-alcohol:NAD+ oxidoreductase
R03960 16 (3R)-beta-Leucine:NAD+ oxidoreductase(deaminating)
R03998 16 anthranilyl-CoA,NADH:oxygen oxidoreductase (de-aromatizing)
R03999 16 anthranilyl-CoA,NADH:oxygen oxidoreductase (de-aromatizing)
R04024 16 Acetyl-CoA:N-hydroxyarylamine O-acetyltransferase
R04031 16 
R04095 16 3-Methylbutanoyl-CoA:(acceptor) 2,3-oxidoreductase
R04133 16 5-Oxopent-3-ene-1,2,5-tricarboxylate carboxy-lyase
R04214 16 
R04215 16 CTP:N-acylneuraminate cytidylyltransferase
R04235 16 ATP:5-methyldeoxycytidine-5'-phosphate phosphotransferase
R04280 16 3-O-Methylgallate:oxygen 4,5-oxidoreductase (decyclizing)
R04380 16 5-Oxopent-3-ene-1,2,5-tricarboxylate carboxy-lyase
R04479 16 
R04482 16 4-Carboxy-2-oxo-3-hexenedioate delta2,delta4-2-oxo,delta3-isomerase
R04531 16 UDPgalactose:beta-D-galactosyl-1,4-N-acetyl-D-glucosamine3-alpha-D-galactosyltransferase
R04532 16 CMP-N-acetylneuraminate:beta-D-galactosyl-1,4-N-acetyl-beta-D--glucosamine alpha-2,6-N-acetylneuraminyltransferase
R04746 16 (S)-Hydroxyoctanoyl-CoA hydro-lyase
R04751 16 Hexanoyl-CoA:(acceptor) 2,3-oxidoreductase
R04879 16 
R05083 16 
R05128 16 
R05129 16 
R05280 16 
R05383 16 (hydroxyamino)benzene hydroxymutase
R05634 16 ATP: 4-(Cytidine 5'-diphospho)-2-C-methyl-D-erythritol2-phosphotransferase
R05778 16 4-hydroxyphenylpyruvate:oxygen oxidoreductase (decarboxylating)
R05784 16 limonene-1,2-epoxide hydrolase
R05839 16 pyridoxamine:2-oxoglutarate aminotransferase
R06117 16 (+)-trans-carveol: NAD+ oxidoreductase
R06298 16 (+)-Copalyl-diphosphate lyase (decyclizing)
R06305 16 Geranylgeranyl-diphosphate diphosphate-lyase (cyclizing, taxadieneforming)
R06312 16 
R06321 16 
R06447 16 di-trans,poly-cis-Decaprenyl-diphosphate:isopentenyl-diphosphateundecaprenylcistransferase
R06613 16 5,10-methylenetetrahydrofolate,FADH2:dUMP C-methyltransferase
R06632 16 
R06757 16 
R07322 16 squalene mutase (cyclizing)
R07323 16 squalene mutase (cyclizing)
R00031 17 1,2-Benzenediol:oxygen oxidoreductase
R00074 17 2-Aminophenol:oxygen oxidoreductase
R00139 17 
R00513 17 ATP:cytidine 5'-phosphotransferase
R00516 17 UTP:cytidine 5'-phosphotransferase
R00517 17 GTP:cytidine 5'-phosphotransferase
R00686 17 L-Phenylalanine racemase (ATP-hydrolysing)
R00687 17 ATP:L-phenylalanine adenylyltransferase
R00689 17 L-Phenylalanine:oxygen oxidoreductase (deaminating)
R00690 17 L-Phenylalanine:oxygen 2-oxidoreductase (decarboxylating)
R00693 17 Acetyl-CoA:L-phenylalanine N-acetyltransferase
R00697 17 L-Phenylalanine ammonia-lyase
R00698 17 Donor:hydrogen-peroxide oxidoreductase
R00699 17 L-Phenylalanine carboxy-lyase
R00728 17 L-Tyrosine phenol-lyase (deaminating)
R00729 17 L-Tyrosine:oxygen oxidoreductase (deaminating)
R00730 17 L-Tyrosine,NADPH:oxygen oxidoreductase (N-hydroxylating)
R00731 17 L-Tyrosine:oxygen oxidoreductase
R00735 17 L-Tyrosine:L-arginine ligase (AMP-forming)
R00736 17 L-Tyrosine carboxy-lyase
R00737 17 L-Tyrosine ammonia-lyase
R00739 17 L-Tyrosine 2,3-aminomutase
R00962 17 ITP:cytidine 5'-phosphotransferase
R00974 17 Cytosine aminohydrolase
R01085 17 3-Fumarylpyruvate acylhydrolase
R01548 17 dATP:cytidine 5'-phosphotransferase
R01764 17 Benzoylformate carboxy-lyase
R01795 17 L-Phenylalanine,tetrahydrobiopterin:oxygen oxidoreductase(4-hydroxylating)
R01815 17 L-Tyrosine,tetrahydrobiopterin:oxygen oxidoreductase(3-hydroxylating)
R01878 17 Cytidine aminohydrolase
R01980 17 ATP:D-galacturonate 1-phosphotransferase
R02091 17 dGTP:cytidine 5'-phosphotransferase
R02096 17 dTTP:cytidine 5'-phosphotransferase
R02137 17 Cytidine ribohydrolase
R02296 17 Cytidine:orthophosphate alpha-D-ribosyltransferase
R02371 17 dCTP:cytidine 5'-phosphotransferase
R02372 17 dUTP:cytidine 5'-phosphotransferase
R02402 17 Glutarate:CoA ligase (ADP-forming)
R02493 17 ATP:pyridoxal 5'-phosphotransferase
R02536 17 Phenylacetaldehyde:NAD+ oxidoreductase
R02537 17 Aldehyde:NADP+ oxidoreductase
R02611 17 Phenylethylalcohol:NAD+ oxidoreductase
R02771 17 dTDPglucose 4,6-hydro-lyase
R02783 17 UDP-N-acetylmuramoyl-L-alanine:D-glutamate ligase(ADP-forming)
R02817 17 Serine-phosphoethanolamine ethanolaminephosphohydrolase
R02925 17 D-Sorbitol:(acceptor) 1-oxidoreductase
R02983 17 
R02984 17 dTDPglucose 4-epimerase
R02992 17 4-Pyridoxolactone lactonohydrolase
R02993 17 
R03055 17 5,6-Dihydrothymine amidohydrolase
R03079 17 
R03092 17 
R03094 17 UDPglucose:indole-3-acetate beta-D-glucosyltransferase
R03095 17 Indoleacetate:L-lysine ligase (ADP-forming)
R03188 17 N-Formimino-L-aspartate iminohydrolase
R03199 17 (S)-2,3-Epoxysqualene mutase (cyclizing, lanosterol-forming)
R03200 17 (S)-2,3-Epoxysqualene mutase (cyclizing, cycloartenol-forming)
R03201 17 
R03291 17 trans-4-Hydroxy-L-proline:NAD+ 5-oxidoreductase
R03293 17 trans-4-Hydroxy-L-proline:NADP+ 5-oxidoreductase
R03391 17 CDP-4-dehydro-3,6-dideoxy-D-glucose:NAD+ 3-oxydoreductase
R03392 17 CDP-4-dehydro-3,6-dideoxy-D-glucose:NADP+ 3-oxydoreductase
R03508 17 1-(2-Carboxyphenylamino)-1-deoxy-D-ribulose-5-phosphatecarboxy-lyase(cyclizing)
R03534 17 2-Hydroxyglutarate:(acceptor) 2-oxidoreductase
R03776 17 trans-Oct-2-enoyl-CoA reductase
R03790 17 
R03826 17 dTDP-D-galactose:NAD+ 6-oxidoreductase
R03903 17 Acetyl-CoA:D-amino-acid N-acetyltransferase
R04030 17 O-Succinylbenzoate:CoA ligase (AMP-forming)
R04131 17 
R04132 17 
R04134 17 
R04137 17 3-Hydroxyisopentyl-CoA hydro-lyase
R04138 17 3-Methylcrotonoyl-CoA:carbon-dioxide ligase (ADP-forming)
R04218 17 prephytoene diphosphate:geranylgeranyl-diphosphategeranylgeranyltransferase
R04443 17 
R04444 17 L-1-Pyrroline-3-hydroxy-5-carboxylate:NAD+ oxidoreductase
R04445 17 L-1-Pyrroline-3-hydroxy-5-carboxylate:NADP+ oxidoreductase
R04781 17 4-Carboxy-4-hydroxy-2-oxoadipate hydro-lyase
R04783 17 3-Ketolactose galactohydrolase
R04895 17 
R05067 17 
R05092 17 ent-Copalyl-diphosphate diphosphate-lyase
R05130 17 
R05405 17 
R05450 17 
R05546 17 
R05549 17 
R05637 17 2-Phospho-4-(cytidine 5'-diphospho)-2-C-methyl-D-erythritolCMP-lyase (cyclizing)
R05783 17 mandelamide hydrolase
R06299 17 Copalyl-diphosphate diphosphate-lyase (cyclizing)
R06300 17 Copalyl-diphosphate diphosphate-lyase (cyclizing)
R06301 17 Copalyl-diphosphate diphosphate-lyase (cyclizing)
R06302 17 Copalyl-diphosphate diphosphate-lyase (cyclizing)
R06303 17 Copalyl-diphosphate diphosphate-lyase (cyclizing)
R06304 17 Copalyl-diphosphate diphosphate-lyase (cyclizing)
R06314 17 
R06315 17 
R06366 17 Aldehyde:NAD+ oxidoreductase
R06372 17 Carvone reductase
R06399 17 limonene-1,2-diol:(acceptor) 2-oxidoreductase
R06466 17 
R06469 17 
R06471 17 
R06513 17 
R06626 17 
R06758 17 
R06762 17 
R06897 17 2,4-dihydroxyhept-2-enedioate hydro-lyase
R07150 17 dTDP-D-galactose:NADP+ 6-oxidoreductase
R07211 17 L-phenylalanine,tetrahydrobiopterin:oxygenoxidoreductase(4-hydroxylating)
R07212 17 L-tyrosine,tetrahydrobiopterin:oxygenoxidoreductase(3-hydroxylating)
R07269 17 di-trans,poly-cis-decaprenyl-diphosphate:isopentenyl-diphosphateundecaprenylcistransferase
R07270 17 prephytoene diphosphate:geranylgeranyl-diphosphategeranylgeranyltransferase
R07294 17 phenylglyoxylyl-CoA hydrolase
R00027 18 2-Hydroxy-1,2-diphenylethanone benzaldehyde-lyase
R00045 18 1,2-Benzenediol:oxygen oxidoreductase
R00526 18 N-Formyl-L-aspartate amidohydrolase
R00815 18 phenol,NADPH:oxogen oxidoreductase (2-hydroxylating)
R01238 18 4-Hydroxybenzoate carboxy-lyase
R01240 18 UDPglucose:phenol beta-D-glucosyltransferase
R01241 18 
R01308 18 
R01419 18 Benzaldehyde:NAD+ oxidoreductase
R01420 18 benzaldehyde:NADP+ oxidoreductase
R01426 18 
R01616 18 4-Coumarate:CoA ligase (AMP-forming)
R01645 18 4-hydroxy-2-oxo-heptandioate succinate semialdehyde-lyase
R01647 18 
R01766 18 L-threo-3-Phenylserine benzaldehyde-lyase
R01767 18 Mandelonitrile benzaldehyde-lyase
R02075 18 3,4-Dihydroxy-L-phenylalanine:oxygen 4,5-oxidoreductase(recyclizing)
R02076 18 3,4-Dihydroxy-L-phenylalanine:oxygen 2,3-oxidoreductase(recyclizing)
R02077 18 3,4-Dihydroxy-L-phenylalanine:2-oxoglutarate aminotransferase
R02078 18 L-Tyrosine,L-dopa:oxygen oxidoreductase
R02079 18 3,4-Dihydroxy-L-phenylalanine ammonia-lyase
R02080 18 3-Hydroxy-L-tyrosine carboxy-lyase
R02252 18 Phenylpropanoate:NAD+ delta2-oxidoreductase
R02253 18 trans-cinnamate,NADPH:oxygen oxidoreductase (4-hydroxylating)
R02254 18 trans-Cinnamate,NADPH:oxygen oxidoreductase (2-hydroxylating)
R02255 18 trans-Cinnamate:CoA ligase (AMP-forming)
R02256 18 UDPglucose:trans-cinnamate beta-D-glucosyltransferase
R02340 18 (1S,2R)-1-C-(indol-3-yl)glycerol 3-phosphateD-glyceraldehyde-3-phosphate-lyase
R02382 18 Tyramine:oxygen oxidoreductase(deaminating)(flavin-containing)
R02383 18 Monophenol,L-dopa:oxygen oxidoreductase
R02539 18 Phenylacetate:CoA ligase
R02540 18 2-Phenylacetamide amidohydrolase
R02613 18 Phenethylamine:oxygen oxidoreductase (deaminating)(copper-containing)
R02722 18 L-Serine hydro-lyase (adding indoleglycerol-phosphate)
R02772 18 dTDP-4-acetamido-4,6-dideoxy-D-glucose:2-oxoglutarateaminotransferase
R02773 18 dTDP-4-amino-4,6-dideoxy-D-glucose:2-oxoglutarate aminotransferase
R02774 18 dTDP-4-dehydro-6-deoxy-D-glucose 3,5-epimerase
R02785 18 UDP-N-acetylmuramoyl-L-alanyl-D-glutamate:L-lysine ligase(ADP-forming)
R02786 18 UDP-N-acetylmuramoyl-L-alanyl-D-glutamate:L-lysine ligase(ADP-forming)
R02788 18 UDP-N-acetylmuramoyl-L-alanyl-D-glutamate:meso-2,6-diaminoheptanedioate ligase (ADP-forming)
R02950 18 4-Coumarate:oxygen oxidoreductase
R02951 18 UDPglucose:trans-4-hydroxycinnamate 4-O-beta-D-glucosyltransferase
R02952 18 
R03113 18 
R03689 18 
R03690 18 
R03765 18 
R03777 18 Octanoyl-CoA:oxygen 2-oxidoreductase
R03778 18 Octanoyl-CoA:acetyl-CoA C-acyltransferase
R04150 18 O-Succinylbenzoyl-CoA 1,4-dihydroxy-2-naphthoate-lyase
R04265 18 
R04460 18 L-tyrosine,NADPH:oxygen oxidoreductase (N-hydroxylating)
R04666 18 3-Ureidoisobutyrate amidohydrolase
R04786 18 
R05051 18 L-erythro-4-Hydroxyglutamate:NAD+ oxidoreductase
R05052 18 L-erythro-4-Hydroxyglutamate:2-oxoglutarate aminotransferase
R05053 18 D-Aspartate:2-oxoglutarate aminotransferase
R05455 18 
R05487 18 
R05517 18 
R05518 18 
R05640 18 Lanosterol,NADPH:oxygen oxidoreductase (14-methyl cleaving)
R05687 18 dTDP-4-keto-6-Deoxyglucose reductase
R06291 18 ent-kaur-16-ene,NADPH:oxygen oxidoreductase (hydroxylating)
R06367 18 perillic acid:CoA ligase (ADP-forming)
R06368 18 perillic acid:CoA ligase (AMP-forming)
R06381 18 
R06400 18 (1S,4R)-1-hydroxy-2-oxolimonene, NADPH:oxygen oxidoreductase
R06424 18 
R06428 18 
R06437 18 
R06501 18 
R06514 18 
R06744 18 
R06759 18 
R06783 18 trans-Cinnamate,NADH:oxygen oxidoreductase (2,3-hydroxylating)
R07189 18 trans-cinnamate,NADPH:oxygen oxidoreductase (2-hydroxylating)
R07222 18 phenylacetyl-CoA:quinone oxidoreductase
R07263 18 
R07301 18 (S)-N-acetylphenylethylamine:H2O hydrolase
R00673 19 L-Tryotophan indole-lyase (deaminating)
R00674 19 L-Serine hydro-lyase (adding indoleglycerol-phosphate)
R00675 19 L-Tryptophan:NAD+ oxidoreductase (deaminating)
R00676 19 L-Tryptophan:NADP+ oxidoreductase (deaminating)
R00677 19 L-Tryptophan:oxygen oxidoreductase (deaminating)
R00678 19 L-tryptophan:oxygen 2,3-oxidoreductase (decyclizing)
R00679 19 L-Tryptophan:oxygen 2-oxidoreductase(decarboxylating)
R00681 19 L-Tryptophan:oxygen 2'-oxidoreductase (side-chain-cleaving)
R00682 19 L-Tryptophanamide amidohydrolase
R00684 19 L-Tryptophan:2-oxoglutarate aminotransferase
R00685 19 L-Tryptophan decarboxy-lyase
R01020 19 
R01376 19 L-Tryptophan:phenylpyruvate aminotransferase
R01612 19 
R01613 19 Malonyl-CoA:4-Coumaroyl-CoA malonyltransferase(cyclizing)
R01614 19 Malonyl-CoA:4-coumaroyl-CoA malonyltransferase (cyclizing)
R01615 19 4-Hydroxycinnamyl aldehyde:NADP+ oxidoreductase (CoA-cinnamoylating)
R01617 19 4-Coumaroyl-CoA:agmatine N4-coumaroyltransferase
R01657 19 Dimethylallyl-diphosphate:L-tryptophan dimethylallyltransferase
R01814 19 L-Tryptophan,tetrahydrobiopterin:oxygen oxidoreductase(5-hydroxylating)
R01943 19 3,4-Dihydroxy-trans-cinnamate:CoA ligase (AMP-forming)
R02338 19 Indole:oxygen 2,3-oxidoreductase (decyclizing)
R02339 19 
R02416 19 4-Coumaroyl-CoA:shikimate O-(hydroxycinnamoyl)transferase
R02505 19 Malonyl-CoA:cinnamoyl-CoA malonyltransferase (cyclizing)
R02506 19 cinnamaldehyde:NADP+ oxidoreductase (CoA-cinnamoylating)
R02535 19 3,4-Dihydroxyphenetylamine,ascorbate:oxygen oxidoreductase(beta-hydroxylating)
R02558 19 (R)-Prunasin beta-D-glucohydrolase
R02576 19 Phenylacetyl-CoA:L-glutamine alpha-N-phenylacetyltransferase
R02776 19 dTDP-6-deoxy-L-talose:NADP+ 4-oxidoreductase
R02777 19 dTDP-6-deoxy-L-mannose:NADP+ 4-oxidoreductase
R03365 19 3,4-Dihydroxy-trans-cinnamate:oxygen 3,4-oxidoreductase(decyclizing)
R03367 19 
R03373 19 4-Hydroxyphenyllactate:NAD+ oxidoreductase
R03709 19 3-(2-Hydroxyphenyl)propanoate:NAD+ oxidoreductase
R03710 19 UDPglucose:trans-2-hydroxycinnamate O-beta-D-glucosyltransferase
R04084 19 3,4-Dihydroxyphenylacetaldehyde hydro-lyase (adding dopamine)
R04266 19 CDP-3,6-dideoxy-D-glucose 2-epimerase
R04300 19 4-(2-Aminoethyl)-1,2-benzenediol:oxygenoxidoreductase(deaminating)(flavin-containing)
R04305 19 4-Hydroxyphenylacetaldehyde hydro-lyase (adding dopamine)
R04409 19 1-O-trans-Cinnamoyl-beta-D-glucopyranose:alcoholO-cinnamoyltransferase
R04410 19 1-O-trans-Cinnamoyl-beta-D-glucopyranose:alcoholO-cinnamoyltransferase
R04572 19 UDP-N-acetylmuramoyl-L-alanyl-D-glutamyl-L-lysine:alanyl-D-alanineligase (ADP-forming)
R04573 19 UDP-N-acetylmuramoyl-L-alanyl-D-glutamyl-L-lysine:alanyl-D-alanineligase (ADP-forming)
R04598 19 3,4-Dihydroxy-L-phenylalanine:oxygen 4,5-oxidoreductase(recyclizing)
R04599 19 3,4-Dihydroxy-L-phenylalanine:oxygen 4,5-oxidoreductase(recyclizing)
R04600 19 3,4-Dihydroxy-L-phenylalanine:oxygen 2,3-oxidoreductase(recyclizing)
R04601 19 3,4-Dihydroxy-L-phenylalanine:oxygen 2,3-oxidoreductase(recyclizing)
R04617 19 UDP-N-acetylmuramoyl-L-alanyl-D-glutamyl-meso-2,6-diaminoheptanedioate:D-alanyl-D-alanine ligase(ADP-forming)
R04668 19 
R04669 19 
R04743 19 (S)-Hydroxydecanoyl-CoA:NAD+ oxidoreductase
R04787 19 
R04804 19 delta8,24-Cholestadien-3beta-ol delta7-delta8-isomerase
R05061 19 1-O-trans-Cinnamoyl-beta-D-glucopyranose:alcoholO-cinnamoyltransferase
R05317 19 L-Tryptophan:oxygen alpha,beta-oxidoreductase
R05454 19 
R05526 19 
R05639 19 4,4-dimethyl-5a-cholesta-8,24-dien-3b-ol:NADP+ D14-oxidoreductase
R05729 19 alkene,NADH:oxygen oxidoreductase
R05730 19 alkene,NADH:oxygen oxidoreductase
R05841 19 
R06292 19 ent-Kaur-16-ene,NADPH:oxygen oxidoreductase (hydroxylating)
R06369 19 2-hydroxy-4-isopropenylcyclohexane-1-carboxyl-CoA hydro-lyase
R06423 19 
R06429 19 
R06430 19 
R06438 19 
R06440 19 
R06443 19 
R06631 19 
R06782 19 3-phenylpropanoate,NADH:oxygen oxidoreductase (2,3-hydroxylating)
R06785 19 
R06858 19 
R07190 19 L-tyrosine,NADPH:oxygen oxidoreductase (N-hydroxylating)
R07194 19 alkene,NADH:oxygen oxidoreductase
R07213 19 L-tryptophan,tetrahydrobiopterin:oxygenoxidoreductase(5-hydroxylating)
R07254 19 malonyl-CoA:4-coumaroyl-CoA malonyltransferase (cyclizing, reducing)
R07262 19 
R07403 19 
R01019 20 
R01146 20 
R01873 20 Quinate:pyrroloquinoline-quinone 5-oxidoreductase
R01941 20 3,4-Dihydroxyphenylacetaldehyde:NADP+ oxidoreductase(CoA-cinnamoylating)
R01944 20 Caffeoyl-CoA:putrescine N-(3,4-dihydroxycinnamoyl)transferase
R01945 20 Caffeoyl-CoA:quinate O-(hydroxycinnamoyl)transferase
R01946 20 Caffeoyl-CoA:isocitrate 3-O-(3,4-dihydroxycinnamoyl)transferase
R01959 20 N-Formyl-L-kynurenine amidohydrolase
R01971 20 Indolelactate:NAD+ oxidoreductase
R01974 20 Indol-3-yl-pyruvate carboxy-lyase
R02173 20 Tryptamine:oxygen oxidoreductase(deaminating)(flavin-containing)
R02415 20 Shikimate:pyrroloquinoline-quinone 5-oxidoreductase
R02532 20 4-[(1R)-2-Amino-1-hydroxyethyl]-1,2-benzenediol:oxygenoxidoreductase(deaminating)(flavin-containing)
R02700 20 5-Hydroxy-L-tryptophan:2-oxoglutarate aminotransferase
R02701 20 5-Hydroxy-L-tryptophan decarboxy-lyase
R02702 20 5-hydroxy-L-tryptophan:oxygen 2,3-dioxygenase (indole-decyclizing)
R02985 20 
R03054 20 cinnamyl-alcohol:NADP+ oxidoreductase
R03096 20 Indole-3-acetamide amidohydrolase
R03369 20 3-(2-hydroxyphenyl)propanoate,NADH2:oxygenoxidoreductase(3-hydroxylating)
R03374 20 Caffeoyl-CoA:3-(3,4-dihydroxyphenyl)lactate 2'-O-caffeoyltransferase
R03574 20 UDPglucose:5,7,3',4'-tetrahydroxyflavone7-O-beta-D-glucosyltransferase
R03936 20 Formylkynurenine hydrolase
R04004 20 4-Coumaryl alcohol:NADP+ oxidoreductase
R04045 20 
R04306 20 
R04329 20 
R04611 20 
R04671 20 4alpha-Methylcholesta-8-en-3beta-ol delta7-delta8-isomerase
R04686 20 
R04744 20 (S)-Hydroxydecanoyl-CoA hydro-lyase
R04798 20 
R05198 20 
R05516 20 
R05527 20 
R05703 20 lanosterol D24-reductase
R05728 20 4-hydroxyphenylacetaldehyde oxime, NADPH2:oxygen oxidoreductase
R06048 20 
R06293 20 ent-Kaur-16-ene,NADPH:oxygen oxidoreductase (hydroxylating)
R06431 20 
R06433 20 
R06441 20 
R06446 20 
R06512 20 
R06537 20 flavonoid,NADPH:oxygen oxidoreductase (3'-hydroxylating)
R06556 20 flavanone lyase (decyclizing)
R06559 20 flavanone,NADPH:oxygen oxidoreductase
R06784 20 
R06788 20 
R06792 20 apigenin,NADPH:oxygen oxidoreductase (isoflavanone-forming)
R07224 20 2',4,4',6'-tetrahydroxychalcone:oxygen oxidoreductase
R07353 20 6-(2-Amino-2-carboxyethyl)-7,8-dioxo-7,8-dihydroquinoline-2,4-dicarboxylate:oxygen oxidoreductase (cyclizing)
R07421 20 
R00983 21 2,3-Dihydroxyindole:oxygen 2,3-oxidoreductase (decyclizing)
R00987 21 L-Kynurenine hydrolase
R00988 21 N-Formylanthranilate amidohydrolase
R01956 21 L-Kynurenine:2-oxoglutarate aminotransferase
R01957 21 L-Kynurenine:glyoxylote aminotransferase (cyclizing)
R01960 21 L-Kynurenine,NADPH:oxygen oxidoreductase (3-hydroxylating)
R02678 21 Indole-3-acetaldehyde:NAD+ oxidoreductase
R02679 21 indole-3-ethanol:NAD+ oxidoreductase
R02680 21 indole-3-ethanol:NADP+ oxidoreductase
R02681 21 indole-3-acetaldehyde:oxygen oxidoreductase
R02708 21 4-hydroxyphenylacetonitrile,NADPH:oxygen oxidoreductase(2-hydroxylating)
R02709 21 UDPglucose:4-hydroxymandelonitrile glucosyltransferase
R02908 21 5-Hydroxytryptamine:oxygenoxidoreductase(deaminating)(flavin-containing)
R02909 21 5-hydroxytryptamine:oxygen 2,3-dioxygenase (indole-decyclizing)
R02911 21 Acetyl-CoA:aralkylamine N-acetyltransferase
R02997 21 Chlorogenate hydroloase
R03310 21 5alpha-cholest-7-en-3beta-ol, NADH:oxygen 5-oxidoreductase
R03353 21 5alpha-Cholest-7-en-3beta-ol delta7-delta8-isomerase
R03588 21 UDPglucose:5,7,3',4'-tetrahydroxyflavone7-O-beta-D-glucosyltransferase
R03589 21 UDPglucuronate:luteolin 7-O-glucuronosyltransferase
R03590 21 flavanone,2-oxoglutarate:oxygen oxidoreductase (dehydrating)
R03640 21 Eriodictyol,2-oxoglutarate:oxygen oxidoreductase (3-hydroxylating)
R03811 21 
R04005 21 UDPglucose:coniferyl-alcohol 4'-beta-D-glucosyltransferase
R04007 21 Donor:hydrogen-peroxide oxidoreductase
R04328 21 
R04376 21 
R04526 21 UDP-apiose:apigenin 7-O-beta-D-glucoside2''-O-beta-D-apiofuranosyltransferase
R04753 21 trans-Dec-2-enoyl-CoA reductase
R04880 21 3,4-Dihydroxyphenylethyleneglycol:NAD+ oxidoreductase
R04882 21 3,4-Dihydroxymandelaldehyde:NAD+ oxidoreductase
R04883 21 3,4-Dihydroxymandelaldehyde:NADP+ oxidoreductase
R04901 21 (2S)-flavan-4-ol:NADP+ 4-oxidoreductase
R04902 21 flavanone,NADPH:oxygen oxidoreductase
R04911 21 Aryl-formylamine amidohydrolase
R04915 21 Quinoline-3,4-diol 2,4-dioxygenase (carbon monoxide-forming)
R04998 21 beta-D-Glucosyl-2-coumarinate glucohydrolase
R05719 21 3-hydroxy-1H-quinolin-4-one 2,4-dioxygenase (CO-forming)
R06294 21 ent-Kaur-16-en-19-oate,NADPH:oxygen oxidoreductase (hydroxylating)
R06434 21 
R06554 21 
R06571 21 cinnamyl-alcohol:NADP+ oxidoreductase
R06789 21 
R06793 21 2,7,4'-trihydroxyisoflavanone hydro-lyase
R06821 21 malonyl-CoA:isoflavone-7-O-beta-D-glucoside 6''-O-malonyltransferase
R06826 21 UDP-L-rhamnose:apigenin 7-O-beta-D-glucoside2''-O-beta-L-rhamnosyltransferase
R06960 21 
R07198 21 liquiritigenin,NADPH:oxygen oxidoreductase (licodione-forming)
R07215 21 5alpha-cholest-7-en-3beta-ol, NADPH:oxygen 5-oxidoreductase
R07225 21 2',3,4,4',6'-pentahydroxychalcone:oxygen oxidoreductase
R07422 21 
R01451 22 Cholesterol:NAD+ delta7-oxidoreductase
R01456 22 Cholesterol:NADP+ delta7-oxidoreductase
R02160 22 dihydroflavonol,2-oxoglutarate:oxygen oxidoreductase
R02668 22 3-Hydroxy-L-kynurenine hydrolase
R02932 22 UDPglucose:isoflavone 7-O-beta-D-glucosyltransferase
R03311 22 
R03445 22 
R03636 22 Leucocyanidin:NADP+ 4-oxidoreductase
R03637 22 taxifolin,NADH:oxygen oxidoreductase (8-hydroxylating)
R03638 22 taxifolin,NADPH:oxygen oxidoreductase (8-hydroxylating)
R03639 22 flavanone,NADPH:oxygen oxidoreductase
R04006 22 4-Hydroxycinnamyl alcohol 4-D-glucoside beta-D-glucosidase
R04171 22 3-Hydroxy-L-kynurenine:2-oxoglutarate aminotransferase
R04172 22 
R04618 22 Malonyl-CoA:isoflavone-7-O-beta-D-glucoside 6''-O-malonyltransferase
R04742 22 Decanoyl-CoA:acetyl-CoA C-acyltransferase
R04754 22 Decanoyl-CoA:(acceptor) 2,3-oxidoreductase
R04903 22 5-Hydroxyindoleacetaldehyde:NAD+ oxidoreductase
R04904 22 5-Hydroxyindoleacetaldehyde:oxygen oxidoreductase
R04909 22 5-Hydroxykynurenamine decarboxy-lyase
R04999 22 
R05039 22 Pentahydroxyflavanone,2-oxoglutarate:oxygen oxidoreductase(3-hydroxylating)
R05154 22 quinolin-4(1H)-one,NADH:oxygen oxidoreductase (3-oxygenating)
R06295 22 ent-Kaur-16-en-19-oate,NADPH:oxygen oxidoreductase (hydroxylating)
R06296 22 ent-Kaur-16-en-19-oate,NADPH:oxygen oxidoreductase (hydroxylating)
R06551 22 flavanone,2-oxoglutarate:oxygen oxidoreductase (dehydrating)
R06606 22 formononetin,NADPH:oxygen oxidoreductase (2'-hydroxylating)
R06607 22 formononetin,NADPH:oxygen oxidoreductase (2'-hydroxylating)
R06827 22 UDP-glucuronate:luteolin-7-O-beta-D-glucuronide2''-O-glucuronosyltransferase
R06829 22 UDP-L-rhamnose:flavanone-7-O-glucoside2''-O-beta-L-rhamnosyltransferase
R06961 22 
R07317 22 2,7,4'-trihydroxyisoflavanone hydro-lyase
R07423 22 
R01452 23 
R01453 23 
R01454 23 Cholesterol:oxygen oxidoreductase (side-chain-cleaving)
R01459 23 Cholesterol:oxygen oxidoreductase
R01460 23 Cholesteryl-beta-D-glucoside glucohydrolase
R01463 23 Cholesterol,NADPH:oxygen oxidoreductase (7alpha-hydroxylating)
R02156 23 quercetin:oxygen 2,3-oxidoreductase (decyclizing)
R02158 23 UDPglucose:flavonol 3-O-D-glucosyltransferase
R02436 23 Quercitrin 3-L-rhamnohydrolase
R02723 23 
R03439 23 kynurenate:oxygen oxidoreductase (hydroxylating)
R03440 23 kynurenate:oxygen oxidoreductase (hydroxylating)
R03954 23 
R03962 23 2'-hydroxydihydrodaidzein:NADP+ 2-oxidoreductase
R04741 23 (S)-3-Hydroxydodecanoyl-CoA:NAD+ oxidoreductase
R04907 23 3-Hydroxykynurenamine:oxygenoxidoreductase(deaminating)(flavin-containing)
R04908 23 5-Hydroxykynurenamine:oxygenoxidoreductase(deaminating)(flavin-containing)
R05036 23 leucocyanidin,2-oxoglutarate:oxygen oxidoreductase
R05038 23 Leucodelphinidin:NADP+ 4-oxidoreductase
R05723 23 leucocyanidin,2-oxoglutarate:oxygen oxidoreductase
R06297 23 ent-Kaur-16-en-19-oate,NADPH:oxygen oxidoreductase (hydroxylating)
R06532 23 (2R,3S)-catechin:NADP+ 4-oxidoreductase
R06539 23 dihydroflavonol,2-oxoglutarate:oxygen oxidoreductase
R06810 23 UDP-glucose:flavonol 7-O-beta-D-glucosyltransferase
R06828 23 UDP-glucuronate:luteolin-7-O-beta-D-diglucuronide4'-O-glucuronosyltransferase
R06962 23 
R07207 23 cholesterol,NADPH:oxygen oxidoreductase (24-hydroxylating)
R07366 23 leucocyanidin,2-oxoglutarate:oxygen oxidoreductase
R07426 23 
R02609 24 5beta-Cholestan-3-one:NADP+ 4,5-oxidoreductase
R02610 24 5alpha-cholestan-3-one:NADP+ delta7-oxidoreductase
R03251 24 7,8-dihydro-7,8-dihydroxykynurenate:NAD+ oxidoreductase
R04170 24 (S)-3-Hydroxydodecanoyl-CoA hydro-lyase
R04263 24 cholest-5-ene-3beta,7alpha-diol:NAD+ 3-oxidoreductase
R04264 24 Cholest-5-ene-3beta,7alpha-diol:NAD+ 3-oxidoreductase
R04792 24 
R04793 24 
R04853 24 20alpha-Hydroxycholesterol,hydrogen-donor:oxygen oxidoreductase(17-alpha-hydroxylating)
R04854 24 20alpha-Hydroxycholesterol:oxygen oxidoreductase(side-chain-cleaving)
R04855 24 22beta-Hydroxycholesterol:oxygen oxidoreductase(side-chain-cleaving)
R04900 24 UDP-L-rhamnose:flavonol-3-O-D-glucoside L-rhamnosyltransferase
R05037 24 leucocyanidin,2-oxoglutarate:oxygen oxidoreductase
R06322 24 (gibberellin-44),2-oxoglutarate:oxygen oxidoreductase
R06533 24 (2R,3S)-catechin:NADP+ 4-oxidoreductase
R06535 24 UDP-glucose:flavonol 3-O-D-glucosyltransferase
R06542 24 flavan-3-ol:NADP+ oxidoreductase
R06797 24 malonyl-CoA:flavonol-3-O-beta-D-glucoside 6''-O-malonyltransferase
R06812 24 UDP-glucose:flavonol-3-O-glucoside 2''-O-beta-D-glucosyltransferase
R06814 24 UDP-D-xylose:flavonol-3-O-glycoside 2''-O-beta-D-xylosyltransferase
R06964 24 
R07208 24 (24S)-cholest-5-ene-3beta,24-diol,NADPH:oxygenoxidoreductase(7alpha-hydroxylating)
R03252 25 7,8-Dihydroxykynurenate:oxygen 8,8a-oxidoreductase (decyclizing)
R03253 25 7,8-Dihydroxykynurenate:oxygen 8,8a-oxidoreductase (decyclizing)
R03856 25 trans-Dodec-2-enoyl-CoA reductase
R04100 25 3-cis-Dodecenoyl-CoA delta3-cis-delta2-trans-isomerase
R04676 25 17alpha,20alpha-Dihydroxycholesterol:oxygen oxidoreductase(side-chain-cleaving)
R04817 25 7alpha-Hydroxy-5beta-cholestan-3-one:(acceptor)delta4-oxidoreductase
R04826 25 7alpha-hydroxycholest-4-en-3-one,NADPH:oxygenoxidoreductase(12alpha-hydroxylating)
R06323 25 (gibberellin-44),2-oxoglutarate:oxygen oxidoreductase
R06536 25 UDP-glucose:flavonol 3-O-D-glucosyltransferase
R06543 25 flavan-3-ol:NADP+ oxidoreductase
R06544 25 
R06811 25 UDP-D-xylose:flavonol-3-O-glycoside 2''-O-beta-D-xylosyltransferase
R06813 25 UDP-glucose:flavonol-3-O-beta-D-glucosyl-(1->2)-beta-D-glucoside2'''-O-beta-D-glucosyltransferase
R06817 25 malonyl-CoA:anthocyanidin-3-O-beta-D-glucoside6''-O-malonyltransferase
R06818 25 
R03327 26 17alpha-Hydroxypregnenolone:NAD+ 3-oxidoreductase
R03328 26 17alpha-Hydroxypregnenolone:NADP+ 3-oxidoreductase
R03403 26 3beta-Hydroxyandrost-5-en-17-one acetaldehyde-lyase
R03735 26 (2S,3S)-2-Hydroxytridecane-1,2,3-tricarboxylate oxaloacetate-lyase(CoA-acylating)
R03857 26 Lauroyl-CoA:(acceptor) 2,3-oxidoreductase
R03858 26 Lauroyl-CoA:acetyl-CoA C-acyltransferase
R03859 26 3-Hydroxytetradecane-1,3,4-tricarboxylate 2-oxoglutarate-lyase(CoA-acylating)
R04675 26 17alpha-Hydroxypregnenolone,hydrogen-donor:oxygen oxidoreductase(21-hydroxylating)
R04818 26 3alpha,7alpha-Dihydroxy-5beta-cholestane:NAD+ oxidoreductase(B-specific)
R04819 26 3alpha,7alpha-Dihydroxy-5beta-cholestane:NADP+ oxidoreductase(B-specific)
R04823 26 7alpha,12alpha-Dihydroxy-5beta-cholestan-3-one:(acceptor)delta4-oxidoreductase
R04910 26 
R06335 26 
R06550 26 
R06819 26 UDP-glucose:cyanidin 3-O-rutinoside 5-O-beta-D-glucosyltransferase
R01837 27 3beta-Hydroxyandrost-5-en-17-one:NAD+ 3-oxidoreductase
R01839 27 3beta-Hydroxyandrost-5-en-17-one:NADP+ 3-oxidoreductase
R01841 27 17alpha-Hydroxyprogesterone acetaldehyde-lyase
R03324 27 17alpha,20alpha-Dihydroxypregn-4-en-3-one:NAD+ 20-oxidoreductase
R03325 27 17alpha,20alpha-Dihydroxypregn-4-en-3-one:NADP+ 20-oxidoreductase
R03329 27 Steroid,reduced-adrenal-ferredoxin:oxygen oxidoreductase(11-hydroxylating)
R03406 27 Androst-5-ene-3beta,17beta-diol:NAD+ oxidoreductase
R03407 27 Androst-5-ene-3beta,17beta-diol:NADP+ oxidoreductase
R03408 27 
R04739 27 (S)-3-Hydroxytetradecanoyl-CoA:NAD+ oxidoreductase
R04806 27 5beta-cholestane-3alpha,7alpha-diol,NADPH:oxygen oxidoreductase(26-hydroxylating)
R04824 27 3alpha,7alpha,12alpha-Trihydroxy-5beta-cholestane:NAD+oxidoreductase (B-specific)
R04825 27 3alpha,7alpha,12alpha-Trihydroxy-5beta-cholestane:NADP+oxidoreductase (B-specific)
R04849 27 11-Deoxycortisol delta5-delat4-isomerase
R04850 27 17alpha,21-Dihydroxypregnenolone:oxygen oxidoreductase(11-hydroxylating)
R04851 27 11-Deoxycortisol delta5-delat4-isomerase
R04918 27 
R07204 27 5beta-cholestane-3alpha,7alpha-diol,NADPH:oxygenoxidoreductase(12alpha-hydroxylating)
R01836 28 Testosterone:NAD+ oxidoreductase
R01838 28 Testosterone:NADP+ 17-oxidoreductase
R01840 28 
R02499 28 Testosterone delta5-delat4-isomerase
R02500 28 Testosterone delta5-delat4-isomerase
R02840 28 Cortisol delta5-delat4-isomerase
R02842 28 Cortisol delta5-delat4-isomerase
R04678 28 16alpha-Hydroxyandrost-4-ene-3,17-dione delta5-delat4-isomerase
R04680 28 16alpha-Hydroxyandrost-4-ene-3,17-dione delta5-delat4-isomerase
R04740 28 (S)-3-Hydroxytetradecanoyl-CoA hydro-lyase
R04805 28 
R04807 28 5beta-Cholestane-3alpha,7alpha,12alpha-triol,NADPH:oxygenoxidoreductase (26-hydroxylating)
R04916 28 
R04917 28 
R00356 29 
R02501 29 
R02502 29 UDPglucuronate beta-D-glucuronosyltransferase(acceptor-unspecific)
R02834 29 Cortisol:NAD+ 11-oxidoreductase
R02836 29 Cortisol:NADP+ 11-oxidoreductase
R02837 29 Acetyl-CoA:cortisol O-acetyltransferase
R02841 29 11beta,17alpha,21-Trihydroxy-5beta-pregnane-3,20-dione:NADP+delta4-oxidoreductase
R03507 29 5beta-Cholestane-3alpha,7alpha,12alpha,26-tetraol:NAD+26-oxidoreductase
R03989 29 trans-Tetradec-2-enoyl-CoA reductase
R04506 29 3alpha,7alpha-Dihydroxy-5beta-cholestan-26-al:NAD+ oxidoreductase
R04759 29 
R02351 30 
R02892 30 4,5alpha-dihydrocortisone:NADP+ delta4-oxidoreductase
R02893 30 17alpha,21-dihydroxy-5beta-pregnane-3,11,20-trione:NADP+delta4-oxidoreductase
R03506 30 3alpha,7alpha,12alpha-Trihydroxy-5beta-cholestan-26-al:NAD+26-oxidoreductase
R03990 30 Tetradecanoyl-CoA:(acceptor) 2,3-oxidoreductase
R03991 30 myristoyl-CoA:acetylCoA C-myristoyltransferase
R04507 30 3alpha,7alpha-Dihydroxy-5beta-cholestanate:CoA ligase (AMP-forming)
R04761 30 
R04832 30 Urocortisol:NAD+ oxidoreductase (B-specific)
R04833 30 Urocortisol:NADP+ oxidoreductase (B-specific)
R05321 30 n-tetradecanoyl-CoA, NADPH2:O2 oxidoreductase [11-(E) desaturating]
R05322 30 n-tetradecanoyl-CoA, NADH:O2 oxidoreductase [11-(Z) desaturating]
R07216 30 n-tetradecanoyl-CoA,NADPH:O2 oxidoreductase [11-(E) desaturating]
R07217 30 n-tetradecanoyl-CoA,NADPH:O2 oxidoreductase [11-(Z) desaturating]
R02347 31 Estradiol-17alpha:NAD+ 17-oxidoreductase
R02349 31 Estradiol-17alpha:NADP+ 16-oxidoreductase
R02352 31 Estradiol-17beta:NAD+ 17-oxidoreductase
R02353 31 Estradiol-17beta:NADP+ 17-oxidoreductase
R02354 31 
R02355 31 
R02356 31 
R02358 31 UDPglucuronate beta-D-glucuronosyltransferase(acceptor-unspecific)
R03087 31 
R04547 31 
R04580 31 3alpha,7alpha,12alpha-Trihydroxy-5beta-cholestanate:CoA ligase(AMP-forming)
R04737 31 (S)-3-Hydroxyhexadecanoyl-CoA:NAD+ oxidoreductase
R04829 31 Urocortisone:NAD+ oxidoreductase (B-specific)
R04830 31 Urocortisone:NADP+ oxidoreductase (B-specific)
R04834 31 Cortol:NAD+ oxidoreductase
R03088 32 
R03089 32 
R03090 32 
R03091 32 UDPglucuronate beta-D-glucuronosyltransferase(acceptor-unspecific)
R04592 32 
R04681 32 Estriol:NAD+ 17-oxidoreductase
R04682 32 Estriol:NADP+ 17-oxidoreductase
R04738 32 (S)-3-Hydroxyhexadecanoyl-CoA hydro-lyase
R04809 32 
R04831 32 Cortolone:NAD+ oxidoreductase
R01278 33 trans-Hexadec-2-enoyl-CoA reductase
R04683 33 UDPglucuronate beta-D-glucuronosyltransferase(acceptor-unspecific)
R04810 33 
R04813 33 (24R,25R)-3alpha,7alpha,12alpha,24-tetrahydroxy-5beta-cholestanoyl-CoA hydro-lyase
R05103 33 
R01274 34 Palmitoyl-CoA hydrolase
R01277 34 hexadecanal:NAD+ oxidoreductase (CoA-acylating)
R01279 34 Palmitoyl-CoA:oxygen 2-oxidoreductase
R01280 34 Palmitate:CoA ligase (AMP-forming)
R01281 34 Palmitoyl-CoA:L-serine C-palmitoyltransferase (decarboxylating)
R01927 34 
R04092 34 
R04811 34 Propanoyl-CoA:acetyl-CoA C-acyltransferase
R04812 34 
R01703 35 Hexadecanoate:hydrogen-peroxide oxidoreductase
R01704 35 Palmitaldehyde:NAD+ oxidoreductase
R01926 35 
R01928 35 UDPgalactose:sphingosine 1-beta-galactosyltransferase
R02462 35 Hexadecanol:NAD+ oxidoreductase
R02463 35 hexadecanal:NADP+ delta2-oxidoreductase
R02978 35 Sphinganine:NADP+ 3-oxidoreductase
R02979 35 
R03719 35 Propanoyl-CoA:acetyl-CoA C-acyltransferase
R04828 35 Chenodeoxyglycocholoyl-CoA:glycine N-choloyltransferase
R02794 36 Cholate:CoA ligase (AMP-forming)
R02976 36 ATP:sphinganine 1-phosphotransferase
R03718 36 Choloyl-CoA:glycine N-choloyltransferase
R05104 36 
R06516 36 sphinganine-1-phosphate palmitaldehyde-lyase
R06521 36 3-sn-phosphatidate phosphohydrolase
R06525 36 Sphinganine, NADPH: oxygen oxidoreductase (4-hydroxylating)
R07296 36 choloyl-CoA hydrolase
R02464 37 Sphinganine-1-phosphate pamlmitaldehyde-lyase
R02792 37 3alpha,7alpha,12alpha-Trihydroxy-5beta-cholanate:NAD+7-oxidoreductase
R02793 37 3alpha,7alpha,12alpha-trihydroxy-5beta-cholanate:NADP+12-oxidoreductase
R02798 37 
R05835 37 Glycocholate amidohydrolase
R06520 37 3-sn-phosphatidate phosphohydrolase
R07220 37 deoxycholate:FAD oxidoreductase (7alpha-dehydroxylating)
R03495 38 12beta-hydroxysteroid:NADP+ 12-oxidoreductase
R04252 38 
R05836 38 
R07295 38 deoxycholoyl-CoA hydrolase
