# Supplementary material for: Local and global modes of drug action in biochemical networks
Source: BMC Chem Biol. 2009 Apr 7;9:4. doi: 10.1186/1472-6769-9-4 (PMC2670818; doi:10.1186/1472-6769-9-4)
Supplement: Additional File 3 — Full set of metabolic drug scopes. This archive contains the full set of metabolic drug scopes for 276 drugs from the DrugBank database and four metabolic networks. Individual files in the archive are named according to the following nomenclature: DrugBank accession number of the drug, followed by "_hsa" for human or "_ref" for reference network, followed by "_i" for irreversible or "_r" for reversible network. [file 1472-6769-9-4-S3.zip › aprd00076_ref_r.txt]

Expansion curve 
seeds: Oxygen H2O ATP L-Glutamate ADP Orthophosphate Dihydropteroate Dihydrofolate
not identified: C03541 


 

compounds:
ID generation name

C00001 1 H2O
C00002 1 ATP
C00007 1 Oxygen
C00008 1 ADP
C00009 1 Orthophosphate
C00025 1 L-Glutamate
C00415 1 Dihydrofolate
C00921 1 Dihydropteroate
C00011 2 CO2
C00013 2 Pyrophosphate
C00014 2 NH3
C00020 2 AMP
C00026 2 2-Oxoglutarate
C00027 2 H2O2
C00064 2 L-Glutamine
C00080 2 H+
C00081 2 ITP
C00104 2 IDP
C00217 2 D-Glutamate
C00334 2 4-Aminobutanoate
C00504 2 Folate
C00568 2 4-Aminobenzoate
C00575 2 3',5'-Cyclic AMP
C01260 2 P1,P4-Bis(5'-adenosyl) tetraphosphate
C01300 2 2-Amino-4-hydroxy-6-hydroxymethyl-7,8-dihydropteridine
C01879 2 5-Oxoproline
C02238 2 5-Oxo-L-proline
C03287 2 L-Glutamyl 5-phosphate
C03483 2 Adenosine tetraphosphate
C03618 2 L-threo-3-Methylaspartate
C03734 2 alpha-D-Glutamyl phosphate
C05359 2 e-
C05765 2 L-Glutamyl 1-phosphate
C07024 2 3'-Keto-3'-deoxy-ATP
C00054 3 Adenosine 3',5'-bisphosphate
C00058 3 Formate
C00086 3 Urea
C00101 3 Tetrahydrofolate
C00117 3 D-Ribose 5-phosphate
C00119 3 5-Phospho-alpha-D-ribose 1-diphosphate
C00130 3 IMP
C00147 3 Adenine
C00169 3 Carbamoyl phosphate
C00192 3 Hydroxylamine
C00209 3 Oxalate
C00212 3 Adenosine
C00230 3 3,4-Dihydroxybenzoate
C00232 3 Succinate semialdehyde
C00237 3 CO
C00282 3 Hydrogen
C00292 3 Aniline
C00311 3 Isocitrate
C00433 3 2,5-Dioxopentanoate
C00536 3 Triphosphate
C00555 3 4-Aminobutanal
C00704 3 O2.-
C00819 3 D-Glutamine
C00940 3 2-Oxoglutaramate
C01010 3 Urea-1-carboxylate
C01165 3 L-Glutamate 5-semialdehyde
C01353 3 Carbonic acid
C01563 3 Carbamate
C01732 3 Mesaconate
C02237 3 5-Oxo-D-proline
C02372 3 4-Hydroxyaniline
C03614 3 Inosine 5'-tetraphosphate
C03741 3 (S)-4-Amino-5-oxopentanoate
C03912 3 (S)-1-Pyrroline-5-carboxylate
C04307 3 P1,P2-Bis(5'-adenosyl) triphosphate
C04807 3 2-Amino-7,8-dihydro-4-hydroxy-6-(diphosphooxymethyl)pteridine
C05361 3 Hydrazine
C05379 3 Oxalosuccinate
C05572 3 4-Oxoglutaramate
C05829 3 N-Carbamyl-L-glutamate
C06030 3 Methyloxaloacetate
C06197 3 P1,P3-Bis(5'-adenosyl) triphosphate
C06701 3 Phosphonate
C07025 3 3'-Keto-3'-deoxy-AMP
C15767 3 gamma-Glutamyl-gamma-aminobutyraye
C00042 4 Succinate
C00048 4 Glyoxylate
C00067 4 Formaldehyde
C00077 4 L-Ornithine
C00088 4 Nitrite
C00090 4 Catechol
C00108 4 Anthranilate
C00109 4 2-Oxobutanoate
C00121 4 D-Ribose
C00134 4 Putrescine
C00144 4 GMP
C00148 4 L-Proline
C00156 4 4-Hydroxybenzoate
C00158 4 Citrate
C00199 4 D-Ribulose 5-phosphate
C00234 4 10-Formyltetrahydrofolate
C00262 4 Hypoxanthine
C00288 4 HCO3-
C00294 4 Inosine
C00301 4 ADP-ribose
C00417 4 cis-Aconitate
C00430 4 5-Aminolevulinate
C00472 4 p-Benzoquinone
C00488 4 Formamide
C00530 4 p-Benzenediol
C00587 4 3-Hydroxybenzoate
C00620 4 alpha-D-Ribose 1-phosphate
C00655 4 Xanthosine 5'-phosphate
C00679 4 5-Dehydro-4-deoxy-D-glucarate
C00684 4 2-Dehydro-3-deoxy-L-arabinonate
C00697 4 Nitrogen
C00989 4 4-Hydroxybutanoic acid
C01035 4 4-Guanidinobutanoate
C01045 4 N-Formyl-L-glutamate
C01151 4 D-Ribose 1,5-bisphosphate
C01163 4 3-Carboxy-cis,cis-muconate
C01367 4 3'-AMP
C01417 4 Cyanate
C01566 4 Cyanamide
C01818 4 Hyponitrite
C02405 4 Formyl phosphate
C02466 4 Trimetaphosphate
C02614 4 (S)-2-Methylmalate
C02637 4 3-Dehydroshikimate
C02739 4 Phosphoribosyl-ATP
C02814 4 Benzene-1,2,4-triol
C03090 4 5-Phosphoribosylamine
C03204 4 10-Formyldihydrofolate
C03223 4 3,4-Dihydroxyphthalate
C03233 4 4,5-Dihydroxyphthalate
C04282 4 1-Pyrroline-4-hydroxy-2-carboxylate
C04484 4 4-Carboxy-2-hydroxymuconate semialdehyde
C04734 4 1-(5'-Phosphoribosyl)-5-formamido-4-imidazolecarboxamide
C05360 4 Diimine
C05565 4 Hydantoin-5-propionate
C06029 4 L-threo-3-Methylmalate
C06059 4 Cyclic amidines
C06318 4 (3S,4R)-3,4-Dihydroxycyclohexa-1,5-diene-1,4-dicarboxylate
C06555 4 Biuret
C09332 4 Tetrahydrofolyl-[Glu](2)
C11500 4 5'-Dehydroadenosine
C11501 4 9-Riburonosyladenine
C15668 4 1-Pyrroline
C15700 4 gamma-Glutamyl-gamma-aminobutyraldehyde
C00022 5 Pyruvate
C00033 5 Acetate
C00035 5 GDP
C00036 5 Oxaloacetate
C00037 5 Glycine
C00044 5 GTP
C00062 5 L-Arginine
C00122 5 Fumarate
C00132 5 Methanol
C00146 5 Phenol
C00160 5 Glycolate
C00179 5 Agmatine
C00180 5 Benzoate
C00188 5 L-Threonine
C00196 5 2,3-Dihydroxybenzoate
C00218 5 Methylamine
C00231 5 D-Xylulose 5-phosphate
C00242 5 Guanine
C00244 5 Nitrate
C00266 5 Glycolaldehyde
C00309 5 D-Ribulose
C00327 5 L-Citrulline
C00345 5 6-Phospho-D-gluconate
C00385 5 Xanthine
C00387 5 Guanosine
C00436 5 N-Carbamoylputrescine
C00439 5 N-Formimino-L-glutamate
C00445 5 5,10-Methenyltetrahydrofolate
C00490 5 Itaconate
C00493 5 Shikimate
C00515 5 D-Ornithine
C00545 5 L-Arabinonate
C00603 5 (-)-Ureidoglycolate
C00628 5 2,5-Dihydroxybenzoate
C00633 5 4-Hydroxybenzaldehyde
C00682 5 2-Hydroxymuconate semialdehyde
C00700 5 XTP
C00763 5 D-Proline
C00805 5 Salicylate
C00818 5 D-Glucarate
C00870 5 4-Nitrophenol
C00879 5 D-Galactarate
C00931 5 Porphobilinogen
C00942 5 3',5'-Cyclic GMP
C00944 5 3-Dehydroquinate
C01068 5 D-Ribitol 5-phosphate
C01112 5 D-Arabinose 5-phosphate
C01118 5 O-Succinyl-L-homoserine
C01146 5 2-Hydroxy-3-oxopropanoate
C01157 5 trans-4-Hydroxy-L-proline
C01182 5 D-Ribulose 1,5-bisphosphate
C01234 5 1-Aminocyclopropane-1-carboxylate
C01278 5 2-Carboxy-2,5-dihydro-5-oxofuran-2-acetate
C01326 5 Hydrogen cyanide
C01358 5 NH4OH
C01685 5 D-Ribonate
C01751 5 Resorcinol
C01762 5 Xanthosine
C01988 5 2-Nitrophenol
C01993 5 5'-Oxoinosine
C02170 5 Methylmalonate
C02222 5 2-Maleylacetate
C02235 5 4-Nitrocatechol
C02341 5 trans-Aconitate
C02351 5 1,2-Benzoquinone
C02353 5 2',3'-Cyclic AMP
C02480 5 cis,cis-Muconate
C02647 5 4-Guanidinobutanal
C02734 5 Phenolic phosphate
C02741 5 Phosphoribosyl-AMP
C02775 5 2,3-Dihydroxyindole
C03078 5 4-Guanidinobutanamide
C03217 5 2-Hydroxy-3-oxoadipate
C03293 5 N-Adenylylanthranilate
C03440 5 cis-4-Hydroxy-D-proline
C03479 5 5-Formyltetrahydrofolate
C03564 5 1-Pyrroline-2-carboxylate
C03676 5 3-Hydroxy-cis,cis-muconate
C03680 5 4-Imidazolone-5-propanoate
C03736 5 alpha-D-Ribose 5-phosphate
C03861 5 Dibenzo[1,4]dioxin-2,3-dione
C04091 5 cis-1,2-Dihydrobenzene-1,2-diol
C04221 5 trans-1,2-Dihydrobenzene-1,2-diol
C04302 5 N-(5-Phospho-D-ribosyl)anthranilate
C04322 5 3,4-Dihydro-2H-Pyrrole-2-carboxylate
C04324 5 4-Carboxy-2-hydroxy-cis,cis-muconate
C04553 5 3-Carboxy-2,5-dihydro-5-oxofuran-2-acetate
C04634 5 1,6-Dihydroxycyclohexa-2,4-diene-1-carboxylate
C04677 5 1-(5'-Phosphoribosyl)-5-amino-4-imidazolecarboxamide
C04783 5 cis-4,5-Dihydroxycyclohexa-1(6),2-diene-1,2-dicarboxylate
C05375 5 2-Hydroxy-2-hydropyrone-4,6-dicarboxylate
C05520 5 2-Amino-3-oxoadipate
C05653 5 Formylanthranilate
C05854 5 4-Carboxy-2-oxo-4-pentanoate
C05928 5 10-Formyltetrahydrofolyl L-glutamate
C05931 5 N-Succinyl-L-glutamate
C05941 5 2-Oxo-4-hydroxy-5-aminovalerate
C05942 5 Pyrrole-2-carboxylate
C05984 5 2-Hydroxybutanoic acid
C06002 5 (S)-Methylmalonate semialdehyde
C06019 5 D-arabino-3-Hexulose 6-phosphate
C06032 5 D-erythro-3-Methylmalate
C06321 5 1,6-Dihydroxy-cis-2,4-cyclohexadiene-1-carboxylic acid
C06337 5 Terephthalate
C06366 5 Homospermidine
C06554 5 Cyanuric acid
C06603 5 cis,trans-4-Hydroxymuconic semialdehyde
C06672 5 Vanillate
C06680 5 4-Hydroxyphthalate
C07103 5 2-Hydroxy-1,4-benzoquinone
C11824 5 Cyclic amide
C13635 5 4-Hydroxyphenacyl alcohol
C15556 5 3,4-Dihydroxy-2-butanone 4-phosphate
C15699 5 gamma-L-Glutamylputrecine
C00041 6 L-Alanine
C00049 6 L-Aspartate
C00065 6 L-Serine
C00074 6 Phosphoenolpyruvate
C00082 6 L-Tyrosine
C00084 6 Acetaldehyde
C00085 6 D-Fructose 6-phosphate
C00118 6 (2R)-2-Hydroxy-3-(phosphonooxy)-propanal
C00133 6 D-Alanine
C00143 6 5,10-Methylenetetrahydrofolate
C00149 6 (S)-Malate
C00163 6 Propanoate
C00168 6 Hydroxypyruvate
C00184 6 Glycerone
C00186 6 (S)-Lactate
C00189 6 Ethanolamine
C00197 6 3-Phospho-D-glycerate
C00213 6 Sarcosine
C00216 6 D-Arabinose
C00222 6 3-Oxopropanoate
C00227 6 Acetyl phosphate
C00251 6 Chorismate
C00256 6 (R)-Lactate
C00257 6 D-Gluconic acid
C00258 6 D-Glycerate
C00261 6 Benzaldehyde
C00263 6 L-Homoserine
C00281 6 Sedoheptulose 7-phosphate
C00296 6 Quinate
C00310 6 D-Xylulose
C00333 6 D-Galacturonate
C00349 6 2-Methyl-3-oxopropanoate
C00366 6 Urate
C00402 6 D-Aspartate
C00423 6 trans-Cinnamate
C00437 6 N-Acetylornithine
C00474 6 Ribitol
C00497 6 (R)-Malate
C00499 6 Allantoate
C00533 6 Nitric oxide
C00546 6 Methylglyoxal
C00548 6 Phenyl acetate
C00581 6 Guanidinoacetate
C00596 6 2-Hydroxy-2,4-pentadienoate
C00624 6 N-Acetyl-L-glutamate
C00664 6 5-Formiminotetrahydrofolate
C00716 6 Serine
C00740 6 D-Serine
C00755 6 4-Hydroxy-3-methoxy-benzaldehyde
C00785 6 Urocanate
C00792 6 D-Arginine
C00802 6 Oxalureate
C00811 6 4-Coumarate
C00815 6 Citramalate
C00820 6 D-Threonine
C00846 6 3-Oxoadipate
C00885 6 Isochorismate
C00898 6 (R,R)-Tartaric acid
C00900 6 2-Acetolactate
C00975 6 Dihydroxyfumarate
C00988 6 2-Phosphoglycolate
C01024 6 Hydroxymethylbilane
C01046 6 N-Methyl-L-glutamate
C01101 6 L-Ribulose 5-phosphate
C01102 6 O-Phospho-L-homoserine
C01108 6 1,2,3-Trihydroxybenzene
C01110 6 5-Amino-2-oxopentanoic acid
C01114 6 L-Arabinono-1,4-lactone
C01127 6 4-Hydroxy-2-oxoglutarate
C01201 6 N(omega)-(ADP-D-ribosyl)-L-arginine
C01215 6 2-(Acetamidomethylene)succinate
C01218 6 6-Phospho-2-dehydro-D-gluconate
C01228 6 Guanosine 3',5'-bis(diphosphate)
C01236 6 D-Glucono-1,5-lactone 6-phosphate
C01251 6 2-Hydroxybutane-1,2,4-tricarboxylate
C01261 6 P1,P4-Bis(5'-guanosyl) tetraphosphate
C01302 6 1-(2-Carboxyphenylamino)-1'-deoxy-D-ribulose 5'-phosphate
C01304 6 2,5-Diamino-6-hydroxy-4-(5'-phosphoribosylamino)pyrimidine
C01380 6 Ethylene glycol
C01384 6 Maleic acid
C01405 6 Aspirin
C01407 6 Benzene
C01438 6 Methane
C01586 6 Hippurate
C01606 6 Phthalate
C01667 6 Bacitracin
C01682 6 D-Nopaline
C01877 6 4-Oxoproline
C01904 6 D-Arabitol
C01990 6 3-Oxalomalate
C02091 6 Ureidoglycine
C02107 6 (S,S)-Tartaric acid
C02132 6 Acetylpyruvate
C02167 6 Maleylpyruvate
C02225 6 2-Methylcitrate
C02226 6 2-Methylmaleate
C02253 6 Benzoylagmatine
C02294 6 Methylguanidine
C02362 6 2-Oxosuccinamate
C02488 6 (R)-2-Ethylmalate
C02501 6 2-Hydroxymuconate
C02514 6 3-Fumarylpyruvate
C02558 6 N-Acetylarylamine
C02612 6 (R)-2-Methylmalate
C02630 6 2-Hydroxyglutarate
C02652 6 5-Dehydroshikimate
C02670 6 D-Glucuronolactone
C02714 6 N-Acetylputrescine
C02721 6 N-Methyl-L-alanine
C02726 6 N4-Phosphoagmatine
C02800 6 4,5-Dioxopentanoate
C02876 6 Propanoyl phosphate
C02946 6 4-Acetamidobutanoate
C03015 6 O-Carbamoyl-L-serine
C03047 6 1,4-Diguanidinobutane
C03153 6 N5-Methyl-L-glutamine
C03175 6 Shikimate 3-phosphate
C03198 6 (S)-4-Hydroxymandelate
C03214 6 2-Amino-3-oxobutanoate
C03248 6 Acetylenedicarboxylate
C03284 6 L-3-Amino-isobutanoate
C03296 6 N2-Succinyl-L-arginine
C03360 6 4-Nitrophenyl phosphate
C03406 6 N-(L-Arginino)succinate
C03508 6 L-2-Amino-3-oxobutanoic acid
C03586 6 2-Oxo-2,3-dihydrofuran-5-acetate
C03590 6 4-Hydroxyphenylglyoxylate
C03600 6 Carboxymethyloxysuccinate
C03623 6 N-Methyl-2-oxoglutaramate
C03666 6 2-Carboxy-cis,cis-muconate
C03671 6 2-Pyrone-4,6-dicarboxylate
C03716 6 Oxaloacetate 4-methyl ester
C03771 6 5-Guanidino-2-oxopentanoate
C03790 6 N-(Carboxymethyl)-D-alanine
C03794 6 N6-(1,2-Dicarboxyethyl)-AMP
C03826 6 2-Dehydro-3-deoxy-D-xylonate
C03838 6 5'-Phosphoribosylglycinamide
C03921 6 2-Dehydro-3-deoxy-D-glucarate
C03943 6 (2R,4S)-2,4-Diaminopentanoate
C03961 6 erythro-3-Hydroxy-L-aspartate
C03981 6 2-Hydroxyethylenedicarboxylate
C04030 6 (2,3-Dihydroxybenzoyl)adenylate
C04051 6 5-Amino-4-imidazolecarboxyamide
C04105 6 2,5-Dihydro-5-oxofuran-2-acetate
C04115 6 4-Carboxy-4-hydroxy-2-oxoadipate
C04137 6 N2-(D-1-Carboxyethyl)-L-arginine
C04171 6 2,3-Dihydro-2,3-dihydroxybenzoate
C04184 6 4-Hydroxy-4-methyl-2-oxoglutarate
C04210 6 N5-(L-1-Carboxyethyl)-L-ornithine
C04281 6 L-1-Pyrroline-3-hydroxy-5-carboxylate
C04392 6 P1,P4-Bis(5'-xanthosyl) tetraphosphate
C04431 6 cis-4-Carboxymethylenebut-2-en-4-olide
C04442 6 2-Dehydro-3-deoxy-6-phospho-D-gluconate
C04480 6 3-Carboxy-2-hydroxymuconate semialdehyde
C04494 6 Guanosine 3'-diphosphate 5'-triphosphate
C04593 6 (2S,3R)-3-Hydroxybutane-1,2,3-tricarboxylate
C04691 6 2-Dehydro-3-deoxy-D-arabino-heptonate 7-phosphate
C04823 6 1-(5'-Phosphoribosyl)-5-amino-4-(N-succinocarboxamide)-imidazole
C04874 6 2-Amino-4-hydroxy-6-(D-erythro-1,2,3-trihydroxypropyl)-7,8-dihydropteridine
C04895 6 2-Amino-4-hydroxy-6-(erythro-1,2,3-trihydroxypropyl)dihydropteridinetriphosphate
C04896 6 5-(5-Phospho-D-ribosylaminoformimino)-1-(5-phosphoribosyl)-imidazole-4-carboxamide
C05281 6 5-Methylbarbiturate
C05382 6 D-Sedoheptulose 7-phosphate
C05405 6 L-Arabinono-1,5-lactone
C05406 6 (4S)-5-Hydroxy-2,4-dioxopentanoate
C05515 6 5-Ureido-4-imidazole carboxylate
C05573 6 Formylisoglutamate
C05585 6 Gentisate aldehyde
C05601 6 4-Hydroxy-2-oxo-heptanedioate
C05655 6 5-(2'-Carboxyethyl)-4,6-dihydroxypicolinate
C05658 6 Indoxyl
C05682 6 Phosphonoacetate
C05922 6 Formamidopyrimidine nucleoside triphosphate
C05932 6 N-Succinyl-L-glutamate 5-semialdehyde
C05933 6 N-(omega)-Hydroxyarginine
C05935 6 2-Oxoarginine
C05939 6 Linatine
C05945 6 L-Arginine phosphate
C05946 6 D-4-Hydroxy-2-oxoglutarate
C05983 6 Propinol adenylate
C05993 6 Acetyl adenylate
C06001 6 (S)-3-Hydroxyisobutyrate
C06010 6 (S)-2-Acetolactate
C06033 6 Parapyruvate
C06193 6 Guanosine 3'-phosphate
C06201 6 2,4-Dihydroxyhept-2-enedioate
C06202 6 Salicylaldehyde
C06206 6 Benzoyl phosphate
C06244 6 Acetamide
C06330 6 Quinoline-3,4-diol
C06393 6 2,3-Diaminopropanoate
C06433 6 5'-Benzoylphosphoadenosine
C06434 6 5'-Acetylphosphoadenosine
C06548 6 Ethylene oxide
C08734 6 2,4-Dihydroxy-6-amino-1,3,5-triazine
C09814 6 Benzonitrile
C09815 6 Benzamide
C11355 6 4-Amino-4-deoxychorismate
C11503 6 3-Hydroxy-1H-quinolin-4-one
C11511 6 threo-3-Hydroxy-L-aspartate
C11631 6 9-Riburonosylhypoxanthine
C12838 6 trans-4-Carboxymethylenebut-2-en-4-olide
C13634 6 2,3-Bis(4-hydroxyphenyl)-1,2-propanediol
C13636 6 4-Hydroxyphenyl acetate
C14097 6 2-Hydroxyisophthalic acid
C14610 6 (S)-5-Oxo-2,5-dihydrofuran-2-acetate
C15563 6 2-Amino-5-formylamino-6-(5-phosphoribosylamino)pyrimidin-4(3H)-one
C00079 7 L-Phenylalanine
C00092 7 D-Glucose 6-phosphate
C00093 7 sn-Glycerol 3-phosphate
C00095 7 D-Fructose
C00099 7 beta-Alanine
C00111 7 Glycerone phosphate
C00116 7 Glycerol
C00135 7 L-Histidine
C00152 7 L-Asparagine
C00164 7 Acetoacetate
C00181 7 D-Xylose
C00191 7 D-Glucuronate
C00198 7 D-Glucono-1,5-lactone
C00204 7 2-Dehydro-3-deoxy-D-gluconate
C00236 7 3-Phospho-D-glyceroyl phosphate
C00254 7 Prephenate
C00259 7 L-Arabinose
C00275 7 D-Mannose 6-phosphate
C00279 7 D-Erythrose 4-phosphate
C00300 7 Creatine
C00328 7 L-Kynurenine
C00346 7 Ethanolamine phosphate
C00352 7 D-Glucosamine 6-phosphate
C00354 7 D-Fructose 1,6-bisphosphate
C00355 7 3,4-Dihydroxy-L-phenylalanine
C00379 7 Xylitol
C00383 7 Malonate
C00424 7 (S)-Lactaldehyde
C00438 7 N-Carbamoyl-L-aspartate
C00440 7 5-Methyltetrahydrofolate
C00441 7 L-Aspartate 4-semialdehyde
C00447 7 Sedoheptulose 1,7-bisphosphate
C00463 7 Indole
C00469 7 Ethanol
C00476 7 D-Lyxose
C00483 7 Tyramine
C00502 7 D-Xylonate
C00508 7 L-Ribulose
C00511 7 Propenoate
C00544 7 Homogentisate
C00552 7 meso-Tartaric acid
C00556 7 Benzyl alcohol
C00558 7 D-Tagaturonate
C00577 7 D-Glyceraldehyde
C00629 7 2-Dehydro-D-gluconate
C00631 7 2-Phospho-D-glycerate
C00644 7 D-Mannitol 1-phosphate
C00652 7 D-Arabinono-1,4-lactone
C00665 7 beta-D-Fructose 2,6-bisphosphate
C00673 7 2-Deoxy-D-ribose 5-phosphate
C00711 7 Malate
C00804 7 Propynoate
C00810 7 (R)-Acetoin
C00826 7 L-Arogenate
C00878 7 D-Arabinonate
C00887 7 Nitrous oxide
C00937 7 (R)-Lactaldehyde
C00979 7 O-Acetyl-L-serine
C00993 7 D-Alanyl-D-alanine
C01005 7 O-Phospho-L-serine
C01013 7 3-Hydroxypropanoate
C01015 7 4-Hydroxy-L-proline
C01026 7 N,N-Dimethylglycine
C01040 7 L-Gulono-1,4-lactone
C01042 7 N-Acetyl-L-aspartate
C01043 7 N-Carbamoylsarcosine
C01044 7 N-Formyl-L-aspartate
C01051 7 Uroporphyrinogen III
C01062 7 5-Dehydro-D-gluconate
C01077 7 O-Acetyl-L-homoserine
C01096 7 Sorbitol 6-phosphate
C01159 7 2,3-Bisphospho-D-glycerate
C01172 7 beta-D-Glucose 6-phosphate
C01179 7 3-(4-Hydroxyphenyl)pyruvate
C01187 7 3-Deoxy-D-manno-octulosonate
C01188 7 3-Hydroxy-2-methylpropanoate
C01197 7 3,4-Dihydroxy-trans-cinnamate
C01205 7 (R)-3-Amino-2-methylpropanoate
C01250 7 N-Acetyl-L-glutamate 5-semialdehyde
C01268 7 5-Amino-6-(5'-phosphoribosylamino)uracil
C01269 7 5-O-(1-Carboxyvinyl)-3-phosphoshikimate
C01270 7 3-Hydroxy-2-methylpyridine-5-carboxylate
C01273 7 2-Hydroxy-6-oxo-6-phenylhexa-2,4-dienoate
C01286 7 2-Dehydro-3-deoxy-D-galactonate 6-phosphate
C01408 7 Benzoin
C01424 7 Gallate
C01444 7 Oxamate
C01456 7 Tropate
C01548 7 Acetylene
C01551 7 Allantoin
C01596 7 Maleamate
C01602 7 Ornithine
C01772 7 trans-2-Hydroxycinnamate
C01837 7 Nitroethane
C01888 7 Aminoacetone
C02076 7 Sedoheptulose
C02115 7 2-Methylserine
C02137 7 alpha-Oxo-benzeneacetic acid
C02218 7 2-Aminoacrylate
C02273 7 Digalacturonate
C02350 7 (S)(+)-Allantoin
C02512 7 3-Cyano-L-alanine
C02532 7 D-O-Phosphoserine
C02624 7 2,3-Dimethylmalate
C02657 7 6-Methylsalicylate
C02700 7 L-Formylkynurenine
C02718 7 N-Formiminoglycine
C02752 7 Triacetate lactone
C02798 7 3-Phosphonopyruvate
C02993 7 L-Tyrosyl-L-arginine
C03004 7 N-Hydroxy-L-tyrosine
C03057 7 2-Carboxybenzaldehyde
C03063 7 2-Oxohept-3-enedioate
C03071 7 3-aci-Nitropropanoate
C03079 7 4-Hydroxy-L-glutamate
C03082 7 4-Phospho-L-aspartate
C03139 7 N-Amidino-L-aspartate
C03147 7 N-Malonylanthranilate
C03166 7 Phosphoguanidinoacetate
C03167 7 Phosphonoacetaldehyde
C03210 7 2,2'-Iminodipropanoate
C03232 7 3-Phosphonooxypyruvate
C03290 7 L-threo-3-Phenylserine
C03291 7 L-Xylulose 5-phosphate
C03341 7 2-Amino-4-oxopentanoic acid
C03415 7 N2-Succinyl-L-ornithine
C03453 7 (Z)-5-Oxohex-2-enedioate
C03459 7 2-Hydroxy-3-oxosuccinate
C03493 7 D-4-Hydroxyphenylglycine
C03506 7 Indoleglycerol phosphate
C03549 7 2-Hydroxycinnamate
C03557 7 (2-Aminoethyl)phosphonate
C03589 7 4-Hydroxy-2-oxopentanoate
C03684 7 6-Pyruvoyltetrahydropterin
C03738 7 gamma-L-Glutamyl-D-alanine
C04002 7 But-1-ene-1,2,4-tricarboxylate
C04037 7 1-Phospho-alpha-D-galacturonate
C04039 7 2,3-Dihydroxy-3-methylbutanoate
C04133 7 N-Acetyl-L-glutamate 5-phosphate
C04181 7 3-Hydroxy-3-methyl-2-oxobutanoic acid
C04204 7 N-(2,3-Dihydroxybenzoyl)-L-serine
C04225 7 (Z)-But-2-ene-1,2,3-tricarboxylate
C04272 7 (R)-2,3-Dihydroxy-3-methylbutanoate
C04368 7 3-Amino-3-(4-hydroxyphenyl)propanoate
C04376 7 5'-Phosphoribosyl-N-formylglycinamide
C04451 7 4-Carboxy-2-hydroxyhexa-2,4-dienedioate
C04478 7 3-Deoxy-D-manno-octulosonate 8-phosphate
C04479 7 2-Hydroxy-6-oxonona-2,4-diene-1,9-dioate
C04547 7 1,2-Bis(4-hydroxy-3-methoxyphenyl)ethylene
C04751 7 1-(5-Phospho-D-ribosyl)-5-amino-4-imidazolecarboxylate
C04916 7 N-(5'-Phospho-D-1'-ribulosylformimino)-5-amino-1-(5''-phospho-D-ribosyl)-4-imidazolecarboxamide
C05235 7 Hydroxyacetone
C05343 7 (R)-4-Hydroxymandelate
C05364 7 4-Carboxy-2-oxo-3-hexenedioate
C05513 7 Urate-3-ribonucleoside
C05516 7 5-Amino-4-imidazole carboxylate
C05519 7 L-Allothreonine
C05574 7 Isoglutamate
C05600 7 2-Hydroxyhepta-2,4-dienedioate
C05616 7 3-O-Methylgallate
C05627 7 4-Hydroxystyrene
C05629 7 Phenylpropanoate
C05654 7 5-(2'-Formylethyl)-4,6-dihydroxypicolinate
C05766 7 Uroporphyrinogen I
C05817 7 2-Succinyl-6-hydroxy-2,4-cyclohexadiene-1-carboxylate
C05820 7 (L-Seryl)adenylate
C05840 7 Iminoaspartate
C05923 7 2,5-Diaminopyrimidine nucleoside triphosphate
C05925 7 Dihydroneopterin phosphate
C05936 7 N4-Acetylaminobutanal
C05938 7 L-4-Hydroxyglutamate semialdehyde
C05947 7 L-erythro-4-Hydroxyglutamate
C05999 7 Lactaldehyde
C06031 7 D-threo-3-Methylmalate
C06034 7 4-Hydroxy-4-methylglutamate
C06035 7 4-Methylene-2-oxoglutarate
C06148 7 2,5-Diamino-6-(5'-triphosphoryl-3',4'-trihydroxy-2'-oxopentyl)-amino-4-oxopyrimidine
C06194 7 2',3'-Cyclic GMP
C06203 7 trans-O-Hydroxybenzylidenepyruvate
C06210 7 2-Hydroxy-6-keto-2,4-heptadienoate
C06317 7 4-Hydroxy-3-methoxy-benzenemethanol
C06343 7 Quinolin-4-ol
C06430 7 D-Galacturonolactone
C06547 7 Ethylene
C06655 7 L-N2-(2-Carboxyethyl)arginine
C06772 7 Diethanolamine
C07123 7 2-Hydroxy-6-oxo-octa-2,4-dienoate
C07731 7 2-Hydroxy-6-oxo-6-(2-hydroxyphenyl)-hexa-2,4-dienoate
C07734 7 2-Hydroxy-6-oxo-6-(2-hydroxyphenoxy)-hexa-2,4-dienoate
C07836 7 D-glycero-D-manno-Heptose 7-phosphate
C08062 7 2-Hydroxy-6-oxo-(2'-aminophenyl)-hexa-2,4-dienoate
C08063 7 1,4-Cyclohexanedione
C08733 7 2-Hydroxy-4,6-diamino-1,3,5-triazine
C10700 7 4'-Hydroxyacetophenone
C11437 7 1-Deoxy-D-xylulose 5-phosphate
C11821 7 5-Hydroxyisourate
C11822 7 2-Aminomalonate semialdehyde
C12323 7 L-4-Hydroxyphenylglycine
C12622 7 cis-3-(3-Carboxyethenyl)-3,5-cyclohexadiene-1,2-diol
C12624 7 2-Hydroxy-6-ketononatrienedioate
C13631 7 2,2-Bis(4-hydroxyphenyl)-1-propanol
C14096 7 3-Formylsalicylic acid
C15499 7 Pentane-2,4-dione
C15532 7 N-Acetyl-L-citrulline
C00031 8 D-Glucose
C00078 8 L-Tryptophan
C00137 8 myo-Inositol
C00141 8 3-Methyl-2-oxobutanoic acid
C00159 8 D-Mannose
C00166 8 Phenylpyruvate
C00207 8 Acetone
C00221 8 beta-D-Glucose
C00267 8 alpha-D-Glucose
C00312 8 L-Xylulose
C00329 8 D-Glucosamine
C00337 8 (S)-Dihydroorotate
C00357 8 N-Acetyl-D-glucosamine 6-phosphate
C00386 8 Carnosine
C00388 8 1H-Imidazole-4-ethanamine
C00392 8 Mannitol
C00418 8 (R)-Mevalonate
C00514 8 D-Mannonate
C00532 8 L-Arabitol
C00583 8 Propane-1,2-diol
C00597 8 3-Phosphoglycerate
C00623 8 Glycerol 1-phosphate
C00636 8 D-Mannose 1-phosphate
C00642 8 4-Hydroxyphenylacetate
C00663 8 beta-D-Glucose 1-phosphate
C00668 8 alpha-D-Glucose 6-phosphate
C00672 8 2-Deoxy-D-ribose 1-phosphate
C00741 8 Diacetyl
C00770 8 L-Idonate
C00791 8 Creatinine
C00794 8 D-Sorbitol
C00800 8 L-Gulonate
C00813 8 Barbiturate
C00817 8 D-Altronate
C00822 8 Dopaquinone
C00860 8 L-Histidinol
C00884 8 Homocarnosine
C00903 8 Cinnamaldehyde
C00905 8 D-Fructuronate
C00922 8 Dimethylmaleate
C00969 8 3-Hydroxypropanal
C01036 8 4-Maleylacetoacetate
C01059 8 2,5-Dihydroxypyridine
C01061 8 4-Fumarylacetoacetate
C01073 8 N-Acetyl-beta-alanine
C01089 8 (R)-3-Hydroxybutanoate
C01094 8 D-Fructose 1-phosphate
C01099 8 L-Fuculose 1-phosphate
C01131 8 L-Rhamnulose 1-phosphate
C01177 8 Inositol 1-phosphate
C01195 8 1-Phospho-alpha-D-glucuronate
C01198 8 3-(2-Hydroxyphenyl)propanoate
C01216 8 2-Dehydro-3-deoxy-D-galactonate
C01233 8 sn-glycero-3-Phosphoethanolamine
C01252 8 4-(2-Aminophenyl)-2,4-dioxobutanoate
C01275 8 (3E)-4-(2-Carboxyphenyl)-2-oxobut-3-enoate
C01394 8 Xylose
C01455 8 Toluene
C01467 8 3-Cresol
C01477 8 Apigenin
C01537 8 Urethane
C01572 8 Digallate
C01659 8 Acrylamide
C01745 8 Pinosylvin
C01757 8 Triacetate
C01769 8 (S)-Acetoin
C01801 8 Deoxyribose
C01929 8 L-Histidinal
C01983 8 (R)-Mandelate
C01984 8 (S)-Mandelate
C01998 8 Acrylonitrile
C02143 8 D-threo-Aldose
C02207 8 beta-Alanopine
C02220 8 2-Aminomuconate
C02265 8 D-Phenylalanine
C02266 8 D-Xylonolactone
C02305 8 Phosphocreatine
C02348 8 (R)(-)-Allantoin
C02505 8 2-Phenylacetamide
C02526 8 Biphenyl-2,3-diol
C02565 8 N-Methylhydantoin
C02642 8 3-Ureidopropionate
C02730 8 2-Succinylbenzoate
C02753 8 D-Xylono-1,4-lactone
C02780 8 2,5-Didehydro-D-gluconate
C02888 8 Sorbose 1-phosphate
C02895 8 Xylitol 5-phosphate
C02912 8 (R)-Propane-1,2-diol
C02917 8 (S)-Propane-1,2-diol
C02923 8 2,3-Dihydroxytoluene
C02947 8 4-Coumaroylshikimate
C02979 8 Glycerol 2-phosphate
C02997 8 N-Acetyl-L-histidine
C03044 8 (R,R)-Butane-2,3-diol
C03065 8 3-Guanidinopropanoate
C03124 8 L-Aspartylhydroxamate
C03194 8 (R)-1-Aminopropan-2-ol
C03227 8 3-Hydroxy-L-kynurenine
C03263 8 Coproporphyrinogen III
C03267 8 beta-D-Fructose 2-phosphate
C03277 8 Imidazol-5-yl-pyruvate
C03283 8 L-2,4-Diaminobutanoate
C03289 8 L-xylo-Hexulonolactone
C03340 8 L-2,3-Dihydrodipicolinate
C03373 8 Aminoimidazole ribotide
C03387 8 D-Glucurono-6,2-lactone
C03393 8 4-Phospho-D-erythronate
C03394 8 Erythrulose 1-phosphate
C03409 8 N-Formimino-L-aspartate
C03519 8 N-Acetyl-L-phenylalanine
C03548 8 trans-2,3-Epoxysuccinate
C03569 8 2,2',3-Trihydroxybiphenyl
C03574 8 2-Formylaminobenzaldehyde
C03582 8 3,4',5-Trihydroxystilbene
C03672 8 3-(4-Hydroxyphenyl)lactate
C03703 8 L-5-Carboxymethylhydantoin
C03709 8 N-Adenylyl-L-phenylalanine
C03710 8 N-Benzyloxycarbonylglycine
C03722 8 Pyridine-2,3-dicarboxylate
C03750 8 2,6-Dioxo-6-phenylhexanoate
C03752 8 2-Amino-2-deoxy-D-gluconate
C03758 8 4-(2-Aminoethyl)-1,2-benzenediol
C03761 8 3-Hydroxy-3-methylglutarate
C03765 8 4-Hydroxyphenylacetaldehyde
C03785 8 D-Tagatose 1,6-bisphosphate
C03872 8 L-Serine-phosphoethanolamine
C03906 8 beta-L-Arabinose 1-phosphate
C03964 8 (R)-3-(4-Hydroxyphenyl)lactate
C03979 8 2-Dehydro-3-deoxy-L-rhamnonate
C04006 8 1D-myo-Inositol 3-phosphate
C04044 8 3-(2,3-Dihydroxyphenyl)propanoate
C04045 8 3-(3,4-Dihydroxyphenyl)pyruvate
C04052 8 5-Carboxy-2-oxohept-3-enedioate
C04244 8 6-Lactoyl-5,6,7,8-tetrahydropterin
C04349 8 (4S)-4,6-Dihydroxy-2,5-dioxohexanoate
C04366 8 3-(2-Carboxyethenyl)-cis,cis-muconate
C04454 8 5-Amino-6-(5'-phosphoribitylamino)uracil
C04456 8 6-Phospho-5-dehydro-2-deoxy-D-gluconate
C04471 8 (4S,5S)-4,5-Dihydroxy-2,6-dioxohexanoate
C04498 8 N-(4-Guanidinobutyl)-4-hydroxycinnamide
C04604 8 3-Hydroxy-2-methylpyridine-4,5-dicarboxylate
C04640 8 2-(Formamido)-N1-(5'-phosphoribosyl)acetamidine
C04666 8 D-erythro-1-(Imidazol-4-yl)glycerol 3-phosphate
C04796 8 4-(L-Alanin-3-yl)-2-hydroxy-cis,cis-muconate 6-semialdehyde
C04797 8 5-(L-Alanin-3-yl)-2-hydroxy-cis,cis-muconate 6-semialdehyde
C05239 8 5-Aminoimidazole
C05332 8 Phenethylamine
C05340 8 beta-Alanyl-L-arginine
C05345 8 beta-D-Fructose 6-phosphate
C05350 8 2-Hydroxy-3-(4-hydroxyphenyl)propenoate
C05378 8 beta-D-Fructose 1,6-bisphosphate
C05385 8 D-Glucuronate 1-phosphate
C05569 8 5'-Phospho-D-1-ribulosylformimine
C05593 8 3-Hydroxyphenylacetate
C05608 8 4-Hydroxycinnamyl aldehyde
C05656 8 5-(3'-Carboxy-3'-oxopropyl)-4,6-dihydroxypicolinate
C05662 8 Homoisocitrate
C05665 8 beta-Aminopropion aldehyde
C05670 8 beta-Aminopropionitrile
C05672 8 2-Amino-3-phosphonopropanoate
C05711 8 gamma-Glutamyl-beta-cyanoalanine
C05768 8 Coproporphyrinogen I
C05835 8 2-Formaminobenzoylacetate
C05852 8 2-Hydroxyphenylacetate
C05985 8 2-Propyn-1-al
C06144 8 3-Butynoate
C06156 8 alpha-D-Glucosamine 1-phosphate
C06159 8 2-Dehydro-3-deoxy-D-fuconate
C06187 8 Arbutin 6-phosphate
C06189 8 Cyclic 2,3-bisphospho-D-glycerate
C06195 8 Imidazolone
C06204 8 2-Hydroxychromene-2-carboxylate
C06222 8 Sedoheptulose 1-phosphate
C06224 8 3,4-Dihydroxystyrene
C06234 8 4-Methyl-L-glutamate
C06316 8 D-erythro-Ascorbate
C06440 8 2-Dehydro-D-glucono-1,5-lactone
C06441 8 L-Xylulose 1-phosphate
C06455 8 Hydroxymethylphosphonate
C06561 8 Isosalipurpol
C06656 8 Deoxyguanidinoproclavaminic acid
C06728 8 3-Ethylcatechol
C06735 8 Aminoacetaldehyde
C06771 8 Triethanolamine
C06893 8 2-Deoxy-5-keto-D-gluconic acid 6-phosphate
C07087 8 2-Hydroxy-6-oxoocta-2,4,7-trienoate
C07272 8 Maleimide
C07733 8 2,2',3-Trihydroxydiphenylether
C08061 8 2'-Aminobiphenyl-2,3-diol
C08650 8 Isoliquiritigenin
C08737 8 Melamine
C11205 8 Hexadimethrine bromide
C11434 8 2-C-Methyl-D-erythritol 4-phosphate
C11472 8 D-glycero-D-manno-Heptose 1,7-bisphosphate
C11527 8 4-Hydroxymandelate
C11588 8 cis-3-(Carboxy-ethyl)-3,5-cyclo-hexadiene-1,2-diol
C12248 8 5-Hydroxy-2-oxo-4-ureido-2,5-dihydro-1H-imidazole-5-carboxylate
C12312 8 Indolin-2-one
C12623 8 trans-2,3-Dihydroxycinnamate
C13624 8 Bisphenol A
C13632 8 4,4'-Dihydroxy-alpha-methylstilbene
C13633 8 2,2-Bis(4-hydroxyphenyl)-propanoic acid
C13638 8 1-(4'-Hydroxyphenyl)ethanol
C14095 8 2-Hydroxy-3-carboxybenzalpyruvate
C14899 8 3-Dehydro-L-gulonate 6-phosphate
C15503 8 N,N-Dihydroxy-L-tyrosine
C15667 8 5-carboxyamino-1-(5-phospho-D-ribosyl)imidazole
C00072 9 Ascorbate
C00089 9 Sucrose
C00096 9 GDP-mannose
C00103 9 D-Glucose 1-phosphate
C00140 9 N-Acetyl-D-glucosamine
C00183 9 L-Valine
C00185 9 Cellobiose
C00208 9 Maltose
C00247 9 L-Sorbose
C00252 9 Isomaltose
C00253 9 Nicotinate
C00272 9 Tetrahydrobiopterin
C00295 9 Orotate
C00322 9 2-Oxoadipate
C00330 9 Deoxyguanosine
C00331 9 Indolepyruvate
C00394 9 GDP-glucose
C00398 9 Tryptamine
C00429 9 5,6-Dihydrouracil
C00466 9 Acetoin
C00479 9 Propanal
C00509 9 Naringenin
C00559 9 Deoxyadenosine
C00601 9 Phenylacetaldehyde
C00618 9 3-Dehydro-L-gulonate
C00632 9 3-Hydroxyanthranilate
C00689 9 alpha,alpha'-Trehalose 6-phosphate
C00691 9 2,4,6/3,5-Pentahydroxycyclohexanone
C00772 9 Mevaldate
C00852 9 Chlorogenate
C00861 9 L-Rhamnulose
C00880 9 D-Galactonate
C00954 9 Indole-3-acetate
C00966 9 2-Dehydropantoate
C00977 9 L-Tryptophanamide
C00986 9 1,3-Diaminopropane
C01020 9 6-Hydroxynicotinate
C01079 9 Protoporphyrinogen IX
C01083 9 alpha,alpha-Trehalose
C01088 9 (R)-3,3-Dimethylmalate
C01097 9 D-Tagatose 6-phosphate
C01100 9 L-Histidinol phosphate
C01107 9 (R)-5-Phosphomevalonate
C01161 9 3,4-Dihydroxyphenylacetate
C01185 9 Nicotinate D-ribonucleotide
C01207 9 3-(3,4-Dihydroxyphenyl)lactate
C01214 9 1-Amino-1-deoxy-scyllo-inositol
C01225 9 sn-glycero-3-Phospho-1-inositol
C01267 9 3-(Imidazol-4-yl)-2-oxopropyl phosphate
C01279 9 4-Amino-5-hydroxymethyl-2-methylpyrimidine
C01328 9 HO-
C01468 9 4-Cresol
C01494 9 Ferulate
C01508 9 L-Lyxose
C01514 9 Luteolin
C01542 9 o-Cresol
C01680 9 D-Fuconate
C01717 9 4-Hydroxy-2-quinolinecarboxylic acid
C01721 9 L-Fuculose
C01845 9 Propan-2-ol
C01934 9 L-Rhamnonate
C02024 9 D-Mannuronate
C02116 9 2-Nitropropane
C02214 9 (E)-Glutaconate
C02274 9 Dihydrocoumarin
C02295 9 Methylitaconate
C02336 9 beta-D-Fructose
C02385 9 Amino acid(Arg-)
C02394 9 Cinnamyl alcohol
C02457 9 Propane-1,3-diol
C02499 9 2-Hydroxybiphenyl
C02504 9 (2S)-2-Isopropylmalate
C02572 9 O-Feruloylquinate
C02646 9 4-Coumaryl alcohol
C02655 9 6-Acetyl-D-glucose
C02659 9 Acetone cyanohydrin
C02666 9 Coniferyl aldehyde
C02693 9 Indole-3-acetamide
C02717 9 N-Feruloyltyramine
C02763 9 enol-Phenylpyruvate
C02779 9 2-Dehydro-D-glucose
C02835 9 Imidazole-4-acetate
C02927 9 2-Caffeoylisocitrate
C02995 9 Maltose 6'-phosphate
C03002 9 N-Caffeoylputrescine
C03012 9 Naphthalene-1,2-diol
C03046 9 (S,S)-Butane-2,3-diol
C03107 9 D-Glucono-1,4-lactone
C03203 9 1-Hydroxy-2-naphthoate
C03230 9 3-Indoleglycolaldehyde
C03546 9 myo-Inositol 4-phosphate
C03652 9 (2R,3S)-2,3-Dimethylmalate
C03817 9 (S)-3-(Imidazol-5-yl)lactate
C03824 9 2-Aminomuconate semialdehyde
C03932 9 5-Dehydro-2-deoxy-D-gluconate
C03947 9 Glycerol 1,2-cyclic phosphate
C03972 9 2,3,4,5-Tetrahydrodipicolinate
C04043 9 3,4-Dihydroxyphenylacetaldehyde
C04053 9 5-Dehydro-4-deoxy-D-glucuronate
C04062 9 D-myo-Inositol 1,3-bisphosphate
C04063 9 D-myo-Inositol 3,4-bisphosphate
C04138 9 N(alpha)-gamma-L-Glutamylhistamine
C04186 9 5-Carboxymethyl-2-hydroxymuconate
C04227 9 1-(4-Hydroxyphenyl)-2-aminoethanol
C04256 9 N-Acetyl-D-glucosamine 1-phosphate
C04257 9 N-Acetyl-D-mannosamine 6-phosphate
C04299 9 D-myo-Inositol 1,2-cyclic phosphate
C04353 9 (Z)-4-Hydroxyphenylacetaldehyde-oxime
C04409 9 2-Amino-3-carboxymuconate semialdehyde
C04534 9 6-Phospho-beta-D-glucosyl-(1,4)-D-glucose
C04546 9 (R)-3-((R)-3-Hydroxybutanoyloxy)butanoate
C04548 9 1-(4-Hydroxyphenyl)-2-(methylamino)ethanol
C04592 9 Toluene-cis-dihydrodiol
C04732 9 4-(1-D-Ribitylamino)-5-amino-2,6-dihydroxypyrimidine
C05130 9 Imidazole-4-acetaldehyde
C05133 9 4-Imidazolone-5-acetate
C05135 9 4-(beta-Acetylaminoethyl)imidazole
C05383 9 Aminosugars
C05512 9 Deoxyinosine
C05533 9 Oxaloglutarate
C05568 9 Imidazole lactate
C05607 9 Phenyllactate
C05620 9 N-Acetyl-D-phenylalanine
C05631 9 Eriodictyol
C05636 9 3-Hydroxykynurenamine
C05641 9 5-(3'-Carboxy-3'-oxopropenyl)-4,6-dihydroxypicolinate
C05645 9 4-(2-Amino-3-hydroxyphenyl)-2,4-dioxobutanoate
C06044 9 4-Hydroxyphenylethanol
C06047 9 Stizolobate
C06048 9 Stizolobinate
C06054 9 2-Oxo-3-hydroxy-4-phosphobutanoate
C06145 9 3-Butyn-1-al
C06160 9 (S)-Norcoclaurine
C06192 9 ADP-mannose
C06442 9 N-gamma-Acetyldiaminobutyrate
C06589 9 cis-2,3-Dihydro-2,3-dihydroxybiphenyl
C06657 9 Guanidinoproclavaminic acid
C06720 9 1,6-Dihydroxy-5-methylcyclohexa-2,4-dienecarboxylate
C06727 9 cis-1,2-Dihydro-3-ethylcatechol
C06731 9 1,2-Dihydroxy-6-methylcyclohexa-3,5-dienecarboxylate
C06732 9 alpha,beta-Didehydrotryptophan
C06746 9 N-Acetylphenylethylamine
C06892 9 2-Deoxy-5-keto-D-gluconic acid
C06986 9 Spirodilactone
C07085 9 3-Vinylcatechol
C07086 9 Phenylacetic acid
C07301 9 (R)-Mandelamide
C07729 9 Dibenzofuran
C07732 9 Dibenzo-p-dioxin
C07838 9 D-glycero-D-manno-Heptose 1-phosphate
C08060 9 Carbazole
C08576 9 Aureusidin
C09756 9 Homoeriodictyol
C09762 9 Liquiritigenin
C09816 9 Benzylsuccinate
C10192 9 Tricetin
C10945 9 Caffeic aldehyde
C11130 9 1,3-Dihydro-3-hydroxy-2H-indol-2-one
C11457 9 3-(3-Hydroxy-phenyl)-propanoic acid
C12621 9 trans-3-Hydroxycinnamate
C12631 9 2-Hydroxy-2,3-dihydrogenistein
C13629 9 1,2-Bis(4-hydroxyphenyl)-2-propanol
C13637 9 4-Ethylphenol
C14088 9 3-Methylsalicylate
C14094 9 2-Carboxy-2-hydroxy-8-carboxychromene
C15548 9 2-alpha-D-Glucosyl-D-glucose
C15585 9 myo-Inositol phosphate
C00106 10 Uracil
C00124 10 D-Galactose
C00153 10 Nicotinamide
C00177 10 Cyanide
C00246 10 Butanoic acid
C00268 10 Dihydrobiopterin
C00273 10 5-Dehydro-D-fructose
C00286 10 dGTP
C00315 10 Spermidine
C00360 10 dAMP
C00362 10 dGMP
C00425 10 Dehydroascorbate
C00455 10 Nicotinamide D-ribonucleotide
C00498 10 ADP-glucose
C00507 10 L-Rhamnose
C00522 10 (R)-Pantoate
C00547 10 L-Noradrenaline
C00590 10 Coniferyl alcohol
C00637 10 Indole-3-acetaldehyde
C00643 10 5-Hydroxy-L-tryptophan
C00645 10 N-Acetyl-D-mannosamine
C00650 10 4-Hydroxymandelonitrile
C00660 10 D-Glucose 1,6-bisphosphate
C00795 10 D-Tagatose
C00857 10 Deamino-NAD+
C00956 10 L-2-Aminoadipate
C00974 10 Dihydrokaempferol
C00976 10 GDP-D-mannuronate
C01019 10 6-Deoxy-L-galactose
C01041 10 Monodehydroascorbate
C01053 10 (R)-4-Dehydropantoate
C01093 10 Cellobiono-1,5-lactone
C01103 10 Orotidine 5'-phosphate
C01111 10 7,8-Dihydroxykynurenate
C01113 10 D-Galactose 6-phosphate
C01115 10 L-Galactono-1,4-lactone
C01133 10 N-Acetyl-D-glucosaminate
C01143 10 (R)-5-Diphosphomevalonate
C01220 10 1D-myo-Inositol 1,4-bisphosphate
C01222 10 GDP-4-dehydro-6-deoxy-D-mannose
C01231 10 alpha-D-Glucose 1,6-bisphosphate
C01243 10 1D-myo-Inositol 1,3,4-trisphosphate
C01249 10 7,8-Dihydro-7,8-dihydroxykynurenate
C01283 10 1-Amino-1-deoxy-scyllo-inositol 4-phosphate
C01412 10 Butanal
C01460 10 Vitexin
C01481 10 Caffeate
C01504 10 Indanone
C01507 10 L-Iditol
C01592 10 Licodione
C01617 10 Taxifolin
C01620 10 Threonate
C01674 10 Chitobiose
C01714 10 Apigenin-6-C-glucoside
C01742 10 Palatinose
C01752 10 Scopoletin
C01850 10 Rosmarinate
C01987 10 2-Aminophenol
C01989 10 3-Ethylmalate
C02043 10 Indolelactate
C02048 10 Laminaribiose
C02083 10 Styrene oxide
C02130 10 Acetyl-maltose
C02191 10 Protoporphyrin
C02280 10 GDP-L-galactose
C02360 10 2-Hydroxyadipate
C02470 10 Xanthurenic acid
C02527 10 Butanoylphosphate
C02564 10 N-Feruloylglycine
C02591 10 Sucrose 6-phosphate
C02631 10 2-Isopropylmaleate
C02787 10 2-Methylpropanamine
C02916 10 (S)-Norlaudanosoline
C02930 10 2-Methyleneglutarate
C02938 10 3-Indoleacetonitrile
C02948 10 4-Hydroxyhexan-3-one
C02964 10 D-Glucosyl-D-mannose
C02991 10 L-Rhamnono-1,4-lactone
C03383 10 D-Galactono-1,4-lactone
C03465 10 3-Methyl-2-oxopentanoate
C03657 10 1,4-Dihydroxy-2-naphthoate
C03661 10 1F-beta-D-Fructosylsucrose
C03742 10 (S)-4-Hydroxymandelonitrile
C03871 10 L-2-Amino-6-oxoheptanedioate
C04148 10 alpha-N-Phenylacetyl-L-glutamine
C04287 10 3,5/4-Trihydroxycyclohexa-1,2-dione
C04314 10 cis-1,2-Dihydronaphthalene-1,2-diol
C04332 10 6,7-Dimethyl-8-(1-D-ribityl)lumazine
C04359 10 1-Deoxy-D-altro-heptulose 7-phosphate
C04437 10 1-(5-Phosphoribosyl)imidazole-4-acetate
C04462 10 N-Succinyl-2-L-amino-6-oxoheptanedioate
C04540 10 N4-(Acetyl-beta-D-glucosaminyl)asparagine
C04556 10 4-Amino-2-methyl-5-phosphomethylpyrimidine
C04575 10 (4R,5S)-4,5,6-Trihydroxy-2,3-dioxohexanoate
C04584 10 6-Imino-5-oxocyclohexa-1,3-dienecarboxylate
C04642 10 2-Hydroxy-5-carboxymethylmuconate semialdehyde
C04733 10 4-(4-Deoxy-beta-D-gluc-4-enuronosyl)-D-galacturonate
C05380 10 Nicotinurate
C05422 10 L-Dehydroascorbate
C05539 10 N-Acetyl-L-2-amino-6-oxopimelate
C05595 10 4-Hydroxyphenylacetylglutamine
C05596 10 4-Hydroxyphenylacetylglycine
C05598 10 Phenylacetylglycine
C05615 10 Lignin
C05619 10 5-Hydroxyferulate
C05637 10 4,8-Dihydroxyquinoline
C05640 10 Cinnavalininate
C05834 10 3-Methyldioxyindole
C05841 10 Nicotinate D-ribonucleoside
C05853 10 Phenylethyl alcohol
C05855 10 4-Hydroxycinnamyl alcohol 4-D-glucoside
C05907 10 Luteoforol
C05911 10 Pentahydroxyflavanone
C05979 10 Propane-1-ol
C06046 10 Salidroside
C06055 10 O-Phospho-4-hydroxy-L-threonine
C06118 10 4-(4-Deoxy-alpha-D-gluc-4-enuronosyl)-D-galacturonate
C06205 10 1,2-Dihydronaphthalene-1,2-diol
C06219 10 Cellotriose
C06231 10 Ectoine
C06241 10 N-Acetylneuraminate 9-phosphate
C06311 10 Galactitol 1-phosphate
C06313 10 Biopterin
C06397 10 ADP-D-glycero-D-manno-heptose
C06563 10 Genistein
C06588 10 Biphenyl
C06658 10 Proclavaminic acid
C06762 10 4-Hydroxy-2-oxohexanoic acid
C06891 10 D-2,3-Diketo 4-deoxy-epi-inositol
C07084 10 Styrene cis-glycol
C07111 10 Ethylbenzene
C07211 10 m-Methylbenzoate
C07215 10 o-Toluate
C07305 10 Products of ATP breakdown
C10208 10 Daidzein
C11427 10 1-Hydroxy-2-naphthaldehyde
C11516 10 2-(alpha-D-Mannosyl)-3-phosphoglycerate
C11713 10 beta-Naphthol
C12124 10 Apiforol
C12204 10 5-Hydroxyconiferaldehyde
C12206 10 Caffeyl alcohol
C14087 10 3-Methylsalicylaldehyde
C14093 10 1,2-Dihydroxy-8-carboxynaphthalene
C14783 10 1,2-Naphthoquinone
C15522 10 4a-Hydroxytetrahydrobiopterin
C15523 10 2,6-Dihydroxynicotinate
C15525 10 2',3,4,4',6'-Pentahydroxychalcone
C15769 10 HBOA
C00003 11 NAD+
C00105 11 UMP
C00129 11 Isopentenyl diphosphate
C00206 11 dADP
C00243 11 Lactose
C00255 11 Riboflavin
C00270 11 N-Acetylneuraminate
C00299 11 Uridine
C00325 11 GDP-L-fucose
C00361 11 dGDP
C00380 11 Cytosine
C00389 11 Quercetin
C00407 11 L-Isoleucine
C00446 11 alpha-D-Galactose 1-phosphate
C00489 11 Glutarate
C00492 11 Raffinose
C00526 11 Deoxyuridine
C00561 11 Mandelonitrile
C00612 11 N1-Acetylspermidine
C00680 11 meso-2,6-Diaminoheptanedioate
C00761 11 Coniferin
C00780 11 3-(2-Aminoethyl)-1H-indol-5-ol
C00829 11 Naphthalene
C00864 11 Pantothenate
C00955 11 Indole-3-ethanol
C01029 11 N8-Acetylspermidine
C01168 11 Pseudouridine 5'-phosphate
C01235 11 1-alpha-D-Galactosyl-myo-inositol
C01239 11 N-Acetyl-beta-D-glucosaminylamine
C01245 11 D-myo-Inositol 1,4,5-trisphosphate
C01272 11 1D-myo-Inositol 1,3,4,5-tetrakisphosphate
C01294 11 1-Guanidino-1-deoxy-scyllo-inositol 4-phosphate
C01697 11 Galactitol
C01710 11 Indan-1-ol
C01771 11 2-Butenoate
C02013 11 Cellotetraose
C02161 11 Isophenoxazine
C02325 11 Sinapyl alcohol
C02431 11 L-Rhamnofuranose
C02495 11 2'-Hydroxydaidzein
C02669 11 D-Galactono-1,5-lactone
C02720 11 N-Hydroxyarylamine
C02906 11 Dihydromyricetin
C02937 11 3-Indoleacetaldoxime
C02977 11 GDP-6-deoxy-D-talose
C02985 11 L-Fucose 1-phosphate
C03030 11 Uracil 5-carboxylate
C03052 11 2,3-Dihydrogossypetin
C03064 11 3-Dehydro-L-threonate
C03117 11 GDP-6-deoxy-D-mannose
C03150 11 N-Ribosylnicotinamide
C03269 11 D-galacto-Hexodialdose
C03584 11 3-(Uracil-1-yl)-L-alanine
C03648 11 cis-3,4-Leucopelargonidin
C03766 11 4-Hydroxyphenylacetonitrile
C04076 11 L-2-Aminoadipate 6-semialdehyde
C04390 11 N6-Acetyl-LL-2,6-diaminoheptanedioate
C04411 11 (2R,3S)-3-Isopropylmalate
C04421 11 N-Succinyl-LL-2,6-diaminoheptanedioate
C04477 11 1D-myo-Inositol 1,3,4,6-tetrakisphosphate
C04752 11 2-Methyl-4-amino-5-hydroxymethylpyrimidine diphosphate
C04826 11 5-(3-Carboxy-3-oxopropenyl)-4,6-dihydroxypyridine-2-carboxylate
C05131 11 (1-Ribosylimidazole)-4-acetate
C05396 11 Lactose 6-phosphate
C05399 11 Melibiitol
C05400 11 Epimelibiose
C05401 11 3-beta-D-Galactosyl-sn-glycerol
C05402 11 Melibiose
C05411 11 L-Xylonate
C05412 11 L-Lyxonate
C05560 11 L-2-Aminoadipate adenylate
C05577 11 3,4-Dihydroxymandelaldehyde
C05646 11 5-Hydroxyindolepyruvate
C05648 11 5-Hydroxy-N-formylkynurenine
C05657 11 6-Hydroxyindolelactate
C05714 11 alpha-Aminopropiononitrile
C05715 11 gamma-Amino-gamma-cyanobutanoate
C05903 11 Kaempferol
C05906 11 Leucocyanidin
C06056 11 4-Hydroxy-L-threonine
C06142 11 1-Butanol
C06312 11 L-Tagatose 6-phosphate
C06398 11 ADP-L-glycero-D-manno-heptose
C06435 11 5'-Butyrylphosphoinosine
C06659 11 Dihydroclavaminic acid
C06761 11 (4E)-2-Oxohexenoic acid
C07083 11 Styrene
C07112 11 1-Phenylethanol
C07209 11 3-Methylbenzaldehyde
C07214 11 2-Methylbenzaldehyde
C07335 11 2-Amino-3-oxo-4-phosphonooxybutyrate
C07719 11 2-Formyl-1-indanone
C07720 11 3-Hydroxy-1-indanone
C10517 11 2-(beta-D-Glucosyl)-sn-glycerol 3-phosphate
C10906 11 D-Fructose
C11354 11 2-Hydroxy-cis-hex-2,4-dienoate
C11426 11 cis-4-(1'-Hydroxynaphth-2'-yl)-2-oxobut-3-enoate
C11544 11 2(alpha-D-Mannosyl)-D-glycerate
C12134 11 2'-Hydroxygenistein
C12205 11 5-Hydroxyconiferyl alcohol
C14086 11 2-Hydroxy-3-methylbenzalpyruvate
C14092 11 cis-1,2-Dihydroxy-1,2-dihydro-8-carboxynaphthalene
C14784 11 1,2-Dihydroxy-3,4-epoxy-1,2,3,4-tetrahydronaphthalene
C14786 11 (1R,2S)-Naphthalene 1,2-oxide
C14787 11 (1S,2R)-Naphthalene 1,2-oxide
C14830 11 GDP-4-keto-6-L-deoxygalactose
C15483 11 D-Galactonolactone
C15567 11 2,7,4'-Trihydroxyisoflavanone
C15770 11 DIBOA
C00006 12 NADP+
C00015 12 UDP
C00029 12 UDP-glucose
C00047 12 L-Lysine
C00055 12 CMP
C00061 12 FMN
C00075 12 UTP
C00131 12 dATP
C00235 12 Dimethylallyl diphosphate
C00302 12 Glutamate
C00314 12 Pyridoxine
C00365 12 dUMP
C00449 12 N6-(L-1,3-Dicarboxypropyl)-L-lysine
C00450 12 2,3,4,5-Tetrahydropyridine-2-carboxylate
C00475 12 Cytidine
C00666 12 LL-2,6-Diaminoheptanedioate
C00671 12 (S)-3-Methyl-2-oxopentanoic acid
C00788 12 L-Adrenaline
C00844 12 (R)-Prunasin
C00881 12 Deoxycytidine
C00978 12 N-Acetylserotonin
C01007 12 Reduced riboflavin
C01284 12 1D-myo-Inositol 1,3,4,5,6-pentakisphosphate
C01368 12 3'-UMP
C01401 12 Alanine
C01533 12 Syringin
C01582 12 Galactose
C01613 12 Stachyose
C01727 12 Lumichrome
C01750 12 Quercitrin
C02067 12 Pseudouridine
C02674 12 Deoxyribonolactone
C02709 12 N-Acetoxyarylamine
C03273 12 5-Oxopentanoate
C03492 12 D-4'-Phosphopantothenate
C03567 12 2'-Hydroxydihydrodaidzein
C03708 12 N-Acetyl-O-acetylneuraminate
C03971 12 1F-alpha-D-Galactosylraffinose
C04015 12 N-Acetyl-4-O-acetylneuraminate
C04016 12 N-Acetyl-7-O-acetylneuraminate
C04017 12 N-Acetyl-9-O-acetylneuraminate
C04236 12 (2S)-2-Isopropyl-3-oxosuccinate
C04280 12 1-Guanidino-1-deoxy-scyllo-inositol
C04514 12 (1S,2S)-1,2-Dihydronaphthalene-1,2-diol
C04524 12 2-Protocatechoylphloroglucinolcarboxylate
C05404 12 D-Gal alpha 1->6D-Gal alpha 1->6D-Glucose
C05576 12 3,4-Dihydroxyphenylethyleneglycol
C05580 12 3,4-Dihydroxymandelate
C05610 12 Sinapoyl aldehyde
C05634 12 5-Hydroxyindoleacetaldehyde
C05647 12 Formyl-5-hydroxykynurenamine
C05651 12 5-Hydroxykynurenine
C05904 12 Pelargonidin
C05905 12 Cyanidin
C05909 12 Leucodelphinidin
C06057 12 3-Aminopropane-1,2-diol
C06218 12 Cellopentaose
C06372 12 Lacto-N-biose
C06562 12 (+)-Catechin
C06660 12 Clavaminic acid
C06760 12 2-Hydroxy-5-methyl-cis,cis-muconic semialdehyde
C06876 12 Nitrosobenzene
C07113 12 Acetophenone
C07213 12 2-Methylbenzyl alcohol
C07216 12 3-Methylbenzyl alcohol
C07479 12 2-Oxo-5-methyl-cis-muconate
C07718 12 2-Hydroxy-4-(1-oxo-1,3-dihydro-2H-inden-2-ylidene)-but-2-enoic acid
C07728 12 3-Isochromanone
C09320 12 Afzelechin
C10107 12 Myricetin
C11425 12 2-Hydroxy-2H-benzo[h]chromene-2-carboxylate
C11546 12 2-(beta-D-Glucosyl)-sn-glycerol
C11555 12 1D-myo-Inositol 1,4,5,6-tetrakisphosphate
C11638 12 3-Amino-2-oxopropyl phosphate
C11714 12 alpha-Naphthol
C11811 12 1-Hydroxy-2-methyl-2-butenyl 4-diphosphate
C12316 12 cis-Dihydroquercetin
C14085 12 2-Hydroxy-8-methylchromene-2-carboxylate
C14091 12 1-Naphthoic acid
C00005 13 NADPH
C00016 13 FAD
C00043 13 UDP-N-acetyl-D-glucosamine
C00052 13 UDP-D-galactose
C00063 13 CTP
C00112 13 CDP
C00113 13 PQQ
C00167 13 UDP-glucuronate
C00233 13 4-Methyl-2-oxopentanoate
C00239 13 dCMP
C00250 13 Pyridoxal
C00341 13 Geranyl diphosphate
C00364 13 dTMP
C00408 13 L-Pipecolate
C00431 13 5-Aminopentanoate
C00458 13 dCTP
C00460 13 dUTP
C00513 13 CDP-glycerol
C00570 13 CDP-ethanolamine
C00617 13 UDP-D-galacturonate
C00627 13 Pyridoxine phosphate
C00739 13 D-Lysine
C00990 13 5-Aminopentanamide
C01028 13 N6-Hydroxy-L-lysine
C01142 13 (3S)-3,6-Diaminohexanoate
C01158 13 1-O-Galloyl-beta-D-glucose
C01170 13 UDP-N-acetyl-D-mannosamine
C01204 13 myo-Inositol hexakisphosphate
C01258 13 1,2-Didehydropiperidine-2-carboxylate
C01346 13 dUDP
C01390 13 Prenol
C01475 13 Allysine
C01527 13 Scopolin
C01594 13 Linamarin
C01672 13 Cadaverine
C01847 13 Reduced FMN
C01855 13 Taxiphyllin
C01982 13 (R)-Amygdalin
C02223 13 2-Methylbutanal
C02355 13 2',3'-Cyclic UMP
C02427 13 L-Homocitrulline
C02569 13 Neryl diphosphate
C02727 13 N6-Acetyl-L-lysine
C02728 13 N6-Methyl-L-lysine
C02837 13 L-Lysine 1,6-lactam
C03003 13 N-Glucosylnicotinate
C03097 13 Aryl beta-D-glucoside
C03142 13 N-D-Glucosylarylamine
C03164 13 Phenanthrene-3,4-diol
C03239 13 6-Amino-2-oxohexanoate
C03246 13 ADPribose 2'-phosphate
C03951 13 Luteolin 7-O-beta-D-glucoside
C03993 13 4-(beta-D-Glucosyloxy)benzoate
C03996 13 5'-O-beta-D-Glucosylpyridoxine
C04020 13 N2-(D-1-Carboxyethyl)-L-lysine
C04024 13 Vitexin 2''-O-beta-D-glucoside
C04089 13 UDP-4-dehydro-6-deoxy-D-glucose
C04124 13 Indole-3-acetyl-beta-1-D-glucose
C04164 13 trans-Cinnamoyl beta-D-glucoside
C04199 13 Isovitexin 2''-O-beta-D-glucoside
C04211 13 N6-[(Indole-3-yl)acetyl]-L-lysine
C04290 13 4-(3-Methylbut-2-enyl)-L-tryptophan
C04415 13 4-O-beta-D-Glucosyl-4-hydroxycinnamate
C04520 13 1D-myo-Inositol 3,4,5,6-tetrakisphosphate
C04608 13 Apigenin 7-O-beta-D-glucoside
C04713 13 N6-(delta2-Isopentenyl)-adenosine 5'-monophosphate
C05143 13 Dhurrin
C05158 13 trans-beta-D-Glucosyl-2-hydroxycinnamate
C05341 13 beta-Alanyl-L-lysine
C05623 13 Quercetin 3-O-glucoside
C05635 13 5-Hydroxyindoleacetate
C05638 13 5-Hydroxykynurenamine
C05822 13 3'-CMP
C05908 13 Delphinidin
C06007 13 (R)-2,3-Dihydroxy-3-methylpentanoate
C06051 13 Isopyridoxal
C06114 13 gamma-Glutamyl-beta-aminopropiononitrile
C06186 13 Arbutin
C06198 13 P1,P4-Bis(5'-uridyl) tetraphosphate
C06217 13 Cellohexaose
C06730 13 4-Methylcatechol
C06813 13 Nitrobenzene
C07114 13 Benzoyl acetate
C07189 13 2-Hydroxyacetophenone
C07208 13 m-Xylene
C07212 13 o-Xylene
C07478 13 2-Hydroxy-5-methyl-cis,cis-muconate
C07717 13 3,4-Dihydroxyfluorene
C07727 13 2-Indanone
C08481 13 Indican
C08604 13 Cyanidin 3-O-glucoside
C09099 13 Naringenin 7-O-beta-D-glucoside
C09126 13 Genistein 7-O-beta-D-glucoside
C09727 13 (-)-Epicatechin
C12127 13 (+)-Gallocatechin
C12128 13 (-)-Epiafzelechin
C12137 13 Pelargonidin 3-O-glucoside
C12210 13 UDP-3-ketoglucose
C12249 13 Kaempferol 3-O-glucoside
C12456 13 3-Dimethylallyl-4-hydroxyphenylpyruvate
C12639 13 Quercetin 7-O-beta-D-glucoside
C12989 13 N2-Acetyl-L-lysine
C14084 13 1,2-Dihydroxy-8-methylnaphthalene
C14090 13 1-Naphthaldehyde
C15772 13 DIBOA-glucoside
C00004 14 NADH
C00018 14 Pyridoxal phosphate
C00123 14 L-Leucine
C00128 14 CMP-N-acetylneuraminate
C00190 14 UDP-D-xylose
C00203 14 UDP-N-acetyl-D-galactosamine
C00214 14 Thymidine
C00293 14 Glucose
C00363 14 dTDP
C00448 14 trans,trans-Farnesyl diphosphate
C00482 14 Sinapate
C00501 14 CDP-glucose
C00521 14 (-)-Limonene
C00534 14 Pyridoxamine
C00611 14 N-Acetyllactosamine
C00705 14 dCDP
C00789 14 CDP-ribitol
C00847 14 4-Pyridoxate
C00935 14 UDP-L-arabinose
C00941 14 3',5'-Cyclic CMP
C00971 14 4-Pyridoxolactone
C01186 14 (3S,5S)-3,5-Diaminohexanoate
C01352 14 FADH2
C01359 14 PQQH2
C01623 14 UDP-apiose
C02199 14 UDP-L-rhamnose
C02330 14 UDP-L-iduronate
C02344 14 (-)-endo-Fenchol
C02354 14 2',3'-Cyclic CMP
C02462 14 Sabinene hydrate
C03087 14 5-Acetamidopentanoate
C03190 14 (+)-Bornyl-diphosphate
C03495 14 Deoxy-5-methylcytidylate
C03515 14 Luteolin 7-O-glucuronide
C03526 14 O-Sinapoylglucarolactone
C03733 14 UDP-alpha-D-galacto-1,4-furanose
C03848 14 6F-alpha-D-Galactosylsucrose
C03955 14 N6-Acetyl-N6-hydroxy-L-lysine
C03997 14 5-Hydroxymethyldeoxycytidylate
C04092 14 delta1-Piperideine-2-carboxylate
C04101 14 1-O,6-O-Digalloyl-beta-D-glucose
C04112 14 3-Methyl-cis,cis-hexadienedioate
C04121 14 CMP-3-deoxy-D-manno-octulosonate
C04468 14 (+)-cis-3,4-Dihydrophenanthrene-3,4-diol
C04501 14 N-Acetyl-alpha-D-glucosamine 1-phosphate
C04563 14 D-myo-Inositol 1,2,4,5,6-pentakisphosphate
C04573 14 UDP-N-acetyl-2-amino-2-deoxy-D-glucuronate
C04579 14 Inositol 1,2,3,4,5-pentakisphosphate
C04631 14 UDP-N-acetyl-3-(1-carboxyvinyl)-D-glucosamine
C04641 14 2-(alpha-D-Galactosyl)-sn-glycerol 3-phosphate
C04703 14 alpha-D-Galactosyl-(1,1')-sn-glycerol 3-phosphate
C04739 14 UDP-N-acetyl-6-(D-galactose-1-phospho)-D-glucosamine
C05005 14 Glycolipid
C05114 14 Mucopolysaccharide
C05161 14 2,5-Diaminohexanoate
C05328 14 D-2-Amino-hexano-6-lactam
C05403 14 3-Ketolactose
C05548 14 6-Acetamido-2-oxohexanoate
C05639 14 4,6-Dihydroxyquinoline
C05673 14 CMP-2-aminoethylphosphonate
C05731 14 3-Ketosucrose
C05839 14 cis-beta-D-Glucosyl-2-hydroxycinnamate
C06074 14 Myrcene
C06075 14 Terpinolene
C06076 14 Comphene
C06077 14 Pinene
C06099 14 (+)-Limonene
C06216 14 Celloheptaose
C06240 14 UDP-N-acetyl-D-mannosaminouronate
C06307 14 (-)-beta-Pinene
C06308 14 (-)-alpha-Pinene
C06358 14 Methyl cinnamate
C06359 14 Ethyl cinnamate
C06360 14 Propyl cinnamate
C06729 14 cis-1,2-Dihydroxy-4-methylcyclohexa-3,5-diene-1-carboxylate
C07715 14 Fluorene
C08639 14 Cyanin
C10020 14 Apigenin 7-(6''-malonylglucoside)
C11174 14 1-Diphosinositol pentakisphosphate
C11435 14 4-(Cytidine 5'-diphospho)-2-C-methyl-D-erythritol
C11526 14 5-PP-InsP5
C12136 14 (-)-Epigallocatechin
C12138 14 Delphinidin 3-O-glucoside
C12455 14 5-Aminopentanal
C12457 14 3-Dimethylallyl-4-hydroxymandelic acid
C12459 14 3-Dimethylallyl-4-hydroxybenzaldehyde
C12626 14 Kaempferol 3-O-beta-D-galactoside
C12634 14 Kaempferol 3-O-beta-D-glucosyl-(1->2)-beta-D-glucoside
C12638 14 Quercetin 3-O-(6-O-malonyl-beta-D-glucoside)
C12642 14 Pelargonidin 3-O-(6-O-malonyl-beta-D-glucoside)
C12643 14 Cyanidin 3-O-(6-O-malonyl-beta-D-glucoside)
C12667 14 Quercetin 3-O-beta-D-glucosyl-(1->2)-beta-D-glucoside
C12988 14 N2-Acetyl-L-aminoadipate semialdehyde
C14083 14 cis-1,2-Dihydroxy-1,2-dihydro-8-methylnaphthalene
C14089 14 1-Hydroxymethylnaphthalene
C14103 14 4-Methylsalicylate
C14448 14 Glyoxal
C14463 14 (R)-3-Hydroxy-3-methyl-2-oxopentanoate
C15599 14 6-(2-Amino-2-carboxyethyl)-7,8-dioxo-7,8-dihydroquinoline-2,4-dicarboxylate
C00178 15 Thymine
C00353 15 Geranylgeranyl diphosphate
C00459 15 dTTP
C00647 15 Pyridoxamine phosphate
C00751 15 Squalene
C00964 15 (-)-trans-Carveol
C01050 15 UDP-N-acetylmuramate
C01092 15 8-Amino-7-oxononanoate
C01123 15 (-)-trans-Isopiperitenol
C01219 15 CDP-4-dehydro-6-deoxy-D-glucose
C01454 15 Toluate
C01841 15 Pentalenene
C01860 15 Trichodiene
C02004 15 Aristolochene
C02452 15 Perillyl alcohol
C02486 15 (3R)-beta-Leucine
C02656 15 6-Carboxyhexanoate
C02710 15 N-Acetyl-L-leucine
C02919 15 1-Sinapoyl-D-glucose
C03115 15 Farnesyl triphosphate
C03428 15 Presqualene diphosphate
C03656 15 (S)-5-Amino-3-oxohexanoic acid
C03691 15 CMP-N-glycoloylneuraminate
C03737 15 alpha-D-Xylose 1-phosphate
C04187 15 5-Methyldeoxycytidine diphosphate
C04335 15 N(alpha)-Benzyloxycarbonyl-L-leucine
C04559 15 4-Carboxymethyl-4-methylbut-2-en-1,4-olide
C04847 15 alpha-D-Galactosyl-1,3-beta-D-galactosyl-1,4-N-acetyl-D-glucosamine
C04856 15 (6S)-6-beta-Hydroxy-1,4,5,6-tetrahydronicotinamide-adeninedinucleotide
C04858 15 Apigenin 7-O-[beta-D-apiosyl-(1->2)-beta-D-glucoside]
C04886 15 alpha-N-Acetylneuraminyl-2,6-beta-D-galactosyl-1,4-N-acetyl-beta-D-glucosamine
C05394 15 3-Keto-beta-D-galactose
C05554 15 Aerobactin
C05625 15 Rutin
C05825 15 2-Amino-5-oxohexanoate
C05838 15 cis-2-Hydroxycinnamate
C05986 15 2-Propyn-1-ol
C06006 15 (S)-2-Aceto-2-hydroxybutanoate
C06016 15 Pentosans
C06050 15 2-Methyl-3-hydroxy-5-formylpyridine-4-carboxylate
C06111 15 Nerolidyl diphosphate
C06146 15 3-Butyn-1-ol
C06181 15 Piperideine
C06238 15 L-Arabinose 1-phosphate
C06394 15 (+)-delta-Cadinene
C06711 15 Fluoren-9-ol
C07271 15 Limonene-1,2-epoxide
C07350 15 3-Methyl-1-(2,4,6-trihydroxyphenyl)butan-1-one
C07721 15 (+)-(3S,4R)-cis-3,4-Dihydroxy-3,4-dihydrofluorene
C07724 15 1,2-Dihydroxyfluorene
C08620 15 Cyanidin 3-O-rutinoside
C09789 15 Naringin
C11038 15 2'-Deoxy-5-hydroxymethylcytidine-5'-diphosphate
C11356 15 trans,trans,cis-Geranylgeranyl diphosphate
C11409 15 (+)-trans-Carveol
C11436 15 2-Phospho-4-(cytidine 5'-diphospho)-2-C-methyl-D-erythritol
C12140 15 Malvidin 3-O-glucoside
C12142 15 Vetispiradiene
C12458 15 3-Dimethylallyl-4-hydroxybenzoate
C12627 15 Apigenin 7-O-neohesperidoside
C12630 15 Luteolin 7-O-neohesperidoside
C12632 15 Luteolin 7-O-[beta-D-glucuronosyl-(1->2)-beta-D-glucuronide]
C12635 15 Kaempferol3-O-beta-D-glucosyl-(1->2)-beta-D-glucosyl-(1->2)-beta-D-glucoside
C12637 15 Quercetin 3-O-[beta-D-xylosyl-(1->2)-beta-D-glucoside]
C12644 15 Pelargonidin 3-O-rutinoside
C12668 15 Quercetin3-O-beta-D-glucosyl-(1->2)-beta-D-glucosyl-(1->2)-beta-D-glucoside
C12987 15 N2-Acetyl-L-aminoadipyl-delta-phosphate
C13952 15 UDP-N-acetyl-D-galactosaminuronic acid
C14082 15 1-Methylnaphthalene
C00842 16 dTDP-glucose
C00906 16 5,6-Dihydrothymine
C00962 16 beta-D-Galactose
C01054 16 (S)-2,3-Epoxysqualene
C01212 16 UDP-N-acetylmuramoyl-L-alanine
C01414 16 Casbene
C01767 16 (-)-Carvone
C02097 16 dTDP-galactose
C02376 16 5-Methylcytosine
C02485 16 (-)-Isopiperitenone
C02576 16 Perillyl aldehyde
C03088 16 5-Hydroxymethyluracil
C03410 16 N-Glycoloyl-neuraminate
C03427 16 Prephytoene diphosphate
C03467 16 3-Oxo-4-methylpentanoic acid
C04297 16 CDP-4-dehydro-3,6-dideoxy-D-glucose
C04558 16 4-Carboxymethyl-3-methylbut-2-en-1,4-olide
C04574 16 di-trans,poly-cis-Undecaprenyl diphosphate
C04900 16 Luteolin7-O-[beta-D-glucuronosyl-(1->2)-beta-D-glucuronide]-4'-O-beta-D-glucuronide
C05427 16 Phytyl diphosphate
C05622 16 Malonylapiin
C05851 16 Coumarin
C06083 16 Tetrahymanol
C06084 16 Hopanoid
C06089 16 ent-Copalyl diphosphate
C06104 16 Adipate
C06180 16 Anabasine
C06182 16 Pelletierine
C06309 16 Diplopterol
C06310 16 Diploptene
C06712 16 Fluoren-9-one
C06758 16 p-Tolualdehyde
C07276 16 Limonene-1,2-diol
C07725 16 2-Hydroxy-4-(2-oxo-1,3-dihydro-2H-inden-1-ylidene)but-2-enoic acid
C10175 16 Quercetin 3-(2G-xylosylrutinoside)
C11039 16 2'-Deoxy-5-hydroxymethylcytidine-5'-triphosphate
C11383 16 (+)-(S)-Carvone
C11453 16 2-C-Methyl-D-erythritol 2,4-cyclodiphosphate
C11893 16 Cembrene
C11894 16 Taxa-4(5),11(12)-diene
C11901 16 Copalyl diphosphate
C11902 16 syn-Copalyl diphosphate
C12636 16 Kaempferol3-O-[6-(4-coumaroyl)-beta-D-glucosyl-(1->2)-beta-D-glucosyl-(1->2)-beta-D-glucoside]
C12645 16 Pelargonidin 3-O-rutinoside 5-O-beta-D-glucoside
C12646 16 Cyanidin 3-O-rutinoside 5-O-beta-D-glucoside
C12986 16 N2-Acetyl-L-aminoadipate
C00687 17 dTDP-4-dehydro-6-deoxy-alpha-D-glucose
C00692 17 UDP-N-acetylmuramoyl-L-alanyl-D-glutamate
C01724 17 Lanosterol
C01902 17 Cycloartenol
C03034 17 dTDP-D-galacturonate
C03598 17 CDP-3,6-dideoxy-D-glucose
C04509 17 di-trans,poly-cis-Decaprenyl diphosphate
C05100 17 3-Ureidoisobutyrate
C05413 17 Phytoene
C05421 17 cis-Phytoene
C06004 17 (R)-3-Methyl-2-oxobutanoate
C06017 17 dTDP-D-glucuronate
C06085 17 Triterpenoid
C06086 17 Pimaradiene
C06090 17 ent-Kaurene
C06102 17 Adipate semialdehyde
C06183 17 Anapheline
C06757 17 4-Methylbenzyl alcohol
C07722 17 3,4-Dihydroxy-3,4-dihydro-9-fluorenone
C07726 17 1-Formyl-2-indanone
C08615 17 alpha-Amyrin
C08616 17 beta-Amyrin
C08628 17 Lupeol
C11395 17 (4R,6R)-cis-Carveol
C11408 17 (4S,6S)-cis-Carveol
C11412 17 (1R,4S)-Iso-dihydrocarvone
C11877 17 (+)-Sandaracopimaradiene
C11878 17 (-)-Abietadiene
C11879 17 Levopimaradiene
C11880 17 Neoabietadiene
C11881 17 Palustradiene
C11891 17 Aphidicol-16-ene
C11892 17 Aphidicol-15-ene
C11907 17 4,6-Dideoxy-4-oxo-dTDP-D-glucose
C11924 17 Perillic acid
C11937 17 (1S,4R)-1-Hydroxy-2-oxolimonene
C12095 17 Cyanidin 3-O-(6-O-p-coumaroyl)glucoside
C12096 17 Cyanidin 3-O-(6-O-p-coumaroyl)glucoside-5-O-glucoside
C13309 17 2-Phytyl-1,4-naphthoquinone
C00688 18 dTDP-4-dehydro-6-deoxy-L-mannose
C02378 18 6-Aminohexanoate
C03599 18 CDP-3,6-dideoxy-D-mannose
C04268 18 dTDP-4-amino-4,6-dideoxy-D-glucose
C04700 18 UDP-N-acetylmuramoyl-L-alanyl-D-glutamyl-L-lysine
C04877 18 UDP-N-acetylmuramoyl-L-alanyl-D-gamma-glutamyl-meso-2,6-diaminopimelate
C05108 18 14-Demethyllanosterol
C05109 18 24,25-Dihydrolanosterol
C05145 18 3-Aminoisobutanoate
C05414 18 Phytofluene
C05437 18 Zymosterol
C05892 18 UDP-N-acetylmuramoyl-L-alanyl-gamma-D-glutamyl-L-lysine
C06018 18 dTDP-4-acetamido-4,6-dideoxy-D-glucose
C06101 18 Hexan-1-ol-6-oate
C06103 18 6-Hydroxyhexanoic acid
C06105 18 Cyclohexan-1,2-dione
C06617 18 dTDP-3-oxo-6-deoxy-alpha-D-glucose
C06620 18 dTDP-3,4-dioxo-2,6-dideoxy-D-glucose
C06756 18 p-Xylene
C07277 18 dTDP-D-fucose
C07723 18 4-Hydroxy-9-fluorenone
C08980 18 Soyasapogenol B
C11405 18 (3R)-3-Isopropenyl-6-oxoheptanoate
C11410 18 (1R,2S,4S)- Neoiso-dihydrocarveol
C11411 18 (1R,2R,4S)-Iso-dihydrocarveol
C11415 18 (1S,4S)-Dihydrocarvone
C11455 18 4,4-Dimethyl-5alpha-cholesta-8,14,24-trien-3beta-ol
C11505 18 Propene
C11872 18 Kaur-16-en-18-ol
C11908 18 3,6-Dideoxy-3-oxo-dTDP-D-glucose
C11926 18 dTDP-4-oxo-6-deoxy-D-allose
C11930 18 dTDP 1-ester with (6R)-5,6-dihydro-4-hydroxy-6-methyl-5-oxo-2H-pyran
C01147 19 2-Hydroxycyclohexan-1-one
C01255 19 N-(6-Aminohexanoyl)-6-aminohexanoate
C01880 19 6-Hexanolide
C03187 19 dTDP-6-deoxy-L-talose
C03319 19 dTDP-6-deoxy-L-mannose
C04702 19 UDPMurAc(oyl-L-Ala-D-gamma-Glu-L-Lys-D-Ala-D-Ala)
C04846 19 UDP-N-acetylmuramoyl-L-alanyl-D-glutamyl-L-lysyl-D-alanyl-D-alanine
C04882 19 UDP-N-acetylmuramoyl-L-alanyl-D-glutamyl-6-carboxy-L-lysyl-D-alanyl-D-alanine
C05110 19 4alpha-Methylcholesta-8-en-3beta-ol
C05430 19 zeta-Carotene
C05439 19 5alpha-Cholesta-7,24-dien-3beta-ol
C06593 19 epsilon-Caprolactam
C06621 19 dTDP-4-oxo-2,6-dideoxy-alpha-D-glucose
C11404 19 (3R)-6-Hydroxy-3-isopropenyl-heptanoate
C11413 19 (1S,2S,4S)-Dihydrocarveol
C11416 19 (1S,2R,4S)-Neo-dihydrocarveol
C11506 19 (R)-1,2-Epoxypropane
C11507 19 (S)-1,2-Epoxypropane
C11873 19 Kaur-16-en-18-al
C11912 19 dTDP-6-deoxy-D-allose
C11918 19 Maltol
C11922 19 dTDP-4-oxo-2,6-dideoxy-D-glucose
C11925 19 dTDP-3-amino-3,6-dideoxy-D-glucose
C11928 19 dTDP-4-oxo-2,6-dideoxy-D-allose
C11931 19 dTDP 1-ester with (6S)-5,6-dihydro-4-hydroxy-6-methyl-5-oxo-2H-pyran
C12318 19 dTDP-3-amino-2,3,6-trideoxy-D-threo-hexopyranos-4-ulose
C15508 19 1,2-Epoxypropane
C00414 20 Cyclohexanone
C01189 20 5alpha-Cholest-7-en-3beta-ol
C03241 20 6-Hydroxyhexan-6-olide
C03442 20 dTDP-L-dihydrostreptose
C03739 20 trans-Cyclohexane-1,2-diol
C03845 20 5alpha-Cholest-8-en-3beta-ol
C04277 20 1,8-Diazacyclotetradecane-2,9-dione
C05111 20 Methostenol
C05431 20 Neurosporene
C06432 20 UDP-N-acetylmuramoyl-L-alanyl-D-glutamyl-L-lysyl-D-alanine
C06622 20 dTDP-4-oxo-2,6-dideoxy-L-glucose
C11402 20 (4R,7R)-4-Isopropenyl-7-methyl-2-oxo-oxepanone
C11874 20 Kaur-16-en-18-oic acid
C11920 20 dTDP-L-olivose
C11923 20 dTDP-D-olivose
C11927 20 dTDP-4-oxo-2,6-dideoxy-L-mannose
C11932 20 dTDP 1-ester with 2,6-dideoxy-L-erythro-hexopyranos-3-ulose
C12313 20 cis-Cyclohexane-1,2-diol
C12314 20 1-Oxa-2-oxo-3-hydroxycycloheptane
C00571 21 Cyclohexylamine
C00854 21 Cyclohexanol
C01164 21 Cholesta-5,7-dien-3beta-ol
C11875 21 ent-7alpha-Hydroxykaur-16-en-19-oic acid
C14146 21 alpha-Zeacarotene
C00187 22 Cholesterol
C05443 22 Vitamin D3
C06093 22 Gibberellin A12 aldehyde
C08586 22 delta-Carotene
C11249 22 Cyclohexane
C11519 22 N-Cyclohexylformamide
C11876 22 6beta,7beta-Dihydroxykaurenoic acid
C00599 23 Cholest-4-en-3-one
C01802 23 Desmosterol
C03594 23 7alpha-Hydroxycholesterol
C03855 23 Cholesteryl-beta-D-glucoside
C05418 23 Cholesterol-5beta,6beta-epoxide
C05419 23 Cholesterol-5alpha,6beta-epoxide
C05432 23 Lycopene
C05433 23 alpha-Carotene
C05500 23 20alpha-Hydroxycholesterol
C05502 23 22beta-Hydroxycholesterol
C11520 23 Cyclohexyl isocyanide
C11857 23 Gibberellin A12
C13550 23 24-Hydroxycholesterol
C03091 24 5beta-Cholestan-3-one
C03238 24 5alpha-Cholestan-3-one
C03910 24 (24R,24'R)-Fucosterol epoxide
C05425 24 3beta,5alpha,6beta-Cholestanetriol
C05435 24 gamma-Carotene
C05455 24 7alpha-Hydroxycholest-4-en-3-one
C05499 24 17alpha,20alpha-Dihydroxycholesterol
C05501 24 20alpha,22beta-Dihydroxycholesterol
C08601 24 Lutein
C11860 24 Gibberellin A15 open lactone
C15518 24 (24S)-Cholest-5-ene-3beta,7alpha,24-triol
C02373 25 4-Methylpentanal
C05138 25 17alpha-Hydroxypregnenolone
C05451 25 7alpha-Hydroxy-5beta-cholestan-3-one
C05457 25 7alpha,12alpha-Dihydroxycholest-4-en-3-one
C11861 25 Gibberellin A24
C01176 26 17alpha-Hydroxyprogesterone
C01227 26 3beta-Hydroxyandrost-5-en-17-one
C04529 26 (3S,4S)-3-Hydroxytetradecane-1,3,4-tricarboxylate
C04655 26 (2S,3S)-2-Hydroxytridecane-1,2,3-tricarboxylate
C05452 26 3alpha,7alpha-Dihydroxy-5beta-cholestane
C05453 26 7alpha,12alpha-Dihydroxy-5beta-cholestan-3-one
C05487 26 17alpha,21-Dihydroxypregnenolone
C11862 26 Gibberellin A36
C00280 27 Androst-4-ene-3,17-dione
C04295 27 Androst-5-ene-3beta,17beta-diol
C04518 27 17alpha,20alpha-Dihydroxypregn-4-en-3-one
C05139 27 16alpha-Hydroxydehydroepiandrosterone
C05444 27 3alpha,7alpha,26-Trihydroxy-5beta-cholestane
C05454 27 3alpha,7alpha,12alpha-Trihydroxy-5beta-cholestane
C05488 27 11-Deoxycortisol
C05489 27 11beta,17alpha,21-Trihydroxypregnenolone
C05497 27 21-Deoxycortisol
C11859 27 Gibberellin A37 open lactone
C00535 28 Testosterone
C00735 28 Cortisol
C05140 28 16alpha-Hydroxyandrost-4-ene-3,17-dione
C05290 28 19-Hydroxyandrost-4-ene-3,17-dione
C05445 28 3alpha,7alpha-Dihydroxy-5beta-cholestan-26-al
C05446 28 3alpha,7alpha,12alpha,26-Tetrahydroxy-5beta-cholestane
C00762 29 Cortisone
C01301 29 3alpha,7alpha,12alpha-Trihydroxy-5beta-cholestan-26-al
C02821 29 Cortisol 21-acetate
C04554 29 3alpha,7alpha-Dihydroxy-5beta-cholestanate
C05294 29 19-Hydroxytestosterone
C05297 29 19-Oxoandrost-4-ene-3,17-dione
C05471 29 11beta,17alpha,21-Trihydroxy-5beta-pregnane-3,20-dione
C11134 29 Testosterone glucuronide
C00468 30 Estrone
C03588 30 4,5alpha-Dihydrocortisone
C04722 30 3alpha,7alpha,12alpha-Trihydroxy-5beta-cholestanoate
C05295 30 19-Oxotestosterone
C05469 30 17alpha,21-Dihydroxy-5beta-pregnane-3,11,20-trione
C05472 30 Urocortisol
C00951 31 Estradiol-17beta
C02537 31 Estradiol-17alpha
C05298 31 2-Hydroxyestrone
C05300 31 16alpha-Hydroxyestrone
C05470 31 Urocortisone
C05482 31 Cortol
C11133 31 Estrone glucuronide
C05141 32 Estriol
C05301 32 2-Hydroxyestradiol-17beta
C05481 32 Cortolone
C05503 32 Estradiol-17beta 3-glucuronide
C05504 33 16-Glucuronide-estriol
C06121 33 3-Ketosphingosine
C00249 34 Hexadecanoic acid
C00319 34 Sphingosine
C00517 34 Hexadecanal
C02934 34 3-Dehydrosphinganine
C00823 35 1-Hexadecanol
C00836 35 Sphinganine
C01120 35 Sphinganine 1-phosphate
C01747 35 Psychosine
C01948 35 Pentadecanal
C02788 35 2-trans-Hexadecenal
C05462 35 Chenodeoxyglycocholate
C06124 35 Sphingosine 1-phosphate
C00695 36 3alpha,7alpha,12alpha-Trihydroxy-5beta-cholanate
C01921 36 Glycocholate
C06123 36 Hexadecenal
C12144 36 Phytosphingosine
C01292 37 3alpha,7alpha-Dihydroxy-12-oxo-5beta-cholanate
C04483 37 3alpha,12alpha-Dihydroxy-5beta-cholanate
C04643 37 3alpha,12alpha-Dihydroxy-7-oxo-5beta-cholanate
C11637 37 3alpha,12alpha-Dihydroxy-5beta-chol-6-enoate
C04661 38 3alpha,7alpha,12beta-Trihydroxy-5beta-cholanate
C05464 38 Glycodeoxycholate
C05683 38 2-Aminoethylphosphocholate

reactions:
ID generation name

R00002 2 Reduced ferredoxin:dinitrogen oxidoreductase (ATP-hydrolysing)
R00004 2 Pyrophosphate phosphohydrolase
R00009 2 hydrogen-peroxide:hydrogen-peroxide oxidoreductase
R00085 2 ATP diphosphohydrolase
R00086 2 ATP phosphohydrolase (protein-secreting)
R00087 2 ATP pyrophosphohydrolase
R00088 2 ATP aminohydrolase
R00089 2 ATP pyrophosphate-lyase (cyclizing)
R00090 2 NADH:hydrogen-peroxide oxidoreductase
R00093 2 L-glutamate:NAD+ oxidoreductase (transaminating)
R00122 2 ATP pyrophosphohydrolase
R00123 2 ADP aminohydrolase
R00125 2 P1,P4-Bis(5'-nucleosyl)-tetraphosphate nucleotidebisphosphohydrolase
R00126 2 ADP:ATP adenylyltransferase
R00127 2 ATP:AMP phosphotransferase
R00128 2 Adenosine-tetraphosphate phosphohydrolase
R00239 2 ATP:L-glutamate 5-phosphotransferase
R00240 2 ATP:L-glutamate 1-phosphotransferase
R00241 2 ATP:L-glutamate 1-phosphotransferase
R00243 2 L-Glutamate:NAD+ oxidoreductase (deaminating)
R00250 2 L-Glutamate:oxygen oxidoreductase (deaminating)
R00251 2 5-Oxoproline amidohydrolase (ATP-hydrolysing)
R00260 2 L-Glutamate racemase
R00261 2 L-Glutamate 1-carboxy-lyase
R00262 2 L-threo-3-Methylaspartate carboxy-aminomethylmutase
R02235 2 Dihydrofolate:NAD+ oxidoreductase
R02237 2 Tetrahydrofolate:L-glutamate gamma-ligase (ADP-forming)
R03066 2 2-Amino-4-hydroxy-6-hydroxymethyl-7,8-dihydropteridine:4-aminobenzoate2-amino-4-hydroxydihydropteridine-6-methenyltransferase
R05668 2 
R07304 2 5-oxo-L-proline amidohydrolase (ATP-hydrolysing)
R00005 3 Urea-1-carboxylate amidohydrolase
R00067 3 Reduced ferredoxin:dinitrogen oxidoreductase (ATP-hydrolysing)
R00131 3 Urea amidohydrolase
R00132 3 Carbonic acid hydro-lyase
R00136 3 ATP:polyphosphate phosphotransferase
R00138 3 Triphosphate phosphohydrolase
R00143 3 Ammonia:(acceptor) oxidoreductase
R00148 3 
R00149 3 Carbon-dioxide:ammonia ligase(ADP-forming,carbamate-phosphorylating)
R00150 3 ATP:carbamate phosphotransferase
R00153 3 Reduced ferredoxin:dinitrogen oxidoreductase (ATP-hydrolysing)
R00181 3 AMP aminohydrolase
R00182 3 AMP phosphoribohydrolase
R00183 3 Adenosine 5'-monophosphate phosphohydrolase
R00184 3 P1,P4-Bis(5'-adenosyl) tetraphosphate nucleotidohydrolase
R00185 3 ATP:adenosine 5'-phosphotransferase
R00186 3 (S)-Lactate adenylohydrolase
R00187 3 P1,P3-Bis(5'-adenosyl) triphosphate adenylohydrolase
R00188 3 Adenosine 3',5'-bisphosphate 3'(2')-phosphohydrolase
R00190 3 AMP:pyrophosphate phosphoribosyltransferase
R00191 3 Adenosine 3',5'-phosphate 5'-nucleotidohydrolase
R00245 3 L-Glutamate 5-semialdehyde:NAD+ oxidoreductase
R00253 3 L-Glutamate:ammonia ligase (ADP-forming)
R00254 3 
R00256 3 L-Glutamine amidohydrolase
R00264 3 2,5-dioxopentanoate:NADP+ 5-oxidoreductase
R00265 3 2-Oxoglutarate:NADP+ 2-oxidoreductase (CoA-succinylating)
R00268 3 Oxalosuccinate:NADP+ oxidoreductase (decarboxylating)
R00269 3 2-Oxoglutaramate amidohydrolase
R00270 3 
R00272 3 2-Oxoglutarate carboxy-lyase
R00273 3 oxalate:oxygen oxidoreductase
R00275 3 Superoxide:superoxide oxidoreductase
R00276 3 Carbon-monoxide:oxygen oxidoreductase
R00279 3 D-Glutamate(D-aspartate):oxygen oxidoreductase (deaminating)
R00519 3 Formate:NAD+ oxidoreductase
R00579 3 L-Glutamine racemase
R00700 3 Hydrogen:NAD+ oxidoreductase
R00707 3 L-1-Pyrroline-5-carboxylate:NAD+ oxidoreductase
R00709 3 Isocitrate:NAD+ oxidoreductase (decarboxylating)
R00719 3 ITP diphosphohydrolase
R00720 3 Inosine 5'-triphosphate pyrophosphohydrolase
R00722 3 ATP:nucleoside-diphosphate phosphatransferase
R00723 3 Inosine 5'-tetraphosphate phosphohydrolase
R00936 3 5,6,7,8-Tetrahydrofolate:NAD+ oxidoreductase
R00937 3 5,6,7,8-Tetrahydrofolate:NAD+ oxidoreductase
R00961 3 IDP diphosphohydrolase
R01579 3 D-Glutamine amidohydrolase
R01583 3 D-Glutamate hydro-lyase (cyclizing)
R01648 3 4-Aminobutanoate:2-oxoglutarate aminotransferase
R01860 3 4-Aminobenzoate carboxy-lyase
R02549 3 4-aminobutanal:NAD+ 1-oxidoreductase
R02561 3 4-aminobenzoate,NADH:oxygen oxidoreductase (1-hydroxylating,decarboxylating)
R03067 3 2-Amino-4-hydroxy-6-hydroxymethyl-7,8-dihydropteridine-diphosphate:4-aminobenzoate2-amino-4-hydroxydihydropteridine-6-methenyltransferase
R03313 3 L-Glutamate-5-semialdehyde:NADP+ 5-oxidoreductase (phosphorylationg)
R03503 3 ATP:2-amino-4-hydroxy-6-hydroxymethyl-7,8-dihydropteridine6'-pyrophosphotransferase
R03696 3 L-threo-3-Methylaspartate ammonia-lyase
R04269 3 
R04295 3 (S)-4-Amino-5-oxopentanoate:NADP+ 5-oxidoreductase(phosphorylationg)
R05280 3 
R05669 3 
R05746 3 phosphonate:NAD+ oxidoreductase
R07171 3 NADH:oxygen oxidoreductase
R07316 3 carbamate hydro-lyase
R07419 3 4-(Glutamylamino)butanoate amidohydrolase
R00023 4 NADH:hyponitrite oxidoreductase
R00405 4 Succinate:CoA ligase (ADP-forming)
R00407 4 Succinyl-CoA hydrolase
R00466 4 Glyoxylate:oxygen oxidoreductase
R00479 4 Isocitrate glyoxylate-lyase
R00518 4 ATP:formate phosphotransferase
R00521 4 Formyl-CoA hydrolase
R00522 4 Oxalate carboxy-lyase
R00524 4 Formamide amidohydrolase
R00525 4 N-Formyl-L-glutamate amidohydrolase
R00575 4 Carbon-dioxide:L-glutamine amido-ligase (ADP-forming,carbamate-phosphorylating)
R00604 4 Formaldehyde:NAD+ oxidoreductase
R00667 4 L-Ornithine:2-oxo-acid aminotransferase
R00713 4 Succinate-semialdehyde:NAD+ oxidoreductase
R00727 4 Succinate:CoA ligase (GDP-forming)
R00774 4 Urea:carbon-dioxide ligase (ADP-forming)
R00778 4 Urea hydro-lyase
R00793 4 Hydroxylamine:oxygen oxidoreductase
R00822 4 Protocatechuate carboxy-lyase
R00833 4 (R)-2-Methyl-3-oxopropanoyl-CoA CoA-carbonylmutase
R00941 4 10-formyltetrahydrofolate:NADP+ oxidoreductase
R00942 4 Tetrahydrofolate:L-glutamate gamma-ligase (ADP-forming)
R00943 4 Formate:tetrahydrofolate ligase (ADP-forming)
R00944 4 10-Formyltetrahydrofolate amidohydrolase
R00990 4 2-Aminobenzoate carboxy-lyase
R00995 4 
R01049 4 ATP:D-ribose-5-phosphate pyrophosphotransferase
R01050 4 ATP:D-ribose-5-phosphate 1-phosphotransferase
R01051 4 ATP:D-ribose 5-phosphotransferase
R01052 4 ADP:D-ribose-5-phosphate adenylyltransferase
R01053 4 Ribose-5-phosphate:ammonia ligase (ADP-forming)
R01054 4 ADPribose ribophosphohydrolase
R01056 4 D-Ribose-5-phosphate ketol-isomerase
R01057 4 D-Ribose 1,5-phosphomutase
R01071 4 1-(5-Phospho-D-ribosyl)-ATP:pyrophosphate phosphoribosyl-transferase
R01072 4 5-Phosphoribosylamine:pyrophosphate phosphoribosyltransferase(glutamate-amidating)
R01126 4 Inosine 5'-monophosphate phosphohydrolase
R01127 4 IMP 1,2-hydrolase (decyclizing)
R01128 4 5'-Inosinate phosphoribohydrolase
R01130 4 IMP:NAD+ oxidoreductase
R01131 4 ATP:inosine 5'-phosphotransferase
R01132 4 IMP:pyrophosphate phosphoribosyltransferase
R01134 4 NADH:guanosine-5'-phosphate oxidoreductase(deaminating)
R01151 4 Putrescine:oxygen oxidoreductase (deaminating)
R01155 4 putrescine:2-oxoglutarate aminotransferase
R01244 4 Adenine aminohydrolase
R01245 4 Adenosine ribohydrolase
R01248 4 L-Proline:NAD+ 5-oxidoreductase
R01296 4 4-hydroxybenzoate,NAD(P)H:oxygen oxidoreductase (3-hydroxylating)
R01324 4 Citrate hydro-lyase
R01395 4 ATP:carbamate phosphotransferase
R01400 4 
R01558 4 Oxalate:CoA ligase (AMP-forming)
R01559 4 Succinyl-CoA:oxalate CoA-transferase
R01560 4 Adenosine aminohydrolase
R01561 4 Adenosine:orthophosphate ribosyltransferase
R01562 4 3'-Adenosine monophosphate phosphohydrolase
R01627 4 3-Dehydroshikimate hydro-lyase
R01628 4 3-hydroxybenzoate,NADPH:oxygen oxidoreductase (4-hydroxylating)
R01629 4 
R01631 4 Protocatechuate:oxygen 3,4-oxidoreductase (decyclizing)
R01632 4 Protocatechuate:oxygen 4,5-oxidoreductase (decyclizing)
R01633 4 (3S,4R)-3,4-dihydroxycyclohexa-1,5-diene-1,4-dicarboxylate:NAD+oxidoreductase
R01634 4 3,4-Dihydroxyphthalate carboxy-lyase
R01635 4 4,5-Dihydroxyphthalate carboxy-lyase
R01644 4 4-Hydroxybutanoate:NAD+ oxidoreductase
R01849 4 Reduced ferredoxin:dinitrogen oxidoreductase (ATP-hydrolysing)
R01899 4 Isocitrate:NADP+ oxidoreductase (decarboxylating)
R01900 4 Isocitrate hydro-lyase
R01990 4 4-Guanidinobutanoate amidinohydrolase
R02238 4 Formate:dihydrofolate ligase (ADP-forming)
R02272 4 (S)-4-Amino-5-oxopentanoate 4,5-aminomutase
R02278 4 2-Dehydro-3-deoxy-L-arabinonate hydro-lyase
R02279 4 5-Dehydro-4-deoxy-D-glucarate hydro-lyase (decarboxylating)
R02280 4 1-Pyrroline-4-hydroxy-2-carboxylate aminohydrolase (decyclizing)
R02504 4 Trimetaphosphate hydrolase
R03314 4 
R03546 4 Cyanate C-N-lyase
R03693 4 (S)-2-Methylmalate hydro-lyase
R03694 4 
R03695 4 
R04782 4 Reduced ferredoxin:dinitrogen oxidoreductase (ATP-hydrolysing)
R04875 4 
R05482 4 
R05562 4 Biuret amidohydrolase
R05563 4 Biuret amidohydrolase
R05695 4 Nucleoside:oxygen 5'-oxidoreductase (H2O2-forming)
R05696 4 
R06836 4 Ribose 1,5-biphosphokinase
R06852 4 
R07173 4 hydroxylamine:acceptor oxidoreductase
R07315 4 carbamate hydro-lyase
R07408 4 
R07417 4 
R00013 5 Glyoxylate carboxy-lyase (dimerizing)
R00018 5 Putrescine:putrescine 4-aminobutyltransferase (ammonia-forming)
R00036 5 5-Aminolevulinate hydro-lyase(adding 5-aminolevulinate andcyclizing)
R00055 5 Nucleoside:oxygen 5'-oxidoreductase
R00058 5 1,2-Benzenediol:oxygen oxidoreductase
R00069 5 
R00080 5 Catechol:oxygen oxidoreductase (dimerizing)
R00325 5 (3S)-citramalate pyruvate-lyase
R00328 5 GDP phosphohydrolase
R00332 5 ATP:(d)GMP phosphotransferase
R00351 5 Citrate oxaloacetate-lyase ((pro-3S)-CH2COO- -> acetyl-CoA)
R00352 5 ATP:citrate oxaloacetate-lyase ((pro-3S)-CH2COO- ->acetyl-CoA)(ATP-dephosphorylating)
R00362 5 Citrate oxaloacetate-lyase ((pro-3S)-CH2COO- -->acetate)
R00365 5 glycine:NAD+ oxidoreductase (deaminating)
R00366 5 Aminoacetic acid:oxygen oxidoreductase (deaminating)
R00372 5 Glycine:2-oxoglutarate aminotransferase
R00402 5 succinate:NAD+ oxidoreductase
R00411 5 N-succinyl-L-glutamate amidohydrolase
R00426 5 Guanosine 5'-triphosphate pyrophosphohydrolase
R00468 5 Glyoxylate:NADP+ oxidoreductase (CoA-oxalylating)
R00469 5 Ureidoglycolate amidohydrolase (decarboxylating)
R00474 5 2-Hydroxy-3-oxoadipate glyoxylate-lyase (carboxylating)
R00475 5 (S)-2-Hydroxy-acid:oxygen 2-oxidoreductase
R00551 5 L-Arginine amidinohydrolase
R00602 5 Hydorogen-peroxide:hydrogen-peroxide oxidoreductase
R00605 5 methanol:NAD+ oxidoreductase
R00606 5 Methylamine:(acceptor) oxidoreductase (deaminating)
R00608 5 Methanol:oxygen oxidereductase
R00614 5 Formaldehyde:formaldehyde oxidoreductase
R00665 5 L-Citrulline N5-carbamoyldihydrolase
R00668 5 L-Ornithine(L-lysine):2-oxoglutarate omega-aminotransferase
R00670 5 L-Ornithine carboxy-lyase
R00671 5 L-Ornithine ammonia-lyase(cyclizing)
R00672 5 L-Ornithine racemase
R00717 5 Glycolate:NAD+ oxidoreductase
R00776 5 (-)-Ureidoglycolate urea-lyase
R00787 5 ammonium-hydroxide:NADP+ oxidoreductase
R00794 5 NADH:nitrate oxidoreductase
R00800 5 
R00812 5 cis-1,2-dihydrobenzene-1,2-diol:NAD+ oxidoreductase
R00813 5 cis-1,2-dihydroxycyclohexa-3,5-diene-1-carboxylate:NAD+oxidoreductase
R00814 5 trans-1,2-dihydrobenzene-1,2-diol:NADP+ oxidoreductase
R00815 5 phenol,NADPH:oxogen oxidoreductase (2-hydroxylating)
R00816 5 Catechol:oxygen 2,3-oxidoreductase(decyclizing)
R00817 5 Catechol:oxygen 1,2-oxidoreductase(decyclizing)
R00818 5 salicylate,NADH:oxygen oxidoreductase (1-hydroxylating,decarboxylating)
R00819 5 Benzoate,NADH:oxygen oxidoreductase (1,2-hydroxylating,decarboxylating)
R00820 5 1,6-dihydroxycyclohexa-2,4-diene-1-carboxylate:NAD+ oxidoreductase(decarboxylating)
R00821 5 2,3-Dihydroxybenzoate carboxy-lyase
R00823 5 Anthranilate,NADH:oxygen oxidoreductase (1,2-hydroxylating,deaminating, decarboxylating)
R00828 5 2-nitrophenol,NADPH:oxygen 2-oxidoreductase (2-hydroxylating,nitrite-forming)
R00830 5 Succinyl-CoA:glycine C-succinyl-transferase(decarboxylating)
R00979 5 ATP:anthranilate N-adenylyltransferase
R00980 5 Anthranilate,NADPH:oxygen oxidoreductase (3-hydroxylating,deaminating)
R00982 5 Anthranilate:CoA ligase (AMP-forming)
R00983 5 2,3-Dihydroxyindole:oxygen 2,3-oxidoreductase (decyclizing)
R00988 5 N-Formylanthranilate amidohydrolase
R00994 5 
R00996 5 L-threonine ammonia-lyase
R00997 5 1-Aminocyclopropane-1-carboxylate endolyase (deaminating)
R00999 5 O-Succinyl-L-homoserine succinate-lyase (adding cysteine)
R01000 5 2-Hydroxybutyrate:NAD+ oxidoreductase
R01073 5 N-(5-Phospho-D-ribosyl)anthranilate:pyrophosphatephosphoribosyl-transferase
R01079 5 D-Ribose:NADP+ 1-oxidoreductase
R01081 5 D-Ribose ketol-isomerase
R01152 5 N-Carbamoylputrescine amidohydrolase
R01157 5 Agmatine amidinohydrolase
R01227 5 Guanosine 5'-monophosphate phosphohydrolase
R01228 5 ATP:inosine 5'-phosphotransferase
R01229 5 GMP:pyrophosphate phosphoribosyltransferase
R01230 5 Xanthosine-5'-phosphate:ammonia ligase (AMP-forming)
R01231 5 Xanthosine-5'-phosphate:L-glutamine amido-ligase (AMP-forming)
R01234 5 Guanosine 3',5'-cyclic phosphate 5'-nucleotidohydrolase
R01238 5 4-Hydroxybenzoate carboxy-lyase
R01246 5 L-proline:NAD+ 2-oxidoreductase
R01252 5 L-Proline,2-oxoglutarate:oxygen oxidoreductase (4-hydroxylating)
R01255 5 L-Proline racemase
R01293 5 4-hydroxybenzaldehyde:NAD+ oxidoreductase
R01295 5 benzoate,NADPH:oxygen oxidoreductase(4-hydroxylating)
R01297 5 4-hydroxybenzoate,NADH:oxygen oxidoreductase (1-hydroxylating,decarboxylating)
R01300 5 4-Hydroxybenzoate:CoA ligase (AMP-forming)
R01301 5 4-Hydroxybenzoyl-CoA hydrolase
R01305 5 2,4'-Dihydroxyacetophenone oxidoreductase (C-C-bond-cleaving)
R01322 5 Citrate:CoA ligase (ADP-forming)
R01325 5 Citrate hydro-lyase
R01398 5 Carbamoyl-phosphate:L-ornithine carbamoyltransferase
R01399 5 Carbamoyl-phosphate:putrescine carbamoyltransferase
R01408 5 Formamide hydro-lyase
R01523 5 ATP:D-ribulose-5-phosphate 1-phosphotransferase
R01524 5 D-Ribitol-5-phosphate:NAD+ 2-oxidoreductase
R01526 5 ATP:D-ribulose 5-phosphotransferase
R01528 5 6-Phospho-D-gluconate:NADP+ 2-oxidoreductase (decarboxylating)
R01529 5 D-Ribulose-5-phosphate 3-epimerase
R01530 5 D-Arabinose-5-phosphate ketol-isomerase
R01653 5 
R01654 5 10-Formyltetrahydrofolate:L-glutamate ligase (ADP-forming)
R01655 5 5,10-Methenyltetrahydrofolate 5-hydrolase(decyclizing)
R01768 5 Xanthine:NAD+ oxidoreductase
R01769 5 Hypoxanthine:oxygen oxidoreductase
R01770 5 Inosine ribohydrolase
R01784 5 2-Dehydro-3-deoxy-L-pentanoate glycolaldehyde
R01863 5 inosine:orthophosphate ribosyltransferase
R01885 5 
R01908 5 Oxalyl-CoA carboxy-lyase
R01989 5 L-Arginine:glycine amidinotransferase
R02142 5 XMP:pyrophosphate phosphoribosyltransferase
R02243 5 cis-Aconitate carboxy-lyase
R02244 5 trans-Aconitate delta2-delta3-isomerase
R02270 5 Succinyl-CoA:glycine C-succinyl-transferase(decarboxylating)
R02285 5 N-Formimino-L-glutamate formiminohydrolase
R02286 5 N-Formimino-L-glutamate iminohydrolase
R02299 5 alpha-D-Ribose 1-phosphate 1,6-phosphomutase
R02363 5 Hydroquinone:oxygen oxidoreductase
R02489 5 Gentisate carboxy-lyase
R02522 5 L-Arabinonate hydro-lyase
R02589 5 3-hydroxybenzoate,NADH:oxygen oxidoreductase (6-hydroxylating)
R02719 5 Xanthosine 5'-phosphate phosphohydrolase
R02720 5 XTP pyrophosphohydrolase
R02752 5 D-Glucarate hydro-lyase
R02754 5 5-Dehydro-4-deoxy-D-glucarate tartronate-semialdehyde-lyase
R02765 5 (R)-2-Methyl-3-oxopropanoyl-CoA 2-epimerase
R02802 5 Reduced ferredoxin:dinitrogen oxidoreductase (ATP-hydrolysing)
R03084 5 3-Dehydroquinate hydro-lyase
R03154 5 Succinyl-CoA:citramalate CoA-transferase
R03177 5 4-Guanidinobutanal:NAD+ 1-oxidoreductase
R03180 5 4-Guanidinobutanamide amidohydrolase
R03189 5 5-Formyltetrahydrofolate:L-glutamate N-formiminotransferase
R03307 5 2-Carboxy-2,5-dihydro-5-oxofuran-2-acetate lyase (decyclizing)
R03308 5 3-Carboxy-2,5-dihydro-5-oxofuran-2-acetate lyase (decyclizing)
R03381 5 3-Oxopropanoate:NAD+ oxidoreductase (decarboxylating,CoA-acetylat
