# Supplementary material for: Local and global modes of drug action in biochemical networks
Source: BMC Chem Biol. 2009 Apr 7;9:4. doi: 10.1186/1472-6769-9-4 (PMC2670818; doi:10.1186/1472-6769-9-4)
Supplement: Additional File 3 — Full set of metabolic drug scopes. This archive contains the full set of metabolic drug scopes for 276 drugs from the DrugBank database and four metabolic networks. Individual files in the archive are named according to the following nomenclature: DrugBank accession number of the drug, followed by "_hsa" for human or "_ref" for reference network, followed by "_i" for irreversible or "_r" for reversible network. [file 1472-6769-9-4-S3.zip › aprd00081_hsa_i.txt]

Expansion curve 
seeds: Oxygen H2O ATP Adenosine ADP AMP Pyrophosphate Orthophosphate IMP NAD+ Xanthosine 5'-phosphate NADH H+
not identified: C00201 C00046 C02520 C00911 


 

compounds:
ID generation name

C00001 1 H2O
C00002 1 ATP
C00003 1 NAD+
C00004 1 NADH
C00007 1 Oxygen
C00008 1 ADP
C00009 1 Orthophosphate
C00013 1 Pyrophosphate
C00020 1 AMP
C00080 1 H+
C00130 1 IMP
C00212 1 Adenosine
C00655 1 Xanthosine 5'-phosphate
C00006 2 NADP+
C00014 2 NH3
C00027 2 H2O2
C00054 2 Adenosine 3',5'-bisphosphate
C00119 2 5-Phospho-alpha-D-ribose 1-diphosphate
C00147 2 Adenine
C00153 2 Nicotinamide
C00262 2 Hypoxanthine
C00294 2 Inosine
C00301 2 ADP-ribose
C00385 2 Xanthine
C00455 2 Nicotinamide D-ribonucleotide
C00575 2 3',5'-Cyclic AMP
C00620 2 alpha-D-Ribose 1-phosphate
C01762 2 Xanthosine
C04307 2 P1,P2-Bis(5'-adenosyl) triphosphate
C04734 2 1-(5'-Phosphoribosyl)-5-formamido-4-imidazolecarboxamide
C00005 3 NADPH
C00117 3 D-Ribose 5-phosphate
C00366 3 Urate
C00704 3 O2.-
C02739 3 Phosphoribosyl-ATP
C03150 3 N-Ribosylnicotinamide
C03246 3 ADPribose 2'-phosphate
C03736 3 alpha-D-Ribose 5-phosphate
C00121 4 D-Ribose
C00199 4 D-Ribulose 5-phosphate
C00231 5 D-Xylulose 5-phosphate
C00118 6 (2R)-2-Hydroxy-3-(phosphonooxy)-propanal
C00281 6 Sedoheptulose 7-phosphate
C05382 6 D-Sedoheptulose 7-phosphate
C00085 7 D-Fructose 6-phosphate
C00111 7 Glycerone phosphate
C00236 7 3-Phospho-D-glyceroyl phosphate
C00279 7 D-Erythrose 4-phosphate
C00447 7 Sedoheptulose 1,7-bisphosphate
C00092 8 D-Glucose 6-phosphate
C00093 8 sn-Glycerol 3-phosphate
C00095 8 D-Fructose
C00184 8 Glycerone
C00197 8 3-Phospho-D-glycerate
C00275 8 D-Mannose 6-phosphate
C00352 8 D-Glucosamine 6-phosphate
C00354 8 D-Fructose 1,6-bisphosphate
C00665 8 beta-D-Fructose 2,6-bisphosphate
C01159 8 2,3-Bisphospho-D-glycerate
C05345 8 beta-D-Fructose 6-phosphate
C05378 8 beta-D-Fructose 1,6-bisphosphate
C00031 9 D-Glucose
C00631 9 2-Phospho-D-glycerate
C00636 9 D-Mannose 1-phosphate
C00668 9 alpha-D-Glucose 6-phosphate
C00794 9 D-Sorbitol
C01094 9 D-Fructose 1-phosphate
C01172 9 beta-D-Glucose 6-phosphate
C01177 9 Inositol 1-phosphate
C01236 9 D-Glucono-1,5-lactone 6-phosphate
C02336 9 beta-D-Fructose
C03232 9 3-Phosphonooxypyruvate
C04006 9 1D-myo-Inositol 3-phosphate
C00074 10 Phosphoenolpyruvate
C00103 10 D-Glucose 1-phosphate
C00137 10 myo-Inositol
C00221 10 beta-D-Glucose
C00267 10 alpha-D-Glucose
C00345 10 6-Phospho-D-gluconate
C00577 10 D-Glyceraldehyde
C00597 10 3-Phosphoglycerate
C01096 10 Sorbitol 6-phosphate
C04299 10 D-myo-Inositol 1,2-cyclic phosphate
C00011 11 CO2
C00022 11 Pyruvate
C00116 11 Glycerol
C00191 11 D-Glucuronate
C00198 11 D-Glucono-1,5-lactone
C00258 11 D-Glycerate
C15585 11 myo-Inositol phosphate
C00065 12 L-Serine
C00133 12 D-Alanine
C00149 12 (S)-Malate
C00168 12 Hydroxypyruvate
C00169 12 Carbamoyl phosphate
C00186 12 (S)-Lactate
C00256 12 (R)-Lactate
C00900 12 2-Acetolactate
C01225 12 sn-glycero-3-Phospho-1-inositol
C01353 12 Carbonic acid
C06010 12 (S)-2-Acetolactate
C00033 13 Acetate
C00036 13 Oxaloacetate
C00041 13 L-Alanine
C00122 13 Fumarate
C00357 13 N-Acetyl-D-glucosamine 6-phosphate
C01146 13 2-Hydroxy-3-oxopropanoate
C02218 13 2-Aminoacrylate
C05993 13 Acetyl adenylate
C00084 14 Acetaldehyde
C00140 14 N-Acetyl-D-glucosamine
C00158 14 Citrate
C00288 14 HCO3-
C03794 14 N6-(1,2-Dicarboxyethyl)-AMP
C04256 14 N-Acetyl-D-glucosamine 1-phosphate
C00164 15 Acetoacetate
C00311 15 Isocitrate
C00417 15 cis-Aconitate
C00418 15 (R)-Mevalonate
C00469 15 Ethanol
C00645 15 N-Acetyl-D-mannosamine
C00673 15 2-Deoxy-D-ribose 5-phosphate
C00026 16 2-Oxoglutarate
C00270 16 N-Acetylneuraminate
C01089 16 (R)-3-Hydroxybutanoate
C01107 16 (R)-5-Phosphomevalonate
C01801 16 Deoxyribose
C04257 16 N-Acetyl-D-mannosamine 6-phosphate
C05379 16 Oxalosuccinate
C00025 17 L-Glutamate
C01143 17 (R)-5-Diphosphomevalonate
C06241 17 N-Acetylneuraminate 9-phosphate
C00049 18 L-Aspartate
C00064 18 L-Glutamine
C00129 18 Isopentenyl diphosphate
C00334 18 4-Aminobutanoate
C00624 18 N-Acetyl-L-glutamate
C01005 18 O-Phospho-L-serine
C01165 18 L-Glutamate 5-semialdehyde
C02238 18 5-Oxo-L-proline
C03287 18 L-Glutamyl 5-phosphate
C03912 18 (S)-1-Pyrroline-5-carboxylate
C00077 19 L-Ornithine
C00099 19 beta-Alanine
C00144 19 GMP
C00148 19 L-Proline
C00152 19 L-Asparagine
C00232 19 Succinate semialdehyde
C00235 19 Dimethylallyl diphosphate
C00438 19 N-Carbamoyl-L-aspartate
C03090 19 5-Phosphoribosylamine
C00035 20 GDP
C00042 20 Succinate
C00134 20 Putrescine
C00222 20 3-Oxopropanoate
C00242 20 Guanine
C00327 20 L-Citrulline
C00337 20 (S)-Dihydroorotate
C00341 20 Geranyl diphosphate
C00387 20 Guanosine
C01157 20 trans-4-Hydroxy-L-proline
C02642 20 3-Ureidopropionate
C00044 21 GTP
C00096 21 GDP-mannose
C00295 21 Orotate
C00429 21 5,6-Dihydrouracil
C00448 21 trans,trans-Farnesyl diphosphate
C00555 21 4-Aminobutanal
C02714 21 N-Acetylputrescine
C03406 21 N-(L-Arginino)succinate
C00058 22 Formate
C00062 22 L-Arginine
C00106 22 Uracil
C00353 22 Geranylgeranyl diphosphate
C00751 22 Squalene
C00942 22 3',5'-Cyclic GMP
C01103 22 Orotidine 5'-phosphate
C01222 22 GDP-4-dehydro-6-deoxy-D-mannose
C03428 22 Presqualene diphosphate
C04895 22 2-Amino-4-hydroxy-6-(erythro-1,2,3-trihydroxypropyl)dihydropteridinetriphosphate
C05922 22 Formamidopyrimidine nucleoside triphosphate
C05936 22 N4-Acetylaminobutanal
C00086 23 Urea
C00105 23 UMP
C00179 23 Agmatine
C00299 23 Uridine
C00325 23 GDP-L-fucose
C00533 23 Nitric oxide
C00536 23 Triphosphate
C01035 23 4-Guanidinobutanoate
C01054 23 (S)-2,3-Epoxysqualene
C01201 23 N(omega)-(ADP-D-ribosyl)-L-arginine
C02946 23 4-Acetamidobutanoate
C03684 23 6-Pyruvoyltetrahydropterin
C04874 23 2-Amino-4-hydroxy-6-(D-erythro-1,2,3-trihydroxypropyl)-7,8-dihydropteridine
C05923 23 2,5-Diaminopyrimidine nucleoside triphosphate
C05933 23 N-(omega)-Hydroxyarginine
C14830 23 GDP-4-keto-6-L-deoxygalactose
C00015 24 UDP
C01724 24 Lanosterol
C02985 24 L-Fucose 1-phosphate
C04244 24 6-Lactoyl-5,6,7,8-tetrahydropterin
C06148 24 2,5-Diamino-6-(5'-triphosphoryl-3',4'-trihydroxy-2'-oxopentyl)-amino-4-oxopyrimidine
C00043 25 UDP-N-acetyl-D-glucosamine
C00075 25 UTP
C00272 25 Tetrahydrobiopterin
C05108 25 14-Demethyllanosterol
C11455 25 4,4-Dimethyl-5alpha-cholesta-8,14,24-trien-3beta-ol
C00029 26 UDP-glucose
C00063 26 CTP
C00268 26 Dihydrobiopterin
C01170 26 UDP-N-acetyl-D-mannosamine
C04501 26 N-Acetyl-alpha-D-glucosamine 1-phosphate
C05437 26 Zymosterol
C00052 27 UDP-D-galactose
C00112 27 CDP
C00128 27 CMP-N-acetylneuraminate
C00167 27 UDP-glucuronate
C05439 27 5alpha-Cholesta-7,24-dien-3beta-ol
C00055 28 CMP
C00190 28 UDP-D-xylose
C00243 28 Lactose
C00446 28 alpha-D-Galactose 1-phosphate
C00611 28 N-Acetyllactosamine
C00124 29 D-Galactose
C00475 29 Cytidine
C04886 29 alpha-N-Acetylneuraminyl-2,6-beta-D-galactosyl-1,4-N-acetyl-beta-D-glucosamine
C05396 29 Lactose 6-phosphate
C01235 30 1-alpha-D-Galactosyl-myo-inositol
C01697 30 Galactitol
C05399 30 Melibiitol
C05401 30 3-beta-D-Galactosyl-sn-glycerol
C01582 31 Galactose
C00249 41 Hexadecanoic acid
C02934 41 3-Dehydrosphinganine
C00836 42 Sphinganine
C01120 43 Sphinganine 1-phosphate
C00346 44 Ethanolamine phosphate
C00517 44 Hexadecanal
C00189 45 Ethanolamine
C00570 45 CDP-ethanolamine

reactions:
ID generation name

R00004 2 Pyrophosphate phosphohydrolase
R00009 2 hydrogen-peroxide:hydrogen-peroxide oxidoreductase
R00085 2 ATP diphosphohydrolase
R00086 2 ATP phosphohydrolase (protein-secreting)
R00089 2 ATP pyrophosphate-lyase (cyclizing)
R00102 2 NAD+ glycohydrolase
R00103 2 NAD+ phosphohydrolase
R00104 2 ATP:NAD+ 2'-phosphotransferase
R00122 2 ATP pyrophosphohydrolase
R00127 2 ATP:AMP phosphotransferase
R00137 2 ATP:nicotinamide-nucleotide adenylyltransferase
R00181 2 AMP aminohydrolase
R00183 2 Adenosine 5'-monophosphate phosphohydrolase
R00185 2 ATP:adenosine 5'-phosphotransferase
R00186 2 (S)-Lactate adenylohydrolase
R00188 2 Adenosine 3',5'-bisphosphate 3'(2')-phosphohydrolase
R00190 2 AMP:pyrophosphate phosphoribosyltransferase
R01126 2 Inosine 5'-monophosphate phosphohydrolase
R01127 2 IMP 1,2-hydrolase (decyclizing)
R01130 2 IMP:NAD+ oxidoreductase
R01132 2 IMP:pyrophosphate phosphoribosyltransferase
R01560 2 Adenosine aminohydrolase
R01561 2 Adenosine:orthophosphate ribosyltransferase
R02142 2 XMP:pyrophosphate phosphoribosyltransferase
R02719 2 Xanthosine 5'-phosphate phosphohydrolase
R00112 3 NADPH:NAD+ oxidoreductase (B-specific)
R00119 3 NADP+ glycohydrolase
R00191 3 Adenosine 3',5'-phosphate 5'-nucleotidohydrolase
R00275 3 Superoxide:superoxide oxidoreductase
R01049 3 ATP:D-ribose-5-phosphate pyrophosphotransferase
R01054 3 ADPribose ribophosphohydrolase
R01057 3 D-Ribose 1,5-phosphomutase
R01071 3 1-(5-Phospho-D-ribosyl)-ATP:pyrophosphate phosphoribosyl-transferase
R01271 3 Nicotinamide-nucleotide:pyrophosphatephospho-alpha-D-ribosyltransferase
R01768 3 Xanthine:NAD+ oxidoreductase
R01769 3 Hypoxanthine:oxygen oxidoreductase
R01863 3 inosine:orthophosphate ribosyltransferase
R02103 3 xanthine:NAD+ oxidoreductase
R02107 3 Xanthine:oxygen oxidoreductase
R02294 3 N-Ribosylnicotinamide:orthophosphate ribosyltransferase
R02297 3 Xanthosine:orthophosphate ribosyltransferase
R02299 3 alpha-D-Ribose 1-phosphate 1,6-phosphomutase
R02323 3 Nicotinamide ribonucleotide phosphohydrolase
R01051 4 ATP:D-ribose 5-phosphotransferase
R01056 4 D-Ribose-5-phosphate ketol-isomerase
R01529 5 D-Ribulose-5-phosphate 3-epimerase
R01641 6 Sedoheptulose-7-phosphate:D-glyceraldehyde-3-phosphateglycolaldehyde transferase
R07246 6 sedoheptulose-7-phosphate:D-glyceraldehyde-3-phosphateglycolaldehydetransferase
R01015 7 D-Glyceraldehyde-3-phosphate ketol-isomerase
R01061 7 D-Glyceraldehyde-3-phosphate:NAD+ oxidoreductase(phosphorylating)
R01063 7 D-Glyceraldehyde-3-phosphate:NADP+ oxidoreductase(phosphorylating)
R01827 7 Sedoheptulose-7-phosphate:D-glyceraldehyde-3-phosphateglyceronetransferase
R01843 7 ATP:Sedoheptulose 7-phosphate 1-phosphotransferase
R07378 7 sedoheptulose-7-phosphate:D-glyceraldehyde-3-phosphateglyceronetransferase
R00756 8 ATP:D-fructose-6-phosphate 1-phosphotransferase
R00760 8 ATP:D-fructose 6-phosphotransferase
R00763 8 D-Fructose-2,6-bisphosphate 2-phosphohydrolase
R00765 8 D-Glucosamine-6-phosphate ketol-isomerase(deaminating)
R00771 8 D-Glucose-6-phosphate ketol-isomerase
R00772 8 D-Mannose-6-phosphate ketol-isomerase
R00842 8 sn-Glycerol-3-phosphate:NAD+ 2-oxidoreductase
R01010 8 Glycerone phosphate phosphohydrolase (alkaline optimum)
R01067 8 D-Fructose 6-phosphate:D-glyceraldehyde-3-phosphate glycolaldehydetransferase
R01068 8 D-Fructose-1,6-bisphosphate D-glyceraldehyde-3-phosphate-lyase
R01070 8 beta-D-fructose 1,6-bisphosphate D-glyceraldehyde-3-phosphate-lyase
R01512 8 ATP:3-phospho-D-glycerate 1-phosphotransferase
R01515 8 3-Phospho-D-glyceroyl phosphate phosphohydrolase
R01662 8 3-Phospho-D-glyceroyl phosphate 2,3-phosphomutase
R01829 8 Sedoheptulose 1,7-bisphosphate D-glyceraldehyde-3-phosphate-lyase
R01830 8 beta-D-Fructose 6-phosphate:D-glyceraldehyde-3-phosphateglycolaldehyde transferase
R01845 8 Sedoheptulose 1,7-bisphosphate 1-phosphohydrolase
R00299 9 ATP:D-glucose 6-phosphotransferase
R00303 9 D-Glucose-6-phosphate phosphohydrolase
R00762 9 D-Fructose-1,6-bisphosphate 1-phosphohydrolase
R00835 9 D-Glucose-6-phosphate:NADP+ 1-oxoreductase
R00840 9 1L-myo-Inositol-1-phosphate lyase (isomerizing)
R00866 9 ATP:D-fructose 1-phosphotransferase
R00867 9 ATP:D-fructose 6-phosphotransferase
R00875 9 D-Glucitol:NAD+ 2-oxidoreductase
R01011 9 ATP:glycerone phosphotransferase
R01513 9 3-Phospho-D-glycerate:NAD+ 2-oxidoreductase
R01516 9 3-Phospho-D-glycerate 1,2-phosphomutase
R01518 9 2-Phospho-D-glycerate 2,3-phosphomutase
R01818 9 D-Mannose 6-phosphate 1,6-phosphomutase
R01819 9 D-Mannose-6-phosphate ketol-isomerase
R02731 9 D-Fructose-2,6-bisphosphate 2-phosphohydrolase
R02732 9 ATP:D-fructose-6-phosphate 2-phosphotransferase
R02740 9 alpha-D-Glucose 6-phosphate ketol-isomerase
R03321 9 beta-D-Glucose 6-phosphate ketol-isomerase
R03920 9 ATP:D-fructose 6-phosphotransferase
R04779 9 ATP:D-fructose-6-phosphate 1-phosphotransferase
R04780 9 beta-D-Fructose 1,6-bisphosphate 1-phosphohydrolase
R05804 9 ADP:D-glucose 6-phosphotransferase
R07324 9 1D-myo-inositol-3-phosphate lyase (isomerizing)
R00658 10 2-Phospho-D-glucerate hydro-lyase
R00959 10 alpha-D-Glucose 1-phosphate 1,6-phosphomutase
R01185 10 myo-Inositol 1-phosphate phosphahydrolase
R01187 10 1D-myo-Inositol 3-phosphate phosphahydrolase
R01600 10 ATP:D-glucose 6-phosphotransferase
R01786 10 ATP:D-glucose 6-phosphotransferase
R01787 10 alpha-D-Glucose:NADP+ 1-oxidoreductase
R01788 10 alpha-D-Glucose 6-phosphate phosphohydrolase
R02035 10 6-Phospho-D-glucono-1,5-lactone lactonohydrolase
R02568 10 D-Fructose 1-phosphate D-glyceraldehyde-3-phosphate-lyase
R02607 10 3-Phosphoglycerate:NAD+ 2-oxidoreductase
R02736 10 beta-D-Glucose-6-phosphate:NADP+ 1-oxoreductase
R02739 10 alpha-D-Glucose 6-phosphate ketol-isomerase
R02865 10 ATP:D-hexose 6-phosphotransferase
R03333 10 1D-myo-Inositol-1,2-cyclic-phosphate 2-inositolphosphohydrolase
R00200 11 ATP:pyruvate O2-phosphotransferase
R01036 11 Glycerol:NAD+ oxidoreductase
R01184 11 myo-Inositol:oxygen oxidoreductase
R01520 11 beta-D-Glucose:NAD+ 1-oxoreductase
R01521 11 beta-D-Glucose:NADP+ 1-oxoreductase
R01528 11 6-Phospho-D-gluconate:NADP+ 2-oxidoreductase (decarboxylating)
R01602 11 alpha-D-Glucose 1-epimerase
R01752 11 D-Glyceraldehyde:NAD+ oxidoreductase
R07343 11 myo-inositol-phosphate phosphohydrolase
R00006 12 2-Acetolactate pyruvate-lyase (carboxylating)
R00132 12 Carbonic acid hydro-lyase
R00149 12 Carbon-dioxide:ammonia ligase(ADP-forming,carbamate-phosphorylating)
R00209 12 Pyruvate:NAD+ 2-oxidoreductase (CoA-acetylating)
R00210 12 Pyruvate:NADP+ 2-oxidoreductase (CoA-acetylating)
R00214 12 (S)-Malate:NADP+ oxidoreductase(oxaloacetate-decarboxylating)
R00216 12 (S)-Malate:NADP+ oxidoreductase(oxaloacetate-decarboxylating)
R00220 12 L-serine ammonia-lyase
R00226 12 (S)-2-Acetolactate pyruvate-lyase (carboxylating)
R00703 12 (S)-Lactate:NAD+ oxidoreductase
R00704 12 (R)-Lactate:NAD+ oxidoreductase
R00847 12 ATP:glycerol 3-phosphotransferase
R01041 12 Glycerol:NADP+ oxidoreductase
R01388 12 D-Glycerate:NADP+ 2-oxidoreductase
R01392 12 D-Glycerate:NADP+ 2-oxidoreductase
R03331 12 sn-Glycero-3-phospho-1-inositol inositolphosphohydrolase
R05861 12 D-alanine:oxygen oxidoreductase (deaminating)
R00227 13 Acetyl-CoA hydrolase
R00235 13 Acetate:CoA ligase (AMP-forming)
R00236 13 Acetyl adenylate:CoA ligase (AMP-forming)
R00238 13 Acetyl-CoA:acetyl-CoA C-acetyltransferase
R00342 13 (S)-malate:NAD+ oxidoreductase
R00585 13 L-Serine:pyruvate aminotransferase
R00590 13 L-Serine hydro-lyase (deaminating)
R01082 13 (S)-Malate hydro-lyase
R01394 13 Hydroxypyruvate ketol-isomerase
R02058 13 Acetyl-CoA:D-glucosamine-6-phosphate N-acetyltransferase
R00316 14 Acetate:CoA ligase (AMP-forming)
R00344 14 Pyruvate:carbon-dioxide ligase (ADP-forming)
R00351 14 Citrate oxaloacetate-lyase ((pro-3S)-CH2COO- -> acetyl-CoA)
R00352 14 ATP:citrate oxaloacetate-lyase ((pro-3S)-CH2COO- ->acetyl-CoA)(ATP-dephosphorylating)
R00362 14 Citrate oxaloacetate-lyase ((pro-3S)-CH2COO- -->acetate)
R00710 14 Acetaldehyde:NAD+ oxidoreductase
R00711 14 Acetaldehyde:NADP+ oxidoreductase
R01083 14 N6-(1,2-Dicarboxyethyl)AMP AMP-lyase
R01201 14 ATP:N-acetyl-D-glucosamine 6-phosphotransferase
R01975 14 (S)-3-Hydroxybutanoyl-CoA:NAD+ oxidoreductase
R01978 14 (S)-3-Hydroxy-3-methylglutaryl-CoA acetoacetyl-CoA-lyase(CoA-acetylating)
R02059 14 N-Acetyl-D-glucosamine-6-phosphate amidohydrolase
R02086 14 N-Acetyl-D-glucosamine 1-phosphate 1,6-phosphomutase
R00742 15 Acetyl-CoA:carbon-dioxide ligase (ADP-forming)
R00746 15 Ethanol:NADP+ oxidoreductase
R00754 15 Ethanol:NAD+ oxidoreductase
R01066 15 2-Deoxy-D-ribose-5-phosphate acetaldehyde-lyase
R01207 15 N-Acyl-D-glucosamine 2-epimerase
R01324 15 Citrate hydro-lyase
R01325 15 Citrate hydro-lyase
R01360 15 (S)-3-Hydroxy-3-methylglutaryl-CoA acetoacetate-lyase
R02082 15 (R)-Mevalonate:NADP+ oxidoreductase (CoA acylating)
R02085 15 (S)-3-Hydroxy-3-methylglutaryl-CoA hydro-lyase
R03026 15 (S)-3-Hydroxybutanoyl-CoA hydro-lyase
R00233 16 Malonyl-CoA carboxy-lyase
R00267 16 Isocitrate:NADP+ oxidoreductase (decarboxylating)
R00709 16 Isocitrate:NAD+ oxidoreductase (decarboxylating)
R01171 16 Butanoyl-CoA:(acceptor) 2,3-oxidoreductase
R01357 16 Acetoacetate:CoA ligase (AMP-forming)
R01361 16 (R)-3-Hydroxybutanoate:NAD+ oxidoreductase
R01804 16 N-Acetylneuraminate pyruvate-lyase (pyruvate-phosphorylating)
R01899 16 Isocitrate:NADP+ oxidoreductase (decarboxylating)
R01900 16 Isocitrate hydro-lyase
R02245 16 ATP:(R)-mevalonate 5-phosphotransferase
R02705 16 ATP:N-acyl-D-mannosamine 6-phosphotransferase
R02750 16 
R05595 16 
R00243 17 L-Glutamate:NAD+ oxidoreductase (deaminating)
R00248 17 L-Glutamate:NADP+ oxidoreductase (deaminating)
R00258 17 L-Alanine:2-oxoglutarate aminotransferase
R00268 17 Oxalosuccinate:NADP+ oxidoreductase (decarboxylating)
R01177 17 Acetyl-CoA:acetyl-CoA C-acetyltransferase
R03245 17 ATP:(R)-5-phosphomevalonate phosphotransferase
R04435 17 N-Acetylneuraminate 9-phosphate pyruvate-lyase(pyruvate-phosphorylating)
R00239 18 ATP:L-glutamate 5-phosphotransferase
R00245 18 L-Glutamate 5-semialdehyde:NAD+ oxidoreductase
R00253 18 L-Glutamate:ammonia ligase (ADP-forming)
R00256 18 L-Glutamine amidohydrolase
R00259 18 Acetyl-CoA:L-glutamate N-acetyltransferase
R00261 18 L-Glutamate 1-carboxy-lyase
R00355 18 L-Aspartate:2-oxoglutarate aminotransferase
R00707 18 L-1-Pyrroline-5-carboxylate:NAD+ oxidoreductase
R00708 18 L-1-Pyrroline-5-carboxylate:NAD+ oxidoreductase
R00768 18 L-Glutamine:D-fructose-6-phosphate aminotransferase (hexoseisomerizing)
R01121 18 ATP:(R)-5-diphosphomevalonate carboxy-lyase (dehydrating)
R04173 18 3-Phosphoserine:2-oxoglutarate aminotransferase
R04748 18 (S)-Hydroxyhexanoyl-CoA:NAD+ oxidoreductase
R07304 18 5-oxo-L-proline amidohydrolase (ATP-hydrolysing)
R00489 19 L-Aspartate 1-carboxy-lyase
R00575 19 Carbon-dioxide:L-glutamine amido-ligase (ADP-forming,carbamate-phosphorylating)
R00578 19 L-aspartate:L-glutamine amido-ligase (AMP-forming)
R00582 19 L-O-Phosphoserine phosphohydrolase
R00667 19 L-Ornithine:2-oxo-acid aminotransferase
R01072 19 5-Phosphoribosylamine:pyrophosphate phosphoribosyltransferase(glutamate-amidating)
R01123 19 Isopentenyl-diphosphate delta3-delta2-isomerase
R01231 19 Xanthosine-5'-phosphate:L-glutamine amido-ligase (AMP-forming)
R01248 19 L-Proline:NAD+ 5-oxidoreductase
R01251 19 L-Proline:NADP+ 5-oxidoreductase
R01397 19 Carbamoyl-phosphate:L-aspartate carbamoyltransferase
R01648 19 4-Aminobutanoate:2-oxoglutarate aminotransferase
R03313 19 L-Glutamate-5-semialdehyde:NADP+ 5-oxidoreductase (phosphorylationg)
R04749 19 (S)-Hydroxyhexanoyl-CoA hydro-lyase
R00332 20 ATP:(d)GMP phosphotransferase
R00670 20 L-Ornithine carboxy-lyase
R00713 20 Succinate-semialdehyde:NAD+ oxidoreductase
R00905 20 N-Carbamoyl-beta-alanine amidohydrolase
R00908 20 3-Aminopropanoate:2-oxoglutarate aminotransferase
R01134 20 NADH:guanosine-5'-phosphate oxidoreductase(deaminating)
R01227 20 Guanosine 5'-monophosphate phosphohydrolase
R01229 20 GMP:pyrophosphate phosphoribosyltransferase
R01252 20 L-Proline,2-oxoglutarate:oxygen oxidoreductase (4-hydroxylating)
R01398 20 Carbamoyl-phosphate:L-ornithine carbamoyltransferase
R01658 20 Dimethylallyl-diphosphate:isopentenyl-diphosphatedimethylallyltranstransferase
R01993 20 (S)-Dihydroorotate amidohydrolase
R06985 20 trans-Hex-2-enoyl-CoA reductase
R00328 21 GDP phosphohydrolase
R00330 21 ATP:nucleoside-diphosphate phosphatransferase
R00405 21 Succinate:CoA ligase (ADP-forming)
R00410 21 Succinyl-CoA:3-oxo-acid CoA-transferase
R00430 21 GTP:pyruvate O2-phosphotransferase
R00431 21 GTP:oxaloacetate carboxy-lyase (transphosphorylating)
R00705 21 3-Oxopropanoate:NAD+ oxidoreductase (decarboxylating,CoA-acetylating)
R00883 21 GDP:D-mannose-1-phosphate guanylyltransferase
R01135 21 IMP:L-aspartate ligase (GDP-forming)
R01151 21 Putrescine:oxygen oxidoreductase (deaminating)
R01154 21 Acetyl-CoA:alkane-alpha,omega-diamine N-acetyltransferase
R01676 21 Guanine aminohydrolase
R01867 21 (S)-Dihydroorotate:oxygen oxidoreductase
R01954 21 L-Citrulline:L-aspartate ligase (AMP-forming)
R02003 21 Geranyl-diphosphate:isopentenyl-diphosphate geranyltrans-transferase
R02147 21 guanosine:orthophosphate ribosyltransferase
R02269 21 5,6-Dihydrouracil amidohydrolase
R04747 21 Hexanoyl-CoA:acetyl-CoA C-acyltransferase
R00335 22 GTP phosphohydrolase (vesicle-releasing)
R00424 22 GTP 7,8-8,9-dihydrolase
R00426 22 Guanosine 5'-triphosphate pyrophosphohydrolase
R00428 22 GTP 7,8-8,9-dihydrolase
R00432 22 Succinate:CoA ligase (GDP-forming)
R00434 22 GTP pyrophosphate-lyase (cyclizing)
R00702 22 Farnesyl-diphosphate:farnesyl-diphosphate farnesyltransferase
R00833 22 (R)-2-Methyl-3-oxopropanoyl-CoA CoA-carbonylmutase
R00888 22 GDPmannose 4,6-hydro-lyase
R00978 22 5,6-Dihydrouracil:NADP+ oxidoreductase
R01086 22 N-(L-Argininosuccinate) arginie-lyase
R01870 22 Orotidine-5'-phosphate:pyrophosphate phosphoribosyltransferase
R01986 22 4-Aminobutyraldehyde:NAD+ oxidoreductase
R02061 22 trans,trans-Farnesyl-diphosphate:isopentenyl-diphosphatefarnesyltranstransferase
R02549 22 4-aminobutanal:NAD+ 1-oxidoreductase
R04025 22 N-Acetylputrescine:oxygenoxidoreductase(deaminating)(flavin-containing)
R04745 22 (S)-Hydroxyoctanoyl-CoA:NAD+ oxidoreductase
R06223 22 
R00551 23 L-Arginine amidinohydrolase
R00555 23 NAD+:L-arginine ADP-D-ribosyltransferase
R00557 23 L-Arginine,NADPH:oxygen oxidoreductase (nitric-oxide-forming)
R00558 23 L-Arginine,NADPH:oxygen oxidoreductase (nitric-oxide-forming)
R00566 23 L-Arginine carboxy-lyase
R00965 23 Orotidine-5'-phosphate carboxy-lyase
R01234 23 Guanosine 3',5'-cyclic phosphate 5'-nucleotidohydrolase
R01876 23 Uridine:orthophosphate ribosyltransferase
R01886 23 N(omega)-(ADP-D-ribosyl)-L-arginine ADPribosylhydrolase
R01989 23 L-Arginine:glycine amidinotransferase
R02765 23 (R)-2-Methyl-3-oxopropanoyl-CoA 2-epimerase
R02872 23 Presqualene diphosphate:farnesyl-diphosphate farnesyltransferase
R02874 23 Squalene,hydrogen-donor:oxygen oxidoreductase (2,3-epoxidizing)
R04286 23 2-Amino-4-hydroxy-6-(erythro-1,2,3-trihydroxypropyl)dihydropteridine triphosphate lyase
R04620 23 2-Amino-4-hydroxy-6-(erythro-1,2,3-trihydroxypropyl)dihydropteridine triphosphate phosphohydrolase (alkaline optimum)
R04746 23 (S)-Hydroxyoctanoyl-CoA hydro-lyase
R05046 23 Formamidopyrimidine nucleoside triphosphate 7,8-8,9-dihydrolase
R05050 23 N4-Acetylaminobutanal:NAD+ oxidoreductase
R05692 23 GDP-L-fucose:NADP+ 4-oxidoreductase (3,5-epimerizing)
R07059 23 
R00111 24 N-(omega)-Hydroxyarginine,NADPH:oxygen oxidoreductase(nitric-oxide-forming)
R00158 24 ATP:nucleoside-phosphate phosphotransferase
R00963 24 Uridine 5'-monophosphate phosphohydrolase
R00964 24 ATP:uridine 5'-phosphotransferase
R00968 24 GTP:uridine 5'-phosphotransferase
R01157 24 Agmatine amidinohydrolase
R01951 24 GTP:L-fucose-1-phosphate guanylyltransferase
R03199 24 (S)-2,3-Epoxysqualene mutase (cyclizing, lanosterol-forming)
R03776 24 trans-Oct-2-enoyl-CoA reductase
R04285 24 6-Lactoyl-5,6,7,8-tetrahydropterin:NADP+ 2'-oxidoreductase
R05048 24 GTP 7,8-8,9-dihydrolase
R07060 24 
R00155 25 UDP diphosphohydrolase
R00156 25 ATP:nucleoside-diphosphate phosphatransferase
R00157 25 Uridine triphosphate:AMP phosphotransferase
R00414 25 UDP-N-acetyl-D-glucosamine 2-epimerase
R00659 25 UTP:pyruvate O2-phosphotransferase
R00769 25 UTP:D-fructose-6-phosphate 1-phosphotransferase
R01813 25 Tetrahydrobiopterin:NADP+ oxidoreductase
R01847 25 UTP:Sedoheptulose 7-phosphate 1-phosphotransferase
R03690 25 
R03778 25 Octanoyl-CoA:acetyl-CoA C-acyltransferase
R04639 25 2-Amino-4-hydroxy-6-(erythro-1,2,3-trihydroxypropyl)dihydropteridine triphosphate 7,8-8,9-dihydrolase
R05640 25 Lanosterol,NADPH:oxygen oxidoreductase (14-methyl cleaving)
R00159 26 UTP diphosphohydrolase
R00289 26 UTP:alpha-D-glucose-1-phosphate uridylyltransferase
R00415 26 UTP:N-acetyl-alpha-D-glucosamine-1-phosphate uridylyltransferase
R00416 26 UTP:N-acetyl-alpha-D-glucosamine-1-phosphate uridylyltransferase
R00420 26 UDP-N-acetyl-D-glucosamine 2-epimerase
R00571 26 UTP:ammonia ligase(ADP-forming)
R00573 26 UTP:ammonia ligase(ADP-forming)
R00662 26 Uridine triphosphate pyrophosphohydrolase
R00967 26 UTP:uridine 5'-phosphotransferase
R01793 26 NADH:6,7-dihydropteridine oxidoreductase
R01794 26 NADPH:6,7-dihydropteridine oxidoreductase
R04669 26 
R04743 26 (S)-Hydroxydecanoyl-CoA:NAD+ oxidoreductase
R05639 26 4,4-dimethyl-5a-cholesta-8,24-dien-3b-ol:NADP+ D14-oxidoreductase
R00286 27 UDPglucose:NAD+ oxidoreductase
R00287 27 UDPglucose pyrophosphohydrolase
R00291 27 UDPglucose 4-epimerase
R00569 27 CTP diphosphohydrolase
R00570 27 ATP:nucleoside-diphosphate phosphatransferase
R00572 27 CTP:pyruvate O2-phosphotransferase
R00767 27 CTP:D-fructose-6-phosphate 1-phosphotransferase
R01117 27 CTP:N-acylneuraminate cytidylyltransferase
R01846 27 CTP:Sedoheptulose 7-phosphate 1-phosphotransferase
R04744 27 (S)-Hydroxydecanoyl-CoA hydro-lyase
R04804 27 delta8,24-Cholestadien-3beta-ol delta7-delta8-isomerase
R00503 28 UDPgalactose:D-glucose 4-beta-D-galactosyltransferase
R00512 28 ATP:CMP phosphotransferase
R00514 28 CDP diphosphohydrolase
R00955 28 UDPglucose:alpha-D-galactose-1-phosphate uridylyltransferase
R01205 28 UDPgalactose:N-acetyl-D-glucosamine 4-beta-D-galactosyltransferase
R01384 28 UDP-D-glucuronate carboxy-lyase
R04753 28 trans-Dec-2-enoyl-CoA reductase
R00511 29 Cytidine-5'-monophosphate phosphohydrolase
R01092 29 ATP:D-galactose 1-phosphotransferase
R01100 29 Lactose galactohydrolase
R01678 29 Lactose galactohydrolase
R01679 29 Lactose 6-phosphate galactohydrolase
R04532 29 CMP-N-acetylneuraminate:beta-D-galactosyl-1,4-N-acetyl-beta-D--glucosamine alpha-2,6-N-acetylneuraminyltransferase
R04742 29 Decanoyl-CoA:acetyl-CoA C-acyltransferase
R00513 30 ATP:cytidine 5'-phosphotransferase
R00516 30 UTP:cytidine 5'-phosphotransferase
R00517 30 GTP:cytidine 5'-phosphotransferase
R01093 30 D-Galactose:NAD+ 1-oxidoreductase
R01095 30 D-Galactose:NADP+ 1-oxidoreductase
R01104 30 Galactosylglycerol galactohydrolase
R01194 30 1-alpha-D-Galactosyl-myo-inositol galactohydrolase
R01878 30 Cytidine aminohydrolase
R02926 30 Melibiitol galactohydrolase
R04741 30 (S)-3-Hydroxydodecanoyl-CoA:NAD+ oxidoreductase
R03616 31 Galactosylglycerol galactohydrolase
R04170 31 (S)-3-Hydroxydodecanoyl-CoA hydro-lyase
R03856 32 trans-Dodec-2-enoyl-CoA reductase
R04100 32 3-cis-Dodecenoyl-CoA delta3-cis-delta2-trans-isomerase
R03858 33 Lauroyl-CoA:acetyl-CoA C-acyltransferase
R04739 34 (S)-3-Hydroxytetradecanoyl-CoA:NAD+ oxidoreductase
R04740 35 (S)-3-Hydroxytetradecanoyl-CoA hydro-lyase
R03989 36 trans-Tetradec-2-enoyl-CoA reductase
R03991 37 myristoyl-CoA:acetylCoA C-myristoyltransferase
R04737 38 (S)-3-Hydroxyhexadecanoyl-CoA:NAD+ oxidoreductase
R04738 39 (S)-3-Hydroxyhexadecanoyl-CoA hydro-lyase
R01278 40 trans-Hexadec-2-enoyl-CoA reductase
R01274 41 Palmitoyl-CoA hydrolase
R01280 41 Palmitate:CoA ligase (AMP-forming)
R01281 41 Palmitoyl-CoA:L-serine C-palmitoyltransferase (decarboxylating)
R02978 42 Sphinganine:NADP+ 3-oxidoreductase
R02976 43 ATP:sphinganine 1-phosphotransferase
R02464 44 Sphinganine-1-phosphate pamlmitaldehyde-lyase
R06520 44 3-sn-phosphatidate phosphohydrolase
R02038 45 CTP:ethanolamine-phosphate cytidylyltransferase
R06870 45 Phosphoethanolamine phosphohydrolase
R01468 46 ATP:ethanolamine O-phosphotransferase
