# Supplementary material for: Local and global modes of drug action in biochemical networks
Source: BMC Chem Biol. 2009 Apr 7;9:4. doi: 10.1186/1472-6769-9-4 (PMC2670818; doi:10.1186/1472-6769-9-4)
Supplement: Additional File 3 — Full set of metabolic drug scopes. This archive contains the full set of metabolic drug scopes for 276 drugs from the DrugBank database and four metabolic networks. Individual files in the archive are named according to the following nomenclature: DrugBank accession number of the drug, followed by "_hsa" for human or "_ref" for reference network, followed by "_i" for irreversible or "_r" for reversible network. [file 1472-6769-9-4-S3.zip › aprd00081_hsa_r.txt]

Expansion curve 
seeds: Oxygen H2O ATP Adenosine ADP AMP Pyrophosphate Orthophosphate IMP NAD+ Xanthosine 5'-phosphate NADH H+
not identified: C00201 C00046 C02520 C00911 


 

compounds:
ID generation name

C00001 1 H2O
C00002 1 ATP
C00003 1 NAD+
C00004 1 NADH
C00007 1 Oxygen
C00008 1 ADP
C00009 1 Orthophosphate
C00013 1 Pyrophosphate
C00020 1 AMP
C00080 1 H+
C00130 1 IMP
C00212 1 Adenosine
C00655 1 Xanthosine 5'-phosphate
C00006 2 NADP+
C00014 2 NH3
C00027 2 H2O2
C00054 2 Adenosine 3',5'-bisphosphate
C00081 2 ITP
C00104 2 IDP
C00119 2 5-Phospho-alpha-D-ribose 1-diphosphate
C00147 2 Adenine
C00153 2 Nicotinamide
C00262 2 Hypoxanthine
C00294 2 Inosine
C00301 2 ADP-ribose
C00385 2 Xanthine
C00455 2 Nicotinamide D-ribonucleotide
C00575 2 3',5'-Cyclic AMP
C00620 2 alpha-D-Ribose 1-phosphate
C00700 2 XTP
C01260 2 P1,P4-Bis(5'-adenosyl) tetraphosphate
C01762 2 Xanthosine
C04307 2 P1,P2-Bis(5'-adenosyl) triphosphate
C04734 2 1-(5'-Phosphoribosyl)-5-formamido-4-imidazolecarboxamide
C06197 2 P1,P3-Bis(5'-adenosyl) triphosphate
C00005 3 NADPH
C00117 3 D-Ribose 5-phosphate
C00144 3 GMP
C00242 3 Guanine
C00366 3 Urate
C00704 3 O2.-
C02739 3 Phosphoribosyl-ATP
C03150 3 N-Ribosylnicotinamide
C03246 3 ADPribose 2'-phosphate
C03736 3 alpha-D-Ribose 5-phosphate
C04392 3 P1,P4-Bis(5'-xanthosyl) tetraphosphate
C00035 4 GDP
C00044 4 GTP
C00121 4 D-Ribose
C00199 4 D-Ribulose 5-phosphate
C00387 4 Guanosine
C00942 4 3',5'-Cyclic GMP
C00058 5 Formate
C00231 5 D-Xylulose 5-phosphate
C01261 5 P1,P4-Bis(5'-guanosyl) tetraphosphate
C04895 5 2-Amino-4-hydroxy-6-(erythro-1,2,3-trihydroxypropyl)dihydropteridinetriphosphate
C05922 5 Formamidopyrimidine nucleoside triphosphate
C00118 6 (2R)-2-Hydroxy-3-(phosphonooxy)-propanal
C00281 6 Sedoheptulose 7-phosphate
C00536 6 Triphosphate
C03684 6 6-Pyruvoyltetrahydropterin
C04874 6 2-Amino-4-hydroxy-6-(D-erythro-1,2,3-trihydroxypropyl)-7,8-dihydropteridine
C05382 6 D-Sedoheptulose 7-phosphate
C05923 6 2,5-Diaminopyrimidine nucleoside triphosphate
C06148 6 2,5-Diamino-6-(5'-triphosphoryl-3',4'-trihydroxy-2'-oxopentyl)-amino-4-oxopyrimidine
C00085 7 D-Fructose 6-phosphate
C00111 7 Glycerone phosphate
C00236 7 3-Phospho-D-glyceroyl phosphate
C00279 7 D-Erythrose 4-phosphate
C00447 7 Sedoheptulose 1,7-bisphosphate
C04244 7 6-Lactoyl-5,6,7,8-tetrahydropterin
C00092 8 D-Glucose 6-phosphate
C00093 8 sn-Glycerol 3-phosphate
C00095 8 D-Fructose
C00184 8 Glycerone
C00197 8 3-Phospho-D-glycerate
C00272 8 Tetrahydrobiopterin
C00275 8 D-Mannose 6-phosphate
C00352 8 D-Glucosamine 6-phosphate
C00354 8 D-Fructose 1,6-bisphosphate
C00665 8 beta-D-Fructose 2,6-bisphosphate
C01159 8 2,3-Bisphospho-D-glycerate
C05345 8 beta-D-Fructose 6-phosphate
C05378 8 beta-D-Fructose 1,6-bisphosphate
C00031 9 D-Glucose
C00116 9 Glycerol
C00159 9 D-Mannose
C00268 9 Dihydrobiopterin
C00329 9 D-Glucosamine
C00631 9 2-Phospho-D-glycerate
C00636 9 D-Mannose 1-phosphate
C00668 9 alpha-D-Glucose 6-phosphate
C00794 9 D-Sorbitol
C01094 9 D-Fructose 1-phosphate
C01172 9 beta-D-Glucose 6-phosphate
C01177 9 Inositol 1-phosphate
C01236 9 D-Glucono-1,5-lactone 6-phosphate
C02336 9 beta-D-Fructose
C03232 9 3-Phosphonooxypyruvate
C04006 9 1D-myo-Inositol 3-phosphate
C00074 10 Phosphoenolpyruvate
C00089 10 Sucrose
C00096 10 GDP-mannose
C00103 10 D-Glucose 1-phosphate
C00137 10 myo-Inositol
C00221 10 beta-D-Glucose
C00267 10 alpha-D-Glucose
C00345 10 6-Phospho-D-gluconate
C00577 10 D-Glyceraldehyde
C00597 10 3-Phosphoglycerate
C01083 10 alpha,alpha-Trehalose
C01096 10 Sorbitol 6-phosphate
C01225 10 sn-glycero-3-Phospho-1-inositol
C04063 10 D-myo-Inositol 3,4-bisphosphate
C04299 10 D-myo-Inositol 1,2-cyclic phosphate
C00011 11 CO2
C00022 11 Pyruvate
C00185 11 Cellobiose
C00191 11 D-Glucuronate
C00198 11 D-Glucono-1,5-lactone
C00208 11 Maltose
C00252 11 Isomaltose
C00258 11 D-Glycerate
C01222 11 GDP-4-dehydro-6-deoxy-D-mannose
C01243 11 1D-myo-Inositol 1,3,4-trisphosphate
C03546 11 myo-Inositol 4-phosphate
C15585 11 myo-Inositol phosphate
C00036 12 Oxaloacetate
C00065 12 L-Serine
C00133 12 D-Alanine
C00149 12 (S)-Malate
C00168 12 Hydroxypyruvate
C00169 12 Carbamoyl phosphate
C00186 12 (S)-Lactate
C00256 12 (R)-Lactate
C00325 12 GDP-L-fucose
C00900 12 2-Acetolactate
C01220 12 1D-myo-Inositol 1,4-bisphosphate
C01272 12 1D-myo-Inositol 1,3,4,5-tetrakisphosphate
C01353 12 Carbonic acid
C04477 12 1D-myo-Inositol 1,3,4,6-tetrakisphosphate
C06010 12 (S)-2-Acetolactate
C14830 12 GDP-4-keto-6-L-deoxygalactose
C00033 13 Acetate
C00041 13 L-Alanine
C00122 13 Fumarate
C00158 13 Citrate
C00222 13 3-Oxopropanoate
C00288 13 HCO3-
C00357 13 N-Acetyl-D-glucosamine 6-phosphate
C00402 13 D-Aspartate
C01005 13 O-Phospho-L-serine
C01146 13 2-Hydroxy-3-oxopropanoate
C01245 13 D-myo-Inositol 1,4,5-trisphosphate
C02218 13 2-Aminoacrylate
C02985 13 L-Fucose 1-phosphate
C05993 13 Acetyl adenylate
C00084 14 Acetaldehyde
C00140 14 N-Acetyl-D-glucosamine
C00164 14 Acetoacetate
C00227 14 Acetyl phosphate
C00311 14 Isocitrate
C00417 14 cis-Aconitate
C01019 14 6-Deoxy-L-galactose
C03794 14 N6-(1,2-Dicarboxyethyl)-AMP
C04256 14 N-Acetyl-D-glucosamine 1-phosphate
C06893 14 2-Deoxy-5-keto-D-gluconic acid 6-phosphate
C11555 14 1D-myo-Inositol 1,4,5,6-tetrakisphosphate
C00026 15 2-Oxoglutarate
C00049 15 L-Aspartate
C00418 15 (R)-Mevalonate
C00469 15 Ethanol
C00645 15 N-Acetyl-D-mannosamine
C00673 15 2-Deoxy-D-ribose 5-phosphate
C01061 15 4-Fumarylacetoacetate
C01089 15 (R)-3-Hydroxybutanoate
C01284 15 1D-myo-Inositol 1,3,4,5,6-pentakisphosphate
C01674 15 Chitobiose
C05379 15 Oxalosuccinate
C00025 16 L-Glutamate
C00099 16 beta-Alanine
C00270 16 N-Acetylneuraminate
C00438 16 N-Carbamoyl-L-aspartate
C01036 16 4-Maleylacetoacetate
C01042 16 N-Acetyl-L-aspartate
C01044 16 N-Formyl-L-aspartate
C01107 16 (R)-5-Phosphomevalonate
C01801 16 Deoxyribose
C04257 16 N-Acetyl-D-mannosamine 6-phosphate
C04520 16 1D-myo-Inositol 3,4,5,6-tetrakisphosphate
C00064 17 L-Glutamine
C00246 17 Butanoic acid
C00334 17 4-Aminobutanoate
C00337 17 (S)-Dihydroorotate
C00544 17 Homogentisate
C00624 17 N-Acetyl-L-glutamate
C00857 17 Deamino-NAD+
C01143 17 (R)-5-Diphosphomevalonate
C01165 17 L-Glutamate 5-semialdehyde
C01879 17 5-Oxoproline
C02238 17 5-Oxo-L-proline
C02642 17 3-Ureidopropionate
C03287 17 L-Glutamyl 5-phosphate
C03912 17 (S)-1-Pyrroline-5-carboxylate
C05665 17 beta-Aminopropion aldehyde
C06241 17 N-Acetylneuraminate 9-phosphate
C00077 18 L-Ornithine
C00129 18 Isopentenyl diphosphate
C00148 18 L-Proline
C00152 18 L-Asparagine
C00232 18 Succinate semialdehyde
C00295 18 Orotate
C00429 18 5,6-Dihydrouracil
C00555 18 4-Aminobutanal
C00986 18 1,3-Diaminopropane
C01179 18 3-(4-Hydroxyphenyl)pyruvate
C01185 18 Nicotinate D-ribonucleotide
C03090 18 5-Phosphoribosylamine
C00042 19 Succinate
C00082 19 L-Tyrosine
C00106 19 Uracil
C00134 19 Putrescine
C00235 19 Dimethylallyl diphosphate
C00327 19 L-Citrulline
C00437 19 N-Acetylornithine
C01103 19 Orotidine 5'-phosphate
C01157 19 trans-4-Hydroxy-L-proline
C03722 19 Pyridine-2,3-dicarboxylate
C05350 19 2-Hydroxy-3-(4-hydroxyphenyl)propenoate
C05841 19 Nicotinate D-ribonucleoside
C00079 20 L-Phenylalanine
C00105 20 UMP
C00253 20 Nicotinate
C00299 20 Uridine
C00341 20 Geranyl diphosphate
C00355 20 3,4-Dihydroxy-L-phenylalanine
C00483 20 Tyramine
C02714 20 N-Acetylputrescine
C03406 20 N-(L-Arginino)succinate
C04281 20 L-1-Pyrroline-3-hydroxy-5-carboxylate
C15522 20 4a-Hydroxytetrahydrobiopterin
C00015 21 UDP
C00029 21 UDP-glucose
C00062 21 L-Arginine
C00067 21 Formaldehyde
C00075 21 UTP
C00166 21 Phenylpyruvate
C00448 21 trans,trans-Farnesyl diphosphate
C00475 21 Cytidine
C00822 21 Dopaquinone
C02505 21 2-Phenylacetamide
C03758 21 4-(2-Aminoethyl)-1,2-benzenediol
C03765 21 4-Hydroxyphenylacetaldehyde
C05332 21 Phenethylamine
C05936 21 N4-Acetylaminobutanal
C05947 21 L-erythro-4-Hydroxyglutamate
C00043 22 UDP-N-acetyl-D-glucosamine
C00052 22 UDP-D-galactose
C00055 22 CMP
C00063 22 CTP
C00086 22 Urea
C00132 22 Methanol
C00167 22 UDP-glucuronate
C00179 22 Agmatine
C00218 22 Methylamine
C00353 22 Geranylgeranyl diphosphate
C00533 22 Nitric oxide
C00601 22 Phenylacetaldehyde
C00642 22 4-Hydroxyphenylacetate
C00751 22 Squalene
C00940 22 2-Oxoglutaramate
C01035 22 4-Guanidinobutanoate
C01201 22 N(omega)-(ADP-D-ribosyl)-L-arginine
C02763 22 enol-Phenylpyruvate
C02946 22 4-Acetamidobutanoate
C03428 22 Presqualene diphosphate
C04043 22 3,4-Dihydroxyphenylacetaldehyde
C05852 22 2-Hydroxyphenylacetate
C05933 22 N-(omega)-Hydroxyarginine
C05938 22 L-4-Hydroxyglutamate semialdehyde
C05946 22 D-4-Hydroxy-2-oxoglutarate
C06198 22 P1,P4-Bis(5'-uridyl) tetraphosphate
C00112 23 CDP
C00128 23 CMP-N-acetylneuraminate
C00190 23 UDP-D-xylose
C00243 23 Lactose
C00446 23 alpha-D-Galactose 1-phosphate
C00611 23 N-Acetyllactosamine
C01054 23 (S)-2,3-Epoxysqualene
C01161 23 3,4-Dihydroxyphenylacetate
C01170 23 UDP-N-acetyl-D-mannosamine
C04501 23 N-Acetyl-alpha-D-glucosamine 1-phosphate
C07086 23 Phenylacetic acid
C00124 24 D-Galactose
C00349 24 2-Methyl-3-oxopropanoate
C01724 24 Lanosterol
C04886 24 alpha-N-Acetylneuraminyl-2,6-beta-D-galactosyl-1,4-N-acetyl-beta-D-glucosamine
C05396 24 Lactose 6-phosphate
C05983 24 Propinol adenylate
C06002 24 (S)-Methylmalonate semialdehyde
C00163 25 Propanoate
C00492 25 Raffinose
C01188 25 3-Hydroxy-2-methylpropanoate
C01205 25 (R)-3-Amino-2-methylpropanoate
C01235 25 1-alpha-D-Galactosyl-myo-inositol
C01697 25 Galactitol
C02170 25 Methylmalonate
C03284 25 L-3-Amino-isobutanoate
C05108 25 14-Demethyllanosterol
C05399 25 Melibiitol
C05400 25 Epimelibiose
C05401 25 3-beta-D-Galactosyl-sn-glycerol
C05402 25 Melibiose
C06001 25 (S)-3-Hydroxyisobutyrate
C11455 25 4,4-Dimethyl-5alpha-cholesta-8,14,24-trien-3beta-ol
C01582 26 Galactose
C01613 26 Stachyose
C05404 26 D-Gal alpha 1->6D-Gal alpha 1->6D-Glucose
C05437 26 Zymosterol
C05439 27 5alpha-Cholesta-7,24-dien-3beta-ol
C00249 41 Hexadecanoic acid
C02934 41 3-Dehydrosphinganine
C00836 42 Sphinganine
C01120 43 Sphinganine 1-phosphate
C00346 44 Ethanolamine phosphate
C00517 44 Hexadecanal
C00189 45 Ethanolamine
C00570 45 CDP-ethanolamine
C06124 45 Sphingosine 1-phosphate
C00319 46 Sphingosine

reactions:
ID generation name

R00004 2 Pyrophosphate phosphohydrolase
R00009 2 hydrogen-peroxide:hydrogen-peroxide oxidoreductase
R00085 2 ATP diphosphohydrolase
R00086 2 ATP phosphohydrolase (protein-secreting)
R00089 2 ATP pyrophosphate-lyase (cyclizing)
R00102 2 NAD+ glycohydrolase
R00103 2 NAD+ phosphohydrolase
R00104 2 ATP:NAD+ 2'-phosphotransferase
R00122 2 ATP pyrophosphohydrolase
R00127 2 ATP:AMP phosphotransferase
R00137 2 ATP:nicotinamide-nucleotide adenylyltransferase
R00181 2 AMP aminohydrolase
R00183 2 Adenosine 5'-monophosphate phosphohydrolase
R00184 2 P1,P4-Bis(5'-adenosyl) tetraphosphate nucleotidohydrolase
R00185 2 ATP:adenosine 5'-phosphotransferase
R00186 2 (S)-Lactate adenylohydrolase
R00187 2 P1,P3-Bis(5'-adenosyl) triphosphate adenylohydrolase
R00188 2 Adenosine 3',5'-bisphosphate 3'(2')-phosphohydrolase
R00190 2 AMP:pyrophosphate phosphoribosyltransferase
R00191 2 Adenosine 3',5'-phosphate 5'-nucleotidohydrolase
R00720 2 Inosine 5'-triphosphate pyrophosphohydrolase
R00961 2 IDP diphosphohydrolase
R01126 2 Inosine 5'-monophosphate phosphohydrolase
R01127 2 IMP 1,2-hydrolase (decyclizing)
R01130 2 IMP:NAD+ oxidoreductase
R01132 2 IMP:pyrophosphate phosphoribosyltransferase
R01560 2 Adenosine aminohydrolase
R01561 2 Adenosine:orthophosphate ribosyltransferase
R02142 2 XMP:pyrophosphate phosphoribosyltransferase
R02719 2 Xanthosine 5'-phosphate phosphohydrolase
R02720 2 XTP pyrophosphohydrolase
R00112 3 NADPH:NAD+ oxidoreductase (B-specific)
R00119 3 NADP+ glycohydrolase
R00275 3 Superoxide:superoxide oxidoreductase
R00719 3 ITP diphosphohydrolase
R00722 3 ATP:nucleoside-diphosphate phosphatransferase
R01049 3 ATP:D-ribose-5-phosphate pyrophosphotransferase
R01054 3 ADPribose ribophosphohydrolase
R01057 3 D-Ribose 1,5-phosphomutase
R01071 3 1-(5-Phospho-D-ribosyl)-ATP:pyrophosphate phosphoribosyl-transferase
R01134 3 NADH:guanosine-5'-phosphate oxidoreductase(deaminating)
R01271 3 Nicotinamide-nucleotide:pyrophosphatephospho-alpha-D-ribosyltransferase
R01676 3 Guanine aminohydrolase
R01768 3 Xanthine:NAD+ oxidoreductase
R01769 3 Hypoxanthine:oxygen oxidoreductase
R01863 3 inosine:orthophosphate ribosyltransferase
R02103 3 xanthine:NAD+ oxidoreductase
R02107 3 Xanthine:oxygen oxidoreductase
R02294 3 N-Ribosylnicotinamide:orthophosphate ribosyltransferase
R02297 3 Xanthosine:orthophosphate ribosyltransferase
R02299 3 alpha-D-Ribose 1-phosphate 1,6-phosphomutase
R02323 3 Nicotinamide ribonucleotide phosphohydrolase
R02805 3 P1,P4-Bis(5'-nucleosyl)-tetraphosphate nucleotidohydrolase
R00328 4 GDP phosphohydrolase
R00332 4 ATP:(d)GMP phosphotransferase
R00426 4 Guanosine 5'-triphosphate pyrophosphohydrolase
R01051 4 ATP:D-ribose 5-phosphotransferase
R01056 4 D-Ribose-5-phosphate ketol-isomerase
R01227 4 Guanosine 5'-monophosphate phosphohydrolase
R01229 4 GMP:pyrophosphate phosphoribosyltransferase
R01234 4 Guanosine 3',5'-cyclic phosphate 5'-nucleotidohydrolase
R02147 4 guanosine:orthophosphate ribosyltransferase
R00330 5 ATP:nucleoside-diphosphate phosphatransferase
R00335 5 GTP phosphohydrolase (vesicle-releasing)
R00424 5 GTP 7,8-8,9-dihydrolase
R00428 5 GTP 7,8-8,9-dihydrolase
R00434 5 GTP pyrophosphate-lyase (cyclizing)
R01232 5 P1,P4-Bis(5'-nucleosyl)-tetraphosphate nucleotidohydrolase
R01529 5 D-Ribulose-5-phosphate 3-epimerase
R01641 6 Sedoheptulose-7-phosphate:D-glyceraldehyde-3-phosphateglycolaldehyde transferase
R04286 6 2-Amino-4-hydroxy-6-(erythro-1,2,3-trihydroxypropyl)dihydropteridine triphosphate lyase
R04620 6 2-Amino-4-hydroxy-6-(erythro-1,2,3-trihydroxypropyl)dihydropteridine triphosphate phosphohydrolase (alkaline optimum)
R04639 6 2-Amino-4-hydroxy-6-(erythro-1,2,3-trihydroxypropyl)dihydropteridine triphosphate 7,8-8,9-dihydrolase
R05046 6 Formamidopyrimidine nucleoside triphosphate 7,8-8,9-dihydrolase
R07246 6 sedoheptulose-7-phosphate:D-glyceraldehyde-3-phosphateglycolaldehydetransferase
R01015 7 D-Glyceraldehyde-3-phosphate ketol-isomerase
R01061 7 D-Glyceraldehyde-3-phosphate:NAD+ oxidoreductase(phosphorylating)
R01063 7 D-Glyceraldehyde-3-phosphate:NADP+ oxidoreductase(phosphorylating)
R01827 7 Sedoheptulose-7-phosphate:D-glyceraldehyde-3-phosphateglyceronetransferase
R01843 7 ATP:Sedoheptulose 7-phosphate 1-phosphotransferase
R01845 7 Sedoheptulose 1,7-bisphosphate 1-phosphohydrolase
R01848 7 ITP:Sedoheptulose 7-phosphate 1-phosphotransferase
R04285 7 6-Lactoyl-5,6,7,8-tetrahydropterin:NADP+ 2'-oxidoreductase
R05048 7 GTP 7,8-8,9-dihydrolase
R07378 7 sedoheptulose-7-phosphate:D-glyceraldehyde-3-phosphateglyceronetransferase
R00756 8 ATP:D-fructose-6-phosphate 1-phosphotransferase
R00760 8 ATP:D-fructose 6-phosphotransferase
R00762 8 D-Fructose-1,6-bisphosphate 1-phosphohydrolase
R00763 8 D-Fructose-2,6-bisphosphate 2-phosphohydrolase
R00765 8 D-Glucosamine-6-phosphate ketol-isomerase(deaminating)
R00770 8 ITP:D-fructose-6-phosphate 1-phosphotransferase
R00771 8 D-Glucose-6-phosphate ketol-isomerase
R00772 8 D-Mannose-6-phosphate ketol-isomerase
R00842 8 sn-Glycerol-3-phosphate:NAD+ 2-oxidoreductase
R00876 8 ITP:D-hexose 6-phosphotransferase
R01010 8 Glycerone phosphate phosphohydrolase (alkaline optimum)
R01011 8 ATP:glycerone phosphotransferase
R01067 8 D-Fructose 6-phosphate:D-glyceraldehyde-3-phosphate glycolaldehydetransferase
R01068 8 D-Fructose-1,6-bisphosphate D-glyceraldehyde-3-phosphate-lyase
R01070 8 beta-D-fructose 1,6-bisphosphate D-glyceraldehyde-3-phosphate-lyase
R01512 8 ATP:3-phospho-D-glycerate 1-phosphotransferase
R01515 8 3-Phospho-D-glyceroyl phosphate phosphohydrolase
R01662 8 3-Phospho-D-glyceroyl phosphate 2,3-phosphomutase
R01813 8 Tetrahydrobiopterin:NADP+ oxidoreductase
R01829 8 Sedoheptulose 1,7-bisphosphate D-glyceraldehyde-3-phosphate-lyase
R01830 8 beta-D-Fructose 6-phosphate:D-glyceraldehyde-3-phosphateglycolaldehyde transferase
R00299 9 ATP:D-glucose 6-phosphotransferase
R00303 9 D-Glucose-6-phosphate phosphohydrolase
R00725 9 ITP:D-hexose 6-phosphotransferase
R00835 9 D-Glucose-6-phosphate:NADP+ 1-oxoreductase
R00840 9 1L-myo-Inositol-1-phosphate lyase (isomerizing)
R00847 9 ATP:glycerol 3-phosphotransferase
R00866 9 ATP:D-fructose 1-phosphotransferase
R00867 9 ATP:D-fructose 6-phosphotransferase
R00875 9 D-Glucitol:NAD+ 2-oxidoreductase
R01326 9 ATP:D-glucose 6-phosphotransferase
R01327 9 ITP:D-hexose 6-phosphotransferase
R01513 9 3-Phospho-D-glycerate:NAD+ 2-oxidoreductase
R01516 9 3-Phospho-D-glycerate 1,2-phosphomutase
R01518 9 2-Phospho-D-glycerate 2,3-phosphomutase
R01793 9 NADH:6,7-dihydropteridine oxidoreductase
R01794 9 NADPH:6,7-dihydropteridine oxidoreductase
R01818 9 D-Mannose 6-phosphate 1,6-phosphomutase
R01819 9 D-Mannose-6-phosphate ketol-isomerase
R01961 9 ATP:D-glucosamine phosphotransferase
R01964 9 ITP:D-hexose 6-phosphotransferase
R02731 9 D-Fructose-2,6-bisphosphate 2-phosphohydrolase
R02732 9 ATP:D-fructose-6-phosphate 2-phosphotransferase
R02740 9 alpha-D-Glucose 6-phosphate ketol-isomerase
R03321 9 beta-D-Glucose 6-phosphate ketol-isomerase
R03920 9 ATP:D-fructose 6-phosphotransferase
R04779 9 ATP:D-fructose-6-phosphate 1-phosphotransferase
R04780 9 beta-D-Fructose 1,6-bisphosphate 1-phosphohydrolase
R05804 9 ADP:D-glucose 6-phosphotransferase
R07324 9 1D-myo-inositol-3-phosphate lyase (isomerizing)
R00010 10 alpha,alpha-Trehalose glucohydrolase
R00658 10 2-Phospho-D-glucerate hydro-lyase
R00801 10 alpha-D-Glucoside glucohydrolase
R00883 10 GDP:D-mannose-1-phosphate guanylyltransferase
R00959 10 alpha-D-Glucose 1-phosphate 1,6-phosphomutase
R01036 10 Glycerol:NAD+ oxidoreductase
R01041 10 Glycerol:NADP+ oxidoreductase
R01185 10 myo-Inositol 1-phosphate phosphahydrolase
R01187 10 1D-myo-Inositol 3-phosphate phosphahydrolase
R01600 10 ATP:D-glucose 6-phosphotransferase
R01786 10 ATP:D-glucose 6-phosphotransferase
R01787 10 alpha-D-Glucose:NADP+ 1-oxidoreductase
R01788 10 alpha-D-Glucose 6-phosphate phosphohydrolase
R02035 10 6-Phospho-D-glucono-1,5-lactone lactonohydrolase
R02568 10 D-Fructose 1-phosphate D-glyceraldehyde-3-phosphate-lyase
R02607 10 3-Phosphoglycerate:NAD+ 2-oxidoreductase
R02736 10 beta-D-Glucose-6-phosphate:NADP+ 1-oxoreductase
R02739 10 alpha-D-Glucose 6-phosphate ketol-isomerase
R02865 10 ATP:D-hexose 6-phosphotransferase
R02867 10 ITP:D-hexose 6-phosphotransferase
R03331 10 sn-Glycero-3-phospho-1-inositol inositolphosphohydrolase
R03333 10 1D-myo-Inositol-1,2-cyclic-phosphate 2-inositolphosphohydrolase
R04372 10 D-myo-Inositol-3,4-bisphosphate 4-phosphohydrolase
R00026 11 beta-D-Glucoside glucohydrolase
R00028 11 alpha-D-Glucoside glucohydrolase
R00200 11 ATP:pyruvate O2-phosphotransferase
R00430 11 GTP:pyruvate O2-phosphotransferase
R00724 11 ITP:pyruvate O2-phosphotransferase
R00802 11 alpha-D-Glucoside glucohydrolase
R00888 11 GDPmannose 4,6-hydro-lyase
R01184 11 myo-Inositol:oxygen oxidoreductase
R01186 11 myo-Inositol 4-phosphate phosphahydrolase
R01520 11 beta-D-Glucose:NAD+ 1-oxoreductase
R01521 11 beta-D-Glucose:NADP+ 1-oxoreductase
R01528 11 6-Phospho-D-gluconate:NADP+ 2-oxidoreductase (decarboxylating)
R01602 11 alpha-D-Glucose 1-epimerase
R01718 11 Isomaltose 6-alpha-D-glucanohydrolase
R01752 11 D-Glyceraldehyde:NAD+ oxidoreductase
R03427 11 D-myo-Inositol 1,3,4-trisphosphate 1-phosphohydrolase
R07343 11 myo-inositol-phosphate phosphohydrolase
R00006 12 2-Acetolactate pyruvate-lyase (carboxylating)
R00132 12 Carbonic acid hydro-lyase
R00149 12 Carbon-dioxide:ammonia ligase(ADP-forming,carbamate-phosphorylating)
R00209 12 Pyruvate:NAD+ 2-oxidoreductase (CoA-acetylating)
R00210 12 Pyruvate:NADP+ 2-oxidoreductase (CoA-acetylating)
R00214 12 (S)-Malate:NADP+ oxidoreductase(oxaloacetate-decarboxylating)
R00216 12 (S)-Malate:NADP+ oxidoreductase(oxaloacetate-decarboxylating)
R00220 12 L-serine ammonia-lyase
R00226 12 (S)-2-Acetolactate pyruvate-lyase (carboxylating)
R00431 12 GTP:oxaloacetate carboxy-lyase (transphosphorylating)
R00703 12 (S)-Lactate:NAD+ oxidoreductase
R00704 12 (R)-Lactate:NAD+ oxidoreductase
R00726 12 ITP:oxaloacetate carboxy-lyase (transphosphorylating)
R01388 12 D-Glycerate:NADP+ 2-oxidoreductase
R01392 12 D-Glycerate:NADP+ 2-oxidoreductase
R03393 12 D-myo-Inositol-1,4-bisphosphate 1-phosphohydrolase
R03428 12 ATP:1D-myo-inositol-1,3,4-trisphosphate 5-phosphotransferase
R03429 12 ATP:1D-myo-inositol-1,3,4-trisphosphate 6-phosphotransferase
R03430 12 D-myo-Inositol 1,3,4,5-tetrakisphosphate 5-phosphohydrolase
R05692 12 GDP-L-fucose:NADP+ 4-oxidoreductase (3,5-epimerizing)
R05861 12 D-alanine:oxygen oxidoreductase (deaminating)
R07059 12 
R00227 13 Acetyl-CoA hydrolase
R00233 13 Malonyl-CoA carboxy-lyase
R00235 13 Acetate:CoA ligase (AMP-forming)
R00236 13 Acetyl adenylate:CoA ligase (AMP-forming)
R00238 13 Acetyl-CoA:acetyl-CoA C-acetyltransferase
R00342 13 (S)-malate:NAD+ oxidoreductase
R00344 13 Pyruvate:carbon-dioxide ligase (ADP-forming)
R00351 13 Citrate oxaloacetate-lyase ((pro-3S)-CH2COO- -> acetyl-CoA)
R00352 13 ATP:citrate oxaloacetate-lyase ((pro-3S)-CH2COO- ->acetyl-CoA)(ATP-dephosphorylating)
R00359 13 D-Aspartate:oxygen oxidoreductase (deaminating)
R00582 13 L-O-Phosphoserine phosphohydrolase
R00585 13 L-Serine:pyruvate aminotransferase
R00590 13 L-Serine hydro-lyase (deaminating)
R00705 13 3-Oxopropanoate:NAD+ oxidoreductase (decarboxylating,CoA-acetylating)
R01082 13 (S)-Malate hydro-lyase
R01394 13 Hydroxypyruvate ketol-isomerase
R01951 13 GTP:L-fucose-1-phosphate guanylyltransferase
R02058 13 Acetyl-CoA:D-glucosamine-6-phosphate N-acetyltransferase
R03394 13 D-myo-Inositol-1,4,5-trisphosphate 5-phosphohydrolase
R03433 13 ATP:1D-myo-inositol-1,4,5-trisphosphate 3-phosphotransferase
R03434 13 D-myo-Inositol 1,3,4,5-tetrakisphosphate 3-phosphohydrolase
R07060 13 
R00316 14 Acetate:CoA ligase (AMP-forming)
R00317 14 Acetyl phosphate phosphohydrolase
R00362 14 Citrate oxaloacetate-lyase ((pro-3S)-CH2COO- -->acetate)
R00710 14 Acetaldehyde:NAD+ oxidoreductase
R00711 14 Acetaldehyde:NADP+ oxidoreductase
R00742 14 Acetyl-CoA:carbon-dioxide ligase (ADP-forming)
R01083 14 N6-(1,2-Dicarboxyethyl)AMP AMP-lyase
R01201 14 ATP:N-acetyl-D-glucosamine 6-phosphotransferase
R01324 14 Citrate hydro-lyase
R01325 14 Citrate hydro-lyase
R01357 14 Acetoacetate:CoA ligase (AMP-forming)
R01975 14 (S)-3-Hydroxybutanoyl-CoA:NAD+ oxidoreductase
R01978 14 (S)-3-Hydroxy-3-methylglutaryl-CoA acetoacetyl-CoA-lyase(CoA-acetylating)
R02059 14 N-Acetyl-D-glucosamine-6-phosphate amidohydrolase
R02086 14 N-Acetyl-D-glucosamine 1-phosphate 1,6-phosphomutase
R03161 14 ATP:6-deoxy-L-galactose 1-phosphotransferase
R05378 14 2-Deoxy-5-keto-D-gluconic acid 6-phosphate Dihydroxyacetonephosphate-lyase
R05800 14 ATP:1D-myo-inositol-1,4,5-trisphosphate 6-phosphotransferase
R00022 15 
R00267 15 Isocitrate:NADP+ oxidoreductase (decarboxylating)
R00709 15 Isocitrate:NAD+ oxidoreductase (decarboxylating)
R00746 15 Ethanol:NADP+ oxidoreductase
R00754 15 Ethanol:NAD+ oxidoreductase
R01066 15 2-Deoxy-D-ribose-5-phosphate acetaldehyde-lyase
R01135 15 IMP:L-aspartate ligase (GDP-forming)
R01207 15 N-Acyl-D-glucosamine 2-epimerase
R01360 15 (S)-3-Hydroxy-3-methylglutaryl-CoA acetoacetate-lyase
R01361 15 (R)-3-Hydroxybutanoate:NAD+ oxidoreductase
R01364 15 4-Fumarylacetoacetate fumarylhydrola
R01899 15 Isocitrate:NADP+ oxidoreductase (decarboxylating)
R01900 15 Isocitrate hydro-lyase
R02082 15 (R)-Mevalonate:NADP+ oxidoreductase (CoA acylating)
R02085 15 (S)-3-Hydroxy-3-methylglutaryl-CoA hydro-lyase
R03026 15 (S)-3-Hydroxybutanoyl-CoA hydro-lyase
R05801 15 ATP:1D-myo-inositol-1,4,5-trisphosphate 6-phosphotransferase
R00243 16 L-Glutamate:NAD+ oxidoreductase (deaminating)
R00248 16 L-Glutamate:NADP+ oxidoreductase (deaminating)
R00258 16 L-Alanine:2-oxoglutarate aminotransferase
R00268 16 Oxalosuccinate:NADP+ oxidoreductase (decarboxylating)
R00355 16 L-Aspartate:2-oxoglutarate aminotransferase
R00488 16 N-Acetyl-L-aspartate amidohydrolase
R00489 16 L-Aspartate 1-carboxy-lyase
R00526 16 N-Formyl-L-aspartate amidohydrolase
R01171 16 Butanoyl-CoA:(acceptor) 2,3-oxidoreductase
R01397 16 Carbamoyl-phosphate:L-aspartate carbamoyltransferase
R01804 16 N-Acetylneuraminate pyruvate-lyase (pyruvate-phosphorylating)
R02245 16 ATP:(R)-mevalonate 5-phosphotransferase
R02705 16 ATP:N-acyl-D-mannosamine 6-phosphotransferase
R02750 16 
R03181 16 4-Maleylacetoacetate cis-trans-isomerase
R03479 16 ATP:1D-myo-inositol-3,4,5,6-tetrakisphosphate 1-phosphotransferase
R04138 16 3-Methylcrotonoyl-CoA:carbon-dioxide ligase (ADP-forming)
R04173 16 3-Phosphoserine:2-oxoglutarate aminotransferase
R05595 16 
R00239 17 ATP:L-glutamate 5-phosphotransferase
R00245 17 L-Glutamate 5-semialdehyde:NAD+ oxidoreductase
R00251 17 5-Oxoproline amidohydrolase (ATP-hydrolysing)
R00253 17 L-Glutamate:ammonia ligase (ADP-forming)
R00256 17 L-Glutamine amidohydrolase
R00257 17 Deamido-NAD+:L-glutamine amido-ligase (AMP-forming)
R00259 17 Acetyl-CoA:L-glutamate N-acetyltransferase
R00261 17 L-Glutamate 1-carboxy-lyase
R00575 17 Carbon-dioxide:L-glutamine amido-ligase (ADP-forming,carbamate-phosphorylating)
R00707 17 L-1-Pyrroline-5-carboxylate:NAD+ oxidoreductase
R00708 17 L-1-Pyrroline-5-carboxylate:NAD+ oxidoreductase
R00768 17 L-Glutamine:D-fructose-6-phosphate aminotransferase (hexoseisomerizing)
R00904 17 beta-Aminopropion aldehyde:NAD+ oxidoreductase
R00905 17 N-Carbamoyl-beta-alanine amidohydrolase
R00908 17 3-Aminopropanoate:2-oxoglutarate aminotransferase
R01176 17 Butanoate:CoA ligase (AMP-forming)
R01177 17 Acetyl-CoA:acetyl-CoA C-acetyltransferase
R01231 17 Xanthosine-5'-phosphate:L-glutamine amido-ligase (AMP-forming)
R01993 17 (S)-Dihydroorotate amidohydrolase
R02519 17 Homogentisate:oxygen 1,2-oxidoreductase (decyclizing)
R03245 17 ATP:(R)-5-phosphomevalonate phosphotransferase
R04137 17 3-Hydroxyisopentyl-CoA hydro-lyase
R04435 17 N-Acetylneuraminate 9-phosphate pyruvate-lyase(pyruvate-phosphorylating)
R07304 17 5-oxo-L-proline amidohydrolase (ATP-hydrolysing)
R00578 18 L-aspartate:L-glutamine amido-ligase (AMP-forming)
R00667 18 L-Ornithine:2-oxo-acid aminotransferase
R01072 18 5-Phosphoribosylamine:pyrophosphate phosphoribosyltransferase(glutamate-amidating)
R01121 18 ATP:(R)-5-diphosphomevalonate carboxy-lyase (dehydrating)
R01248 18 L-Proline:NAD+ 5-oxidoreductase
R01251 18 L-Proline:NADP+ 5-oxidoreductase
R01648 18 4-Aminobutanoate:2-oxoglutarate aminotransferase
R01867 18 (S)-Dihydroorotate:oxygen oxidoreductase
R01986 18 4-Aminobutyraldehyde:NAD+ oxidoreductase
R02269 18 5,6-Dihydrouracil amidohydrolase
R02521 18 4-Hydroxyphenylpyruvate:oxygen oxidoreductase(hydroxylating,decarboxylating)
R02549 18 4-aminobutanal:NAD+ 1-oxidoreductase
R03004 18 Deamino-NAD+ nucleotidohydrolase
R03005 18 ATP:nicotinamide-nucleotide adenylyltransferase
R03139 18 1,3-Diaminopropane:oxygen oxidoreductase (deaminating)(copper-containing)
R03313 18 L-Glutamate-5-semialdehyde:NADP+ 5-oxidoreductase (phosphorylationg)
R04748 18 (S)-Hydroxyhexanoyl-CoA:NAD+ oxidoreductase
R00669 19 N2-Acetyl-L-ornithine amidohydrolase
R00670 19 L-Ornithine carboxy-lyase
R00713 19 Succinate-semialdehyde:NAD+ oxidoreductase
R00734 19 L-Tyrosine:2-oxoglutarate aminotransferase
R00978 19 5,6-Dihydrouracil:NADP+ oxidoreductase
R01123 19 Isopentenyl-diphosphate delta3-delta2-isomerase
R01151 19 Putrescine:oxygen oxidoreductase (deaminating)
R01252 19 L-Proline,2-oxoglutarate:oxygen oxidoreductase (4-hydroxylating)
R01398 19 Carbamoyl-phosphate:L-ornithine carbamoyltransferase
R01870 19 Orotidine-5'-phosphate:pyrophosphate phosphoribosyltransferase
R03342 19 3-(4-Hydroxyphenyl)pyruvate keto-enol-isomerase
R03346 19 Nicotinate D-ribonucleotide phosphohydrolase
R03348 19 Nicotinate-nucleotide:pyrophosphate phosphoribosyltransferase(carboxylating)
R04749 19 (S)-Hydroxyhexanoyl-CoA hydro-lyase
R00405 20 Succinate:CoA ligase (ADP-forming)
R00410 20 Succinyl-CoA:3-oxo-acid CoA-transferase
R00432 20 Succinate:CoA ligase (GDP-forming)
R00727 20 Succinate:CoA ligase (GDP-forming)
R00731 20 L-Tyrosine:oxygen oxidoreductase
R00736 20 L-Tyrosine carboxy-lyase
R00965 20 Orotidine-5'-phosphate carboxy-lyase
R01154 20 Acetyl-CoA:alkane-alpha,omega-diamine N-acetyltransferase
R01658 20 Dimethylallyl-diphosphate:isopentenyl-diphosphatedimethylallyltranstransferase
R01795 20 L-Phenylalanine,tetrahydrobiopterin:oxygen oxidoreductase(4-hydroxylating)
R01815 20 L-Tyrosine,tetrahydrobiopterin:oxygen oxidoreductase(3-hydroxylating)
R01876 20 Uridine:orthophosphate ribosyltransferase
R01954 20 L-Citrulline:L-aspartate ligase (AMP-forming)
R02295 20 Nicotinate D-ribonucleoside:orthophosphate ribosyltransferase
R03291 20 trans-4-Hydroxy-L-proline:NAD+ 5-oxidoreductase
R03293 20 trans-4-Hydroxy-L-proline:NADP+ 5-oxidoreductase
R06985 20 trans-Hex-2-enoyl-CoA reductase
R07212 20 L-tyrosine,tetrahydrobiopterin:oxygenoxidoreductase(3-hydroxylating)
R00155 21 UDP diphosphohydrolase
R00158 21 ATP:nucleoside-phosphate phosphotransferase
R00287 21 UDPglucose pyrophosphohydrolase
R00662 21 Uridine triphosphate pyrophosphohydrolase
R00694 21 L-Phenylalanine:2-oxoglutarate aminotransferase
R00698 21 Donor:hydrogen-peroxide oxidoreductase
R00699 21 L-Phenylalanine carboxy-lyase
R00829 21 Succinyl-CoA:acetyl-CoA C-acyltransferase
R00833 21 (R)-2-Methyl-3-oxopropanoyl-CoA CoA-carbonylmutase
R00963 21 Uridine 5'-monophosphate phosphohydrolase
R00964 21 ATP:uridine 5'-phosphotransferase
R00968 21 GTP:uridine 5'-phosphotransferase
R00970 21 ITP:uridine 5'-phosphotransferase
R01086 21 N-(L-Argininosuccinate) arginie-lyase
R01878 21 Cytidine aminohydrolase
R02003 21 Geranyl-diphosphate:isopentenyl-diphosphate geranyltrans-transferase
R02078 21 L-Tyrosine,L-dopa:oxygen oxidoreductase
R02080 21 3-Hydroxy-L-tyrosine carboxy-lyase
R02382 21 Tyramine:oxygen oxidoreductase(deaminating)(flavin-containing)
R02383 21 Monophenol,L-dopa:oxygen oxidoreductase
R04025 21 N-Acetylputrescine:oxygenoxidoreductase(deaminating)(flavin-containing)
R04444 21 L-1-Pyrroline-3-hydroxy-5-carboxylate:NAD+ oxidoreductase
R04445 21 L-1-Pyrroline-3-hydroxy-5-carboxylate:NADP+ oxidoreductase
R04747 21 Hexanoyl-CoA:acetyl-CoA C-acyltransferase
R07211 21 L-phenylalanine,tetrahydrobiopterin:oxygenoxidoreductase(4-hydroxylating)
R00156 22 ATP:nucleoside-diphosphate phosphatransferase
R00157 22 Uridine triphosphate:AMP phosphotransferase
R00159 22 UTP diphosphohydrolase
R00286 22 UDPglucose:NAD+ oxidoreductase
R00289 22 UTP:alpha-D-glucose-1-phosphate uridylyltransferase
R00291 22 UDPglucose 4-epimerase
R00414 22 UDP-N-acetyl-D-glucosamine 2-epimerase
R00415 22 UTP:N-acetyl-alpha-D-glucosamine-1-phosphate uridylyltransferase
R00511 22 Cytidine-5'-monophosphate phosphohydrolase
R00513 22 ATP:cytidine 5'-phosphotransferase
R00516 22 UTP:cytidine 5'-phosphotransferase
R00517 22 GTP:cytidine 5'-phosphotransferase
R00551 22 L-Arginine amidinohydrolase
R00555 22 NAD+:L-arginine ADP-D-ribosyltransferase
R00557 22 L-Arginine,NADPH:oxygen oxidoreductase (nitric-oxide-forming)
R00558 22 L-Arginine,NADPH:oxygen oxidoreductase (nitric-oxide-forming)
R00566 22 L-Arginine carboxy-lyase
R00571 22 UTP:ammonia ligase(ADP-forming)
R00573 22 UTP:ammonia ligase(ADP-forming)
R00602 22 Hydorogen-peroxide:hydrogen-peroxide oxidoreductase
R00659 22 UTP:pyruvate O2-phosphotransferase
R00702 22 Farnesyl-diphosphate:farnesyl-diphosphate farnesyltransferase
R00769 22 UTP:D-fructose-6-phosphate 1-phosphotransferase
R00962 22 ITP:cytidine 5'-phosphotransferase
R00967 22 UTP:uridine 5'-phosphotransferase
R00969 22 P1,P4-Bis(5'-nucleosyl)-tetraphosphate nucleotidohydrolase
R01372 22 Phenylpyruvate:oxygen oxidoreductase (hydroxylating,decarboxylating)
R01375 22 L-Glutamine:phenylpyruvate aminotransferase
R01378 22 Phenylpyruvate keto-enol-isomerase
R01847 22 UTP:Sedoheptulose 7-phosphate 1-phosphotransferase
R01886 22 N(omega)-(ADP-D-ribosyl)-L-arginine ADPribosylhydrolase
R01989 22 L-Arginine:glycine amidinotransferase
R02061 22 trans,trans-Farnesyl-diphosphate:isopentenyl-diphosphatefarnesyltranstransferase
R02613 22 Phenethylamine:oxygen oxidoreductase (deaminating)(copper-containing)
R02695 22 4-Hydroxyphenylacetaldehyde:NAD+ oxidoreductase
R02697 22 4-Hydroxyphenylacetaldehyde:NADP+ oxidoreductase
R02765 22 (R)-2-Methyl-3-oxopropanoyl-CoA 2-epimerase
R04300 22 4-(2-Aminoethyl)-1,2-benzenediol:oxygenoxidoreductase(deaminating)(flavin-containing)
R04745 22 (S)-Hydroxyoctanoyl-CoA:NAD+ oxidoreductase
R05050 22 N4-Acetylaminobutanal:NAD+ oxidoreductase
R05051 22 L-erythro-4-Hydroxyglutamate:NAD+ oxidoreductase
R05052 22 L-erythro-4-Hydroxyglutamate:2-oxoglutarate aminotransferase
R06154 22 methylamine:oxygen oxidoreductase (deaminating) (copper-containing)
R06223 22 
R06941 22 (S)-3-hydroxyacyl-CoA:NAD+ oxidoreductase
R00111 23 N-(omega)-Hydroxyarginine,NADPH:oxygen oxidoreductase(nitric-oxide-forming)
R00416 23 UTP:N-acetyl-alpha-D-glucosamine-1-phosphate uridylyltransferase
R00420 23 UDP-N-acetyl-D-glucosamine 2-epimerase
R00503 23 UDPgalactose:D-glucose 4-beta-D-galactosyltransferase
R00512 23 ATP:CMP phosphotransferase
R00514 23 CDP diphosphohydrolase
R00569 23 CTP diphosphohydrolase
R00570 23 ATP:nucleoside-diphosphate phosphatransferase
R00572 23 CTP:pyruvate O2-phosphotransferase
R00767 23 CTP:D-fructose-6-phosphate 1-phosphotransferase
R00955 23 UDPglucose:alpha-D-galactose-1-phosphate uridylyltransferase
R01117 23 CTP:N-acylneuraminate cytidylyltransferase
R01157 23 Agmatine amidinohydrolase
R01205 23 UDPgalactose:N-acetyl-D-glucosamine 4-beta-D-galactosyltransferase
R01384 23 UDP-D-glucuronate carboxy-lyase
R01846 23 CTP:Sedoheptulose 7-phosphate 1-phosphotransferase
R01859 23 Propanoyl-CoA:carbon-dioxide ligase (ADP-forming)
R02536 23 Phenylacetaldehyde:NAD+ oxidoreductase
R02537 23 Aldehyde:NADP+ oxidoreductase
R02872 23 Presqualene diphosphate:farnesyl-diphosphate farnesyltransferase
R02874 23 Squalene,hydrogen-donor:oxygen oxidoreductase (2,3-epoxidizing)
R03300 23 3,4-Dihydroxyphenylacetaldehyde:NAD+ oxidoreductase
R03302 23 3,4-Dihydroxyphenylacetaldehyde:NADP+ oxidoreductase
R04746 23 (S)-Hydroxyoctanoyl-CoA hydro-lyase
R06942 23 (3S)-3-hydroxyacyl-CoA hydro-lyase
R00922 24 2-Methyl-3-oxopropanoate:NAD+ oxidoreductase (CoA-propanoylating)
R00926 24 Propinol adenylate:CoA ligase (AMP-forming)
R00927 24 Propanoyl-CoA:acetyl-CoA C-acyltransferase
R00935 24 (S)-Methylmalonate semialdehyde:NAD+ oxidoreductase(CoA-propanoylating)
R01092 24 ATP:D-galactose 1-phosphotransferase
R01100 24 Lactose galactohydrolase
R01678 24 Lactose galactohydrolase
R01679 24 Lactose 6-phosphate galactohydrolase
R03199 24 (S)-2,3-Epoxysqualene mutase (cyclizing, lanosterol-forming)
R03776 24 trans-Oct-2-enoyl-CoA reductase
R04532 24 CMP-N-acetylneuraminate:beta-D-galactosyl-1,4-N-acetyl-beta-D--glucosamine alpha-2,6-N-acetylneuraminyltransferase
R05373 24 Methylmalonyl-CoA carboxy-lyase
R01093 25 D-Galactose:NAD+ 1-oxidoreductase
R01095 25 D-Galactose:NADP+ 1-oxidoreductase
R01101 25 alpha-D-Glucoside glucohydrolase
R01103 25 Raffinose galactohydrolase
R01104 25 Galactosylglycerol galactohydrolase
R01194 25 1-alpha-D-Galactosyl-myo-inositol galactohydrolase
R01329 25 Epimelibiose galactohydrolase
R01354 25 Propanoate:CoA ligase (AMP-forming)
R02047 25 3-Hydroxy-2-methylpropanoate:NAD+ oxidoreductase
R02048 25 (R)-3-Amino-2-methylpropanoate:2-oxoglutarate aminotransferase
R02050 25 (R)-3-Amino-2-methylpropanoate:pyruvate aminotransferase
R02926 25 Melibiitol galactohydrolase
R03690 25 
R03778 25 Octanoyl-CoA:acetyl-CoA C-acyltransferase
R03869 25 (S)-Methylmalonate semialdehyde:NAD+ oxidoreductase
R03871 25 (S)-Methylmalonate semialdehyde:oxygen oxidoreductase
R04188 25 L-3-Amino-isobutanoate:2-oxoglutarate aminotransferase
R04203 25 (2S,3S)-3-hydroxy-2-methylbutanoyl-CoA:NAD+ oxidoreductase
R05066 25 3-Hydroxy-2-methylpropanoate:NAD+ oxidoreductase
R05640 25 Lanosterol,NADPH:oxygen oxidoreductase (14-methyl cleaving)
R03616 26 Galactosylglycerol galactohydrolase
R03634 26 
R04204 26 (2S,3S)-3-Hydroxy-2-methylbutanoyl-CoA hydro-liase
R04669 26 
R04743 26 (S)-Hydroxydecanoyl-CoA:NAD+ oxidoreductase
R05549 26 
R05639 26 4,4-dimethyl-5a-cholesta-8,24-dien-3b-ol:NADP+ D14-oxidoreductase
R03170 27 2-Methylbutanoyl-CoA:(acceptor) 2,3-oxidoreductase
R04744 27 (S)-Hydroxydecanoyl-CoA hydro-lyase
R04804 27 delta8,24-Cholestadien-3beta-ol delta7-delta8-isomerase
R04753 28 trans-Dec-2-enoyl-CoA reductase
R04742 29 Decanoyl-CoA:acetyl-CoA C-acyltransferase
R04741 30 (S)-3-Hydroxydodecanoyl-CoA:NAD+ oxidoreductase
R04170 31 (S)-3-Hydroxydodecanoyl-CoA hydro-lyase
R03856 32 trans-Dodec-2-enoyl-CoA reductase
R04100 32 3-cis-Dodecenoyl-CoA delta3-cis-delta2-trans-isomerase
R03858 33 Lauroyl-CoA:acetyl-CoA C-acyltransferase
R04739 34 (S)-3-Hydroxytetradecanoyl-CoA:NAD+ oxidoreductase
R04740 35 (S)-3-Hydroxytetradecanoyl-CoA hydro-lyase
R03989 36 trans-Tetradec-2-enoyl-CoA reductase
R03991 37 myristoyl-CoA:acetylCoA C-myristoyltransferase
R04737 38 (S)-3-Hydroxyhexadecanoyl-CoA:NAD+ oxidoreductase
R04738 39 (S)-3-Hydroxyhexadecanoyl-CoA hydro-lyase
R01278 40 trans-Hexadec-2-enoyl-CoA reductase
R01274 41 Palmitoyl-CoA hydrolase
R01280 41 Palmitate:CoA ligase (AMP-forming)
R01281 41 Palmitoyl-CoA:L-serine C-palmitoyltransferase (decarboxylating)
R02978 42 Sphinganine:NADP+ 3-oxidoreductase
R02976 43 ATP:sphinganine 1-phosphotransferase
R06520 43 3-sn-phosphatidate phosphohydrolase
R02464 44 Sphinganine-1-phosphate pamlmitaldehyde-lyase
R01468 45 ATP:ethanolamine O-phosphotransferase
R02038 45 CTP:ethanolamine-phosphate cytidylyltransferase
R06516 45 sphinganine-1-phosphate palmitaldehyde-lyase
R06870 45 Phosphoethanolamine phosphohydrolase
R01926 46 
R06521 46 3-sn-phosphatidate phosphohydrolase
