# Supplementary material for: Local and global modes of drug action in biochemical networks
Source: BMC Chem Biol. 2009 Apr 7;9:4. doi: 10.1186/1472-6769-9-4 (PMC2670818; doi:10.1186/1472-6769-9-4)
Supplement: Additional File 3 — Full set of metabolic drug scopes. This archive contains the full set of metabolic drug scopes for 276 drugs from the DrugBank database and four metabolic networks. Individual files in the archive are named according to the following nomenclature: DrugBank accession number of the drug, followed by "_hsa" for human or "_ref" for reference network, followed by "_i" for irreversible or "_r" for reversible network. [file 1472-6769-9-4-S3.zip › aprd00081_ref_i.txt]

Expansion curve 
seeds: Oxygen H2O ATP Adenosine ADP AMP Pyrophosphate Orthophosphate IMP NAD+ Xanthosine 5'-phosphate NADH H+
not identified: C00201 C00046 C02520 C00911 


 

compounds:
ID generation name

C00001 1 H2O
C00002 1 ATP
C00003 1 NAD+
C00004 1 NADH
C00007 1 Oxygen
C00008 1 ADP
C00009 1 Orthophosphate
C00013 1 Pyrophosphate
C00020 1 AMP
C00080 1 H+
C00130 1 IMP
C00212 1 Adenosine
C00655 1 Xanthosine 5'-phosphate
C00005 2 NADPH
C00006 2 NADP+
C00014 2 NH3
C00027 2 H2O2
C00054 2 Adenosine 3',5'-bisphosphate
C00081 2 ITP
C00104 2 IDP
C00117 2 D-Ribose 5-phosphate
C00119 2 5-Phospho-alpha-D-ribose 1-diphosphate
C00121 2 D-Ribose
C00147 2 Adenine
C00153 2 Nicotinamide
C00262 2 Hypoxanthine
C00282 2 Hydrogen
C00294 2 Inosine
C00301 2 ADP-ribose
C00385 2 Xanthine
C00455 2 Nicotinamide D-ribonucleotide
C00536 2 Triphosphate
C00575 2 3',5'-Cyclic AMP
C00620 2 alpha-D-Ribose 1-phosphate
C01260 2 P1,P4-Bis(5'-adenosyl) tetraphosphate
C01762 2 Xanthosine
C04307 2 P1,P2-Bis(5'-adenosyl) triphosphate
C04734 2 1-(5'-Phosphoribosyl)-5-formamido-4-imidazolecarboxamide
C04856 2 (6S)-6-beta-Hydroxy-1,4,5,6-tetrahydronicotinamide-adeninedinucleotide
C05359 2 e-
C06701 2 Phosphonate
C07024 2 3'-Keto-3'-deoxy-ATP
C11500 2 5'-Dehydroadenosine
C11501 2 9-Riburonosyladenine
C00058 3 Formate
C00144 3 GMP
C00192 3 Hydroxylamine
C00199 3 D-Ribulose 5-phosphate
C00253 3 Nicotinate
C00309 3 D-Ribulose
C00366 3 Urate
C00387 3 Guanosine
C00697 3 Nitrogen
C00704 3 O2.-
C01151 3 D-Ribose 1,5-bisphosphate
C01185 3 Nicotinate D-ribonucleotide
C01685 3 D-Ribonate
C01993 3 5'-Oxoinosine
C02739 3 Phosphoribosyl-ATP
C03090 3 5-Phosphoribosylamine
C03150 3 N-Ribosylnicotinamide
C03246 3 ADPribose 2'-phosphate
C03736 3 alpha-D-Ribose 5-phosphate
C04677 3 1-(5'-Phosphoribosyl)-5-amino-4-imidazolecarboxamide
C05361 3 Hydrazine
C05515 3 5-Ureido-4-imidazole carboxylate
C07025 3 3'-Keto-3'-deoxy-AMP
C00011 4 CO2
C00035 4 GDP
C00088 4 Nitrite
C00216 4 D-Arabinose
C00231 4 D-Xylulose 5-phosphate
C00242 4 Guanine
C00474 4 Ribitol
C00857 4 Deamino-NAD+
C01020 4 6-Hydroxynicotinate
C01068 4 D-Ribitol 5-phosphate
C01112 4 D-Arabinose 5-phosphate
C01182 4 D-Ribulose 1,5-bisphosphate
C01818 4 Hyponitrite
C01904 4 D-Arabitol
C02405 4 Formyl phosphate
C02741 4 Phosphoribosyl-AMP
C04051 4 5-Amino-4-imidazolecarboxyamide
C05360 4 Diimine
C05513 4 Urate-3-ribonucleoside
C05516 4 5-Amino-4-imidazole carboxylate
C05841 4 Nicotinate D-ribonucleoside
C11631 4 9-Riburonosylhypoxanthine
C11821 4 5-Hydroxyisourate
C15556 4 3,4-Dihydroxy-2-butanone 4-phosphate
C00044 5 GTP
C00118 5 (2R)-2-Hydroxy-3-(phosphonooxy)-propanal
C00169 5 Carbamoyl phosphate
C00197 5 3-Phospho-D-glycerate
C00227 5 Acetyl phosphate
C00237 5 CO
C00244 5 Nitrate
C00281 5 Sedoheptulose 7-phosphate
C00310 5 D-Xylulose
C00652 5 D-Arabinono-1,4-lactone
C00988 5 2-Phosphoglycolate
C01010 5 Urea-1-carboxylate
C01059 5 2,5-Dihydroxypyridine
C01228 5 Guanosine 3',5'-bis(diphosphate)
C01353 5 Carbonic acid
C01358 5 NH4OH
C01563 5 Carbamate
C02348 5 (R)(-)-Allantoin
C02350 5 (S)(+)-Allantoin
C03722 5 Pyridine-2,3-dicarboxylate
C04896 5 5-(5-Phospho-D-ribosylaminoformimino)-1-(5-phosphoribosyl)-imidazole-4-carboxamide
C05239 5 5-Aminoimidazole
C05382 5 D-Sedoheptulose 7-phosphate
C12248 5 5-Hydroxy-2-oxo-4-ureido-2,5-dihydro-1H-imidazole-5-carboxylate
C15523 5 2,6-Dihydroxynicotinate
C00033 6 Acetate
C00085 6 D-Fructose 6-phosphate
C00086 6 Urea
C00093 6 sn-Glycerol 3-phosphate
C00111 6 Glycerone phosphate
C00160 6 Glycolate
C00181 6 D-Xylose
C00236 6 3-Phospho-D-glyceroyl phosphate
C00258 6 D-Glycerate
C00279 6 D-Erythrose 4-phosphate
C00288 6 HCO3-
C00379 6 Xylitol
C00447 6 Sedoheptulose 1,7-bisphosphate
C00476 6 D-Lyxose
C00499 6 Allantoate
C00533 6 Nitric oxide
C00631 6 2-Phospho-D-glycerate
C00878 6 D-Arabinonate
C00942 6 3',5'-Cyclic GMP
C01159 6 2,3-Bisphospho-D-glycerate
C01261 6 P1,P4-Bis(5'-guanosyl) tetraphosphate
C01304 6 2,5-Diamino-6-hydroxy-4-(5'-phosphoribosylamino)pyrimidine
C01417 6 Cyanate
C01596 6 Maleamate
C02076 6 Sedoheptulose
C03232 6 3-Phosphonooxypyruvate
C04409 6 2-Amino-3-carboxymuconate semialdehyde
C04494 6 Guanosine 3'-diphosphate 5'-triphosphate
C04895 6 2-Amino-4-hydroxy-6-(erythro-1,2,3-trihydroxypropyl)dihydropteridinetriphosphate
C04916 6 N-(5'-Phospho-D-1'-ribulosylformimino)-5-amino-1-(5''-phospho-D-ribosyl)-4-imidazolecarboxamide
C05922 6 Formamidopyrimidine nucleoside triphosphate
C06059 6 Cyclic amidines
C06195 6 Imidazolone
C06316 6 D-erythro-Ascorbate
C06555 6 Biuret
C07836 6 D-glycero-D-manno-Heptose 7-phosphate
C15563 6 2-Amino-5-formylamino-6-(5-phosphoribosylamino)pyrimidin-4(3H)-one
C00022 7 Pyruvate
C00048 7 Glyoxylate
C00074 7 Phosphoenolpyruvate
C00084 7 Acetaldehyde
C00092 7 D-Glucose 6-phosphate
C00095 7 D-Fructose
C00116 7 Glycerol
C00168 7 Hydroxypyruvate
C00184 7 Glycerone
C00266 7 Glycolaldehyde
C00275 7 D-Mannose 6-phosphate
C00312 7 L-Xylulose
C00352 7 D-Glucosamine 6-phosphate
C00354 7 D-Fructose 1,6-bisphosphate
C00546 7 Methylglyoxal
C00577 7 D-Glyceraldehyde
C00597 7 3-Phosphoglycerate
C00603 7 (-)-Ureidoglycolate
C00623 7 Glycerol 1-phosphate
C00644 7 D-Mannitol 1-phosphate
C00665 7 beta-D-Fructose 2,6-bisphosphate
C00887 7 Nitrous oxide
C00898 7 (R,R)-Tartaric acid
C01096 7 Sorbitol 6-phosphate
C01146 7 2-Hydroxy-3-oxopropanoate
C01268 7 5-Amino-6-(5'-phosphoribosylamino)uracil
C01384 7 Maleic acid
C01394 7 Xylose
C01551 7 Allantoin
C01566 7 Cyanamide
C02091 7 Ureidoglycine
C02266 7 D-Xylonolactone
C02718 7 N-Formiminoglycine
C02895 7 Xylitol 5-phosphate
C03393 7 4-Phospho-D-erythronate
C03684 7 6-Pyruvoyltetrahydropterin
C03785 7 D-Tagatose 1,6-bisphosphate
C03824 7 2-Aminomuconate semialdehyde
C03826 7 2-Dehydro-3-deoxy-D-xylonate
C04874 7 2-Amino-4-hydroxy-6-(D-erythro-1,2,3-trihydroxypropyl)-7,8-dihydropteridine
C05345 7 beta-D-Fructose 6-phosphate
C05378 7 beta-D-Fructose 1,6-bisphosphate
C05569 7 5'-Phospho-D-1-ribulosylformimine
C05923 7 2,5-Diaminopyrimidine nucleoside triphosphate
C05925 7 Dihydroneopterin phosphate
C05993 7 Acetyl adenylate
C06019 7 D-arabino-3-Hexulose 6-phosphate
C06189 7 Cyclic 2,3-bisphospho-D-glycerate
C06222 7 Sedoheptulose 1-phosphate
C06244 7 Acetamide
C06554 7 Cyanuric acid
C07272 7 Maleimide
C11472 7 D-glycero-D-manno-Heptose 1,7-bisphosphate
C11824 7 Cyclic amide
C00031 8 D-Glucose
C00036 8 Oxaloacetate
C00037 8 Glycine
C00041 8 L-Alanine
C00065 8 L-Serine
C00067 8 Formaldehyde
C00122 8 Fumarate
C00133 8 D-Alanine
C00149 8 (S)-Malate
C00159 8 D-Mannose
C00164 8 Acetoacetate
C00186 8 (S)-Lactate
C00189 8 Ethanolamine
C00209 8 Oxalate
C00222 8 3-Oxopropanoate
C00256 8 (R)-Lactate
C00267 8 alpha-D-Glucose
C00329 8 D-Glucosamine
C00346 8 Ethanolamine phosphate
C00357 8 N-Acetyl-D-glucosamine 6-phosphate
C00383 8 Malonate
C00392 8 Mannitol
C00424 8 (S)-Lactaldehyde
C00469 8 Ethanol
C00497 8 (R)-Malate
C00502 8 D-Xylonate
C00532 8 L-Arabitol
C00552 8 meso-Tartaric acid
C00618 8 3-Dehydro-L-gulonate
C00636 8 D-Mannose 1-phosphate
C00668 8 alpha-D-Glucose 6-phosphate
C00673 8 2-Deoxy-D-ribose 5-phosphate
C00679 8 5-Dehydro-4-deoxy-D-glucarate
C00684 8 2-Dehydro-3-deoxy-L-arabinonate
C00716 8 Serine
C00740 8 D-Serine
C00794 8 D-Sorbitol
C00802 8 Oxalureate
C00900 8 2-Acetolactate
C00937 8 (R)-Lactaldehyde
C00969 8 3-Hydroxypropanal
C00975 8 Dihydroxyfumarate
C01094 8 D-Fructose 1-phosphate
C01097 8 D-Tagatose 6-phosphate
C01127 8 4-Hydroxy-2-oxoglutarate
C01172 8 beta-D-Glucose 6-phosphate
C01177 8 Inositol 1-phosphate
C01187 8 3-Deoxy-D-manno-octulosonate
C01236 8 D-Glucono-1,5-lactone 6-phosphate
C01300 8 2-Amino-4-hydroxy-6-hydroxymethyl-7,8-dihydropteridine
C01380 8 Ethylene glycol
C01508 8 L-Lyxose
C02132 8 Acetylpyruvate
C02220 8 2-Aminomuconate
C02336 8 beta-D-Fructose
C02612 8 (R)-2-Methylmalate
C02657 8 6-Methylsalicylate
C02752 8 Triacetate lactone
C02798 8 3-Phosphonopyruvate
C02888 8 Sorbose 1-phosphate
C02979 8 Glycerol 2-phosphate
C03015 8 O-Carbamoyl-L-serine
C03267 8 beta-D-Fructose 2-phosphate
C03291 8 L-Xylulose 5-phosphate
C03459 8 2-Hydroxy-3-oxosuccinate
C03921 8 2-Dehydro-3-deoxy-D-glucarate
C03947 8 Glycerol 1,2-cyclic phosphate
C04006 8 1D-myo-Inositol 3-phosphate
C04244 8 6-Lactoyl-5,6,7,8-tetrahydropterin
C04442 8 2-Dehydro-3-deoxy-6-phospho-D-gluconate
C04454 8 5-Amino-6-(5'-phosphoribitylamino)uracil
C04478 8 3-Deoxy-D-manno-octulosonate 8-phosphate
C04691 8 2-Dehydro-3-deoxy-D-arabino-heptonate 7-phosphate
C05235 8 Hydroxyacetone
C05406 8 (4S)-5-Hydroxy-2,4-dioxopentanoate
C05946 8 D-4-Hydroxy-2-oxoglutarate
C05999 8 Lactaldehyde
C06010 8 (S)-2-Acetolactate
C06033 8 Parapyruvate
C06054 8 2-Oxo-3-hydroxy-4-phosphobutanoate
C06148 8 2,5-Diamino-6-(5'-triphosphoryl-3',4'-trihydroxy-2'-oxopentyl)-amino-4-oxopyrimidine
C06156 8 alpha-D-Glucosamine 1-phosphate
C06393 8 2,3-Diaminopropanoate
C06441 8 L-Xylulose 1-phosphate
C07838 8 D-glycero-D-manno-Heptose 1-phosphate
C11437 8 1-Deoxy-D-xylulose 5-phosphate
C15499 8 Pentane-2,4-dione
C00042 9 Succinate
C00049 9 L-Aspartate
C00096 9 GDP-mannose
C00099 9 beta-Alanine
C00103 9 D-Glucose 1-phosphate
C00132 9 Methanol
C00137 9 myo-Inositol
C00140 9 N-Acetyl-D-glucosamine
C00158 9 Citrate
C00188 9 L-Threonine
C00198 9 D-Glucono-1,5-lactone
C00204 9 2-Dehydro-3-deoxy-D-gluconate
C00207 9 Acetone
C00218 9 Methylamine
C00221 9 beta-D-Glucose
C00247 9 L-Sorbose
C00259 9 L-Arabinose
C00272 9 Tetrahydrobiopterin
C00322 9 2-Oxoadipate
C00345 9 6-Phospho-D-gluconate
C00394 9 GDP-glucose
C00418 9 (R)-Mevalonate
C00433 9 2,5-Dioxopentanoate
C00508 9 L-Ribulose
C00545 9 L-Arabinonate
C00581 9 Guanidinoacetate
C00583 9 Propane-1,2-diol
C00663 9 beta-D-Glucose 1-phosphate
C00672 9 2-Deoxy-D-ribose 1-phosphate
C00689 9 alpha,alpha'-Trehalose 6-phosphate
C00711 9 Malate
C00795 9 D-Tagatose
C00800 9 L-Gulonate
C00804 9 Propynoate
C00810 9 (R)-Acetoin
C00815 9 Citramalate
C00818 9 D-Glucarate
C00879 9 D-Galactarate
C00944 9 3-Dehydroquinate
C00979 9 O-Acetyl-L-serine
C00993 9 D-Alanyl-D-alanine
C01005 9 O-Phospho-L-serine
C01013 9 3-Hydroxypropanoate
C01089 9 (R)-3-Hydroxybutanoate
C01101 9 L-Ribulose 5-phosphate
C01113 9 D-Galactose 6-phosphate
C01131 9 L-Rhamnulose 1-phosphate
C01225 9 sn-glycero-3-Phospho-1-inositol
C01444 9 Oxamate
C01467 9 3-Cresol
C01537 9 Urethane
C01757 9 Triacetate
C01801 9 Deoxyribose
C01990 9 3-Oxalomalate
C02107 9 (S,S)-Tartaric acid
C02218 9 2-Aminoacrylate
C02226 9 2-Methylmaleate
C02362 9 2-Oxosuccinamate
C02457 9 Propane-1,3-diol
C02532 9 D-O-Phosphoserine
C02591 9 Sucrose 6-phosphate
C02614 9 (S)-2-Methylmalate
C02655 9 6-Acetyl-D-glucose
C02753 9 D-Xylono-1,4-lactone
C02779 9 2-Dehydro-D-glucose
C02912 9 (R)-Propane-1,2-diol
C02917 9 (S)-Propane-1,2-diol
C02995 9 Maltose 6'-phosphate
C03071 9 3-aci-Nitropropanoate
C03107 9 D-Glucono-1,4-lactone
C03167 9 Phosphonoacetaldehyde
C03210 9 2,2'-Iminodipropanoate
C03214 9 2-Amino-3-oxobutanoate
C03341 9 2-Amino-4-oxopentanoic acid
C03394 9 Erythrulose 1-phosphate
C03453 9 (Z)-5-Oxohex-2-enedioate
C03508 9 L-2-Amino-3-oxobutanoic acid
C03548 9 trans-2,3-Epoxysuccinate
C03600 9 Carboxymethyloxysuccinate
C03752 9 2-Amino-2-deoxy-D-gluconate
C03761 9 3-Hydroxy-3-methylglutarate
C03790 9 N-(Carboxymethyl)-D-alanine
C03794 9 N6-(1,2-Dicarboxyethyl)-AMP
C03838 9 5'-Phosphoribosylglycinamide
C03961 9 erythro-3-Hydroxy-L-aspartate
C03979 9 2-Dehydro-3-deoxy-L-rhamnonate
C03981 9 2-Hydroxyethylenedicarboxylate
C04039 9 2,3-Dihydroxy-3-methylbutanoate
C04181 9 3-Hydroxy-3-methyl-2-oxobutanoic acid
C04256 9 N-Acetyl-D-glucosamine 1-phosphate
C04257 9 N-Acetyl-D-mannosamine 6-phosphate
C04272 9 (R)-2,3-Dihydroxy-3-methylbutanoate
C04299 9 D-myo-Inositol 1,2-cyclic phosphate
C04456 9 6-Phospho-5-dehydro-2-deoxy-D-gluconate
C04534 9 6-Phospho-beta-D-glucosyl-(1,4)-D-glucose
C04575 9 (4R,5S)-4,5,6-Trihydroxy-2,3-dioxohexanoate
C04732 9 4-(1-D-Ribitylamino)-5-amino-2,6-dihydroxypyrimidine
C04807 9 2-Amino-7,8-dihydro-4-hydroxy-6-(diphosphooxymethyl)pteridine
C04823 9 1-(5'-Phosphoribosyl)-5-amino-4-(N-succinocarboxamide)-imidazole
C05380 9 Nicotinurate
C05519 9 L-Allothreonine
C05820 9 (L-Seryl)adenylate
C06034 9 4-Hydroxy-4-methylglutamate
C06035 9 4-Methylene-2-oxoglutarate
C06159 9 2-Dehydro-3-deoxy-D-fuconate
C06311 9 Galactitol 1-phosphate
C06397 9 ADP-D-glycero-D-manno-heptose
C11434 9 2-C-Methyl-D-erythritol 4-phosphate
C11511 9 threo-3-Hydroxy-L-aspartate
C11822 9 2-Aminomalonate semialdehyde
C14899 9 3-Dehydro-L-gulonate 6-phosphate
C00026 10 2-Oxoglutarate
C00089 10 Sucrose
C00109 10 2-Oxobutanoate
C00141 10 3-Methyl-2-oxobutanoic acid
C00152 10 L-Asparagine
C00185 10 Cellobiose
C00191 10 D-Glucuronate
C00208 10 Maltose
C00213 10 Sarcosine
C00232 10 Succinate semialdehyde
C00257 10 D-Gluconic acid
C00268 10 Dihydrobiopterin
C00273 10 5-Dehydro-D-fructose
C00296 10 Quinate
C00311 10 Isocitrate
C00330 10 Deoxyguanosine
C00333 10 D-Galacturonate
C00402 10 D-Aspartate
C00417 10 cis-Aconitate
C00438 10 N-Carbamoyl-L-aspartate
C00479 10 Propanal
C00490 10 Itaconate
C00498 10 ADP-glucose
C00514 10 D-Mannonate
C00559 10 Deoxyadenosine
C00596 10 2-Hydroxy-2,4-pentadienoate
C00645 10 N-Acetyl-D-mannosamine
C00660 10 D-Glucose 1,6-bisphosphate
C00691 10 2,4,6/3,5-Pentahydroxycyclohexanone
C00741 10 Diacetyl
C00772 10 Mevaldate
C00820 10 D-Threonine
C00976 10 GDP-D-mannuronate
C01040 10 L-Gulono-1,4-lactone
C01042 10 N-Acetyl-L-aspartate
C01083 10 alpha,alpha-Trehalose
C01107 10 (R)-5-Phosphomevalonate
C01108 10 1,2,3-Trihydroxybenzene
C01114 10 L-Arabinono-1,4-lactone
C01133 10 N-Acetyl-D-glucosaminate
C01222 10 GDP-4-dehydro-6-deoxy-D-mannose
C01231 10 alpha-D-Glucose 1,6-bisphosphate
C01438 10 Methane
C01507 10 L-Iditol
C01680 10 D-Fuconate
C01697 10 Galactitol
C01732 10 Mesaconate
C01769 10 (S)-Acetoin
C01845 10 Propan-2-ol
C01888 10 Aminoacetone
C01934 10 L-Rhamnonate
C02048 10 Laminaribiose
C02143 10 D-threo-Aldose
C02207 10 beta-Alanopine
C02280 10 GDP-L-galactose
C02294 10 Methylguanidine
C02360 10 2-Hydroxyadipate
C02637 10 3-Dehydroshikimate
C02642 10 3-Ureidopropionate
C02670 10 D-Glucuronolactone
C02721 10 N-Methyl-L-alanine
C02923 10 2,3-Dihydroxytoluene
C03044 10 (R,R)-Butane-2,3-diol
C03065 10 3-Guanidinopropanoate
C03082 10 4-Phospho-L-aspartate
C03139 10 N-Amidino-L-aspartate
C03166 10 Phosphoguanidinoacetate
C03248 10 Acetylenedicarboxylate
C03557 10 (2-Aminoethyl)phosphonate
C03589 10 4-Hydroxy-2-oxopentanoate
C03716 10 Oxaloacetate 4-methyl ester
C03906 10 beta-L-Arabinose 1-phosphate
C03932 10 5-Dehydro-2-deoxy-D-gluconate
C03943 10 (2R,4S)-2,4-Diaminopentanoate
C04332 10 6,7-Dimethyl-8-(1-D-ribityl)lumazine
C04349 10 (4S)-4,6-Dihydroxy-2,5-dioxohexanoate
C04376 10 5'-Phosphoribosyl-N-formylglycinamide
C04471 10 (4S,5S)-4,5-Dihydroxy-2,6-dioxohexanoate
C04546 10 (R)-3-((R)-3-Hydroxybutanoyloxy)butanoate
C04593 10 (2S,3R)-3-Hydroxybutane-1,2,3-tricarboxylate
C04751 10 1-(5-Phospho-D-ribosyl)-5-amino-4-imidazolecarboxylate
C05383 10 Aminosugars
C05396 10 Lactose 6-phosphate
C05405 10 L-Arabinono-1,5-lactone
C05411 10 L-Xylonate
C05412 10 L-Lyxonate
C05533 10 Oxaloglutarate
C05662 10 Homoisocitrate
C05840 10 Iminoaspartate
C06031 10 D-threo-3-Methylmalate
C06032 10 D-erythro-3-Methylmalate
C06234 10 4-Methyl-L-glutamate
C06241 10 N-Acetylneuraminate 9-phosphate
C06312 10 L-Tagatose 6-phosphate
C06313 10 Biopterin
C06398 10 ADP-L-glycero-D-manno-heptose
C06440 10 2-Dehydro-D-glucono-1,5-lactone
C06455 10 Hydroxymethylphosphonate
C06735 10 Aminoacetaldehyde
C11205 10 Hexadimethrine bromide
C11516 10 2-(alpha-D-Mannosyl)-3-phosphoglycerate
C15548 10 2-alpha-D-Glucosyl-D-glucose
C15585 10 myo-Inositol phosphate
C00025 11 L-Glutamate
C00124 11 D-Galactose
C00183 11 L-Valine
C00217 11 D-Glutamate
C00230 11 3,4-Dihydroxybenzoate
C00246 11 Butanoic acid
C00255 11 Riboflavin
C00270 11 N-Acetylneuraminate
C00325 11 GDP-L-fucose
C00337 11 (S)-Dihydroorotate
C00360 11 dAMP
C00362 11 dGMP
C00429 11 5,6-Dihydrouracil
C00430 11 5-Aminolevulinate
C00441 11 L-Aspartate 4-semialdehyde
C00466 11 Acetoin
C00493 11 Shikimate
C00515 11 D-Ornithine
C00558 11 D-Tagaturonate
C00629 11 2-Dehydro-D-gluconate
C00905 11 D-Fructuronate
C00966 11 2-Dehydropantoate
C00989 11 4-Hydroxybutanoic acid
C01026 11 N,N-Dimethylglycine
C01062 11 5-Dehydro-D-gluconate
C01088 11 (R)-3,3-Dimethylmalate
C01093 11 Cellobiono-1,5-lactone
C01118 11 O-Succinyl-L-homoserine
C01143 11 (R)-5-Diphosphomevalonate
C01195 11 1-Phospho-alpha-D-glucuronate
C01234 11 1-Aminocyclopropane-1-carboxylate
C01251 11 2-Hydroxybutane-1,2,4-tricarboxylate
C01424 11 Gallate
C01468 11 4-Cresol
C01742 11 Palatinose
C01751 11 Resorcinol
C01989 11 3-Ethylmalate
C02024 11 D-Mannuronate
C02130 11 Acetyl-maltose
C02341 11 trans-Aconitate
C02488 11 (R)-2-Ethylmalate
C02504 11 (2S)-2-Isopropylmalate
C02527 11 Butanoylphosphate
C02948 11 4-Hydroxyhexan-3-one
C02964 11 D-Glucosyl-D-mannose
C02977 11 GDP-6-deoxy-D-talose
C02991 11 L-Rhamnono-1,4-lactone
C03046 11 (S,S)-Butane-2,3-diol
C03117 11 GDP-6-deoxy-D-mannose
C03124 11 L-Aspartylhydroxamate
C03194 11 (R)-1-Aminopropan-2-ol
C03217 11 2-Hydroxy-3-oxoadipate
C03289 11 L-xylo-Hexulonolactone
C03373 11 Aminoimidazole ribotide
C03387 11 D-Glucurono-6,2-lactone
C03618 11 L-threo-3-Methylaspartate
C03623 11 N-Methyl-2-oxoglutaramate
C03661 11 1F-beta-D-Fructosylsucrose
C03703 11 L-5-Carboxymethylhydantoin
C04002 11 But-1-ene-1,2,4-tricarboxylate
C04053 11 5-Dehydro-4-deoxy-D-glucuronate
C04287 11 3,5/4-Trihydroxycyclohexa-1,2-dione
C04479 11 2-Hydroxy-6-oxonona-2,4-diene-1,9-dioate
C04540 11 N4-(Acetyl-beta-D-glucosaminyl)asparagine
C05379 11 Oxalosuccinate
C05385 11 D-Glucuronate 1-phosphate
C05512 11 Deoxyinosine
C05520 11 2-Amino-3-oxoadipate
C05572 11 4-Oxoglutaramate
C05672 11 2-Amino-3-phosphonopropanoate
C05979 11 Propane-1-ol
C06029 11 L-threo-3-Methylmalate
C06030 11 Methyloxaloacetate
C06210 11 2-Hydroxy-6-keto-2,4-heptadienoate
C06430 11 D-Galacturonolactone
C06891 11 D-2,3-Diketo 4-deoxy-epi-inositol
C10517 11 2-(beta-D-Glucosyl)-sn-glycerol 3-phosphate
C10906 11 D-Fructose
C11544 11 2(alpha-D-Mannosyl)-D-glycerate
C14830 11 GDP-4-keto-6-L-deoxygalactose
C15667 11 5-carboxyamino-1-(5-phospho-D-ribosyl)imidazole
C00061 12 FMN
C00064 12 L-Glutamine
C00072 12 Ascorbate
C00077 12 L-Ornithine
C00090 12 Catechol
C00106 12 Uracil
C00129 12 Isopentenyl diphosphate
C00156 12 4-Hydroxybenzoate
C00163 12 Propanoate
C00206 12 dADP
C00243 12 Lactose
C00263 12 L-Homoserine
C00295 12 Orotate
C00334 12 4-Aminobutanoate
C00349 12 2-Methyl-3-oxopropanoate
C00361 12 dGDP
C00446 12 alpha-D-Galactose 1-phosphate
C00522 12 (R)-Pantoate
C00624 12 N-Acetyl-L-glutamate
C00642 12 4-Hydroxyphenylacetate
C00770 12 L-Idonate
C00817 12 D-Altronate
C00880 12 D-Galactonate
C00931 12 Porphobilinogen
C00956 12 L-2-Aminoadipate
C01007 12 Reduced riboflavin
C01046 12 N-Methyl-L-glutamate
C01053 12 (R)-4-Dehydropantoate
C01110 12 5-Amino-2-oxopentanoic acid
C01163 12 3-Carboxy-cis,cis-muconate
C01165 12 L-Glutamate 5-semialdehyde
C01218 12 6-Phospho-2-dehydro-D-gluconate
C01235 12 1-alpha-D-Galactosyl-myo-inositol
C01239 12 N-Acetyl-beta-D-glucosaminylamine
C01279 12 4-Amino-5-hydroxymethyl-2-methylpyrimidine
C01572 12 Digallate
C01667 12 Bacitracin
C01727 12 Lumichrome
C01771 12 2-Butenoate
C02170 12 Methylmalonate
C02225 12 2-Methylcitrate
C02237 12 5-Oxo-D-proline
C02238 12 5-Oxo-L-proline
C02431 12 L-Rhamnofuranose
C02630 12 2-Hydroxyglutarate
C02631 12 2-Isopropylmaleate
C02652 12 5-Dehydroshikimate
C02669 12 D-Galactono-1,5-lactone
C02780 12 2,5-Didehydro-D-gluconate
C02787 12 2-Methylpropanamine
C02800 12 4,5-Dioxopentanoate
C02814 12 Benzene-1,2,4-triol
C02985 12 L-Fucose 1-phosphate
C03079 12 4-Hydroxy-L-glutamate
C03153 12 N5-Methyl-L-glutamine
C03175 12 Shikimate 3-phosphate
C03223 12 3,4-Dihydroxyphthalate
C03269 12 D-galacto-Hexodialdose
C03283 12 L-2,4-Diaminobutanoate
C03287 12 L-Glutamyl 5-phosphate
C03340 12 L-2,3-Dihydrodipicolinate
C03383 12 D-Galactono-1,4-lactone
C03671 12 2-Pyrone-4,6-dicarboxylate
C03708 12 N-Acetyl-O-acetylneuraminate
C03734 12 alpha-D-Glutamyl phosphate
C03912 12 (S)-1-Pyrroline-5-carboxylate
C04015 12 N-Acetyl-4-O-acetylneuraminate
C04016 12 N-Acetyl-7-O-acetylneuraminate
C04017 12 N-Acetyl-9-O-acetylneuraminate
C04359 12 1-Deoxy-D-altro-heptulose 7-phosphate
C04451 12 4-Carboxy-2-hydroxyhexa-2,4-dienedioate
C04484 12 4-Carboxy-2-hydroxymuconate semialdehyde
C04733 12 4-(4-Deoxy-beta-D-gluc-4-enuronosyl)-D-galacturonate
C05399 12 Melibiitol
C05400 12 Epimelibiose
C05401 12 3-beta-D-Galactosyl-sn-glycerol
C05616 12 3-O-Methylgallate
C05765 12 L-Glutamyl 1-phosphate
C05829 12 N-Carbamyl-L-glutamate
C05983 12 Propinol adenylate
C06055 12 O-Phospho-4-hydroxy-L-threonine
C06892 12 2-Deoxy-5-keto-D-gluconic acid
C11546 12 2-(beta-D-Glucosyl)-sn-glycerol
C15483 12 D-Galactonolactone
C00016 13 FAD
C00062 13 L-Arginine
C00105 13 UMP
C00131 13 dATP
C00134 13 Putrescine
C00148 13 L-Proline
C00177 13 Cyanide
C00180 13 Benzoate
C00235 13 Dimethylallyl diphosphate
C00251 13 Chorismate
C00286 13 dGTP
C00299 13 Uridine
C00327 13 L-Citrulline
C00425 13 Dehydroascorbate
C00437 13 N-Acetylornithine
C00492 13 Raffinose
C00507 13 L-Rhamnose
C00526 13 Deoxyuridine
C00530 13 p-Benzenediol
C00544 13 Homogentisate
C00633 13 4-Hydroxybenzaldehyde
C00682 13 2-Hydroxymuconate semialdehyde
C00819 13 D-Glutamine
C00864 13 Pantothenate
C00940 13 2-Oxoglutaramate
C01024 13 Hydroxymethylbilane
C01035 13 4-Guanidinobutanoate
C01041 13 Monodehydroascorbate
C01077 13 O-Acetyl-L-homoserine
C01102 13 O-Phospho-L-homoserine
C01103 13 Orotidine 5'-phosphate
C01161 13 3,4-Dihydroxyphenylacetate
C01168 13 Pseudouridine 5'-phosphate
C01188 13 3-Hydroxy-2-methylpropanoate
C01205 13 (R)-3-Amino-2-methylpropanoate
C01214 13 1-Amino-1-deoxy-scyllo-inositol
C01216 13 2-Dehydro-3-deoxy-D-galactonate
C01269 13 5-O-(1-Carboxyvinyl)-3-phosphoshikimate
C01278 13 2-Carboxy-2,5-dihydro-5-oxofuran-2-acetate
C01582 13 Galactose
C01602 13 Ornithine
C01620 13 Threonate
C01847 13 Reduced FMN
C01988 13 2-Nitrophenol
C02222 13 2-Maleylacetate
C02351 13 1,2-Benzoquinone
C02480 13 cis,cis-Muconate
C02512 13 3-Cyano-L-alanine
C02876 13 Propanoyl phosphate
C03030 13 Uracil 5-carboxylate
C03564 13 1-Pyrroline-2-carboxylate
C03584 13 3-(Uracil-1-yl)-L-alanine
C03676 13 3-Hydroxy-cis,cis-muconate
C03738 13 gamma-L-Glutamyl-D-alanine
C03741 13 (S)-4-Amino-5-oxopentanoate
C03765 13 4-Hydroxyphenylacetaldehyde
C03771 13 5-Guanidino-2-oxopentanoate
C03861 13 Dibenzo[1,4]dioxin-2,3-dione
C03972 13 2,3,4,5-Tetrahydrodipicolinate
C04133 13 N-Acetyl-L-glutamate 5-phosphate
C04210 13 N5-(L-1-Carboxyethyl)-L-ornithine
C04221 13 trans-1,2-Dihydrobenzene-1,2-diol
C04225 13 (Z)-But-2-ene-1,2,3-tricarboxylate
C04322 13 3,4-Dihydro-2H-Pyrrole-2-carboxylate
C04324 13 4-Carboxy-2-hydroxy-cis,cis-muconate
C04411 13 (2R,3S)-3-Isopropylmalate
C04553 13 3-Carboxy-2,5-dihydro-5-oxofuran-2-acetate
C04556 13 4-Amino-2-methyl-5-phosphomethylpyrimidine
C04634 13 1,6-Dihydroxycyclohexa-2,4-diene-1-carboxylate
C04640 13 2-(Formamido)-N1-(5'-phosphoribosyl)acetamidine
C04666 13 D-erythro-1-(Imidazol-4-yl)glycerol 3-phosphate
C05281 13 5-Methylbarbiturate
C05364 13 4-Carboxy-2-oxo-3-hexenedioate
C05375 13 2-Hydroxy-2-hydropyrone-4,6-dicarboxylate
C05422 13 L-Dehydroascorbate
C05560 13 L-2-Aminoadipate adenylate
C05565 13 Hydantoin-5-propionate
C05854 13 4-Carboxy-2-oxo-4-pentanoate
C06056 13 4-Hydroxy-L-threonine
C06372 13 Lacto-N-biose
C06442 13 N-gamma-Acetyldiaminobutyrate
C06547 13 Ethylene
C06893 13 2-Deoxy-5-keto-D-gluconic acid 6-phosphate
C07103 13 2-Hydroxy-1,4-benzoquinone
C07335 13 2-Amino-3-oxo-4-phosphonooxybutyrate
C13635 13 4-Hydroxyphenacyl alcohol
C00015 14 UDP
C00108 14 Anthranilate
C00179 14 Agmatine
C00254 14 Prephenate
C00341 14 Geranyl diphosphate
C00365 14 dUMP
C00436 14 N-Carbamoylputrescine
C00472 14 p-Benzoquinone
C00555 14 4-Aminobutanal
C00763 14 D-Proline
C00792 14 D-Arginine
C00805 14 Salicylate
C00846 14 3-Oxoadipate
C00861 14 L-Rhamnulose
C00885 14 Isochorismate
C01036 14 4-Maleylacetoacetate
C01051 14 Uroporphyrinogen III
C01157 14 trans-4-Hydroxy-L-proline
C01201 14 N(omega)-(ADP-D-ribosyl)-L-arginine
C01250 14 N-Acetyl-L-glutamate 5-semialdehyde
C01267 14 3-(Imidazol-4-yl)-2-oxopropyl phosphate
C01283 14 1-Amino-1-deoxy-scyllo-inositol 4-phosphate
C01286 14 2-Dehydro-3-deoxy-D-galactonate 6-phosphate
C01352 14 FADH2
C01390 14 Prenol
C01613 14 Stachyose
C01682 14 D-Nopaline
C02372 14 4-Hydroxyaniline
C02501 14 2-Hydroxymuconate
C02569 14 Neryl diphosphate
C02647 14 4-Guanidinobutanal
C02674 14 Deoxyribonolactone
C02714 14 N-Acetylputrescine
C03064 14 3-Dehydro-L-threonate
C03078 14 4-Guanidinobutanamide
C03198 14 (S)-4-Hydroxymandelate
C03296 14 N2-Succinyl-L-arginine
C03406 14 N-(L-Arginino)succinate
C03492 14 D-4'-Phosphopantothenate
C03586 14 2-Oxo-2,3-dihydrofuran-5-acetate
C03590 14 4-Hydroxyphenylglyoxylate
C03742 14 (S)-4-Hydroxymandelonitrile
C03871 14 L-2-Amino-6-oxoheptanedioate
C03971 14 1F-alpha-D-Galactosylraffinose
C04043 14 3,4-Dihydroxyphenylacetaldehyde
C04105 14 2,5-Dihydro-5-oxofuran-2-acetate
C04115 14 4-Carboxy-4-hydroxy-2-oxoadipate
C04137 14 N2-(D-1-Carboxyethyl)-L-arginine
C04184 14 4-Hydroxy-4-methyl-2-oxoglutarate
C04227 14 1-(4-Hydroxyphenyl)-2-aminoethanol
C04236 14 (2S)-2-Isopropyl-3-oxosuccinate
C04462 14 N-Succinyl-2-L-amino-6-oxoheptanedioate
C04480 14 3-Carboxy-2-hydroxymuconate semialdehyde
C04548 14 1-(4-Hydroxyphenyl)-2-(methylamino)ethanol
C04642 14 2-Hydroxy-5-carboxymethylmuconate semialdehyde
C04713 14 N6-(delta2-Isopentenyl)-adenosine 5'-monophosphate
C04752 14 2-Methyl-4-amino-5-hydroxymethylpyrimidine diphosphate
C05340 14 beta-Alanyl-L-arginine
C05402 14 Melibiose
C05403 14 3-Ketolactose
C05539 14 N-Acetyl-L-2-amino-6-oxopimelate
C05585 14 Gentisate aldehyde
C05593 14 3-Hydroxyphenylacetate
C05595 14 4-Hydroxyphenylacetylglutamine
C05596 14 4-Hydroxyphenylacetylglycine
C05670 14 beta-Aminopropionitrile
C05711 14 gamma-Glutamyl-beta-cyanoalanine
C05714 14 alpha-Aminopropiononitrile
C05715 14 gamma-Amino-gamma-cyanobutanoate
C05731 14 3-Ketosucrose
C05766 14 Uroporphyrinogen I
C05933 14 N-(omega)-Hydroxyarginine
C05935 14 2-Oxoarginine
C05945 14 L-Arginine phosphate
C06001 14 (S)-3-Hydroxyisobutyrate
C06044 14 4-Hydroxyphenylethanol
C06057 14 3-Aminopropane-1,2-diol
C06231 14 Ectoine
C06321 14 1,6-Dihydroxy-cis-2,4-cyclohexadiene-1-carboxylic acid
C06366 14 Homospermidine
C06548 14 Ethylene oxide
C06603 14 cis,trans-4-Hydroxymuconic semialdehyde
C06655 14 L-N2-(2-Carboxyethyl)arginine
C11355 14 4-Amino-4-deoxychorismate
C11638 14 3-Amino-2-oxopropyl phosphate
C11811 14 1-Hydroxy-2-methyl-2-butenyl 4-diphosphate
C14610 14 (S)-5-Oxo-2,5-dihydrofuran-2-acetate
C15532 14 N-Acetyl-L-citrulline
C15699 14 gamma-L-Glutamylputrecine
C00029 15 UDP-glucose
C00043 15 UDP-N-acetyl-D-glucosamine
C00075 15 UTP
C00166 15 Phenylpyruvate
C00196 15 2,3-Dihydroxybenzoate
C00233 15 4-Methyl-2-oxopentanoate
C00292 15 Aniline
C00302 15 Glutamate
C00448 15 trans,trans-Farnesyl diphosphate
C00458 15 dCTP
C00521 15 (-)-Limonene
C00568 15 4-Aminobenzoate
C00627 15 Pyridoxine phosphate
C00628 15 2,5-Dihydroxybenzoate
C00632 15 3-Hydroxyanthranilate
C00680 15 meso-2,6-Diaminoheptanedioate
C00826 15 L-Arogenate
C01061 15 4-Fumarylacetoacetate
C01100 15 L-Histidinol phosphate
C01170 15 UDP-N-acetyl-D-mannosamine
C01179 15 3-(4-Hydroxyphenyl)pyruvate
C01294 15 1-Guanidino-1-deoxy-scyllo-inositol 4-phosphate
C01346 15 dUDP
C01401 15 Alanine
C01405 15 Aspirin
C01984 15 (S)-Mandelate
C02214 15 (E)-Glutaconate
C02253 15 Benzoylagmatine
C02344 15 (-)-endo-Fenchol
C02385 15 Amino acid(Arg-)
C02462 15 Sabinene hydrate
C02726 15 N4-Phosphoagmatine
C03047 15 1,4-Diguanidinobutane
C03147 15 N-Malonylanthranilate
C03190 15 (+)-Bornyl-diphosphate
C03263 15 Coproporphyrinogen III
C03293 15 N-Adenylylanthranilate
C03415 15 N2-Succinyl-L-ornithine
C03440 15 cis-4-Hydroxy-D-proline
C03493 15 D-4-Hydroxyphenylglycine
C04171 15 2,3-Dihydro-2,3-dihydroxybenzoate
C04186 15 5-Carboxymethyl-2-hydroxymuconate
C04281 15 L-1-Pyrroline-3-hydroxy-5-carboxylate
C04302 15 N-(5-Phospho-D-ribosyl)anthranilate
C04390 15 N6-Acetyl-LL-2,6-diaminoheptanedioate
C04421 15 N-Succinyl-LL-2,6-diaminoheptanedioate
C05343 15 (R)-4-Hydroxymandelate
C05394 15 3-Keto-beta-D-galactose
C05404 15 D-Gal alpha 1->6D-Gal alpha 1->6D-Glucose
C05768 15 Coproporphyrinogen I
C05817 15 2-Succinyl-6-hydroxy-2,4-cyclohexadiene-1-carboxylate
C05835 15 2-Formaminobenzoylacetate
C05936 15 N4-Acetylaminobutanal
C05939 15 Linatine
C06002 15 (S)-Methylmalonate semialdehyde
C06046 15 Salidroside
C06074 15 Myrcene
C06075 15 Terpinolene
C06076 15 Comphene
C06077 15 Pinene
C06099 15 (+)-Limonene
C06307 15 (-)-beta-Pinene
C06308 15 (-)-alpha-Pinene
C06656 15 Deoxyguanidinoproclavaminic acid
C15668 15 1-Pyrroline
C15700 15 gamma-Glutamyl-gamma-aminobutyraldehyde
C00018 16 Pyridoxal phosphate
C00047 16 L-Lysine
C00052 16 UDP-D-galactose
C00063 16 CTP
C00079 16 L-Phenylalanine
C00082 16 L-Tyrosine
C00123 16 L-Leucine
C00167 16 UDP-glucuronate
C00203 16 UDP-N-acetyl-D-galactosamine
C00239 16 dCMP
C00314 16 Pyridoxine
C00353 16 Geranylgeranyl diphosphate
C00460 16 dUTP
C00601 16 Phenylacetaldehyde
C00666 16 LL-2,6-Diaminoheptanedioate
C00705 16 dCDP
C00751 16 Squalene
C00860 16 L-Histidinol
C00921 16 Dihydropteroate
C00954 16 Indole-3-acetate
C00962 16 beta-D-Galactose
C00964 16 (-)-trans-Carveol
C01079 16 Protoporphyrinogen IX
C01123 16 (-)-trans-Isopiperitenol
C01158 16 1-O-Galloyl-beta-D-glucose
C01302 16 1-(2-Carboxyphenylamino)-1'-deoxy-D-ribulose 5'-phosphate
C01328 16 HO-
C01841 16 Pentalenene
C01860 16 Trichodiene
C01983 16 (R)-Mandelate
C01987 16 2-Aminophenol
C02004 16 Aristolochene
C02137 16 alpha-Oxo-benzeneacetic acid
C02167 16 Maleylpyruvate
C02265 16 D-Phenylalanine
C02452 16 Perillyl alcohol
C02558 16 N-Acetylarylamine
C02730 16 2-Succinylbenzoate
C02763 16 enol-Phenylpyruvate
C02946 16 4-Acetamidobutanoate
C03003 16 N-Glucosylnicotinate
C03115 16 Farnesyl triphosphate
C03142 16 N-D-Glucosylarylamine
C03284 16 L-3-Amino-isobutanoate
C03428 16 Presqualene diphosphate
C03666 16 2-Carboxy-cis,cis-muconate
C03672 16 3-(4-Hydroxyphenyl)lactate
C03964 16 (R)-3-(4-Hydroxyphenyl)lactate
C03993 16 4-(beta-D-Glucosyloxy)benzoate
C04030 16 (2,3-Dihydroxybenzoyl)adenylate
C04052 16 5-Carboxy-2-oxohept-3-enedioate
C04089 16 UDP-4-dehydro-6-deoxy-D-glucose
C04204 16 N-(2,3-Dihydroxybenzoyl)-L-serine
C04280 16 1-Guanidino-1-deoxy-scyllo-inositol
C04282 16 1-Pyrroline-4-hydroxy-2-carboxylate
C04501 16 N-Acetyl-alpha-D-glucosamine 1-phosphate
C04573 16 UDP-N-acetyl-2-amino-2-deoxy-D-glucuronate
C04584 16 6-Imino-5-oxocyclohexa-1,3-dienecarboxylate
C04631 16 UDP-N-acetyl-3-(1-carboxyvinyl)-D-glucosamine
C05005 16 Glycolipid
C05114 16 Mucopolysaccharide
C05143 16 Dhurrin
C05350 16 2-Hydroxy-3-(4-hydroxyphenyl)propenoate
C05607 16 Phenyllactate
C05640 16 Cinnavalininate
C05852 16 2-Hydroxyphenylacetate
C05932 16 N-Succinyl-L-glutamate 5-semialdehyde
C05938 16 L-4-Hydroxyglutamate semialdehyde
C05947 16 L-erythro-4-Hydroxyglutamate
C06111 16 Nerolidyl diphosphate
C06114 16 gamma-Glutamyl-beta-aminopropiononitrile
C06186 16 Arbutin
C06240 16 UDP-N-acetyl-D-mannosaminouronate
C06394 16 (+)-delta-Cadinene
C06657 16 Guanidinoproclavaminic acid
C07271 16 Limonene-1,2-epoxide
C11356 16 trans,trans,cis-Geranylgeranyl diphosphate
C11409 16 (+)-trans-Carveol
C11527 16 4-Hydroxymandelate
C12142 16 Vetispiradiene
C12210 16 UDP-3-ketoglucose
C12456 16 3-Dimethylallyl-4-hydroxyphenylpyruvate
C15767 16 gamma-Glutamyl-gamma-aminobutyraye
C00055 17 CMP
C00112 17 CDP
C00128 17 CMP-N-acetylneuraminate
C00135 17 L-Histidine
C00146 17 Phenol
C00190 17 UDP-D-xylose
C00250 17 Pyridoxal
C00261 17 Benzaldehyde
C00355 17 3,4-Dihydroxy-L-phenylalanine
C00408 17 L-Pipecolate
C00415 17 Dihydrofolate
C00423 17 trans-Cinnamate
C00449 17 N6-(L-1,3-Dicarboxypropyl)-L-lysine
C00483 17 Tyramine
C00501 17 CDP-glucose
C00513 17 CDP-glycerol
C00570 17 CDP-ethanolamine
C00611 17 N-Acetyllactosamine
C00617 17 UDP-D-galacturonate
C00647 17 Pyridoxamine phosphate
C00739 17 D-Lysine
C00789 17 CDP-ribitol
C00811 17 4-Coumarate
C00881 17 Deoxycytidine
C00941 17 3',5'-Cyclic CMP
C00990 17 5-Aminopentanamide
C01028 17 N6-Hydroxy-L-lysine
C01050 17 UDP-N-acetylmuramate
C01054 17 (S)-2,3-Epoxysqualene
C01142 17 (3S)-3,6-Diaminohexanoate
C01258 17 1,2-Didehydropiperidine-2-carboxylate
C01414 17 Casbene
C01475 17 Allysine
C01623 17 UDP-apiose
C01672 17 Cadaverine
C01767 17 (-)-Carvone
C01929 17 L-Histidinal
C02161 17 Isophenoxazine
C02191 17 Protoporphyrin
C02199 17 UDP-L-rhamnose
C02330 17 UDP-L-iduronate
C02427 17 L-Homocitrulline
C02485 17 (-)-Isopiperitenone
C02486 17 (3R)-beta-Leucine
C02505 17 2-Phenylacetamide
C02514 17 3-Fumarylpyruvate
C02576 17 Perillyl aldehyde
C02710 17 N-Acetyl-L-leucine
C02720 17 N-Hydroxyarylamine
C02727 17 N6-Acetyl-L-lysine
C02728 17 N6-Methyl-L-lysine
C02837 17 L-Lysine 1,6-lactam
C02993 17 L-Tyrosyl-L-arginine
C03004 17 N-Hydroxy-L-tyrosine
C03063 17 2-Oxohept-3-enedioate
C03239 17 6-Amino-2-oxohexanoate
C03427 17 Prephytoene diphosphate
C03506 17 Indoleglycerol phosphate
C03519 17 N-Acetyl-L-phenylalanine
C03691 17 CMP-N-glycoloylneuraminate
C03709 17 N-Adenylyl-L-phenylalanine
C03733 17 UDP-alpha-D-galacto-1,4-furanose
C03848 17 6F-alpha-D-Galactosylsucrose
C03996 17 5'-O-beta-D-Glucosylpyridoxine
C04020 17 N2-(D-1-Carboxyethyl)-L-lysine
C04076 17 L-2-Aminoadipate 6-semialdehyde
C04101 17 1-O,6-O-Digalloyl-beta-D-glucose
C04121 17 CMP-3-deoxy-D-manno-octulosonate
C04124 17 Indole-3-acetyl-beta-1-D-glucose
C04211 17 N6-[(Indole-3-yl)acetyl]-L-lysine
C04368 17 3-Amino-3-(4-hydroxyphenyl)propanoate
C04574 17 di-trans,poly-cis-Undecaprenyl diphosphate
C04641 17 2-(alpha-D-Galactosyl)-sn-glycerol 3-phosphate
C04703 17 alpha-D-Galactosyl-(1,1')-sn-glycerol 3-phosphate
C04739 17 UDP-N-acetyl-6-(D-galactose-1-phospho)-D-glucosamine
C05332 17 Phenethylamine
C05341 17 beta-Alanyl-L-lysine
C05427 17 Phytyl diphosphate
C05600 17 2-Hydroxyhepta-2,4-dienedioate
C05620 17 N-Acetyl-D-phenylalanine
C05673 17 CMP-2-aminoethylphosphonate
C05834 17 3-Methyldioxyindole
C05853 17 Phenylethyl alcohol
C05931 17 N-Succinyl-L-glutamate
C05941 17 2-Oxo-4-hydroxy-5-aminovalerate
C05942 17 Pyrrole-2-carboxylate
C06051 17 Isopyridoxal
C06083 17 Tetrahymanol
C06084 17 Hopanoid
C06089 17 ent-Copalyl diphosphate
C06309 17 Diplopterol
C06310 17 Diploptene
C06658 17 Proclavaminic acid
C07086 17 Phenylacetic acid
C07276 17 Limonene-1,2-diol
C07301 17 (R)-Mandelamide
C07350 17 3-Methyl-1-(2,4,6-trihydroxyphenyl)butan-1-one
C08063 17 1,4-Cyclohexanedione
C11383 17 (+)-(S)-Carvone
C11435 17 4-(Cytidine 5'-diphospho)-2-C-methyl-D-erythritol
C11893 17 Cembrene
C11894 17 Taxa-4(5),11(12)-diene
C11901 17 Copalyl diphosphate
C11902 17 syn-Copalyl diphosphate
C12323 17 L-4-Hydroxyphenylglycine
C12457 17 3-Dimethylallyl-4-hydroxymandelic acid
C12459 17 3-Dimethylallyl-4-hydroxybenzaldehyde
C13952 17 UDP-N-acetyl-D-galactosaminuronic acid
C14448 17 Glyoxal
C15522 17 4a-Hydroxytetrahydrobiopterin
C00078 18 L-Tryptophan
C00101 18 Tetrahydrofolate
C00380 18 Cytosine
C00386 18 Carnosine
C00388 18 1H-Imidazole-4-ethanamine
C00431 18 5-Aminopentanoate
C00450 18 2,3,4,5-Tetrahydropyridine-2-carboxylate
C00463 18 Indole
C00475 18 Cytidine
C00504 18 Folate
C00534 18 Pyridoxamine
C00548 18 Phenyl acetate
C00561 18 Mandelonitrile
C00785 18 Urocanate
C00822 18 Dopaquinone
C00847 18 4-Pyridoxate
C00884 18 Homocarnosine
C00935 18 UDP-L-arabinose
C00971 18 4-Pyridoxolactone
C01186 18 (3S,5S)-3,5-Diaminohexanoate
C01197 18 3,4-Dihydroxy-trans-cinnamate
C01212 18 UDP-N-acetylmuramoyl-L-alanine
C01219 18 CDP-4-dehydro-6-deoxy-D-glucose
C01408 18 Benzoin
C01456 18 Tropate
C01724 18 Lanosterol
C01772 18 trans-2-Hydroxycinnamate
C01902 18 Cycloartenol
C02709 18 N-Acetoxyarylamine
C02997 18 N-Acetyl-L-histidine
C03097 18 Aryl beta-D-glucoside
C03204 18 10-Formyldihydrofolate
C03277 18 Imidazol-5-yl-pyruvate
C03290 18 L-threo-3-Phenylserine
C03410 18 N-Glycoloyl-neuraminate
C03467 18 3-Oxo-4-methylpentanoic acid
C03549 18 2-Hydroxycinnamate
C03657 18 1,4-Dihydroxy-2-naphthoate
C03737 18 alpha-D-Xylose 1-phosphate
C03758 18 4-(2-Aminoethyl)-1,2-benzenediol
C03872 18 L-Serine-phosphoethanolamine
C03955 18 N6-Acetyl-N6-hydroxy-L-lysine
C04037 18 1-Phospho-alpha-D-galacturonate
C04045 18 3-(3,4-Dihydroxyphenyl)pyruvate
C04092 18 delta1-Piperideine-2-carboxylate
C04164 18 trans-Cinnamoyl beta-D-glucoside
C04415 18 4-O-beta-D-Glucosyl-4-hydroxycinnamate
C04509 18 di-trans,poly-cis-Decaprenyl diphosphate
C04796 18 4-(L-Alanin-3-yl)-2-hydroxy-cis,cis-muconate 6-semialdehyde
C04797 18 5-(L-Alanin-3-yl)-2-hydroxy-cis,cis-muconate 6-semialdehyde
C04847 18 alpha-D-Galactosyl-1,3-beta-D-galactosyl-1,4-N-acetyl-D-glucosamine
C04886 18 alpha-N-Acetylneuraminyl-2,6-beta-D-galactosyl-1,4-N-acetyl-beta-D-glucosamine
C05161 18 2,5-Diaminohexanoate
C05328 18 D-2-Amino-hexano-6-lactam
C05413 18 Phytoene
C05421 18 cis-Phytoene
C05548 18 6-Acetamido-2-oxohexanoate
C05601 18 4-Hydroxy-2-oxo-heptanedioate
C05627 18 4-Hydroxystyrene
C05629 18 Phenylpropanoate
C06016 18 Pentosans
C06085 18 Triterpenoid
C06086 18 Pimaradiene
C06090 18 ent-Kaurene
C06201 18 2,4-Dihydroxyhept-2-enedioate
C06659 18 Dihydroclavaminic acid
C06746 18 N-Acetylphenylethylamine
C06986 18 Spirodilactone
C08615 18 alpha-Amyrin
C08616 18 beta-Amyrin
C08628 18 Lupeol
C11412 18 (1R,4S)-Iso-dihydrocarvone
C11436 18 2-Phospho-4-(cytidine 5'-diphospho)-2-C-methyl-D-erythritol
C11877 18 (+)-Sandaracopimaradiene
C11878 18 (-)-Abietadiene
C11879 18 Levopimaradiene
C11880 18 Neoabietadiene
C11881 18 Palustradiene
C11891 18 Aphidicol-16-ene
C11892 18 Aphidicol-15-ene
C11924 18 Perillic acid
C11937 18 (1S,4R)-1-Hydroxy-2-oxolimonene
C12455 18 5-Aminopentanal
C12458 18 3-Dimethylallyl-4-hydroxybenzoate
C12622 18 cis-3-(3-Carboxyethenyl)-3,5-cyclohexadiene-1,2-diol
C15503 18 N,N-Dihydroxy-L-tyrosine
C00113 19 PQQ
C00143 19 5,10-Methylenetetrahydrofolate
C00234 19 10-Formyltetrahydrofolate
C00293 19 Glucose
C00331 19 Indolepyruvate
C00398 19 Tryptamine
C00547 19 L-Noradrenaline
C00643 19 5-Hydroxy-L-tryptophan
C00664 19 5-Formiminotetrahydrofolate
C00692 19 UDP-N-acetylmuramoyl-L-alanyl-D-glutamate
C00844 19 (R)-Prunasin
C00903 19 Cinnamaldehyde
C00977 19 L-Tryptophanamide
C01198 19 3-(2-Hydroxyphenyl)propanoate
C01207 19 3-(3,4-Dihydroxyphenyl)lactate
C01477 19 Apigenin
C01745 19 Pinosylvin
C02693 19 Indole-3-acetamide
C02700 19 L-Formylkynurenine
C02835 19 Imidazole-4-acetate
C02916 19 (S)-Norlaudanosoline
C02947 19 4-Coumaroylshikimate
C03087 19 5-Acetamidopentanoate
C03230 19 3-Indoleglycolaldehyde
C03273 19 5-Oxopentanoate
C03574 19 2-Formylaminobenzaldehyde
C03582 19 3,4',5-Trihydroxystilbene
C03656 19 (S)-5-Amino-3-oxohexanoic acid
C03680 19 4-Imidazolone-5-propanoate
C03817 19 (S)-3-(Imidazol-5-yl)lactate
C04138 19 N(alpha)-gamma-L-Glutamylhistamine
C04148 19 alpha-N-Phenylacetyl-L-glutamine
C04290 19 4-(3-Methylbut-2-enyl)-L-tryptophan
C04297 19 CDP-4-dehydro-3,6-dideoxy-D-glucose
C04353 19 (Z)-4-Hydroxyphenylacetaldehyde-oxime
C04366 19 3-(2-Carboxyethenyl)-cis,cis-muconate
C04498 19 N-(4-Guanidinobutyl)-4-hydroxycinnamide
C05108 19 14-Demethyllanosterol
C05109 19 24,25-Dihydrolanosterol
C05130 19 Imidazole-4-acetaldehyde
C05135 19 4-(beta-Acetylaminoethyl)imidazole
C05158 19 trans-beta-D-Glucosyl-2-hydroxycinnamate
C05414 19 Phytofluene
C05437 19 Zymosterol
C05554 19 Aerobactin
C05568 19 Imidazole lactate
C05598 19 Phenylacetylglycine
C05608 19 4-Hydroxycinnamyl aldehyde
C05658 19 Indoxyl
C05825 19 2-Amino-5-oxohexanoate
C06004 19 (R)-3-Methyl-2-oxobutanoate
C06047 19 Stizolobate
C06048 19 Stizolobinate
C06050 19 2-Methyl-3-hydroxy-5-formylpyridine-4-carboxylate
C06160 19 (S)-Norcoclaurine
C06181 19 Piperideine
C06224 19 3,4-Dihydroxystyrene
C06358 19 Methyl cinnamate
C06359 19 Ethyl cinnamate
C06360 19 Propyl cinnamate
C06561 19 Isosalipurpol
C06660 19 Clavaminic acid
C06732 19 alpha,beta-Didehydrotryptophan
C08650 19 Isoliquiritigenin
C08980 19 Soyasapogenol B
C09332 19 Tetrahydrofolyl-[Glu](2)
C11405 19 (3R)-3-Isopropenyl-6-oxoheptanoate
C11415 19 (1S,4S)-Dihydrocarvone
C11453 19 2-C-Methyl-D-erythritol 2,4-cyclodiphosphate
C11455 19 4,4-Dimethyl-5alpha-cholesta-8,14,24-trien-3beta-ol
C11505 19 Propene
C11588 19 cis-3-(Carboxy-ethyl)-3,5-cyclo-hexadiene-1,2-diol
C11872 19 Kaur-16-en-18-ol
C12312 19 Indolin-2-one
C12623 19 trans-2,3-Dihydroxycinnamate
C13309 19 2-Phytyl-1,4-naphthoquinone
C00328 20 L-Kynurenine
C00364 20 dTMP
C00439 20 N-Formimino-L-glutamate
C00440 20 5-Methyltetrahydrofolate
C00445 20 5,10-Methenyltetrahydrofolate
C00489 20 Glutarate
C00637 20 Indole-3-acetaldehyde
C00650 20 4-Hydroxymandelonitrile
C00780 20 3-(2-Aminoethyl)-1H-indol-5-ol
C00852 20 Chlorogenate
C01359 20 PQQH2
C01514 20 Luteolin
C01850 20 Rosmarinate
C01982 20 (R)-Amygdalin
C02043 20 Indolelactate
C02115 20 2-Methylserine
C02394 20 Cinnamyl alcohol
C02646 20 4-Coumaryl alcohol
C02775 20 2,3-Dihydroxyindole
C02927 20 2-Caffeoylisocitrate
C03002 20 N-Caffeoylputrescine
C03479 20 5-Formyltetrahydrofolate
C03495 20 Deoxy-5-methylcytidylate
C03598 20 CDP-3,6-dideoxy-D-glucose
C03997 20 5-Hydroxymethyldeoxycytidylate
C04044 20 3-(2,3-Dihydroxyphenyl)propanoate
C04437 20 1-(5-Phosphoribosyl)imidazole-4-acetate
C04608 20 Apigenin 7-O-beta-D-glucoside
C04700 20 UDP-N-acetylmuramoyl-L-alanyl-D-glutamyl-L-lysine
C04877 20 UDP-N-acetylmuramoyl-L-alanyl-D-gamma-glutamyl-meso-2,6-diaminopimelate
C05110 20 4alpha-Methylcholesta-8-en-3beta-ol
C05133 20 4-Imidazolone-5-acetate
C05430 20 zeta-Carotene
C05439 20 5alpha-Cholesta-7,24-dien-3beta-ol
C05573 20 Formylisoglutamate
C05577 20 3,4-Dihydroxymandelaldehyde
C05631 20 Eriodictyol
C05646 20 5-Hydroxyindolepyruvate
C05648 20 5-Hydroxy-N-formylkynurenine
C05653 20 Formylanthranilate
C05839 20 cis-beta-D-Glucosyl-2-hydroxycinnamate
C05892 20 UDP-N-acetylmuramoyl-L-alanyl-gamma-D-glutamyl-L-lysine
C05928 20 10-Formyltetrahydrofolyl L-glutamate
C06180 20 Anabasine
C06182 20 Pelletierine
C08481 20 Indican
C08576 20 Aureusidin
C09762 20 Liquiritigenin
C10192 20 Tricetin
C10945 20 Caffeic aldehyde
C11130 20 1,3-Dihydro-3-hydroxy-2H-indol-2-one
C11506 20 (R)-1,2-Epoxypropane
C11507 20 (S)-1,2-Epoxypropane
C11873 20 Kaur-16-en-18-al
C12624 20 2-Hydroxy-6-ketononatrienedioate
C12631 20 2-Hydroxy-2,3-dihydrogenistein
C15508 20 1,2-Epoxypropane
C15599 20 6-(2-Amino-2-carboxyethyl)-7,8-dioxo-7,8-dihydroquinoline-2,4-dicarboxylate
C00214 21 Thymidine
C00363 21 dTDP
C00488 21 Formamide
C00955 21 Indole-3-ethanol
C00978 21 N-Acetylserotonin
C01045 21 N-Formyl-L-glutamate
C01189 21 5alpha-Cholest-7-en-3beta-ol
C01252 21 4-(2-Aminophenyl)-2,4-dioxobutanoate
C01481 21 Caffeate
C01592 21 Licodione
C01617 21 Taxifolin
C01855 21 Taxiphyllin
C03227 21 3-Hydroxy-L-kynurenine
C03409 21 N-Formimino-L-aspartate
C03515 21 Luteolin 7-O-glucuronide
C03599 21 CDP-3,6-dideoxy-D-mannose
C03766 21 4-Hydroxyphenylacetonitrile
C03845 21 5alpha-Cholest-8-en-3beta-ol
C03951 21 Luteolin 7-O-beta-D-glucoside
C04187 21 5-Methyldeoxycytidine diphosphate
C04702 21 UDPMurAc(oyl-L-Ala-D-gamma-Glu-L-Lys-D-Ala-D-Ala)
C04846 21 UDP-N-acetylmuramoyl-L-alanyl-D-glutamyl-L-lysyl-D-alanyl-D-alanine
C04858 21 Apigenin 7-O-[beta-D-apiosyl-(1->2)-beta-D-glucoside]
C04882 21 UDP-N-acetylmuramoyl-L-alanyl-D-glutamyl-6-carboxy-L-lysyl-D-alanyl-D-alanine
C05111 21 Methostenol
C05131 21 (1-Ribosylimidazole)-4-acetate
C05431 21 Neurosporene
C05574 21 Isoglutamate
C05576 21 3,4-Dihydroxyphenylethyleneglycol
C05580 21 3,4-Dihydroxymandelate
C05615 21 Lignin
C05634 21 5-Hydroxyindoleacetaldehyde
C05647 21 Formyl-5-hydroxykynurenamine
C05651 21 5-Hydroxykynurenine
C05657 21 6-Hydroxyindolelactate
C05838 21 cis-2-Hydroxycinnamate
C05855 21 4-Hydroxycinnamyl alcohol 4-D-glucoside
C05907 21 Luteoforol
C05911 21 Pentahydroxyflavanone
C06183 21 Anapheline
C06330 21 Quinoline-3,4-diol
C06563 21 Genistein
C10020 21 Apigenin 7-(6''-malonylglucoside)
C10208 21 Daidzein
C11038 21 2'-Deoxy-5-hydroxymethylcytidine-5'-diphosphate
C11503 21 3-Hydroxy-1H-quinolin-4-one
C11874 21 Kaur-16-en-18-oic acid
C12206 21 Caffeyl alcohol
C12627 21 Apigenin 7-O-neohesperidoside
C15525 21 2',3,4,4',6'-Pentahydroxychalcone
C15769 21 HBOA
C00178 22 Thymine
C00389 22 Quercetin
C00459 22 dTTP
C01044 22 N-Formyl-L-aspartate
C01164 22 Cholesta-5,7-dien-3beta-ol
C01717 22 4-Hydroxy-2-quinolinecarboxylic acid
C02495 22 2'-Hydroxydaidzein
C02906 22 Dihydromyricetin
C03052 22 2,3-Dihydrogossypetin
C05622 22 Malonylapiin
C05635 22 5-Hydroxyindoleacetate
C05636 22 3-Hydroxykynurenamine
C05638 22 5-Hydroxykynurenamine
C05645 22 4-(2-Amino-3-hydroxyphenyl)-2,4-dioxobutanoate
C05851 22 Coumarin
C05906 22 Leucocyanidin
C06343 22 Quinolin-4-ol
C06432 22 UDP-N-acetylmuramoyl-L-alanyl-D-glutamyl-L-lysyl-D-alanine
C09126 22 Genistein 7-O-beta-D-glucoside
C11039 22 2'-Deoxy-5-hydroxymethylcytidine-5'-triphosphate
C11875 22 ent-7alpha-Hydroxykaur-16-en-19-oic acid
C12134 22 2'-Hydroxygenistein
C12630 22 Luteolin 7-O-neohesperidoside
C12632 22 Luteolin 7-O-[beta-D-glucuronosyl-(1->2)-beta-D-glucuronide]
C14146 22 alpha-Zeacarotene
C15567 22 2,7,4'-Trihydroxyisoflavanone
C15770 22 DIBOA
C00187 23 Cholesterol
C00842 23 dTDP-glucose
C00906 23 5,6-Dihydrothymine
C01249 23 7,8-Dihydro-7,8-dihydroxykynurenate
C01750 23 Quercitrin
C02097 23 dTDP-galactose
C02376 23 5-Methylcytosine
C02470 23 Xanthurenic acid
C03088 23 5-Hydroxymethyluracil
C03567 23 2'-Hydroxydihydrodaidzein
C04524 23 2-Protocatechoylphloroglucinolcarboxylate
C04900 23 Luteolin7-O-[beta-D-glucuronosyl-(1->2)-beta-D-glucuronide]-4'-O-beta-D-glucuronide
C05443 23 Vitamin D3
C05623 23 Quercetin 3-O-glucoside
C05637 23 4,8-Dihydroxyquinoline
C05639 23 4,6-Dihydroxyquinoline
C05905 23 Cyanidin
C05909 23 Leucodelphinidin
C06093 23 Gibberellin A12 aldehyde
C06562 23 (+)-Catechin
C08586 23 delta-Carotene
C10107 23 Myricetin
C11876 23 6beta,7beta-Dihydroxykaurenoic acid
C12316 23 cis-Dihydroquercetin
C12639 23 Quercetin 7-O-beta-D-glucoside
C15772 23 DIBOA-glucoside
C00599 24 Cholest-4-en-3-one
C00687 24 dTDP-4-dehydro-6-deoxy-alpha-D-glucose
C01111 24 7,8-Dihydroxykynurenate
C03034 24 dTDP-D-galacturonate
C03594 24 7alpha-Hydroxycholesterol
C03855 24 Cholesteryl-beta-D-glucoside
C05100 24 3-Ureidoisobutyrate
C05418 24 Cholesterol-5beta,6beta-epoxide
C05419 24 Cholesterol-5alpha,6beta-epoxide
C05433 24 alpha-Carotene
C05500 24 20alpha-Hydroxycholesterol
C05502 24 22beta-Hydroxycholesterol
C05625 24 Rutin
C05908 24 Delphinidin
C06017 24 dTDP-D-glucuronate
C08604 24 Cyanidin 3-O-glucoside
C09727 24 (-)-Epicatechin
C11857 24 Gibberellin A12
C11907 24 4,6-Dideoxy-4-oxo-dTDP-D-glucose
C12127 24 (+)-Gallocatechin
C12637 24 Quercetin 3-O-[beta-D-xylosyl-(1->2)-beta-D-glucoside]
C12638 24 Quercetin 3-O-(6-O-malonyl-beta-D-glucoside)
C12667 24 Quercetin 3-O-beta-D-glucosyl-(1->2)-beta-D-glucoside
C13550 24 24-Hydroxycholesterol
C00688 25 dTDP-4-dehydro-6-deoxy-L-mannose
C03091 25 5beta-Cholestan-3-one
C03238 25 5alpha-Cholestan-3-one
C04268 25 dTDP-4-amino-4,6-dideoxy-D-glucose
C04826 25 5-(3-Carboxy-3-oxopropenyl)-4,6-dihydroxypyridine-2-carboxylate
C05145 25 3-Aminoisobutanoate
C05425 25 3beta,5alpha,6beta-Cholestanetriol
C05455 25 7alpha-Hydroxycholest-4-en-3-one
C05499 25 17alpha,20alpha-Dihydroxycholesterol
C05501 25 20alpha,22beta-Dihydroxycholesterol
C05641 25 5-(3'-Carboxy-3'-oxopropenyl)-4,6-dihydroxypicolinate
C06018 25 dTDP-4-acetamido-4,6-dideoxy-D-glucose
C06617 25 dTDP-3-oxo-6-deoxy-alpha-D-glucose
C06620 25 dTDP-3,4-dioxo-2,6-dideoxy-D-glucose
C07277 25 dTDP-D-fucose
C08601 25 Lutein
C08620 25 Cyanidin 3-O-rutinoside
C10175 25 Quercetin 3-(2G-xylosylrutinoside)
C11860 25 Gibberellin A15 open lactone
C11908 25 3,6-Dideoxy-3-oxo-dTDP-D-glucose
C11926 25 dTDP-4-oxo-6-deoxy-D-allose
C11930 25 dTDP 1-ester with (6R)-5,6-dihydro-4-hydroxy-6-methyl-5-oxo-2H-pyran
C12095 25 Cyanidin 3-O-(6-O-p-coumaroyl)glucoside
C12136 25 (-)-Epigallocatechin
C12138 25 Delphinidin 3-O-glucoside
C12643 25 Cyanidin 3-O-(6-O-malonyl-beta-D-glucoside)
C12668 25 Quercetin3-O-beta-D-glucosyl-(1->2)-beta-D-glucosyl-(1->2)-beta-D-glucoside
C15518 25 (24S)-Cholest-5-ene-3beta,7alpha,24-triol
C02373 26 4-Methylpentanal
C03187 26 dTDP-6-deoxy-L-talose
C03319 26 dTDP-6-deoxy-L-mannose
C05138 26 17alpha-Hydroxypregnenolone
C05451 26 7alpha-Hydroxy-5beta-cholestan-3-one
C05457 26 7alpha,12alpha-Dihydroxycholest-4-en-3-one
C05656 26 5-(3'-Carboxy-3'-oxopropyl)-4,6-dihydroxypicolinate
C06621 26 dTDP-4-oxo-2,6-dideoxy-alpha-D-glucose
C11861 26 Gibberellin A24
C11912 26 dTDP-6-deoxy-D-allose
C11918 26 Maltol
C11922 26 dTDP-4-oxo-2,6-dideoxy-D-glucose
C11925 26 dTDP-3-amino-3,6-dideoxy-D-glucose
C11928 26 dTDP-4-oxo-2,6-dideoxy-D-allose
C11931 26 dTDP 1-ester with (6S)-5,6-dihydro-4-hydroxy-6-methyl-5-oxo-2H-pyran
C12140 26 Malvidin 3-O-glucoside
C12318 26 dTDP-3-amino-2,3,6-trideoxy-D-threo-hexopyranos-4-ulose
C12646 26 Cyanidin 3-O-rutinoside 5-O-beta-D-glucoside
C01176 27 17alpha-Hydroxyprogesterone
C01227 27 3beta-Hydroxyandrost-5-en-17-one
C03442 27 dTDP-L-dihydrostreptose
C04529 27 (3S,4S)-3-Hydroxytetradecane-1,3,4-tricarboxylate
C04655 27 (2S,3S)-2-Hydroxytridecane-1,2,3-tricarboxylate
C05452 27 3alpha,7alpha-Dihydroxy-5beta-cholestane
C05453 27 7alpha,12alpha-Dihydroxy-5beta-cholestan-3-one
C05487 27 17alpha,21-Dihydroxypregnenolone
C05654 27 5-(2'-Formylethyl)-4,6-dihydroxypicolinate
C06622 27 dTDP-4-oxo-2,6-dideoxy-L-glucose
C11862 27 Gibberellin A36
C11920 27 dTDP-L-olivose
C11923 27 dTDP-D-olivose
C11927 27 dTDP-4-oxo-2,6-dideoxy-L-mannose
C11932 27 dTDP 1-ester with 2,6-dideoxy-L-erythro-hexopyranos-3-ulose
C00280 28 Androst-4-ene-3,17-dione
C04295 28 Androst-5-ene-3beta,17beta-diol
C04518 28 17alpha,20alpha-Dihydroxypregn-4-en-3-one
C05139 28 16alpha-Hydroxydehydroepiandrosterone
C05444 28 3alpha,7alpha,26-Trihydroxy-5beta-cholestane
C05454 28 3alpha,7alpha,12alpha-Trihydroxy-5beta-cholestane
C05488 28 11-Deoxycortisol
C05489 28 11beta,17alpha,21-Trihydroxypregnenolone
C05497 28 21-Deoxycortisol
C05655 28 5-(2'-Carboxyethyl)-4,6-dihydroxypicolinate
C00535 29 Testosterone
C00735 29 Cortisol
C05140 29 16alpha-Hydroxyandrost-4-ene-3,17-dione
C05290 29 19-Hydroxyandrost-4-ene-3,17-dione
C05445 29 3alpha,7alpha-Dihydroxy-5beta-cholestan-26-al
C05446 29 3alpha,7alpha,12alpha,26-Tetrahydroxy-5beta-cholestane
C00762 30 Cortisone
C01301 30 3alpha,7alpha,12alpha-Trihydroxy-5beta-cholestan-26-al
C02821 30 Cortisol 21-acetate
C04554 30 3alpha,7alpha-Dihydroxy-5beta-cholestanate
C05294 30 19-Hydroxytestosterone
C05297 30 19-Oxoandrost-4-ene-3,17-dione
C05471 30 11beta,17alpha,21-Trihydroxy-5beta-pregnane-3,20-dione
C11134 30 Testosterone glucuronide
C00468 31 Estrone
C03588 31 4,5alpha-Dihydrocortisone
C04722 31 3alpha,7alpha,12alpha-Trihydroxy-5beta-cholestanoate
C05295 31 19-Oxotestosterone
C05469 31 17alpha,21-Dihydroxy-5beta-pregnane-3,11,20-trione
C05472 31 Urocortisol
C00951 32 Estradiol-17beta
C02537 32 Estradiol-17alpha
C05298 32 2-Hydroxyestrone
C05300 32 16alpha-Hydroxyestrone
C05470 32 Urocortisone
C05482 32 Cortol
C11133 32 Estrone glucuronide
C05141 33 Estriol
C05301 33 2-Hydroxyestradiol-17beta
C05481 33 Cortolone
C05503 33 Estradiol-17beta 3-glucuronide
C05504 34 16-Glucuronide-estriol
C06121 34 3-Ketosphingosine
C00249 35 Hexadecanoic acid
C00319 35 Sphingosine
C00517 35 Hexadecanal
C02934 35 3-Dehydrosphinganine
C00823 36 1-Hexadecanol
C00836 36 Sphinganine
C01747 36 Psychosine
C01948 36 Pentadecanal
C02788 36 2-trans-Hexadecenal
C05462 36 Chenodeoxyglycocholate
C06124 36 Sphingosine 1-phosphate
C00695 37 3alpha,7alpha,12alpha-Trihydroxy-5beta-cholanate
C01120 37 Sphinganine 1-phosphate
C01921 37 Glycocholate
C06123 37 Hexadecenal
C12144 37 Phytosphingosine
C01292 38 3alpha,7alpha-Dihydroxy-12-oxo-5beta-cholanate
C04483 38 3alpha,12alpha-Dihydroxy-5beta-cholanate
C04643 38 3alpha,12alpha-Dihydroxy-7-oxo-5beta-cholanate
C11637 38 3alpha,12alpha-Dihydroxy-5beta-chol-6-enoate
C04661 39 3alpha,7alpha,12beta-Trihydroxy-5beta-cholanate
C05683 39 2-Aminoethylphosphocholate

reactions:
ID generation name

R00002 2 Reduced ferredoxin:dinitrogen oxidoreductase (ATP-hydrolysing)
R00004 2 Pyrophosphate phosphohydrolase
R00009 2 hydrogen-peroxide:hydrogen-peroxide oxidoreductase
R00085 2 ATP diphosphohydrolase
R00086 2 ATP phosphohydrolase (protein-secreting)
R00087 2 ATP pyrophosphohydrolase
R00088 2 ATP aminohydrolase
R00089 2 ATP pyrophosphate-lyase (cyclizing)
R00090 2 NADH:hydrogen-peroxide oxidoreductase
R00102 2 NAD+ glycohydrolase
R00103 2 NAD+ phosphohydrolase
R00104 2 ATP:NAD+ 2'-phosphotransferase
R00105 2 ATP:NADH 2'-phosphotransferase
R00122 2 ATP pyrophosphohydrolase
R00123 2 ADP aminohydrolase
R00126 2 ADP:ATP adenylyltransferase
R00127 2 ATP:AMP phosphotransferase
R00129 2 (6S)-beta-6-Hydroxy-1,4,5,6-tetrahydronicotinamide-adenine-dinucleotide hydro-lyase (ATP-hydrolysing)
R00136 2 ATP:polyphosphate phosphotransferase
R00137 2 ATP:nicotinamide-nucleotide adenylyltransferase
R00138 2 Triphosphate phosphohydrolase
R00181 2 AMP aminohydrolase
R00182 2 AMP phosphoribohydrolase
R00183 2 Adenosine 5'-monophosphate phosphohydrolase
R00185 2 ATP:adenosine 5'-phosphotransferase
R00186 2 (S)-Lactate adenylohydrolase
R00188 2 Adenosine 3',5'-bisphosphate 3'(2')-phosphohydrolase
R00190 2 AMP:pyrophosphate phosphoribosyltransferase
R00700 2 Hydrogen:NAD+ oxidoreductase
R01126 2 Inosine 5'-monophosphate phosphohydrolase
R01127 2 IMP 1,2-hydrolase (decyclizing)
R01128 2 5'-Inosinate phosphoribohydrolase
R01130 2 IMP:NAD+ oxidoreductase
R01131 2 ATP:inosine 5'-phosphotransferase
R01132 2 IMP:pyrophosphate phosphoribosyltransferase
R01245 2 Adenosine ribohydrolase
R01560 2 Adenosine aminohydrolase
R01561 2 Adenosine:orthophosphate ribosyltransferase
R02142 2 XMP:pyrophosphate phosphoribosyltransferase
R02719 2 Xanthosine 5'-phosphate phosphohydrolase
R05668 2 
R05695 2 Nucleoside:oxygen 5'-oxidoreductase (H2O2-forming)
R05696 2 
R05746 2 phosphonate:NAD+ oxidoreductase
R07171 2 NADH:oxygen oxidoreductase
R00055 3 Nucleoside:oxygen 5'-oxidoreductase
R00067 3 Reduced ferredoxin:dinitrogen oxidoreductase (ATP-hydrolysing)
R00112 3 NADPH:NAD+ oxidoreductase (B-specific)
R00113 3 NADPH:hydrogen-peroxide oxidoreductase
R00118 3 
R00119 3 NADP+ glycohydrolase
R00125 3 P1,P4-Bis(5'-nucleosyl)-tetraphosphate nucleotidebisphosphohydrolase
R00148 3 
R00153 3 Reduced ferredoxin:dinitrogen oxidoreductase (ATP-hydrolysing)
R00184 3 P1,P4-Bis(5'-adenosyl) tetraphosphate nucleotidohydrolase
R00191 3 Adenosine 3',5'-phosphate 5'-nucleotidohydrolase
R00275 3 Superoxide:superoxide oxidoreductase
R00719 3 ITP diphosphohydrolase
R00720 3 Inosine 5'-triphosphate pyrophosphohydrolase
R00722 3 ATP:nucleoside-diphosphate phosphatransferase
R00961 3 IDP diphosphohydrolase
R01049 3 ATP:D-ribose-5-phosphate pyrophosphotransferase
R01050 3 ATP:D-ribose-5-phosphate 1-phosphotransferase
R01051 3 ATP:D-ribose 5-phosphotransferase
R01052 3 ADP:D-ribose-5-phosphate adenylyltransferase
R01053 3 Ribose-5-phosphate:ammonia ligase (ADP-forming)
R01054 3 ADPribose ribophosphohydrolase
R01056 3 D-Ribose-5-phosphate ketol-isomerase
R01057 3 D-Ribose 1,5-phosphomutase
R01071 3 1-(5-Phospho-D-ribosyl)-ATP:pyrophosphate phosphoribosyl-transferase
R01079 3 D-Ribose:NADP+ 1-oxidoreductase
R01081 3 D-Ribose ketol-isomerase
R01230 3 Xanthosine-5'-phosphate:ammonia ligase (AMP-forming)
R01244 3 Adenine aminohydrolase
R01268 3 Nicotinamide amidohydrolase
R01270 3 Nicotinamide D-ribonucleotide phosphoribohydrolase
R01271 3 Nicotinamide-nucleotide:pyrophosphatephospho-alpha-D-ribosyltransferase
R01768 3 Xanthine:NAD+ oxidoreductase
R01769 3 Hypoxanthine:oxygen oxidoreductase
R01770 3 Inosine ribohydrolase
R01849 3 Reduced ferredoxin:dinitrogen oxidoreductase (ATP-hydrolysing)
R01863 3 inosine:orthophosphate ribosyltransferase
R01885 3 
R02103 3 xanthine:NAD+ oxidoreductase
R02107 3 Xanthine:oxygen oxidoreductase
R02141 3 
R02143 3 Xanthosine ribohydrolase
R02145 3 Guanosine aminohydrolase
R02294 3 N-Ribosylnicotinamide:orthophosphate ribosyltransferase
R02297 3 Xanthosine:orthophosphate ribosyltransferase
R02299 3 alpha-D-Ribose 1-phosphate 1,6-phosphomutase
R02322 3 Nicotinamide-D-ribonucleotide amidohydrolase
R02323 3 Nicotinamide ribonucleotide phosphohydrolase
R05669 3 
R05697 3 
R06975 3 5-formaminoimidazole-4-carboxamide-1-beta-D-ribofuranosyl5'-monophosphate synthetase
R07172 3 NADPH:oxygen oxidoreductase
R07181 3 hydrogen:NADP+ oxidoreductase
R00023 4 NADH:hyponitrite oxidoreductase
R00143 4 Ammonia:(acceptor) oxidoreductase
R00332 4 ATP:(d)GMP phosphotransferase
R00518 4 ATP:formate phosphotransferase
R00519 4 Formate:NAD+ oxidoreductase
R00793 4 Hydroxylamine:oxygen oxidoreductase
R01134 4 NADH:guanosine-5'-phosphate oxidoreductase(deaminating)
R01227 4 Guanosine 5'-monophosphate phosphohydrolase
R01228 4 ATP:inosine 5'-phosphotransferase
R01229 4 GMP:pyrophosphate phosphoribosyltransferase
R01273 4 N-Ribosylnicotinamide ribohydrolase
R01523 4 ATP:D-ribulose-5-phosphate 1-phosphotransferase
R01524 4 D-Ribitol-5-phosphate:NAD+ 2-oxidoreductase
R01525 4 D-Ribitol-5-phosphate:NADP+ 2-oxidoreductase
R01526 4 ATP:D-ribulose 5-phosphotransferase
R01529 4 D-Ribulose-5-phosphate 3-epimerase
R01530 4 D-Arabinose-5-phosphate ketol-isomerase
R01577 4 D-Arabinose ketol-isomerase
R01677 4 Guanosine ribohydrolase
R01720 4 nicotinate:NADP+ 6-oxidoreductase (hydroxylating)
R01724 4 Nicotinate D-ribonucleotide:pyrophosphate phosphoribosyltransferase
R01893 4 Ribitol:NAD+ 2-oxidoreductase
R02106 4 Urate:oxygen oxidoreductase
R02147 4 guanosine:orthophosphate ribosyltransferase
R02295 4 Nicotinate D-ribonucleoside:orthophosphate ribosyltransferase
R02324 4 ATP:N-ribosylnicotinamide 5'-phosphotransferase
R02646 4 Urate-3-ribonucleoside:orthophosphate D-ribosyltransferase
R02802 4 Reduced ferredoxin:dinitrogen oxidoreductase (ATP-hydrolysing)
R03005 4 ATP:nicotinamide-nucleotide adenylyltransferase
R03346 4 Nicotinate D-ribonucleotide phosphohydrolase
R04035 4 Phosphoribosyl-ATP pyrophosphohydrolase
R04378 4 1-(5'-Phosphoribosyl)-5-amino-4-imidazolecarboxamide:pyrophosphatephosphoribosyltransferase
R04782 4 Reduced ferredoxin:dinitrogen oxidoreductase (ATP-hydrolysing)
R04857 4 
R05822 4 
R06836 4 Ribose 1,5-biphosphokinase
R07134 4 D-arabinitol:NAD+ 2-oxidoreductase (D-ribulose-forming)
R07144 4 D-arabinitol:NADP+ oxidoreductase
R07173 4 hydroxylamine:acceptor oxidoreductase
R07281 4 3,4-Dihydroxy-2-butanone 4-phosphate synthase
R00005 5 Urea-1-carboxylate amidohydrolase
R00024 5 D-Ribulose 1,5-bisphosphate carboxy-lyase (dimerizing)
R00047 5 6-Hydroxynicotinate, hydrogen-donor:oxygen oxidoreductase(5-hydroxylating)
R00132 5 Carbonic acid hydro-lyase
R00134 5 Formate:NADP+ oxidoreductase
R00149 5 Carbon-dioxide:ammonia ligase(ADP-forming,carbamate-phosphorylating)
R00150 5 ATP:carbamate phosphotransferase
R00189 5 Deamino-NAD+:ammonia ligase (AMP-forming)
R00276 5 Carbon-monoxide:oxygen oxidoreductase
R00328 5 GDP phosphohydrolase
R00330 5 ATP:nucleoside-diphosphate phosphatransferase
R00336 5 Guanosine-3',5'-bis(diphosphate) 3'-pyrophosphohydrolase
R00787 5 ammonium-hydroxide:NADP+ oxidoreductase
R00789 5 ammonium-hydroxide:NAD(P)+ oxidoreductase
R00800 5 
R01573 5 ATP:D-arabinose 5-phosphotransferase
R01574 5 D-Arabinose:NAD+ 1-oxidoreductase
R01575 5 D-Arabinose:NADP+ 1-oxidoreductase
R01621 5 D-Xylulose 5-phosphate D-glyceraldehyde-3-phosphate-lyase
R01639 5 ATP:D-xylulose 5-phosphotransferase
R01641 5 Sedoheptulose-7-phosphate:D-glyceraldehyde-3-phosphateglycolaldehyde transferase
R01676 5 Guanine aminohydrolase
R01726 5 
R03004 5 Deamino-NAD+ nucleotidohydrolase
R03140 5 D-Ribulose 1,5-bisphosphate carboxy-lyase (dimerizing)
R03347 5 
R04037 5 1-(5-phospho-D-ribosyl)-AMP 1,6-hydrolase
R04732 5 
R05604 5 D-arabinitol:NAD 4-oxidoreductase
R06063 5 
R06064 5 
R06601 5 5-Hydroxyisourate amidohydrolase
R07143 5 D-arabinitol:NADP+ oxidoreductase
R07221 5 6-hydroxynicotinate:O2 oxidoreductase
R07246 5 sedoheptulose-7-phosphate:D-glyceraldehyde-3-phosphateglycolaldehydetransferase
R07316 5 carbamate hydro-lyase
R00012 6 GTP:GTP guanylyltransferase
R00230 6 Acetyl-CoA:orthophosphate acetyltransferase
R00315 6 ATP:acetate phosphotransferase
R00317 6 Acetyl phosphate phosphohydrolase
R00320 6 Pyrophosphate:acetate phosphotransferase
R00335 6 GTP phosphohydrolase (vesicle-releasing)
R00424 6 GTP 7,8-8,9-dihydrolase
R00425 6 GTP 7,8-8,9-dihydrolase (pyrophosphate-forming)
R00426 6 Guanosine 5'-triphosphate pyrophosphohydrolase
R00428 6 GTP 7,8-8,9-dihydrolase
R00429 6 ATP:GTP 3'-pyrophosphotransferase
R00434 6 GTP pyrophosphate-lyase (cyclizing)
R00774 6 Urea:carbon-dioxide ligase (ADP-forming)
R00794 6 NADH:nitrate oxidoreductase
R00796 6 NADPH:nitrate oxidoreductase
R00845 6 sn-glycerol-3-phosphate:NADP+ 1-oxidoreductase
R01015 6 D-Glyceraldehyde-3-phosphate ketol-isomerase
R01058 6 D-glyceraldehyde 3-phosphate:NADP+ oxidoreductase
R01061 6 D-Glyceraldehyde-3-phosphate:NAD+ oxidoreductase(phosphorylating)
R01063 6 D-Glyceraldehyde-3-phosphate:NADP+ oxidoreductase(phosphorylating)
R01334 6 2-Phosphoglycolate phosphohydrolase
R01395 6 ATP:carbamate phosphotransferase
R01400 6 
R01432 6 D-Xylose ketol-isomerase
R01511 6 D-Glycerate-3-phosphate phosphohydrolase
R01512 6 ATP:3-phospho-D-glycerate 1-phosphotransferase
R01513 6 3-Phospho-D-glycerate:NAD+ 2-oxidoreductase
R01514 6 ATP:(R)-glycerate 3-phosphotransferase
R01516 6 3-Phospho-D-glycerate 1,2-phosphomutase
R01517 6 GTP:3-phospho-D-glycerate 1-phosphotransferase
R01518 6 2-Phospho-D-glycerate 2,3-phosphomutase
R01827 6 Sedoheptulose-7-phosphate:D-glyceraldehyde-3-phosphateglyceronetransferase
R01843 6 ATP:Sedoheptulose 7-phosphate 1-phosphotransferase
R01844 6 ATP:sedoheptulose 7-phosphate
R01848 6 ITP:Sedoheptulose 7-phosphate 1-phosphotransferase
R01896 6 Xylitol:NAD+ 2-oxidoreductase (D-xylulose-forming)
R01898 6 D-Lyxose ketol-isomerase
R02425 6 (S)(+)-Allantoin amidohydrolase
R02714 6 D-Arabinono-1,4-lactone lactonohydrolase
R02715 6 D-Arabinono-1,4-lactone:oxygen oxidoreductase
R03204 6 2,5-Dihydroxypyridine:oxygen 5,6-oxidoreductase
R03348 6 Nicotinate-nucleotide:pyrophosphate phosphoribosyltransferase(carboxylating)
R03409 6 Guanosine 3'-diphosphate 5'-triphosphate 5'-phosphohydrolase
R03546 6 Cyanate C-N-lyase
R03925 6 (S)(+)-Allantoin racemase
R04293 6 
R04640 6 N-(5'-Phospho-D-ribosylformimino)-5-amino-1-(5''-phospho-D-ribosyl)-4-imidazolecarboxamide ketol-isomerase
R04731 6 4-aminoimidazole aminohydrolase
R05563 6 Biuret amidohydrolase
R05645 6 
R05724 6 nitric oxide, NAD(P)H2:oxygen oxidoreductase
R05725 6 nitric oxide, NADPH2:oxygen oxidoreductase
R06604 6 
R06605 6 
R07306 6 GTP 8,9-hydrolase (phosphate-forming)
R07315 6 carbamate hydro-lyase
R07378 6 sedoheptulose-7-phosphate:D-glyceraldehyde-3-phosphateglyceronetransferase
R00131 7 Urea amidohydrolase
R00210 7 Pyruvate:NADP+ 2-oxidoreductase (CoA-acetylating)
R00211 7 Glyoxylate:oxygen oxidoreductase
R00212 7 Acetyl-CoA:formate C-acetyltransferase
R00227 7 Acetyl-CoA hydrolase
R00228 7 acetaldehyde:NAD+ oxidoreductase (CoA-acetylating)
R00229 7 Acetate:CoA ligase (ADP-forming)
R00235 7 Acetate:CoA ligase (AMP-forming)
R00236 7 Acetyl adenylate:CoA ligase (AMP-forming)
R00238 7 Acetyl-CoA:acetyl-CoA C-acetyltransferase
R00316 7 Acetate:CoA ligase (AMP-forming)
R00321 7 Acetamide amidohydrolase
R00465 7 Glycolate:NADP+ oxidoreductase
R00475 7 (S)-2-Hydroxy-acid:oxygen 2-oxidoreductase
R00658 7 2-Phospho-D-glucerate hydro-lyase
R00710 7 Acetaldehyde:NAD+ oxidoreductase
R00711 7 Acetaldehyde:NADP+ oxidoreductase
R00717 7 Glycolate:NAD+ oxidoreductase
R00742 7 Acetyl-CoA:carbon-dioxide ligase (ADP-forming)
R00756 7 ATP:D-fructose-6-phosphate 1-phosphotransferase
R00758 7 D-Mannitol-1-phosphate:NAD+ 5-oxidoreductase
R00760 7 ATP:D-fructose 6-phosphotransferase
R00761 7 D-Fructose-6-phosphate D-erythrose-4-phosphate-lyase
R00763 7 D-Fructose-2,6-bisphosphate 2-phosphohydrolase
R00764 7 Pyrophosphate:D-fructose-6-phosphate 1-phosphotransferase
R00765 7 D-Glucosamine-6-phosphate ketol-isomerase(deaminating)
R00770 7 ITP:D-fructose-6-phosphate 1-phosphotransferase
R00771 7 D-Glucose-6-phosphate ketol-isomerase
R00772 7 D-Mannose-6-phosphate ketol-isomerase
R00778 7 Urea hydro-lyase
R00841 7 Glycerol-3-phosphate phosphohydrolase
R00842 7 sn-Glycerol-3-phosphate:NAD+ 2-oxidoreductase
R00844 7 sn-Glycerol-3-phosphate:NADP+ 2-oxidoreductase
R00846 7 sn-Glycerol-3-phosphate:oxygen 2-oxidoreductase
R00876 7 ITP:D-hexose 6-phosphotransferase
R01010 7 Glycerone phosphate phosphohydrolase (alkaline optimum)
R01016 7 Glycerone-phosphate phospho-lyase
R01067 7 D-Fructose 6-phosphate:D-glyceraldehyde-3-phosphate glycolaldehydetransferase
R01068 7 D-Fructose-1,6-bisphosphate D-glyceraldehyde-3-phosphate-lyase
R01069 7 D-Tagatose 1,6-bisphosphate triosephosphate lyase
R01070 7 beta-D-fructose 1,6-bisphosphate D-glyceraldehyde-3-phosphate-lyase
R01232 7 P1,P4-Bis(5'-nucleosyl)-tetraphosphate nucleotidohydrolase
R01234 7 Guanosine 3',5'-cyclic phosphate 5'-nucleotidohydrolase
R01333 7 glycolaldehyde:NAD+ oxidoreductase
R01388 7 D-Glycerate:NADP+ 2-oxidoreductase
R01392 7 D-Glycerate:NADP+ 2-oxidoreductase
R01429 7 D-xylose:NAD+ 1-oxidoreductase
R01430 7 D-xylose:NADP+ 1-oxidoreductase
R01431 7 Xylitol:NADP+ oxidoreductase
R01515 7 3-Phospho-D-glyceroyl phosphate phosphohydrolase
R01662 7 3-Phospho-D-glyceroyl phosphate 2,3-phosphomutase
R01745 7 (R)-Glycerate:NAD+ oxidoreductase
R01747 7 (R)-Glycerate:NADP+ oxidoreductase
R01748 7 D-Glycerate-2-phosphate phosphohydrolase
R01751 7 (R,R)-Tartrate carboxy-lyase
R01752 7 D-Glyceraldehyde:NAD+ oxidoreductase
R01825 7 D-erythrose 4-phosphate:NAD+ oxidoreductase
R01829 7 Sedoheptulose 1,7-bisphosphate D-glyceraldehyde-3-phosphate-lyase
R01830 7 beta-D-Fructose 6-phosphate:D-glyceraldehyde-3-phosphateglycolaldehyde transferase
R01845 7 Sedoheptulose 1,7-bisphosphate 1-phosphohydrolase
R01904 7 Xylitol:NADP+ 4-oxidoreductase (L-xylulose-forming)
R02136 7 ATP:xylitol 5-phosphotransferase
R02422 7 Allantoate amidinohydrolase
R02423 7 Allantoate amidinohydrolase (decarboxylating)
R02424 7 Allantoin amidohydrolase
R02492 7 Nitrous-oxide:(acceptor) oxidoreductase (NO-forming)
R02607 7 3-Phosphoglycerate:NAD+ 2-oxidoreductase
R02664 7 
R03032 7 D-Arabinonate hydro-lyase
R03298 7 
R03459 7 2,5-Diamino-6-hydroxy-4-(5-phosphoribosylamino)-pyrimidine2-aminohydrolase
R03540 7 
R03819 7 ATP:sedoheptulose 7-phosphate
R04026 7 
R04286 7 2-Amino-4-hydroxy-6-(erythro-1,2,3-trihydroxypropyl)dihydropteridine triphosphate lyase
R04323 7 2-Amino-3-carboxymuconate semialdehyde carboxy-lyase
R04620 7 2-Amino-4-hydroxy-6-(erythro-1,2,3-trihydroxypropyl)dihydropteridine triphosphate phosphohydrolase (alkaline optimum)
R04638 7 
R04655 7 
R05046 7 Formamidopyrimidine nucleoside triphosphate 7,8-8,9-dihydrolase
R05047 7 
R05339 7 
R05561 7 Cyanuric acid amidohydrolase
R05562 7 Biuret amidohydrolase
R05646 7 
R05679 7 sn-Glycerol-1-phosphate:NAD 2-oxidoreductase
R05680 7 sn-Glycerol-1-phosphate:NADP 2-oxidoreductase
R05781 7 cyclic-imide amidohydrolase (decyclicizing)
R05805 7 ADP:D-fructose-6-phosphate 1-phosphotransferase
R05831 7 xylitol:NAD oxidoreductase
R06137 7 
R07133 7 D-sorbitol-6-phosphate:NAD+ 2-oxidoreductase
R07152 7 xylitol:oxygen oxidoreductase
R07305 7 cyanuric acid amidohydrolase
R00006 8 2-Acetolactate pyruvate-lyase (carboxylating)
R00008 8 Parapyruvate pyruvate-lyase
R00013 8 Glyoxylate carboxy-lyase (dimerizing)
R00195 8 2,3-Diaminopropionate ammonia-lyase
R00199 8 ATP:pyruvate,water phosphotransferase
R00200 8 ATP:pyruvate O2-phosphotransferase
R00203 8 Pyruvaldehyde:NAD+ oxidoreductase
R00205 8 2-Oxopropanal:NADP+ oxidoreductase
R00206 8 ATP:pyruvate,orthophosphate phosphotransferase
R00207 8 Pyruvate:oxygen 2-oxidoreductase (phosphorylating)
R00208 8 Phosphoenolpyruvate phosphohydrolase
R00209 8 Pyruvate:NAD+ 2-oxidoreductase (CoA-acetylating)
R00213 8 O-Carbamoyl-L-serine ammonia-lyase (pyruvate-forming)
R00214 8 (S)-Malate:NADP+ oxidoreductase(oxaloacetate-decarboxylating)
R00215 8 (R)-Malate:NAD+ oxidoreductase (decarboxylating)
R00216 8 (S)-Malate:NADP+ oxidoreductase(oxaloacetate-decarboxylating)
R00220 8 L-serine ammonia-lyase
R00221 8 D-serine ammonia-lyase
R00223 8 Serine ammonia-lyase
R00224 8 Pyruvate carboxy-lyase
R00226 8 (S)-2-Acetolactate pyruvate-lyase (carboxylating)
R00233 8 Malonyl-CoA carboxy-lyase
R00237 8 (3S)-Citramalyl-CoA pyruvate-lyase
R00299 8 ATP:D-glucose 6-phosphotransferase
R00303 8 D-Glucose-6-phosphate phosphohydrolase
R00307 8 
R00324 8 Acetylpyruvate acetylhydrolase
R00339 8 (R,R)-Tartrate hydro-lyase
R00341 8 ATP:oxaloacetate carboxy-lyase (transphosphorylating)
R00344 8 Pyruvate:carbon-dioxide ligase (ADP-forming)
R00345 8 Orthophosphate:oxaloacetate carboxyl-lyase (phosphorylating)
R00346 8 Pyrophosphate:oxaloacetate carboxy-lyase (transphosphorylating)
R00353 8 Malonyl-CoA:pyruvate carboxyltransferase
R00365 8 glycine:NAD+ oxidoreductase (deaminating)
R00396 8 L-Alanine:NAD+ oxidoreductase (deaminating)
R00430 8 GTP:pyruvate O2-phosphotransferase
R00431 8 GTP:oxaloacetate carboxy-lyase (transphosphorylating)
R00466 8 Glyoxylate:oxygen oxidoreductase
R00468 8 Glyoxylate:NADP+ oxidoreductase (CoA-oxalylating)
R00469 8 Ureidoglycolate amidohydrolase (decarboxylating)
R00470 8 4-Hydroxy-2-oxoglutarate glyoxylate-lyase
R00471 8 D-4-Hydroxy-2-oxoglutarate glyoxylate-lyase
R00472 8 L-Malate glyoxylate-lyase (CoA-acetylating)
R00473 8 (3S)-3-Carboxy-3-hydroxypropanoyl-CoA glyoxylate-lyase
R00581 8 L-serine:NAD+ oxidoreductase (deaminating)
R00661 8 Phosphoenolpyruvate 2,3-phosphonomutase
R00703 8 (S)-Lactate:NAD+ oxidoreductase
R00704 8 (R)-Lactate:NAD+ oxidoreductase
R00724 8 ITP:pyruvate O2-phosphotransferase
R00725 8 ITP:D-hexose 6-phosphotransferase
R00726 8 ITP:oxaloacetate carboxy-lyase (transphosphorylating)
R00740 8 3-Oxopropanoate:NADP+ oxidoreductase (decarboxylating,CoA-acetylating)
R00743 8 Acetyl-CoA:malonate CoA-transferase
R00744 8 
R00746 8 Ethanol:NADP+ oxidoreductase
R00748 8 Ethanolamine-phosphate phospho-lyase (deaminating)
R00753 8 (S)-Lactate acetaldehyde-lyase
R00754 8 Ethanol:NAD+ oxidoreductase
R00762 8 D-Fructose-1,6-bisphosphate 1-phosphohydrolase
R00776 8 (-)-Ureidoglycolate urea-lyase
R00834 8 D-Sorbitol 6-phosphate:NADP+ 1-oxidoreductase
R00835 8 D-Glucose-6-phosphate:NADP+ 1-oxoreductase
R00840 8 1L-myo-Inositol-1-phosphate lyase (isomerizing)
R00847 8 ATP:glycerol 3-phosphotransferase
R00850 8 sn-Glycerol-3-phosphate:D-glucose 6-phosphotransferase
R00866 8 ATP:D-fructose 1-phosphotransferase
R00867 8 ATP:D-fructose 6-phosphotransferase
R00868 8 D-Mannitol:NAD+ 2-oxidoreductase
R00870 8 D-Mannitol:NADP+ 2-oxidoreductase
R00875 8 D-Glucitol:NAD+ 2-oxidoreductase
R00877 8 D-Mannose ketol-isomerase
R00878 8 alpha-D-Glucose ketol-isomerase
R01011 8 ATP:glycerone phosphotransferase
R01012 8 Phosphoenolpyruvate:glycerone phosphotransferase
R01034 8 Glycerol:NAD+ oxidoreductase
R01036 8 Glycerol:NAD+ oxidoreductase
R01039 8 Glycerol:NADP+ 2-oxidoreductase
R01041 8 Glycerol:NADP+ oxidoreductase
R01043 8 Glycerol-2-phosphate phosphohydrolase
R01044 8 Pyrophosphate:glycerol 1-phosphotransferase
R01047 8 Glycerol hydro-lyase
R01048 8 Glycerol hydro-lyase
R01059 8 ATP:D-glyceraldehyde 3-phosphotransferase
R01066 8 2-Deoxy-D-ribose-5-phosphate acetaldehyde-lyase
R01087 8 Maleate cis-trans-isomerase
R01327 8 ITP:D-hexose 6-phosphotransferase
R01335 8 
R01358 8 Acetoacetyl-CoA hydrolase
R01359 8 Acetoacetyl-CoA:acetate CoA-transferase
R01390 8 
R01393 8 Hydroxypyruvate carboxy-lyase
R01394 8 Hydroxypyruvate ketol-isomerase
R01469 8 Ethanolamine:oxygen oxidoreductase (deaminating)
R01576 8 3-Deoxy-D-manno-octulosonate D-arabinose-lyase
R01781 8 Glycol:NAD+ oxidoreductase
R01782 8 2-Dehydro-3-deoxy-D-pentanoate glycoaldehyde-lyase
R01784 8 2-Dehydro-3-deoxy-L-pentanoate glycolaldehyde
R01785 8 L-Xylulose 1-phosphate lactaldehyde-lyase
R01817 8 D-mannitol-1-phosphate:NADP+ 6-oxidoreductase
R01818 8 D-Mannose 6-phosphate 1,6-phosphomutase
R01819 8 D-Mannose-6-phosphate ketol-isomerase
R01826 8 Phosphoenolpyruvate:D-erythrose-4-phosphateC-(1-carboxyvinyl)transferase (phosphate hydrolysing,2-carboxy-2-oxoethyl-forming)
R01901 8 ATP:L-xylulose 5-phosphotransferase
R01902 8 ATP:L-rhamnulose 1-phosphotransferase
R01903 8 L-Arabitol:NAD+ 4-oxidoreductase (L-xylulose-forming)
R01905 8 3-Dehydro-L-gulonate carboxy-lyase
R01906 8 
R01964 8 ITP:D-hexose 6-phosphotransferase
R01975 8 (S)-3-Hydroxybutanoyl-CoA:NAD+ oxidoreductase
R01976 8 (S)-3-Hydroxybutanoyl-CoA:NADP+ oxidoreductase
R01977 8 (R)-3-Hydroxybutanoyl-CoA:NADP+ oxidoreductase
R01978 8 (S)-3-Hydroxy-3-methylglutaryl-CoA acetoacetyl-CoA-lyase(CoA-acetylating)
R02058 8 Acetyl-CoA:D-glucosamine-6-phosphate N-acetyltransferase
R02059 8 N-Acetyl-D-glucosamine-6-phosphate amidohydrolase
R02060 8 D-Glucosamine 1-phosphate 1,6-phosphomutase
R02069 8 D-Fructose 1,6-bisphosphate phosphohydrolase
R02071 8 ATP:D-fructose-1-phosphate 6-phosphotransferase
R02073 8 Pyrophosphate:D-fructose-6-phosphate 1-phosphotransferase
R02167 8 D-Mannitol-1-phosphate phosphohydrolase
R02260 8 (S)-Lactaldehyde:NADP+ oxidoreductase
R02419 8 (R)-Malate hydro-lyase
R02427 8 D-Xylonolactone lactonohydrolase
R02429 8 D-Xylonate hydro-lyase
R02527 8 (R)-Lactaldehyde:NAD+ oxidoreductase
R02528 8 
R02531 8 Lactaldehyde:NAD+ 1-oxidoreductase
R02546 8 (R,R)-Tartrate epimerase
R02568 8 D-Fructose 1-phosphate D-glyceraldehyde-3-phosphate-lyase
R02648 8 Glycerol 1,2-cyclic phosphate 2-glycerophosphohydrolase
R02703 8 D-Mannitol-1-phosphate:NAD+ 5-oxidoreductase
R02730 8 D-Fructose-2,6-bisphosphate 6-phosphohydrolase
R02731 8 D-Fructose-2,6-bisphosphate 2-phosphohydrolase
R02732 8 ATP:D-fructose-6-phosphate 2-phosphotransferase
R02740 8 alpha-D-Glucose 6-phosphate ketol-isomerase
R02754 8 5-Dehydro-4-deoxy-D-glucarate tartronate-semialdehyde-lyase
R02865 8 ATP:D-hexose 6-phosphotransferase
R02866 8 Sorbitol-6-phosphate phosphohydrolase
R02867 8 ITP:D-hexose 6-phosphotransferase
R02935 8 (S)-Ureidoglycolate:NAD+ oxidoreductase
R02936 8 (S)-Ureidoglycolate:NADP+ oxidoreductase
R03234 8 
R03236 8 ATP:D-tagatose-6-phosphate 1-phosphotransferase
R03239 8 ITP:D-Tagatose 6-phosphate 1-phosphotransferase
R03254 8 2-Dehydro-3-deoxy-D-octonate-8-phosphateD-arabinose-5-phosphate-lyase (pyruvate-phosphorylating)
R03277 8 
R03321 8 beta-D-Glucose 6-phosphate ketol-isomerase
R03458 8 5-amino-6-(5-phosphoribitylamino)uracil:NADP+ 1'-oxidoreductase
R03504 8 2-Amino-4-hydroxy-6-(D-erythro-1,2,3-trihydroxypropyl)-7,8-dihydropteridine glycolaldehyde-lyase
R03889 8 2-Aminomuconate semialdehyde:NAD+ 6-oxidoreductase
R03920 8 ATP:D-fructose 6-phosphotransferase
R04210 8 4-phospho-D-erythronate:NAD+ 2-oxidoreductase
R04285 8 6-Lactoyl-5,6,7,8-tetrahydropterin:NADP+ 2'-oxidoreductase
R04375 8 
R04621 8 
R04779 8 ATP:D-fructose-6-phosphate 1-phosphotransferase
R04780 8 beta-D-Fructose 1,6-bisphosphate 1-phosphohydrolase
R05048 8 GTP 7,8-8,9-dihydrolase
R05338 8 D-arabino-3-Hexulose 6-phosphate formaldehyde-lyase
R05554 8 Ureidoglycine aminohydrolase
R05605 8 2-dehydro-3-deoxy-D-gluconate-6-phosphateD-glyceraldehyde-3-phosphate-lyase
R05607 8 D-sorbitol-6-phosphate:NAD 2-oxidoreductase
R05636 8 1-Deoxy-D-xylulose-5-phosphate pyruvate-lyase (carboxylating)
R05647 8 
R05804 8 ADP:D-glucose 6-phosphotransferase
R05861 8 D-alanine:oxygen oxidoreductase (deaminating)
R06180 8 
R06510 8 
R07139 8 lactaldehyde:NADP+ oxidoreductase
R07183 8 acetylacetone:oxygen oxidoreductase
R07253 8 acyl-CoA:malonyl-CoA C-acyltransferase (decarboxylating,oxoacyl-reducing, thioester-hydrolysing and cyclizing)
R07298 8 glycerol-1-phosphate phosphohydrolase
R07324 8 1D-myo-inositol-3-phosphate lyase (isomerizing)
R07399 8 
R00217 9 Oxaloacetate carboxy-lyase
R00273 9 oxalate:oxygen oxidoreductase
R00300 9 D-Glucose:NAD+ 1-oxidoreductase
R00301 9 D-Glucose:NADP+ 1-oxidoreductase
R00302 9 Pyranose:oxygen 2-oxidoreductase
R00304 9 D-Glucose-1-phosphate phosphohydrolase
R00319 9 (S)-Lactate:oxygen 2-oxidoreductase(decarboxylating)
R00327 9 6-Acetyl-D-glucose acetylhydrolase
R00337 9 GDPglucose glucohydrolase
R00338 9 Oxaloacetate acetylhydrolase
R00340 9 (S,S)-Tartrate hydro-lyase
R00342 9 (S)-malate:NAD+ oxidoreductase
R00343 9 (S)-Malate:NADP+ oxidoreductase
R00347 9 erythro-3-hydroxy-Ls-aspartate ammonia-lyase
R00348 9 2-Oxosuccinamate amidohydrolase
R00351 9 Citrate oxaloacetate-lyase ((pro-3S)-CH2COO- -> acetyl-CoA)
R00352 9 ATP:citrate oxaloacetate-lyase ((pro-3S)-CH2COO- ->acetyl-CoA)(ATP-dephosphorylating)
R00354 9 (3S)-Citryl-CoA oxaloacetate-lyase
R00360 9 (S)-Malate:oxygen oxidoreductase
R00362 9 Citrate oxaloacetate-lyase ((pro-3S)-CH2COO- -->acetate)
R00363 9 Oxaloacetate keto-enol-isomerase
R00366 9 Aminoacetic acid:oxygen oxidoreductase (deaminating)
R00368 9 N-(carboxymethyl)-D-alanine:NAD+ oxidoreductase (glycine-forming)
R00369 9 L-Alanine:glyoxylate aminotransferase
R00370 9 Acetyl-CoA:glycine C-acetyltransferase
R00371 9 Succinyl-CoA:glycine C-succinyl-transferase(decarboxylating)
R00373 9 Glycine:oxaloacetate aminotransferase
R00398 9 2,2'-iminodipropanoate:NAD+ oxidoreductase (L-alanine-forming)
R00399 9 
R00401 9 L-Alanine racemase
R00402 9 succinate:NAD+ oxidoreductase
R00477 9 3-Oxalomalate glyoxylate-lyase
R00478 9 erythro-3-Hydroxy-L-aspartate glyoxylate-lyase
R00490 9 L-Aspartate ammonia-lyase
R00522 9 Oxalate carboxy-lyase
R00580 9 
R00584 9 Pyrophosphate:L-serine O-phosphotransferase
R00585 9 L-Serine:pyruvate aminotransferase
R00586 9 
R00588 9 L-Serine:glyoxylate aminotransferase
R00589 9 L-2-Amino-3-hydroxypropionic acid racemase
R00590 9 L-Serine hydro-lyase (deaminating)
R00604 9 Formaldehyde:NAD+ oxidoreductase
R00605 9 methanol:NAD+ oxidoreductase
R00614 9 Formaldehyde:formaldehyde oxidoreductase
R00705 9 3-Oxopropanoate:NAD+ oxidoreductase (decarboxylating,CoA-acetylating)
R00706 9 3-Oxopropanoate:NADP+ oxidoreductase (decarboxylating,CoA-acetylating)
R00749 9 Ethanolamine ammonia-lyase
R00751 9 L-Threonine acetaldehyde-lyase
R00775 9 Guanidinoacetate amidohydrolase
R00837 9 alpha,alpha-Trehalose-6-phosphate phosphoglucohydrolase
R00838 9 Maltose-6'-phosphate 6-phosphoglucohydrolase
R00839 9 6-Phospho-beta-D-glucosyl-(1,4)-D-gluxose glucohydrolase
R00872 9 D-Fructose 2-phosphate phosphatase
R00874 9 D-Glucose:D-fructose oxidoreductase
R00883 9 GDP:D-mannose-1-phosphate guanylyltransferase
R00885 9 GTP:alpha-D-mannose-1-phosphate guanylyltransferase
R00907 9 L-Alanine:3-oxopropanoate aminotransferase
R00959 9 alpha-D-Glucose 1-phosphate 1,6-phosphomutase
R01014 9 Erythrulose-1-phosphate formaldehyde-lyase
R01082 9 (S)-Malate hydro-lyase
R01083 9 N6-(1,2-Dicarboxyethyl)AMP AMP-lyase
R01150 9 D-AlanineD-Alanine ligase (ADP-forming)
R01185 9 myo-Inositol 1-phosphate phosphahydrolase
R01187 9 1D-myo-Inositol 3-phosphate phosphahydrolase
R01200 9 N-Acetyl-D-glucosamine amidohydrolase
R01201 9 ATP:N-acetyl-D-glucosamine 6-phosphotransferase
R01204 9 Acetyl-CoA:D-glucosamine N-acetyltransferase
R01256 9 (S)-Malate:CoA ligase (ADP-forming)
R01326 9 ATP:D-glucose 6-phosphotransferase
R01336 9 Carboxymethyloxysuccinate glycolate-lyase
R01357 9 Acetoacetate:CoA ligase (AMP-forming)
R01360 9 (S)-3-Hydroxy-3-methylglutaryl-CoA acetoacetate-lyase
R01361 9 (R)-3-Hydroxybutanoate:NAD+ oxidoreductase
R01366 9 Acetoacetate carboxy-lyase
R01440 9 D-Xylulose-5-phosphate:formaldehyde glycolaldehydetransferase
R01446 9 (S)-lactaldehyde:NAD+ oxidoreductase
R01447 9 (S)-Lactate:oxaloacetate oxidoreductase
R01450 9 
R01468 9 ATP:ethanolamine O-phosphotransferase
R01541 9 ATP:2-dehydro-3-deoxy-D-gluconate 6-phosphotransferase
R01558 9 Oxalate:CoA ligase (AMP-forming)
R01600 9 ATP:D-glucose 6-phosphotransferase
R01602 9 alpha-D-Glucose 1-epimerase
R01604 9 3-Oxopropanoate:NAD+ oxidoreductase
R01607 9 3-Oxopropanoate:NADP+ oxidoreductase
R01608 9 3-hydroxypropanoate:NAD+ oxidoreductase
R01609 9 3-aci-Nitropropanoate:oxygen oxidoreductase
R01610 9 5-Dehydro-2-deoxy-D-glyconate-6-phosphatemalonate-semialdehyde-lyase
R01611 9 3-Oxopropanoate hydro-lyase
R01723 9 
R01735 9 (R)-Lactaldehyde:NAD+ 2-oxidoreductase
R01749 9 D-Glycerate:NAD+ oxidoreductase (carboxylating)
R01750 9 D-Glycerate:NADP+ oxidoreductase (carboxylating)
R01758 9 L-Arabitol:NAD+ 1-oxidoreductase
R01759 9 L-Arabitol:NADP+ 1-oxidoreductase
R01786 9 ATP:D-glucose 6-phosphotransferase
R01787 9 alpha-D-Glucose:NADP+ 1-oxidoreductase
R01788 9 alpha-D-Glucose 6-phosphate phosphohydrolase
R01813 9 Tetrahydrobiopterin:NADP+ oxidoreductase
R01908 9 Oxalyl-CoA carboxy-lyase
R01937 9 
R01938 9 
R01961 9 ATP:D-glucosamine phosphotransferase
R01962 9 
R02035 9 6-Phospho-D-glucono-1,5-lactone lactonohydrolase
R02081 9 (R)-Mevalonate:NAD+ oxidoreductase (CoA-acetylating)
R02082 9 (R)-Mevalonate:NADP+ oxidoreductase (CoA acylating)
R02083 9 (S)-3-Hydroxy-3-methylglutaryl-CoA hydrolase
R02085 9 (S)-3-Hydroxy-3-methylglutaryl-CoA hydro-lyase
R02086 9 N-Acetyl-D-glucosamine 1-phosphate 1,6-phosphomutase
R02087 9 N-Acetyl-D-glucosamine 6-phosphate 2-epimerase
R02258 9 (S)-Propane-1,2-diol:NAD+ oxidoreductase
R02259 9 Propane-1,2-diol:NADP+ oxidoreductase
R02261 9 
R02263 9 L-Rhamnulose-1-phosphate lactaldehyde-lyase
R02278 9 2-Dehydro-3-deoxy-L-arabinonate hydro-lyase
R02279 9 5-Dehydro-4-deoxy-D-glucarate hydro-lyase (decarboxylating)
R02359 9 Urethane amidohydrolase (decarboxylating)
R02428 9 D-Xylono-1,4-lactone lactonohydrolase
R02441 9 L-Arabitol:NAD+ 2-oxidoreductase (L-ribulose-forming)
R02491 9 L-Citramalyl-CoA hydro-lyase
R02522 9 L-Arabinonate hydro-lyase
R02544 9 meso-tartrate:NAD+ oxidoreductase
R02545 9 meso-Tartaric acid:NAD+ oxidoreductase
R02547 9 trans-2,3-Epoxysuccinate hydrolase
R02577 9 Propane-1,2-diol:NAD+ 1-oxidoreductase
R02637 9 3-Dehydro-L-gulonate:NAD+ 2-oxidoreductase
R02639 9 3-Dehydro-L-gulonate:NADP+ 2-oxidoreductase
R02640 9 L-Gulonate:NAD+ 3-oxidoreductase
R02728 9 beta-D-Glucose 1-phosphate 1,6-phosphomutase
R02736 9 beta-D-Glucose-6-phosphate:NADP+ 1-oxoreductase
R02739 9 alpha-D-Glucose 6-phosphate ketol-isomerase
R02749 9 2-Deoxy-D-ribose 1-phosphate 1,5-phosphomutase
R02750 9 
R02752 9 D-Glucarate hydro-lyase
R02853 9 D-O-Phosphoserine phosphohydrolase
R02927 9 ATP:D-tagatose 6-phosphotransferase
R02937 9 Carbamoyl-phosphate:oxamate carbamoyltransferase
R02947 9 2-Acetolactate carboxy-lyase
R02948 9 (S)-2-Hydroxy-2-methyl-3-oxobutanoate carboxy-lyase
R02955 9 Acetyl-CoA:citramalate CoA-transferase
R03026 9 (S)-3-Hydroxybutanoyl-CoA hydro-lyase
R03027 9 (3R)-3-Hydroxybutanoyl-CoA hydro-lyase
R03051 9 2,3-Dihydroxy-3-methylbutanoate:NADP+ oxidoreductase (isomerizing)
R03052 9 2-Acetolactate methylmutase
R03080 9 (R)-Propane-1,2-diol:NAD+ oxidoreductase
R03081 9 2-Dehydro-3-deoxy-D-fuconate glycolaldehyde
R03083 9 2-Dehydro-3-deoxy-D-arabino-heptonate 7-phosphate phosphate-lyase(cyclyzing)
R03119 9 propane-1,3-diol:NAD+ 1-oxidoreductase
R03127 9 Dihydroxyfumarate carboxy-lyase
R03128 9 
R03153 9 Acetyl-CoA:citramalate CoA-transferase
R03240 9 D-Galactose 6-phosphate ketol-isomerase
R03244 9 L-ribulose-5-phosphate 3-epimerase
R03276 9 (S)-3-Hydroxybutanoyl-CoA 3-epimerase
R03331 9 sn-Glycero-3-phospho-1-inositol inositolphosphohydrolase
R03333 9 1D-myo-Inositol-1,2-cyclic-phosphate 2-inositolphosphohydrolase
R03350 9 3-Deoxy-D-manno-octulosonate-8-phosphate 8-phosphohydrolase
R03503 9 ATP:2-amino-4-hydroxy-6-hydroxymethyl-7,8-dihydropteridine6'-pyrophosphotransferase
R03567 9 6-Methylsalicylate carboxy-lyase
R03702 9 Triacetolactone lactonohydrolase
R03887 9 
R03896 9 (R)-2-Methylmalate hydro-lyase
R03921 9 Sucrose 6-phosphate fructohydrolase
R03995 9 
R04053 9 3-phosphonopyruvate carboxy-lyase
R04144 9 5-Phospho-D-ribosylamine:glycine ligase (ADP-forming)
R04439 9 (R)-2,3-Dihydroxy-3-methylbutanoate:NADP+ oxidoreductase(isomerizing)
R04559 9 1-(5'-Phosphoribosyl)-5-amino-4-(N-succinocarboxamide)-imidazoleAMP-lyase
R04639 9 2-Amino-4-hydroxy-6-(erythro-1,2,3-trihydroxypropyl)dihydropteridine triphosphate 7,8-8,9-dihydrolase
R04919 9 
R05071 9 (S)-2-Acetolactate methylmutase
R05077 9 
R05078 9 
R05332 9 Acetyl-CoA:D-glucosamine-1-phosphate N-acetyltransferase
R05571 9 Galactitol-1-phosphate:NAD oxidoreductase
R05608 9 D-galactarate hydro-lyase
R05644 9 
R05688 9 1-Deoxy-D-xylulose-5-phosphate isomeroreductase
R05698 9 Mannitol:oxygen oxidoreductase (cyclizing)
R05735 9 acetone:carbon-dioxide ligase (AMP-forming)
R05758 9 threo-3-hydroxy-L-aspartate ammonia-lyase
R06126 9 L-serine:NADP+ 3-oxidoreductase
R06154 9 methylamine:oxygen oxidoreductase (deaminating) (copper-containing)
R06171 9 L-Allothreonine acetaldehyde-lyase
R06870 9 Phosphoethanolamine phosphohydrolase
R06973 9 
R07127 9 ATP:3-dehydro-L-gulonate 6-phosphotransferase
R07135 9 mannitol:NAD+ 1-oxidoreductase
R07147 9 D-glucose:NADP+ 1-oxidoreductase
R07164 9 L-aspartate:NAD+ oxidoreductase (deaminating)
R07165 9 L-aspartate:NADP+ oxidoreductase (deaminating)
R07279 9 ATP:myo-inositol 1-phosphotransferase
R07280 9 
R07290 9 formyl-CoA:oxalate CoA-transferase
R07346 9 D-glucitol:NADP+ oxidoreductase
R00016 10 D-Glucose-1-phosphate:D-glucose-1-phosphate 6-phosphotransferase
R00048 10 (R)-3-((R)-3-Hydroxybutanoyloxy)-butanoate hydroxybutanoylhydrolase
R00219 10 
R00264 10 2,5-dioxopentanoate:NADP+ 5-oxidoreductase
R00325 10 (3S)-citramalate pyruvate-lyase
R00357 10 L-Aspartic acid:oxygen oxidoreductase (deaminating)
R00397 10 L-Aspartate 4-carboxy-lyase
R00400 10 L-Alanine:2-oxo-acid aminotransferase
R00405 10 Succinate:CoA ligase (ADP-forming)
R00406 10 
R00409 10 (2S,3R)-3-Hydroxybutane-1,2,3-tricarboxylate pyruvate-lyase
R00410 10 Succinyl-CoA:3-oxo-acid CoA-transferase
R00432 10 Succinate:CoA ligase (GDP-forming)
R00480 10 ATP:L-aspartate 4-phosphotransferase
R00481 10 
R00482 10 L-Aspartate:ammonia ligase (ADP-forming)
R00483 10 L-Aspartate:ammonia ligase (AMP-forming)
R00487 10 Acetyl-CoA:L-aspartate N-acetyltransferase
R00489 10 L-Aspartate 1-carboxy-lyase
R00491 10 L-Aspartate racemase
R00521 10 Formyl-CoA hydrolase
R00582 10 L-O-Phosphoserine phosphohydrolase
R00602 10 Hydorogen-peroxide:hydrogen-peroxide oxidoreductase
R00606 10 Methylamine:(acceptor) oxidoreductase (deaminating)
R00608 10 Methanol:oxygen oxidereductase
R00713 10 Succinate-semialdehyde:NAD+ oxidoreductase
R00714 10 Succinate-semialdehyde:NADP+ oxidoreductase
R00727 10 Succinate:CoA ligase (GDP-forming)
R00747 10 2-Phosphonoacetaldehyde phosphonohydrolase
R00777 10 N-Amidino-L-aspartate amidinohydrolase
R00803 10 Sucrose:orthophosphate alpha-D-glucosyltransferase
R00805 10 Sucrose-6-phosphate phosphohydrolase
R00880 10 GDP-D-mannose:NAD+ 6-oxidoreductase
R00881 10 GDPmannose sugarphosphohydrolase
R00888 10 GDPmannose 4,6-hydro-lyase
R00889 10 GDPmannose 3,5-epimerase
R00905 10 N-Carbamoyl-beta-alanine amidohydrolase
R00906 10 N-(D-1-carboxyethyl)-beta-alanine:NAD+ oxidoreductase(beta-alanine-forming)
R00913 10 3-Guanidinopropanoate amidinopropionase
R00914 10 
R00947 10 D-Glucose-1-phosphate phosphohydrolase
R00948 10 ATP:alpha-D-glucose-1-phosphate adenyltransferase
R00949 10 ATP:D-glucose-1-phosphate 6-phosphotransferase
R00952 10 Cellobiose:orthophosphate alpha-D-glucosyltransferase
R00953 10 3-beta-D-Glucosylglucose:orthophosphate alpha-D-glucosyltransferase
R00954 10 GTP:alpha-D-glucose-1-phosphate guanylyltransferase
R00957 10 alpha-D-Glucose-1-phosphate:alpha-D-glucose-1-phosphate4-alpha-D-glucosyltransferase (dephosphorylating)
R00960 10 D-Glucose-1-phosphate:D-glucose-1-phosphate 6-phosphotransferase
R00996 10 L-threonine ammonia-lyase
R01135 10 IMP:L-aspartate ligase (GDP-forming)
R01143 10 methane,NADPH:oxygen oxidoreductase (hydroxylating)
R01144 10 Oxaloacetate-4-methyl-ester oxaloacetohydrolase
R01171 10 Butanoyl-CoA:(acceptor) 2,3-oxidoreductase
R01182 10 ATP:myo-inositol 1-phosphotransferase
R01183 10 myo-Inositol:NAD+ 2-oxidoreductase
R01184 10 myo-Inositol:oxygen oxidoreductase
R01193 10 sn-Glycero-3-phospho-1-inositol glycerophosphohydrolase
R01202 10 N-Acetyl-D-glucosamine:NAD+ 1-oxidoreductase
R01203 10 N-Acyl-D-hexosamine:oxygen 1-oxidoreductase
R01207 10 N-Acyl-D-glucosamine 2-epimerase
R01209 10 2,3-Dihydroxy-3-methylbutanoate hydro-lyase
R01233 10 GDPglucose sugarphosphohydrolase
R01322 10 Citrate:CoA ligase (ADP-forming)
R01323 10 Acetyl-CoA:citrate CoA-transferase
R01324 10 Citrate hydro-lyase
R01325 10 Citrate hydro-lyase
R01397 10 Carbamoyl-phosphate:L-aspartate carbamoyltransferase
R01441 10 ATP:cellobiose 6-phosphotransferase
R01465 10 L-Threonine:NAD+ oxidoreductase
R01467 10 L-Threonine racemase
R01481 10 L-Gulonate:NADP+ 6-oxidoreductase
R01519 10 D-Glucono-1,5-lactone lactonohydrolase
R01520 10 beta-D-Glucose:NAD+ 1-oxoreductase
R01521 10 beta-D-Glucose:NADP+ 1-oxoreductase
R01522 10 beta-D-Glucose:oxygen 1-oxidoreductase
R01528 10 6-Phospho-D-gluconate:NADP+ 2-oxidoreductase (decarboxylating)
R01538 10 D-Gluconate hydro-lyase
R01542 10 2-Dehydro-3-deoxy-D-gluconate:NAD+ 5-oxidoreductase
R01543 10 2-Dehydro-3-deoxy-D-gluconate:NADP+ 6-oxidoreductase
R01544 10 2-amino-2-deoxy-D-gluconate ammonia-lyase
R01550 10 Propan-2-ol:NADP+ oxidoreductase
R01559 10 Succinyl-CoA:oxalate CoA-transferase
R01584 10 N-methyl-L-alanine:NADP+ oxidoreductase (demethylating, deaminating)
R01589 10 Methylguanidine amidinohydrolase
R01660 10 3-phospho-D-glyceroyl-phosphate:D-glucose-1-phosphate6-phosphotransferase
R01694 10 L-Sorbose:NADP+ 5-oxidoreductase
R01695 10 L-Sorbose:oxygen 5-oxidoreductase
R01754 10 ATP:L-arabinose 1-phosphotransferase
R01756 10 D-threo-Aldose:NAD+ 1-oxidoreductase
R01757 10 L-Arabinose:NAD+ 1-oxidoreductase
R01761 10 L-Arabinose ketol-isomerase
R01793 10 NADH:6,7-dihydropteridine oxidoreductase
R01794 10 NADPH:6,7-dihydropteridine oxidoreductase
R01812 10 5,6,7,8-Tetrahydrobiopterin:NADP+ oxidoreductase
R01872 10 Quinate:NAD+ 5-oxidoreductase
R01932 10 
R01933 10 2-Oxoadipate:lipoamde 2-oxidoreductase(decarboxylating andacceptor-succinylating)
R01934 10 (1R,2S)-1-hydroxybutane-1,2,4-tricarboxylate:NAD+ oxidoreductase(decarboxylating)
R01936 10 
R01969 10 Deoxyguanosine:orthophosphate ribosyltransferase
R01981 10 uronate:NAD+ 1-oxidoreductase
R02036 10 6-Phospho-D-gluconate hydro-lyase
R02084 10 succinyl-CoA:3-hydroxy-3-methylglutarate CoA-transferase
R02168 10 GDPglucose:D-glucose-6-phosphate 1-alpha-D-glucosyltransferase
R02245 10 ATP:(R)-mevalonate 5-phosphotransferase
R02246 10 (R)-Mevalonate:NAD+ oxidoreductase
R02247 10 (R)-Mevalonate:NADP+ oxidoreductase
R02257 10 Propane-1,2-diol:NAD+ oxidoreductase
R02376 10 Propane-1,2-diol hydro-lyase
R02404 10 Itaconate:CoA ligase (ADP-forming)
R02405 10 Itaconate:CoA ligase (IDP-forming)
R02406 10 Itaconate:CoA ligase (IDP-forming)
R02407 10 Succinyl-CoA:citramalate CoA-transferase
R02439 10 ATP:L-ribulose 5-phosphotransferase
R02490 10 Citramalyl-CoA hydro-lyase
R02525 10 L-Arabinono-1,5-lactone lactonohydrolase
R02526 10 L-Arabinono-1,4-lactone lactonohydrolase
R02557 10 Deoxyadenosine:orthophosphate ribosyltransferase
R02575 10 ATP:guanidoacetate N-phosphotransferase
R02602 10 4-Oxalocrotonate carboxy-lyase
R02706 10 
R02778 10 Trehalose-6-phosphate phosphohydrolase
R02855 10 (R)-Acetoin:NAD+ oxidoreductase
R02856 10 (R)-Acetoin:NAD+ oxidoreductase
R02928 10 Galactitol:NAD+ 2-oxidoreductase
R02933 10 L-Gulono-1,4-lactone lactonohydrolase
R02946 10 (R,R)-Butane-2,3-diol:NAD+ oxidoreductase
R02949 10 (R)-Acetoin racemase
R02957 10 D-Glucuronolactone:NAD+ oxidoreductase
R03030 10 L-3-Aminobutyryl-CoA ammonia-lyase
R03045 10 3-Hydroxypropionyl-CoA hydro-lyase
R03084 10 3-Dehydroquinate hydro-lyase
R03154 10 Succinyl-CoA:citramalate CoA-transferase
R03157 10 
R03158 10 
R03246 10 1,2,3-Trihydroxybenzene:oxygen 1,2-oxidoreductase (decyclizing)
R03256 10 Lactose 6-phosphate 6-phosphogalactohydrolase
R03566 10 3-Cresol,NADPH:oxogen oxidoreductase (2-hydroxylating)
R03671 10 D-Fuconate hydro-lyase
R03693 10 (S)-2-Methylmalate hydro-lyase
R03758 10 
R03774 10 L-Rhamnonate hydro-lyase
R03897 10 
R03898 10 
R04048 10 
R04152 10 (2-Aminoethyl)phosphonate:pyruvate aminotransferase
R04177 10 2-Hydroxyethylenedicarboxylate hydro-lyase
R04200 10 D-threo-2,4-diaminopentanoate:NAD+ oxidoreductase (deaminating)
R04201 10 D-threo-2,4-diaminopentanoate:NADP+ oxidoreductase(phosphorylating)
R04223 10 
R04299 10 
R04351 10 ATP:5-dehydro-2-deoxy-D-gluconate 6-phosphotransferase
R04435 10 N-Acetylneuraminate 9-phosphate pyruvate-lyase(pyruvate-phosphorylating)
R04440 10 (R)-2,3-Dihydroxy-3-methylbutanoate:NADP+ oxidoreductase(isomerizing)
R04441 10 (R)-2,3-Dihydroxy-3-methylbutanoate hydro-lyase
R04457 10 6,7-Dimethyl-8-(1-D-ribityl)lumazine:6,7-dimethyl-8-(1-D-ribityl)lumazine 2,3-butanediyltransferase
R04515 10 
R04591 10 1-(5-Phosphoribosyl)-5-amino-4-carboxyimidazole:L-aspartate ligase(ADP-forming)
R04784 10 
R05079 10 
R05147 10 galactitol-1-phosphate:NAD+ oxidoreductase
R05176 10 ADP-D-glycero-D-manno-heptose 6-epimerase
R05204 10 
R05457 10 
R05595 10 
R05606 10 D-mannonate hydro-lyase
R05767 10 trehalose 6-phosphate:phosphate b-D-glucosyltransferase
R05768 10 GDP-mannose:3-phosphoglycerate 3-a-D-mannosyltransferase
R05850 10 L-ribulose-5-phosphate 4-epimerase
R05862 10 sarcosine:oxygen oxidoreductase (deaminating)
R06830 10 
R06846 10 L-quinate:NADP+ 3-oxidoreductase
R06974 10 glycinamide ribonucleotide transformylase
R07125 10 3-dehydro-L-gulonate-6-phosphate carboxy-lyase
R07145 10 L-iditol:NAD+ 2-oxidoreductase
R07148 10 D-threo-aldose:NAD+ 1-oxidoreductase
R07264 10 2-alpha-D-glucosyl-D-glucose:phosphate beta-D-glucosyltransferase
R07265 10 alpha,alpha-trehalose:phosphate alpha-D-glucosyltransferase
R07343 10 myo-inositol-phosphate phosphohydrolase
R07407 10 L-aspartate:NADP+ oxidoreductase (deaminating)
R07410 10 L-aspartate:NAD+ oxidoreductase (deaminating)
R00010 11 alpha,alpha-Trehalose glucohydrolase
R00015 11 Sucrose:sucrose 1F-beta-D-fructosyltransferase
R00026 11 beta-D-Glucoside glucohydrolase
R00028 11 alpha-D-Glucoside glucohydrolase
R00038 11 4-Hydroxy-3-hexanone propanal-lyase
R00066 11 6,7-Dimethyl-8-(1-D-ribityl)lumazine:6,7-dimethyl-8-(1-D-ribityl)lumazine 2,3-butanediyltransferase
R00218 11 acetylenedicarboxylate carboxy-lyase
R00243 11 L-Glutamate:NAD+ oxidoreductase (deaminating)
R00248 11 L-Glutamate:NADP+ oxidoreductase (deaminating)
R00250 11 L-Glutamate:oxygen oxidoreductase (deaminating)
R00258 11 L-Alanine:2-oxoglutarate aminotransferase
R00265 11 2-Oxoglutarate:NADP+ 2-oxidoreductase (CoA-succinylating)
R00267 11 Isocitrate:NADP+ oxidoreductase (decarboxylating)
R00268 11 Oxalosuccinate:NADP+ oxidoreductase (decarboxylating)
R00270 11 
R00271 11 2-Hydroxybutane-1,2,4-tricarboxylate 2-oxoglutarate-lyase(CoA-acetylating)
R00272 11 2-Oxoglutarate carboxy-lyase
R00306 11 1,4-beta-D-Glucan glucohydrolase
R00355 11 L-Aspartate:2-oxoglutarate aminotransferase
R00359 11 D-Aspartate:oxygen oxidoreductase (deaminating)
R00372 11 Glycine:2-oxoglutarate aminotransferase
R00407 11 Succinyl-CoA hydrolase
R00474 11 2-Hydroxy-3-oxoadipate glyoxylate-lyase (carboxylating)
R00479 11 Isocitrate glyoxylate-lyase
R00484 11 N-Carbamoyl-L-aspartate amidohydrolase
R00485 11 L-Asparagine amidohydrolase
R00488 11 N-Acetyl-L-aspartate amidohydrolase
R00610 11 Sarcosine:oxygen oxidoreductase (demethylating)
R00709 11 Isocitrate:NAD+ oxidoreductase (decarboxylating)
R00750 11 
R00801 11 alpha-D-Glucoside glucohydrolase
R00802 11 alpha-D-Glucoside glucohydrolase
R00810 11 Sucrose glucosylmutase
R00830 11 Succinyl-CoA:glycine C-succinyl-transferase(decarboxylating)
R00831 11 Succinyl-CoA:glycine C-succinyl-transferase(decarboxylating)
R00833 11 (R)-2-Methyl-3-oxopropanoyl-CoA CoA-carbonylmutase
R00871 11 D-Fructose:NADP+ 5-oxidoreductase
R00908 11 3-Aminopropanoate:2-oxoglutarate aminotransferase
R00919 11 
R00951 11 ADPglucose sugarphosphohydrolase
R00994 11 
R00995 11 
R00997 11 1-Aminocyclopropane-1-carboxylate endolyase (deaminating)
R00998 11 (R)-2-Ethylmalate 2-oxobutanoyl-lyase (CoA-acylating)
R00999 11 O-Succinyl-L-homoserine succinate-lyase (adding cysteine)
R01093 11 D-Galactose:NAD+ 1-oxidoreductase
R01095 11 D-Galactose:NADP+ 1-oxidoreductase
R01142 11 Methane,NADH:oxygen oxidoreductase (hydroxylating)
R01148 11 D-Alanine:2-oxoglutarate aminotransferase
R01174 11 Butanoyl-CoA:orthophosphate butanoyltransferase
R01177 11 Acetyl-CoA:acetyl-CoA C-acetyltransferase
R01179 11 Butanoyl-CoA:acetate CoA-transferase
R01180 11 3-Ethylmalate glyoxylate-lyase (CoA-butanoylating)
R01181 11 2-Methylpropanoyl-CoA CoA-carbonylmutase
R01210 11 3-Methyl-2-oxobutanoate:NAD+ oxidoreductase(CoA-mehtylpropanoylating)
R01211 11 (R)-3,3-Dimethylmalate:NAD+ oxidoreductase (decarboxylating)
R01212 11 L-valine:NADP+ oxidoreductase (deaminating)
R01213 11 3-Carboxy-3-hydroxy-4-methylpentanoate 3-methyl-2-oxobutanoate-lyase(CoA-acetylating)
R01215 11 L-Valine:pyruvate aminotransferase
R01216 11 2-Hydroxy-2-isopropylbutanedioate formaldehyde-lyase
R01266 11 1-beta-Aspartyl-N-acetyl-D-glucosaminylamine L-asparaginohydrolase
R01365 11 Butanoyl-CoA:acetoacetate CoA-transferase
R01434 11 L-Valine:NAD+ oxidoreductase(deaminating)
R01442 11 Cellobiose:oxygen 1-oxidoreductase
R01445 11 Cellobiose 2-epimerase
R01475 11 ATP:D-glucuronate 1-phosphotransferase
R01476 11 ATP:D-glucuronate 1-phosphotransferase
R01482 11 D-Glucuronate ketol-isomerase
R01483 11 D-Glucuronolactone lactonohydrolase
R01484 11 D-Glucurono-6,2-lactone lactonohydrolase
R01485 11 L-Asparagine:hydroxylamine gamma-aspartyltransferase
R01555 11 Maltose:orthophosphate 1-beta-D-glucosyltransferase
R01556 11 Acetyl-CoA:maltose O-acetyltransferase
R01557 11 Maltose alpha-D-glucosylmutase
R01564 11 N,N-Dimethylglycine:oxygen oxidoreductase (demethylating)
R01587 11 N-Methyl-2-oxoglutaramate methylamidohydrolase
R01627 11 3-Dehydroshikimate hydro-lyase
R01644 11 4-Hydroxybutanoate:NAD+ oxidoreductase
R01737 11 ATP:D-Gluconate 6-phosphotransferase
R01738 11 D-Gluconate:NAD+ 5-oxidoreductase
R01739 11 D-gluconate:NADP+ oxidoreductase
R01740 11 D-Gluconate:NADP+ 5-oxidoreductase
R01804 11 N-Acetylneuraminate pyruvate-lyase (pyruvate-phosphorylating)
R01805 11 N-Acetylneuraminate 9-phosphate phosphohydrolase
R01811 11 N-Acetylneuraminate pyruvate-lyase
R01899 11 Isocitrate:NADP+ oxidoreductase (decarboxylating)
R01900 11 Isocitrate hydro-lyase
R01967 11 ATP:deoxyguanosine 5'-phosphotransferase
R01968 11 2'-Deoxyguanosine 5'-monophosphate phosphohydrolase
R01983 11 D-Galacturonate ketol-isomerase
R01984 11 
R01993 11 (S)-Dihydroorotate amidohydrolase
R02088 11 2'-Deoxyadenosine 5'-monophosphate phosphohydrolase
R02089 11 ATP:deoxyadenosine 5'-phosphotransferase
R02243 11 cis-Aconitate carboxy-lyase
R02244 11 trans-Aconitate delta2-delta3-isomerase
R02269 11 5,6-Dihydrouracil amidohydrolase
R02284 11 L-5-Carboxymethylhydantoin amidohydrolase
R02291 11 L-Aspartate-4-semialdehyde:NADP+ oxidoreductase (phosphorylating)
R02343 11 Acetoin:NAD+ oxidoreductase
R02377 11 Propane-1,3-diol:NAD+ 1-oxidoreductase
R02413 11 Shikimate:NADP+ 5-oxidoreductase
R02454 11 D-Mannonate:NAD+ 5-oxidoreductase
R02455 11 D-Mannonate:NAD+ 6-oxidoreductase
R02456 11 D-Mannonate:NADP+ 6-oxidoreductase
R02461 11 D-Ornithine 4,5-aminomutase
R02529 11 Aminoacetone:oxygen oxidoreductase(deaminating)(flavin-containing)
R02556 11 Deoxyadenosine aminohydrolase
R02601 11 
R02603 11 
R02659 11 
R02705 11 ATP:N-acyl-D-mannosamine 6-phosphotransferase
R02727 11 alpha,alpha-Trehalose:orthophosphate beta-D-glucosyltransferase
R02782 11 2,4,6/3,5-Pentahydroxycyclohexanone hydro-lyase
R02956 11 Succinyl-CoA:citramalate CoA-transferase
R02963 11 Lactoyl-CoA hydro-lyase
R03046 11 beta-Alanyl-CoA cmmonia-lyase
R03183 11 L-Gulono-1,4-lactone:NADP+ 1-oxidoreductase
R03184 11 L-gulono-1,4-lactone:oxygen 3-oxidoreductase
R03245 11 ATP:(R)-5-phosphomevalonate phosphotransferase
R03247 11 Gallate carboxy-lyase
R03396 11 GDP-6-deoxy-D-talose:NAD+ 4-oxidoreductase
R03397 11 GDP-6-deoxy-D-mannose:NAD+ 4-oxidoreductase
R03398 11 GDP-6-deoxy-D-talose:NADP+ 4-oxidoreductase
R03399 11 GDP-6-deoxy-D-mannose:NADP+ 4-oxidoreductase
R03568 11 4-Cresol,NADPH:oxogen oxidoreductase (2-hydroxylating)
R03694 11 
R03695 11 
R03696 11 L-threo-3-Methylaspartate ammonia-lyase
R03707 11 (S,S)-Butane-2,3-diol:NAD+ oxidoreductase
R03759 11 (R)-1-Aminopropan-2-ol:NAD+ oxidoreductase
R03772 11 L-rhamno-1,4-lactone lactonohydrolase
R04089 11 3-Methylcatechol:oxygen 2,3-oxidoreductase(decyclizing)
R04173 11 3-Phosphoserine:2-oxoglutarate aminotransferase
R04209 11 1-(5-Phospho-D-ribosyl)-5-amino-4-imidazolecarboxylate carboxy-lyase
R04246 11 
R04248 11 
R04292 11 
R04371 11 Homoisocitrate hydro-lyase
R04383 11 5-Dehydro-4-deoxy-D-glucuronate ketol-isomerase
R04862 11 (1R,2S)-1-hydroxybutane-1,2,4-tricarboxylate:NAD+ oxidoreductase(decarboxylating)
R05250 11 
R05328 11 ADP-glucose:sn-glycerol-3-phosphate 2-b-D-glucosyltransferase
R05576 11 (S)-3-Hydroxybutanoyl-CoA:NADP+ oxidoreductase
R05659 11 
R05692 11 GDP-L-fucose:NADP+ 4-oxidoreductase (3,5-epimerizing)
R05790 11 alpha-D-mannosyl-3-phosphoglycerate phosphohydrolase
R06847 11 shikimate:NAD+ 3-oxidoreductase
R06987 11 Acetyl-CoA:formate C-acetyltransferase
R07059 11 
R07405 11 5-carboxyamino-1-(5-phospho-D-ribosyl)imidazole carboxymutase
R00036 12 5-Aminolevulinate hydro-lyase(adding 5-aminolevulinate andcyclizing)
R00053 12 Tannin acylhydrolase
R00064 12 4-(4-Deoxy-beta-D-gluc-4-enuronosyl)-D-galacturonate lyase
R00239 12 ATP:L-glutamate 5-phosphotransferase
R00240 12 ATP:L-glutamate 1-phosphotransferase
R00241 12 ATP:L-glutamate 1-phosphotransferase
R00245 12 L-Glutamate 5-semialdehyde:NAD+ oxidoreductase
R00253 12 L-Glutamate:ammonia ligase (ADP-forming)
R00254 12 
R00256 12 L-Glutamine amidohydrolase
R00259 12 Acetyl-CoA:L-glutamate N-acetyltransferase
R00260 12 L-Glutamate racemase
R00261 12 L-Glutamate 1-carboxy-lyase
R00262 12 L-threo-3-Methylaspartate carboxy-aminomethylmutase
R00279 12 D-Glutamate(D-aspartate):oxygen oxidoreductase (deaminating)
R00549 12 ATP:riboflavin 5'-phosphotransferase
R00550 12 D-Glucose-1-phosphate:riboflavin 5'-phosphotransferase
R00578 12 L-aspartate:L-glutamine amido-ligase (AMP-forming)
R00647 12 
R00672 12 L-Ornithine racemase
R00707 12 L-1-Pyrroline-5-carboxylate:NAD+ oxidoreductase
R00708 12 L-1-Pyrroline-5-carboxylate:NAD+ oxidoreductase
R00768 12 L-Glutamine:D-fructose-6-phosphate aminotransferase (hexoseisomerizing)
R00822 12 Protocatechuate carboxy-lyase
R00920 12 Propanoate:CoA ligase (ADP-forming)
R00922 12 2-Methyl-3-oxopropanoate:NAD+ oxidoreductase (CoA-propanoylating)
R00925 12 Propanoate:CoA ligase (AMP-forming)
R00926 12 Propinol adenylate:CoA ligase (AMP-forming)
R00928 12 Acetyl-CoA:propanoate CoA-transferase
R00930 12 (S)-2-Methyl-3-oxopropanoyl-CoA:pyruvate carboxyltransferase
R00931 12 2-Methylcitrate oxaloacetate-lyase
R00932 12 2-Hydroxyglutarate glyoxylate-lyase (CoA-propanoylating)
R00934 12 
R00975 12 5,6-Dihydrouracil:oxygen oxidoreductase
R00977 12 5,6-Dihydrouracil:NAD+ oxidoreductase
R00978 12 5,6-Dihydrouracil:NADP+ oxidoreductase
R01092 12 ATP:D-galactose 1-phosphotransferase
R01094 12 D-Galactose:NAD+ 1-oxidoreductase
R01096 12 D-Galactose:NADP+ 1-oxidoreductase
R01097 12 D-Galactose:NADP+ 1-oxidoreductase
R01098 12 D-Galactose:oxygen 6-oxidoreductase
R01099 12 D-Galactose:oxygen 6-oxidoreductase
R01100 12 Lactose galactohydrolase
R01104 12 Galactosylglycerol galactohydrolase
R01121 12 ATP:(R)-5-diphosphomevalonate carboxy-lyase (dehydrating)
R01176 12 Butanoate:CoA ligase (AMP-forming)
R01194 12 1-alpha-D-Galactosyl-myo-inositol galactohydrolase
R01214 12 L-Valine:2-oxoglutarate aminotransferase
R01296 12 4-hydroxybenzoate,NAD(P)H:oxygen oxidoreductase (3-hydroxylating)
R01298 12 4-hydroxybenzoate,NADH:oxygen oxidoreductase (3-hydroxylating)
R01329 12 Epimelibiose galactohydrolase
R01437 12 L-Valine carboxy-lyase
R01449 12 Acetyl-CoA:propanoate CoA-transferase
R01547 12 ATP:AMP phosphotransferase
R01583 12 D-Glutamate hydro-lyase (cyclizing)
R01585 12 L-Glutamate:methylamine ligase (ADP-forming)
R01586 12 Methylamine:L-glutamate N-methyltransferase
R01629 12 
R01630 12 
R01631 12 Protocatechuate:oxygen 3,4-oxidoreductase (decyclizing)
R01632 12 Protocatechuate:oxygen 4,5-oxidoreductase (decyclizing)
R01634 12 3,4-Dihydroxyphthalate carboxy-lyase
R01648 12 4-Aminobutanoate:2-oxoglutarate aminotransferase
R01688 12 ATP:butyrate 1-phosphotransferase
R01689 12 butanoate:NAD+ delta2-oxidoreductase
R01732 12 Riboflavin hydrolase
R01773 12 L-Homoserine:NAD+ oxidoreductase
R01775 12 L-Homoserine:NADP+ oxidoreductase
R01777 12 Succinyl-CoA:L-homoserine O-succinyltransferase
R01806 12 Acetyl-CoA:N-acetylneuraminate 4-O-acetyltransferase
R01807 12 Acetyl-CoA:N-acetylneuraminate 7-O-acetyltransferase
R01808 12 Acetyl-CoA:N-acetylneuraminate 9-O-acetyltransferase
R01810 12 N-Acyl-O-acetylneuraminate O-acetylesterase
R01859 12 Propanoyl-CoA:carbon-dioxide ligase (ADP-forming)
R01866 12 (S)-dihydroorotate:NADP+ oxidoreductase
R01867 12 (S)-Dihydroorotate:oxygen oxidoreductase
R01869 12 (S)-Dihydroorotate:(acceptor) oxidoreductase
R01939 12 L-2-Aminoadipate:2-oxoglutarate aminotransferase
R01951 12 GTP:L-fucose-1-phosphate guanylyltransferase
R02090 12 ATP:(d)GMP phosphotransferase
R02270 12 Succinyl-CoA:glycine C-succinyl-transferase(decarboxylating)
R02271 12 5-Aminolevulinate:pyruvate aminotransferase
R02292 12 L-Aspartate-4-semialdehyde hydro-lyase (adding pyruvate andcyclizing)
R02293 12 L-2,4-Diaminobutanoate:pyruvate aminotransferase
R02344 12 (S,S)-Butane-2,3-diol:NAD+ oxidoreductase
R02345 12 3-Hydroxybutan-2-one:D-ribose-5-phosphate aldehydetransferase
R02412 12 ATP:shikimate 3-phosphotransferase
R02414 12 Shikimate:NADP+ 5-oxidoreductase
R02457 12 D-Ornithine:oxygen oxidoreductase (deaminating)
R02460 12 
R02472 12 (R)-Pantoate:NADP+ 2-oxidoreductase
R02555 12 D-Altronate:NAD+ 3-oxidoreductase
R02658 12 ATP:2-dehydro-D-gluconate 6-phosphate
R02660 12 2-Methylpropanoyl-CoA:(acceptor) 2,3-oxidoreductase
R02748 12 Deoxyinosine:orthophosphate ribosyltransferase
R02765 12 (R)-2-Methyl-3-oxopropanoyl-CoA 2-epimerase
R02926 12 Melibiitol galactohydrolase
R03198 12 (R)-4-dehydropantoate:NAD+ 4-oxidoreductase
R03266 12 4-Hydroxy-L-glutamate:2-oxoglutarate aminotransferase
R03383 12 
R03421 12 N4-(beta-N-Acetyl-D-glucosaminyl)-L-asparagine amidohydrolase
R03444 12 2-Hydroxybutane-1,2,4-tricarboxylate hydro-lyase
R03472 12 
R03549 12 Gallate:oxygen 3,4-oxidoreductase (decyclizing)
R03550 12 Gallate:oxygen 4,5-oxidoreductase (decyclizing)
R03551 12 
R03942 12 L-Rhamnofuranose:NAD+ 1-oxidoreductase
R03968 12 2-Isopropylmalate hydro-lyase
R04051 12 
R04269 12 
R04748 12 (S)-Hydroxyhexanoyl-CoA:NAD+ oxidoreductase
R05076 12 
R05085 12 O-Phospho-4-hydroxy-L-threonine:2-oxoglutarate aminotransferase
R05138 12 
R05249 12 Resorcinol,NADPH:oxogen oxidoreductase (2-hydroxylating)
R05336 12 
R05373 12 Methylmalonyl-CoA carboxy-lyase
R05508 12 
R05660 12 
R05683 12 L-Idonate:NAD oxidoreductase
R05684 12 L-Idonate:NADP oxidoreductase
R05707 12 reduced-riboflavin:NADP+ oxidoreductase
R05791 12 2-(beta-D-glucosyl)-sn-glycerol-3-phosphate phosphohydrolase
R05823 12 2-dehydro-D-gluconate:NADP+ 2-oxidoreductase
R06977 12 L-2,4-diaminobutyrate:2-oxoglutarate 4-aminotransferase
R07060 12 
R07132 12 D-galactose:NADP+ 1-oxidoreductase
R07304 12 5-oxo-L-proline amidohydrolase (ATP-hydrolysing)
R07312 12 4-hydroxyphenylacetate carboxy-lyase
R07404 12 5-amino-1-(5-phospho-D-ribosyl)imidazole:carbon-dioxide ligase(ADP-forming)
R00035 13 L-Ascorbate:oxygen oxidoreductase
R00058 13 1,2-Benzenediol:oxygen oxidoreductase
R00068 13 L-Ascorbate:oxygen oxidoreductase
R00080 13 Catechol:oxygen oxidoreductase (dimerizing)
R00084 13 Porphobilinogen ammonia-lyase (polymerizing)
R00093 13 L-glutamate:NAD+ oxidoreductase (transaminating)
R00095 13 NADH:monodehydroascorbate oxidoreductase
R00114 13 L-Glutamate:NADP+ oxidoreductase (transaminating)
R00161 13 ATP:FMN adenylyltransferase
R00257 13 Deamido-NAD+:L-glutamine amido-ligase (AMP-forming)
R00548 13 Riboflavin-5-phosphate phosphohydrolase (acid optimum)
R00565 13 L-Arginine:glycine amidinotransferase
R00575 13 Carbon-dioxide:L-glutamine amido-ligase (ADP-forming,carbamate-phosphorylating)
R00576 13 L-Glutamine:pyruvate aminotransferase
R00579 13 L-Glutamine racemase
R00642 13 L-Ascorbate:hydrogen-peroxide oxidoreductase
R00645 13 
R00646 13 Ascorbate:oxygen 2,3-oxidoreductase (bond-cleaving)
R00665 13 L-Citrulline N5-carbamoyldihydrolase
R00666 13 N5-(L-1-carboxyethyl)-L-ornithine:NADP+ oxidoreductase(L-ornithine-dorming)
R00667 13 L-Ornithine:2-oxo-acid aminotransferase
R00668 13 L-Ornithine(L-lysine):2-oxoglutarate omega-aminotransferase
R00670 13 L-Ornithine carboxy-lyase
R00671 13 L-Ornithine ammonia-lyase(cyclizing)
R00814 13 trans-1,2-dihydrobenzene-1,2-diol:NADP+ oxidoreductase
R00816 13 Catechol:oxygen 2,3-oxidoreductase(decyclizing)
R00817 13 Catechol:oxygen 1,2-oxidoreductase(decyclizing)
R00819 13 Benzoate,NADH:oxygen oxidoreductase (1,2-hydroxylating,decarboxylating)
R00820 13 1,6-dihydroxycyclohexa-2,4-diene-1-carboxylate:NAD+ oxidoreductase(decarboxylating)
R00828 13 2-nitrophenol,NADPH:oxygen 2-oxidoreductase (2-hydroxylating,nitrite-forming)
R00923 13 (S)-2-Methyl-3-oxopropanoyl-CoA carboxy-lyase
R00966 13 UMP:pyrophosphate phosphoribosyltransferase
R00973 13 Uracil-5-carboxylate carboxy-lyase
R01055 13 Uracil hydro-lyase (adding D-ribose 5-phosphate)
R01072 13 5-Phosphoribosylamine:pyrophosphate phosphoribosyltransferase(glutamate-amidating)
R01123 13 Isopentenyl-diphosphate delta3-delta2-isomerase
R01137 13 ATP:nucleoside-diphosphate phosphatransferase
R01138 13 dATP:pyruvate O2-phosphotransferase
R01139 13 dATP:D-hexose 6-phosphotransferase
R01140 13 dATP:D-hexose 6-phosphotransferase
R01149 13 L-Glutamine:D-alanine gamma-glutamyltransferase
R01231 13 Xanthosine-5'-phosphate:L-glutamine amido-ligase (AMP-forming)
R01248 13 L-Proline:NAD+ 5-oxidoreductase
R01251 13 L-Proline:NADP+ 5-oxidoreductase
R01293 13 4-hydroxybenzaldehyde:NAD+ oxidoreductase
R01294 13 4-Hydroxybenzaldehyde:NADP+ oxidoreductase
R01297 13 4-hydroxybenzoate,NADH:oxygen oxidoreductase (1-hydroxylating,decarboxylating)
R01299 13 4-hydroxybenzoate,NADPH:oxygen oxidoreductase (1-hydroxylating,decarboxylating)
R01300 13 4-Hydroxybenzoate:CoA ligase (AMP-forming)
R01302 13 
R01305 13 2,4'-Dihydroxyacetophenone oxidoreductase (C-C-bond-cleaving)
R01330 13 dATP:D-hexose 6-phosphotransferase
R01353 13 ATP:acetate phosphotransferase
R01354 13 Propanoate:CoA ligase (AMP-forming)
R01398 13 Carbamoyl-phosphate:L-ornithine carbamoyltransferase
R01540 13 D-Altronate hydro-lyase
R01678 13 Lactose galactohydrolase
R01679 13 Lactose 6-phosphate galactohydrolase
R01771 13 ATP:L-homoserine O-phosphotransferase
R01776 13 Acetyl-CoA:L-homoserine O-acetyltransferase
R01857 13 ATP:nucleoside-diphosphate phosphatransferase
R01858 13 dATP:pyruvate O2-phosphotransferase
R01870 13 Orotidine-5'-phosphate:pyrophosphate phosphoribosyltransferase
R01876 13 Uridine:orthophosphate ribosyltransferase
R01965 13 dATP:D-hexose 6-phosphotransferase
R01990 13 4-Guanidinobutanoate amidinohydrolase
R02032 13 6-Phospho-2-dehydro-D-gluconate:NAD+ 2-oxidoreductase
R02034 13 6-Phospho-D-gluconate:NADP+ 2-oxidoreductase
R02047 13 3-Hydroxy-2-methylpropanoate:NAD+ oxidoreductase
R02048 13 (R)-3-Amino-2-methylpropanoate:2-oxoglutarate aminotransferase
R02050 13 (R)-3-Amino-2-methylpropanoate:pyruvate aminotransferase
R02282 13 N2-Acetyl-L-ornithine:L-glutamate N-acetyltransferase
R02411 13 1-alpha-D-Galactosyl-myo-inositol:sucrose6-alpha-D-galactosyltransferase
R02438 13 
R02471 13 
R02473 13 (R)-Pantoate:beta-alanine ligase (AMP-forming)
R02484 13 deoxyuridine:orthophosphate 2-deoxy-D-ribosyltransferase
R02514 13 4-hydroxyphenylacetate,NADH:oxygen oxidoreductase (1-hydroxylating)
R02516 13 4-hydroxyphenylacetate,NADPH:oxygen oxidoreductase (1-hydroxylating)
R02649 13 ATP:N-acetyl-L-glutamate 5-phosphotransferase
R02697 13 4-Hydroxyphenylacetaldehyde:NADP+ oxidoreductase
R02698 13 4-hydroxyphenylacetate,NADH:oxygen oxidoreductase (3-hydroxylating)
R02699 13 4-Hydroxyphenylacetate:CoA ligase (AMP-forming)
R02764 13 (S)-Methylmalonyl-CoA hydrolase
R02781 13 L-Glutamine:2,4,6/3,5-pentahydroxycyclohexanone aminotransferase
R02868 13 dATP:D-hexose 6-phosphotransferase
R03033 13 D-Galactonate hydro-lyase
R03034 13 D-Galactono-1,4-lactone hydroxyacylhydrolase
R03098 13 L-2-Aminoadipate-6-semialdehyde:NAD(P)+ 6-oxidoreductase
R03099 13 
R03131 13 O3-acetyl-L-serine:uracil 1-(2-amino-2-carboxyethyl)transferase
R03248 13 2,5-Diaminopentanoate:2-oxoglutarate aminotransferase
R03249 13 
R03250 13 
R03307 13 2-Carboxy-2,5-dihydro-5-oxofuran-2-acetate lyase (decyclizing)
R03308 13 3-Carboxy-2,5-dihydro-5-oxofuran-2-acetate lyase (decyclizing)
R03313 13 L-Glutamate-5-semialdehyde:NADP+ 5-oxidoreductase (phosphorylationg)
R03314 13 
R03460 13 Phosphoenolpyruvate:3-phosphoshikimate5-O-(1-carboxyvinyl)-transferase
R03471 13 ATP:4-amino-5-hydroxymethyl-2-methylpyrimidine 5-phosphotransferase
R03616 13 Galactosylglycerol galactohydrolase
R03870 13 5-Methylbarbiturate amidohydrolase
R03891 13 Benzene-1,2,4-triol:oxygen 1,2-oxidoreductase (decyclizing)
R03972 13 
R04000 13 (E)-Glutaconate CoA-transferase
R04001 13 3-Isopropylmalate hydro-lyase
R04061 13 Benzene-1,2,4-triol:oxygen 1,2-oxidoreductase (decyclizing)
R04198 13 2,3,4,5-Tetrahydrodipicolinate:NAD+ oxidoreductase
R04199 13 2,3,4,5-Tetrahydrodipicolinate:NADP+ oxidoreductase
R04224 13 (S)-3-Hydroxyisobutyryl-CoA hydro-lyase
R04277 13 2-Pyrone-4,6-dicarboxylate lactonohydrolase
R04280 13 3-O-Methylgallate:oxygen 4,5-oxidoreductase (decyclizing)
R04295 13 (S)-4-Amino-5-oxopentanoate:NADP+ 5-oxidoreductase(phosphorylationg)
R04424 13 2-Hydroxybutane-1,2,3-tricarboxylate hydro-lyase
R04453 13 4-Carboxy-2-hydroxy-cis,cis-muconate-6-semialdehyde:NADP+6-oxidoreductase
R04463 13 5'-Phosphoribosylformylglycinamide:L-glutamine amido-ligase(ADP-forming)
R04482 13 4-Carboxy-2-oxo-3-hexenedioate delta2,delta4-2-oxo,delta3-isomerase
R04488 13 
R04489 13 2-Hydroxy-2-hydropyrone-4,6-dicarboxylate lyase (decyclizing)
R04554 13 
R04558 13 
R04749 13 (S)-Hydroxyhexanoyl-CoA hydro-lyase
R04875 13 
R05086 13 O-Phospho-4-hydroxy-L-threonine phospho-lyase (adding water)
R05326 13 beta-D-Galactopyranosyl-(13)-N-acetyl-D-hexosamine:phosphategalactosyltransferase
R05337 13 
R05513 13 
R05661 13 
R05681 13 NAD-dependent threonine 4-phosphate dehydrogenase
R05705 13 FMNH2:NAD+ oxidoreductase
R05706 13 FMNH2:NADP+ oxidoreductase
R06853 13 
R06978 13 L-2,4-diaminobutyrate acetyltransferase
R07214 13 1-aminocyclopropane-1-carboxylate oxygenase (ethylene-forming)
R00018 14 Putrescine:putrescine 4-aminobutyltransferase (ammonia-forming)
R00039 14 Raffinose:raffinose alpha-D-galactosyltransferase
R00158 14 ATP:nucleoside-phosphate phosphotransferase
R00160 14 FAD nucleotidohydrolase
R00269 14 2-Oxoglutaramate amidohydrolase
R00408 14 Succinate:(acceptor) oxidoreductase
R00486 14 3-Cyano-L-alanine aminohydrolase
R00551 14 L-Arginine amidinohydrolase
R00552 14 L-Arginine iminohydrolase
R00554 14 ATP:L-arginine N-phosphotransferase
R00555 14 NAD+:L-arginine ADP-D-ribosyltransferase
R00556 14 
R00557 14 L-Arginine,NADPH:oxygen oxidoreductase (nitric-oxide-forming)
R00558 14 L-Arginine,NADPH:oxygen oxidoreductase (nitric-oxide-forming)
R00559 14 L-Arginine:oxygen 2-oxidoreductase (decarboxylating)
R00562 14 N2-(D-1-carboxyethyl)-L-arginine:NADP+ oxidoreductase
R00563 14 D-nopaline:NADP+ oxidoreductase (L-arginine-forming)
R00566 14 L-Arginine carboxy-lyase
R00567 14 L-Arginine racemase
R00644 14 L-Ascorbate:hydrogen-peroxide oxidoreductase
R00669 14 N2-Acetyl-L-ornithine amidohydrolase
R00807 14 Sucrose:(acceptor) 3-oxidoreductase
R00832 14 succinyl-CoA:L-arginine N2-succinyltransferase
R00848 14 sn-Glycerol-3-phosphate:(acceptor) 2-oxidoreductase
R00912 14 L-Arginine:beta-alanine ligase (AMP-forming)
R00921 14 acetyl-CoA:phosphate acetyltransferase
R00924 14 Propanoyl-CoA:(acceptor) 2,3-oxidoreductase
R00963 14 Uridine 5'-monophosphate phosphohydrolase
R00964 14 ATP:uridine 5'-phosphotransferase
R00965 14 Orotidine-5'-phosphate carboxy-lyase
R00968 14 GTP:uridine 5'-phosphotransferase
R00970 14 ITP:uridine 5'-phosphotransferase
R00985 14 Chorismate pyruvate-lyase (amino-accepting)
R00986 14 Chorismate pyruvate-lyase (amino-accepting)
R01080 14 Uridine ribohydrolase
R01086 14 N-(L-Argininosuccinate) arginie-lyase
R01103 14 Raffinose galactohydrolase
R01151 14 Putrescine:oxygen oxidoreductase (deaminating)
R01154 14 Acetyl-CoA:alkane-alpha,omega-diamine N-acetyltransferase
R01155 14 putrescine:2-oxoglutarate aminotransferase
R01156 14 N-Acetylputrescine acetylhydrolase
R01175 14 Butanoyl-CoA:oxygen 2-oxidoreductase
R01246 14 L-proline:NAD+ 2-oxidoreductase
R01249 14 L-proline:NADP+ 2-oxidoreductase
R01252 14 L-Proline,2-oxoglutarate:oxygen oxidoreductase (4-hydroxylating)
R01255 14 L-Proline racemase
R01257 14 (S)-Malate:(acceptor) oxidoreductase
R01267 14 L-Asparagine hydro-lyase
R01295 14 benzoate,NADPH:oxygen oxidoreductase(4-hydroxylating)
R01301 14 4-Hydroxybenzoyl-CoA hydrolase
R01399 14 Carbamoyl-phosphate:putrescine carbamoyltransferase
R01410 14 
R01466 14 O-Phospho-L-homoserine phospho-lyase (adding water)
R01549 14 dATP:uridine 5'-phosphotransferase
R01579 14 D-Glutamine amidohydrolase
R01650 14 
R01658 14 Dimethylallyl-diphosphate:isopentenyl-diphosphatedimethylallyltranstransferase
R01659 14 Dimethylallyl-diphosphate:isopentenyl-diphosphatedimethylallylcistransferase
R01680 14 Lactose:(acceptor) 3-oxidoreductase
R01714 14 5-O-(1-Carboxyvinyl)-3-phosphoshikimate phosphate-lyase
R01715 14 Chorismate pyruvatemutase
R01716 14 Chorismate:L-glutamine amido-ligase
R01717 14 Chorismate hydroxymutase
R01741 14 D-Gluconate:(acceptor) 2-oxidoreductase
R01855 14 2'-Deoxyguanosine 5'-triphosphate pyrophosphohydrolase
R01856 14 dGTP triphosphohydrolase
R01879 14 2-Deoxyuridine,2-oxoglutarate:oxygen oxidoreductase(2'-hydroxylating)
R01880 14 dGTP:uridine 5'-phosphotransferase
R01886 14 N(omega)-(ADP-D-ribosyl)-L-arginine ADPribosylhydrolase
R01954 14 L-Citrulline:L-aspartate ligase (AMP-forming)
R01989 14 L-Arginine:glycine amidinotransferase
R02099 14 ATP:deoxyuridine 5'-phosphotransferase
R02102 14 
R02272 14 (S)-4-Amino-5-oxopentanoate 4,5-aminomutase
R02283 14 N2-Acetyl-L-ornithine:2-oxoglutarate aminotransferase
R02363 14 Hydroquinone:oxygen oxidoreductase
R02365 14 Cellobiose:quinone 1-oxidoreductase
R02410 14 Raffinose fructohydrolase
R02437 14 L-Rhamnose ketol-isomerase
R02474 14 Pantothenate amidohydrolase
R02486 14 2-Deoxyuridine,2-Oxoglutarate:oxygen oxidoreductase(1'-hydroxylating)
R02487 14 Glutaryl-CoA:(acceptor) 2,3-oxidoreductase (decarboxylating)
R02515 14 3-hydroxyphenylacetate,NADH:oxygen oxidoreductase (6-hydroxylating)
R02517 14 3-hydroxyphenylacetate,NADPH:oxygen oxidoreductase (6-hydroxylating)
R02518 14 
R02519 14 Homogentisate:oxygen 1,2-oxidoreductase (decyclizing)
R02520 14 
R02604 14 
R02661 14 2-Methylpropanoyl-CoA:(acceptor) 2,3-oxidoreductase
R02672 14 4-Hydroxybenzoylformate carboxy-lyase
R02673 14 (S)-2-Hydroxy-2-(4-hydroxyphenyl)acetate:oxygen 1-oxidoreductase
R02676 14 4-Hydroxymandelonitrile hydroxybenzaldehyde-lyase
R02695 14 4-Hydroxyphenylacetaldehyde:NAD+ oxidoreductase
R02762 14 2-Hydroxymuconate semialdehyde:NAD+ 6-oxidoreductase
R02763 14 
R02988 14 3-oxoadipate:NAD+ oxidoreductase
R02989 14 3-oxoadipate:NADP+ oxidoreductase
R03018 14 ATP:pantothenate 4'-phosphotransferase
R03031 14 Vinylacetyl-CoA delta3-delta2-isomerase
R03165 14 Hydroxymethylbilane hydro-lyase(cyclizing)
R03166 14 
R03177 14 4-Guanidinobutanal:NAD+ 1-oxidoreductase
R03178 14 2-oxo-5-Guanidinopentanoate carboxy-lyase
R03186 14 
R03300 14 3,4-Dihydroxyphenylacetaldehyde:NAD+ oxidoreductase
R03302 14 3,4-Dihydroxyphenylacetaldehyde:NADP+ oxidoreductase
R03303 14 3,4-Dihydroxyphenylacetate:oxygen 2,3-oxidoreductase (decyclizing)
R03352 14 3-Hydroxy-2-methylpropanoyl-CoA hydrolase
R03358 14 Octopamine hydro-lyase (deaminating)
R03359 14 1-(4-Hydroxyphenyl)-2-(methylamino)ethanol hydro-lyase
R03384 14 ATP:1-amino-1-deoxy-scyllo-inositol 4-phosphotransferase
R03387 14 ATP:2-dehydro-3-deoxy-galactonokinase
R03418 14 1-alpha-D-Galactosyl-myo-inositol:raffinose galactosyltransferase
R03443 14 N-Acetyl-L-glutamate-5-semialdehyde:NADP+ 5-oxidoreductase(phosphrylating)
R03457 14 D-erythro-1-(Imidazol-4-yl)glycerol 3-phosphate hydro-lyase
R03470 14 4-Carboxymuconolactone carboxy-lyase
R03541 14 Prenyl-diphosphate pyrophosphohydrolase
R03733 14 L-Threonate:NAD+ 3-oxidoreductase
R03892 14 
R03937 14 
R03959 14 2,5-Dihydro-5-oxofuran-2-acetate lyase (decyclizing)
R03970 14 (5-Glutamyl)-peptide:amino-acid 5-glutamyltransferase
R04038 14 2-Isopentenyl-diphosphate:AMP delta2-isopentenyltransferase
R04208 14 2-(Formamido)-N1-(5-phosphoribosyl)acetamidine cyclo-ligase(ADP-forming)
R04278 14 2-Hydroxy-2-hydropyrone-4,6-dicarboxylate:NAD+ 6-oxidoreductase
R04279 14 2-Hydroxy-2-hydropyrone-4,6-dicarboxylate:NADP+ 6-oxidoreductase
R04304 14 4-Hydroxyphenylethanol:NAD+ oxidoreductase
R04336 14 
R04364 14 Acetyl-CoA:L-2,3,4,5-tetrahydrodipicolinate N2-acetyltransferase
R04365 14 Succinyl-CoA:2,3,4,5-tetrahydropyridine-2,6-dicarboxylateN-succinyltransferase
R04399 14 
R04417 14 
R04425 14 (2S,3R)-3-Hydroxybutane-1,2,3-tricarboxylate hydro-lyase
R04426 14 3-Isopropylmalate:NAD+ oxidoreductase
R04509 14 ATP:4-amino-2-methyl-5-phosphomethylpyrimidine phosphotransferase
R04776 14 Phenylacetyl-CoA:L-glutamine alpha-N-phenylacetyltransferase
R04777 14 
R04781 14 4-Carboxy-4-hydroxy-2-oxoadipate hydro-lyase
R04785 14 L-Dehydroascorbate lactonohydrolase
R05064 14 (S)-3-Hydroxyisobutyryl-CoA hydrolase
R05087 14 
R05246 14 
R05378 14 2-Deoxy-5-keto-D-gluconic acid 6-phosphate Dihydroxyacetonephosphate-lyase
R05399 14 1,2,4-trihydroxybenzene:NAD oxidoreductase
R05444 14 
R05465 14 
R05482 14 
R05552 14 
R05621 14 
R05622 14 
R06603 14 
R06614 14 
R06851 14 phenol,NADPH:oxygen oxidoreductase (2-hydroxylating)
R06854 14 
R06979 14 Ectoine hydro-lyase
R06985 14 trans-Hex-2-enoyl-CoA reductase
R06989 14 2,5-Dihydro-5-oxofuran-2-acetate lyase (decyclizing)
R07188 14 benzoate,NADH:oxygen oxidoreductase (1,2-hydroxylating)
R07219 14 dimethyallyl diphosphate:NADP+ oxidoreductase
R07245 14 carbamoyl-phosphate:N2-acetyl-L-ornithine carbamoyltransferase
R07406 14 
R07414 14 glutamate putrescine ligase
R00007 15 4-Hydroxy-4-methyl-2-oxoglutarate pyruvate-lyase
R00111 15 N-(omega)-Hydroxyarginine,NADPH:oxygen oxidoreductase(nitric-oxide-forming)
R00155 15 UDP diphosphohydrolase
R00156 15 ATP:nucleoside-diphosphate phosphatransferase
R00157 15 Uridine triphosphate:AMP phosphotransferase
R00350 15 4-Hydroxy-4-carboxymethyl-2-oxoglutarate pyruvate-lyase
R00414 15 UDP-N-acetyl-D-glucosamine 2-epimerase
R00659 15 UTP:pyruvate O2-phosphotransferase
R00769 15 UTP:D-fructose-6-phosphate 1-phosphotransferase
R00813 15 cis-1,2-dihydroxycyclohexa-3,5-diene-1-carboxylate:NAD+oxidoreductase
R00818 15 salicylate,NADH:oxygen oxidoreductase (1-hydroxylating,decarboxylating)
R00823 15 Anthranilate,NADH:oxygen oxidoreductase (1,2-hydroxylating,deaminating, decarboxylating)
R00825 15 Anthranilate,NADPH:oxygen oxidoreductase (1,2-hydroxylating,deaminating, decarboxylating)
R00836 15 UDPglucose:D-glucose-6-phosphate 1-alpha-D-glucosyltransferase
R00979 15 ATP:anthranilate N-adenylyltransferase
R00980 15 Anthranilate,NADPH:oxygen oxidoreductase (3-hydroxylating,deaminating)
R00982 15 Anthranilate:CoA ligase (AMP-forming)
R00989 15 Malonyl-CoA:anthranilate N-malonyltransferase
R00990 15 2-Aminobenzoate carboxy-lyase
R00991 15 
R01064 15 2-Dehydro-3-deoxy-D-galactonate-6-phosphateD-glyceraldehyde-3-phosphate-lyase
R01073 15 N-(5-Phospho-D-ribosyl)anthranilate:pyrophosphatephosphoribosyl-transferase
R01101 15 alpha-D-Glucoside glucohydrolase
R01152 15 N-Carbamoylputrescine amidohydrolase
R01157 15 Agmatine amidinohydrolase
R01373 15 Prephenate hydro-lyase (decarboxylating)
R01416 15 Agmatine iminohydrolase
R01417 15 ATP:agmatine N4-phosphotransferase
R01418 15 
R01425 15 Benzoylagmatine amidohydrolase
R01652 15 
R01728 15 Prephenate:NAD+ oxidoreductase(decarboxylating)
R01730 15 Prephenate:NADP+ oxidoreductase(decarboxylating)
R01731 15 L-Aspartate:2-oxoglutarate aminotransferase
R01816 15 Anthranilate,tetrahydrobiopterin:oxygen oxidoreductase(3-hydroxylating)
R01847 15 UTP:Sedoheptulose 7-phosphate 1-phosphotransferase
R01887 15 gamma-Amino-gamma-cyanobutanoate aminohydrolase
R01986 15 4-Aminobutyraldehyde:NAD+ oxidoreductase
R02003 15 Geranyl-diphosphate:isopentenyl-diphosphate geranyltrans-transferase
R02004 15 
R02006 15 Geranyl-diphosphate pyrophosphate-lyase (cyclizing,sabinene-hydrate-forming)
R02007 15 (+)-Bornyl-diphosphate lyase (decyclizing)
R02009 15 geranyldiphosphate diphosphate lyase (myrcene forming)
R02010 15 
R02011 15 
R02012 15 geranyldiphosphate diphosphate lyase (pinene forming)
R02013 15 geranyldiphosphate diphosphate lyase (limonene forming)
R02098 15 ATP:dTMP phosphotransferase
R02458 15 D-Arginine amidinohydrolase
R02549 15 4-aminobutanal:NAD+ 1-oxidoreductase
R02655 15 Gentisate aldehyde:NAD+ oxidoreductase
R02657 15 
R02707 15 
R02755 15 meso-2,6-diaminoheptanedioate:NADP+ oxidoreductase (deaminating)
R02894 15 D-Proline:oxygen oxidoreductase (deaminating)
R02895 15 
R02923 15 D-Arginine:oxygen oxidoreductase (deaminating)
R02925 15 D-Sorbitol:(acceptor) 1-oxidoreductase
R02942 15 Acetylsalicylate O-acetylhydrolase
R02990 15 Succinyl-CoA:3-oxoadipate CoA-transferase
R02991 15 4-Carboxymethylbut-3-en-4-olide enol-lactonohydrolase
R03014 15 ATP:L-rhamnulose 1-phosphotransferase
R03028 15 Glutaconyl-1-CoA carboxy-lyase
R03037 15 Isochorismate pyruvate-hydrolase
R03180 15 4-Guanidinobutanamide amidohydrolase
R03181 15 4-Maleylacetoacetate cis-trans-isomerase
R03197 15 Uroporphyrinogen-III carboxy-lyase
R03238 15 UTP:D-Tagatose 6-phosphate 1-phosphotransferase
R03243 15 5-Amino-2-oxopentanoate:2-oxoglutarate aminotransferase
R03294 15 trans-4-Hydroxy-L-proline:NAD+ oxidoreductase
R03296 15 trans-4-Hydroxy-L-proline 2-epimerase
R03299 15 3-Hydroxyphenylacetate,NADH:oxygen oxidoreductase (3-hydroxylating)
R03477 15 L-Arginine:1-amino-1-deoxy-scyllo-inositol-4-phosphateamindinotransferase
R03534 15 2-Hydroxyglutarate:(acceptor) 2-oxidoreductase
R03542 15 alpha-Aminopropiononitrile aminohydrolase
R03634 15 
R03635 15 Stachyose fructohydrolase
R03794 15 (S)-2-Hydroxy-2-phenylacetate,tetrahydrobiopterin:oxygenoxidoreductase (4-hydroxylating)
R03884 15 (E)-Glutaconate CoA-transferase
R03935 15 beta-Alanyl-L-arginine hydrolase
R03966 15 
R04008 15 
R04025 15 N-Acetylputrescine:oxygenoxidoreductase(deaminating)(flavin-containing)
R04161 15 (S)-4-Hydroxymandelate racemase
R04189 15 N2-succinyl-L-arginine iminohydrolase (decarboxylating)
R04234 15 D-4-Hydroxyphenylglycine:2-oxoglutarate aminotransferase
R04260 15 2-Oxo-2,5-dihydrofuran-5-acetate delta3-delat2-isomerase
R04418 15 5-carboxymethyl-2-hydroxymuconic-semialdehyde:NAD+ oxidoreductase
R04419 15 5-Carboxymethyl-2-hydroxymuconic-semialdehyde:NADP+ oxidoreductase
R04467 15 
R04475 15 N-Succinyl-L-2,6-diaminoheptanedioate:2-ocoglytarateamino-transferase
R04747 15 Hexanoyl-CoA:acetyl-CoA C-acyltransferase
R04751 15 Hexanoyl-CoA:(acceptor) 2,3-oxidoreductase
R04783 15 3-Ketolactose galactohydrolase
R04972 15 Uroporphyrinogen I carboxy-lyase
R05066 15 3-Hydroxy-2-methylpropanoate:NAD+ oxidoreductase
R05083 15 
R05236 15 4-Hydroxymuconic-semialdehyde:NAD+ oxidoreductase
R05244 15 NADPH:p-benzoquinone oxidoreductase
R05351 15 
R05467 15 L-N2-(2-carboxyethyl)arginine cyclo-ligase (AMP-forming)
R05553 15 4-amino-4-deoxychorismate pyruvate-lyase
R05765 15 geranyldiphosphate diphosphate lyase (pinene forming)
R05766 15 geranyldiphosphate diphosphate lyase (pinene forming)
R05838 15 pyridoxine 5'-phosphate synthase
R05842 15 ethylene oxide hydrolase
R05884 15 isopentenyl-diphosphate:NAD(P)+ oxidoreductase
R06120 15 geranyldiphosphate diphosphate lyase [(+)-(R)-limonene-forming]
R06602 15 
R06633 15 
R06852 15 
R06860 15 isochorismate:2-oxoglutarate:cyclodienyltransferase(decarboxylating,pyruvate-forming)
R06990 15 2-Oxo-2,5-dihydrofuran-5-acetate delta3-delat2-isomerase
R07276 15 L-arogenate:2-oxoglutarate aminotransferase
R07307 15 dCTP aminohydrolase (dUMP-forming)
R07408 15 
R07415 15 
R00042 16 4-Hydroxyphenylpyruvate:oxygen oxidoreductase (decarboxylating)
R00159 16 UTP diphosphohydrolase
R00278 16 Pyridoxine 5-phosphate:oxygen oxidoreductase (deaminating)
R00286 16 UDPglucose:NAD+ oxidoreductase
R00287 16 UDPglucose pyrophosphohydrolase
R00289 16 UTP:alpha-D-glucose-1-phosphate uridylyltransferase
R00291 16 UDPglucose 4-epimerase
R00293 16 UDPglucose 4,6-hydro-lyase
R00415 16 UTP:N-acetyl-alpha-D-glucosamine-1-phosphate uridylyltransferase
R00416 16 UTP:N-acetyl-alpha-D-glucosamine-1-phosphate uridylyltransferase
R00418 16 UDP-N-acetyl-D-glucosamine 4-epimerase
R00420 16 UDP-N-acetyl-D-glucosamine 2-epimerase
R00421 16 UDP-N-acetyl-D-glucosamine:NAD+ 6-oxidoreductase
R00422 16 
R00423 16 
R00451 16 meso-2,6-Diaminoheptanedioate carboxy-lyase
R00502 16 UTP:alpha-D-hexose-1-phosphate uridylyltransferase
R00571 16 UTP:ammonia ligase(ADP-forming)
R00573 16 UTP:ammonia ligase(ADP-forming)
R00660 16 Phosphoenolpyruvate:UDP-N-acetyl-D-glucosamine1-carboxyvinyl-transferase
R00662 16 Uridine triphosphate pyrophosphohydrolase
R00688 16 L-phenylalanine:NAD+ oxidoreductase (deaminating)
R00691 16 L-Arogenate hydro-lyase (decarboxylating)
R00692 16 L-Phenylalanine(L-histidine):pyruvate aminotransferase
R00694 16 L-Phenylalanine:2-oxoglutarate aminotransferase
R00695 16 L-Aspartate:phenylpyruvate aminotransferase
R00702 16 Farnesyl-diphosphate:farnesyl-diphosphate farnesyltransferase
R00732 16 L-arogenate:NAD+ oxidoreductase
R00733 16 L-arogenate:NAD+ oxidoreductase
R00734 16 L-Tyrosine:2-oxoglutarate aminotransferase
R00766 16 UDPglucose:D-fructose-6-phosphate 2-alpha-D-glucosyltransferase
R00806 16 UDPglucose:D-fructose 2-alpha-D-glucosyltransferase
R00821 16 2,3-Dihydroxybenzoate carboxy-lyase
R00829 16 Succinyl-CoA:acetyl-CoA C-acyltransferase
R00935 16 (S)-Methylmalonate semialdehyde:NAD+ oxidoreductase(CoA-propanoylating)
R00955 16 UDPglucose:alpha-D-galactose-1-phosphate uridylyltransferase
R00967 16 UTP:uridine 5'-phosphotransferase
R01088 16 L-leucine:NAD+ oxidoreductase(deaminating)
R01090 16 L-Leucine:2-oxoglutarate aminotransferase
R01304 16 UDPglucose:4-hydroxybenzoate 4-O-beta-D-glucosyltransferase
R01364 16 4-Fumarylacetoacetate fumarylhydrola
R01370 16 Phenyllactate:NAD+ oxidoreductase
R01371 16 Phenyllactate:NADP+ oxidoreductase
R01372 16 Phenylpyruvate:oxygen oxidoreductase (hydroxylating,decarboxylating)
R01375 16 L-Glutamine:phenylpyruvate aminotransferase
R01377 16 Phenylpyruvate carboxy-lyase
R01378 16 Phenylpyruvate keto-enol-isomerase
R01380 16 UTP:1-phospho-alpha-D-glucuronate uridylyltransferase
R01381 16 UTP:1-phospho-alpha-D-glucuronate uridylyltransferase
R01504 16 ATP:2,3-dihydroxybenzoate adenylyltransferase
R01505 16 2,3-dihydro-2,3-dihydroxybenzoate:NAD+ oxidoreductase
R01506 16 2,3-Dihydroxybenzoate:oxygen 2,3-oxidoreductase (decyclizing)
R01507 16 2,3-Dihydroxybenzoate:oxygen 3,4-oxidoreductase (decyclizing)
R01509 16 2,3-Dihydroxybenzoate:L-serine ligase
R01510 16 2,3-Dihydroxybenzoate:L-serine ligase
R01582 16 D-Phenylalanine:2-oxoglutarate aminotransferase
R01651 16 4-Methyl-2-oxopentanoate:NAD+ oxidoreductase(CoA-mehtylpropanoylating)
R01668 16 dCTP nucleotidohydrolase
R01722 16 UDPglucose:nicotinate N-glucosyltransferase
R01860 16 4-Aminobenzoate carboxy-lyase
R01911 16 pyridoxine-5'-phosphate phosphohydrolase
R02061 16 trans,trans-Farnesyl-diphosphate:isopentenyl-diphosphatefarnesyltranstransferase
R02303 16 ATP:farnesyl-diphosphate phosphotransferase
R02305 16 2-trans,6-trans-farnesyldiphosphate diphosphate-lyase (cyclizing,pentalenene-forming)
R02306 16 trans,trans-Farnesyl-diphosphate sesquiterpenoid-lyase
R02307 16 trans,trans-Farnesyl-diphosphate farnesyltransferase (bicyclizing)
R02310 16 trans,trans-Farnesyl-diphosphate sesquiterpenoid-lyase
R02311 16 2-trans,6-trans-Farnesyl-diphosphate diphosphate-lyase (cyclizing,(+)-delta-cadinene-forming)
R02325 16 dCTP aminohydrolase
R02326 16 ATP:nucleoside-diphosphate phosphatransferase
R02327 16 dCTP:uridine 5'-phosphotransferase
R02331 16 ATP:nucleoside-diphosphate phosphatransferase
R02387 16 Acetyl-CoA:arylamine N-acetyltransferase
R02388 16 UDPglucose:arylamine N-D-glucosyltransferase
R02468 16 (-)-Limonene,NADPH:oxygen oxidoreductase (6-hydroxylating)
R02469 16 (-)-limonene,NADPH:oxygen oxidoreductase (3-hydroxylating)
R02470 16 (-)-Limonene,NADPH:oxygen oxidoreductase (7-hydroxylating)
R02489 16 Gentisate carboxy-lyase
R02521 16 4-Hydroxyphenylpyruvate:oxygen oxidoreductase(hydroxylating,decarboxylating)
R02561 16 4-aminobenzoate,NADH:oxygen oxidoreductase (1-hydroxylating,decarboxylating)
R02562 16 4-aminobenzoate,NADPH:oxygen oxidoreductase (1-hydroxylating,decarboxylating)
R02656 16 Gentisate:oxygen 1,2-oxidoreductase (decyclizing)
R02665 16 3-Hydroxyanthranilate:oxygen 3,4-oxidoreductase (decyclizing)
R02666 16 3-Hydroxyanthranilate:oxygen oxidoreductase
R02669 16 
R02670 16 Hydorogen-peroxide:hydrogen-peroxide oxidoreductase
R02733 16 N6-Acetyl-LL-2,6-diaminoheptanedioate amidohydrolase
R02734 16 N-Succinyl-LL-2,6-diaminoheptanedioate amidohydrolase
R02735 16 LL-2,6-Diaminoheptanedioate 2-epimerase
R02737 16 UDPglucose:D-glucose-6-phosphate 1-alpha-D-glucosyltransferase
R03013 16 L-Histidinol-phosphate phosphohydrolase
R03066 16 2-Amino-4-hydroxy-6-hydroxymethyl-7,8-dihydropteridine:4-aminobenzoate2-amino-4-hydroxydihydropteridine-6-methenyltransferase
R03067 16 2-Amino-4-hydroxy-6-hydroxymethyl-7,8-dihydropteridine-diphosphate:4-aminobenzoate2-amino-4-hydroxydihydropteridine-6-methenyltransferase
R03097 16 
R03113 16 
R03220 16 Coproporphyrinogen:oxygen oxidoreductase(decarboxylating)
R03291 16 trans-4-Hydroxy-L-proline:NAD+ 5-oxidoreductase
R03293 16 trans-4-Hydroxy-L-proline:NADP+ 5-oxidoreductase
R03297 16 UDPglucose:gallate beta-D-glucosyltransferase
R03317 16 UDP-N-acetyl-D-mannosamine:NAD+ 1-oxidoreductase
R03336 16 4-hydroxyphenyllactate:NAD+ oxidoreductase
R03337 16 (R)-3-(4-hydroxyphenyl)lactate:NAD+ 2-oxidoreductase
R03338 16 4-Hydroxyphenyllactate:NADP+ oxidoreductase
R03339 16 (R)-3-(4-hydroxyphenyl)lactate:NADP+ 2-oxidoreductase
R03341 16 4-hydroxyphenylpyruvate carboxy-lyase
R03342 16 3-(4-Hydroxyphenyl)pyruvate keto-enol-isomerase
R03381 16 3-Oxopropanoate:NAD+ oxidoreductase (decarboxylating,CoA-acetylating)
R03496 16 1-Guanidino-1-deoxy-scyllo-inositol-4-phosphate 4-phosphohydrolase
R03509 16 N-(5-Phospho-beta-D-ribosyl)anthranilate ketol-isomerase
R03791 16 (S)-Mandelate racemase
R03792 16 
R03869 16 (S)-Methylmalonate semialdehyde:NAD+ oxidoreductase
R03871 16 (S)-Methylmalonate semialdehyde:oxygen oxidoreductase
R03971 16 (5-Glutamyl)-peptide:amino-acid 5-glutamyltransferase
R03998 16 anthranilyl-CoA,NADH:oxygen oxidoreductase (de-aromatizing)
R03999 16 anthranilyl-CoA,NADH:oxygen oxidoreductase (de-aromatizing)
R04031 16 
R04187 16 L-Alanine:3-oxopropanoate aminotransferase
R04188 16 L-3-Amino-isobutanoate:2-oxoglutarate aminotransferase
R04217 16 N2-succinyl-L-ornithine:2-oxoglutarate 5-aminotransferase
R04221 16 cis-4-Hydroxy-D-proline:oxygen oxidoreductase (deaminating)
R04296 16 UDPglucose:(S)-4-hydroxymandelonitrile beta-D-glucosyltransferase
R04379 16 5-Carboxymethyl-2-hydroxymuconatedelta2,delta4-2-oxo,delta3-isomerase
R04443 16 
R04444 16 L-1-Pyrroline-3-hydroxy-5-carboxylate:NAD+ oxidoreductase
R04445 16 L-1-Pyrroline-3-hydroxy-5-carboxylate:NADP+ oxidoreductase
R04745 16 (S)-Hydroxyoctanoyl-CoA:NAD+ oxidoreductase
R05050 16 N4-Acetylaminobutanal:NAD+ oxidoreductase
R05280 16 
R05466 16 Deoxyamidinoproclavaminate,2-oxoglutarate:oxygen oxidoreductase(3-hydroxylating)
R05549 16 
R05555 16 Farnesyl diphosphate:Isopentenyl diphosphate farnesyl transferase
R05769 16 UDP-glucose:hydroquinone-O-b-D-glucosyltransferase
R05778 16 4-hydroxyphenylpyruvate:oxygen oxidoreductase (decarboxylating)
R06119 16 (R)-limonene,NADPH: oxygen oxidoreductase (6-hydroxylating)
R06223 16 
R06398 16 (+)-limonene,NADH:oxygen oxidoreductase
R06523 16 trans,trans-farnesyl-diphosphate diphosphate-lyase (cyclizing,vetispiradiene-forming)
R06594 16 
R06632 16 
R06757 16 
R07417 16 
R07418 16 
R00031 17 1,2-Benzenediol:oxygen oxidoreductase
R00049 17 1-O-Galloyl-beta-D-glucose:1-O-galloyl-beta-D-glucoseO-galloyltransferase
R00074 17 2-Aminophenol:oxygen oxidoreductase
R00173 17 pyridoxal-5'-phosphate phosphohydrolase
R00445 17 L-lysine:NAD+ oxidoreductase (deaminating, cyclizing)
R00446 17 L-Lysine:NAD+ 6-oxidoreductase (deaminating)
R00447 17 L-Lysine:oxygen oxidoreductase(deaminating)
R00448 17 L-lysine,NADPH:oxygen oxidoreductase (6-hydroxylating)
R00449 17 L-Lysine:oxygen 2-oxidoreductase (decarboxylating)
R00452 17 N2-(D-1-carboxylethyl)-L-lysine:NADP+ oxidoreductase(L-lysine-forming)
R00453 17 L-Lysine:pyruvate aminotransferase
R00454 17 
R00457 17 L-Lysine:2-oxoglutarate 6-aminotransferase
R00459 17 
R00460 17 L-Lysine racemase
R00461 17 L-Lysine 2,3-aminomutase
R00462 17 L-Lysine carboxy-lyase
R00463 17 L-Lysine-1,6-lactam lactamhydrolase
R00501 17 
R00503 17 UDPgalactose:D-glucose 4-beta-D-galactosyltransferase
R00504 17 UDPgalactose:UDP-N-acetyl-D-glucosamine galactosephosphotransferase
R00505 17 UDP-D-galactopyranose furanomutase
R00515 17 CTP pyrophosphohydrolase
R00568 17 CTP aminohydrolase
R00569 17 CTP diphosphohydrolase
R00570 17 ATP:nucleoside-diphosphate phosphatransferase
R00572 17 CTP:pyruvate O2-phosphotransferase
R00574 17 CTP pyriphosphate-lyase (cyclizing)
R00612 17 N6-Methyl-L-lysine:oxygen oxidoreductase (demethylating)
R00686 17 L-Phenylalanine racemase (ATP-hydrolysing)
R00687 17 ATP:L-phenylalanine adenylyltransferase
R00689 17 L-Phenylalanine:oxygen oxidoreductase (deaminating)
R00690 17 L-Phenylalanine:oxygen 2-oxidoreductase (decarboxylating)
R00693 17 Acetyl-CoA:L-phenylalanine N-acetyltransferase
R00697 17 L-Phenylalanine ammonia-lyase
R00698 17 Donor:hydrogen-peroxide oxidoreductase
R00699 17 L-Phenylalanine carboxy-lyase
R00715 17 N6-(L-1,3-Dicarboxypropyl)-L-lysine:NAD+ oxidoreductase(L-lysine-forming)
R00716 17 N6-(L-1,3-Dicarboxypropyl)-L-lysine:NADP+ oxidoreductase(L-lysine-forming)
R00728 17 L-Tyrosine phenol-lyase (deaminating)
R00729 17 L-Tyrosine:oxygen oxidoreductase (deaminating)
R00730 17 L-Tyrosine,NADPH:oxygen oxidoreductase (N-hydroxylating)
R00731 17 L-Tyrosine:oxygen oxidoreductase
R00735 17 L-Tyrosine:L-arginine ligase (AMP-forming)
R00736 17 L-Tyrosine carboxy-lyase
R00737 17 L-Tyrosine ammonia-lyase
R00739 17 L-Tyrosine 2,3-aminomutase
R00767 17 CTP:D-fructose-6-phosphate 1-phosphotransferase
R00809 17 UDPgalactose:sucrose 6F-alpha-D-galactosyltransferase
R00853 17 UDPgalactose:sn-glycerol-3-phosphate 2-alpha-D-galactosyltransferase
R00854 17 UDPgalactose:sn-glycerol-3-phosphate 1-alpha-D-galactosyltransferase
R00856 17 CTP:sn-glycerol-3-phosphate cytidylyltransferase
R00910 17 L-Lysine:beta-alanine ligase (AMP-forming)
R00956 17 CTP:D-glucose-1-phosphate cytidylyltransferase
R01089 17 Acetyl-CoA:L-leucine N-acetyltransferase
R01091 17 (2S)-alpha-Leucine 2,3-aminomutase
R01117 17 CTP:N-acylneuraminate cytidylyltransferase
R01120 17 
R01147 17 Pyridoxamine-5'-phosphate:2-oxoglutarate aminotransferase
R01158 17 L-Histidinol:NAD+ oxidoreductase
R01192 17 UDPgalactose:myo-inositol 1-alpha-D-galactosyltransferase
R01205 17 UDPgalactose:N-acetyl-D-glucosamine 4-beta-D-galactosyltransferase
R01384 17 UDP-D-glucuronate carboxy-lyase
R01385 17 UDPglucuronate 4-epimerase
R01386 17 
R01387 17 UDPglucuronate 5'-epimerase
R01396 17 Carbamoyl-phosphate:L-lysine carbamoyltransferase
R01537 17 
R01580 17 Pyridoxamine-5'-phosphate:2-oxoglutarate aminotransferase
R01620 17 Acetyl-phosphate:L-lysine N6-acetyltransferase
R01663 17 dCMP aminohydrolase
R01664 17 2'-Deoxycytidine 5'-monophosphate phosphohydrolase
R01665 17 ATP:CMP phosphotransferase
R01667 17 dCDP nucleotidohydrolase
R01708 17 Pyridoxine:NADP+ 4-oxidoreductase
R01711 17 Pyridoxine:oxygen oxidoreductase (deaminating)
R01764 17 Benzoylformate carboxy-lyase
R01795 17 L-Phenylalanine,tetrahydrobiopterin:oxygen oxidoreductase(4-hydroxylating)
R01815 17 L-Tyrosine,tetrahydrobiopterin:oxygen oxidoreductase(3-hydroxylating)
R01846 17 CTP:Sedoheptulose 7-phosphate 1-phosphotransferase
R01909 17 ATP:pyridoxal 5'-phosphotransferase
R01910 17 Primary alcohol:(acceptor) oxidoreductase
R01912 17 UDPglucose:pyridoxine 5'-O-beta-D-glucosyltransferase
R01987 17 
R02038 17 CTP:ethanolamine-phosphate cytidylyltransferase
R02063 17 
R02064 17 Geranylgeranyl-diphosphate pyrophosphate-lyase (cyclizing)
R02065 17 Geranylgeranyl-diphosphate:geranylgeranyl-diphosphategeranylgeranyltransferase
R02068 17 ent-Copalyl-diphosphate lyase
R02100 17 dUTP nucleotidohydrolase
R02237 17 Tetrahydrofolate:L-glutamate gamma-ligase (ADP-forming)
R02280 17 1-Pyrroline-4-hydroxy-2-carboxylate aminohydrolase (decyclizing)
R02330 17 dUTP nucleotidohydrolase
R02332 17 dUTP:uridine 5'-phosphotransferase
R02536 17 Phenylacetaldehyde:NAD+ oxidoreductase
R02537 17 Aldehyde:NADP+ oxidoreductase
R02611 17 Phenylethylalcohol:NAD+ oxidoreductase
R02872 17 Presqualene diphosphate:farnesyl-diphosphate farnesyltransferase
R02874 17 Squalene,hydrogen-donor:oxygen oxidoreductase (2,3-epoxidizing)
R02875 17 
R02876 17 
R02921 17 CTP:D-ribitol-5-phosphate cytidylyltransferase
R03012 17 L-Histidinol:NAD+ oxidoreductase
R03092 17 
R03094 17 UDPglucose:indole-3-acetate beta-D-glucosyltransferase
R03095 17 Indoleacetate:L-lysine ligase (ADP-forming)
R03114 17 (-)-trans-Carveol:NADP+ oxidoreductase
R03191 17 UDP-N-acetylmuramate:NADP+ oxidoreductase
R03192 17 UDP-N-acetylmuramate:NADP+ oxidoreductase
R03222 17 Protoporphyrinogen-IX:oxygen oxidoreductase
R03237 17 CTP:D-Tagatose 6-phosphate 1-phosphotransferase
R03261 17 (-)-trans-isopiperitenol:NAD+ oxidoreductase
R03351 17 CTP:3-deoxy-D-manno-octulosonate cytidylyltransferase
R03508 17 1-(2-Carboxyphenylamino)-1-deoxy-D-ribulose-5-phosphatecarboxy-lyase(cyclizing)
R03741 17 
R03790 17 
R03868 17 3-Maleylpyruvate cis-trans-isomerase
R03879 17 
R03903 17 Acetyl-CoA:D-amino-acid N-acetyltransferase
R03945 17 Perillyl-alcohol:NAD+ oxidoreductase
R04030 17 O-Succinylbenzoate:CoA ligase (AMP-forming)
R04095 17 3-Methylbutanoyl-CoA:(acceptor) 2,3-oxidoreductase
R04133 17 5-Oxopent-3-ene-1,2,5-tricarboxylate carboxy-lyase
R04247 17 CTP:ethanolamine-phosphate cytidylyltransferase
R04289 17 
R04380 17 5-Oxopent-3-ene-1,2,5-tricarboxylate carboxy-lyase
R04446 17 
R04447 17 
R04746 17 (S)-Hydroxyoctanoyl-CoA hydro-lyase
R05049 17 N-succinyl-L-glutamate 5-semialdehyde:NAD+ oxidoreductase
R05051 17 L-erythro-4-Hydroxyglutamate:NAD+ oxidoreductase
R05052 17 L-erythro-4-Hydroxyglutamate:2-oxoglutarate aminotransferase
R05053 17 D-Aspartate:2-oxoglutarate aminotransferase
R05331 17 Isovaleryl-CoA:malonyl-CoA acyltransferase
R05357 17 Amidinoproclavaminate amidinohydrolase
R05405 17 
R05450 17 
R05546 17 
R05633 17 CTP: 2-C-Methyl-D-erythritol 4-phosphate cytidylyltransferase
R05783 17 mandelamide hydrolase
R05784 17 limonene-1,2-epoxide hydrolase
R05840 17 
R06117 17 (+)-trans-carveol: NAD+ oxidoreductase
R06298 17 (+)-Copalyl-diphosphate lyase (decyclizing)
R06305 17 Geranylgeranyl-diphosphate diphosphate-lyase (cyclizing, taxadieneforming)
R06312 17 
R06321 17 
R06447 17 di-trans,poly-cis-Decaprenyl-diphosphate:isopentenyl-diphosphateundecaprenylcistransferase
R06626 17 
R06758 17 
R06762 17 
R06894 17 
R07211 17 L-phenylalanine,tetrahydrobiopterin:oxygenoxidoreductase(4-hydroxylating)
R07212 17 L-tyrosine,tetrahydrobiopterin:oxygenoxidoreductase(3-hydroxylating)
R07294 17 phenylglyoxylyl-CoA hydrolase
R07322 17 squalene mutase (cyclizing)
R07323 17 squalene mutase (cyclizing)
R07419 17 4-(Glutamylamino)butanoate amidohydrolase
R00027 18 2-Hydroxy-1,2-diphenylethanone benzaldehyde-lyase
R00045 18 1,2-Benzenediol:oxygen oxidoreductase
R00174 18 ATP:pyridoxal 5'-phosphotransferase
R00277 18 Pyridoxamine-5'-phosphate:oxygen oxidoreductase (deaminating)
R00411 18 N-succinyl-L-glutamate amidohydrolase
R00458 18 N6-Acyl-L-lysine amidohydrolase
R00510 18 Cytidine-5'-monophosphate phosphoribo(deoxyribo)hydrolase
R00511 18 Cytidine-5'-monophosphate phosphohydrolase
R00512 18 ATP:CMP phosphotransferase
R00514 18 CDP diphosphohydrolase
R00815 18 phenol,NADPH:oxogen oxidoreductase (2-hydroxylating)
R00855 18 CDPglycerol phosphoglycerohydrolase
R00911 18 beta-Alanyl-L-lysine hydrolase
R00936 18 5,6,7,8-Tetrahydrofolate:NAD+ oxidoreductase
R00939 18 5,6,7,8-Tetrahydrofolate:NADP+ oxidoreductase
R01085 18 3-Fumarylpyruvate acylhydrolase
R01160 18 Acetyl-CoA:L-histidine N-acetyltransferase
R01161 18 
R01163 18 L-Histidinal:NAD+ oxidoreductase
R01164 18 L-Histidine:beta-alanine ligase (AMP-forming)
R01167 18 L-Histidine carboxy-lyase
R01168 18 L-Histidine ammonia-lyase
R01238 18 4-Hydroxybenzoate carboxy-lyase
R01240 18 UDPglucose:phenol beta-D-glucosyltransferase
R01241 18 
R01308 18 
R01419 18 Benzaldehyde:NAD+ oxidoreductase
R01420 18 benzaldehyde:NADP+ oxidoreductase
R01426 18 
R01471 18 UTP:alpha-D-xylose-1-phosphate uridylyltransferase
R01473 18 UDP-L-arabinose 4-epimerase
R01474 18 
R01616 18 4-Coumarate:CoA ligase (AMP-forming)
R01666 18 ATP:deoxycitidine 5'-phosphotransferase
R01707 18 Pyridoxal:NAD+ 4-oxidoreductase
R01709 18 Pyridoxal:oxygen 4-oxidoreductase
R01710 18 Pyridoxamine:oxygen oxidoreductase (deaminating)
R01712 18 Pyridoxamine:pyruvate aminotransferase
R01713 18 Pyridoxamine:oxaloacetate aminotransferase
R01766 18 L-threo-3-Phenylserine benzaldehyde-lyase
R01767 18 Mandelonitrile benzaldehyde-lyase
R01991 18 L-Histidine:4-aminobutanoate ligase (AMP-forming)
R02075 18 3,4-Dihydroxy-L-phenylalanine:oxygen 4,5-oxidoreductase(recyclizing)
R02076 18 3,4-Dihydroxy-L-phenylalanine:oxygen 2,3-oxidoreductase(recyclizing)
R02077 18 3,4-Dihydroxy-L-phenylalanine:2-oxoglutarate aminotransferase
R02078 18 L-Tyrosine,L-dopa:oxygen oxidoreductase
R02079 18 3,4-Dihydroxy-L-phenylalanine ammonia-lyase
R02080 18 3-Hydroxy-L-tyrosine carboxy-lyase
R02204 18 L-Pipecolate:oxygen 1,6-oxidoreductase
R02205 18 L-Pipecolate:(acceptor) 1,6-oxidoreductase
R02235 18 Dihydrofolate:NAD+ oxidoreductase
R02236 18 Dihydrofolate:NADP+ oxidoreductase
R02238 18 Formate:dihydrofolate ligase (ADP-forming)
R02252 18 Phenylpropanoate:NAD+ delta2-oxidoreductase
R02253 18 trans-cinnamate,NADPH:oxygen oxidoreductase (4-hydroxylating)
R02254 18 trans-Cinnamate,NADPH:oxygen oxidoreductase (2-hydroxylating)
R02255 18 trans-Cinnamate:CoA ligase (AMP-forming)
R02256 18 UDPglucose:trans-cinnamate beta-D-glucosyltransferase
R02273 18 5-Aminopentanamide amidohydrolase
R02313 18 N6-(L-1,3-Dicarboxypropyl)-L-lysine:NAD+ oxidoreductase
R02315 18 N6-(L-1,3-Dicarboxypropyl)-L-lysine:NADP+ oxidoreductase
R02317 18 
R02340 18 (1S,2R)-1-C-(indol-3-yl)glycerol 3-phosphateD-glyceraldehyde-3-phosphate-lyase
R02382 18 Tyramine:oxygen oxidoreductase(deaminating)(flavin-containing)
R02383 18 Monophenol,L-dopa:oxygen oxidoreductase
R02426 18 CDPglucose 4,6-hydro-lyase
R02485 18 Deoxycytidine aminohydrolase
R02494 18 pyridoxamine-5'-phosphate phosphohydrolase
R02539 18 Phenylacetate:CoA ligase
R02540 18 2-Phenylacetamide amidohydrolase
R02563 18 CDPethanolamine:L-serine ethanolaminephosphotransferase
R02613 18 Phenethylamine:oxygen oxidoreductase (deaminating)(copper-containing)
R02634 18 
R02636 18 UDP-D-galacturonate carboxy-lyase
R02722 18 L-Serine hydro-lyase (adding indoleglycerol-phosphate)
R02852 18 D-2,6-Diaminohexanoic acid 5,6-aminomutase
R02950 18 4-Coumarate:oxygen oxidoreductase
R02951 18 UDPglucose:trans-4-hydroxycinnamate 4-O-beta-D-glucosyltransferase
R02952 18 
R03102 18 L-2-Aminoadipate-6-semialdehyde:NAD+ 6-oxidoreductase
R03103 18 L-2-Aminoadipate-6-semialdehyde:NADP+ 6-oxidoreductase
R03168 18 Acetyl-CoA:N6-hydroxy-L-lysine 6-acetyltransferase
R03193 18 UDP-N-acetylmuramate:L-alanine ligase (ADP-forming)
R03199 18 (S)-2,3-Epoxysqualene mutase (cyclizing, lanosterol-forming)
R03200 18 (S)-2,3-Epoxysqualene mutase (cyclizing, cycloartenol-forming)
R03201 18 
R03275 18 (3S)-3,6-Diaminohexanoate 5,6-aminomutase
R03776 18 trans-Oct-2-enoyl-CoA reductase
R03960 18 (3R)-beta-Leucine:NAD+ oxidoreductase(deaminating)
R04024 18 Acetyl-CoA:N-hydroxyarylamine O-acetyltransferase
R04029 18 N6-Acetyl-L-lysine:2-oxoglutarate aminotransferase
R04131 18 
R04132 18 
R04134 18 
R04137 18 3-Hydroxyisopentyl-CoA hydro-lyase
R04138 18 3-Methylcrotonoyl-CoA:carbon-dioxide ligase (ADP-forming)
R04150 18 O-Succinylbenzoyl-CoA 1,4-dihydroxy-2-naphthoate-lyase
R04175 18 
R04215 18 CTP:N-acylneuraminate cytidylyltransferase
R04218 18 prephytoene diphosphate:geranylgeranyl-diphosphategeranylgeranyltransferase
R04460 18 L-tyrosine,NADPH:oxygen oxidoreductase (N-hydroxylating)
R04531 18 UDPgalactose:beta-D-galactosyl-1,4-N-acetyl-D-glucosamine3-alpha-D-galactosyltransferase
R04532 18 CMP-N-acetylneuraminate:beta-D-galactosyl-1,4-N-acetyl-beta-D--glucosamine alpha-2,6-N-acetylneuraminyltransferase
R04736 18 L-2-Amino-hexano-6-lactam racemase
R04895 18 
R05092 18 ent-Copalyl-diphosphate diphosphate-lyase
R05383 18 (hydroxyamino)benzene hydroxymutase
R05455 18 
R05468 18 
R05487 18 
R05634 18 ATP: 4-(Cytidine 5'-diphospho)-2-C-methyl-D-erythritol2-phosphotransferase
R05839 18 pyridoxamine:2-oxoglutarate aminotransferase
R06299 18 Copalyl-diphosphate diphosphate-lyase (cyclizing)
R06300 18 Copalyl-diphosphate diphosphate-lyase (cyclizing)
R06301 18 Copalyl-diphosphate diphosphate-lyase (cyclizing)
R06302 18 Copalyl-diphosphate diphosphate-lyase (cyclizing)
R06303 18 Copalyl-diphosphate diphosphate-lyase (cyclizing)
R06304 18 Copalyl-diphosphate diphosphate-lyase (cyclizing)
R06314 18 
R06315 18 
R06366 18 Aldehyde:NAD+ oxidoreductase
R06372 18 Carvone reductase
R06399 18 limonene-1,2-diol:(acceptor) 2-oxidoreductase
R06466 18 
R06469 18 
R06471 18 
R06740 18 diamine oxidase
R06744 18 
R06759 18 
R06783 18 trans-Cinnamate,NADH:oxygen oxidoreductase (2,3-hydroxylating)
R06897 18 2,4-dihydroxyhept-2-enedioate hydro-lyase
R07189 18 trans-cinnamate,NADPH:oxygen oxidoreductase (2-hydroxylating)
R07222 18 phenylacetyl-CoA:quinone oxidoreductase
R07263 18 
R07269 18 di-trans,poly-cis-decaprenyl-diphosphate:isopentenyl-diphosphateundecaprenylcistransferase
R07270 18 prephytoene diphosphate:geranylgeranyl-diphosphategeranylgeranyltransferase
R07301 18 (S)-N-acetylphenylethylamine:H2O hydrolase
R00513 19 ATP:cytidine 5'-phosphotransferase
R00516 19 UTP:cytidine 5'-phosphotransferase
R00517 19 GTP:cytidine 5'-phosphotransferase
R00673 19 L-Tryotophan indole-lyase (deaminating)
R00674 19 L-Serine hydro-lyase (adding indoleglycerol-phosphate)
R00675 19 L-Tryptophan:NAD+ oxidoreductase (deaminating)
R00676 19 L-Tryptophan:NADP+ oxidoreductase (deaminating)
R00677 19 L-Tryptophan:oxygen oxidoreductase (deaminating)
R00678 19 L-tryptophan:oxygen 2,3-oxidoreductase (decyclizing)
R00679 19 L-Tryptophan:oxygen 2-oxidoreductase(decarboxylating)
R00681 19 L-Tryptophan:oxygen 2'-oxidoreductase (side-chain-cleaving)
R00682 19 L-Tryptophanamide amidohydrolase
R00684 19 L-Tryptophan:2-oxoglutarate aminotransferase
R00685 19 L-Tryptophan decarboxy-lyase
R00937 19 5,6,7,8-Tetrahydrofolate:NAD+ oxidoreductase
R00940 19 5,6,7,8-Tetrahydrofolate:NADP+ oxidoreductase
R00942 19 Tetrahydrofolate:L-glutamate gamma-ligase (ADP-forming)
R00943 19 Formate:tetrahydrofolate ligase (ADP-forming)
R00945 19 5,10-Methylenetetrahydrofolate:glycine hydroxymethyltransferase
R00962 19 ITP:cytidine 5'-phosphotransferase
R00974 19 Cytosine aminohydrolase
R01020 19 
R01166 19 Nalpha-(beta-alanyl)-L-histidine hydrolase
R01376 19 L-Tryptophan:phenylpyruvate aminotransferase
R01548 19 dATP:cytidine 5'-phosphotransferase
R01612 19 
R01613 19 Malonyl-CoA:4-Coumaroyl-CoA malonyltransferase(cyclizing)
R01614 19 Malonyl-CoA:4-coumaroyl-CoA malonyltransferase (cyclizing)
R01615 19 4-Hydroxycinnamyl aldehyde:NADP+ oxidoreductase (CoA-cinnamoylating)
R01617 19 4-Coumaroyl-CoA:agmatine N4-coumaroyltransferase
R01645 19 4-hydroxy-2-oxo-heptandioate succinate semialdehyde-lyase
R01647 19 
R01657 19 Dimethylallyl-diphosphate:L-tryptophan dimethylallyltransferase
R01814 19 L-Tryptophan,tetrahydrobiopterin:oxygen oxidoreductase(5-hydroxylating)
R01878 19 Cytidine aminohydrolase
R01943 19 3,4-Dihydroxy-trans-cinnamate:CoA ligase (AMP-forming)
R01980 19 ATP:D-galacturonate 1-phosphotransferase
R01992 19 alpha-Aminobutyryl histidine hydrolase
R02091 19 dGTP:cytidine 5'-phosphotransferase
R02137 19 Cytidine ribohydrolase
R02150 19 1H-Imidazole-4-ethanamine:oxygen oxidoreductase (deaminating)(copper-containing)
R02152 19 
R02153 19 L-Glutamate:histamine ligase
R02154 19 L-Glutamate:histamine ligase
R02201 19 L-Pipecolate:NAD+ 2-oxidoreductase
R02203 19 L-Pipecolate:NADP+ 2-oxidoreductase
R02274 19 5-Aminopentanoate:2-oxoglutarate aminotransferase
R02276 19 5-Acetamidopentanoate amidohydrolase
R02296 19 Cytidine:orthophosphate alpha-D-ribosyltransferase
R02338 19 Indole:oxygen 2,3-oxidoreductase (decyclizing)
R02339 19 
R02371 19 dCTP:cytidine 5'-phosphotransferase
R02372 19 dUTP:cytidine 5'-phosphotransferase
R02416 19 4-Coumaroyl-CoA:shikimate O-(hydroxycinnamoyl)transferase
R02493 19 ATP:pyridoxal 5'-phosphotransferase
R02505 19 Malonyl-CoA:cinnamoyl-CoA malonyltransferase (cyclizing)
R02506 19 cinnamaldehyde:NADP+ oxidoreductase (CoA-cinnamoylating)
R02535 19 3,4-Dihydroxyphenetylamine,ascorbate:oxygen oxidoreductase(beta-hydroxylating)
R02558 19 (R)-Prunasin beta-D-glucohydrolase
R02576 19 Phenylacetyl-CoA:L-glutamine alpha-N-phenylacetyltransferase
R02729 19 5-Formiminotetrahydrofolate:glycine N-formiminotransferase
R02783 19 UDP-N-acetylmuramoyl-L-alanine:D-glutamate ligase(ADP-forming)
R02817 19 Serine-phosphoethanolamine ethanolaminephosphohydrolase
R02914 19 4,5-Dihydro-4-oxo-5-imidazolepropanoate hydro-lyase
R02992 19 4-Pyridoxolactone lactonohydrolase
R02993 19 
R03079 19 
R03349 19 L-erythro-3,5-diaminohexanoate:NAD+ oxidoreductase (deaminating)
R03365 19 3,4-Dihydroxy-trans-cinnamate:oxygen 3,4-oxidoreductase(decyclizing)
R03367 19 
R03373 19 4-Hydroxyphenyllactate:NAD+ oxidoreductase
R03391 19 CDP-4-dehydro-3,6-dideoxy-D-glucose:NAD+ 3-oxydoreductase
R03392 19 CDP-4-dehydro-3,6-dideoxy-D-glucose:NADP+ 3-oxydoreductase
R03689 19 
R03690 19 
R03709 19 3-(2-Hydroxyphenyl)propanoate:NAD+ oxidoreductase
R03710 19 UDPglucose:trans-2-hydroxycinnamate O-beta-D-glucosyltransferase
R03765 19 
R03777 19 Octanoyl-CoA:oxygen 2-oxidoreductase
R03778 19 Octanoyl-CoA:acetyl-CoA C-acyltransferase
R04069 19 
R04084 19 3,4-Dihydroxyphenylacetaldehyde hydro-lyase (adding dopamine)
R04142 19 
R04174 19 6-Acetamido-2-oxohexanoate amidohydrolase
R04185 19 (S)-3-(Imidazol-5-yl)lactate:NAD+ oxidoreductase
R04186 19 (S)-3-(Imidazol-5-yl)lactate:NADP+ oxidoreductase
R04300 19 4-(2-Aminoethyl)-1,2-benzenediol:oxygenoxidoreductase(deaminating)(flavin-containing)
R04305 19 4-Hydroxyphenylacetaldehyde hydro-lyase (adding dopamine)
R04325 19 10-Formyltetrahydrofolate:5'-phosphoribosylglycinamideformyltransferase
R04357 19 citrate:N6-acetyl-N6-hydroxy-L-lysine ligase (ADP-forming)
R04409 19 1-O-trans-Cinnamoyl-beta-D-glucopyranose:alcoholO-cinnamoyltransferase
R04410 19 1-O-trans-Cinnamoyl-beta-D-glucopyranose:alcoholO-cinnamoyltransferase
R04560 19 10-Formyltetrahydrofolate:5'-phosphoribosyl-5-amino-4-imidazolecarboxamide formyltransferase
R04598 19 3,4-Dihydroxy-L-phenylalanine:oxygen 4,5-oxidoreductase(recyclizing)
R04599 19 3,4-Dihydroxy-L-phenylalanine:oxygen 4,5-oxidoreductase(recyclizing)
R04600 19 3,4-Dihydroxy-L-phenylalanine:oxygen 2,3-oxidoreductase(recyclizing)
R04601 19 3,4-Dihydroxy-L-phenylalanine:oxygen 2,3-oxidoreductase(recyclizing)
R04687 19 2,5-Diaminohexanoate:NAD+ oxidoreductase (deaminating)
R04688 19 2,5-Diaminohexanoate:NADP+ oxidoreductase (deaminating)
R04786 19 
R04874 19 
R04876 19 
R05061 19 1-O-trans-Cinnamoyl-beta-D-glucopyranose:alcoholO-cinnamoyltransferase
R05067 19 
R05317 19 L-Tryptophan:oxygen alpha,beta-oxidoreductase
R05454 19 
R05469 19 
R05637 19 2-Phospho-4-(cytidine 5'-diphospho)-2-C-methyl-D-erythritolCMP-lyase (cyclizing)
R05640 19 Lanosterol,NADPH:oxygen oxidoreductase (14-methyl cleaving)
R05841 19 
R06291 19 ent-kaur-16-ene,NADPH:oxygen oxidoreductase (hydroxylating)
R06367 19 perillic acid:CoA ligase (ADP-forming)
R06368 19 perillic acid:CoA ligase (AMP-forming)
R06381 19 
R06400 19 (1S,4R)-1-hydroxy-2-oxolimonene, NADPH:oxygen oxidoreductase
R06501 19 
R06741 19 
R06782 19 3-phenylpropanoate,NADH:oxygen oxidoreductase (2,3-hydroxylating)
R06785 19 
R06858 19 
R07190 19 L-tyrosine,NADPH:oxygen oxidoreductase (N-hydroxylating)
R07213 19 L-tryptophan,tetrahydrobiopterin:oxygenoxidoreductase(5-hydroxylating)
R07254 19 malonyl-CoA:4-coumaroyl-CoA malonyltransferase (cyclizing, reducing)
R07262 19 
R07403 19 
R00069 20 
R00941 20 10-formyltetrahydrofolate:NADP+ oxidoreductase
R00944 20 10-Formyltetrahydrofolate amidohydrolase
R01019 20 
R01146 20 
R01218 20 5,10-methylenetetrahydrofolate:NAD+ oxidoreductase
R01220 20 5,10-methylenetetrahydrofolate:NADP+ oxidoreductase
R01221 20 glycine synthase
R01222 20 5-Methyltetrahyfrofolate:(acceptor) oxidoreductase
R01224 20 5-Methyltetrahyfrofolate:(acceptor) oxidoreductase
R01225 20 5,10-Methylenetetrahydrofolate:D-alanine 2-hydroxymethyltransferase
R01226 20 5,10-Methylenetetrahydrofolate:3-methyl-2-oxobutanoatehydroxymethyltransferase
R01653 20 
R01654 20 10-Formyltetrahydrofolate:L-glutamate ligase (ADP-forming)
R01655 20 5,10-Methenyltetrahydrofolate 5-hydrolase(decyclizing)
R01669 20 5,10-Methylenetetrahydrofolate:deoxycytidylate5'-hydroxymethyltransferase
R01670 20 5,10-Methylenetetrahydrofolate:dCMP C-methyltransferase
R01873 20 Quinate:pyrroloquinoline-quinone 5-oxidoreductase
R01941 20 3,4-Dihydroxyphenylacetaldehyde:NADP+ oxidoreductase(CoA-cinnamoylating)
R01944 20 Caffeoyl-CoA:putrescine N-(3,4-dihydroxycinnamoyl)transferase
R01945 20 Caffeoyl-CoA:quinate O-(hydroxycinnamoyl)transferase
R01946 20 Caffeoyl-CoA:isocitrate 3-O-(3,4-dihydroxycinnamoyl)transferase
R01959 20 N-Formyl-L-kynurenine amidohydrolase
R01971 20 Indolelactate:NAD+ oxidoreductase
R01974 20 Indol-3-yl-pyruvate carboxy-lyase
R02101 20 5,10-Methylenetetrahydrofolate:dUMP C-methyltransferase
R02173 20 Tryptamine:oxygen oxidoreductase(deaminating)(flavin-containing)
R02287 20 5-Formiminotetrahydrofolate:L-glutamate N-formiminotransferase
R02288 20 4-imidazolone-5-propanoate amidohydrolase
R02401 20 glutarate-semialdehyde:NAD+ oxidoreductase
R02415 20 Shikimate:pyrroloquinoline-quinone 5-oxidoreductase
R02532 20 4-[(1R)-2-Amino-1-hydroxyethyl]-1,2-benzenediol:oxygenoxidoreductase(deaminating)(flavin-containing)
R02700 20 5-Hydroxy-L-tryptophan:2-oxoglutarate aminotransferase
R02701 20 5-Hydroxy-L-tryptophan decarboxy-lyase
R02702 20 5-hydroxy-L-tryptophan:oxygen 2,3-dioxygenase (indole-decyclizing)
R02785 20 UDP-N-acetylmuramoyl-L-alanyl-D-glutamate:L-lysine ligase(ADP-forming)
R02786 20 UDP-N-acetylmuramoyl-L-alanyl-D-glutamate:L-lysine ligase(ADP-forming)
R02788 20 UDP-N-acetylmuramoyl-L-alanyl-D-glutamate:meso-2,6-diaminoheptanedioate ligase (ADP-forming)
R02985 20 
R03054 20 cinnamyl-alcohol:NADP+ oxidoreductase
R03096 20 Indole-3-acetamide amidohydrolase
R03369 20 3-(2-hydroxyphenyl)propanoate,NADH2:oxygenoxidoreductase(3-hydroxylating)
R03374 20 Caffeoyl-CoA:3-(3,4-dihydroxyphenyl)lactate 2'-O-caffeoyltransferase
R03574 20 UDPglucose:5,7,3',4'-tetrahydroxyflavone7-O-beta-D-glucosyltransferase
R03936 20 Formylkynurenine hydrolase
R04004 20 4-Coumaryl alcohol:NADP+ oxidoreductase
R04045 20 
R04065 20 Imidazole acetaldehyde:NAD+ oxidoreductase
R04066 20 imidazole-4-acetate,NADH:oxygen oxidoreductase (5-hydroxylating)
R04068 20 Imidazole-4-acetate:5-phosphoribosyl-diphosphate ligase (ADP- andpyrophosphate- forming)
R04265 20 
R04282 20 
R04306 20 
R04668 20 
R04669 20 
R04686 20 
R04743 20 (S)-Hydroxydecanoyl-CoA:NAD+ oxidoreductase
R04787 20 
R04804 20 delta8,24-Cholestadien-3beta-ol delta7-delta8-isomerase
R05128 20 
R05129 20 
R05198 20 
R05639 20 4,4-dimethyl-5a-cholesta-8,24-dien-3b-ol:NADP+ D14-oxidoreductase
R05728 20 4-hydroxyphenylacetaldehyde oxime, NADPH2:oxygen oxidoreductase
R05729 20 alkene,NADH:oxygen oxidoreductase
R05730 20 alkene,NADH:oxygen oxidoreductase
R06048 20 
R06292 20 ent-Kaur-16-ene,NADPH:oxygen oxidoreductase (hydroxylating)
R06369 20 2-hydroxy-4-isopropenylcyclohexane-1-carboxyl-CoA hydro-lyase
R06512 20 
R06537 20 flavonoid,NADPH:oxygen oxidoreductase (3'-hydroxylating)
R06556 20 flavanone lyase (decyclizing)
R06559 20 flavanone,NADPH:oxygen oxidoreductase
R06613 20 5,10-methylenetetrahydrofolate,FADH2:dUMP C-methyltransferase
R06784 20 
R06788 20 
R06792 20 apigenin,NADPH:oxygen oxidoreductase (isoflavanone-forming)
R07168 20 5-methyltetrahydrofolate:NAD+ oxidoreductase
R07194 20 alkene,NADH:oxygen oxidoreductase
R07224 20 2',4,4',6'-tetrahydroxychalcone:oxygen oxidoreductase
R07353 20 6-(2-Amino-2-carboxyethyl)-7,8-dioxo-7,8-dihydroquinoline-2,4-dicarboxylate:oxygen oxidoreductase (cyclizing)
R07421 20 
R00140 21 
R00983 21 2,3-Dihydroxyindole:oxygen 2,3-oxidoreductase (decyclizing)
R00987 21 L-Kynurenine hydrolase
R00988 21 N-Formylanthranilate amidohydrolase
R01568 21 ADP:thymidine 5'-phosphotransferase
R01569 21 Thymidylate 5'-phosphohydrolase
R01571 21 ATP:thymidine 5'-phosphotransferase
R01956 21 L-Kynurenine:2-oxoglutarate aminotransferase
R01957 21 L-Kynurenine:glyoxylote aminotransferase (cyclizing)
R01960 21 L-Kynurenine,NADPH:oxygen oxidoreductase (3-hydroxylating)
R02094 21 ATP:dTMP phosphotransferase
R02285 21 N-Formimino-L-glutamate formiminohydrolase
R02286 21 N-Formimino-L-glutamate iminohydrolase
R02300 21 S-Aminomethyldihydrolipoylprotein:(6S)-tetrahydrofolateaminomethyltransferase (ammonia-forming)
R02301 21 5-Formyltetrahydrofolate cyclo-ligase (ADP-forming)
R02302 21 5-Formiminotetrahydrofolate ammonia-lyase (cyclizing)
R02402 21 Glutarate:CoA ligase (ADP-forming)
R02678 21 Indole-3-acetaldehyde:NAD+ oxidoreductase
R02679 21 indole-3-ethanol:NAD+ oxidoreductase
R02680 21 indole-3-ethanol:NADP+ oxidoreductase
R02681 21 indole-3-acetaldehyde:oxygen oxidoreductase
R02708 21 4-hydroxyphenylacetonitrile,NADPH:oxygen oxidoreductase(2-hydroxylating)
R02709 21 UDPglucose:4-hydroxymandelonitrile glucosyltransferase
R02908 21 5-Hydroxytryptamine:oxygenoxidoreductase(deaminating)(flavin-containing)
R02909 21 5-hydroxytryptamine:oxygen 2,3-dioxygenase (indole-decyclizing)
R02911 21 Acetyl-CoA:aralkylamine N-acetyltransferase
R02997 21 Chlorogenate hydroloase
R03189 21 5-Formyltetrahydrofolate:L-glutamate N-formiminotransferase
R03588 21 UDPglucose:5,7,3',4'-tetrahydroxyflavone7-O-beta-D-glucosyltransferase
R03589 21 UDPglucuronate:luteolin 7-O-glucuronosyltransferase
R03590 21 flavanone,2-oxoglutarate:oxygen oxidoreductase (dehydrating)
R03640 21 Eriodictyol,2-oxoglutarate:oxygen oxidoreductase (3-hydroxylating)
R03811 21 
R04005 21 UDPglucose:coniferyl-alcohol 4'-beta-D-glucosyltransferase
R04007 21 Donor:hydrogen-peroxide oxidoreductase
R04214 21 
R04235 21 ATP:5-methyldeoxycytidine-5'-phosphate phosphotransferase
R04266 21 CDP-3,6-dideoxy-D-glucose 2-epimerase
R04326 21 
R04329 21 
R04376 21 
R04479 21 
R04526 21 UDP-apiose:apigenin 7-O-beta-D-glucoside2''-O-beta-D-apiofuranosyltransferase
R04572 21 UDP-N-acetylmuramoyl-L-alanyl-D-glutamyl-L-lysine:alanyl-D-alanineligase (ADP-forming)
R04573 21 UDP-N-acetylmuramoyl-L-alanyl-D-glutamyl-L-lysine:alanyl-D-alanineligase (ADP-forming)
R04617 21 UDP-N-acetylmuramoyl-L-alanyl-D-glutamyl-meso-2,6-diaminoheptanedioate:D-alanyl-D-alanine ligase(ADP-forming)
R04671 21 4alpha-Methylcholesta-8-en-3beta-ol delta7-delta8-isomerase
R04744 21 (S)-Hydroxydecanoyl-CoA hydro-lyase
R04798 21 
R04879 21 
R04880 21 3,4-Dihydroxyphenylethyleneglycol:NAD+ oxidoreductase
R04882 21 3,4-Dihydroxymandelaldehyde:NAD+ oxidoreductase
R04883 21 3,4-Dihydroxymandelaldehyde:NADP+ oxidoreductase
R04901 21 (2S)-flavan-4-ol:NADP+ 4-oxidoreductase
R04902 21 flavanone,NADPH:oxygen oxidoreductase
R04911 21 Aryl-formylamine amidohydrolase
R04915 21 Quinoline-3,4-diol 2,4-dioxygenase (carbon monoxide-forming)
R04998 21 beta-D-Glucosyl-2-coumarinate glucohydrolase
R05130 21 
R05703 21 lanosterol D24-reductase
R05719 21 3-hydroxy-1H-quinolin-4-one 2,4-dioxygenase (CO-forming)
R06293 21 ent-Kaur-16-ene,NADPH:oxygen oxidoreductase (hydroxylating)
R06554 21 
R06571 21 cinnamyl-alcohol:NADP+ oxidoreductase
R06789 21 
R06793 21 2,7,4'-trihydroxyisoflavanone hydro-lyase
R06821 21 malonyl-CoA:isoflavone-7-O-beta-D-glucoside 6''-O-malonyltransferase
R06826 21 UDP-L-rhamnose:apigenin 7-O-beta-D-glucoside2''-O-beta-L-rhamnosyltransferase
R07198 21 liquiritigenin,NADPH:oxygen oxidoreductase (licodione-forming)
R07225 21 2',3,4,4',6'-pentahydroxychalcone:oxygen oxidoreductase
R07422 21 
R00139 22 
R00524 22 Formamide amidohydrolase
R00525 22 N-Formyl-L-glutamate amidohydrolase
R01567 22 ATP:thymidine 5'-phosphotransferase
R01570 22 Thymidine:orthophosphate deoxyribosyltransferase
R02092 22 dTDP diphosphohydrolase
R02093 22 ATP:nucleoside-diphosphate phosphatransferase
R02160 22 dihydroflavonol,2-oxoglutarate:oxygen oxidoreductase
R02668 22 3-Hydroxy-L-kynurenine hydrolase
R02932 22 UDPglucose:isoflavone 7-O-beta-D-glucosyltransferase
R03188 22 N-Formimino-L-aspartate iminohydrolase
R03310 22 5alpha-cholest-7-en-3beta-ol, NADH:oxygen 5-oxidoreductase
R03353 22 5alpha-Cholest-7-en-3beta-ol delta7-delta8-isomerase
R03445 22 
R03636 22 Leucocyanidin:NADP+ 4-oxidoreductase
R03637 22 taxifolin,NADH:oxygen oxidoreductase (8-hydroxylating)
R03638 22 taxifolin,NADPH:oxygen oxidoreductase (8-hydroxylating)
R03639 22 flavanone,NADPH:oxygen oxidoreductase
R04006 22 4-Hydroxycinnamyl alcohol 4-D-glucoside beta-D-glucosidase
R04171 22 3-Hydroxy-L-kynurenine:2-oxoglutarate aminotransferase
R04172 22 
R04328 22 
R04611 22 
R04618 22 Malonyl-CoA:isoflavone-7-O-beta-D-glucoside 6''-O-malonyltransferase
R04753 22 trans-Dec-2-enoyl-CoA reductase
R04903 22 5-Hydroxyindoleacetaldehyde:NAD+ oxidoreductase
R04904 22 5-Hydroxyindoleacetaldehyde:oxygen oxidoreductase
R04909 22 5-Hydroxykynurenamine decarboxy-lyase
R04999 22 
R05039 22 Pentahydroxyflavanone,2-oxoglutarate:oxygen oxidoreductase(3-hydroxylating)
R05154 22 quinolin-4(1H)-one,NADH:oxygen oxidoreductase (3-oxygenating)
R06294 22 ent-Kaur-16-en-19-oate,NADPH:oxygen oxidoreductase (hydroxylating)
R06551 22 flavanone,2-oxoglutarate:oxygen oxidoreductase (dehydrating)
R06606 22 formononetin,NADPH:oxygen oxidoreductase (2'-hydroxylating)
R06607 22 formononetin,NADPH:oxygen oxidoreductase (2'-hydroxylating)
R06827 22 UDP-glucuronate:luteolin-7-O-beta-D-glucuronide2''-O-glucuronosyltransferase
R06829 22 UDP-L-rhamnose:flavanone-7-O-glucoside2''-O-beta-L-rhamnosyltransferase
R06960 22 
R07215 22 5alpha-cholest-7-en-3beta-ol, NADPH:oxygen 5-oxidoreductase
R07317 22 2,7,4'-trihydroxyisoflavanone hydro-lyase
R07423 22 
R00526 23 N-Formyl-L-aspartate amidohydrolase
R01411 23 5-Methylcytosine aminohydrolase
R01412 23 Thymine,2-oxoglutarate:oxygen oxidoreductase (7-hydroxylating)
R01414 23 5,6-Dihydrothymine:NAD+ oxidoreductase
R01415 23 5,6-Dihydrothymine:NADP+ oxidoreductase
R01451 23 Cholesterol:NAD+ delta7-oxidoreductase
R01456 23 Cholesterol:NADP+ delta7-oxidoreductase
R02095 23 dTTP nucleotidohydrolase
R02096 23 dTTP:cytidine 5'-phosphotransferase
R02097 23 dTTP:uridine 5'-phosphotransferase
R02156 23 quercetin:oxygen 2,3-oxidoreductase (decyclizing)
R02158 23 UDPglucose:flavonol 3-O-D-glucosyltransferase
R02328 23 dTTP:alpha-D-glucose-1-phosphate thymidylyltransferase
R02329 23 dTTP:alpha-D-galactose-1-phosphate thymidylyltransferase
R02436 23 Quercitrin 3-L-rhamnohydrolase
R03311 23 
R03439 23 kynurenate:oxygen oxidoreductase (hydroxylating)
R03440 23 kynurenate:oxygen oxidoreductase (hydroxylating)
R03954 23 
R03962 23 2'-hydroxydihydrodaidzein:NADP+ 2-oxidoreductase
R04742 23 Decanoyl-CoA:acetyl-CoA C-acyltransferase
R04754 23 Decanoyl-CoA:(acceptor) 2,3-oxidoreductase
R04907 23 3-Hydroxykynurenamine:oxygenoxidoreductase(deaminating)(flavin-containing)
R04908 23 5-Hydroxykynurenamine:oxygenoxidoreductase(deaminating)(flavin-containing)
R05036 23 leucocyanidin,2-oxoglutarate:oxygen oxidoreductase
R05038 23 Leucodelphinidin:NADP+ 4-oxidoreductase
R05723 23 leucocyanidin,2-oxoglutarate:oxygen oxidoreductase
R06295 23 ent-Kaur-16-en-19-oate,NADPH:oxygen oxidoreductase (hydroxylating)
R06296 23 ent-Kaur-16-en-19-oate,NADPH:oxygen oxidoreductase (hydroxylating)
R06532 23 (2R,3S)-catechin:NADP+ 4-oxidoreductase
R06539 23 dihydroflavonol,2-oxoglutarate:oxygen oxidoreductase
R06810 23 UDP-glucose:flavonol 7-O-beta-D-glucosyltransferase
R06828 23 UDP-glucuronate:luteolin-7-O-beta-D-diglucuronide4'-O-glucuronosyltransferase
R06961 23 
R07366 23 leucocyanidin,2-oxoglutarate:oxygen oxidoreductase
R07426 23 
R01452 24 
R01453 24 
R01454 24 Cholesterol:oxygen oxidoreductase (side-chain-cleaving)
R01459 24 Cholesterol:oxygen oxidoreductase
R01460 24 Cholesteryl-beta-D-glucoside glucohydrolase
R01463 24 Cholesterol,NADPH:oxygen oxidoreductase (7alpha-hydroxylating)
R02723 24 
R02771 24 dTDPglucose 4,6-hydro-lyase
R02983 24 
R02984 24 dTDPglucose 4-epimerase
R03055 24 5,6-Dihydrothymine amidohydrolase
R03251 24 7,8-dihydro-7,8-dihydroxykynurenate:NAD+ oxidoreductase
R03826 24 dTDP-D-galactose:NAD+ 6-oxidoreductase
R04741 24 (S)-3-Hydroxydodecanoyl-CoA:NAD+ oxidoreductase
R04900 24 UDP-L-rhamnose:flavonol-3-O-D-glucoside L-rhamnosyltransferase
R05037 24 leucocyanidin,2-oxoglutarate:oxygen oxidoreductase
R06297 24 ent-Kaur-16-en-19-oate,NADPH:oxygen oxidoreductase (hydroxylating)
R06513 24 
R06533 24 (2R,3S)-catechin:NADP+ 4-oxidoreductase
R06535 24 UDP-glucose:flavonol 3-O-D-glucosyltransferase
R06542 24 flavan-3-ol:NADP+ oxidoreductase
R06797 24 malonyl-CoA:flavonol-3-O-beta-D-glucoside 6''-O-malonyltransferase
R06812 24 UDP-glucose:flavonol-3-O-glucoside 2''-O-beta-D-glucosyltransferase
R06814 24 UDP-D-xylose:flavonol-3-O-glycoside 2''-O-beta-D-xylosyltransferase
R06962 24 
R07150 24 dTDP-D-galactose:NADP+ 6-oxidoreductase
R07207 24 cholesterol,NADPH:oxygen oxidoreductase (24-hydroxylating)
R02609 25 5beta-Cholestan-3-one:NADP+ 4,5-oxidoreductase
R02610 25 5alpha-cholestan-3-one:NADP+ delta7-oxidoreductase
R02772 25 dTDP-4-acetamido-4,6-dideoxy-D-glucose:2-oxoglutarateaminotransferase
R02773 25 dTDP-4-amino-4,6-dideoxy-D-glucose:2-oxoglutarate aminotransferase
R02774 25 dTDP-4-dehydro-6-deoxy-D-glucose 3,5-epimerase
R03252 25 7,8-Dihydroxykynurenate:oxygen 8,8a-oxidoreductase (decyclizing)
R03253 25 7,8-Dihydroxykynurenate:oxygen 8,8a-oxidoreductase (decyclizing)
R04170 25 (S)-3-Hydroxydodecanoyl-CoA hydro-lyase
R04263 25 cholest-5-ene-3beta,7alpha-diol:NAD+ 3-oxidoreductase
R04264 25 Cholest-5-ene-3beta,7alpha-diol:NAD+ 3-oxidoreductase
R04666 25 3-Ureidoisobutyrate amidohydrolase
R04792 25 
R04793 25 
R04853 25 20alpha-Hydroxycholesterol,hydrogen-donor:oxygen oxidoreductase(17-alpha-hydroxylating)
R04854 25 20alpha-Hydroxycholesterol:oxygen oxidoreductase(side-chain-cleaving)
R04855 25 22beta-Hydroxycholesterol:oxygen oxidoreductase(side-chain-cleaving)
R05517 25 
R05518 25 
R05687 25 dTDP-4-keto-6-Deoxyglucose reductase
R06322 25 (gibberellin-44),2-oxoglutarate:oxygen oxidoreductase
R06424 25 
R06428 25 
R06437 25 
R06514 25 
R06536 25 UDP-glucose:flavonol 3-O-D-glucosyltransferase
R06543 25 flavan-3-ol:NADP+ oxidoreductase
R06544 25 
R06811 25 UDP-D-xylose:flavonol-3-O-glycoside 2''-O-beta-D-xylosyltransferase
R06813 25 UDP-glucose:flavonol-3-O-beta-D-glucosyl-(1->2)-beta-D-glucoside2'''-O-beta-D-glucosyltransferase
R06817 25 malonyl-CoA:anthocyanidin-3-O-beta-D-glucoside6''-O-malonyltransferase
R06818 25 
R06964 25 
R07208 25 (24S)-cholest-5-ene-3beta,24-diol,NADPH:oxygenoxidoreductase(7alpha-hydroxylating)
R02776 26 dTDP-6-deoxy-L-talose:NADP+ 4-oxidoreductase
R02777 26 dTDP-6-deoxy-L-mannose:NADP+ 4-oxidoreductase
R03856 26 trans-Dodec-2-enoyl-CoA reductase
R04100 26 3-cis-Dodecenoyl-CoA delta3-cis-delta2-trans-isomerase
R04676 26 17alpha,20alpha-Dihydroxycholesterol:oxygen oxidoreductase(side-chain-cleaving)
R04817 26 7alpha-Hydroxy-5beta-cholestan-3-one:(acceptor)delta4-oxidoreductase
R04826 26 7alpha-hydroxycholest-4-en-3-one,NADPH:oxygenoxidoreductase(12alpha-hydroxylating)
R04910 26 
R05526 26 
R06323 26 (gibberellin-44),2-oxoglutarate:oxygen oxidoreductase
R06423 26 
R06429 26 
R06430 26 
R06438 26 
R06440 26 
R06443 26 
R06550 26 
R06631 26 
R06819 26 UDP-glucose:cyanidin 3-O-rutinoside 5-O-beta-D-glucosyltransferase
R03327 27 17alpha-Hydroxypregnenolone:NAD+ 3-oxidoreductase
R03328 27 17alpha-Hydroxypregnenolone:NADP+ 3-oxidoreductase
R03403 27 3beta-Hydroxyandrost-5-en-17-one acetaldehyde-lyase
R03735 27 (2S,3S)-2-Hydroxytridecane-1,2,3-tricarboxylate oxaloacetate-lyase(CoA-acylating)
R03857 27 Lauroyl-CoA:(acceptor) 2,3-oxidoreductase
R03858 27 Lauroyl-CoA:acetyl-CoA C-acyltransferase
R03859 27 3-Hydroxytetradecane-1,3,4-tricarboxylate 2-oxoglutarate-lyase(CoA-acylating)
R04675 27 17alpha-Hydroxypregnenolone,hydrogen-donor:oxygen oxidoreductase(21-hydroxylating)
R04818 27 3alpha,7alpha-Dihydroxy-5beta-cholestane:NAD+ oxidoreductase(B-specific)
R04819 27 3alpha,7alpha-Dihydroxy-5beta-cholestane:NADP+ oxidoreductase(B-specific)
R04823 27 7alpha,12alpha-Dihydroxy-5beta-cholestan-3-one:(acceptor)delta4-oxidoreductase
R04918 27 
R05516 27 
R05527 27 
R06335 27 
R06431 27 
R06433 27 
R06441 27 
R06446 27 
R01837 28 3beta-Hydroxyandrost-5-en-17-one:NAD+ 3-oxidoreductase
R01839 28 3beta-Hydroxyandrost-5-en-17-one:NADP+ 3-oxidoreductase
R01841 28 17alpha-Hydroxyprogesterone acetaldehyde-lyase
R03324 28 17alpha,20alpha-Dihydroxypregn-4-en-3-one:NAD+ 20-oxidoreductase
R03325 28 17alpha,20alpha-Dihydroxypregn-4-en-3-one:NADP+ 20-oxidoreductase
R03329 28 Steroid,reduced-adrenal-ferredoxin:oxygen oxidoreductase(11-hydroxylating)
R03406 28 Androst-5-ene-3beta,17beta-diol:NAD+ oxidoreductase
R03407 28 Androst-5-ene-3beta,17beta-diol:NADP+ oxidoreductase
R03408 28 
R04739 28 (S)-3-Hydroxytetradecanoyl-CoA:NAD+ oxidoreductase
R04806 28 5beta-cholestane-3alpha,7alpha-diol,NADPH:oxygen oxidoreductase(26-hydroxylating)
R04824 28 3alpha,7alpha,12alpha-Trihydroxy-5beta-cholestane:NAD+oxidoreductase (B-specific)
R04825 28 3alpha,7alpha,12alpha-Trihydroxy-5beta-cholestane:NADP+oxidoreductase (B-specific)
R04849 28 11-Deoxycortisol delta5-delat4-isomerase
R04850 28 17alpha,21-Dihydroxypregnenolone:oxygen oxidoreductase(11-hydroxylating)
R04851 28 11-Deoxycortisol delta5-delat4-isomerase
R04916 28 
R04917 28 
R06434 28 
R07204 28 5beta-cholestane-3alpha,7alpha-diol,NADPH:oxygenoxidoreductase(12alpha-hydroxylating)
R00356 29 
R01836 29 Testosterone:NAD+ oxidoreductase
R01838 29 Testosterone:NADP+ 17-oxidoreductase
R01840 29 
R02499 29 Testosterone delta5-delat4-isomerase
R02500 29 Testosterone delta5-delat4-isomerase
R02840 29 Cortisol delta5-delat4-isomerase
R02842 29 Cortisol delta5-delat4-isomerase
R04678 29 16alpha-Hydroxyandrost-4-ene-3,17-dione delta5-delat4-isomerase
R04680 29 16alpha-Hydroxyandrost-4-ene-3,17-dione delta5-delat4-isomerase
R04740 29 (S)-3-Hydroxytetradecanoyl-CoA hydro-lyase
R04805 29 
R04807 29 5beta-Cholestane-3alpha,7alpha,12alpha-triol,NADPH:oxygenoxidoreductase (26-hydroxylating)
R02501 30 
R02502 30 UDPglucuronate beta-D-glucuronosyltransferase(acceptor-unspecific)
R02834 30 Cortisol:NAD+ 11-oxidoreductase
R02836 30 Cortisol:NADP+ 11-oxidoreductase
R02837 30 Acetyl-CoA:cortisol O-acetyltransferase
R02841 30 11beta,17alpha,21-Trihydroxy-5beta-pregnane-3,20-dione:NADP+delta4-oxidoreductase
R03507 30 5beta-Cholestane-3alpha,7alpha,12alpha,26-tetraol:NAD+26-oxidoreductase
R03989 30 trans-Tetradec-2-enoyl-CoA reductase
R04506 30 3alpha,7alpha-Dihydroxy-5beta-cholestan-26-al:NAD+ oxidoreductase
R04759 30 
R02351 31 
R02892 31 4,5alpha-dihydrocortisone:NADP+ delta4-oxidoreductase
R02893 31 17alpha,21-dihydroxy-5beta-pregnane-3,11,20-trione:NADP+delta4-oxidoreductase
R03506 31 3alpha,7alpha,12alpha-Trihydroxy-5beta-cholestan-26-al:NAD+26-oxidoreductase
R03990 31 Tetradecanoyl-CoA:(acceptor) 2,3-oxidoreductase
R03991 31 myristoyl-CoA:acetylCoA C-myristoyltransferase
R04507 31 3alpha,7alpha-Dihydroxy-5beta-cholestanate:CoA ligase (AMP-forming)
R04761 31 
R04832 31 Urocortisol:NAD+ oxidoreductase (B-specific)
R04833 31 Urocortisol:NADP+ oxidoreductase (B-specific)
R05321 31 n-tetradecanoyl-CoA, NADPH2:O2 oxidoreductase [11-(E) desaturating]
R05322 31 n-tetradecanoyl-CoA, NADH:O2 oxidoreductase [11-(Z) desaturating]
R07216 31 n-tetradecanoyl-CoA,NADPH:O2 oxidoreductase [11-(E) desaturating]
R07217 31 n-tetradecanoyl-CoA,NADPH:O2 oxidoreductase [11-(Z) desaturating]
R02347 32 Estradiol-17alpha:NAD+ 17-oxidoreductase
R02349 32 Estradiol-17alpha:NADP+ 16-oxidoreductase
R02352 32 Estradiol-17beta:NAD+ 17-oxidoreductase
R02353 32 Estradiol-17beta:NADP+ 17-oxidoreductase
R02354 32 
R02355 32 
R02356 32 
R02358 32 UDPglucuronate beta-D-glucuronosyltransferase(acceptor-unspecific)
R03087 32 
R04547 32 
R04580 32 3alpha,7alpha,12alpha-Trihydroxy-5beta-cholestanate:CoA ligase(AMP-forming)
R04737 32 (S)-3-Hydroxyhexadecanoyl-CoA:NAD+ oxidoreductase
R04829 32 Urocortisone:NAD+ oxidoreductase (B-specific)
R04830 32 Urocortisone:NADP+ oxidoreductase (B-specific)
R04834 32 Cortol:NAD+ oxidoreductase
R03088 33 
R03089 33 
R03090 33 
R03091 33 UDPglucuronate beta-D-glucuronosyltransferase(acceptor-unspecific)
R04592 33 
R04681 33 Estriol:NAD+ 17-oxidoreductase
R04682 33 Estriol:NADP+ 17-oxidoreductase
R04738 33 (S)-3-Hydroxyhexadecanoyl-CoA hydro-lyase
R04809 33 
R04831 33 Cortolone:NAD+ oxidoreductase
R01278 34 trans-Hexadec-2-enoyl-CoA reductase
R04683 34 UDPglucuronate beta-D-glucuronosyltransferase(acceptor-unspecific)
R04810 34 
R04813 34 (24R,25R)-3alpha,7alpha,12alpha,24-tetrahydroxy-5beta-cholestanoyl-CoA hydro-lyase
R05103 34 
R01274 35 Palmitoyl-CoA hydrolase
R01277 35 hexadecanal:NAD+ oxidoreductase (CoA-acylating)
R01279 35 Palmitoyl-CoA:oxygen 2-oxidoreductase
R01280 35 Palmitate:CoA ligase (AMP-forming)
R01281 35 Palmitoyl-CoA:L-serine C-palmitoyltransferase (decarboxylating)
R01927 35 
R04092 35 
R04811 35 Propanoyl-CoA:acetyl-CoA C-acyltransferase
R04812 35 
R01703 36 Hexadecanoate:hydrogen-peroxide oxidoreductase
R01704 36 Palmitaldehyde:NAD+ oxidoreductase
R01926 36 
R01928 36 UDPgalactose:sphingosine 1-beta-galactosyltransferase
R02462 36 Hexadecanol:NAD+ oxidoreductase
R02463 36 hexadecanal:NADP+ delta2-oxidoreductase
R02978 36 Sphinganine:NADP+ 3-oxidoreductase
R02979 36 
R03719 36 Propanoyl-CoA:acetyl-CoA C-acyltransferase
R04828 36 Chenodeoxyglycocholoyl-CoA:glycine N-choloyltransferase
R02794 37 Cholate:CoA ligase (AMP-forming)
R02976 37 ATP:sphinganine 1-phosphotransferase
R03718 37 Choloyl-CoA:glycine N-choloyltransferase
R05104 37 
R06516 37 sphinganine-1-phosphate palmitaldehyde-lyase
R06521 37 3-sn-phosphatidate phosphohydrolase
R06525 37 Sphinganine, NADPH: oxygen oxidoreductase (4-hydroxylating)
R07296 37 choloyl-CoA hydrolase
R02464 38 Sphinganine-1-phosphate pamlmitaldehyde-lyase
R02792 38 3alpha,7alpha,12alpha-Trihydroxy-5beta-cholanate:NAD+7-oxidoreductase
R02793 38 3alpha,7alpha,12alpha-trihydroxy-5beta-cholanate:NADP+12-oxidoreductase
R02798 38 
R05835 38 Glycocholate amidohydrolase
R06520 38 3-sn-phosphatidate phosphohydrolase
R07220 38 deoxycholate:FAD oxidoreductase (7alpha-dehydroxylating)
R03495 39 12beta-hydroxysteroid:NADP+ 12-oxidoreductase
R04252 39 
R05836 39 
R07295 39 deoxycholoyl-CoA hydrolase
