# Supplementary material for: Local and global modes of drug action in biochemical networks
Source: BMC Chem Biol. 2009 Apr 7;9:4. doi: 10.1186/1472-6769-9-4 (PMC2670818; doi:10.1186/1472-6769-9-4)
Supplement: Additional File 3 — Full set of metabolic drug scopes. This archive contains the full set of metabolic drug scopes for 276 drugs from the DrugBank database and four metabolic networks. Individual files in the archive are named according to the following nomenclature: DrugBank accession number of the drug, followed by "_hsa" for human or "_ref" for reference network, followed by "_i" for irreversible or "_r" for reversible network. [file 1472-6769-9-4-S3.zip › aprd00081_ref_r.txt]

Expansion curve 
seeds: Oxygen H2O ATP Adenosine ADP AMP Pyrophosphate Orthophosphate IMP NAD+ Xanthosine 5'-phosphate NADH H+
not identified: C00201 C00046 C02520 C00911 


 

compounds:
ID generation name

C00001 1 H2O
C00002 1 ATP
C00003 1 NAD+
C00004 1 NADH
C00007 1 Oxygen
C00008 1 ADP
C00009 1 Orthophosphate
C00013 1 Pyrophosphate
C00020 1 AMP
C00080 1 H+
C00130 1 IMP
C00212 1 Adenosine
C00655 1 Xanthosine 5'-phosphate
C00005 2 NADPH
C00006 2 NADP+
C00014 2 NH3
C00027 2 H2O2
C00054 2 Adenosine 3',5'-bisphosphate
C00081 2 ITP
C00104 2 IDP
C00117 2 D-Ribose 5-phosphate
C00119 2 5-Phospho-alpha-D-ribose 1-diphosphate
C00121 2 D-Ribose
C00147 2 Adenine
C00153 2 Nicotinamide
C00262 2 Hypoxanthine
C00282 2 Hydrogen
C00294 2 Inosine
C00301 2 ADP-ribose
C00385 2 Xanthine
C00455 2 Nicotinamide D-ribonucleotide
C00536 2 Triphosphate
C00575 2 3',5'-Cyclic AMP
C00620 2 alpha-D-Ribose 1-phosphate
C00700 2 XTP
C00857 2 Deamino-NAD+
C01260 2 P1,P4-Bis(5'-adenosyl) tetraphosphate
C01367 2 3'-AMP
C01762 2 Xanthosine
C03483 2 Adenosine tetraphosphate
C04307 2 P1,P2-Bis(5'-adenosyl) triphosphate
C04734 2 1-(5'-Phosphoribosyl)-5-formamido-4-imidazolecarboxamide
C04856 2 (6S)-6-beta-Hydroxy-1,4,5,6-tetrahydronicotinamide-adeninedinucleotide
C05359 2 e-
C06197 2 P1,P3-Bis(5'-adenosyl) triphosphate
C06701 2 Phosphonate
C07024 2 3'-Keto-3'-deoxy-ATP
C11500 2 5'-Dehydroadenosine
C11501 2 9-Riburonosyladenine
C00058 3 Formate
C00144 3 GMP
C00192 3 Hydroxylamine
C00199 3 D-Ribulose 5-phosphate
C00242 3 Guanine
C00253 3 Nicotinate
C00309 3 D-Ribulose
C00366 3 Urate
C00387 3 Guanosine
C00697 3 Nitrogen
C00704 3 O2.-
C01151 3 D-Ribose 1,5-bisphosphate
C01185 3 Nicotinate D-ribonucleotide
C01685 3 D-Ribonate
C01993 3 5'-Oxoinosine
C02353 3 2',3'-Cyclic AMP
C02466 3 Trimetaphosphate
C02739 3 Phosphoribosyl-ATP
C03090 3 5-Phosphoribosylamine
C03150 3 N-Ribosylnicotinamide
C03246 3 ADPribose 2'-phosphate
C03614 3 Inosine 5'-tetraphosphate
C03736 3 alpha-D-Ribose 5-phosphate
C04392 3 P1,P4-Bis(5'-xanthosyl) tetraphosphate
C04677 3 1-(5'-Phosphoribosyl)-5-amino-4-imidazolecarboxamide
C05361 3 Hydrazine
C05515 3 5-Ureido-4-imidazole carboxylate
C07025 3 3'-Keto-3'-deoxy-AMP
C00011 4 CO2
C00035 4 GDP
C00044 4 GTP
C00067 4 Formaldehyde
C00088 4 Nitrite
C00216 4 D-Arabinose
C00231 4 D-Xylulose 5-phosphate
C00474 4 Ribitol
C00488 4 Formamide
C00942 4 3',5'-Cyclic GMP
C01020 4 6-Hydroxynicotinate
C01068 4 D-Ribitol 5-phosphate
C01112 4 D-Arabinose 5-phosphate
C01182 4 D-Ribulose 1,5-bisphosphate
C01818 4 Hyponitrite
C01904 4 D-Arabitol
C02405 4 Formyl phosphate
C02741 4 Phosphoribosyl-AMP
C04051 4 5-Amino-4-imidazolecarboxyamide
C05360 4 Diimine
C05513 4 Urate-3-ribonucleoside
C05516 4 5-Amino-4-imidazole carboxylate
C05841 4 Nicotinate D-ribonucleoside
C06193 4 Guanosine 3'-phosphate
C11631 4 9-Riburonosylhypoxanthine
C11821 4 5-Hydroxyisourate
C15556 4 3,4-Dihydroxy-2-butanone 4-phosphate
C00086 5 Urea
C00118 5 (2R)-2-Hydroxy-3-(phosphonooxy)-propanal
C00132 5 Methanol
C00169 5 Carbamoyl phosphate
C00184 5 Glycerone
C00197 5 3-Phospho-D-glycerate
C00209 5 Oxalate
C00218 5 Methylamine
C00227 5 Acetyl phosphate
C00237 5 CO
C00244 5 Nitrate
C00281 5 Sedoheptulose 7-phosphate
C00310 5 D-Xylulose
C00345 5 6-Phospho-D-gluconate
C00652 5 D-Arabinono-1,4-lactone
C00988 5 2-Phosphoglycolate
C01010 5 Urea-1-carboxylate
C01059 5 2,5-Dihydroxypyridine
C01101 5 L-Ribulose 5-phosphate
C01228 5 Guanosine 3',5'-bis(diphosphate)
C01261 5 P1,P4-Bis(5'-guanosyl) tetraphosphate
C01304 5 2,5-Diamino-6-hydroxy-4-(5'-phosphoribosylamino)pyrimidine
C01326 5 Hydrogen cyanide
C01353 5 Carbonic acid
C01358 5 NH4OH
C01563 5 Carbamate
C02348 5 (R)(-)-Allantoin
C02350 5 (S)(+)-Allantoin
C03722 5 Pyridine-2,3-dicarboxylate
C04494 5 Guanosine 3'-diphosphate 5'-triphosphate
C04895 5 2-Amino-4-hydroxy-6-(erythro-1,2,3-trihydroxypropyl)dihydropteridinetriphosphate
C04896 5 5-(5-Phospho-D-ribosylaminoformimino)-1-(5-phosphoribosyl)-imidazole-4-carboxamide
C05239 5 5-Aminoimidazole
C05382 5 D-Sedoheptulose 7-phosphate
C05922 5 Formamidopyrimidine nucleoside triphosphate
C06019 5 D-arabino-3-Hexulose 6-phosphate
C06194 5 2',3'-Cyclic GMP
C12248 5 5-Hydroxy-2-oxo-4-ureido-2,5-dihydro-1H-imidazole-5-carboxylate
C15523 5 2,6-Dihydroxynicotinate
C15563 5 2-Amino-5-formylamino-6-(5-phosphoribosylamino)pyrimidin-4(3H)-one
C00022 6 Pyruvate
C00033 6 Acetate
C00048 6 Glyoxylate
C00085 6 D-Fructose 6-phosphate
C00093 6 sn-Glycerol 3-phosphate
C00111 6 Glycerone phosphate
C00116 6 Glycerol
C00160 6 Glycolate
C00181 6 D-Xylose
C00236 6 3-Phospho-D-glyceroyl phosphate
C00257 6 D-Gluconic acid
C00258 6 D-Glycerate
C00279 6 D-Erythrose 4-phosphate
C00288 6 HCO3-
C00379 6 Xylitol
C00447 6 Sedoheptulose 1,7-bisphosphate
C00476 6 D-Lyxose
C00499 6 Allantoate
C00508 6 L-Ribulose
C00533 6 Nitric oxide
C00577 6 D-Glyceraldehyde
C00631 6 2-Phospho-D-glycerate
C00878 6 D-Arabinonate
C01159 6 2,3-Bisphospho-D-glycerate
C01218 6 6-Phospho-2-dehydro-D-gluconate
C01236 6 D-Glucono-1,5-lactone 6-phosphate
C01268 6 5-Amino-6-(5'-phosphoribosylamino)uracil
C01417 6 Cyanate
C01438 6 Methane
C01566 6 Cyanamide
C01596 6 Maleamate
C02076 6 Sedoheptulose
C02294 6 Methylguanidine
C03232 6 3-Phosphonooxypyruvate
C03291 6 L-Xylulose 5-phosphate
C03684 6 6-Pyruvoyltetrahydropterin
C04409 6 2-Amino-3-carboxymuconate semialdehyde
C04442 6 2-Dehydro-3-deoxy-6-phospho-D-gluconate
C04874 6 2-Amino-4-hydroxy-6-(D-erythro-1,2,3-trihydroxypropyl)-7,8-dihydropteridine
C04916 6 N-(5'-Phospho-D-1'-ribulosylformimino)-5-amino-1-(5''-phospho-D-ribosyl)-4-imidazolecarboxamide
C05840 6 Iminoaspartate
C05923 6 2,5-Diaminopyrimidine nucleoside triphosphate
C05925 6 Dihydroneopterin phosphate
C06059 6 Cyclic amidines
C06148 6 2,5-Diamino-6-(5'-triphosphoryl-3',4'-trihydroxy-2'-oxopentyl)-amino-4-oxopyrimidine
C06195 6 Imidazolone
C06316 6 D-erythro-Ascorbate
C06555 6 Biuret
C07836 6 D-glycero-D-manno-Heptose 7-phosphate
C00036 7 Oxaloacetate
C00037 7 Glycine
C00041 7 L-Alanine
C00049 7 L-Aspartate
C00065 7 L-Serine
C00074 7 Phosphoenolpyruvate
C00084 7 Acetaldehyde
C00092 7 D-Glucose 6-phosphate
C00095 7 D-Fructose
C00133 7 D-Alanine
C00149 7 (S)-Malate
C00168 7 Hydroxypyruvate
C00186 7 (S)-Lactate
C00198 7 D-Glucono-1,5-lactone
C00204 7 2-Dehydro-3-deoxy-D-gluconate
C00213 7 Sarcosine
C00222 7 3-Oxopropanoate
C00256 7 (R)-Lactate
C00259 7 L-Arabinose
C00266 7 Glycolaldehyde
C00275 7 D-Mannose 6-phosphate
C00312 7 L-Xylulose
C00352 7 D-Glucosamine 6-phosphate
C00354 7 D-Fructose 1,6-bisphosphate
C00497 7 (R)-Malate
C00532 7 L-Arabitol
C00546 7 Methylglyoxal
C00597 7 3-Phosphoglycerate
C00603 7 (-)-Ureidoglycolate
C00623 7 Glycerol 1-phosphate
C00629 7 2-Dehydro-D-gluconate
C00632 7 3-Hydroxyanthranilate
C00644 7 D-Mannitol 1-phosphate
C00665 7 beta-D-Fructose 2,6-bisphosphate
C00716 7 Serine
C00740 7 D-Serine
C00887 7 Nitrous oxide
C00898 7 (R,R)-Tartaric acid
C00900 7 2-Acetolactate
C00969 7 3-Hydroxypropanal
C01062 7 5-Dehydro-D-gluconate
C01094 7 D-Fructose 1-phosphate
C01096 7 Sorbitol 6-phosphate
C01127 7 4-Hydroxy-2-oxoglutarate
C01146 7 2-Hydroxy-3-oxopropanoate
C01172 7 beta-D-Glucose 6-phosphate
C01187 7 3-Deoxy-D-manno-octulosonate
C01286 7 2-Dehydro-3-deoxy-D-galactonate 6-phosphate
C01300 7 2-Amino-4-hydroxy-6-hydroxymethyl-7,8-dihydropteridine
C01384 7 Maleic acid
C01394 7 Xylose
C01551 7 Allantoin
C02091 7 Ureidoglycine
C02132 7 Acetylpyruvate
C02266 7 D-Xylonolactone
C02612 7 (R)-2-Methylmalate
C02614 7 (S)-2-Methylmalate
C02718 7 N-Formiminoglycine
C02721 7 N-Methyl-L-alanine
C02895 7 Xylitol 5-phosphate
C02979 7 Glycerol 2-phosphate
C03015 7 O-Carbamoyl-L-serine
C03248 7 Acetylenedicarboxylate
C03393 7 4-Phospho-D-erythronate
C03394 7 Erythrulose 1-phosphate
C03459 7 2-Hydroxy-3-oxosuccinate
C03785 7 D-Tagatose 1,6-bisphosphate
C03824 7 2-Aminomuconate semialdehyde
C03826 7 2-Dehydro-3-deoxy-D-xylonate
C03981 7 2-Hydroxyethylenedicarboxylate
C04184 7 4-Hydroxy-4-methyl-2-oxoglutarate
C04244 7 6-Lactoyl-5,6,7,8-tetrahydropterin
C04454 7 5-Amino-6-(5'-phosphoribitylamino)uracil
C05345 7 beta-D-Fructose 6-phosphate
C05378 7 beta-D-Fructose 1,6-bisphosphate
C05406 7 (4S)-5-Hydroxy-2,4-dioxopentanoate
C05569 7 5'-Phospho-D-1-ribulosylformimine
C05682 7 Phosphonoacetate
C05946 7 D-4-Hydroxy-2-oxoglutarate
C05993 7 Acetyl adenylate
C05999 7 Lactaldehyde
C06010 7 (S)-2-Acetolactate
C06033 7 Parapyruvate
C06189 7 Cyclic 2,3-bisphospho-D-glycerate
C06222 7 Sedoheptulose 1-phosphate
C06244 7 Acetamide
C06393 7 2,3-Diaminopropanoate
C06434 7 5'-Acetylphosphoadenosine
C06548 7 Ethylene oxide
C06554 7 Cyanuric acid
C07272 7 Maleimide
C11437 7 1-Deoxy-D-xylulose 5-phosphate
C11472 7 D-glycero-D-manno-Heptose 1,7-bisphosphate
C11824 7 Cyclic amide
C14899 7 3-Dehydro-L-gulonate 6-phosphate
C00031 8 D-Glucose
C00099 8 beta-Alanine
C00122 8 Fumarate
C00152 8 L-Asparagine
C00158 8 Citrate
C00159 8 D-Mannose
C00164 8 Acetoacetate
C00188 8 L-Threonine
C00189 8 Ethanolamine
C00221 8 beta-D-Glucose
C00267 8 alpha-D-Glucose
C00272 8 Tetrahydrobiopterin
C00300 8 Creatine
C00329 8 D-Glucosamine
C00346 8 Ethanolamine phosphate
C00357 8 N-Acetyl-D-glucosamine 6-phosphate
C00383 8 Malonate
C00392 8 Mannitol
C00402 8 D-Aspartate
C00424 8 (S)-Lactaldehyde
C00438 8 N-Carbamoyl-L-aspartate
C00469 8 Ethanol
C00502 8 D-Xylonate
C00514 8 D-Mannonate
C00552 8 meso-Tartaric acid
C00581 8 Guanidinoacetate
C00583 8 Propane-1,2-diol
C00618 8 3-Dehydro-L-gulonate
C00636 8 D-Mannose 1-phosphate
C00663 8 beta-D-Glucose 1-phosphate
C00668 8 alpha-D-Glucose 6-phosphate
C00673 8 2-Deoxy-D-ribose 5-phosphate
C00679 8 5-Dehydro-4-deoxy-D-glucarate
C00684 8 2-Dehydro-3-deoxy-L-arabinonate
C00711 8 Malate
C00770 8 L-Idonate
C00794 8 D-Sorbitol
C00802 8 Oxalureate
C00804 8 Propynoate
C00810 8 (R)-Acetoin
C00815 8 Citramalate
C00817 8 D-Altronate
C00937 8 (R)-Lactaldehyde
C00975 8 Dihydroxyfumarate
C00979 8 O-Acetyl-L-serine
C00993 8 D-Alanyl-D-alanine
C01005 8 O-Phospho-L-serine
C01013 8 3-Hydroxypropanoate
C01026 8 N,N-Dimethylglycine
C01042 8 N-Acetyl-L-aspartate
C01043 8 N-Carbamoylsarcosine
C01044 8 N-Formyl-L-aspartate
C01097 8 D-Tagatose 6-phosphate
C01114 8 L-Arabinono-1,4-lactone
C01177 8 Inositol 1-phosphate
C01216 8 2-Dehydro-3-deoxy-D-galactonate
C01380 8 Ethylene glycol
C01508 8 L-Lyxose
C01548 8 Acetylene
C01732 8 Mesaconate
C01837 8 Nitroethane
C01888 8 Aminoacetone
C01987 8 2-Aminophenol
C01990 8 3-Oxalomalate
C02107 8 (S,S)-Tartaric acid
C02143 8 D-threo-Aldose
C02218 8 2-Aminoacrylate
C02220 8 2-Aminomuconate
C02226 8 2-Methylmaleate
C02336 8 beta-D-Fructose
C02362 8 2-Oxosuccinamate
C02457 8 Propane-1,3-diol
C02512 8 3-Cyano-L-alanine
C02532 8 D-O-Phosphoserine
C02657 8 6-Methylsalicylate
C02752 8 Triacetate lactone
C02780 8 2,5-Didehydro-D-gluconate
C02798 8 3-Phosphonopyruvate
C02888 8 Sorbose 1-phosphate
C03071 8 3-aci-Nitropropanoate
C03082 8 4-Phospho-L-aspartate
C03139 8 N-Amidino-L-aspartate
C03167 8 Phosphonoacetaldehyde
C03210 8 2,2'-Iminodipropanoate
C03214 8 2-Amino-3-oxobutanoate
C03227 8 3-Hydroxy-L-kynurenine
C03267 8 beta-D-Fructose 2-phosphate
C03341 8 2-Amino-4-oxopentanoic acid
C03508 8 L-2-Amino-3-oxobutanoic acid
C03589 8 4-Hydroxy-2-oxopentanoate
C03716 8 Oxaloacetate 4-methyl ester
C03752 8 2-Amino-2-deoxy-D-gluconate
C03790 8 N-(Carboxymethyl)-D-alanine
C03794 8 N6-(1,2-Dicarboxyethyl)-AMP
C03838 8 5'-Phosphoribosylglycinamide
C03906 8 beta-L-Arabinose 1-phosphate
C03921 8 2-Dehydro-3-deoxy-D-glucarate
C03947 8 Glycerol 1,2-cyclic phosphate
C03961 8 erythro-3-Hydroxy-L-aspartate
C04006 8 1D-myo-Inositol 3-phosphate
C04039 8 2,3-Dihydroxy-3-methylbutanoate
C04115 8 4-Carboxy-4-hydroxy-2-oxoadipate
C04181 8 3-Hydroxy-3-methyl-2-oxobutanoic acid
C04272 8 (R)-2,3-Dihydroxy-3-methylbutanoate
C04349 8 (4S)-4,6-Dihydroxy-2,5-dioxohexanoate
C04456 8 6-Phospho-5-dehydro-2-deoxy-D-gluconate
C04471 8 (4S,5S)-4,5-Dihydroxy-2,6-dioxohexanoate
C04478 8 3-Deoxy-D-manno-octulosonate 8-phosphate
C04584 8 6-Imino-5-oxocyclohexa-1,3-dienecarboxylate
C04691 8 2-Dehydro-3-deoxy-D-arabino-heptonate 7-phosphate
C04732 8 4-(1-D-Ribitylamino)-5-amino-2,6-dihydroxypyrimidine
C04807 8 2-Amino-7,8-dihydro-4-hydroxy-6-(diphosphooxymethyl)pteridine
C05235 8 Hydroxyacetone
C05380 8 Nicotinurate
C05405 8 L-Arabinono-1,5-lactone
C05519 8 L-Allothreonine
C05640 8 Cinnavalininate
C05820 8 (L-Seryl)adenylate
C05854 8 4-Carboxy-2-oxo-4-pentanoate
C06034 8 4-Hydroxy-4-methylglutamate
C06035 8 4-Methylene-2-oxoglutarate
C06054 8 2-Oxo-3-hydroxy-4-phosphobutanoate
C06156 8 alpha-D-Glucosamine 1-phosphate
C06440 8 2-Dehydro-D-glucono-1,5-lactone
C06441 8 L-Xylulose 1-phosphate
C06547 8 Ethylene
C06893 8 2-Deoxy-5-keto-D-gluconic acid 6-phosphate
C07838 8 D-glycero-D-manno-Heptose 1-phosphate
C08734 8 2,4-Dihydroxy-6-amino-1,3,5-triazine
C11434 8 2-C-Methyl-D-erythritol 4-phosphate
C11511 8 threo-3-Hydroxy-L-aspartate
C11822 8 2-Aminomalonate semialdehyde
C15499 8 Pentane-2,4-dione
C00042 9 Succinate
C00089 9 Sucrose
C00096 9 GDP-mannose
C00103 9 D-Glucose 1-phosphate
C00109 9 2-Oxobutanoate
C00137 9 myo-Inositol
C00140 9 N-Acetyl-D-glucosamine
C00141 9 3-Methyl-2-oxobutanoic acid
C00185 9 Cellobiose
C00207 9 Acetone
C00208 9 Maltose
C00247 9 L-Sorbose
C00252 9 Isomaltose
C00268 9 Dihydrobiopterin
C00311 9 Isocitrate
C00322 9 2-Oxoadipate
C00328 9 L-Kynurenine
C00337 9 (S)-Dihydroorotate
C00394 9 GDP-glucose
C00417 9 cis-Aconitate
C00418 9 (R)-Mevalonate
C00433 9 2,5-Dioxopentanoate
C00441 9 L-Aspartate 4-semialdehyde
C00479 9 Propanal
C00490 9 Itaconate
C00545 9 L-Arabinonate
C00558 9 D-Tagaturonate
C00596 9 2-Hydroxy-2,4-pentadienoate
C00672 9 2-Deoxy-D-ribose 1-phosphate
C00689 9 alpha,alpha'-Trehalose 6-phosphate
C00741 9 Diacetyl
C00791 9 Creatinine
C00795 9 D-Tagatose
C00800 9 L-Gulonate
C00813 9 Barbiturate
C00818 9 D-Glucarate
C00820 9 D-Threonine
C00879 9 D-Galactarate
C00880 9 D-Galactonate
C00905 9 D-Fructuronate
C00944 9 3-Dehydroquinate
C01061 9 4-Fumarylacetoacetate
C01073 9 N-Acetyl-beta-alanine
C01083 9 alpha,alpha-Trehalose
C01089 9 (R)-3-Hydroxybutanoate
C01099 9 L-Fuculose 1-phosphate
C01102 9 O-Phospho-L-homoserine
C01113 9 D-Galactose 6-phosphate
C01131 9 L-Rhamnulose 1-phosphate
C01225 9 sn-glycero-3-Phospho-1-inositol
C01233 9 sn-glycero-3-Phosphoethanolamine
C01444 9 Oxamate
C01467 9 3-Cresol
C01537 9 Urethane
C01757 9 Triacetate
C01769 9 (S)-Acetoin
C01801 9 Deoxyribose
C02024 9 D-Mannuronate
C02161 9 Isophenoxazine
C02207 9 beta-Alanopine
C02305 9 Phosphocreatine
C02514 9 3-Fumarylpyruvate
C02565 9 N-Methylhydantoin
C02591 9 Sucrose 6-phosphate
C02642 9 3-Ureidopropionate
C02655 9 6-Acetyl-D-glucose
C02720 9 N-Hydroxyarylamine
C02753 9 D-Xylono-1,4-lactone
C02779 9 2-Dehydro-D-glucose
C02912 9 (R)-Propane-1,2-diol
C02917 9 (S)-Propane-1,2-diol
C02995 9 Maltose 6'-phosphate
C03044 9 (R,R)-Butane-2,3-diol
C03065 9 3-Guanidinopropanoate
C03107 9 D-Glucono-1,4-lactone
C03124 9 L-Aspartylhydroxamate
C03166 9 Phosphoguanidinoacetate
C03194 9 (R)-1-Aminopropan-2-ol
C03283 9 L-2,4-Diaminobutanoate
C03409 9 N-Formimino-L-aspartate
C03453 9 (Z)-5-Oxohex-2-enedioate
C03548 9 trans-2,3-Epoxysuccinate
C03557 9 (2-Aminoethyl)phosphonate
C03600 9 Carboxymethyloxysuccinate
C03618 9 L-threo-3-Methylaspartate
C03703 9 L-5-Carboxymethylhydantoin
C03761 9 3-Hydroxy-3-methylglutarate
C03872 9 L-Serine-phosphoethanolamine
C03932 9 5-Dehydro-2-deoxy-D-gluconate
C03943 9 (2R,4S)-2,4-Diaminopentanoate
C03979 9 2-Dehydro-3-deoxy-L-rhamnonate
C04053 9 5-Dehydro-4-deoxy-D-glucuronate
C04062 9 D-myo-Inositol 1,3-bisphosphate
C04063 9 D-myo-Inositol 3,4-bisphosphate
C04256 9 N-Acetyl-D-glucosamine 1-phosphate
C04257 9 N-Acetyl-D-mannosamine 6-phosphate
C04299 9 D-myo-Inositol 1,2-cyclic phosphate
C04324 9 4-Carboxy-2-hydroxy-cis,cis-muconate
C04332 9 6,7-Dimethyl-8-(1-D-ribityl)lumazine
C04376 9 5'-Phosphoribosyl-N-formylglycinamide
C04484 9 4-Carboxy-2-hydroxymuconate semialdehyde
C04534 9 6-Phospho-beta-D-glucosyl-(1,4)-D-glucose
C04575 9 (4R,5S)-4,5,6-Trihydroxy-2,3-dioxohexanoate
C04823 9 1-(5'-Phosphoribosyl)-5-amino-4-(N-succinocarboxamide)-imidazole
C05364 9 4-Carboxy-2-oxo-3-hexenedioate
C05383 9 Aminosugars
C05636 9 3-Hydroxykynurenamine
C05665 9 beta-Aminopropion aldehyde
C05670 9 beta-Aminopropionitrile
C05947 9 L-erythro-4-Hydroxyglutamate
C05985 9 2-Propyn-1-al
C06029 9 L-threo-3-Methylmalate
C06031 9 D-threo-3-Methylmalate
C06032 9 D-erythro-3-Methylmalate
C06144 9 3-Butynoate
C06159 9 2-Dehydro-3-deoxy-D-fuconate
C06192 9 ADP-mannose
C06234 9 4-Methyl-L-glutamate
C06311 9 Galactitol 1-phosphate
C06313 9 Biopterin
C06397 9 ADP-D-glycero-D-manno-heptose
C06455 9 Hydroxymethylphosphonate
C06735 9 Aminoacetaldehyde
C06772 9 Diethanolamine
C06892 9 2-Deoxy-5-keto-D-gluconic acid
C08733 9 2-Hydroxy-4,6-diamino-1,3,5-triazine
C11205 9 Hexadimethrine bromide
C15548 9 2-alpha-D-Glucosyl-D-glucose
C00025 10 L-Glutamate
C00026 10 2-Oxoglutarate
C00108 10 Anthranilate
C00124 10 D-Galactose
C00183 10 L-Valine
C00191 10 D-Glucuronate
C00230 10 3,4-Dihydroxybenzoate
C00232 10 Succinate semialdehyde
C00255 10 Riboflavin
C00263 10 L-Homoserine
C00273 10 5-Dehydro-D-fructose
C00295 10 Orotate
C00296 10 Quinate
C00314 10 Pyridoxine
C00330 10 Deoxyguanosine
C00333 10 D-Galacturonate
C00429 10 5,6-Dihydrouracil
C00466 10 Acetoin
C00498 10 ADP-glucose
C00511 10 Propenoate
C00515 10 D-Ornithine
C00559 10 Deoxyadenosine
C00645 10 N-Acetyl-D-mannosamine
C00660 10 D-Glucose 1,6-bisphosphate
C00682 10 2-Hydroxymuconate semialdehyde
C00691 10 2,4,6/3,5-Pentahydroxycyclohexanone
C00772 10 Mevaldate
C00861 10 L-Rhamnulose
C00966 10 2-Dehydropantoate
C00976 10 GDP-D-mannuronate
C00986 10 1,3-Diaminopropane
C01036 10 4-Maleylacetoacetate
C01040 10 L-Gulono-1,4-lactone
C01088 10 (R)-3,3-Dimethylmalate
C01093 10 Cellobiono-1,5-lactone
C01107 10 (R)-5-Phosphomevalonate
C01108 10 1,2,3-Trihydroxybenzene
C01118 10 O-Succinyl-L-homoserine
C01133 10 N-Acetyl-D-glucosaminate
C01222 10 GDP-4-dehydro-6-deoxy-D-mannose
C01231 10 alpha-D-Glucose 1,6-bisphosphate
C01234 10 1-Aminocyclopropane-1-carboxylate
C01243 10 1D-myo-Inositol 1,3,4-trisphosphate
C01252 10 4-(2-Aminophenyl)-2,4-dioxobutanoate
C01455 10 Toluene
C01507 10 L-Iditol
C01674 10 Chitobiose
C01680 10 D-Fuconate
C01697 10 Galactitol
C01721 10 L-Fuculose
C01742 10 Palatinose
C01845 10 Propan-2-ol
C01934 10 L-Rhamnonate
C02048 10 Laminaribiose
C02116 10 2-Nitropropane
C02130 10 Acetyl-maltose
C02167 10 Maleylpyruvate
C02280 10 GDP-L-galactose
C02341 10 trans-Aconitate
C02360 10 2-Hydroxyadipate
C02488 10 (R)-2-Ethylmalate
C02501 10 2-Hydroxymuconate
C02504 10 (2S)-2-Isopropylmalate
C02637 10 3-Dehydroshikimate
C02659 10 Acetone cyanohydrin
C02670 10 D-Glucuronolactone
C02700 10 L-Formylkynurenine
C02709 10 N-Acetoxyarylamine
C02923 10 2,3-Dihydroxytoluene
C02948 10 4-Hydroxyhexan-3-one
C02964 10 D-Glucosyl-D-mannose
C03046 10 (S,S)-Butane-2,3-diol
C03340 10 L-2,3-Dihydrodipicolinate
C03383 10 D-Galactono-1,4-lactone
C03546 10 myo-Inositol 4-phosphate
C03661 10 1F-beta-D-Fructosylsucrose
C04281 10 L-1-Pyrroline-3-hydroxy-5-carboxylate
C04282 10 1-Pyrroline-4-hydroxy-2-carboxylate
C04451 10 4-Carboxy-2-hydroxyhexa-2,4-dienedioate
C04479 10 2-Hydroxy-6-oxonona-2,4-diene-1,9-dioate
C04540 10 N4-(Acetyl-beta-D-glucosaminyl)asparagine
C04546 10 (R)-3-((R)-3-Hydroxybutanoyloxy)butanoate
C04593 10 (2S,3R)-3-Hydroxybutane-1,2,3-tricarboxylate
C04733 10 4-(4-Deoxy-beta-D-gluc-4-enuronosyl)-D-galacturonate
C04751 10 1-(5-Phospho-D-ribosyl)-5-amino-4-imidazolecarboxylate
C05133 10 4-Imidazolone-5-acetate
C05375 10 2-Hydroxy-2-hydropyrone-4,6-dicarboxylate
C05379 10 Oxalosuccinate
C05396 10 Lactose 6-phosphate
C05411 10 L-Xylonate
C05412 10 L-Lyxonate
C05422 10 L-Dehydroascorbate
C05512 10 Deoxyinosine
C05533 10 Oxaloglutarate
C05637 10 4,8-Dihydroxyquinoline
C05662 10 Homoisocitrate
C05672 10 2-Amino-3-phosphonopropanoate
C05938 10 L-4-Hydroxyglutamate semialdehyde
C05979 10 Propane-1-ol
C05984 10 2-Hydroxybutanoic acid
C06030 10 Methyloxaloacetate
C06118 10 4-(4-Deoxy-alpha-D-gluc-4-enuronosyl)-D-galacturonate
C06145 10 3-Butyn-1-al
C06210 10 2-Hydroxy-6-keto-2,4-heptadienoate
C06219 10 Cellotriose
C06241 10 N-Acetylneuraminate 9-phosphate
C06312 10 L-Tagatose 6-phosphate
C06398 10 ADP-L-glycero-D-manno-heptose
C06442 10 N-gamma-Acetyldiaminobutyrate
C06762 10 4-Hydroxy-2-oxohexanoic acid
C06771 10 Triethanolamine
C06876 10 Nitrosobenzene
C06891 10 D-2,3-Diketo 4-deoxy-epi-inositol
C08737 10 Melamine
C11516 10 2-(alpha-D-Mannosyl)-3-phosphoglycerate
C12624 10 2-Hydroxy-6-ketononatrienedioate
C15585 10 myo-Inositol phosphate
C00061 11 FMN
C00064 11 L-Glutamine
C00072 11 Ascorbate
C00077 11 L-Ornithine
C00078 11 L-Tryptophan
C00090 11 Catechol
C00106 11 Uracil
C00156 11 4-Hydroxybenzoate
C00163 11 Propanoate
C00196 11 2,3-Dihydroxybenzoate
C00217 11 D-Glutamate
C00243 11 Lactose
C00246 11 Butanoic acid
C00250 11 Pyridoxal
C00251 11 Chorismate
C00270 11 N-Acetylneuraminate
C00286 11 dGTP
C00292 11 Aniline
C00325 11 GDP-L-fucose
C00334 11 4-Aminobutanoate
C00349 11 2-Methyl-3-oxopropanoate
C00360 11 dAMP
C00362 11 dGMP
C00430 11 5-Aminolevulinate
C00439 11 N-Formimino-L-glutamate
C00446 11 alpha-D-Galactose 1-phosphate
C00489 11 Glutarate
C00492 11 Raffinose
C00493 11 Shikimate
C00507 11 L-Rhamnose
C00522 11 (R)-Pantoate
C00544 11 Homogentisate
C00556 11 Benzyl alcohol
C00568 11 4-Aminobenzoate
C00587 11 3-Hydroxybenzoate
C00624 11 N-Acetyl-L-glutamate
C00627 11 Pyridoxine phosphate
C00628 11 2,5-Dihydroxybenzoate
C00792 11 D-Arginine
C00940 11 2-Oxoglutaramate
C00956 11 L-2-Aminoadipate
C00989 11 4-Hydroxybutanoic acid
C01007 11 Reduced riboflavin
C01019 11 6-Deoxy-L-galactose
C01045 11 N-Formyl-L-glutamate
C01046 11 N-Methyl-L-glutamate
C01053 11 (R)-4-Dehydropantoate
C01077 11 O-Acetyl-L-homoserine
C01103 11 Orotidine 5'-phosphate
C01110 11 5-Amino-2-oxopentanoic acid
C01143 11 (R)-5-Diphosphomevalonate
C01157 11 trans-4-Hydroxy-L-proline
C01163 11 3-Carboxy-cis,cis-muconate
C01165 11 L-Glutamate 5-semialdehyde
C01195 11 1-Phospho-alpha-D-glucuronate
C01215 11 2-(Acetamidomethylene)succinate
C01220 11 1D-myo-Inositol 1,4-bisphosphate
C01235 11 1-alpha-D-Galactosyl-myo-inositol
C01239 11 N-Acetyl-beta-D-glucosaminylamine
C01251 11 2-Hydroxybutane-1,2,4-tricarboxylate
C01272 11 1D-myo-Inositol 1,3,4,5-tetrakisphosphate
C01412 11 Butanal
C01424 11 Gallate
C01468 11 4-Cresol
C01542 11 o-Cresol
C01659 11 Acrylamide
C01667 11 Bacitracin
C01717 11 4-Hydroxy-2-quinolinecarboxylic acid
C01727 11 Lumichrome
C01751 11 Resorcinol
C01879 11 5-Oxoproline
C01989 11 3-Ethylmalate
C01998 11 Acrylonitrile
C02013 11 Cellotetraose
C02214 11 (E)-Glutaconate
C02225 11 2-Methylcitrate
C02238 11 5-Oxo-L-proline
C02273 11 Digalacturonate
C02527 11 Butanoylphosphate
C02630 11 2-Hydroxyglutarate
C02631 11 2-Isopropylmaleate
C02669 11 D-Galactono-1,5-lactone
C02775 11 2,3-Dihydroxyindole
C02787 11 2-Methylpropanamine
C02814 11 Benzene-1,2,4-triol
C02835 11 Imidazole-4-acetate
C02876 11 Propanoyl phosphate
C02977 11 GDP-6-deoxy-D-talose
C02991 11 L-Rhamnono-1,4-lactone
C03079 11 4-Hydroxy-L-glutamate
C03117 11 GDP-6-deoxy-D-mannose
C03147 11 N-Malonylanthranilate
C03153 11 N5-Methyl-L-glutamine
C03217 11 2-Hydroxy-3-oxoadipate
C03223 11 3,4-Dihydroxyphthalate
C03233 11 4,5-Dihydroxyphthalate
C03269 11 D-galacto-Hexodialdose
C03287 11 L-Glutamyl 5-phosphate
C03289 11 L-xylo-Hexulonolactone
C03293 11 N-Adenylylanthranilate
C03373 11 Aminoimidazole ribotide
C03387 11 D-Glucurono-6,2-lactone
C03440 11 cis-4-Hydroxy-D-proline
C03623 11 N-Methyl-2-oxoglutaramate
C03671 11 2-Pyrone-4,6-dicarboxylate
C03734 11 alpha-D-Glutamyl phosphate
C03912 11 (S)-1-Pyrroline-5-carboxylate
C03972 11 2,3,4,5-Tetrahydrodipicolinate
C04002 11 But-1-ene-1,2,4-tricarboxylate
C04037 11 1-Phospho-alpha-D-galacturonate
C04044 11 3-(2,3-Dihydroxyphenyl)propanoate
C04225 11 (Z)-But-2-ene-1,2,3-tricarboxylate
C04287 11 3,5/4-Trihydroxycyclohexa-1,2-dione
C04302 11 N-(5-Phospho-D-ribosyl)anthranilate
C04359 11 1-Deoxy-D-altro-heptulose 7-phosphate
C04477 11 1D-myo-Inositol 1,3,4,6-tetrakisphosphate
C04480 11 3-Carboxy-2-hydroxymuconate semialdehyde
C04592 11 Toluene-cis-dihydrodiol
C05385 11 D-Glucuronate 1-phosphate
C05399 11 Melibiitol
C05400 11 Epimelibiose
C05401 11 3-beta-D-Galactosyl-sn-glycerol
C05402 11 Melibiose
C05520 11 2-Amino-3-oxoadipate
C05572 11 4-Oxoglutaramate
C05601 11 4-Hydroxy-2-oxo-heptanedioate
C05645 11 4-(2-Amino-3-hydroxyphenyl)-2,4-dioxobutanoate
C05653 11 Formylanthranilate
C05655 11 5-(2'-Carboxyethyl)-4,6-dihydroxypicolinate
C05711 11 gamma-Glutamyl-beta-cyanoalanine
C05765 11 L-Glutamyl 1-phosphate
C05829 11 N-Carbamyl-L-glutamate
C05835 11 2-Formaminobenzoylacetate
C05931 11 N-Succinyl-L-glutamate
C05941 11 2-Oxo-4-hydroxy-5-aminovalerate
C05942 11 Pyrrole-2-carboxylate
C05983 11 Propinol adenylate
C06002 11 (S)-Methylmalonate semialdehyde
C06051 11 Isopyridoxal
C06055 11 O-Phospho-4-hydroxy-L-threonine
C06201 11 2,4-Dihydroxyhept-2-enedioate
C06231 11 Ectoine
C06318 11 (3S,4R)-3,4-Dihydroxycyclohexa-1,5-diene-1,4-dicarboxylate
C06430 11 D-Galacturonolactone
C06672 11 Vanillate
C06720 11 1,6-Dihydroxy-5-methylcyclohexa-2,4-dienecarboxylate
C06731 11 1,2-Dihydroxy-6-methylcyclohexa-3,5-dienecarboxylate
C06761 11 (4E)-2-Oxohexenoic acid
C06813 11 Nitrobenzene
C07087 11 2-Hydroxy-6-oxoocta-2,4,7-trienoate
C08062 11 2-Hydroxy-6-oxo-(2'-aminophenyl)-hexa-2,4-dienoate
C09816 11 Benzylsuccinate
C10517 11 2-(beta-D-Glucosyl)-sn-glycerol 3-phosphate
C10906 11 D-Fructose
C11354 11 2-Hydroxy-cis-hex-2,4-dienoate
C11544 11 2(alpha-D-Mannosyl)-D-glycerate
C12623 11 trans-2,3-Dihydroxycinnamate
C14088 11 3-Methylsalicylate
C14830 11 GDP-4-keto-6-L-deoxygalactose
C15483 11 D-Galactonolactone
C15667 11 5-carboxyamino-1-(5-phospho-D-ribosyl)imidazole
C00016 12 FAD
C00018 12 Pyridoxal phosphate
C00062 12 L-Arginine
C00105 12 UMP
C00129 12 Isopentenyl diphosphate
C00134 12 Putrescine
C00146 12 Phenol
C00148 12 L-Proline
C00177 12 Cyanide
C00180 12 Benzoate
C00206 12 dADP
C00254 12 Prephenate
C00261 12 Benzaldehyde
C00299 12 Uridine
C00327 12 L-Citrulline
C00331 12 Indolepyruvate
C00361 12 dGDP
C00380 12 Cytosine
C00398 12 Tryptamine
C00425 12 Dehydroascorbate
C00437 12 N-Acetylornithine
C00463 12 Indole
C00526 12 Deoxyuridine
C00530 12 p-Benzenediol
C00534 12 Pyridoxamine
C00555 12 4-Aminobutanal
C00633 12 4-Hydroxybenzaldehyde
C00642 12 4-Hydroxyphenylacetate
C00643 12 5-Hydroxy-L-tryptophan
C00755 12 4-Hydroxy-3-methoxy-benzaldehyde
C00805 12 Salicylate
C00811 12 4-Coumarate
C00819 12 D-Glutamine
C00846 12 3-Oxoadipate
C00847 12 4-Pyridoxate
C00864 12 Pantothenate
C00885 12 Isochorismate
C00921 12 Dihydropteroate
C00931 12 Porphobilinogen
C00954 12 Indole-3-acetate
C00971 12 4-Pyridoxolactone
C00977 12 L-Tryptophanamide
C01035 12 4-Guanidinobutanoate
C01041 12 Monodehydroascorbate
C01115 12 L-Galactono-1,4-lactone
C01168 12 Pseudouridine 5'-phosphate
C01179 12 3-(4-Hydroxyphenyl)pyruvate
C01188 12 3-Hydroxy-2-methylpropanoate
C01198 12 3-(2-Hydroxyphenyl)propanoate
C01205 12 (R)-3-Amino-2-methylpropanoate
C01214 12 1-Amino-1-deoxy-scyllo-inositol
C01245 12 D-myo-Inositol 1,4,5-trisphosphate
C01249 12 7,8-Dihydro-7,8-dihydroxykynurenate
C01269 12 5-O-(1-Carboxyvinyl)-3-phosphoshikimate
C01270 12 3-Hydroxy-2-methylpyridine-5-carboxylate
C01278 12 2-Carboxy-2,5-dihydro-5-oxofuran-2-acetate
C01279 12 4-Amino-5-hydroxymethyl-2-methylpyrimidine
C01284 12 1D-myo-Inositol 1,3,4,5,6-pentakisphosphate
C01302 12 1-(2-Carboxyphenylamino)-1'-deoxy-D-ribulose 5'-phosphate
C01572 12 Digallate
C01582 12 Galactose
C01602 12 Ornithine
C01613 12 Stachyose
C01620 12 Threonate
C01771 12 2-Butenoate
C01847 12 Reduced FMN
C01877 12 4-Oxoproline
C01988 12 2-Nitrophenol
C02170 12 Methylmalonate
C02222 12 2-Maleylacetate
C02235 12 4-Nitrocatechol
C02237 12 5-Oxo-D-proline
C02351 12 1,2-Benzoquinone
C02372 12 4-Hydroxyaniline
C02431 12 L-Rhamnofuranose
C02470 12 Xanthurenic acid
C02480 12 cis,cis-Muconate
C02558 12 N-Acetylarylamine
C02624 12 2,3-Dimethylmalate
C02652 12 5-Dehydroshikimate
C02693 12 Indole-3-acetamide
C02734 12 Phenolic phosphate
C02800 12 4,5-Dioxopentanoate
C02946 12 4-Acetamidobutanoate
C02985 12 L-Fucose 1-phosphate
C03030 12 Uracil 5-carboxylate
C03063 12 2-Oxohept-3-enedioate
C03175 12 Shikimate 3-phosphate
C03230 12 3-Indoleglycolaldehyde
C03273 12 5-Oxopentanoate
C03277 12 Imidazol-5-yl-pyruvate
C03284 12 L-3-Amino-isobutanoate
C03506 12 Indoleglycerol phosphate
C03564 12 1-Pyrroline-2-carboxylate
C03584 12 3-(Uracil-1-yl)-L-alanine
C03666 12 2-Carboxy-cis,cis-muconate
C03676 12 3-Hydroxy-cis,cis-muconate
C03680 12 4-Imidazolone-5-propanoate
C03708 12 N-Acetyl-O-acetylneuraminate
C03710 12 N-Benzyloxycarbonylglycine
C03738 12 gamma-L-Glutamyl-D-alanine
C03741 12 (S)-4-Amino-5-oxopentanoate
C03771 12 5-Guanidino-2-oxopentanoate
C03861 12 Dibenzo[1,4]dioxin-2,3-dione
C03871 12 L-2-Amino-6-oxoheptanedioate
C03971 12 1F-alpha-D-Galactosylraffinose
C04015 12 N-Acetyl-4-O-acetylneuraminate
C04016 12 N-Acetyl-7-O-acetylneuraminate
C04017 12 N-Acetyl-9-O-acetylneuraminate
C04030 12 (2,3-Dihydroxybenzoyl)adenylate
C04076 12 L-2-Aminoadipate 6-semialdehyde
C04091 12 cis-1,2-Dihydrobenzene-1,2-diol
C04133 12 N-Acetyl-L-glutamate 5-phosphate
C04171 12 2,3-Dihydro-2,3-dihydroxybenzoate
C04204 12 N-(2,3-Dihydroxybenzoyl)-L-serine
C04210 12 N5-(L-1-Carboxyethyl)-L-ornithine
C04221 12 trans-1,2-Dihydrobenzene-1,2-diol
C04322 12 3,4-Dihydro-2H-Pyrrole-2-carboxylate
C04411 12 (2R,3S)-3-Isopropylmalate
C04437 12 1-(5-Phosphoribosyl)imidazole-4-acetate
C04462 12 N-Succinyl-2-L-amino-6-oxoheptanedioate
C04553 12 3-Carboxy-2,5-dihydro-5-oxofuran-2-acetate
C04634 12 1,6-Dihydroxycyclohexa-2,4-diene-1-carboxylate
C04640 12 2-(Formamido)-N1-(5'-phosphoribosyl)acetamidine
C04666 12 D-erythro-1-(Imidazol-4-yl)glycerol 3-phosphate
C04783 12 cis-4,5-Dihydroxycyclohexa-1(6),2-diene-1,2-dicarboxylate
C05130 12 Imidazole-4-acetaldehyde
C05404 12 D-Gal alpha 1->6D-Gal alpha 1->6D-Glucose
C05539 12 N-Acetyl-L-2-amino-6-oxopimelate
C05560 12 L-2-Aminoadipate adenylate
C05565 12 Hydantoin-5-propionate
C05585 12 Gentisate aldehyde
C05593 12 3-Hydroxyphenylacetate
C05600 12 2-Hydroxyhepta-2,4-dienedioate
C05616 12 3-O-Methylgallate
C05654 12 5-(2'-Formylethyl)-4,6-dihydroxypicolinate
C05658 12 Indoxyl
C05852 12 2-Hydroxyphenylacetate
C05932 12 N-Succinyl-L-glutamate 5-semialdehyde
C06001 12 (S)-3-Hydroxyisobutyrate
C06056 12 4-Hydroxy-L-threonine
C06142 12 1-Butanol
C06218 12 Cellopentaose
C06321 12 1,6-Dihydroxy-cis-2,4-cyclohexadiene-1-carboxylic acid
C06330 12 Quinoline-3,4-diol
C06337 12 Terephthalate
C06372 12 Lacto-N-biose
C06435 12 5'-Butyrylphosphoinosine
C06680 12 4-Hydroxyphthalate
C06732 12 alpha,beta-Didehydrotryptophan
C06760 12 2-Hydroxy-5-methyl-cis,cis-muconic semialdehyde
C07085 12 3-Vinylcatechol
C07103 12 2-Hydroxy-1,4-benzoquinone
C07123 12 2-Hydroxy-6-oxo-octa-2,4-dienoate
C07211 12 m-Methylbenzoate
C07215 12 o-Toluate
C07335 12 2-Amino-3-oxo-4-phosphonooxybutyrate
C07479 12 2-Oxo-5-methyl-cis-muconate
C07734 12 2-Hydroxy-6-oxo-6-(2-hydroxyphenoxy)-hexa-2,4-dienoate
C08061 12 2'-Aminobiphenyl-2,3-diol
C11355 12 4-Amino-4-deoxychorismate
C11457 12 3-(3-Hydroxy-phenyl)-propanoic acid
C11503 12 3-Hydroxy-1H-quinolin-4-one
C11546 12 2-(beta-D-Glucosyl)-sn-glycerol
C11588 12 cis-3-(Carboxy-ethyl)-3,5-cyclo-hexadiene-1,2-diol
C11638 12 3-Amino-2-oxopropyl phosphate
C12621 12 trans-3-Hydroxycinnamate
C12622 12 cis-3-(3-Carboxyethenyl)-3,5-cyclohexadiene-1,2-diol
C13635 12 4-Hydroxyphenacyl alcohol
C14087 12 3-Methylsalicylaldehyde
C15522 12 4a-Hydroxytetrahydrobiopterin
C15767 12 gamma-Glutamyl-gamma-aminobutyraye
C00015 13 UDP
C00029 13 UDP-glucose
C00047 13 L-Lysine
C00055 13 CMP
C00075 13 UTP
C00082 13 L-Tyrosine
C00131 13 dATP
C00135 13 L-Histidine
C00166 13 Phenylpyruvate
C00179 13 Agmatine
C00235 13 Dimethylallyl diphosphate
C00315 13 Spermidine
C00365 13 dUMP
C00388 13 1H-Imidazole-4-ethanamine
C00415 13 Dihydrofolate
C00423 13 trans-Cinnamate
C00431 13 5-Aminopentanoate
C00436 13 N-Carbamoylputrescine
C00449 13 N6-(L-1,3-Dicarboxypropyl)-L-lysine
C00450 13 2,3,4,5-Tetrahydropyridine-2-carboxylate
C00472 13 p-Benzoquinone
C00475 13 Cytidine
C00548 13 Phenyl acetate
C00561 13 Mandelonitrile
C00637 13 Indole-3-acetaldehyde
C00647 13 Pyridoxamine phosphate
C00680 13 meso-2,6-Diaminoheptanedioate
C00763 13 D-Proline
C00780 13 3-(2-Aminoethyl)-1H-indol-5-ol
C00785 13 Urocanate
C00826 13 L-Arogenate
C00870 13 4-Nitrophenol
C00881 13 Deoxycytidine
C00922 13 Dimethylmaleate
C01015 13 4-Hydroxy-L-proline
C01024 13 Hydroxymethylbilane
C01111 13 7,8-Dihydroxykynurenate
C01161 13 3,4-Dihydroxyphenylacetate
C01197 13 3,4-Dihydroxy-trans-cinnamate
C01201 13 N(omega)-(ADP-D-ribosyl)-L-arginine
C01204 13 myo-Inositol hexakisphosphate
C01250 13 N-Acetyl-L-glutamate 5-semialdehyde
C01267 13 3-(Imidazol-4-yl)-2-oxopropyl phosphate
C01273 13 2-Hydroxy-6-oxo-6-phenylhexa-2,4-dienoate
C01283 13 1-Amino-1-deoxy-scyllo-inositol 4-phosphate
C01352 13 FADH2
C01368 13 3'-UMP
C01405 13 Aspirin
C01407 13 Benzene
C01408 13 Benzoin
C01586 13 Hippurate
C01606 13 Phthalate
C01682 13 D-Nopaline
C01772 13 trans-2-Hydroxycinnamate
C02043 13 Indolelactate
C02067 13 Pseudouridine
C02137 13 alpha-Oxo-benzeneacetic acid
C02274 13 Dihydrocoumarin
C02647 13 4-Guanidinobutanal
C02674 13 Deoxyribonolactone
C02714 13 N-Acetylputrescine
C02938 13 3-Indoleacetonitrile
C03064 13 3-Dehydro-L-threonate
C03078 13 4-Guanidinobutanamide
C03198 13 (S)-4-Hydroxymandelate
C03290 13 L-threo-3-Phenylserine
C03296 13 N2-Succinyl-L-arginine
C03406 13 N-(L-Arginino)succinate
C03415 13 N2-Succinyl-L-ornithine
C03492 13 D-4'-Phosphopantothenate
C03574 13 2-Formylaminobenzaldehyde
C03586 13 2-Oxo-2,3-dihydrofuran-5-acetate
C03590 13 4-Hydroxyphenylglyoxylate
C03672 13 3-(4-Hydroxyphenyl)lactate
C03742 13 (S)-4-Hydroxymandelonitrile
C03765 13 4-Hydroxyphenylacetaldehyde
C03817 13 (S)-3-(Imidazol-5-yl)lactate
C03964 13 (R)-3-(4-Hydroxyphenyl)lactate
C04052 13 5-Carboxy-2-oxohept-3-enedioate
C04105 13 2,5-Dihydro-5-oxofuran-2-acetate
C04137 13 N2-(D-1-Carboxyethyl)-L-arginine
C04236 13 (2S)-2-Isopropyl-3-oxosuccinate
C04390 13 N6-Acetyl-LL-2,6-diaminoheptanedioate
C04421 13 N-Succinyl-LL-2,6-diaminoheptanedioate
C04431 13 cis-4-Carboxymethylenebut-2-en-4-olide
C04520 13 1D-myo-Inositol 3,4,5,6-tetrakisphosphate
C04547 13 1,2-Bis(4-hydroxy-3-methoxyphenyl)ethylene
C04556 13 4-Amino-2-methyl-5-phosphomethylpyrimidine
C04604 13 3-Hydroxy-2-methylpyridine-4,5-dicarboxylate
C05131 13 (1-Ribosylimidazole)-4-acetate
C05281 13 5-Methylbarbiturate
C05340 13 beta-Alanyl-L-arginine
C05350 13 2-Hydroxy-3-(4-hydroxyphenyl)propenoate
C05403 13 3-Ketolactose
C05568 13 Imidazole lactate
C05573 13 Formylisoglutamate
C05627 13 4-Hydroxystyrene
C05629 13 Phenylpropanoate
C05646 13 5-Hydroxyindolepyruvate
C05648 13 5-Hydroxy-N-formylkynurenine
C05656 13 5-(3'-Carboxy-3'-oxopropyl)-4,6-dihydroxypicolinate
C05714 13 alpha-Aminopropiononitrile
C05715 13 gamma-Amino-gamma-cyanobutanoate
C05731 13 3-Ketosucrose
C05817 13 2-Succinyl-6-hydroxy-2,4-cyclohexadiene-1-carboxylate
C05834 13 3-Methyldioxyindole
C05933 13 N-(omega)-Hydroxyarginine
C05935 13 2-Oxoarginine
C05936 13 N4-Acetylaminobutanal
C05945 13 L-Arginine phosphate
C06050 13 2-Methyl-3-hydroxy-5-formylpyridine-4-carboxylate
C06057 13 3-Aminopropane-1,2-diol
C06187 13 Arbutin 6-phosphate
C06202 13 Salicylaldehyde
C06206 13 Benzoyl phosphate
C06217 13 Cellohexaose
C06317 13 4-Hydroxy-3-methoxy-benzenemethanol
C06343 13 Quinolin-4-ol
C06366 13 Homospermidine
C06433 13 5'-Benzoylphosphoadenosine
C06603 13 cis,trans-4-Hydroxymuconic semialdehyde
C06655 13 L-N2-(2-Carboxyethyl)arginine
C06728 13 3-Ethylcatechol
C06730 13 4-Methylcatechol
C07084 13 Styrene cis-glycol
C07086 13 Phenylacetic acid
C07209 13 3-Methylbenzaldehyde
C07214 13 2-Methylbenzaldehyde
C07478 13 2-Hydroxy-5-methyl-cis,cis-muconate
C07731 13 2-Hydroxy-6-oxo-6-(2-hydroxyphenyl)-hexa-2,4-dienoate
C07733 13 2,2',3-Trihydroxydiphenylether
C08060 13 Carbazole
C08063 13 1,4-Cyclohexanedione
C09814 13 Benzonitrile
C09815 13 Benzamide
C11527 13 4-Hydroxymandelate
C11555 13 1D-myo-Inositol 1,4,5,6-tetrakisphosphate
C11811 13 1-Hydroxy-2-methyl-2-butenyl 4-diphosphate
C12312 13 Indolin-2-one
C12838 13 trans-4-Carboxymethylenebut-2-en-4-olide
C13634 13 2,3-Bis(4-hydroxyphenyl)-1,2-propanediol
C13636 13 4-Hydroxyphenyl acetate
C14086 13 2-Hydroxy-3-methylbenzalpyruvate
C14097 13 2-Hydroxyisophthalic acid
C14610 13 (S)-5-Oxo-2,5-dihydrofuran-2-acetate
C15532 13 N-Acetyl-L-citrulline
C15668 13 1-Pyrroline
C15699 13 gamma-L-Glutamylputrecine
C15700 13 gamma-Glutamyl-gamma-aminobutyraldehyde
C00043 14 UDP-N-acetyl-D-glucosamine
C00052 14 UDP-D-galactose
C00063 14 CTP
C00079 14 L-Phenylalanine
C00101 14 Tetrahydrofolate
C00112 14 CDP
C00167 14 UDP-glucuronate
C00233 14 4-Methyl-2-oxopentanoate
C00239 14 dCMP
C00302 14 Glutamate
C00341 14 Geranyl diphosphate
C00355 14 3,4-Dihydroxy-L-phenylalanine
C00386 14 Carnosine
C00408 14 L-Pipecolate
C00458 14 dCTP
C00460 14 dUTP
C00483 14 Tyramine
C00504 14 Folate
C00513 14 CDP-glycerol
C00570 14 CDP-ethanolamine
C00601 14 Phenylacetaldehyde
C00612 14 N1-Acetylspermidine
C00617 14 UDP-D-galacturonate
C00666 14 LL-2,6-Diaminoheptanedioate
C00739 14 D-Lysine
C00844 14 (R)-Prunasin
C00860 14 L-Histidinol
C00884 14 Homocarnosine
C00955 14 Indole-3-ethanol
C00978 14 N-Acetylserotonin
C00990 14 5-Aminopentanamide
C01028 14 N6-Hydroxy-L-lysine
C01029 14 N8-Acetylspermidine
C01051 14 Uroporphyrinogen III
C01100 14 L-Histidinol phosphate
C01142 14 (3S)-3,6-Diaminohexanoate
C01158 14 1-O-Galloyl-beta-D-glucose
C01170 14 UDP-N-acetyl-D-mannosamine
C01258 14 1,2-Didehydropiperidine-2-carboxylate
C01294 14 1-Guanidino-1-deoxy-scyllo-inositol 4-phosphate
C01346 14 dUDP
C01390 14 Prenol
C01401 14 Alanine
C01456 14 Tropate
C01475 14 Allysine
C01477 14 Apigenin
C01504 14 Indanone
C01594 14 Linamarin
C01672 14 Cadaverine
C01929 14 L-Histidinal
C01983 14 (R)-Mandelate
C01984 14 (S)-Mandelate
C02253 14 Benzoylagmatine
C02265 14 D-Phenylalanine
C02295 14 Methylitaconate
C02355 14 2',3'-Cyclic UMP
C02385 14 Amino acid(Arg-)
C02427 14 L-Homocitrulline
C02505 14 2-Phenylacetamide
C02526 14 Biphenyl-2,3-diol
C02569 14 Neryl diphosphate
C02726 14 N4-Phosphoagmatine
C02727 14 N6-Acetyl-L-lysine
C02728 14 N6-Methyl-L-lysine
C02730 14 2-Succinylbenzoate
C02763 14 enol-Phenylpyruvate
C02837 14 L-Lysine 1,6-lactam
C02937 14 3-Indoleacetaldoxime
C02947 14 4-Coumaroylshikimate
C02993 14 L-Tyrosyl-L-arginine
C02997 14 N-Acetyl-L-histidine
C03003 14 N-Glucosylnicotinate
C03004 14 N-Hydroxy-L-tyrosine
C03047 14 1,4-Diguanidinobutane
C03057 14 2-Carboxybenzaldehyde
C03087 14 5-Acetamidopentanoate
C03097 14 Aryl beta-D-glucoside
C03142 14 N-D-Glucosylarylamine
C03204 14 10-Formyldihydrofolate
C03239 14 6-Amino-2-oxohexanoate
C03360 14 4-Nitrophenyl phosphate
C03493 14 D-4-Hydroxyphenylglycine
C03549 14 2-Hydroxycinnamate
C03569 14 2,2',3-Trihydroxybiphenyl
C03582 14 3,4',5-Trihydroxystilbene
C03652 14 (2R,3S)-2,3-Dimethylmalate
C03750 14 2,6-Dioxo-6-phenylhexanoate
C03993 14 4-(beta-D-Glucosyloxy)benzoate
C03996 14 5'-O-beta-D-Glucosylpyridoxine
C04020 14 N2-(D-1-Carboxyethyl)-L-lysine
C04043 14 3,4-Dihydroxyphenylacetaldehyde
C04089 14 UDP-4-dehydro-6-deoxy-D-glucose
C04112 14 3-Methyl-cis,cis-hexadienedioate
C04124 14 Indole-3-acetyl-beta-1-D-glucose
C04138 14 N(alpha)-gamma-L-Glutamylhistamine
C04164 14 trans-Cinnamoyl beta-D-glucoside
C04186 14 5-Carboxymethyl-2-hydroxymuconate
C04211 14 N6-[(Indole-3-yl)acetyl]-L-lysine
C04227 14 1-(4-Hydroxyphenyl)-2-aminoethanol
C04290 14 4-(3-Methylbut-2-enyl)-L-tryptophan
C04353 14 (Z)-4-Hydroxyphenylacetaldehyde-oxime
C04366 14 3-(2-Carboxyethenyl)-cis,cis-muconate
C04368 14 3-Amino-3-(4-hydroxyphenyl)propanoate
C04415 14 4-O-beta-D-Glucosyl-4-hydroxycinnamate
C04498 14 N-(4-Guanidinobutyl)-4-hydroxycinnamide
C04548 14 1-(4-Hydroxyphenyl)-2-(methylamino)ethanol
C04563 14 D-myo-Inositol 1,2,4,5,6-pentakisphosphate
C04579 14 Inositol 1,2,3,4,5-pentakisphosphate
C04642 14 2-Hydroxy-5-carboxymethylmuconate semialdehyde
C04713 14 N6-(delta2-Isopentenyl)-adenosine 5'-monophosphate
C04752 14 2-Methyl-4-amino-5-hydroxymethylpyrimidine diphosphate
C04826 14 5-(3-Carboxy-3-oxopropenyl)-4,6-dihydroxypyridine-2-carboxylate
C05135 14 4-(beta-Acetylaminoethyl)imidazole
C05143 14 Dhurrin
C05158 14 trans-beta-D-Glucosyl-2-hydroxycinnamate
C05341 14 beta-Alanyl-L-lysine
C05343 14 (R)-4-Hydroxymandelate
C05394 14 3-Keto-beta-D-galactose
C05574 14 Isoglutamate
C05595 14 4-Hydroxyphenylacetylglutamine
C05596 14 4-Hydroxyphenylacetylglycine
C05607 14 Phenyllactate
C05608 14 4-Hydroxycinnamyl aldehyde
C05634 14 5-Hydroxyindoleacetaldehyde
C05641 14 5-(3'-Carboxy-3'-oxopropenyl)-4,6-dihydroxypicolinate
C05647 14 Formyl-5-hydroxykynurenamine
C05651 14 5-Hydroxykynurenine
C05657 14 6-Hydroxyindolelactate
C05766 14 Uroporphyrinogen I
C05822 14 3'-CMP
C05939 14 Linatine
C06044 14 4-Hydroxyphenylethanol
C06186 14 Arbutin
C06198 14 P1,P4-Bis(5'-uridyl) tetraphosphate
C06203 14 trans-O-Hydroxybenzylidenepyruvate
C06216 14 Celloheptaose
C06224 14 3,4-Dihydroxystyrene
C06561 14 Isosalipurpol
C06656 14 Deoxyguanidinoproclavaminic acid
C06727 14 cis-1,2-Dihydro-3-ethylcatechol
C06729 14 cis-1,2-Dihydroxy-4-methylcyclohexa-3,5-diene-1-carboxylate
C07083 14 Styrene
C07213 14 2-Methylbenzyl alcohol
C07216 14 3-Methylbenzyl alcohol
C07732 14 Dibenzo-p-dioxin
C08481 14 Indican
C08650 14 Isoliquiritigenin
C10700 14 4'-Hydroxyacetophenone
C11130 14 1,3-Dihydro-3-hydroxy-2H-indol-2-one
C11174 14 1-Diphosinositol pentakisphosphate
C11526 14 5-PP-InsP5
C12210 14 UDP-3-ketoglucose
C12323 14 L-4-Hydroxyphenylglycine
C12456 14 3-Dimethylallyl-4-hydroxyphenylpyruvate
C12989 14 N2-Acetyl-L-lysine
C13631 14 2,2-Bis(4-hydroxyphenyl)-1-propanol
C14085 14 2-Hydroxy-8-methylchromene-2-carboxylate
C14096 14 3-Formylsalicylic acid
C14103 14 4-Methylsalicylate
C00123 15 L-Leucine
C00128 15 CMP-N-acetylneuraminate
C00143 15 5,10-Methylenetetrahydrofolate
C00190 15 UDP-D-xylose
C00203 15 UDP-N-acetyl-D-galactosamine
C00234 15 10-Formyltetrahydrofolate
C00293 15 Glucose
C00445 15 5,10-Methenyltetrahydrofolate
C00448 15 trans,trans-Farnesyl diphosphate
C00501 15 CDP-glucose
C00509 15 Naringenin
C00521 15 (-)-Limonene
C00611 15 N-Acetyllactosamine
C00650 15 4-Hydroxymandelonitrile
C00664 15 5-Formiminotetrahydrofolate
C00705 15 dCDP
C00789 15 CDP-ribitol
C00822 15 Dopaquinone
C00852 15 Chlorogenate
C00903 15 Cinnamaldehyde
C00935 15 UDP-L-arabinose
C00941 15 3',5'-Cyclic CMP
C00962 15 beta-D-Galactose
C01092 15 8-Amino-7-oxononanoate
C01186 15 (3S,5S)-3,5-Diaminohexanoate
C01275 15 (3E)-4-(2-Carboxyphenyl)-2-oxobut-3-enoate
C01328 15 HO-
C01454 15 Toluate
C01460 15 Vitexin
C01494 15 Ferulate
C01514 15 Luteolin
C01623 15 UDP-apiose
C01710 15 Indan-1-ol
C01714 15 Apigenin-6-C-glucoside
C01745 15 Pinosylvin
C01982 15 (R)-Amygdalin
C02083 15 Styrene oxide
C02199 15 UDP-L-rhamnose
C02330 15 UDP-L-iduronate
C02344 15 (-)-endo-Fenchol
C02354 15 2',3'-Cyclic CMP
C02462 15 Sabinene hydrate
C02499 15 2-Hydroxybiphenyl
C02572 15 O-Feruloylquinate
C02646 15 4-Coumaryl alcohol
C02656 15 6-Carboxyhexanoate
C02666 15 Coniferyl aldehyde
C02717 15 N-Feruloyltyramine
C02927 15 2-Caffeoylisocitrate
C02930 15 2-Methyleneglutarate
C03002 15 N-Caffeoylputrescine
C03190 15 (+)-Bornyl-diphosphate
C03263 15 Coproporphyrinogen III
C03465 15 3-Methyl-2-oxopentanoate
C03479 15 5-Formyltetrahydrofolate
C03519 15 N-Acetyl-L-phenylalanine
C03709 15 N-Adenylyl-L-phenylalanine
C03733 15 UDP-alpha-D-galacto-1,4-furanose
C03758 15 4-(2-Aminoethyl)-1,2-benzenediol
C03848 15 6F-alpha-D-Galactosylsucrose
C03955 15 N6-Acetyl-N6-hydroxy-L-lysine
C04045 15 3-(3,4-Dihydroxyphenyl)pyruvate
C04092 15 delta1-Piperideine-2-carboxylate
C04101 15 1-O,6-O-Digalloyl-beta-D-glucose
C04121 15 CMP-3-deoxy-D-manno-octulosonate
C04148 15 alpha-N-Phenylacetyl-L-glutamine
C04280 15 1-Guanidino-1-deoxy-scyllo-inositol
C04501 15 N-Acetyl-alpha-D-glucosamine 1-phosphate
C04559 15 4-Carboxymethyl-4-methylbut-2-en-1,4-olide
C04573 15 UDP-N-acetyl-2-amino-2-deoxy-D-glucuronate
C04608 15 Apigenin 7-O-beta-D-glucoside
C04631 15 UDP-N-acetyl-3-(1-carboxyvinyl)-D-glucosamine
C04641 15 2-(alpha-D-Galactosyl)-sn-glycerol 3-phosphate
C04703 15 alpha-D-Galactosyl-(1,1')-sn-glycerol 3-phosphate
C04739 15 UDP-N-acetyl-6-(D-galactose-1-phospho)-D-glucosamine
C04796 15 4-(L-Alanin-3-yl)-2-hydroxy-cis,cis-muconate 6-semialdehyde
C04797 15 5-(L-Alanin-3-yl)-2-hydroxy-cis,cis-muconate 6-semialdehyde
C05005 15 Glycolipid
C05114 15 Mucopolysaccharide
C05161 15 2,5-Diaminohexanoate
C05328 15 D-2-Amino-hexano-6-lactam
C05332 15 Phenethylamine
C05548 15 6-Acetamido-2-oxohexanoate
C05598 15 Phenylacetylglycine
C05620 15 N-Acetyl-D-phenylalanine
C05631 15 Eriodictyol
C05635 15 5-Hydroxyindoleacetate
C05638 15 5-Hydroxykynurenamine
C05673 15 CMP-2-aminoethylphosphonate
C05768 15 Coproporphyrinogen I
C05839 15 cis-beta-D-Glucosyl-2-hydroxycinnamate
C05853 15 Phenylethyl alcohol
C06046 15 Salidroside
C06074 15 Myrcene
C06075 15 Terpinolene
C06076 15 Comphene
C06077 15 Pinene
C06099 15 (+)-Limonene
C06104 15 Adipate
C06114 15 gamma-Glutamyl-beta-aminopropiononitrile
C06204 15 2-Hydroxychromene-2-carboxylate
C06240 15 UDP-N-acetyl-D-mannosaminouronate
C06307 15 (-)-beta-Pinene
C06308 15 (-)-alpha-Pinene
C06358 15 Methyl cinnamate
C06359 15 Ethyl cinnamate
C06360 15 Propyl cinnamate
C06589 15 cis-2,3-Dihydro-2,3-dihydroxybiphenyl
C06657 15 Guanidinoproclavaminic acid
C06986 15 Spirodilactone
C07111 15 Ethylbenzene
C07208 15 m-Xylene
C07212 15 o-Xylene
C07301 15 (R)-Mandelamide
C07350 15 3-Methyl-1-(2,4,6-trihydroxyphenyl)butan-1-one
C07719 15 2-Formyl-1-indanone
C07720 15 3-Hydroxy-1-indanone
C07728 15 3-Isochromanone
C07729 15 Dibenzofuran
C08576 15 Aureusidin
C09332 15 Tetrahydrofolyl-[Glu](2)
C09756 15 Homoeriodictyol
C09762 15 Liquiritigenin
C10192 15 Tricetin
C10945 15 Caffeic aldehyde
C11435 15 4-(Cytidine 5'-diphospho)-2-C-methyl-D-erythritol
C12455 15 5-Aminopentanal
C12457 15 3-Dimethylallyl-4-hydroxymandelic acid
C12459 15 3-Dimethylallyl-4-hydroxybenzaldehyde
C12631 15 2-Hydroxy-2,3-dihydrogenistein
C12988 15 N2-Acetyl-L-aminoadipate semialdehyde
C13624 15 Bisphenol A
C13632 15 4,4'-Dihydroxy-alpha-methylstilbene
C13633 15 2,2-Bis(4-hydroxyphenyl)-propanoic acid
C13638 15 1-(4'-Hydroxyphenyl)ethanol
C14084 15 1,2-Dihydroxy-8-methylnaphthalene
C14095 15 2-Hydroxy-3-carboxybenzalpyruvate
C14448 15 Glyoxal
C15503 15 N,N-Dihydroxy-L-tyrosine
C15769 15 HBOA
C00113 16 PQQ
C00353 16 Geranylgeranyl diphosphate
C00364 16 dTMP
C00407 16 L-Isoleucine
C00440 16 5-Methyltetrahydrofolate
C00547 16 L-Noradrenaline
C00590 16 Coniferyl alcohol
C00751 16 Squalene
C00964 16 (-)-trans-Carveol
C00974 16 Dihydrokaempferol
C01050 16 UDP-N-acetylmuramate
C01079 16 Protoporphyrinogen IX
C01123 16 (-)-trans-Isopiperitenol
C01207 16 3-(3,4-Dihydroxyphenyl)lactate
C01219 16 CDP-4-dehydro-6-deoxy-D-glucose
C01481 16 Caffeate
C01592 16 Licodione
C01617 16 Taxifolin
C01752 16 Scopoletin
C01841 16 Pentalenene
C01855 16 Taxiphyllin
C01860 16 Trichodiene
C02004 16 Aristolochene
C02115 16 2-Methylserine
C02394 16 Cinnamyl alcohol
C02452 16 Perillyl alcohol
C02486 16 (3R)-beta-Leucine
C02564 16 N-Feruloylglycine
C02710 16 N-Acetyl-L-leucine
C02916 16 (S)-Norlaudanosoline
C03012 16 Naphthalene-1,2-diol
C03115 16 Farnesyl triphosphate
C03203 16 1-Hydroxy-2-naphthoate
C03428 16 Presqualene diphosphate
C03495 16 Deoxy-5-methylcytidylate
C03515 16 Luteolin 7-O-glucuronide
C03656 16 (S)-5-Amino-3-oxohexanoic acid
C03657 16 1,4-Dihydroxy-2-naphthoate
C03691 16 CMP-N-glycoloylneuraminate
C03737 16 alpha-D-Xylose 1-phosphate
C03766 16 4-Hydroxyphenylacetonitrile
C03951 16 Luteolin 7-O-beta-D-glucoside
C03997 16 5-Hydroxymethyldeoxycytidylate
C04024 16 Vitexin 2''-O-beta-D-glucoside
C04199 16 Isovitexin 2''-O-beta-D-glucoside
C04335 16 N(alpha)-Benzyloxycarbonyl-L-leucine
C04558 16 4-Carboxymethyl-3-methylbut-2-en-1,4-olide
C04847 16 alpha-D-Galactosyl-1,3-beta-D-galactosyl-1,4-N-acetyl-D-glucosamine
C04858 16 Apigenin 7-O-[beta-D-apiosyl-(1->2)-beta-D-glucoside]
C04886 16 alpha-N-Acetylneuraminyl-2,6-beta-D-galactosyl-1,4-N-acetyl-beta-D-glucosamine
C05554 16 Aerobactin
C05615 16 Lignin
C05619 16 5-Hydroxyferulate
C05639 16 4,6-Dihydroxyquinoline
C05825 16 2-Amino-5-oxohexanoate
C05838 16 cis-2-Hydroxycinnamate
C05855 16 4-Hydroxycinnamyl alcohol 4-D-glucoside
C05907 16 Luteoforol
C05911 16 Pentahydroxyflavanone
C05928 16 10-Formyltetrahydrofolyl L-glutamate
C06016 16 Pentosans
C06047 16 Stizolobate
C06048 16 Stizolobinate
C06102 16 Adipate semialdehyde
C06111 16 Nerolidyl diphosphate
C06160 16 (S)-Norcoclaurine
C06181 16 Piperideine
C06238 16 L-Arabinose 1-phosphate
C06394 16 (+)-delta-Cadinene
C06563 16 Genistein
C06588 16 Biphenyl
C06658 16 Proclavaminic acid
C06746 16 N-Acetylphenylethylamine
C06758 16 p-Tolualdehyde
C07112 16 1-Phenylethanol
C07271 16 Limonene-1,2-epoxide
C07305 16 Products of ATP breakdown
C07718 16 2-Hydroxy-4-(1-oxo-1,3-dihydro-2H-inden-2-ylidene)-but-2-enoic acid
C07727 16 2-Indanone
C09099 16 Naringenin 7-O-beta-D-glucoside
C10020 16 Apigenin 7-(6''-malonylglucoside)
C10208 16 Daidzein
C11356 16 trans,trans,cis-Geranylgeranyl diphosphate
C11409 16 (+)-trans-Carveol
C11436 16 2-Phospho-4-(cytidine 5'-diphospho)-2-C-methyl-D-erythritol
C12124 16 Apiforol
C12142 16 Vetispiradiene
C12204 16 5-Hydroxyconiferaldehyde
C12206 16 Caffeyl alcohol
C12458 16 3-Dimethylallyl-4-hydroxybenzoate
C12627 16 Apigenin 7-O-neohesperidoside
C12987 16 N2-Acetyl-L-aminoadipyl-delta-phosphate
C13629 16 1,2-Bis(4-hydroxyphenyl)-2-propanol
C13637 16 4-Ethylphenol
C13952 16 UDP-N-acetyl-D-galactosaminuronic acid
C14083 16 cis-1,2-Dihydroxy-1,2-dihydro-8-methylnaphthalene
C14094 16 2-Carboxy-2-hydroxy-8-carboxychromene
C15525 16 2',3,4,4',6'-Pentahydroxychalcone
C15770 16 DIBOA
C00214 17 Thymidine
C00363 17 dTDP
C00389 17 Quercetin
C00671 17 (S)-3-Methyl-2-oxopentanoic acid
C00761 17 Coniferin
C01054 17 (S)-2,3-Epoxysqualene
C01212 17 UDP-N-acetylmuramoyl-L-alanine
C01359 17 PQQH2
C01414 17 Casbene
C01527 17 Scopolin
C01767 17 (-)-Carvone
C01850 17 Rosmarinate
C02191 17 Protoporphyrin
C02325 17 Sinapyl alcohol
C02378 17 6-Aminohexanoate
C02485 17 (-)-Isopiperitenone
C02495 17 2'-Hydroxydaidzein
C02576 17 Perillyl aldehyde
C02906 17 Dihydromyricetin
C03052 17 2,3-Dihydrogossypetin
C03410 17 N-Glycoloyl-neuraminate
C03427 17 Prephytoene diphosphate
C03467 17 3-Oxo-4-methylpentanoic acid
C03648 17 cis-3,4-Leucopelargonidin
C04187 17 5-Methyldeoxycytidine diphosphate
C04297 17 CDP-4-dehydro-3,6-dideoxy-D-glucose
C04314 17 cis-1,2-Dihydronaphthalene-1,2-diol
C04574 17 di-trans,poly-cis-Undecaprenyl diphosphate
C05427 17 Phytyl diphosphate
C05577 17 3,4-Dihydroxymandelaldehyde
C05622 17 Malonylapiin
C05851 17 Coumarin
C05903 17 Kaempferol
C05906 17 Leucocyanidin
C06083 17 Tetrahymanol
C06084 17 Hopanoid
C06089 17 ent-Copalyl diphosphate
C06101 17 Hexan-1-ol-6-oate
C06103 17 6-Hydroxyhexanoic acid
C06105 17 Cyclohexan-1,2-dione
C06180 17 Anabasine
C06182 17 Pelletierine
C06205 17 1,2-Dihydronaphthalene-1,2-diol
C06309 17 Diplopterol
C06310 17 Diploptene
C06659 17 Dihydroclavaminic acid
C06757 17 4-Methylbenzyl alcohol
C07113 17 Acetophenone
C07276 17 Limonene-1,2-diol
C07717 17 3,4-Dihydroxyfluorene
C09126 17 Genistein 7-O-beta-D-glucoside
C09789 17 Naringin
C11038 17 2'-Deoxy-5-hydroxymethylcytidine-5'-diphosphate
C11383 17 (+)-(S)-Carvone
C11427 17 1-Hydroxy-2-naphthaldehyde
C11453 17 2-C-Methyl-D-erythritol 2,4-cyclodiphosphate
C11713 17 beta-Naphthol
C11893 17 Cembrene
C11894 17 Taxa-4(5),11(12)-diene
C11901 17 Copalyl diphosphate
C11902 17 syn-Copalyl diphosphate
C12134 17 2'-Hydroxygenistein
C12205 17 5-Hydroxyconiferyl alcohol
C12630 17 Luteolin 7-O-neohesperidoside
C12632 17 Luteolin 7-O-[beta-D-glucuronosyl-(1->2)-beta-D-glucuronide]
C12986 17 N2-Acetyl-L-aminoadipate
C14082 17 1-Methylnaphthalene
C14093 17 1,2-Dihydroxy-8-carboxynaphthalene
C14783 17 1,2-Naphthoquinone
C15567 17 2,7,4'-Trihydroxyisoflavanone
C15599 17 6-(2-Amino-2-carboxyethyl)-7,8-dioxo-7,8-dihydroquinoline-2,4-dicarboxylate
C15772 17 DIBOA-glucoside
C00178 18 Thymine
C00459 18 dTTP
C00692 18 UDP-N-acetylmuramoyl-L-alanyl-D-glutamate
C00788 18 L-Adrenaline
C00829 18 Naphthalene
C01147 18 2-Hydroxycyclohexan-1-one
C01255 18 N-(6-Aminohexanoyl)-6-aminohexanoate
C01533 18 Syringin
C01724 18 Lanosterol
C01750 18 Quercitrin
C01880 18 6-Hexanolide
C01902 18 Cycloartenol
C02223 18 2-Methylbutanal
C03567 18 2'-Hydroxydihydrodaidzein
C03598 18 CDP-3,6-dideoxy-D-glucose
C04509 18 di-trans,poly-cis-Decaprenyl diphosphate
C04524 18 2-Protocatechoylphloroglucinolcarboxylate
C04900 18 Luteolin7-O-[beta-D-glucuronosyl-(1->2)-beta-D-glucuronide]-4'-O-beta-D-glucuronide
C05413 18 Phytoene
C05421 18 cis-Phytoene
C05576 18 3,4-Dihydroxyphenylethyleneglycol
C05580 18 3,4-Dihydroxymandelate
C05610 18 Sinapoyl aldehyde
C05623 18 Quercetin 3-O-glucoside
C05904 18 Pelargonidin
C05905 18 Cyanidin
C05909 18 Leucodelphinidin
C05986 18 2-Propyn-1-ol
C06004 18 (R)-3-Methyl-2-oxobutanoate
C06007 18 (R)-2,3-Dihydroxy-3-methylpentanoate
C06085 18 Triterpenoid
C06086 18 Pimaradiene
C06090 18 ent-Kaurene
C06146 18 3-Butyn-1-ol
C06183 18 Anapheline
C06562 18 (+)-Catechin
C06593 18 epsilon-Caprolactam
C06660 18 Clavaminic acid
C06756 18 p-Xylene
C07114 18 Benzoyl acetate
C07189 18 2-Hydroxyacetophenone
C07715 18 Fluorene
C08615 18 alpha-Amyrin
C08616 18 beta-Amyrin
C08628 18 Lupeol
C09320 18 Afzelechin
C10107 18 Myricetin
C11039 18 2'-Deoxy-5-hydroxymethylcytidine-5'-triphosphate
C11395 18 (4R,6R)-cis-Carveol
C11408 18 (4S,6S)-cis-Carveol
C11412 18 (1R,4S)-Iso-dihydrocarvone
C11426 18 cis-4-(1'-Hydroxynaphth-2'-yl)-2-oxobut-3-enoate
C11877 18 (+)-Sandaracopimaradiene
C11878 18 (-)-Abietadiene
C11879 18 Levopimaradiene
C11880 18 Neoabietadiene
C11881 18 Palustradiene
C11891 18 Aphidicol-16-ene
C11892 18 Aphidicol-15-ene
C11924 18 Perillic acid
C11937 18 (1S,4R)-1-Hydroxy-2-oxolimonene
C12249 18 Kaempferol 3-O-glucoside
C12316 18 cis-Dihydroquercetin
C12626 18 Kaempferol 3-O-beta-D-galactoside
C12639 18 Quercetin 7-O-beta-D-glucoside
C13309 18 2-Phytyl-1,4-naphthoquinone
C14089 18 1-Hydroxymethylnaphthalene
C14092 18 cis-1,2-Dihydroxy-1,2-dihydro-8-carboxynaphthalene
C14784 18 1,2-Dihydroxy-3,4-epoxy-1,2,3,4-tetrahydronaphthalene
C14786 18 (1R,2S)-Naphthalene 1,2-oxide
C14787 18 (1S,2R)-Naphthalene 1,2-oxide
C00414 19 Cyclohexanone
C00842 19 dTDP-glucose
C00906 19 5,6-Dihydrothymine
C02097 19 dTDP-galactose
C02376 19 5-Methylcytosine
C03088 19 5-Hydroxymethyluracil
C03241 19 6-Hydroxyhexan-6-olide
C03599 19 CDP-3,6-dideoxy-D-mannose
C03739 19 trans-Cyclohexane-1,2-diol
C04277 19 1,8-Diazacyclotetradecane-2,9-dione
C04514 19 (1S,2S)-1,2-Dihydronaphthalene-1,2-diol
C04700 19 UDP-N-acetylmuramoyl-L-alanyl-D-glutamyl-L-lysine
C04877 19 UDP-N-acetylmuramoyl-L-alanyl-D-gamma-glutamyl-meso-2,6-diaminopimelate
C05108 19 14-Demethyllanosterol
C05109 19 24,25-Dihydrolanosterol
C05414 19 Phytofluene
C05437 19 Zymosterol
C05625 19 Rutin
C05892 19 UDP-N-acetylmuramoyl-L-alanyl-gamma-D-glutamyl-L-lysine
C05908 19 Delphinidin
C06711 19 Fluoren-9-ol
C07721 19 (+)-(3S,4R)-cis-3,4-Dihydroxy-3,4-dihydrofluorene
C07724 19 1,2-Dihydroxyfluorene
C08604 19 Cyanidin 3-O-glucoside
C08980 19 Soyasapogenol B
C09727 19 (-)-Epicatechin
C11405 19 (3R)-3-Isopropenyl-6-oxoheptanoate
C11410 19 (1R,2S,4S)- Neoiso-dihydrocarveol
C11411 19 (1R,2R,4S)-Iso-dihydrocarveol
C11415 19 (1S,4S)-Dihydrocarvone
C11425 19 2-Hydroxy-2H-benzo[h]chromene-2-carboxylate
C11455 19 4,4-Dimethyl-5alpha-cholesta-8,14,24-trien-3beta-ol
C11505 19 Propene
C11714 19 alpha-Naphthol
C11872 19 Kaur-16-en-18-ol
C12127 19 (+)-Gallocatechin
C12128 19 (-)-Epiafzelechin
C12137 19 Pelargonidin 3-O-glucoside
C12313 19 cis-Cyclohexane-1,2-diol
C12314 19 1-Oxa-2-oxo-3-hydroxycycloheptane
C12634 19 Kaempferol 3-O-beta-D-glucosyl-(1->2)-beta-D-glucoside
C12637 19 Quercetin 3-O-[beta-D-xylosyl-(1->2)-beta-D-glucoside]
C12638 19 Quercetin 3-O-(6-O-malonyl-beta-D-glucoside)
C12667 19 Quercetin 3-O-beta-D-glucosyl-(1->2)-beta-D-glucoside
C14090 19 1-Naphthaldehyde
C14091 19 1-Naphthoic acid
C14463 19 (R)-3-Hydroxy-3-methyl-2-oxopentanoate
C00482 20 Sinapate
C00571 20 Cyclohexylamine
C00687 20 dTDP-4-dehydro-6-deoxy-alpha-D-glucose
C00854 20 Cyclohexanol
C03034 20 dTDP-D-galacturonate
C03164 20 Phenanthrene-3,4-diol
C03526 20 O-Sinapoylglucarolactone
C04702 20 UDPMurAc(oyl-L-Ala-D-gamma-Glu-L-Lys-D-Ala-D-Ala)
C04846 20 UDP-N-acetylmuramoyl-L-alanyl-D-glutamyl-L-lysyl-D-alanyl-D-alanine
C04882 20 UDP-N-acetylmuramoyl-L-alanyl-D-glutamyl-6-carboxy-L-lysyl-D-alanyl-D-alanine
C05100 20 3-Ureidoisobutyrate
C05110 20 4alpha-Methylcholesta-8-en-3beta-ol
C05430 20 zeta-Carotene
C05439 20 5alpha-Cholesta-7,24-dien-3beta-ol
C06006 20 (S)-2-Aceto-2-hydroxybutanoate
C06017 20 dTDP-D-glucuronate
C06712 20 Fluoren-9-one
C07725 20 2-Hydroxy-4-(2-oxo-1,3-dihydro-2H-inden-1-ylidene)but-2-enoic acid
C08620 20 Cyanidin 3-O-rutinoside
C08639 20 Cyanin
C10175 20 Quercetin 3-(2G-xylosylrutinoside)
C11404 20 (3R)-6-Hydroxy-3-isopropenyl-heptanoate
C11413 20 (1S,2S,4S)-Dihydrocarveol
C11416 20 (1S,2R,4S)-Neo-dihydrocarveol
C11506 20 (R)-1,2-Epoxypropane
C11507 20 (S)-1,2-Epoxypropane
C11873 20 Kaur-16-en-18-al
C11907 20 4,6-Dideoxy-4-oxo-dTDP-D-glucose
C12095 20 Cyanidin 3-O-(6-O-p-coumaroyl)glucoside
C12136 20 (-)-Epigallocatechin
C12138 20 Delphinidin 3-O-glucoside
C12635 20 Kaempferol3-O-beta-D-glucosyl-(1->2)-beta-D-glucosyl-(1->2)-beta-D-glucoside
C12642 20 Pelargonidin 3-O-(6-O-malonyl-beta-D-glucoside)
C12643 20 Cyanidin 3-O-(6-O-malonyl-beta-D-glucoside)
C12644 20 Pelargonidin 3-O-rutinoside
C12668 20 Quercetin3-O-beta-D-glucosyl-(1->2)-beta-D-glucosyl-(1->2)-beta-D-glucoside
C15508 20 1,2-Epoxypropane
C00688 21 dTDP-4-dehydro-6-deoxy-L-mannose
C01189 21 5alpha-Cholest-7-en-3beta-ol
C02919 21 1-Sinapoyl-D-glucose
C03845 21 5alpha-Cholest-8-en-3beta-ol
C04268 21 dTDP-4-amino-4,6-dideoxy-D-glucose
C04468 21 (+)-cis-3,4-Dihydrophenanthrene-3,4-diol
C05111 21 Methostenol
C05145 21 3-Aminoisobutanoate
C05431 21 Neurosporene
C06018 21 dTDP-4-acetamido-4,6-dideoxy-D-glucose
C06432 21 UDP-N-acetylmuramoyl-L-alanyl-D-glutamyl-L-lysyl-D-alanine
C06617 21 dTDP-3-oxo-6-deoxy-alpha-D-glucose
C06620 21 dTDP-3,4-dioxo-2,6-dideoxy-D-glucose
C07277 21 dTDP-D-fucose
C07722 21 3,4-Dihydroxy-3,4-dihydro-9-fluorenone
C07726 21 1-Formyl-2-indanone
C11249 21 Cyclohexane
C11402 21 (4R,7R)-4-Isopropenyl-7-methyl-2-oxo-oxepanone
C11519 21 N-Cyclohexylformamide
C11874 21 Kaur-16-en-18-oic acid
C11908 21 3,6-Dideoxy-3-oxo-dTDP-D-glucose
C11926 21 dTDP-4-oxo-6-deoxy-D-allose
C11930 21 dTDP 1-ester with (6R)-5,6-dihydro-4-hydroxy-6-methyl-5-oxo-2H-pyran
C12096 21 Cyanidin 3-O-(6-O-p-coumaroyl)glucoside-5-O-glucoside
C12140 21 Malvidin 3-O-glucoside
C12636 21 Kaempferol3-O-[6-(4-coumaroyl)-beta-D-glucosyl-(1->2)-beta-D-glucosyl-(1->2)-beta-D-glucoside]
C12645 21 Pelargonidin 3-O-rutinoside 5-O-beta-D-glucoside
C12646 21 Cyanidin 3-O-rutinoside 5-O-beta-D-glucoside
C01164 22 Cholesta-5,7-dien-3beta-ol
C03187 22 dTDP-6-deoxy-L-talose
C03319 22 dTDP-6-deoxy-L-mannose
C06621 22 dTDP-4-oxo-2,6-dideoxy-alpha-D-glucose
C07723 22 4-Hydroxy-9-fluorenone
C11520 22 Cyclohexyl isocyanide
C11875 22 ent-7alpha-Hydroxykaur-16-en-19-oic acid
C11912 22 dTDP-6-deoxy-D-allose
C11918 22 Maltol
C11922 22 dTDP-4-oxo-2,6-dideoxy-D-glucose
C11925 22 dTDP-3-amino-3,6-dideoxy-D-glucose
C11928 22 dTDP-4-oxo-2,6-dideoxy-D-allose
C11931 22 dTDP 1-ester with (6S)-5,6-dihydro-4-hydroxy-6-methyl-5-oxo-2H-pyran
C12318 22 dTDP-3-amino-2,3,6-trideoxy-D-threo-hexopyranos-4-ulose
C14146 22 alpha-Zeacarotene
C00187 23 Cholesterol
C03442 23 dTDP-L-dihydrostreptose
C05443 23 Vitamin D3
C06093 23 Gibberellin A12 aldehyde
C06622 23 dTDP-4-oxo-2,6-dideoxy-L-glucose
C08586 23 delta-Carotene
C11876 23 6beta,7beta-Dihydroxykaurenoic acid
C11920 23 dTDP-L-olivose
C11923 23 dTDP-D-olivose
C11927 23 dTDP-4-oxo-2,6-dideoxy-L-mannose
C11932 23 dTDP 1-ester with 2,6-dideoxy-L-erythro-hexopyranos-3-ulose
C00599 24 Cholest-4-en-3-one
C01802 24 Desmosterol
C03594 24 7alpha-Hydroxycholesterol
C03855 24 Cholesteryl-beta-D-glucoside
C05418 24 Cholesterol-5beta,6beta-epoxide
C05419 24 Cholesterol-5alpha,6beta-epoxide
C05432 24 Lycopene
C05433 24 alpha-Carotene
C05500 24 20alpha-Hydroxycholesterol
C05502 24 22beta-Hydroxycholesterol
C11857 24 Gibberellin A12
C13550 24 24-Hydroxycholesterol
C03091 25 5beta-Cholestan-3-one
C03238 25 5alpha-Cholestan-3-one
C03910 25 (24R,24'R)-Fucosterol epoxide
C05425 25 3beta,5alpha,6beta-Cholestanetriol
C05435 25 gamma-Carotene
C05455 25 7alpha-Hydroxycholest-4-en-3-one
C05499 25 17alpha,20alpha-Dihydroxycholesterol
C05501 25 20alpha,22beta-Dihydroxycholesterol
C08601 25 Lutein
C11860 25 Gibberellin A15 open lactone
C15518 25 (24S)-Cholest-5-ene-3beta,7alpha,24-triol
C02373 26 4-Methylpentanal
C05138 26 17alpha-Hydroxypregnenolone
C05451 26 7alpha-Hydroxy-5beta-cholestan-3-one
C05457 26 7alpha,12alpha-Dihydroxycholest-4-en-3-one
C11861 26 Gibberellin A24
C01176 27 17alpha-Hydroxyprogesterone
C01227 27 3beta-Hydroxyandrost-5-en-17-one
C04529 27 (3S,4S)-3-Hydroxytetradecane-1,3,4-tricarboxylate
C04655 27 (2S,3S)-2-Hydroxytridecane-1,2,3-tricarboxylate
C05452 27 3alpha,7alpha-Dihydroxy-5beta-cholestane
C05453 27 7alpha,12alpha-Dihydroxy-5beta-cholestan-3-one
C05487 27 17alpha,21-Dihydroxypregnenolone
C11862 27 Gibberellin A36
C00280 28 Androst-4-ene-3,17-dione
C04295 28 Androst-5-ene-3beta,17beta-diol
C04518 28 17alpha,20alpha-Dihydroxypregn-4-en-3-one
C05139 28 16alpha-Hydroxydehydroepiandrosterone
C05444 28 3alpha,7alpha,26-Trihydroxy-5beta-cholestane
C05454 28 3alpha,7alpha,12alpha-Trihydroxy-5beta-cholestane
C05488 28 11-Deoxycortisol
C05489 28 11beta,17alpha,21-Trihydroxypregnenolone
C05497 28 21-Deoxycortisol
C11859 28 Gibberellin A37 open lactone
C00535 29 Testosterone
C00735 29 Cortisol
C05140 29 16alpha-Hydroxyandrost-4-ene-3,17-dione
C05290 29 19-Hydroxyandrost-4-ene-3,17-dione
C05445 29 3alpha,7alpha-Dihydroxy-5beta-cholestan-26-al
C05446 29 3alpha,7alpha,12alpha,26-Tetrahydroxy-5beta-cholestane
C00762 30 Cortisone
C01301 30 3alpha,7alpha,12alpha-Trihydroxy-5beta-cholestan-26-al
C02821 30 Cortisol 21-acetate
C04554 30 3alpha,7alpha-Dihydroxy-5beta-cholestanate
C05294 30 19-Hydroxytestosterone
C05297 30 19-Oxoandrost-4-ene-3,17-dione
C05471 30 11beta,17alpha,21-Trihydroxy-5beta-pregnane-3,20-dione
C11134 30 Testosterone glucuronide
C00468 31 Estrone
C03588 31 4,5alpha-Dihydrocortisone
C04722 31 3alpha,7alpha,12alpha-Trihydroxy-5beta-cholestanoate
C05295 31 19-Oxotestosterone
C05469 31 17alpha,21-Dihydroxy-5beta-pregnane-3,11,20-trione
C05472 31 Urocortisol
C00951 32 Estradiol-17beta
C02537 32 Estradiol-17alpha
C05298 32 2-Hydroxyestrone
C05300 32 16alpha-Hydroxyestrone
C05470 32 Urocortisone
C05482 32 Cortol
C11133 32 Estrone glucuronide
C05141 33 Estriol
C05301 33 2-Hydroxyestradiol-17beta
C05481 33 Cortolone
C05503 33 Estradiol-17beta 3-glucuronide
C05504 34 16-Glucuronide-estriol
C06121 34 3-Ketosphingosine
C00249 35 Hexadecanoic acid
C00319 35 Sphingosine
C00517 35 Hexadecanal
C02934 35 3-Dehydrosphinganine
C00823 36 1-Hexadecanol
C00836 36 Sphinganine
C01120 36 Sphinganine 1-phosphate
C01747 36 Psychosine
C01948 36 Pentadecanal
C02788 36 2-trans-Hexadecenal
C05462 36 Chenodeoxyglycocholate
C06124 36 Sphingosine 1-phosphate
C00695 37 3alpha,7alpha,12alpha-Trihydroxy-5beta-cholanate
C01921 37 Glycocholate
C06123 37 Hexadecenal
C12144 37 Phytosphingosine
C01292 38 3alpha,7alpha-Dihydroxy-12-oxo-5beta-cholanate
C04483 38 3alpha,12alpha-Dihydroxy-5beta-cholanate
C04643 38 3alpha,12alpha-Dihydroxy-7-oxo-5beta-cholanate
C11637 38 3alpha,12alpha-Dihydroxy-5beta-chol-6-enoate
C04661 39 3alpha,7alpha,12beta-Trihydroxy-5beta-cholanate
C05464 39 Glycodeoxycholate
C05683 39 2-Aminoethylphosphocholate

reactions:
ID generation name

R00002 2 Reduced ferredoxin:dinitrogen oxidoreductase (ATP-hydrolysing)
R00004 2 Pyrophosphate phosphohydrolase
R00009 2 hydrogen-peroxide:hydrogen-peroxide oxidoreductase
R00085 2 ATP diphosphohydrolase
R00086 2 ATP phosphohydrolase (protein-secreting)
R00087 2 ATP pyrophosphohydrolase
R00088 2 ATP aminohydrolase
R00089 2 ATP pyrophosphate-lyase (cyclizing)
R00090 2 NADH:hydrogen-peroxide oxidoreductase
R00102 2 NAD+ glycohydrolase
R00103 2 NAD+ phosphohydrolase
R00104 2 ATP:NAD+ 2'-phosphotransferase
R00105 2 ATP:NADH 2'-phosphotransferase
R00118 2 
R00122 2 ATP pyrophosphohydrolase
R00123 2 ADP aminohydrolase
R00125 2 P1,P4-Bis(5'-nucleosyl)-tetraphosphate nucleotidebisphosphohydrolase
R00126 2 ADP:ATP adenylyltransferase
R00127 2 ATP:AMP phosphotransferase
R00128 2 Adenosine-tetraphosphate phosphohydrolase
R00129 2 (6S)-beta-6-Hydroxy-1,4,5,6-tetrahydronicotinamide-adenine-dinucleotide hydro-lyase (ATP-hydrolysing)
R00136 2 ATP:polyphosphate phosphotransferase
R00137 2 ATP:nicotinamide-nucleotide adenylyltransferase
R00138 2 Triphosphate phosphohydrolase
R00181 2 AMP aminohydrolase
R00182 2 AMP phosphoribohydrolase
R00183 2 Adenosine 5'-monophosphate phosphohydrolase
R00184 2 P1,P4-Bis(5'-adenosyl) tetraphosphate nucleotidohydrolase
R00185 2 ATP:adenosine 5'-phosphotransferase
R00186 2 (S)-Lactate adenylohydrolase
R00187 2 P1,P3-Bis(5'-adenosyl) triphosphate adenylohydrolase
R00188 2 Adenosine 3',5'-bisphosphate 3'(2')-phosphohydrolase
R00189 2 Deamino-NAD+:ammonia ligase (AMP-forming)
R00190 2 AMP:pyrophosphate phosphoribosyltransferase
R00191 2 Adenosine 3',5'-phosphate 5'-nucleotidohydrolase
R00700 2 Hydrogen:NAD+ oxidoreductase
R00720 2 Inosine 5'-triphosphate pyrophosphohydrolase
R00961 2 IDP diphosphohydrolase
R01126 2 Inosine 5'-monophosphate phosphohydrolase
R01127 2 IMP 1,2-hydrolase (decyclizing)
R01128 2 5'-Inosinate phosphoribohydrolase
R01130 2 IMP:NAD+ oxidoreductase
R01131 2 ATP:inosine 5'-phosphotransferase
R01132 2 IMP:pyrophosphate phosphoribosyltransferase
R01245 2 Adenosine ribohydrolase
R01560 2 Adenosine aminohydrolase
R01561 2 Adenosine:orthophosphate ribosyltransferase
R01562 2 3'-Adenosine monophosphate phosphohydrolase
R02142 2 XMP:pyrophosphate phosphoribosyltransferase
R02719 2 Xanthosine 5'-phosphate phosphohydrolase
R02720 2 XTP pyrophosphohydrolase
R05668 2 
R05695 2 Nucleoside:oxygen 5'-oxidoreductase (H2O2-forming)
R05696 2 
R05746 2 phosphonate:NAD+ oxidoreductase
R07171 2 NADH:oxygen oxidoreductase
R00055 3 Nucleoside:oxygen 5'-oxidoreductase
R00067 3 Reduced ferredoxin:dinitrogen oxidoreductase (ATP-hydrolysing)
R00112 3 NADPH:NAD+ oxidoreductase (B-specific)
R00113 3 NADPH:hydrogen-peroxide oxidoreductase
R00119 3 NADP+ glycohydrolase
R00143 3 Ammonia:(acceptor) oxidoreductase
R00148 3 
R00153 3 Reduced ferredoxin:dinitrogen oxidoreductase (ATP-hydrolysing)
R00275 3 Superoxide:superoxide oxidoreductase
R00719 3 ITP diphosphohydrolase
R00722 3 ATP:nucleoside-diphosphate phosphatransferase
R00723 3 Inosine 5'-tetraphosphate phosphohydrolase
R01049 3 ATP:D-ribose-5-phosphate pyrophosphotransferase
R01050 3 ATP:D-ribose-5-phosphate 1-phosphotransferase
R01051 3 ATP:D-ribose 5-phosphotransferase
R01052 3 ADP:D-ribose-5-phosphate adenylyltransferase
R01053 3 Ribose-5-phosphate:ammonia ligase (ADP-forming)
R01054 3 ADPribose ribophosphohydrolase
R01056 3 D-Ribose-5-phosphate ketol-isomerase
R01057 3 D-Ribose 1,5-phosphomutase
R01071 3 1-(5-Phospho-D-ribosyl)-ATP:pyrophosphate phosphoribosyl-transferase
R01079 3 D-Ribose:NADP+ 1-oxidoreductase
R01081 3 D-Ribose ketol-isomerase
R01134 3 NADH:guanosine-5'-phosphate oxidoreductase(deaminating)
R01230 3 Xanthosine-5'-phosphate:ammonia ligase (AMP-forming)
R01244 3 Adenine aminohydrolase
R01268 3 Nicotinamide amidohydrolase
R01270 3 Nicotinamide D-ribonucleotide phosphoribohydrolase
R01271 3 Nicotinamide-nucleotide:pyrophosphatephospho-alpha-D-ribosyltransferase
R01273 3 N-Ribosylnicotinamide ribohydrolase
R01676 3 Guanine aminohydrolase
R01768 3 Xanthine:NAD+ oxidoreductase
R01769 3 Hypoxanthine:oxygen oxidoreductase
R01770 3 Inosine ribohydrolase
R01849 3 Reduced ferredoxin:dinitrogen oxidoreductase (ATP-hydrolysing)
R01863 3 inosine:orthophosphate ribosyltransferase
R01885 3 
R02103 3 xanthine:NAD+ oxidoreductase
R02107 3 Xanthine:oxygen oxidoreductase
R02141 3 
R02143 3 Xanthosine ribohydrolase
R02145 3 Guanosine aminohydrolase
R02294 3 N-Ribosylnicotinamide:orthophosphate ribosyltransferase
R02297 3 Xanthosine:orthophosphate ribosyltransferase
R02299 3 alpha-D-Ribose 1-phosphate 1,6-phosphomutase
R02322 3 Nicotinamide-D-ribonucleotide amidohydrolase
R02323 3 Nicotinamide ribonucleotide phosphohydrolase
R02324 3 ATP:N-ribosylnicotinamide 5'-phosphotransferase
R02504 3 Trimetaphosphate hydrolase
R02805 3 P1,P4-Bis(5'-nucleosyl)-tetraphosphate nucleotidohydrolase
R03004 3 Deamino-NAD+ nucleotidohydrolase
R03005 3 ATP:nicotinamide-nucleotide adenylyltransferase
R03537 3 2',3'-Cyclic AMP 3'-nucleotidohydrolase
R05669 3 
R05697 3 
R06836 3 Ribose 1,5-biphosphokinase
R06975 3 5-formaminoimidazole-4-carboxamide-1-beta-D-ribofuranosyl5'-monophosphate synthetase
R07172 3 NADPH:oxygen oxidoreductase
R07181 3 hydrogen:NADP+ oxidoreductase
R00023 4 NADH:hyponitrite oxidoreductase
R00134 4 Formate:NADP+ oxidoreductase
R00328 4 GDP phosphohydrolase
R00332 4 ATP:(d)GMP phosphotransferase
R00426 4 Guanosine 5'-triphosphate pyrophosphohydrolase
R00518 4 ATP:formate phosphotransferase
R00519 4 Formate:NAD+ oxidoreductase
R00521 4 Formyl-CoA hydrolase
R00524 4 Formamide amidohydrolase
R00604 4 Formaldehyde:NAD+ oxidoreductase
R00793 4 Hydroxylamine:oxygen oxidoreductase
R01227 4 Guanosine 5'-monophosphate phosphohydrolase
R01228 4 ATP:inosine 5'-phosphotransferase
R01229 4 GMP:pyrophosphate phosphoribosyltransferase
R01234 4 Guanosine 3',5'-cyclic phosphate 5'-nucleotidohydrolase
R01523 4 ATP:D-ribulose-5-phosphate 1-phosphotransferase
R01524 4 D-Ribitol-5-phosphate:NAD+ 2-oxidoreductase
R01525 4 D-Ribitol-5-phosphate:NADP+ 2-oxidoreductase
R01526 4 ATP:D-ribulose 5-phosphotransferase
R01529 4 D-Ribulose-5-phosphate 3-epimerase
R01530 4 D-Arabinose-5-phosphate ketol-isomerase
R01577 4 D-Arabinose ketol-isomerase
R01677 4 Guanosine ribohydrolase
R01720 4 nicotinate:NADP+ 6-oxidoreductase (hydroxylating)
R01724 4 Nicotinate D-ribonucleotide:pyrophosphate phosphoribosyltransferase
R01893 4 Ribitol:NAD+ 2-oxidoreductase
R02106 4 Urate:oxygen oxidoreductase
R02147 4 guanosine:orthophosphate ribosyltransferase
R02148 4 Guanosine 3'-phosphate phosphohydrolase
R02295 4 Nicotinate D-ribonucleoside:orthophosphate ribosyltransferase
R02646 4 Urate-3-ribonucleoside:orthophosphate D-ribosyltransferase
R02802 4 Reduced ferredoxin:dinitrogen oxidoreductase (ATP-hydrolysing)
R03346 4 Nicotinate D-ribonucleotide phosphohydrolase
R03347 4 
R04035 4 Phosphoribosyl-ATP pyrophosphohydrolase
R04378 4 1-(5'-Phosphoribosyl)-5-amino-4-imidazolecarboxamide:pyrophosphatephosphoribosyltransferase
R04782 4 Reduced ferredoxin:dinitrogen oxidoreductase (ATP-hydrolysing)
R04857 4 
R05822 4 
R07134 4 D-arabinitol:NAD+ 2-oxidoreductase (D-ribulose-forming)
R07144 4 D-arabinitol:NADP+ oxidoreductase
R07173 4 hydroxylamine:acceptor oxidoreductase
R07281 4 3,4-Dihydroxy-2-butanone 4-phosphate synthase
R00005 5 Urea-1-carboxylate amidohydrolase
R00012 5 GTP:GTP guanylyltransferase
R00024 5 D-Ribulose 1,5-bisphosphate carboxy-lyase (dimerizing)
R00047 5 6-Hydroxynicotinate, hydrogen-donor:oxygen oxidoreductase(5-hydroxylating)
R00131 5 Urea amidohydrolase
R00132 5 Carbonic acid hydro-lyase
R00149 5 Carbon-dioxide:ammonia ligase(ADP-forming,carbamate-phosphorylating)
R00150 5 ATP:carbamate phosphotransferase
R00273 5 oxalate:oxygen oxidoreductase
R00276 5 Carbon-monoxide:oxygen oxidoreductase
R00330 5 ATP:nucleoside-diphosphate phosphatransferase
R00335 5 GTP phosphohydrolase (vesicle-releasing)
R00336 5 Guanosine-3',5'-bis(diphosphate) 3'-pyrophosphohydrolase
R00424 5 GTP 7,8-8,9-dihydrolase
R00425 5 GTP 7,8-8,9-dihydrolase (pyrophosphate-forming)
R00428 5 GTP 7,8-8,9-dihydrolase
R00429 5 ATP:GTP 3'-pyrophosphotransferase
R00434 5 GTP pyrophosphate-lyase (cyclizing)
R00522 5 Oxalate carboxy-lyase
R00602 5 Hydorogen-peroxide:hydrogen-peroxide oxidoreductase
R00605 5 methanol:NAD+ oxidoreductase
R00606 5 Methylamine:(acceptor) oxidoreductase (deaminating)
R00608 5 Methanol:oxygen oxidereductase
R00614 5 Formaldehyde:formaldehyde oxidoreductase
R00787 5 ammonium-hydroxide:NADP+ oxidoreductase
R00789 5 ammonium-hydroxide:NAD(P)+ oxidoreductase
R00794 5 NADH:nitrate oxidoreductase
R00796 5 NADPH:nitrate oxidoreductase
R00800 5 
R01232 5 P1,P4-Bis(5'-nucleosyl)-tetraphosphate nucleotidohydrolase
R01408 5 Formamide hydro-lyase
R01440 5 D-Xylulose-5-phosphate:formaldehyde glycolaldehydetransferase
R01528 5 6-Phospho-D-gluconate:NADP+ 2-oxidoreductase (decarboxylating)
R01573 5 ATP:D-arabinose 5-phosphotransferase
R01574 5 D-Arabinose:NAD+ 1-oxidoreductase
R01575 5 D-Arabinose:NADP+ 1-oxidoreductase
R01621 5 D-Xylulose 5-phosphate D-glyceraldehyde-3-phosphate-lyase
R01639 5 ATP:D-xylulose 5-phosphotransferase
R01641 5 Sedoheptulose-7-phosphate:D-glyceraldehyde-3-phosphateglycolaldehyde transferase
R01726 5 
R01908 5 Oxalyl-CoA carboxy-lyase
R03140 5 D-Ribulose 1,5-bisphosphate carboxy-lyase (dimerizing)
R03348 5 Nicotinate-nucleotide:pyrophosphate phosphoribosyltransferase(carboxylating)
R04037 5 1-(5-phospho-D-ribosyl)-AMP 1,6-hydrolase
R04732 5 
R05135 5 2',3'-Cyclic GMP 3'-nucleotidohydrolase
R05338 5 D-arabino-3-Hexulose 6-phosphate formaldehyde-lyase
R05604 5 D-arabinitol:NAD 4-oxidoreductase
R05850 5 L-ribulose-5-phosphate 4-epimerase
R06063 5 
R06064 5 
R06154 5 methylamine:oxygen oxidoreductase (deaminating) (copper-containing)
R06601 5 5-Hydroxyisourate amidohydrolase
R07143 5 D-arabinitol:NADP+ oxidoreductase
R07221 5 6-hydroxynicotinate:O2 oxidoreductase
R07246 5 sedoheptulose-7-phosphate:D-glyceraldehyde-3-phosphateglycolaldehydetransferase
R07306 5 GTP 8,9-hydrolase (phosphate-forming)
R07316 5 carbamate hydro-lyase
R00207 6 Pyruvate:oxygen 2-oxidoreductase (phosphorylating)
R00230 6 Acetyl-CoA:orthophosphate acetyltransferase
R00315 6 ATP:acetate phosphotransferase
R00317 6 Acetyl phosphate phosphohydrolase
R00320 6 Pyrophosphate:acetate phosphotransferase
R00466 6 Glyoxylate:oxygen oxidoreductase
R00468 6 Glyoxylate:NADP+ oxidoreductase (CoA-oxalylating)
R00774 6 Urea:carbon-dioxide ligase (ADP-forming)
R00778 6 Urea hydro-lyase
R00845 6 sn-glycerol-3-phosphate:NADP+ 1-oxidoreductase
R01010 6 Glycerone phosphate phosphohydrolase (alkaline optimum)
R01011 6 ATP:glycerone phosphotransferase
R01015 6 D-Glyceraldehyde-3-phosphate ketol-isomerase
R01034 6 Glycerol:NAD+ oxidoreductase
R01039 6 Glycerol:NADP+ 2-oxidoreductase
R01058 6 D-glyceraldehyde 3-phosphate:NADP+ oxidoreductase
R01059 6 ATP:D-glyceraldehyde 3-phosphotransferase
R01061 6 D-Glyceraldehyde-3-phosphate:NAD+ oxidoreductase(phosphorylating)
R01063 6 D-Glyceraldehyde-3-phosphate:NADP+ oxidoreductase(phosphorylating)
R01142 6 Methane,NADH:oxygen oxidoreductase (hydroxylating)
R01143 6 methane,NADPH:oxygen oxidoreductase (hydroxylating)
R01334 6 2-Phosphoglycolate phosphohydrolase
R01395 6 ATP:carbamate phosphotransferase
R01400 6 
R01432 6 D-Xylose ketol-isomerase
R01511 6 D-Glycerate-3-phosphate phosphohydrolase
R01512 6 ATP:3-phospho-D-glycerate 1-phosphotransferase
R01513 6 3-Phospho-D-glycerate:NAD+ 2-oxidoreductase
R01514 6 ATP:(R)-glycerate 3-phosphotransferase
R01515 6 3-Phospho-D-glyceroyl phosphate phosphohydrolase
R01516 6 3-Phospho-D-glycerate 1,2-phosphomutase
R01517 6 GTP:3-phospho-D-glycerate 1-phosphotransferase
R01518 6 2-Phospho-D-glycerate 2,3-phosphomutase
R01558 6 Oxalate:CoA ligase (AMP-forming)
R01589 6 Methylguanidine amidinohydrolase
R01737 6 ATP:D-Gluconate 6-phosphotransferase
R01827 6 Sedoheptulose-7-phosphate:D-glyceraldehyde-3-phosphateglyceronetransferase
R01843 6 ATP:Sedoheptulose 7-phosphate 1-phosphotransferase
R01844 6 ATP:sedoheptulose 7-phosphate
R01845 6 Sedoheptulose 1,7-bisphosphate 1-phosphohydrolase
R01848 6 ITP:Sedoheptulose 7-phosphate 1-phosphotransferase
R01896 6 Xylitol:NAD+ 2-oxidoreductase (D-xylulose-forming)
R01898 6 D-Lyxose ketol-isomerase
R02032 6 6-Phospho-2-dehydro-D-gluconate:NAD+ 2-oxidoreductase
R02034 6 6-Phospho-D-gluconate:NADP+ 2-oxidoreductase
R02035 6 6-Phospho-D-glucono-1,5-lactone lactonohydrolase
R02036 6 6-Phospho-D-gluconate hydro-lyase
R02425 6 (S)(+)-Allantoin amidohydrolase
R02439 6 ATP:L-ribulose 5-phosphotransferase
R02714 6 D-Arabinono-1,4-lactone lactonohydrolase
R02715 6 D-Arabinono-1,4-lactone:oxygen oxidoreductase
R03204 6 2,5-Dihydroxypyridine:oxygen 5,6-oxidoreductase
R03244 6 L-ribulose-5-phosphate 3-epimerase
R03409 6 Guanosine 3'-diphosphate 5'-triphosphate 5'-phosphohydrolase
R03459 6 2,5-Diamino-6-hydroxy-4-(5-phosphoribosylamino)-pyrimidine2-aminohydrolase
R03546 6 Cyanate C-N-lyase
R03925 6 (S)(+)-Allantoin racemase
R04286 6 2-Amino-4-hydroxy-6-(erythro-1,2,3-trihydroxypropyl)dihydropteridine triphosphate lyase
R04292 6 
R04293 6 
R04620 6 2-Amino-4-hydroxy-6-(erythro-1,2,3-trihydroxypropyl)dihydropteridine triphosphate phosphohydrolase (alkaline optimum)
R04638 6 
R04639 6 2-Amino-4-hydroxy-6-(erythro-1,2,3-trihydroxypropyl)dihydropteridine triphosphate 7,8-8,9-dihydrolase
R04640 6 N-(5'-Phospho-D-ribosylformimino)-5-amino-1-(5''-phospho-D-ribosyl)-4-imidazolecarboxamide ketol-isomerase
R04731 6 4-aminoimidazole aminohydrolase
R05046 6 Formamidopyrimidine nucleoside triphosphate 7,8-8,9-dihydrolase
R05047 6 
R05339 6 
R05562 6 Biuret amidohydrolase
R05563 6 Biuret amidohydrolase
R05645 6 
R05724 6 nitric oxide, NAD(P)H2:oxygen oxidoreductase
R05725 6 nitric oxide, NADPH2:oxygen oxidoreductase
R06604 6 
R06605 6 
R07290 6 formyl-CoA:oxalate CoA-transferase
R07315 6 carbamate hydro-lyase
R07378 6 sedoheptulose-7-phosphate:D-glyceraldehyde-3-phosphateglyceronetransferase
R00006 7 2-Acetolactate pyruvate-lyase (carboxylating)
R00007 7 4-Hydroxy-4-methyl-2-oxoglutarate pyruvate-lyase
R00008 7 Parapyruvate pyruvate-lyase
R00013 7 Glyoxylate carboxy-lyase (dimerizing)
R00195 7 2,3-Diaminopropionate ammonia-lyase
R00199 7 ATP:pyruvate,water phosphotransferase
R00200 7 ATP:pyruvate O2-phosphotransferase
R00203 7 Pyruvaldehyde:NAD+ oxidoreductase
R00205 7 2-Oxopropanal:NADP+ oxidoreductase
R00206 7 ATP:pyruvate,orthophosphate phosphotransferase
R00208 7 Phosphoenolpyruvate phosphohydrolase
R00209 7 Pyruvate:NAD+ 2-oxidoreductase (CoA-acetylating)
R00210 7 Pyruvate:NADP+ 2-oxidoreductase (CoA-acetylating)
R00211 7 Glyoxylate:oxygen oxidoreductase
R00212 7 Acetyl-CoA:formate C-acetyltransferase
R00213 7 O-Carbamoyl-L-serine ammonia-lyase (pyruvate-forming)
R00214 7 (S)-Malate:NADP+ oxidoreductase(oxaloacetate-decarboxylating)
R00215 7 (R)-Malate:NAD+ oxidoreductase (decarboxylating)
R00216 7 (S)-Malate:NADP+ oxidoreductase(oxaloacetate-decarboxylating)
R00217 7 Oxaloacetate carboxy-lyase
R00218 7 acetylenedicarboxylate carboxy-lyase
R00219 7 
R00220 7 L-serine ammonia-lyase
R00221 7 D-serine ammonia-lyase
R00223 7 Serine ammonia-lyase
R00224 7 Pyruvate carboxy-lyase
R00226 7 (S)-2-Acetolactate pyruvate-lyase (carboxylating)
R00227 7 Acetyl-CoA hydrolase
R00228 7 acetaldehyde:NAD+ oxidoreductase (CoA-acetylating)
R00229 7 Acetate:CoA ligase (ADP-forming)
R00233 7 Malonyl-CoA carboxy-lyase
R00235 7 Acetate:CoA ligase (AMP-forming)
R00236 7 Acetyl adenylate:CoA ligase (AMP-forming)
R00237 7 (3S)-Citramalyl-CoA pyruvate-lyase
R00238 7 Acetyl-CoA:acetyl-CoA C-acetyltransferase
R00316 7 Acetate:CoA ligase (AMP-forming)
R00318 7 Phosphonoacetate phosphonohydrolase
R00319 7 (S)-Lactate:oxygen 2-oxidoreductase(decarboxylating)
R00321 7 Acetamide amidohydrolase
R00322 7 5'-Acetylphosphoadenosine acylhydrolase
R00324 7 Acetylpyruvate acetylhydrolase
R00325 7 (3S)-citramalate pyruvate-lyase
R00338 7 Oxaloacetate acetylhydrolase
R00344 7 Pyruvate:carbon-dioxide ligase (ADP-forming)
R00365 7 glycine:NAD+ oxidoreductase (deaminating)
R00366 7 Aminoacetic acid:oxygen oxidoreductase (deaminating)
R00396 7 L-Alanine:NAD+ oxidoreductase (deaminating)
R00430 7 GTP:pyruvate O2-phosphotransferase
R00465 7 Glycolate:NADP+ oxidoreductase
R00469 7 Ureidoglycolate amidohydrolase (decarboxylating)
R00470 7 4-Hydroxy-2-oxoglutarate glyoxylate-lyase
R00471 7 D-4-Hydroxy-2-oxoglutarate glyoxylate-lyase
R00472 7 L-Malate glyoxylate-lyase (CoA-acetylating)
R00473 7 (3S)-3-Carboxy-3-hydroxypropanoyl-CoA glyoxylate-lyase
R00475 7 (S)-2-Hydroxy-acid:oxygen 2-oxidoreductase
R00481 7 
R00658 7 2-Phospho-D-glucerate hydro-lyase
R00703 7 (S)-Lactate:NAD+ oxidoreductase
R00704 7 (R)-Lactate:NAD+ oxidoreductase
R00705 7 3-Oxopropanoate:NAD+ oxidoreductase (decarboxylating,CoA-acetylating)
R00706 7 3-Oxopropanoate:NADP+ oxidoreductase (decarboxylating,CoA-acetylating)
R00710 7 Acetaldehyde:NAD+ oxidoreductase
R00711 7 Acetaldehyde:NADP+ oxidoreductase
R00717 7 Glycolate:NAD+ oxidoreductase
R00724 7 ITP:pyruvate O2-phosphotransferase
R00742 7 Acetyl-CoA:carbon-dioxide ligase (ADP-forming)
R00756 7 ATP:D-fructose-6-phosphate 1-phosphotransferase
R00758 7 D-Mannitol-1-phosphate:NAD+ 5-oxidoreductase
R00760 7 ATP:D-fructose 6-phosphotransferase
R00761 7 D-Fructose-6-phosphate D-erythrose-4-phosphate-lyase
R00762 7 D-Fructose-1,6-bisphosphate 1-phosphohydrolase
R00763 7 D-Fructose-2,6-bisphosphate 2-phosphohydrolase
R00764 7 Pyrophosphate:D-fructose-6-phosphate 1-phosphotransferase
R00765 7 D-Glucosamine-6-phosphate ketol-isomerase(deaminating)
R00770 7 ITP:D-fructose-6-phosphate 1-phosphotransferase
R00771 7 D-Glucose-6-phosphate ketol-isomerase
R00772 7 D-Mannose-6-phosphate ketol-isomerase
R00776 7 (-)-Ureidoglycolate urea-lyase
R00835 7 D-Glucose-6-phosphate:NADP+ 1-oxoreductase
R00841 7 Glycerol-3-phosphate phosphohydrolase
R00842 7 sn-Glycerol-3-phosphate:NAD+ 2-oxidoreductase
R00844 7 sn-Glycerol-3-phosphate:NADP+ 2-oxidoreductase
R00846 7 sn-Glycerol-3-phosphate:oxygen 2-oxidoreductase
R00847 7 ATP:glycerol 3-phosphotransferase
R00876 7 ITP:D-hexose 6-phosphotransferase
R01012 7 Phosphoenolpyruvate:glycerone phosphotransferase
R01014 7 Erythrulose-1-phosphate formaldehyde-lyase
R01016 7 Glycerone-phosphate phospho-lyase
R01036 7 Glycerol:NAD+ oxidoreductase
R01041 7 Glycerol:NADP+ oxidoreductase
R01043 7 Glycerol-2-phosphate phosphohydrolase
R01044 7 Pyrophosphate:glycerol 1-phosphotransferase
R01047 7 Glycerol hydro-lyase
R01048 7 Glycerol hydro-lyase
R01064 7 2-Dehydro-3-deoxy-D-galactonate-6-phosphateD-glyceraldehyde-3-phosphate-lyase
R01067 7 D-Fructose 6-phosphate:D-glyceraldehyde-3-phosphate glycolaldehydetransferase
R01068 7 D-Fructose-1,6-bisphosphate D-glyceraldehyde-3-phosphate-lyase
R01069 7 D-Tagatose 1,6-bisphosphate triosephosphate lyase
R01070 7 beta-D-fructose 1,6-bisphosphate D-glyceraldehyde-3-phosphate-lyase
R01333 7 glycolaldehyde:NAD+ oxidoreductase
R01335 7 
R01388 7 D-Glycerate:NADP+ 2-oxidoreductase
R01392 7 D-Glycerate:NADP+ 2-oxidoreductase
R01429 7 D-xylose:NAD+ 1-oxidoreductase
R01430 7 D-xylose:NADP+ 1-oxidoreductase
R01431 7 Xylitol:NADP+ oxidoreductase
R01519 7 D-Glucono-1,5-lactone lactonohydrolase
R01538 7 D-Gluconate hydro-lyase
R01541 7 ATP:2-dehydro-3-deoxy-D-gluconate 6-phosphotransferase
R01576 7 3-Deoxy-D-manno-octulosonate D-arabinose-lyase
R01584 7 N-methyl-L-alanine:NADP+ oxidoreductase (demethylating, deaminating)
R01662 7 3-Phospho-D-glyceroyl phosphate 2,3-phosphomutase
R01738 7 D-Gluconate:NAD+ 5-oxidoreductase
R01739 7 D-gluconate:NADP+ oxidoreductase
R01740 7 D-Gluconate:NADP+ 5-oxidoreductase
R01745 7 (R)-Glycerate:NAD+ oxidoreductase
R01747 7 (R)-Glycerate:NADP+ oxidoreductase
R01748 7 D-Glycerate-2-phosphate phosphohydrolase
R01749 7 D-Glycerate:NAD+ oxidoreductase (carboxylating)
R01750 7 D-Glycerate:NADP+ oxidoreductase (carboxylating)
R01751 7 (R,R)-Tartrate carboxy-lyase
R01752 7 D-Glyceraldehyde:NAD+ oxidoreductase
R01761 7 L-Arabinose ketol-isomerase
R01825 7 D-erythrose 4-phosphate:NAD+ oxidoreductase
R01829 7 Sedoheptulose 1,7-bisphosphate D-glyceraldehyde-3-phosphate-lyase
R01830 7 beta-D-Fructose 6-phosphate:D-glyceraldehyde-3-phosphateglycolaldehyde transferase
R01901 7 ATP:L-xylulose 5-phosphotransferase
R01904 7 Xylitol:NADP+ 4-oxidoreductase (L-xylulose-forming)
R02136 7 ATP:xylitol 5-phosphotransferase
R02422 7 Allantoate amidinohydrolase
R02423 7 Allantoate amidinohydrolase (decarboxylating)
R02424 7 Allantoin amidohydrolase
R02441 7 L-Arabitol:NAD+ 2-oxidoreductase (L-ribulose-forming)
R02492 7 Nitrous-oxide:(acceptor) oxidoreductase (NO-forming)
R02568 7 D-Fructose 1-phosphate D-glyceraldehyde-3-phosphate-lyase
R02607 7 3-Phosphoglycerate:NAD+ 2-oxidoreductase
R02658 7 ATP:2-dehydro-D-gluconate 6-phosphate
R02664 7 
R02665 7 3-Hydroxyanthranilate:oxygen 3,4-oxidoreductase (decyclizing)
R02736 7 beta-D-Glucose-6-phosphate:NADP+ 1-oxoreductase
R03032 7 D-Arabinonate hydro-lyase
R03298 7 
R03458 7 5-amino-6-(5-phosphoribitylamino)uracil:NADP+ 1'-oxidoreductase
R03504 7 2-Amino-4-hydroxy-6-(D-erythro-1,2,3-trihydroxypropyl)-7,8-dihydropteridine glycolaldehyde-lyase
R03540 7 
R03819 7 ATP:sedoheptulose 7-phosphate
R04026 7 
R04285 7 6-Lactoyl-5,6,7,8-tetrahydropterin:NADP+ 2'-oxidoreductase
R04323 7 2-Amino-3-carboxymuconate semialdehyde carboxy-lyase
R04621 7 
R04655 7 
R05048 7 GTP 7,8-8,9-dihydrolase
R05351 7 
R05561 7 Cyanuric acid amidohydrolase
R05605 7 2-dehydro-3-deoxy-D-gluconate-6-phosphateD-glyceraldehyde-3-phosphate-lyase
R05636 7 1-Deoxy-D-xylulose-5-phosphate pyruvate-lyase (carboxylating)
R05646 7 
R05679 7 sn-Glycerol-1-phosphate:NAD 2-oxidoreductase
R05680 7 sn-Glycerol-1-phosphate:NADP 2-oxidoreductase
R05781 7 cyclic-imide amidohydrolase (decyclicizing)
R05805 7 ADP:D-fructose-6-phosphate 1-phosphotransferase
R05831 7 xylitol:NAD oxidoreductase
R05861 7 D-alanine:oxygen oxidoreductase (deaminating)
R05862 7 sarcosine:oxygen oxidoreductase (deaminating)
R06137 7 
R07125 7 3-dehydro-L-gulonate-6-phosphate carboxy-lyase
R07133 7 D-sorbitol-6-phosphate:NAD+ 2-oxidoreductase
R07152 7 xylitol:oxygen oxidoreductase
R07298 7 glycerol-1-phosphate phosphohydrolase
R07305 7 cyanuric acid amidohydrolase
R07399 7 
R07407 7 L-aspartate:NADP+ oxidoreductase (deaminating)
R07410 7 L-aspartate:NAD+ oxidoreductase (deaminating)
R00299 8 ATP:D-glucose 6-phosphotransferase
R00300 8 D-Glucose:NAD+ 1-oxidoreductase
R00303 8 D-Glucose-6-phosphate phosphohydrolase
R00307 8 
R00339 8 (R,R)-Tartrate hydro-lyase
R00340 8 (S,S)-Tartrate hydro-lyase
R00341 8 ATP:oxaloacetate carboxy-lyase (transphosphorylating)
R00342 8 (S)-malate:NAD+ oxidoreductase
R00343 8 (S)-Malate:NADP+ oxidoreductase
R00345 8 Orthophosphate:oxaloacetate carboxyl-lyase (phosphorylating)
R00346 8 Pyrophosphate:oxaloacetate carboxy-lyase (transphosphorylating)
R00347 8 erythro-3-hydroxy-Ls-aspartate ammonia-lyase
R00348 8 2-Oxosuccinamate amidohydrolase
R00350 8 4-Hydroxy-4-carboxymethyl-2-oxoglutarate pyruvate-lyase
R00351 8 Citrate oxaloacetate-lyase ((pro-3S)-CH2COO- -> acetyl-CoA)
R00352 8 ATP:citrate oxaloacetate-lyase ((pro-3S)-CH2COO- ->acetyl-CoA)(ATP-dephosphorylating)
R00353 8 Malonyl-CoA:pyruvate carboxyltransferase
R00354 8 (3S)-Citryl-CoA oxaloacetate-lyase
R00357 8 L-Aspartic acid:oxygen oxidoreductase (deaminating)
R00359 8 D-Aspartate:oxygen oxidoreductase (deaminating)
R00360 8 (S)-Malate:oxygen oxidoreductase
R00362 8 Citrate oxaloacetate-lyase ((pro-3S)-CH2COO- -->acetate)
R00363 8 Oxaloacetate keto-enol-isomerase
R00368 8 N-(carboxymethyl)-D-alanine:NAD+ oxidoreductase (glycine-forming)
R00369 8 L-Alanine:glyoxylate aminotransferase
R00370 8 Acetyl-CoA:glycine C-acetyltransferase
R00371 8 Succinyl-CoA:glycine C-succinyl-transferase(decarboxylating)
R00373 8 Glycine:oxaloacetate aminotransferase
R00397 8 L-Aspartate 4-carboxy-lyase
R00398 8 2,2'-iminodipropanoate:NAD+ oxidoreductase (L-alanine-forming)
R00399 8 
R00400 8 L-Alanine:2-oxo-acid aminotransferase
R00401 8 L-Alanine racemase
R00431 8 GTP:oxaloacetate carboxy-lyase (transphosphorylating)
R00477 8 3-Oxalomalate glyoxylate-lyase
R00478 8 erythro-3-Hydroxy-L-aspartate glyoxylate-lyase
R00480 8 ATP:L-aspartate 4-phosphotransferase
R00482 8 L-Aspartate:ammonia ligase (ADP-forming)
R00483 8 L-Aspartate:ammonia ligase (AMP-forming)
R00484 8 N-Carbamoyl-L-aspartate amidohydrolase
R00485 8 L-Asparagine amidohydrolase
R00486 8 3-Cyano-L-alanine aminohydrolase
R00487 8 Acetyl-CoA:L-aspartate N-acetyltransferase
R00488 8 N-Acetyl-L-aspartate amidohydrolase
R00489 8 L-Aspartate 1-carboxy-lyase
R00490 8 L-Aspartate ammonia-lyase
R00491 8 L-Aspartate racemase
R00526 8 N-Formyl-L-aspartate amidohydrolase
R00580 8 
R00581 8 L-serine:NAD+ oxidoreductase (deaminating)
R00582 8 L-O-Phosphoserine phosphohydrolase
R00584 8 Pyrophosphate:L-serine O-phosphotransferase
R00585 8 L-Serine:pyruvate aminotransferase
R00586 8 
R00588 8 L-Serine:glyoxylate aminotransferase
R00589 8 L-2-Amino-3-hydroxypropionic acid racemase
R00590 8 L-Serine hydro-lyase (deaminating)
R00610 8 Sarcosine:oxygen oxidoreductase (demethylating)
R00661 8 Phosphoenolpyruvate 2,3-phosphonomutase
R00725 8 ITP:D-hexose 6-phosphotransferase
R00726 8 ITP:oxaloacetate carboxy-lyase (transphosphorylating)
R00740 8 3-Oxopropanoate:NADP+ oxidoreductase (decarboxylating,CoA-acetylating)
R00743 8 Acetyl-CoA:malonate CoA-transferase
R00744 8 
R00746 8 Ethanol:NADP+ oxidoreductase
R00747 8 2-Phosphonoacetaldehyde phosphonohydrolase
R00748 8 Ethanolamine-phosphate phospho-lyase (deaminating)
R00749 8 Ethanolamine ammonia-lyase
R00750 8 
R00751 8 L-Threonine acetaldehyde-lyase
R00753 8 (S)-Lactate acetaldehyde-lyase
R00754 8 Ethanol:NAD+ oxidoreductase
R00775 8 Guanidinoacetate amidohydrolase
R00777 8 N-Amidino-L-aspartate amidinohydrolase
R00799 8 Nitroethane:oxygen oxidoreductase
R00834 8 D-Sorbitol 6-phosphate:NADP+ 1-oxidoreductase
R00840 8 1L-myo-Inositol-1-phosphate lyase (isomerizing)
R00850 8 sn-Glycerol-3-phosphate:D-glucose 6-phosphotransferase
R00866 8 ATP:D-fructose 1-phosphotransferase
R00867 8 ATP:D-fructose 6-phosphotransferase
R00868 8 D-Mannitol:NAD+ 2-oxidoreductase
R00870 8 D-Mannitol:NADP+ 2-oxidoreductase
R00872 8 D-Fructose 2-phosphate phosphatase
R00875 8 D-Glucitol:NAD+ 2-oxidoreductase
R00877 8 D-Mannose ketol-isomerase
R00878 8 alpha-D-Glucose ketol-isomerase
R00907 8 L-Alanine:3-oxopropanoate aminotransferase
R01066 8 2-Deoxy-D-ribose-5-phosphate acetaldehyde-lyase
R01082 8 (S)-Malate hydro-lyase
R01087 8 Maleate cis-trans-isomerase
R01135 8 IMP:L-aspartate ligase (GDP-forming)
R01144 8 Oxaloacetate-4-methyl-ester oxaloacetohydrolase
R01150 8 D-AlanineD-Alanine ligase (ADP-forming)
R01256 8 (S)-Malate:CoA ligase (ADP-forming)
R01326 8 ATP:D-glucose 6-phosphotransferase
R01327 8 ITP:D-hexose 6-phosphotransferase
R01357 8 Acetoacetate:CoA ligase (AMP-forming)
R01358 8 Acetoacetyl-CoA hydrolase
R01359 8 Acetoacetyl-CoA:acetate CoA-transferase
R01390 8 
R01393 8 Hydroxypyruvate carboxy-lyase
R01394 8 Hydroxypyruvate ketol-isomerase
R01397 8 Carbamoyl-phosphate:L-aspartate carbamoyltransferase
R01446 8 (S)-lactaldehyde:NAD+ oxidoreductase
R01447 8 (S)-Lactate:oxaloacetate oxidoreductase
R01450 8 
R01469 8 Ethanolamine:oxygen oxidoreductase (deaminating)
R01520 8 beta-D-Glucose:NAD+ 1-oxoreductase
R01521 8 beta-D-Glucose:NADP+ 1-oxoreductase
R01522 8 beta-D-Glucose:oxygen 1-oxidoreductase
R01540 8 D-Altronate hydro-lyase
R01542 8 2-Dehydro-3-deoxy-D-gluconate:NAD+ 5-oxidoreductase
R01543 8 2-Dehydro-3-deoxy-D-gluconate:NADP+ 6-oxidoreductase
R01544 8 2-amino-2-deoxy-D-gluconate ammonia-lyase
R01563 8 N-Carbamoylsarcosine amidohydrolase
R01564 8 N,N-Dimethylglycine:oxygen oxidoreductase (demethylating)
R01566 8 Creatine amidinohydrolase
R01600 8 ATP:D-glucose 6-phosphotransferase
R01604 8 3-Oxopropanoate:NAD+ oxidoreductase
R01607 8 3-Oxopropanoate:NADP+ oxidoreductase
R01608 8 3-hydroxypropanoate:NAD+ oxidoreductase
R01609 8 3-aci-Nitropropanoate:oxygen oxidoreductase
R01610 8 5-Dehydro-2-deoxy-D-glyconate-6-phosphatemalonate-semialdehyde-lyase
R01611 8 3-Oxopropanoate hydro-lyase
R01723 8 
R01735 8 (R)-Lactaldehyde:NAD+ 2-oxidoreductase
R01754 8 ATP:L-arabinose 1-phosphotransferase
R01756 8 D-threo-Aldose:NAD+ 1-oxidoreductase
R01757 8 L-Arabinose:NAD+ 1-oxidoreductase
R01758 8 L-Arabitol:NAD+ 1-oxidoreductase
R01759 8 L-Arabitol:NADP+ 1-oxidoreductase
R01781 8 Glycol:NAD+ oxidoreductase
R01782 8 2-Dehydro-3-deoxy-D-pentanoate glycoaldehyde-lyase
R01784 8 2-Dehydro-3-deoxy-L-pentanoate glycolaldehyde
R01785 8 L-Xylulose 1-phosphate lactaldehyde-lyase
R01813 8 Tetrahydrobiopterin:NADP+ oxidoreductase
R01817 8 D-mannitol-1-phosphate:NADP+ 6-oxidoreductase
R01818 8 D-Mannose 6-phosphate 1,6-phosphomutase
R01819 8 D-Mannose-6-phosphate ketol-isomerase
R01826 8 Phosphoenolpyruvate:D-erythrose-4-phosphateC-(1-carboxyvinyl)transferase (phosphate hydrolysing,2-carboxy-2-oxoethyl-forming)
R01902 8 ATP:L-rhamnulose 1-phosphotransferase
R01903 8 L-Arabitol:NAD+ 4-oxidoreductase (L-xylulose-forming)
R01905 8 3-Dehydro-L-gulonate carboxy-lyase
R01906 8 
R01961 8 ATP:D-glucosamine phosphotransferase
R01964 8 ITP:D-hexose 6-phosphotransferase
R01975 8 (S)-3-Hydroxybutanoyl-CoA:NAD+ oxidoreductase
R01976 8 (S)-3-Hydroxybutanoyl-CoA:NADP+ oxidoreductase
R01977 8 (R)-3-Hydroxybutanoyl-CoA:NADP+ oxidoreductase
R01978 8 (S)-3-Hydroxy-3-methylglutaryl-CoA acetoacetyl-CoA-lyase(CoA-acetylating)
R02058 8 Acetyl-CoA:D-glucosamine-6-phosphate N-acetyltransferase
R02059 8 N-Acetyl-D-glucosamine-6-phosphate amidohydrolase
R02060 8 D-Glucosamine 1-phosphate 1,6-phosphomutase
R02069 8 D-Fructose 1,6-bisphosphate phosphohydrolase
R02071 8 ATP:D-fructose-1-phosphate 6-phosphotransferase
R02073 8 Pyrophosphate:D-fructose-6-phosphate 1-phosphotransferase
R02167 8 D-Mannitol-1-phosphate phosphohydrolase
R02260 8 (S)-Lactaldehyde:NADP+ oxidoreductase
R02419 8 (R)-Malate hydro-lyase
R02427 8 D-Xylonolactone lactonohydrolase
R02429 8 D-Xylonate hydro-lyase
R02491 8 L-Citramalyl-CoA hydro-lyase
R02527 8 (R)-Lactaldehyde:NAD+ oxidoreductase
R02528 8 
R02529 8 Aminoacetone:oxygen oxidoreductase(deaminating)(flavin-containing)
R02531 8 Lactaldehyde:NAD+ 1-oxidoreductase
R02545 8 meso-Tartaric acid:NAD+ oxidoreductase
R02546 8 (R,R)-Tartrate epimerase
R02577 8 Propane-1,2-diol:NAD+ 1-oxidoreductase
R02648 8 Glycerol 1,2-cyclic phosphate 2-glycerophosphohydrolase
R02659 8 
R02666 8 3-Hydroxyanthranilate:oxygen oxidoreductase
R02668 8 3-Hydroxy-L-kynurenine hydrolase
R02669 8 
R02670 8 Hydorogen-peroxide:hydrogen-peroxide oxidoreductase
R02703 8 D-Mannitol-1-phosphate:NAD+ 5-oxidoreductase
R02728 8 beta-D-Glucose 1-phosphate 1,6-phosphomutase
R02730 8 D-Fructose-2,6-bisphosphate 6-phosphohydrolase
R02731 8 D-Fructose-2,6-bisphosphate 2-phosphohydrolase
R02732 8 ATP:D-fructose-6-phosphate 2-phosphotransferase
R02739 8 alpha-D-Glucose 6-phosphate ketol-isomerase
R02740 8 alpha-D-Glucose 6-phosphate ketol-isomerase
R02754 8 5-Dehydro-4-deoxy-D-glucarate tartronate-semialdehyde-lyase
R02853 8 D-O-Phosphoserine phosphohydrolase
R02865 8 ATP:D-hexose 6-phosphotransferase
R02866 8 Sorbitol-6-phosphate phosphohydrolase
R02867 8 ITP:D-hexose 6-phosphotransferase
R02935 8 (S)-Ureidoglycolate:NAD+ oxidoreductase
R02936 8 (S)-Ureidoglycolate:NADP+ oxidoreductase
R02947 8 2-Acetolactate carboxy-lyase
R02948 8 (S)-2-Hydroxy-2-methyl-3-oxobutanoate carboxy-lyase
R02955 8 Acetyl-CoA:citramalate CoA-transferase
R03051 8 2,3-Dihydroxy-3-methylbutanoate:NADP+ oxidoreductase (isomerizing)
R03052 8 2-Acetolactate methylmutase
R03119 8 propane-1,3-diol:NAD+ 1-oxidoreductase
R03127 8 Dihydroxyfumarate carboxy-lyase
R03128 8 
R03153 8 Acetyl-CoA:citramalate CoA-transferase
R03234 8 
R03236 8 ATP:D-tagatose-6-phosphate 1-phosphotransferase
R03239 8 ITP:D-Tagatose 6-phosphate 1-phosphotransferase
R03254 8 2-Dehydro-3-deoxy-D-octonate-8-phosphateD-arabinose-5-phosphate-lyase (pyruvate-phosphorylating)
R03277 8 
R03321 8 beta-D-Glucose 6-phosphate ketol-isomerase
R03350 8 3-Deoxy-D-manno-octulosonate-8-phosphate 8-phosphohydrolase
R03387 8 ATP:2-dehydro-3-deoxy-galactonokinase
R03503 8 ATP:2-amino-4-hydroxy-6-hydroxymethyl-7,8-dihydropteridine6'-pyrophosphotransferase
R03693 8 (S)-2-Methylmalate hydro-lyase
R03889 8 2-Aminomuconate semialdehyde:NAD+ 6-oxidoreductase
R03896 8 (R)-2-Methylmalate hydro-lyase
R03920 8 ATP:D-fructose 6-phosphotransferase
R03995 8 
R04144 8 5-Phospho-D-ribosylamine:glycine ligase (ADP-forming)
R04177 8 2-Hydroxyethylenedicarboxylate hydro-lyase
R04210 8 4-phospho-D-erythronate:NAD+ 2-oxidoreductase
R04375 8 
R04417 8 
R04439 8 (R)-2,3-Dihydroxy-3-methylbutanoate:NADP+ oxidoreductase(isomerizing)
R04779 8 ATP:D-fructose-6-phosphate 1-phosphotransferase
R04780 8 beta-D-Fructose 1,6-bisphosphate 1-phosphohydrolase
R05071 8 (S)-2-Acetolactate methylmutase
R05077 8 
R05078 8 
R05378 8 2-Deoxy-5-keto-D-gluconic acid 6-phosphate Dihydroxyacetonephosphate-lyase
R05380 8 Acetaldehyde hydro-lyase
R05405 8 
R05444 8 
R05508 8 
R05554 8 Ureidoglycine aminohydrolase
R05576 8 (S)-3-Hydroxybutanoyl-CoA:NADP+ oxidoreductase
R05606 8 D-mannonate hydro-lyase
R05607 8 D-sorbitol-6-phosphate:NAD 2-oxidoreductase
R05647 8 
R05683 8 L-Idonate:NAD oxidoreductase
R05684 8 L-Idonate:NADP oxidoreductase
R05688 8 1-Deoxy-D-xylulose-5-phosphate isomeroreductase
R05758 8 threo-3-hydroxy-L-aspartate ammonia-lyase
R05804 8 ADP:D-glucose 6-phosphotransferase
R05823 8 2-dehydro-D-gluconate:NADP+ 2-oxidoreductase
R05842 8 ethylene oxide hydrolase
R06126 8 L-serine:NADP+ 3-oxidoreductase
R06171 8 L-Allothreonine acetaldehyde-lyase
R06180 8 
R06510 8 
R06967 8 N-isopropylammelide isopropylaminohydrolase
R06973 8 
R07127 8 ATP:3-dehydro-L-gulonate 6-phosphotransferase
R07139 8 lactaldehyde:NADP+ oxidoreductase
R07147 8 D-glucose:NADP+ 1-oxidoreductase
R07148 8 D-threo-aldose:NAD+ 1-oxidoreductase
R07164 8 L-aspartate:NAD+ oxidoreductase (deaminating)
R07165 8 L-aspartate:NADP+ oxidoreductase (deaminating)
R07183 8 acetylacetone:oxygen oxidoreductase
R07253 8 acyl-CoA:malonyl-CoA C-acyltransferase (decarboxylating,oxoacyl-reducing, thioester-hydrolysing and cyclizing)
R07280 8 
R07324 8 1D-myo-inositol-3-phosphate lyase (isomerizing)
R00010 9 alpha,alpha-Trehalose glucohydrolase
R00026 9 beta-D-Glucoside glucohydrolase
R00028 9 alpha-D-Glucoside glucohydrolase
R00074 9 2-Aminophenol:oxygen oxidoreductase
R00301 9 D-Glucose:NADP+ 1-oxidoreductase
R00302 9 Pyranose:oxygen 2-oxidoreductase
R00304 9 D-Glucose-1-phosphate phosphohydrolase
R00306 9 1,4-beta-D-Glucan glucohydrolase
R00327 9 6-Acetyl-D-glucose acetylhydrolase
R00337 9 GDPglucose glucohydrolase
R00402 9 succinate:NAD+ oxidoreductase
R00801 9 alpha-D-Glucoside glucohydrolase
R00802 9 alpha-D-Glucoside glucohydrolase
R00837 9 alpha,alpha-Trehalose-6-phosphate phosphoglucohydrolase
R00838 9 Maltose-6'-phosphate 6-phosphoglucohydrolase
R00839 9 6-Phospho-beta-D-glucosyl-(1,4)-D-gluxose glucohydrolase
R00874 9 D-Glucose:D-fructose oxidoreductase
R00881 9 GDPmannose sugarphosphohydrolase
R00883 9 GDP:D-mannose-1-phosphate guanylyltransferase
R00885 9 GTP:alpha-D-mannose-1-phosphate guanylyltransferase
R00904 9 beta-Aminopropion aldehyde:NAD+ oxidoreductase
R00905 9 N-Carbamoyl-beta-alanine amidohydrolase
R00906 9 N-(D-1-carboxyethyl)-beta-alanine:NAD+ oxidoreductase(beta-alanine-forming)
R00909 9 N-Acetyl-beta-alanine amidohydrolase
R00913 9 3-Guanidinopropanoate amidinopropionase
R00914 9 
R00947 9 D-Glucose-1-phosphate phosphohydrolase
R00959 9 alpha-D-Glucose 1-phosphate 1,6-phosphomutase
R00996 9 L-threonine ammonia-lyase
R01083 9 N6-(1,2-Dicarboxyethyl)AMP AMP-lyase
R01085 9 3-Fumarylpyruvate acylhydrolase
R01182 9 ATP:myo-inositol 1-phosphotransferase
R01185 9 myo-Inositol 1-phosphate phosphahydrolase
R01187 9 1D-myo-Inositol 3-phosphate phosphahydrolase
R01200 9 N-Acetyl-D-glucosamine amidohydrolase
R01201 9 ATP:N-acetyl-D-glucosamine 6-phosphotransferase
R01204 9 Acetyl-CoA:D-glucosamine N-acetyltransferase
R01209 9 2,3-Dihydroxy-3-methylbutanoate hydro-lyase
R01267 9 L-Asparagine hydro-lyase
R01322 9 Citrate:CoA ligase (ADP-forming)
R01323 9 Acetyl-CoA:citrate CoA-transferase
R01324 9 Citrate hydro-lyase
R01325 9 Citrate hydro-lyase
R01336 9 Carboxymethyloxysuccinate glycolate-lyase
R01360 9 (S)-3-Hydroxy-3-methylglutaryl-CoA acetoacetate-lyase
R01361 9 (R)-3-Hydroxybutanoate:NAD+ oxidoreductase
R01364 9 4-Fumarylacetoacetate fumarylhydrola
R01366 9 Acetoacetate carboxy-lyase
R01367 9 Acetoacetate hydro-lyase
R01465 9 L-Threonine:NAD+ oxidoreductase
R01466 9 O-Phospho-L-homoserine phospho-lyase (adding water)
R01467 9 L-Threonine racemase
R01468 9 ATP:ethanolamine O-phosphotransferase
R01470 9 sn-Glycero-3-phosphoethanolamine glycerophosphohydrolase
R01485 9 L-Asparagine:hydroxylamine gamma-aspartyltransferase
R01555 9 Maltose:orthophosphate 1-beta-D-glucosyltransferase
R01602 9 alpha-D-Glucose 1-epimerase
R01718 9 Isomaltose 6-alpha-D-glucanohydrolase
R01786 9 ATP:D-glucose 6-phosphotransferase
R01787 9 alpha-D-Glucose:NADP+ 1-oxidoreductase
R01788 9 alpha-D-Glucose 6-phosphate phosphohydrolase
R01793 9 NADH:6,7-dihydropteridine oxidoreductase
R01794 9 NADPH:6,7-dihydropteridine oxidoreductase
R01812 9 5,6,7,8-Tetrahydrobiopterin:NADP+ oxidoreductase
R01881 9 ATP:creatine N-phosphotransferase
R01882 9 N-Phosphocreatine hydrolase
R01884 9 Creatinine amidohydrolase
R01937 9 
R01938 9 
R01960 9 L-Kynurenine,NADPH:oxygen oxidoreductase (3-hydroxylating)
R01962 9 
R01993 9 (S)-Dihydroorotate amidohydrolase
R02081 9 (R)-Mevalonate:NAD+ oxidoreductase (CoA-acetylating)
R02082 9 (R)-Mevalonate:NADP+ oxidoreductase (CoA acylating)
R02083 9 (S)-3-Hydroxy-3-methylglutaryl-CoA hydrolase
R02085 9 (S)-3-Hydroxy-3-methylglutaryl-CoA hydro-lyase
R02086 9 N-Acetyl-D-glucosamine 1-phosphate 1,6-phosphomutase
R02087 9 N-Acetyl-D-glucosamine 6-phosphate 2-epimerase
R02139 9 Barbiturate amidohydrolase
R02257 9 Propane-1,2-diol:NAD+ oxidoreductase
R02258 9 (S)-Propane-1,2-diol:NAD+ oxidoreductase
R02259 9 Propane-1,2-diol:NADP+ oxidoreductase
R02261 9 
R02262 9 L-Fuculose-1-phosphate lactaldehyde-lyase
R02263 9 L-Rhamnulose-1-phosphate lactaldehyde-lyase
R02278 9 2-Dehydro-3-deoxy-L-arabinonate hydro-lyase
R02279 9 5-Dehydro-4-deoxy-D-glucarate hydro-lyase (decarboxylating)
R02284 9 L-5-Carboxymethylhydantoin amidohydrolase
R02291 9 L-Aspartate-4-semialdehyde:NADP+ oxidoreductase (phosphorylating)
R02359 9 Urethane amidohydrolase (decarboxylating)
R02376 9 Propane-1,2-diol hydro-lyase
R02404 9 Itaconate:CoA ligase (ADP-forming)
R02405 9 Itaconate:CoA ligase (IDP-forming)
R02406 9 Itaconate:CoA ligase (IDP-forming)
R02428 9 D-Xylono-1,4-lactone lactonohydrolase
R02454 9 D-Mannonate:NAD+ 5-oxidoreductase
R02455 9 D-Mannonate:NAD+ 6-oxidoreductase
R02456 9 D-Mannonate:NADP+ 6-oxidoreductase
R02490 9 Citramalyl-CoA hydro-lyase
R02522 9 L-Arabinonate hydro-lyase
R02525 9 L-Arabinono-1,5-lactone lactonohydrolase
R02526 9 L-Arabinono-1,4-lactone lactonohydrolase
R02544 9 meso-tartrate:NAD+ oxidoreductase
R02547 9 trans-2,3-Epoxysuccinate hydrolase
R02555 9 D-Altronate:NAD+ 3-oxidoreductase
R02575 9 ATP:guanidoacetate N-phosphotransferase
R02601 9 
R02637 9 3-Dehydro-L-gulonate:NAD+ 2-oxidoreductase
R02639 9 3-Dehydro-L-gulonate:NADP+ 2-oxidoreductase
R02640 9 L-Gulonate:NAD+ 3-oxidoreductase
R02677 9 ADPmannose sugarphosphohydrolase
R02727 9 alpha,alpha-Trehalose:orthophosphate beta-D-glucosyltransferase
R02749 9 2-Deoxy-D-ribose 1-phosphate 1,5-phosphomutase
R02750 9 
R02752 9 D-Glucarate hydro-lyase
R02817 9 Serine-phosphoethanolamine ethanolaminephosphohydrolase
R02855 9 (R)-Acetoin:NAD+ oxidoreductase
R02856 9 (R)-Acetoin:NAD+ oxidoreductase
R02927 9 ATP:D-tagatose 6-phosphotransferase
R02937 9 Carbamoyl-phosphate:oxamate carbamoyltransferase
R02940 9 2-Propyn-1-al:NAD+ oxidoreductase
R02946 9 (R,R)-Butane-2,3-diol:NAD+ oxidoreductase
R02949 9 (R)-Acetoin racemase
R02963 9 Lactoyl-CoA hydro-lyase
R03026 9 (S)-3-Hydroxybutanoyl-CoA hydro-lyase
R03027 9 (3R)-3-Hydroxybutanoyl-CoA hydro-lyase
R03033 9 D-Galactonate hydro-lyase
R03080 9 (R)-Propane-1,2-diol:NAD+ oxidoreductase
R03081 9 2-Dehydro-3-deoxy-D-fuconate glycolaldehyde
R03083 9 2-Dehydro-3-deoxy-D-arabino-heptonate 7-phosphate phosphate-lyase(cyclyzing)
R03157 9 
R03158 9 
R03187 9 N-Methylimidazolidine-2,4-dione amidohydrolase (ATP-hydrolysing)
R03188 9 N-Formimino-L-aspartate iminohydrolase
R03240 9 D-Galactose 6-phosphate ketol-isomerase
R03276 9 (S)-3-Hydroxybutanoyl-CoA 3-epimerase
R03330 9 D-myo-Inositol-1,3-bisphosphate 3-phosphohydrolase
R03331 9 sn-Glycero-3-phospho-1-inositol inositolphosphohydrolase
R03333 9 1D-myo-Inositol-1,2-cyclic-phosphate 2-inositolphosphohydrolase
R03567 9 6-Methylsalicylate carboxy-lyase
R03694 9 
R03695 9 
R03696 9 L-threo-3-Methylaspartate ammonia-lyase
R03702 9 Triacetolactone lactonohydrolase
R03758 9 
R03759 9 (R)-1-Aminopropan-2-ol:NAD+ oxidoreductase
R03887 9 
R03897 9 
R03898 9 
R03921 9 Sucrose 6-phosphate fructohydrolase
R03972 9 
R04048 9 
R04053 9 3-phosphonopyruvate carboxy-lyase
R04152 9 (2-Aminoethyl)phosphonate:pyruvate aminotransferase
R04172 9 
R04200 9 D-threo-2,4-diaminopentanoate:NAD+ oxidoreductase (deaminating)
R04201 9 D-threo-2,4-diaminopentanoate:NADP+ oxidoreductase(phosphorylating)
R04223 9 
R04248 9 
R04299 9 
R04351 9 ATP:5-dehydro-2-deoxy-D-gluconate 6-phosphotransferase
R04372 9 D-myo-Inositol-3,4-bisphosphate 4-phosphohydrolase
R04383 9 5-Dehydro-4-deoxy-D-glucuronate ketol-isomerase
R04399 9 
R04440 9 (R)-2,3-Dihydroxy-3-methylbutanoate:NADP+ oxidoreductase(isomerizing)
R04441 9 (R)-2,3-Dihydroxy-3-methylbutanoate hydro-lyase
R04457 9 6,7-Dimethyl-8-(1-D-ribityl)lumazine:6,7-dimethyl-8-(1-D-ribityl)lumazine 2,3-butanediyltransferase
R04488 9 
R04559 9 1-(5'-Phosphoribosyl)-5-amino-4-(N-succinocarboxamide)-imidazoleAMP-lyase
R04781 9 4-Carboxy-4-hydroxy-2-oxoadipate hydro-lyase
R04919 9 
R05053 9 D-Aspartate:2-oxoglutarate aminotransferase
R05079 9 
R05204 9 
R05332 9 Acetyl-CoA:D-glucosamine-1-phosphate N-acetyltransferase
R05381 9 Diethanolamine Ethanolamine-lyase
R05383 9 (hydroxyamino)benzene hydroxymutase
R05457 9 
R05571 9 Galactitol-1-phosphate:NAD oxidoreductase
R05595 9 
R05608 9 D-galactarate hydro-lyase
R05644 9 
R05661 9 
R05698 9 Mannitol:oxygen oxidoreductase (cyclizing)
R05735 9 acetone:carbon-dioxide ligase (AMP-forming)
R05767 9 trehalose 6-phosphate:phosphate b-D-glucosyltransferase
R06614 9 
R06830 9 
R06870 9 Phosphoethanolamine phosphohydrolase
R06969 9 
R06974 9 glycinamide ribonucleotide transformylase
R07135 9 mannitol:NAD+ 1-oxidoreductase
R07264 9 2-alpha-D-glucosyl-D-glucose:phosphate beta-D-glucosyltransferase
R07279 9 ATP:myo-inositol 1-phosphotransferase
R07346 9 D-glucitol:NADP+ oxidoreductase
R00015 10 Sucrose:sucrose 1F-beta-D-fructosyltransferase
R00016 10 D-Glucose-1-phosphate:D-glucose-1-phosphate 6-phosphotransferase
R00022 10 
R00025 10 2-Nitropropane:oxygen 2-oxidoreductase
R00038 10 4-Hydroxy-3-hexanone propanal-lyase
R00048 10 (R)-3-((R)-3-Hydroxybutanoyloxy)-butanoate hydroxybutanoylhydrolase
R00064 10 4-(4-Deoxy-beta-D-gluc-4-enuronosyl)-D-galacturonate lyase
R00066 10 6,7-Dimethyl-8-(1-D-ribityl)lumazine:6,7-dimethyl-8-(1-D-ribityl)lumazine 2,3-butanediyltransferase
R00262 10 L-threo-3-Methylaspartate carboxy-aminomethylmutase
R00264 10 2,5-dioxopentanoate:NADP+ 5-oxidoreductase
R00267 10 Isocitrate:NADP+ oxidoreductase (decarboxylating)
R00405 10 Succinate:CoA ligase (ADP-forming)
R00406 10 
R00407 10 Succinyl-CoA hydrolase
R00409 10 (2S,3R)-3-Hydroxybutane-1,2,3-tricarboxylate pyruvate-lyase
R00410 10 Succinyl-CoA:3-oxo-acid CoA-transferase
R00432 10 Succinate:CoA ligase (GDP-forming)
R00479 10 Isocitrate glyoxylate-lyase
R00709 10 Isocitrate:NAD+ oxidoreductase (decarboxylating)
R00713 10 Succinate-semialdehyde:NAD+ oxidoreductase
R00714 10 Succinate-semialdehyde:NADP+ oxidoreductase
R00727 10 Succinate:CoA ligase (GDP-forming)
R00803 10 Sucrose:orthophosphate alpha-D-glucosyltransferase
R00805 10 Sucrose-6-phosphate phosphohydrolase
R00810 10 Sucrose glucosylmutase
R00880 10 GDP-D-mannose:NAD+ 6-oxidoreductase
R00888 10 GDPmannose 4,6-hydro-lyase
R00889 10 GDPmannose 3,5-epimerase
R00919 10 
R00948 10 ATP:alpha-D-glucose-1-phosphate adenyltransferase
R00949 10 ATP:D-glucose-1-phosphate 6-phosphotransferase
R00951 10 ADPglucose sugarphosphohydrolase
R00952 10 Cellobiose:orthophosphate alpha-D-glucosyltransferase
R00953 10 3-beta-D-Glucosylglucose:orthophosphate alpha-D-glucosyltransferase
R00954 10 GTP:alpha-D-glucose-1-phosphate guanylyltransferase
R00957 10 alpha-D-Glucose-1-phosphate:alpha-D-glucose-1-phosphate4-alpha-D-glucosyltransferase (dephosphorylating)
R00960 10 D-Glucose-1-phosphate:D-glucose-1-phosphate 6-phosphotransferase
R00987 10 L-Kynurenine hydrolase
R00994 10 
R00995 10 
R00997 10 1-Aminocyclopropane-1-carboxylate endolyase (deaminating)
R00998 10 (R)-2-Ethylmalate 2-oxobutanoyl-lyase (CoA-acylating)
R00999 10 O-Succinyl-L-homoserine succinate-lyase (adding cysteine)
R01000 10 2-Hydroxybutyrate:NAD+ oxidoreductase
R01098 10 D-Galactose:oxygen 6-oxidoreductase
R01171 10 Butanoyl-CoA:(acceptor) 2,3-oxidoreductase
R01183 10 myo-Inositol:NAD+ 2-oxidoreductase
R01184 10 myo-Inositol:oxygen oxidoreductase
R01186 10 myo-Inositol 4-phosphate phosphahydrolase
R01193 10 sn-Glycero-3-phospho-1-inositol glycerophosphohydrolase
R01202 10 N-Acetyl-D-glucosamine:NAD+ 1-oxidoreductase
R01203 10 N-Acyl-D-hexosamine:oxygen 1-oxidoreductase
R01207 10 N-Acyl-D-glucosamine 2-epimerase
R01210 10 3-Methyl-2-oxobutanoate:NAD+ oxidoreductase(CoA-mehtylpropanoylating)
R01211 10 (R)-3,3-Dimethylmalate:NAD+ oxidoreductase (decarboxylating)
R01212 10 L-valine:NADP+ oxidoreductase (deaminating)
R01213 10 3-Carboxy-3-hydroxy-4-methylpentanoate 3-methyl-2-oxobutanoate-lyase(CoA-acetylating)
R01215 10 L-Valine:pyruvate aminotransferase
R01216 10 2-Hydroxy-2-isopropylbutanedioate formaldehyde-lyase
R01233 10 GDPglucose sugarphosphohydrolase
R01266 10 1-beta-Aspartyl-N-acetyl-D-glucosaminylamine L-asparaginohydrolase
R01434 10 L-Valine:NAD+ oxidoreductase(deaminating)
R01441 10 ATP:cellobiose 6-phosphotransferase
R01442 10 Cellobiose:oxygen 1-oxidoreductase
R01444 10 1,4-beta-D-Glucan glucohydrolase
R01445 10 Cellobiose 2-epimerase
R01481 10 L-Gulonate:NADP+ 6-oxidoreductase
R01482 10 D-Glucuronate ketol-isomerase
R01550 10 Propan-2-ol:NADP+ oxidoreductase
R01553 10 Acetone-cyanohydrin acetone-lyase
R01556 10 Acetyl-CoA:maltose O-acetyltransferase
R01557 10 Maltose alpha-D-glucosylmutase
R01559 10 Succinyl-CoA:oxalate CoA-transferase
R01632 10 Protocatechuate:oxygen 4,5-oxidoreductase (decyclizing)
R01660 10 3-phospho-D-glyceroyl-phosphate:D-glucose-1-phosphate6-phosphotransferase
R01694 10 L-Sorbose:NADP+ 5-oxidoreductase
R01695 10 L-Sorbose:oxygen 5-oxidoreductase
R01719 10 
R01771 10 ATP:L-homoserine O-phosphotransferase
R01773 10 L-Homoserine:NAD+ oxidoreductase
R01775 10 L-Homoserine:NADP+ oxidoreductase
R01816 10 Anthranilate,tetrahydrobiopterin:oxygen oxidoreductase(3-hydroxylating)
R01866 10 (S)-dihydroorotate:NADP+ oxidoreductase
R01867 10 (S)-Dihydroorotate:oxygen oxidoreductase
R01869 10 (S)-Dihydroorotate:(acceptor) oxidoreductase
R01872 10 Quinate:NAD+ 5-oxidoreductase
R01899 10 Isocitrate:NADP+ oxidoreductase (decarboxylating)
R01900 10 Isocitrate hydro-lyase
R01932 10 
R01933 10 2-Oxoadipate:lipoamde 2-oxidoreductase(decarboxylating andacceptor-succinylating)
R01934 10 (1R,2S)-1-hydroxybutane-1,2,4-tricarboxylate:NAD+ oxidoreductase(decarboxylating)
R01936 10 
R01957 10 L-Kynurenine:glyoxylote aminotransferase (cyclizing)
R01959 10 N-Formyl-L-kynurenine amidohydrolase
R01969 10 Deoxyguanosine:orthophosphate ribosyltransferase
R01981 10 uronate:NAD+ 1-oxidoreductase
R01983 10 D-Galacturonate ketol-isomerase
R02084 10 succinyl-CoA:3-hydroxy-3-methylglutarate CoA-transferase
R02168 10 GDPglucose:D-glucose-6-phosphate 1-alpha-D-glucosyltransferase
R02243 10 cis-Aconitate carboxy-lyase
R02244 10 trans-Aconitate delta2-delta3-isomerase
R02245 10 ATP:(R)-mevalonate 5-phosphotransferase
R02246 10 (R)-Mevalonate:NAD+ oxidoreductase
R02247 10 (R)-Mevalonate:NADP+ oxidoreductase
R02269 10 5,6-Dihydrouracil amidohydrolase
R02280 10 1-Pyrroline-4-hydroxy-2-carboxylate aminohydrolase (decyclizing)
R02292 10 L-Aspartate-4-semialdehyde hydro-lyase (adding pyruvate andcyclizing)
R02293 10 L-2,4-Diaminobutanoate:pyruvate aminotransferase
R02343 10 Acetoin:NAD+ oxidoreductase
R02377 10 Propane-1,3-diol:NAD+ 1-oxidoreductase
R02407 10 Succinyl-CoA:citramalate CoA-transferase
R02461 10 D-Ornithine 4,5-aminomutase
R02557 10 Deoxyadenosine:orthophosphate ribosyltransferase
R02602 10 4-Oxalocrotonate carboxy-lyase
R02603 10 
R02604 10 
R02705 10 ATP:N-acyl-D-mannosamine 6-phosphotransferase
R02706 10 
R02748 10 Deoxyinosine:orthophosphate ribosyltransferase
R02778 10 Trehalose-6-phosphate phosphohydrolase
R02922 10 Creatinine iminohydrolase
R02928 10 Galactitol:NAD+ 2-oxidoreductase
R02933 10 L-Gulono-1,4-lactone lactonohydrolase
R02956 10 Succinyl-CoA:citramalate CoA-transferase
R02957 10 D-Glucuronolactone:NAD+ oxidoreductase
R03014 10 ATP:L-rhamnulose 1-phosphotransferase
R03028 10 Glutaconyl-1-CoA carboxy-lyase
R03030 10 L-3-Aminobutyryl-CoA ammonia-lyase
R03031 10 Vinylacetyl-CoA delta3-delta2-isomerase
R03034 10 D-Galactono-1,4-lactone hydroxyacylhydrolase
R03045 10 3-Hydroxypropionyl-CoA hydro-lyase
R03046 10 beta-Alanyl-CoA cmmonia-lyase
R03084 10 3-Dehydroquinate hydro-lyase
R03139 10 1,3-Diaminopropane:oxygen oxidoreductase (deaminating)(copper-containing)
R03154 10 Succinyl-CoA:citramalate CoA-transferase
R03181 10 4-Maleylacetoacetate cis-trans-isomerase
R03241 10 ATP:L-fuculose 1-phosphotransferase
R03246 10 1,2,3-Trihydroxybenzene:oxygen 1,2-oxidoreductase (decyclizing)
R03256 10 Lactose 6-phosphate 6-phosphogalactohydrolase
R03427 10 D-myo-Inositol 1,3,4-trisphosphate 1-phosphohydrolase
R03562 10 Toluene,NADPH:oxogen oxidoreductase (2-hydroxylating)
R03566 10 3-Cresol,NADPH:oxogen oxidoreductase (2-hydroxylating)
R03671 10 D-Fuconate hydro-lyase
R03707 10 (S,S)-Butane-2,3-diol:NAD+ oxidoreductase
R03774 10 L-Rhamnonate hydro-lyase
R03868 10 3-Maleylpyruvate cis-trans-isomerase
R03966 10 
R04024 10 Acetyl-CoA:N-hydroxyarylamine O-acetyltransferase
R04138 10 3-Methylcrotonoyl-CoA:carbon-dioxide ligase (ADP-forming)
R04214 10 
R04246 10 
R04382 10 4-(4-Deoxy-alpha-D-gluc-4-enuronosyl)-D-galacturonate lyase
R04435 10 N-Acetylneuraminate 9-phosphate pyruvate-lyase(pyruvate-phosphorylating)
R04444 10 L-1-Pyrroline-3-hydroxy-5-carboxylate:NAD+ oxidoreductase
R04445 10 L-1-Pyrroline-3-hydroxy-5-carboxylate:NADP+ oxidoreductase
R04453 10 4-Carboxy-2-hydroxy-cis,cis-muconate-6-semialdehyde:NADP+6-oxidoreductase
R04482 10 4-Carboxy-2-oxo-3-hexenedioate delta2,delta4-2-oxo,delta3-isomerase
R04489 10 2-Hydroxy-2-hydropyrone-4,6-dicarboxylate lyase (decyclizing)
R04515 10 
R04591 10 1-(5-Phosphoribosyl)-5-amino-4-carboxyimidazole:L-aspartate ligase(ADP-forming)
R04784 10 
R04785 10 L-Dehydroascorbate lactonohydrolase
R04907 10 3-Hydroxykynurenamine:oxygenoxidoreductase(deaminating)(flavin-containing)
R05051 10 L-erythro-4-Hydroxyglutamate:NAD+ oxidoreductase
R05076 10 
R05119 10 3-Butyn-1-al:NAD+ oxidoreductase
R05138 10 
R05147 10 galactitol-1-phosphate:NAD+ oxidoreductase
R05176 10 ADP-D-glycero-D-manno-heptose 6-epimerase
R05298 10 
R05382 10 Triethanolamine Diethanolamine-lyase
R05400 10 
R05509 10 
R05660 10 
R05768 10 GDP-mannose:3-phosphoglycerate 3-a-D-mannosyltransferase
R05840 10 
R06789 10 
R06846 10 L-quinate:NADP+ 3-oxidoreductase
R06968 10 
R06978 10 L-2,4-diaminobutyrate acetyltransferase
R06987 10 Acetyl-CoA:formate C-acetyltransferase
R07145 10 L-iditol:NAD+ 2-oxidoreductase
R07265 10 alpha,alpha-trehalose:phosphate alpha-D-glucosyltransferase
R07343 10 myo-inositol-phosphate phosphohydrolase
R07420 10 
R00068 11 L-Ascorbate:oxygen oxidoreductase
R00093 11 L-glutamate:NAD+ oxidoreductase (transaminating)
R00114 11 L-Glutamate:NADP+ oxidoreductase (transaminating)
R00239 11 ATP:L-glutamate 5-phosphotransferase
R00240 11 ATP:L-glutamate 1-phosphotransferase
R00241 11 ATP:L-glutamate 1-phosphotransferase
R00243 11 L-Glutamate:NAD+ oxidoreductase (deaminating)
R00245 11 L-Glutamate 5-semialdehyde:NAD+ oxidoreductase
R00248 11 L-Glutamate:NADP+ oxidoreductase (deaminating)
R00250 11 L-Glutamate:oxygen oxidoreductase (deaminating)
R00251 11 5-Oxoproline amidohydrolase (ATP-hydrolysing)
R00253 11 L-Glutamate:ammonia ligase (ADP-forming)
R00254 11 
R00256 11 L-Glutamine amidohydrolase
R00257 11 Deamido-NAD+:L-glutamine amido-ligase (AMP-forming)
R00258 11 L-Alanine:2-oxoglutarate aminotransferase
R00259 11 Acetyl-CoA:L-glutamate N-acetyltransferase
R00260 11 L-Glutamate racemase
R00261 11 L-Glutamate 1-carboxy-lyase
R00265 11 2-Oxoglutarate:NADP+ 2-oxidoreductase (CoA-succinylating)
R00268 11 Oxalosuccinate:NADP+ oxidoreductase (decarboxylating)
R00269 11 2-Oxoglutaramate amidohydrolase
R00270 11 
R00271 11 2-Hydroxybutane-1,2,4-tricarboxylate 2-oxoglutarate-lyase(CoA-acetylating)
R00272 11 2-Oxoglutarate carboxy-lyase
R00279 11 D-Glutamate(D-aspartate):oxygen oxidoreductase (deaminating)
R00355 11 L-Aspartate:2-oxoglutarate aminotransferase
R00356 11 
R00372 11 Glycine:2-oxoglutarate aminotransferase
R00411 11 N-succinyl-L-glutamate amidohydrolase
R00474 11 2-Hydroxy-3-oxoadipate glyoxylate-lyase (carboxylating)
R00525 11 N-Formyl-L-glutamate amidohydrolase
R00548 11 Riboflavin-5-phosphate phosphohydrolase (acid optimum)
R00549 11 ATP:riboflavin 5'-phosphotransferase
R00550 11 D-Glucose-1-phosphate:riboflavin 5'-phosphotransferase
R00575 11 Carbon-dioxide:L-glutamine amido-ligase (ADP-forming,carbamate-phosphorylating)
R00578 11 L-aspartate:L-glutamine amido-ligase (AMP-forming)
R00644 11 L-Ascorbate:hydrogen-peroxide oxidoreductase
R00672 11 L-Ornithine racemase
R00678 11 L-tryptophan:oxygen 2,3-oxidoreductase (decyclizing)
R00707 11 L-1-Pyrroline-5-carboxylate:NAD+ oxidoreductase
R00708 11 L-1-Pyrroline-5-carboxylate:NAD+ oxidoreductase
R00768 11 L-Glutamine:D-fructose-6-phosphate aminotransferase (hexoseisomerizing)
R00816 11 Catechol:oxygen 2,3-oxidoreductase(decyclizing)
R00822 11 Protocatechuate carboxy-lyase
R00823 11 Anthranilate,NADH:oxygen oxidoreductase (1,2-hydroxylating,deaminating, decarboxylating)
R00825 11 Anthranilate,NADPH:oxygen oxidoreductase (1,2-hydroxylating,deaminating, decarboxylating)
R00829 11 Succinyl-CoA:acetyl-CoA C-acyltransferase
R00830 11 Succinyl-CoA:glycine C-succinyl-transferase(decarboxylating)
R00831 11 Succinyl-CoA:glycine C-succinyl-transferase(decarboxylating)
R00833 11 (R)-2-Methyl-3-oxopropanoyl-CoA CoA-carbonylmutase
R00871 11 D-Fructose:NADP+ 5-oxidoreductase
R00908 11 3-Aminopropanoate:2-oxoglutarate aminotransferase
R00920 11 Propanoate:CoA ligase (ADP-forming)
R00921 11 acetyl-CoA:phosphate acetyltransferase
R00922 11 2-Methyl-3-oxopropanoate:NAD+ oxidoreductase (CoA-propanoylating)
R00923 11 (S)-2-Methyl-3-oxopropanoyl-CoA carboxy-lyase
R00925 11 Propanoate:CoA ligase (AMP-forming)
R00926 11 Propinol adenylate:CoA ligase (AMP-forming)
R00927 11 Propanoyl-CoA:acetyl-CoA C-acyltransferase
R00928 11 Acetyl-CoA:propanoate CoA-transferase
R00930 11 (S)-2-Methyl-3-oxopropanoyl-CoA:pyruvate carboxyltransferase
R00931 11 2-Methylcitrate oxaloacetate-lyase
R00932 11 2-Hydroxyglutarate glyoxylate-lyase (CoA-propanoylating)
R00934 11 
R00935 11 (S)-Methylmalonate semialdehyde:NAD+ oxidoreductase(CoA-propanoylating)
R00975 11 5,6-Dihydrouracil:oxygen oxidoreductase
R00977 11 5,6-Dihydrouracil:NAD+ oxidoreductase
R00978 11 5,6-Dihydrouracil:NADP+ oxidoreductase
R00979 11 ATP:anthranilate N-adenylyltransferase
R00980 11 Anthranilate,NADPH:oxygen oxidoreductase (3-hydroxylating,deaminating)
R00982 11 Anthranilate:CoA ligase (AMP-forming)
R00983 11 2,3-Dihydroxyindole:oxygen 2,3-oxidoreductase (decyclizing)
R00985 11 Chorismate pyruvate-lyase (amino-accepting)
R00986 11 Chorismate pyruvate-lyase (amino-accepting)
R00988 11 N-Formylanthranilate amidohydrolase
R00989 11 Malonyl-CoA:anthranilate N-malonyltransferase
R00990 11 2-Aminobenzoate carboxy-lyase
R00991 11 
R01072 11 5-Phosphoribosylamine:pyrophosphate phosphoribosyltransferase(glutamate-amidating)
R01073 11 N-(5-Phospho-D-ribosyl)anthranilate:pyrophosphatephosphoribosyl-transferase
R01092 11 ATP:D-galactose 1-phosphotransferase
R01093 11 D-Galactose:NAD+ 1-oxidoreductase
R01094 11 D-Galactose:NAD+ 1-oxidoreductase
R01095 11 D-Galactose:NADP+ 1-oxidoreductase
R01096 11 D-Galactose:NADP+ 1-oxidoreductase
R01097 11 D-Galactose:NADP+ 1-oxidoreductase
R01099 11 D-Galactose:oxygen 6-oxidoreductase
R01100 11 Lactose galactohydrolase
R01101 11 alpha-D-Glucoside glucohydrolase
R01103 11 Raffinose galactohydrolase
R01104 11 Galactosylglycerol galactohydrolase
R01148 11 D-Alanine:2-oxoglutarate aminotransferase
R01172 11 butyraldehyde:NAD+ oxidoreductase (CoA-acetylating)
R01173 11 butanal:NADP+ oxidoreductase (CoA-acylating)
R01174 11 Butanoyl-CoA:orthophosphate butanoyltransferase
R01176 11 Butanoate:CoA ligase (AMP-forming)
R01177 11 Acetyl-CoA:acetyl-CoA C-acetyltransferase
R01179 11 Butanoyl-CoA:acetate CoA-transferase
R01180 11 3-Ethylmalate glyoxylate-lyase (CoA-butanoylating)
R01181 11 2-Methylpropanoyl-CoA CoA-carbonylmutase
R01194 11 1-alpha-D-Galactosyl-myo-inositol galactohydrolase
R01214 11 L-Valine:2-oxoglutarate aminotransferase
R01231 11 Xanthosine-5'-phosphate:L-glutamine amido-ligase (AMP-forming)
R01296 11 4-hydroxybenzoate,NAD(P)H:oxygen oxidoreductase (3-hydroxylating)
R01298 11 4-hydroxybenzoate,NADH:oxygen oxidoreductase (3-hydroxylating)
R01329 11 Epimelibiose galactohydrolase
R01365 11 Butanoyl-CoA:acetoacetate CoA-transferase
R01437 11 L-Valine carboxy-lyase
R01449 11 Acetyl-CoA:propanoate CoA-transferase
R01475 11 ATP:D-glucuronate 1-phosphotransferase
R01476 11 ATP:D-glucuronate 1-phosphotransferase
R01483 11 D-Glucuronolactone lactonohydrolase
R01484 11 D-Glucurono-6,2-lactone lactonohydrolase
R01585 11 L-Glutamate:methylamine ligase (ADP-forming)
R01586 11 Methylamine:L-glutamate N-methyltransferase
R01587 11 N-Methyl-2-oxoglutaramate methylamidohydrolase
R01627 11 3-Dehydroshikimate hydro-lyase
R01628 11 3-hydroxybenzoate,NADPH:oxygen oxidoreductase (4-hydroxylating)
R01629 11 
R01630 11 
R01631 11 Protocatechuate:oxygen 3,4-oxidoreductase (decyclizing)
R01633 11 (3S,4R)-3,4-dihydroxycyclohexa-1,5-diene-1,4-dicarboxylate:NAD+oxidoreductase
R01634 11 3,4-Dihydroxyphthalate carboxy-lyase
R01635 11 4,5-Dihydroxyphthalate carboxy-lyase
R01644 11 4-Hydroxybutanoate:NAD+ oxidoreductase
R01645 11 4-hydroxy-2-oxo-heptandioate succinate semialdehyde-lyase
R01647 11 
R01648 11 4-Aminobutanoate:2-oxoglutarate aminotransferase
R01649 11 2-(Acetamidomethylene)succinate amidohydrolase (deaminating,decarboxylating)
R01678 11 Lactose galactohydrolase
R01679 11 Lactose 6-phosphate galactohydrolase
R01708 11 Pyridoxine:NADP+ 4-oxidoreductase
R01711 11 Pyridoxine:oxygen oxidoreductase (deaminating)
R01732 11 Riboflavin hydrolase
R01776 11 Acetyl-CoA:L-homoserine O-acetyltransferase
R01777 11 Succinyl-CoA:L-homoserine O-succinyltransferase
R01804 11 N-Acetylneuraminate pyruvate-lyase (pyruvate-phosphorylating)
R01805 11 N-Acetylneuraminate 9-phosphate phosphohydrolase
R01811 11 N-Acetylneuraminate pyruvate-lyase
R01856 11 dGTP triphosphohydrolase
R01859 11 Propanoyl-CoA:carbon-dioxide ligase (ADP-forming)
R01870 11 Orotidine-5'-phosphate:pyrophosphate phosphoribosyltransferase
R01909 11 ATP:pyridoxal 5'-phosphotransferase
R01910 11 Primary alcohol:(acceptor) oxidoreductase
R01911 11 pyridoxine-5'-phosphate phosphohydrolase
R01939 11 L-2-Aminoadipate:2-oxoglutarate aminotransferase
R01956 11 L-Kynurenine:2-oxoglutarate aminotransferase
R01967 11 ATP:deoxyguanosine 5'-phosphotransferase
R01968 11 2'-Deoxyguanosine 5'-monophosphate phosphohydrolase
R01980 11 ATP:D-galacturonate 1-phosphotransferase
R01984 11 
R02088 11 2'-Deoxyadenosine 5'-monophosphate phosphohydrolase
R02089 11 ATP:deoxyadenosine 5'-phosphotransferase
R02285 11 N-Formimino-L-glutamate formiminohydrolase
R02344 11 (S,S)-Butane-2,3-diol:NAD+ oxidoreductase
R02345 11 3-Hydroxybutan-2-one:D-ribose-5-phosphate aldehydetransferase
R02402 11 Glutarate:CoA ligase (ADP-forming)
R02413 11 Shikimate:NADP+ 5-oxidoreductase
R02437 11 L-Rhamnose ketol-isomerase
R02457 11 D-Ornithine:oxygen oxidoreductase (deaminating)
R02458 11 D-Arginine amidinohydrolase
R02460 11 
R02472 11 (R)-Pantoate:NADP+ 2-oxidoreductase
R02519 11 Homogentisate:oxygen 1,2-oxidoreductase (decyclizing)
R02550 11 
R02556 11 Deoxyadenosine aminohydrolase
R02656 11 Gentisate:oxygen 1,2-oxidoreductase (decyclizing)
R02660 11 2-Methylpropanoyl-CoA:(acceptor) 2,3-oxidoreductase
R02762 11 2-Hydroxymuconate semialdehyde:NAD+ 6-oxidoreductase
R02763 11 
R02782 11 2,4,6/3,5-Pentahydroxycyclohexanone hydro-lyase
R02926 11 Melibiitol galactohydrolase
R03163 11 L-Fucose ketol-isomerase
R03183 11 L-Gulono-1,4-lactone:NADP+ 1-oxidoreductase
R03184 11 L-gulono-1,4-lactone:oxygen 3-oxidoreductase
R03198 11 (R)-4-dehydropantoate:NAD+ 4-oxidoreductase
R03245 11 ATP:(R)-5-phosphomevalonate phosphotransferase
R03247 11 Gallate carboxy-lyase
R03266 11 4-Hydroxy-L-glutamate:2-oxoglutarate aminotransferase
R03291 11 trans-4-Hydroxy-L-proline:NAD+ 5-oxidoreductase
R03293 11 trans-4-Hydroxy-L-proline:NADP+ 5-oxidoreductase
R03393 11 D-myo-Inositol-1,4-bisphosphate 1-phosphohydrolase
R03396 11 GDP-6-deoxy-D-talose:NAD+ 4-oxidoreductase
R03397 11 GDP-6-deoxy-D-mannose:NAD+ 4-oxidoreductase
R03398 11 GDP-6-deoxy-D-talose:NADP+ 4-oxidoreductase
R03399 11 GDP-6-deoxy-D-mannose:NADP+ 4-oxidoreductase
R03421 11 N4-(beta-N-Acetyl-D-glucosaminyl)-L-asparagine amidohydrolase
R03428 11 ATP:1D-myo-inositol-1,3,4-trisphosphate 5-phosphotransferase
R03429 11 ATP:1D-myo-inositol-1,3,4-trisphosphate 6-phosphotransferase
R03430 11 D-myo-Inositol 1,3,4,5-tetrakisphosphate 5-phosphohydrolase
R03445 11 
R03550 11 Gallate:oxygen 4,5-oxidoreductase (decyclizing)
R03559 11 toluene,NADH:oxygen oxidoreductase (1,2-hydroxylating)
R03560 11 Toluene,NADPH:oxogen oxidoreductase (2-hydroxylating)
R03568 11 4-Cresol,NADPH:oxogen oxidoreductase (2-hydroxylating)
R03608 11 o-Cresol,NADPH:oxogen oxidoreductase (2-hydroxylating)
R03772 11 L-rhamno-1,4-lactone lactonohydrolase
R03801 11 1,4-beta-D-Glucan glucohydrolase
R03884 11 (E)-Glutaconate CoA-transferase
R03936 11 Formylkynurenine hydrolase
R03937 11 
R03968 11 2-Isopropylmalate hydro-lyase
R03970 11 (5-Glutamyl)-peptide:amino-acid 5-glutamyltransferase
R04051 11 
R04066 11 imidazole-4-acetate,NADH:oxygen oxidoreductase (5-hydroxylating)
R04088 11 Toluene-cis-1,2-dihydrodiol:NAD+ oxidoreductase
R04089 11 3-Methylcatechol:oxygen 2,3-oxidoreductase(decyclizing)
R04137 11 3-Hydroxyisopentyl-CoA hydro-lyase
R04171 11 3-Hydroxy-L-kynurenine:2-oxoglutarate aminotransferase
R04173 11 3-Phosphoserine:2-oxoglutarate aminotransferase
R04198 11 2,3,4,5-Tetrahydrodipicolinate:NAD+ oxidoreductase
R04199 11 2,3,4,5-Tetrahydrodipicolinate:NADP+ oxidoreductase
R04209 11 1-(5-Phospho-D-ribosyl)-5-amino-4-imidazolecarboxylate carboxy-lyase
R04221 11 cis-4-Hydroxy-D-proline:oxygen oxidoreductase (deaminating)
R04269 11 
R04277 11 2-Pyrone-4,6-dicarboxylate lactonohydrolase
R04278 11 2-Hydroxy-2-hydropyrone-4,6-dicarboxylate:NAD+ 6-oxidoreductase
R04279 11 2-Hydroxy-2-hydropyrone-4,6-dicarboxylate:NADP+ 6-oxidoreductase
R04371 11 Homoisocitrate hydro-lyase
R04376 11 
R04425 11 (2S,3R)-3-Hydroxybutane-1,2,3-tricarboxylate hydro-lyase
R04443 11 
R04446 11 
R04447 11 
R04862 11 (1R,2S)-1-hydroxybutane-1,2,4-tricarboxylate:NAD+ oxidoreductase(decarboxylating)
R05052 11 L-erythro-4-Hydroxyglutamate:2-oxoglutarate aminotransferase
R05085 11 O-Phospho-4-hydroxy-L-threonine:2-oxoglutarate aminotransferase
R05250 11 
R05274 11 vanillate:oxygen oxidoreductase (demethylating)
R05280 11 
R05297 11 
R05309 11 1,6-dihydroxy-5-methylcyclohexa-2,4-dienecarboxylate:NAD+oxidoreductase (decarboxylating)
R05314 11 1,2-Dihydroxy-6-methylcyclohexa-3,5-dienecarboxylate:NAD+oxidoreductase (decarboxylating)
R05328 11 ADP-glucose:sn-glycerol-3-phosphate 2-b-D-glucosyltransferase
R05337 11 
R05358 11 Acrylonitrile aminohydrolase
R05362 11 2-Hydroxy-6-oxoocta-2,4,7-trienoate formylhydrolase
R05365 11 2-Hydroxy-6-oxo-(2'-aminophenyl)-hexa-2,4-dienoate benzoylhydrolase
R05373 11 Methylmalonyl-CoA carboxy-lyase
R05401 11 
R05551 11 
R05586 11 
R05598 11 Benzylsuccinate fumarate-lyase
R05659 11 
R05692 11 GDP-L-fucose:NADP+ 4-oxidoreductase (3,5-epimerizing)
R05707 11 reduced-riboflavin:NADP+ oxidoreductase
R05790 11 alpha-D-mannosyl-3-phosphoglycerate phosphohydrolase
R05864 11 4-Hydroxy-2-oxohexanoate hydro-lyase
R06788 11 
R06847 11 shikimate:NAD+ 3-oxidoreductase
R06915 11 salicylate,NADH:oxygen oxidoreductase(1-hydroxylating,decarboxylating)
R06977 11 L-2,4-diaminobutyrate:2-oxoglutarate 4-aminotransferase
R06979 11 Ectoine hydro-lyase
R07059 11 
R07132 11 D-galactose:NADP+ 1-oxidoreductase
R07304 11 5-oxo-L-proline amidohydrolase (ATP-hydrolysing)
R07405 11 5-carboxyamino-1-(5-phospho-D-ribosyl)imidazole carboxymutase
R07413 11 
R00035 12 L-Ascorbate:oxygen oxidoreductase
R00036 12 5-Aminolevulinate hydro-lyase(adding 5-aminolevulinate andcyclizing)
R00039 12 Raffinose:raffinose alpha-D-galactosyltransferase
R00053 12 Tannin acylhydrolase
R00058 12 1,2-Benzenediol:oxygen oxidoreductase
R00080 12 Catechol:oxygen oxidoreductase (dimerizing)
R00095 12 NADH:monodehydroascorbate oxidoreductase
R00160 12 FAD nucleotidohydrolase
R00161 12 ATP:FMN adenylyltransferase
R00173 12 pyridoxal-5'-phosphate phosphohydrolase
R00174 12 ATP:pyridoxal 5'-phosphotransferase
R00278 12 Pyridoxine 5-phosphate:oxygen oxidoreductase (deaminating)
R00551 12 L-Arginine amidinohydrolase
R00565 12 L-Arginine:glycine amidinotransferase
R00567 12 L-Arginine racemase
R00576 12 L-Glutamine:pyruvate aminotransferase
R00579 12 L-Glutamine racemase
R00642 12 L-Ascorbate:hydrogen-peroxide oxidoreductase
R00643 12 L-Galactono-1,4-lactone:oxygen 3-oxidoreductase
R00645 12 
R00646 12 Ascorbate:oxygen 2,3-oxidoreductase (bond-cleaving)
R00647 12 
R00665 12 L-Citrulline N5-carbamoyldihydrolase
R00666 12 N5-(L-1-carboxyethyl)-L-ornithine:NADP+ oxidoreductase(L-ornithine-dorming)
R00667 12 L-Ornithine:2-oxo-acid aminotransferase
R00668 12 L-Ornithine(L-lysine):2-oxoglutarate omega-aminotransferase
R00669 12 N2-Acetyl-L-ornithine amidohydrolase
R00670 12 L-Ornithine carboxy-lyase
R00671 12 L-Ornithine ammonia-lyase(cyclizing)
R00673 12 L-Tryotophan indole-lyase (deaminating)
R00674 12 L-Serine hydro-lyase (adding indoleglycerol-phosphate)
R00675 12 L-Tryptophan:NAD+ oxidoreductase (deaminating)
R00676 12 L-Tryptophan:NADP+ oxidoreductase (deaminating)
R00677 12 L-Tryptophan:oxygen oxidoreductase (deaminating)
R00679 12 L-Tryptophan:oxygen 2-oxidoreductase(decarboxylating)
R00681 12 L-Tryptophan:oxygen 2'-oxidoreductase (side-chain-cleaving)
R00682 12 L-Tryptophanamide amidohydrolase
R00684 12 L-Tryptophan:2-oxoglutarate aminotransferase
R00685 12 L-Tryptophan decarboxy-lyase
R00812 12 cis-1,2-dihydrobenzene-1,2-diol:NAD+ oxidoreductase
R00813 12 cis-1,2-dihydroxycyclohexa-3,5-diene-1-carboxylate:NAD+oxidoreductase
R00814 12 trans-1,2-dihydrobenzene-1,2-diol:NADP+ oxidoreductase
R00815 12 phenol,NADPH:oxogen oxidoreductase (2-hydroxylating)
R00817 12 Catechol:oxygen 1,2-oxidoreductase(decyclizing)
R00818 12 salicylate,NADH:oxygen oxidoreductase (1-hydroxylating,decarboxylating)
R00819 12 Benzoate,NADH:oxygen oxidoreductase (1,2-hydroxylating,decarboxylating)
R00820 12 1,6-dihydroxycyclohexa-2,4-diene-1-carboxylate:NAD+ oxidoreductase(decarboxylating)
R00821 12 2,3-Dihydroxybenzoate carboxy-lyase
R00828 12 2-nitrophenol,NADPH:oxygen 2-oxidoreductase (2-hydroxylating,nitrite-forming)
R00965 12 Orotidine-5'-phosphate carboxy-lyase
R00966 12 UMP:pyrophosphate phosphoribosyltransferase
R00973 12 Uracil-5-carboxylate carboxy-lyase
R00974 12 Cytosine aminohydrolase
R01055 12 Uracil hydro-lyase (adding D-ribose 5-phosphate)
R01080 12 Uridine ribohydrolase
R01121 12 ATP:(R)-5-diphosphomevalonate carboxy-lyase (dehydrating)
R01149 12 L-Glutamine:D-alanine gamma-glutamyltransferase
R01238 12 4-Hydroxybenzoate carboxy-lyase
R01248 12 L-Proline:NAD+ 5-oxidoreductase
R01251 12 L-Proline:NADP+ 5-oxidoreductase
R01252 12 L-Proline,2-oxoglutarate:oxygen oxidoreductase (4-hydroxylating)
R01293 12 4-hydroxybenzaldehyde:NAD+ oxidoreductase
R01294 12 4-Hydroxybenzaldehyde:NADP+ oxidoreductase
R01295 12 benzoate,NADPH:oxygen oxidoreductase(4-hydroxylating)
R01297 12 4-hydroxybenzoate,NADH:oxygen oxidoreductase (1-hydroxylating,decarboxylating)
R01299 12 4-hydroxybenzoate,NADPH:oxygen oxidoreductase (1-hydroxylating,decarboxylating)
R01300 12 4-Hydroxybenzoate:CoA ligase (AMP-forming)
R01301 12 4-Hydroxybenzoyl-CoA hydrolase
R01302 12 
R01305 12 2,4'-Dihydroxyacetophenone oxidoreductase (C-C-bond-cleaving)
R01308 12 
R01353 12 ATP:acetate phosphotransferase
R01354 12 Propanoate:CoA ligase (AMP-forming)
R01355 12 2,3-Dimethylmalate pyruvate-lyase
R01398 12 Carbamoyl-phosphate:L-ornithine carbamoyltransferase
R01504 12 ATP:2,3-dihydroxybenzoate adenylyltransferase
R01505 12 2,3-dihydro-2,3-dihydroxybenzoate:NAD+ oxidoreductase
R01506 12 2,3-Dihydroxybenzoate:oxygen 2,3-oxidoreductase (decyclizing)
R01507 12 2,3-Dihydroxybenzoate:oxygen 3,4-oxidoreductase (decyclizing)
R01509 12 2,3-Dihydroxybenzoate:L-serine ligase
R01510 12 2,3-Dihydroxybenzoate:L-serine ligase
R01547 12 ATP:AMP phosphotransferase
R01579 12 D-Glutamine amidohydrolase
R01583 12 D-Glutamate hydro-lyase (cyclizing)
R01688 12 ATP:butyrate 1-phosphotransferase
R01689 12 butanoate:NAD+ delta2-oxidoreductase
R01690 12 5'-Butyrylphosphouridine acylhydrolase
R01707 12 Pyridoxal:NAD+ 4-oxidoreductase
R01709 12 Pyridoxal:oxygen 4-oxidoreductase
R01710 12 Pyridoxamine:oxygen oxidoreductase (deaminating)
R01712 12 Pyridoxamine:pyruvate aminotransferase
R01713 12 Pyridoxamine:oxaloacetate aminotransferase
R01714 12 5-O-(1-Carboxyvinyl)-3-phosphoshikimate phosphate-lyase
R01715 12 Chorismate pyruvatemutase
R01716 12 Chorismate:L-glutamine amido-ligase
R01717 12 Chorismate hydroxymutase
R01763 12 Benzyl alcohol:NAD+ oxidoreductase
R01806 12 Acetyl-CoA:N-acetylneuraminate 4-O-acetyltransferase
R01807 12 Acetyl-CoA:N-acetylneuraminate 7-O-acetyltransferase
R01808 12 Acetyl-CoA:N-acetylneuraminate 9-O-acetyltransferase
R01810 12 N-Acyl-O-acetylneuraminate O-acetylesterase
R01814 12 L-Tryptophan,tetrahydrobiopterin:oxygen oxidoreductase(5-hydroxylating)
R01855 12 2'-Deoxyguanosine 5'-triphosphate pyrophosphohydrolase
R01857 12 ATP:nucleoside-diphosphate phosphatransferase
R01858 12 dATP:pyruvate O2-phosphotransferase
R01860 12 4-Aminobenzoate carboxy-lyase
R01876 12 Uridine:orthophosphate ribosyltransferase
R01951 12 GTP:L-fucose-1-phosphate guanylyltransferase
R01986 12 4-Aminobutyraldehyde:NAD+ oxidoreductase
R01987 12 
R01990 12 4-Guanidinobutanoate amidinohydrolase
R02047 12 3-Hydroxy-2-methylpropanoate:NAD+ oxidoreductase
R02048 12 (R)-3-Amino-2-methylpropanoate:2-oxoglutarate aminotransferase
R02050 12 (R)-3-Amino-2-methylpropanoate:pyruvate aminotransferase
R02090 12 ATP:(d)GMP phosphotransferase
R02270 12 Succinyl-CoA:glycine C-succinyl-transferase(decarboxylating)
R02271 12 5-Aminolevulinate:pyruvate aminotransferase
R02272 12 (S)-4-Amino-5-oxopentanoate 4,5-aminomutase
R02282 12 N2-Acetyl-L-ornithine:L-glutamate N-acetyltransferase
R02286 12 N-Formimino-L-glutamate iminohydrolase
R02288 12 4-imidazolone-5-propanoate amidohydrolase
R02387 12 Acetyl-CoA:arylamine N-acetyltransferase
R02401 12 glutarate-semialdehyde:NAD+ oxidoreductase
R02410 12 Raffinose fructohydrolase
R02411 12 1-alpha-D-Galactosyl-myo-inositol:sucrose6-alpha-D-galactosyltransferase
R02412 12 ATP:shikimate 3-phosphotransferase
R02414 12 Shikimate:NADP+ 5-oxidoreductase
R02438 12 
R02471 12 
R02473 12 (R)-Pantoate:beta-alanine ligase (AMP-forming)
R02474 12 Pantothenate amidohydrolase
R02484 12 deoxyuridine:orthophosphate 2-deoxy-D-ribosyltransferase
R02489 12 Gentisate carboxy-lyase
R02514 12 4-hydroxyphenylacetate,NADH:oxygen oxidoreductase (1-hydroxylating)
R02515 12 3-hydroxyphenylacetate,NADH:oxygen oxidoreductase (6-hydroxylating)
R02516 12 4-hydroxyphenylacetate,NADPH:oxygen oxidoreductase (1-hydroxylating)
R02517 12 3-hydroxyphenylacetate,NADPH:oxygen oxidoreductase (6-hydroxylating)
R02518 12 
R02520 12 
R02521 12 4-Hydroxyphenylpyruvate:oxygen oxidoreductase(hydroxylating,decarboxylating)
R02549 12 4-aminobutanal:NAD+ 1-oxidoreductase
R02551 12 N-Benzyloxycarbonylglycine urethanehydrolase
R02561 12 4-aminobenzoate,NADH:oxygen oxidoreductase (1-hydroxylating,decarboxylating)
R02562 12 4-aminobenzoate,NADPH:oxygen oxidoreductase (1-hydroxylating,decarboxylating)
R02589 12 3-hydroxybenzoate,NADH:oxygen oxidoreductase (6-hydroxylating)
R02649 12 ATP:N-acetyl-L-glutamate 5-phosphotransferase
R02655 12 Gentisate aldehyde:NAD+ oxidoreductase
R02657 12 
R02722 12 L-Serine hydro-lyase (adding indoleglycerol-phosphate)
R02764 12 (S)-Methylmalonyl-CoA hydrolase
R02765 12 (R)-2-Methyl-3-oxopropanoyl-CoA 2-epimerase
R02781 12 L-Glutamine:2,4,6/3,5-pentahydroxycyclohexanone aminotransferase
R02923 12 D-Arginine:oxygen oxidoreductase (deaminating)
R02990 12 Succinyl-CoA:3-oxoadipate CoA-transferase
R03066 12 2-Amino-4-hydroxy-6-hydroxymethyl-7,8-dihydropteridine:4-aminobenzoate2-amino-4-hydroxydihydropteridine-6-methenyltransferase
R03067 12 2-Amino-4-hydroxy-6-hydroxymethyl-7,8-dihydropteridine-diphosphate:4-aminobenzoate2-amino-4-hydroxydihydropteridine-6-methenyltransferase
R03097 12 
R03098 12 L-2-Aminoadipate-6-semialdehyde:NAD(P)+ 6-oxidoreductase
R03099 12 
R03102 12 L-2-Aminoadipate-6-semialdehyde:NAD+ 6-oxidoreductase
R03103 12 L-2-Aminoadipate-6-semialdehyde:NADP+ 6-oxidoreductase
R03131 12 O3-acetyl-L-serine:uracil 1-(2-amino-2-carboxyethyl)transferase
R03161 12 ATP:6-deoxy-L-galactose 1-phosphotransferase
R03186 12 
R03248 12 2,5-Diaminopentanoate:2-oxoglutarate aminotransferase
R03249 12 
R03250 12 
R03290 12 4-Hydroxy-L-proline:NAD+ oxidoreductase
R03292 12 4-Hydroxy-L-proline:NADP+ oxidoreductase
R03296 12 trans-4-Hydroxy-L-proline 2-epimerase
R03307 12 2-Carboxy-2,5-dihydro-5-oxofuran-2-acetate lyase (decyclizing)
R03308 12 3-Carboxy-2,5-dihydro-5-oxofuran-2-acetate lyase (decyclizing)
R03313 12 L-Glutamate-5-semialdehyde:NADP+ 5-oxidoreductase (phosphorylationg)
R03314 12 
R03369 12 3-(2-hydroxyphenyl)propanoate,NADH2:oxygenoxidoreductase(3-hydroxylating)
R03381 12 3-Oxopropanoate:NAD+ oxidoreductase (decarboxylating,CoA-acetylating)
R03383 12 
R03385 12 3-hydroxy-2-methylpyridine-5-carboxylate,NADH:oxygen oxidoreductase(decyclizing)
R03386 12 3-hydroxy-2-methylpyridine-5-carboxylate,NADPH:oxygen oxidoreductase(decyclizing)
R03394 12 D-myo-Inositol-1,4,5-trisphosphate 5-phosphohydrolase
R03418 12 1-alpha-D-Galactosyl-myo-inositol:raffinose galactosyltransferase
R03433 12 ATP:1D-myo-inositol-1,4,5-trisphosphate 3-phosphotransferase
R03434 12 D-myo-Inositol 1,3,4,5-tetrakisphosphate 3-phosphohydrolase
R03439 12 kynurenate:oxygen oxidoreductase (hydroxylating)
R03440 12 kynurenate:oxygen oxidoreductase (hydroxylating)
R03444 12 2-Hydroxybutane-1,2,4-tricarboxylate hydro-lyase
R03472 12 
R03478 12 ATP:1D-myo-inositol-1,3,4,6-tetrakisphosphate 5-phosphotransferase
R03509 12 N-(5-Phospho-beta-D-ribosyl)anthranilate ketol-isomerase
R03544 12 
R03545 12 
R03549 12 Gallate:oxygen 3,4-oxidoreductase (decyclizing)
R03551 12 
R03616 12 Galactosylglycerol galactohydrolase
R03634 12 
R03802 12 1,4-beta-D-Glucan glucohydrolase
R03869 12 (S)-Methylmalonate semialdehyde:NAD+ oxidoreductase
R03871 12 (S)-Methylmalonate semialdehyde:oxygen oxidoreductase
R03891 12 Benzene-1,2,4-triol:oxygen 1,2-oxidoreductase (decyclizing)
R03942 12 L-Rhamnofuranose:NAD+ 1-oxidoreductase
R03954 12 
R03998 12 anthranilyl-CoA,NADH:oxygen oxidoreductase (de-aromatizing)
R03999 12 anthranilyl-CoA,NADH:oxygen oxidoreductase (de-aromatizing)
R04000 12 (E)-Glutaconate CoA-transferase
R04001 12 3-Isopropylmalate hydro-lyase
R04045 12 
R04061 12 Benzene-1,2,4-triol:oxygen 1,2-oxidoreductase (decyclizing)
R04065 12 Imidazole acetaldehyde:NAD+ oxidoreductase
R04068 12 Imidazole-4-acetate:5-phosphoribosyl-diphosphate ligase (ADP- andpyrophosphate- forming)
R04069 12 
R04131 12 
R04132 12 
R04187 12 L-Alanine:3-oxopropanoate aminotransferase
R04188 12 L-3-Amino-isobutanoate:2-oxoglutarate aminotransferase
R04203 12 (2S,3S)-3-hydroxy-2-methylbutanoyl-CoA:NAD+ oxidoreductase
R04208 12 2-(Formamido)-N1-(5-phosphoribosyl)acetamidine cyclo-ligase(ADP-forming)
R04224 12 (S)-3-Hydroxyisobutyryl-CoA hydro-lyase
R04280 12 3-O-Methylgallate:oxygen 4,5-oxidoreductase (decyclizing)
R04295 12 (S)-4-Amino-5-oxopentanoate:NADP+ 5-oxidoreductase(phosphorylationg)
R04336 12 
R04364 12 Acetyl-CoA:L-2,3,4,5-tetrahydrodipicolinate N2-acetyltransferase
R04365 12 Succinyl-CoA:2,3,4,5-tetrahydropyridine-2,6-dicarboxylateN-succinyltransferase
R04424 12 2-Hydroxybutane-1,2,3-tricarboxylate hydro-lyase
R04463 12 5'-Phosphoribosylformylglycinamide:L-glutamine amido-ligase(ADP-forming)
R04554 12 
R04558 12 
R04748 12 (S)-Hydroxyhexanoyl-CoA:NAD+ oxidoreductase
R04875 12 
R04895 12 
R04915 12 Quinoline-3,4-diol 2,4-dioxygenase (carbon monoxide-forming)
R04916 12 
R04917 12 
R05049 12 N-succinyl-L-glutamate 5-semialdehyde:NAD+ oxidoreductase
R05066 12 3-Hydroxy-2-methylpropanoate:NAD+ oxidoreductase
R05086 12 O-Phospho-4-hydroxy-L-threonine phospho-lyase (adding water)
R05148 12 benzene-1,4-dicarboxylate, NADH:oxygen oxidoreductase(1,2-hydroxylating)
R05249 12 Resorcinol,NADPH:oxogen oxidoreductase (2-hydroxylating)
R05265 12 
R05273 12 4-Hydroxy-3-methoxybenzoate:oxygen oxidoreductase
R05275 12 cis-4,5-dihydroxycyclohexa-1(6),2-diene-1,2-dicarboxylate:NAD+oxidoreductase
R05296 12 2-Hydroxy-5-methyl-cis,cis-muconic semialdehyde formylhydrolase
R05305 12 3-hydroxypimeloyl-CoA:NAD+ oxidoreductase
R05317 12 L-Tryptophan:oxygen alpha,beta-oxidoreductase
R05326 12 beta-D-Galactopyranosyl-(13)-N-acetyl-D-hexosamine:phosphategalactosyltransferase
R05336 12 
R05361 12 2-Hydroxy-6-oxo-6-(2-hydroxyphenoxy)-hexa-2,4-dienoatebenzoylhydrolase
R05366 12 2-Hydroxy-6-oxo-octa-2,4-dienoate acylhydrolase
R05374 12 2-Oxo-5-methyl-cis-muconate carboxy-lyase
R05375 12 4-Hydroxyphthalate carboxy-lyase
R05379 12 Acrylonitrile hydro-lyase
R05399 12 1,2,4-trihydroxybenzene:NAD oxidoreductase
R05404 12 
R05415 12 
R05428 12 
R05450 12 
R05513 12 
R05549 12 
R05552 12 
R05553 12 4-amino-4-deoxychorismate pyruvate-lyase
R05588 12 
R05603 12 
R05665 12 
R05681 12 NAD-dependent threonine 4-phosphate dehydrogenase
R05699 12 Vanillin:NAD oxidoreductase
R05705 12 FMNH2:NAD+ oxidoreductase
R05706 12 FMNH2:NADP+ oxidoreductase
R05719 12 3-hydroxy-1H-quinolin-4-one 2,4-dioxygenase (CO-forming)
R05791 12 2-(beta-D-glucosyl)-sn-glycerol-3-phosphate phosphohydrolase
R05838 12 pyridoxine 5'-phosphate synthase
R05839 12 pyridoxamine:2-oxoglutarate aminotransferase
R05865 12 2-Hydroxy-5-methyl-cis,cis-muconic-semialdehyde formylhydrolase
R06603 12 
R06784 12 
R06785 12 
R06786 12 
R06787 12 
R06851 12 phenol,NADPH:oxygen oxidoreductase (2-hydroxylating)
R06853 12 
R06897 12 2,4-dihydroxyhept-2-enedioate hydro-lyase
R06914 12 
R06941 12 (S)-3-hydroxyacyl-CoA:NAD+ oxidoreductase
R07060 12 
R07213 12 L-tryptophan,tetrahydrobiopterin:oxygenoxidoreductase(5-hydroxylating)
R07214 12 1-aminocyclopropane-1-carboxylate oxygenase (ethylene-forming)
R07312 12 4-hydroxyphenylacetate carboxy-lyase
R07404 12 5-amino-1-(5-phospho-D-ribosyl)imidazole:carbon-dioxide ligase(ADP-forming)
R07419 12 4-(Glutamylamino)butanoate amidohydrolase
R00018 13 Putrescine:putrescine 4-aminobutyltransferase (ammonia-forming)
R00027 13 2-Hydroxy-1,2-diphenylethanone benzaldehyde-lyase
R00042 13 4-Hydroxyphenylpyruvate:oxygen oxidoreductase (decarboxylating)
R00043 13 1,2-Bis(4-hydroxy-3-methoxyphenyl)ethylene:oxygen oxidoreductase(alpha-beta-bond-cleaving)
R00069 13 
R00084 13 Porphobilinogen ammonia-lyase (polymerizing)
R00111 13 N-(omega)-Hydroxyarginine,NADPH:oxygen oxidoreductase(nitric-oxide-forming)
R00155 13 UDP diphosphohydrolase
R00158 13 ATP:nucleoside-phosphate phosphotransferase
R00277 13 Pyridoxamine-5'-phosphate:oxygen oxidoreductase (deaminating)
R00287 13 UDPglucose pyrophosphohydrolase
R00408 13 Succinate:(acceptor) oxidoreductase
R00453 13 L-Lysine:pyruvate aminotransferase
R00457 13 L-Lysine:2-oxoglutarate 6-aminotransferase
R00510 13 Cytidine-5'-monophosphate phosphoribo(deoxyribo)hydrolase
R00552 13 L-Arginine iminohydrolase
R00554 13 ATP:L-arginine N-phosphotransferase
R00555 13 NAD+:L-arginine ADP-D-ribosyltransferase
R00556 13 
R00557 13 L-Arginine,NADPH:oxygen oxidoreductase (nitric-oxide-forming)
R00558 13 L-Arginine,NADPH:oxygen oxidoreductase (nitric-oxide-forming)
R00559 13 L-Arginine:oxygen 2-oxidoreductase (decarboxylating)
R00562 13 N2-(D-1-carboxyethyl)-L-arginine:NADP+ oxidoreductase
R00563 13 D-nopaline:NADP+ oxidoreductase (L-arginine-forming)
R00566 13 L-Arginine carboxy-lyase
R00662 13 Uridine triphosphate pyrophosphohydrolase
R00728 13 L-Tyrosine phenol-lyase (deaminating)
R00729 13 L-Tyrosine:oxygen oxidoreductase (deaminating)
R00734 13 L-Tyrosine:2-oxoglutarate aminotransferase
R00737 13 L-Tyrosine ammonia-lyase
R00807 13 Sucrose:(acceptor) 3-oxidoreductase
R00832 13 succinyl-CoA:L-arginine N2-succinyltransferase
R00848 13 sn-Glycerol-3-phosphate:(acceptor) 2-oxidoreductase
R00912 13 L-Arginine:beta-alanine ligase (AMP-forming)
R00924 13 Propanoyl-CoA:(acceptor) 2,3-oxidoreductase
R00963 13 Uridine 5'-monophosphate phosphohydrolase
R00964 13 ATP:uridine 5'-phosphotransferase
R00968 13 GTP:uridine 5'-phosphotransferase
R00970 13 ITP:uridine 5'-phosphotransferase
R01086 13 N-(L-Argininosuccinate) arginie-lyase
R01123 13 Isopentenyl-diphosphate delta3-delta2-isomerase
R01137 13 ATP:nucleoside-diphosphate phosphatransferase
R01138 13 dATP:pyruvate O2-phosphotransferase
R01139 13 dATP:D-hexose 6-phosphotransferase
R01140 13 dATP:D-hexose 6-phosphotransferase
R01147 13 Pyridoxamine-5'-phosphate:2-oxoglutarate aminotransferase
R01151 13 Putrescine:oxygen oxidoreductase (deaminating)
R01152 13 N-Carbamoylputrescine amidohydrolase
R01154 13 Acetyl-CoA:alkane-alpha,omega-diamine N-acetyltransferase
R01155 13 putrescine:2-oxoglutarate aminotransferase
R01156 13 N-Acetylputrescine acetylhydrolase
R01157 13 Agmatine amidinohydrolase
R01161 13 
R01175 13 Butanoyl-CoA:oxygen 2-oxidoreductase
R01241 13 
R01246 13 L-proline:NAD+ 2-oxidoreductase
R01249 13 L-proline:NADP+ 2-oxidoreductase
R01255 13 L-Proline racemase
R01257 13 (S)-Malate:(acceptor) oxidoreductase
R01330 13 dATP:D-hexose 6-phosphotransferase
R01372 13 Phenylpyruvate:oxygen oxidoreductase (hydroxylating,decarboxylating)
R01373 13 Prephenate hydro-lyase (decarboxylating)
R01399 13 Carbamoyl-phosphate:putrescine carbamoyltransferase
R01410 13 
R01419 13 Benzaldehyde:NAD+ oxidoreductase
R01420 13 benzaldehyde:NADP+ oxidoreductase
R01421 13 Benzoyl phosphate phosphohydrolase
R01423 13 5'-Benzoylphosphoadenosine acylhydrolase
R01424 13 N-Benzoylglycine amidohydrolase
R01426 13 
R01549 13 dATP:uridine 5'-phosphotransferase
R01580 13 Pyridoxamine-5'-phosphate:2-oxoglutarate aminotransferase
R01616 13 4-Coumarate:CoA ligase (AMP-forming)
R01650 13 
R01680 13 Lactose:(acceptor) 3-oxidoreductase
R01728 13 Prephenate:NAD+ oxidoreductase(decarboxylating)
R01730 13 Prephenate:NADP+ oxidoreductase(decarboxylating)
R01731 13 L-Aspartate:2-oxoglutarate aminotransferase
R01741 13 D-Gluconate:(acceptor) 2-oxidoreductase
R01764 13 Benzoylformate carboxy-lyase
R01766 13 L-threo-3-Phenylserine benzaldehyde-lyase
R01767 13 Mandelonitrile benzaldehyde-lyase
R01877 13 Uridine 3'-monophosphate phosphohydrolase
R01878 13 Cytidine aminohydrolase
R01879 13 2-Deoxyuridine,2-oxoglutarate:oxygen oxidoreductase(2'-hydroxylating)
R01880 13 dGTP:uridine 5'-phosphotransferase
R01886 13 N(omega)-(ADP-D-ribosyl)-L-arginine ADPribosylhydrolase
R01914 13 Spermidine:(acceptor) oxidoreductase
R01954 13 L-Citrulline:L-aspartate ligase (AMP-forming)
R01965 13 dATP:D-hexose 6-phosphotransferase
R01971 13 Indolelactate:NAD+ oxidoreductase
R01974 13 Indol-3-yl-pyruvate carboxy-lyase
R01989 13 L-Arginine:glycine amidinotransferase
R02099 13 ATP:deoxyuridine 5'-phosphotransferase
R02102 13 
R02137 13 Cytidine ribohydrolase
R02150 13 1H-Imidazole-4-ethanamine:oxygen oxidoreductase (deaminating)(copper-containing)
R02173 13 Tryptamine:oxygen oxidoreductase(deaminating)(flavin-containing)
R02237 13 Tetrahydrofolate:L-glutamate gamma-ligase (ADP-forming)
R02253 13 trans-cinnamate,NADPH:oxygen oxidoreductase (4-hydroxylating)
R02274 13 5-Aminopentanoate:2-oxoglutarate aminotransferase
R02283 13 N2-Acetyl-L-ornithine:2-oxoglutarate aminotransferase
R02296 13 Cytidine:orthophosphate alpha-D-ribosyltransferase
R02313 13 N6-(L-1,3-Dicarboxypropyl)-L-lysine:NAD+ oxidoreductase
R02315 13 N6-(L-1,3-Dicarboxypropyl)-L-lysine:NADP+ oxidoreductase
R02317 13 
R02338 13 Indole:oxygen 2,3-oxidoreductase (decyclizing)
R02339 13 
R02340 13 (1S,2R)-1-C-(indol-3-yl)glycerol 3-phosphateD-glyceraldehyde-3-phosphate-lyase
R02363 13 Hydroquinone:oxygen oxidoreductase
R02365 13 Cellobiose:quinone 1-oxidoreductase
R02485 13 Deoxycytidine aminohydrolase
R02486 13 2-Deoxyuridine,2-Oxoglutarate:oxygen oxidoreductase(1'-hydroxylating)
R02487 13 Glutaryl-CoA:(acceptor) 2,3-oxidoreductase (decarboxylating)
R02493 13 ATP:pyridoxal 5'-phosphotransferase
R02494 13 pyridoxamine-5'-phosphate phosphohydrolase
R02606 13 2,6-Dioxo-6-phenylhexa-3-enoate benzoylhydrolase
R02661 13 2-Methylpropanoyl-CoA:(acceptor) 2,3-oxidoreductase
R02672 13 4-Hydroxybenzoylformate carboxy-lyase
R02673 13 (S)-2-Hydroxy-2-(4-hydroxyphenyl)acetate:oxygen 1-oxidoreductase
R02676 13 4-Hydroxymandelonitrile hydroxybenzaldehyde-lyase
R02678 13 Indole-3-acetaldehyde:NAD+ oxidoreductase
R02681 13 indole-3-acetaldehyde:oxygen oxidoreductase
R02695 13 4-Hydroxyphenylacetaldehyde:NAD+ oxidoreductase
R02697 13 4-Hydroxyphenylacetaldehyde:NADP+ oxidoreductase
R02698 13 4-hydroxyphenylacetate,NADH:oxygen oxidoreductase (3-hydroxylating)
R02699 13 4-Hydroxyphenylacetate:CoA ligase (AMP-forming)
R02700 13 5-Hydroxy-L-tryptophan:2-oxoglutarate aminotransferase
R02701 13 5-Hydroxy-L-tryptophan decarboxy-lyase
R02702 13 5-hydroxy-L-tryptophan:oxygen 2,3-dioxygenase (indole-decyclizing)
R02755 13 meso-2,6-diaminoheptanedioate:NADP+ oxidoreductase (deaminating)
R02868 13 dATP:D-hexose 6-phosphotransferase
R02877 13 Vanillyl alcohol:oxygen oxidoreductase
R02894 13 D-Proline:oxygen oxidoreductase (deaminating)
R02914 13 4,5-Dihydro-4-oxo-5-imidazolepropanoate hydro-lyase
R02925 13 D-Sorbitol:(acceptor) 1-oxidoreductase
R02941 13 salicylaldehyde:NAD+ oxidoreductase
R02942 13 Acetylsalicylate O-acetylhydrolase
R02950 13 4-Coumarate:oxygen oxidoreductase
R02952 13 
R02988 13 3-oxoadipate:NAD+ oxidoreductase
R02989 13 3-oxoadipate:NADP+ oxidoreductase
R02991 13 4-Carboxymethylbut-3-en-4-olide enol-lactonohydrolase
R02992 13 4-Pyridoxolactone lactonohydrolase
R02993 13 
R03018 13 ATP:pantothenate 4'-phosphotransferase
R03023 13 4-nitrophenol,NADH:oxygen oxidoreductase (2-hydroxylating)
R03037 13 Isochorismate pyruvate-hydrolase
R03068 13 2,3-Dimethylmalate hydro-lyase
R03092 13 
R03093 13 3-Indoleacetonitrile aminohydrolase
R03096 13 Indole-3-acetamide amidohydrolase
R03177 13 4-Guanidinobutanal:NAD+ 1-oxidoreductase
R03178 13 2-oxo-5-Guanidinopentanoate carboxy-lyase
R03180 13 4-Guanidinobutanamide amidohydrolase
R03251 13 7,8-dihydro-7,8-dihydroxykynurenate:NAD+ oxidoreductase
R03294 13 trans-4-Hydroxy-L-proline:NAD+ oxidoreductase
R03299 13 3-Hydroxyphenylacetate,NADH:oxygen oxidoreductase (3-hydroxylating)
R03315 13 ATP:pseudouridine 5'-phosphotransferase
R03336 13 4-hydroxyphenyllactate:NAD+ oxidoreductase
R03337 13 (R)-3-(4-hydroxyphenyl)lactate:NAD+ 2-oxidoreductase
R03338 13 4-Hydroxyphenyllactate:NADP+ oxidoreductase
R03339 13 (R)-3-(4-hydroxyphenyl)lactate:NADP+ 2-oxidoreductase
R03341 13 4-hydroxyphenylpyruvate carboxy-lyase
R03342 13 3-(4-Hydroxyphenyl)pyruvate keto-enol-isomerase
R03352 13 3-Hydroxy-2-methylpropanoyl-CoA hydrolase
R03384 13 ATP:1-amino-1-deoxy-scyllo-inositol 4-phosphotransferase
R03443 13 N-Acetyl-L-glutamate-5-semialdehyde:NADP+ 5-oxidoreductase(phosphrylating)
R03457 13 D-erythro-1-(Imidazol-4-yl)glycerol 3-phosphate hydro-lyase
R03460 13 Phosphoenolpyruvate:3-phosphoshikimate5-O-(1-carboxyvinyl)-transferase
R03461 13 3-Hydroxy-2-methylpyridine-4,5-dicarboxylate 4-carboxy-lyase
R03470 13 4-Carboxymuconolactone carboxy-lyase
R03471 13 ATP:4-amino-5-hydroxymethyl-2-methylpyrimidine 5-phosphotransferase
R03479 13 ATP:1D-myo-inositol-3,4,5,6-tetrakisphosphate 1-phosphotransferase
R03508 13 1-(2-Carboxyphenylamino)-1-deoxy-D-ribulose-5-phosphatecarboxy-lyase(cyclizing)
R03534 13 2-Hydroxyglutarate:(acceptor) 2-oxidoreductase
R03543 13 benzene,NADH:oxygene 1,2-oxidoreductase
R03630 13 Phthalate,NADH:oxygen oxidoreductase (4,5-hydroxylating)
R03635 13 Stachyose fructohydrolase
R03692 13 Dihydrocoumarin lactonohydrolase
R03709 13 3-(2-Hydroxyphenyl)propanoate:NAD+ oxidoreductase
R03733 13 L-Threonate:NAD+ 3-oxidoreductase
R03870 13 5-Methylbarbiturate amidohydrolase
R03892 13 
R03893 13 4-Carboxymethylenebut-2-en-4-olide lactonohydrolase
R03959 13 2,5-Dihydro-5-oxofuran-2-acetate lyase (decyclizing)
R04020 13 Indole-3-acetamide hydro-lyase
R04133 13 5-Oxopent-3-ene-1,2,5-tricarboxylate carboxy-lyase
R04134 13 
R04185 13 (S)-3-(Imidazol-5-yl)lactate:NAD+ oxidoreductase
R04186 13 (S)-3-(Imidazol-5-yl)lactate:NADP+ oxidoreductase
R04204 13 (2S,3S)-3-Hydroxy-2-methylbutanoyl-CoA hydro-liase
R04217 13 N2-succinyl-L-ornithine:2-oxoglutarate 5-aminotransferase
R04282 13 
R04380 13 5-Oxopent-3-ene-1,2,5-tricarboxylate carboxy-lyase
R04426 13 3-Isopropylmalate:NAD+ oxidoreductase
R04467 13 
R04475 13 N-Succinyl-L-2,6-diaminoheptanedioate:2-ocoglytarateamino-transferase
R04479 13 
R04749 13 (S)-Hydroxyhexanoyl-CoA hydro-lyase
R04874 13 
R04876 13 
R04918 13 
R05050 13 N4-Acetylaminobutanal:NAD+ oxidoreductase
R05064 13 (S)-3-Hydroxyisobutyryl-CoA hydrolase
R05087 13 
R05133 13 Arbutin 6-phosphate glucohydrolase
R05142 13 1,4-beta-D-Glucan glucohydrolase
R05154 13 quinolin-4(1H)-one,NADH:oxygen oxidoreductase (3-oxygenating)
R05202 13 
R05236 13 4-Hydroxymuconic-semialdehyde:NAD+ oxidoreductase
R05244 13 NADPH:p-benzoquinone oxidoreductase
R05246 13 
R05295 13 4-Methylcatechol:oxygen 2,3-oxidoreductase(decyclizing)
R05353 13 
R05354 13 
R05360 13 2-Hydroxy-6-oxo-6-(2-hydroxyphenyl)-hexa-2,4-dienoatebenzoylhydrolase
R05389 13 2-Hydroxy-5-methyl-cis,cis-muconate 2-Oxo-5-methyl-cis-muconateisomerase
R05413 13 
R05414 13 
R05416 13 
R05465 13 
R05482 13 
R05487 13 
R05546 13 
R05590 13 Acylamide aminohydrolase
R05591 13 Nitrile aminohydrolase
R05593 13 
R05594 13 
R05601 13 
R05621 13 
R05622 13 
R05663 13 
R05664 13 
R05773 13 3-hydroxy-3-(4-hydroxy-3-methoxyphenyl)propionyl-CoA:vanillin lyase(acetyl-CoA-forming)
R05778 13 4-hydroxyphenylpyruvate:oxygen oxidoreductase (decarboxylating)
R05800 13 ATP:1D-myo-inositol-1,4,5-trisphosphate 6-phosphotransferase
R05801 13 ATP:1D-myo-inositol-1,4,5-trisphosphate 6-phosphotransferase
R05884 13 isopentenyl-diphosphate:NAD(P)+ oxidoreductase
R06602 13 
R06632 13 
R06782 13 3-phenylpropanoate,NADH:oxygen oxidoreductase (2,3-hydroxylating)
R06783 13 trans-Cinnamate,NADH:oxygen oxidoreductase (2,3-hydroxylating)
R06838 13 4-carboxymethylenebut-2-en-4-olide lactonohydrolase
R06852 13 
R06854 13 
R06860 13 isochorismate:2-oxoglutarate:cyclodienyltransferase(decarboxylating,pyruvate-forming)
R06889 13 
R06893 13 aryl-ester hydrolase
R06913 13 
R06925 13 
R06942 13 (3S)-3-hydroxyacyl-CoA hydro-lyase
R06989 13 2,5-Dihydro-5-oxofuran-2-acetate lyase (decyclizing)
R07146 13 4-hydroxy-L-proline:NAD+ oxidoreductase
R07188 13 benzoate,NADH:oxygen oxidoreductase (1,2-hydroxylating)
R07245 13 carbamoyl-phosphate:N2-acetyl-L-ornithine carbamoyltransferase
R07276 13 L-arogenate:2-oxoglutarate aminotransferase
R07403 13 
R07406 13 
R07408 13 
R07414 13 glutamate putrescine ligase
R07417 13 
R07418 13 
R00031 14 1,2-Benzenediol:oxygen oxidoreductase
R00156 14 ATP:nucleoside-diphosphate phosphatransferase
R00157 14 Uridine triphosphate:AMP phosphotransferase
R00159 14 UTP diphosphohydrolase
R00286 14 UDPglucose:NAD+ oxidoreductase
R00289 14 UTP:alpha-D-glucose-1-phosphate uridylyltransferase
R00291 14 UDPglucose 4-epimerase
R00293 14 UDPglucose 4,6-hydro-lyase
R00414 14 UDP-N-acetyl-D-glucosamine 2-epimerase
R00415 14 UTP:N-acetyl-alpha-D-glucosamine-1-phosphate uridylyltransferase
R00445 14 L-lysine:NAD+ oxidoreductase (deaminating, cyclizing)
R00446 14 L-Lysine:NAD+ 6-oxidoreductase (deaminating)
R00447 14 L-Lysine:oxygen oxidoreductase(deaminating)
R00448 14 L-lysine,NADPH:oxygen oxidoreductase (6-hydroxylating)
R00449 14 L-Lysine:oxygen 2-oxidoreductase (decarboxylating)
R00451 14 meso-2,6-Diaminoheptanedioate carboxy-lyase
R00452 14 N2-(D-1-carboxylethyl)-L-lysine:NADP+ oxidoreductase(L-lysine-forming)
R00454 14 
R00458 14 N6-Acyl-L-lysine amidohydrolase
R00459 14 
R00460 14 L-Lysine racemase
R00461 14 L-Lysine 2,3-aminomutase
R00462 14 L-Lysine carboxy-lyase
R00463 14 L-Lysine-1,6-lactam lactamhydrolase
R00502 14 UTP:alpha-D-hexose-1-phosphate uridylyltransferase
R00503 14 UDPgalactose:D-glucose 4-beta-D-galactosyltransferase
R00511 14 Cytidine-5'-monophosphate phosphohydrolase
R00512 14 ATP:CMP phosphotransferase
R00513 14 ATP:cytidine 5'-phosphotransferase
R00514 14 CDP diphosphohydrolase
R00515 14 CTP pyrophosphohydrolase
R00516 14 UTP:cytidine 5'-phosphotransferase
R00517 14 GTP:cytidine 5'-phosphotransferase
R00568 14 CTP aminohydrolase
R00571 14 UTP:ammonia ligase(ADP-forming)
R00573 14 UTP:ammonia ligase(ADP-forming)
R00612 14 N6-Methyl-L-lysine:oxygen oxidoreductase (demethylating)
R00659 14 UTP:pyruvate O2-phosphotransferase
R00688 14 L-phenylalanine:NAD+ oxidoreductase (deaminating)
R00689 14 L-Phenylalanine:oxygen oxidoreductase (deaminating)
R00691 14 L-Arogenate hydro-lyase (decarboxylating)
R00692 14 L-Phenylalanine(L-histidine):pyruvate aminotransferase
R00694 14 L-Phenylalanine:2-oxoglutarate aminotransferase
R00695 14 L-Aspartate:phenylpyruvate aminotransferase
R00697 14 L-Phenylalanine ammonia-lyase
R00715 14 N6-(L-1,3-Dicarboxypropyl)-L-lysine:NAD+ oxidoreductase(L-lysine-forming)
R00716 14 N6-(L-1,3-Dicarboxypropyl)-L-lysine:NADP+ oxidoreductase(L-lysine-forming)
R00730 14 L-Tyrosine,NADPH:oxygen oxidoreductase (N-hydroxylating)
R00731 14 L-Tyrosine:oxygen oxidoreductase
R00732 14 L-arogenate:NAD+ oxidoreductase
R00733 14 L-arogenate:NAD+ oxidoreductase
R00735 14 L-Tyrosine:L-arginine ligase (AMP-forming)
R00736 14 L-Tyrosine carboxy-lyase
R00739 14 L-Tyrosine 2,3-aminomutase
R00766 14 UDPglucose:D-fructose-6-phosphate 2-alpha-D-glucosyltransferase
R00769 14 UTP:D-fructose-6-phosphate 1-phosphotransferase
R00806 14 UDPglucose:D-fructose 2-alpha-D-glucosyltransferase
R00836 14 UDPglucose:D-glucose-6-phosphate 1-alpha-D-glucosyltransferase
R00855 14 CDPglycerol phosphoglycerohydrolase
R00910 14 L-Lysine:beta-alanine ligase (AMP-forming)
R00911 14 beta-Alanyl-L-lysine hydrolase
R00936 14 5,6,7,8-Tetrahydrofolate:NAD+ oxidoreductase
R00939 14 5,6,7,8-Tetrahydrofolate:NADP+ oxidoreductase
R00955 14 UDPglucose:alpha-D-galactose-1-phosphate uridylyltransferase
R00962 14 ITP:cytidine 5'-phosphotransferase
R00967 14 UTP:uridine 5'-phosphotransferase
R00969 14 P1,P4-Bis(5'-nucleosyl)-tetraphosphate nucleotidohydrolase
R01158 14 L-Histidinol:NAD+ oxidoreductase
R01160 14 Acetyl-CoA:L-histidine N-acetyltransferase
R01163 14 L-Histidinal:NAD+ oxidoreductase
R01164 14 L-Histidine:beta-alanine ligase (AMP-forming)
R01166 14 Nalpha-(beta-alanyl)-L-histidine hydrolase
R01167 14 L-Histidine carboxy-lyase
R01168 14 L-Histidine ammonia-lyase
R01192 14 UDPgalactose:myo-inositol 1-alpha-D-galactosyltransferase
R01240 14 UDPglucose:phenol beta-D-glucosyltransferase
R01304 14 UDPglucose:4-hydroxybenzoate 4-O-beta-D-glucosyltransferase
R01370 14 Phenyllactate:NAD+ oxidoreductase
R01371 14 Phenyllactate:NADP+ oxidoreductase
R01375 14 L-Glutamine:phenylpyruvate aminotransferase
R01376 14 L-Tryptophan:phenylpyruvate aminotransferase
R01377 14 Phenylpyruvate carboxy-lyase
R01378 14 Phenylpyruvate keto-enol-isomerase
R01380 14 UTP:1-phospho-alpha-D-glucuronate uridylyltransferase
R01381 14 UTP:1-phospho-alpha-D-glucuronate uridylyltransferase
R01396 14 Carbamoyl-phosphate:L-lysine carbamoyltransferase
R01416 14 Agmatine iminohydrolase
R01417 14 ATP:agmatine N4-phosphotransferase
R01418 14 
R01425 14 Benzoylagmatine amidohydrolase
R01548 14 dATP:cytidine 5'-phosphotransferase
R01582 14 D-Phenylalanine:2-oxoglutarate aminotransferase
R01612 14 
R01613 14 Malonyl-CoA:4-Coumaroyl-CoA malonyltransferase(cyclizing)
R01614 14 Malonyl-CoA:4-coumaroyl-CoA malonyltransferase (cyclizing)
R01615 14 4-Hydroxycinnamyl aldehyde:NADP+ oxidoreductase (CoA-cinnamoylating)
R01617 14 4-Coumaroyl-CoA:agmatine N4-coumaroyltransferase
R01620 14 Acetyl-phosphate:L-lysine N6-acetyltransferase
R01652 14 
R01657 14 Dimethylallyl-diphosphate:L-tryptophan dimethylallyltransferase
R01658 14 Dimethylallyl-diphosphate:isopentenyl-diphosphatedimethylallyltranstransferase
R01659 14 Dimethylallyl-diphosphate:isopentenyl-diphosphatedimethylallylcistransferase
R01663 14 dCMP aminohydrolase
R01664 14 2'-Deoxycytidine 5'-monophosphate phosphohydrolase
R01666 14 ATP:deoxycitidine 5'-phosphotransferase
R01722 14 UDPglucose:nicotinate N-glucosyltransferase
R01795 14 L-Phenylalanine,tetrahydrobiopterin:oxygen oxidoreductase(4-hydroxylating)
R01815 14 L-Tyrosine,tetrahydrobiopterin:oxygen oxidoreductase(3-hydroxylating)
R01847 14 UTP:Sedoheptulose 7-phosphate 1-phosphotransferase
R01887 14 gamma-Amino-gamma-cyanobutanoate aminohydrolase
R01912 14 UDPglucose:pyridoxine 5'-O-beta-D-glucosyltransferase
R01916 14 N1-Acetylspermidine amidohydrolase
R01919 14 Spermidine:putrescine 4-aminobutyltransferase(propane-1,3-diamine-forming)
R01943 14 3,4-Dihydroxy-trans-cinnamate:CoA ligase (AMP-forming)
R01991 14 L-Histidine:4-aminobutanoate ligase (AMP-forming)
R01992 14 alpha-Aminobutyryl histidine hydrolase
R02079 14 3,4-Dihydroxy-L-phenylalanine ammonia-lyase
R02091 14 dGTP:cytidine 5'-phosphotransferase
R02098 14 ATP:dTMP phosphotransferase
R02100 14 dUTP nucleotidohydrolase
R02152 14 
R02153 14 L-Glutamate:histamine ligase
R02154 14 L-Glutamate:histamine ligase
R02204 14 L-Pipecolate:oxygen 1,6-oxidoreductase
R02205 14 L-Pipecolate:(acceptor) 1,6-oxidoreductase
R02235 14 Dihydrofolate:NAD+ oxidoreductase
R02236 14 Dihydrofolate:NADP+ oxidoreductase
R02238 14 Formate:dihydrofolate ligase (ADP-forming)
R02252 14 Phenylpropanoate:NAD+ delta2-oxidoreductase
R02254 14 trans-Cinnamate,NADPH:oxygen oxidoreductase (2-hydroxylating)
R02255 14 trans-Cinnamate:CoA ligase (AMP-forming)
R02256 14 UDPglucose:trans-cinnamate beta-D-glucosyltransferase
R02273 14 5-Aminopentanamide amidohydrolase
R02276 14 5-Acetamidopentanoate amidohydrolase
R02370 14 Cytidine 3'-phosphate phosphohydrolase
R02382 14 Tyramine:oxygen oxidoreductase(deaminating)(flavin-containing)
R02388 14 UDPglucose:arylamine N-D-glucosyltransferase
R02416 14 4-Coumaroyl-CoA:shikimate O-(hydroxycinnamoyl)transferase
R02536 14 Phenylacetaldehyde:NAD+ oxidoreductase
R02537 14 Aldehyde:NADP+ oxidoreductase
R02539 14 Phenylacetate:CoA ligase
R02540 14 2-Phenylacetamide amidohydrolase
R02558 14 (R)-Prunasin beta-D-glucohydrolase
R02563 14 CDPethanolamine:L-serine ethanolaminephosphotransferase
R02634 14 
R02679 14 indole-3-ethanol:NAD+ oxidoreductase
R02680 14 indole-3-ethanol:NADP+ oxidoreductase
R02707 14 
R02733 14 N6-Acetyl-LL-2,6-diaminoheptanedioate amidohydrolase
R02734 14 N-Succinyl-LL-2,6-diaminoheptanedioate amidohydrolase
R02735 14 LL-2,6-Diaminoheptanedioate 2-epimerase
R02737 14 UDPglucose:D-glucose-6-phosphate 1-alpha-D-glucosyltransferase
R02895 14 
R02908 14 5-Hydroxytryptamine:oxygenoxidoreductase(deaminating)(flavin-containing)
R02909 14 5-hydroxytryptamine:oxygen 2,3-dioxygenase (indole-decyclizing)
R02911 14 Acetyl-CoA:aralkylamine N-acetyltransferase
R02951 14 UDPglucose:trans-4-hydroxycinnamate 4-O-beta-D-glucosyltransferase
R03024 14 4-Nitrophenyl phosphate phosphohydrolase
R03069 14 (2R,3S)-2,3-Dimethylmalate hydro-lyase
R03070 14 Methylitaconate delta2-delta3-isomerase
R03094 14 UDPglucose:indole-3-acetate beta-D-glucosyltransferase
R03095 14 Indoleacetate:L-lysine ligase (ADP-forming)
R03165 14 Hydroxymethylbilane hydro-lyase(cyclizing)
R03166 14 
R03169 14 2-methyl-branched-chain-acyl-CoA:NAD+ 2-oxidoreductase
R03170 14 2-Methylbutanoyl-CoA:(acceptor) 2,3-oxidoreductase
R03172 14 2-Methylbutanoyl-CoA:(acceptor) 2,3-oxidoreductase
R03238 14 UTP:D-Tagatose 6-phosphate 1-phosphotransferase
R03243 14 5-Amino-2-oxopentanoate:2-oxoglutarate aminotransferase
R03252 14 7,8-Dihydroxykynurenate:oxygen 8,8a-oxidoreductase (decyclizing)
R03253 14 7,8-Dihydroxykynurenate:oxygen 8,8a-oxidoreductase (decyclizing)
R03297 14 UDPglucose:gallate beta-D-glucosyltransferase
R03300 14 3,4-Dihydroxyphenylacetaldehyde:NAD+ oxidoreductase
R03302 14 3,4-Dihydroxyphenylacetaldehyde:NADP+ oxidoreductase
R03303 14 3,4-Dihydroxyphenylacetate:oxygen 2,3-oxidoreductase (decyclizing)
R03358 14 Octopamine hydro-lyase (deaminating)
R03359 14 1-(4-Hydroxyphenyl)-2-(methylamino)ethanol hydro-lyase
R03365 14 3,4-Dihydroxy-trans-cinnamate:oxygen 3,4-oxidoreductase(decyclizing)
R03367 14 
R03371 14 myo-Inositol-hexakisphosphate 3-phosphohydrolase
R03372 14 myo-Inositol-hexakisphosphate 6-phosphohydrolase
R03462 14 Biphenyl-2,3-diol:oxygen 1,2-oxidoreductase (decyclizing)
R03463 14 2,6-dioxo-6-phenylhexanoate:NADP+ delta2-oxidoreductase
R03477 14 L-Arginine:1-amino-1-deoxy-scyllo-inositol-4-phosphateamindinotransferase
R03538 14 2',3'-Cyclic UMP 3'-nucleotidohydrolase
R03541 14 Prenyl-diphosphate pyrophosphohydrolase
R03542 14 alpha-Aminopropiononitrile aminohydrolase
R03625 14 UDPglucose:2-hydroxy-2-methylpropanenitrilebeta-D-glucosyltransferase
R03710 14 UDPglucose:trans-2-hydroxycinnamate O-beta-D-glucosyltransferase
R03790 14 
R03792 14 
R03794 14 (S)-2-Hydroxy-2-phenylacetate,tetrahydrobiopterin:oxygenoxidoreductase (4-hydroxylating)
R03811 14 
R03935 14 beta-Alanyl-L-arginine hydrolase
R04008 14 
R04025 14 N-Acetylputrescine:oxygenoxidoreductase(deaminating)(flavin-containing)
R04031 14 
R04038 14 2-Isopentenyl-diphosphate:AMP delta2-isopentenyltransferase
R04093 14 3-Indoleacetaldoxime hydro-lyase
R04095 14 3-Methylbutanoyl-CoA:(acceptor) 2,3-oxidoreductase
R04161 14 (S)-4-Hydroxymandelate racemase
R04189 14 N2-succinyl-L-arginine iminohydrolase (decarboxylating)
R04234 14 D-4-Hydroxyphenylglycine:2-oxoglutarate aminotransferase
R04260 14 2-Oxo-2,5-dihydrofuran-5-acetate delta3-delat2-isomerase
R04296 14 UDPglucose:(S)-4-hydroxymandelonitrile beta-D-glucosyltransferase
R04304 14 4-Hydroxyphenylethanol:NAD+ oxidoreductase
R04379 14 5-Carboxymethyl-2-hydroxymuconatedelta2,delta4-2-oxo,delta3-isomerase
R04509 14 ATP:4-amino-2-methyl-5-phosphomethylpyrimidine phosphotransferase
R04751 14 Hexanoyl-CoA:(acceptor) 2,3-oxidoreductase
R04776 14 Phenylacetyl-CoA:L-glutamine alpha-N-phenylacetyltransferase
R04777 14 
R04783 14 3-Ketolactose galactohydrolase
R04879 14 
R04910 14 
R04911 14 Aryl-formylamine amidohydrolase
R05136 14 
R05141 14 1,4-beta-D-Glucan glucohydrolase
R05258 14 
R05292 14 cis-1,2-Dihydroxy-4-methylcyclohexa-3,5-diene-1-carboxylate:NAD+oxidoreductase (decarboxylating)
R05293 14 cis-1,2-Dihydroxy-4-methylcyclohexa-3,5-diene-1-carboxylate:NADP+oxidoreductase (decarboxylating)
R05299 14 4-Methylcatechol:oxygen 1,2-oxidoreductase(decyclizing)
R05311 14 pimeloyl-CoA:NAD+ oxidoreductase
R05313 14 cis-1,2-Dihydro-3-ethylcatechol:NAD+ oxidoreductase
R05347 14 
R05348 14 
R05411 14 
R05417 14 
R05430 14 
R05432 14 
R05439 14 
R05467 14 L-N2-(2-carboxyethyl)arginine cyclo-ligase (AMP-forming)
R05581 14 
R05596 14 Nitrile hydro-lyase
R05643 14 2-carboxybenzaldehyde dehydrogenase
R05728 14 4-hydroxyphenylacetaldehyde oxime, NADPH2:oxygen oxidoreductase
R05769 14 UDP-glucose:hydroquinone-O-b-D-glucosyltransferase
R05772 14 trans-feruloyl-CoA hydro-lyase
R05779 14 5-Diphosphoinositol pentakisphosphate diphosphohydrolase
R05799 14 ATP:1D-myo-inositol-hexakisphosphate phosphotransferase
R06048 14 
R06594 14 
R06626 14 
R06633 14 
R06744 14 
R06757 14 
R06845 14 
R06888 14 
R06892 14 
R06912 14 
R06924 14 
R06939 14 salicylate,NADH:oxygen oxidoreductase(1-hydroxylating,decarboxylating)
R06943 14 
R06985 14 trans-Hex-2-enoyl-CoA reductase
R06990 14 2-Oxo-2,5-dihydrofuran-5-acetate delta3-delat2-isomerase
R07189 14 trans-cinnamate,NADPH:oxygen oxidoreductase (2-hydroxylating)
R07211 14 L-phenylalanine,tetrahydrobiopterin:oxygenoxidoreductase(4-hydroxylating)
R07212 14 L-tyrosine,tetrahydrobiopterin:oxygenoxidoreductase(3-hydroxylating)
R07219 14 dimethyallyl diphosphate:NADP+ oxidoreductase
R07254 14 malonyl-CoA:4-coumaroyl-CoA malonyltransferase (cyclizing, reducing)
R07294 14 phenylglyoxylyl-CoA hydrolase
R07300 14 N8-acetylspermidine amidohydrolase
R07307 14 dCTP aminohydrolase (dUMP-forming)
R07415 14 
R07421 14 
R00045 15 1,2-Benzenediol:oxygen oxidoreductase
R00049 15 1-O-Galloyl-beta-D-glucose:1-O-galloyl-beta-D-glucoseO-galloyltransferase
R00416 15 UTP:N-acetyl-alpha-D-glucosamine-1-phosphate uridylyltransferase
R00418 15 UDP-N-acetyl-D-glucosamine 4-epimerase
R00420 15 UDP-N-acetyl-D-glucosamine 2-epimerase
R00421 15 UDP-N-acetyl-D-glucosamine:NAD+ 6-oxidoreductase
R00422 15 
R00423 15 
R00501 15 
R00504 15 UDPgalactose:UDP-N-acetyl-D-glucosamine galactosephosphotransferase
R00505 15 UDP-D-galactopyranose furanomutase
R00569 15 CTP diphosphohydrolase
R00570 15 ATP:nucleoside-diphosphate phosphatransferase
R00572 15 CTP:pyruvate O2-phosphotransferase
R00574 15 CTP pyriphosphate-lyase (cyclizing)
R00660 15 Phosphoenolpyruvate:UDP-N-acetyl-D-glucosamine1-carboxyvinyl-transferase
R00686 15 L-Phenylalanine racemase (ATP-hydrolysing)
R00687 15 ATP:L-phenylalanine adenylyltransferase
R00690 15 L-Phenylalanine:oxygen 2-oxidoreductase (decarboxylating)
R00693 15 Acetyl-CoA:L-phenylalanine N-acetyltransferase
R00698 15 Donor:hydrogen-peroxide oxidoreductase
R00699 15 L-Phenylalanine carboxy-lyase
R00767 15 CTP:D-fructose-6-phosphate 1-phosphotransferase
R00809 15 UDPgalactose:sucrose 6F-alpha-D-galactosyltransferase
R00853 15 UDPgalactose:sn-glycerol-3-phosphate 2-alpha-D-galactosyltransferase
R00854 15 UDPgalactose:sn-glycerol-3-phosphate 1-alpha-D-galactosyltransferase
R00856 15 CTP:sn-glycerol-3-phosphate cytidylyltransferase
R00937 15 5,6,7,8-Tetrahydrofolate:NAD+ oxidoreductase
R00940 15 5,6,7,8-Tetrahydrofolate:NADP+ oxidoreductase
R00941 15 10-formyltetrahydrofolate:NADP+ oxidoreductase
R00942 15 Tetrahydrofolate:L-glutamate gamma-ligase (ADP-forming)
R00943 15 Formate:tetrahydrofolate ligase (ADP-forming)
R00944 15 10-Formyltetrahydrofolate amidohydrolase
R00945 15 5,10-Methylenetetrahydrofolate:glycine hydroxymethyltransferase
R00956 15 CTP:D-glucose-1-phosphate cytidylyltransferase
R01088 15 L-leucine:NAD+ oxidoreductase(deaminating)
R01090 15 L-Leucine:2-oxoglutarate aminotransferase
R01117 15 CTP:N-acylneuraminate cytidylyltransferase
R01205 15 UDPgalactose:N-acetyl-D-glucosamine 4-beta-D-galactosyltransferase
R01221 15 glycine synthase
R01226 15 5,10-Methylenetetrahydrofolate:3-methyl-2-oxobutanoatehydroxymethyltransferase
R01384 15 UDP-D-glucuronate carboxy-lyase
R01385 15 UDPglucuronate 4-epimerase
R01386 15 
R01387 15 UDPglucuronate 5'-epimerase
R01651 15 4-Methyl-2-oxopentanoate:NAD+ oxidoreductase(CoA-mehtylpropanoylating)
R01665 15 ATP:CMP phosphotransferase
R01667 15 dCDP nucleotidohydrolase
R01668 15 dCTP nucleotidohydrolase
R01846 15 CTP:Sedoheptulose 7-phosphate 1-phosphotransferase
R01941 15 3,4-Dihydroxyphenylacetaldehyde:NADP+ oxidoreductase(CoA-cinnamoylating)
R01944 15 Caffeoyl-CoA:putrescine N-(3,4-dihydroxycinnamoyl)transferase
R01945 15 Caffeoyl-CoA:quinate O-(hydroxycinnamoyl)transferase
R01946 15 Caffeoyl-CoA:isocitrate 3-O-(3,4-dihydroxycinnamoyl)transferase
R02003 15 Geranyl-diphosphate:isopentenyl-diphosphate geranyltrans-transferase
R02004 15 
R02006 15 Geranyl-diphosphate pyrophosphate-lyase (cyclizing,sabinene-hydrate-forming)
R02007 15 (+)-Bornyl-diphosphate lyase (decyclizing)
R02009 15 geranyldiphosphate diphosphate lyase (myrcene forming)
R02010 15 
R02011 15 
R02012 15 geranyldiphosphate diphosphate lyase (pinene forming)
R02013 15 geranyldiphosphate diphosphate lyase (limonene forming)
R02038 15 CTP:ethanolamine-phosphate cytidylyltransferase
R02075 15 3,4-Dihydroxy-L-phenylalanine:oxygen 4,5-oxidoreductase(recyclizing)
R02076 15 3,4-Dihydroxy-L-phenylalanine:oxygen 2,3-oxidoreductase(recyclizing)
R02077 15 3,4-Dihydroxy-L-phenylalanine:2-oxoglutarate aminotransferase
R02078 15 L-Tyrosine,L-dopa:oxygen oxidoreductase
R02080 15 3-Hydroxy-L-tyrosine carboxy-lyase
R02193 15 Coniferyl aldehyde:NADP+ oxidoreductase (CoA-cinnamoylating)
R02194 15 Ferulate:CoA ligase (AMP-forming)
R02195 15 Feruloyl-CoA:quinate O-(hydroxycinnamoyl)transferase
R02201 15 L-Pipecolate:NAD+ 2-oxidoreductase
R02203 15 L-Pipecolate:NADP+ 2-oxidoreductase
R02287 15 5-Formiminotetrahydrofolate:L-glutamate N-formiminotransferase
R02325 15 dCTP aminohydrolase
R02326 15 ATP:nucleoside-diphosphate phosphatransferase
R02327 15 dCTP:uridine 5'-phosphotransferase
R02330 15 dUTP nucleotidohydrolase
R02331 15 ATP:nucleoside-diphosphate phosphatransferase
R02332 15 dUTP:uridine 5'-phosphotransferase
R02371 15 dCTP:cytidine 5'-phosphotransferase
R02372 15 dUTP:cytidine 5'-phosphotransferase
R02383 15 Monophenol,L-dopa:oxygen oxidoreductase
R02385 15 Feruloyl-CoA:tyramine N-(hydroxycinnamoyl)transferase
R02445 15 flavanone,2-oxoglutarate:oxygen oxidoreductase (dehydrating)
R02446 15 flavanone lyase (decyclizing)
R02505 15 Malonyl-CoA:cinnamoyl-CoA malonyltransferase (cyclizing)
R02506 15 cinnamaldehyde:NADP+ oxidoreductase (CoA-cinnamoylating)
R02576 15 Phenylacetyl-CoA:L-glutamine alpha-N-phenylacetyltransferase
R02611 15 Phenylethylalcohol:NAD+ oxidoreductase
R02613 15 Phenethylamine:oxygen oxidoreductase (deaminating)(copper-containing)
R02615 15 Styrene-oxide isomerase
R02636 15 UDP-D-galacturonate carboxy-lyase
R02729 15 5-Formiminotetrahydrofolate:glycine N-formiminotransferase
R02852 15 D-2,6-Diaminohexanoic acid 5,6-aminomutase
R02921 15 CTP:D-ribitol-5-phosphate cytidylyltransferase
R02985 15 
R03012 15 L-Histidinol:NAD+ oxidoreductase
R03013 15 L-Histidinol-phosphate phosphohydrolase
R03113 15 
R03168 15 Acetyl-CoA:N6-hydroxy-L-lysine 6-acetyltransferase
R03171 15 3-Methyl-2-oxopentanoate:NAD+ oxidoreductase(CoA-mehtylpropanoylating)
R03189 15 5-Formyltetrahydrofolate:L-glutamate N-formiminotransferase
R03197 15 Uroporphyrinogen-III carboxy-lyase
R03209 15 6-Carboxyhyxanoate:CoA ligase (AMP-forming)
R03210 15 6-Carboxyhexanoyl-CoA:L-alanine C-carboxyhexanoyltransferase(decarboxylating)
R03237 15 CTP:D-Tagatose 6-phosphate 1-phosphotransferase
R03275 15 (3S)-3,6-Diaminohexanoate 5,6-aminomutase
R03317 15 UDP-N-acetyl-D-mannosamine:NAD+ 1-oxidoreductase
R03351 15 CTP:3-deoxy-D-manno-octulosonate cytidylyltransferase
R03465 15 (3E)-4-(2-Carboxyphenyl)-2-oxobut-3-enoate2-carboxybenzaldehyde-lyase
R03496 15 1-Guanidino-1-deoxy-scyllo-inositol-4-phosphate 4-phosphohydrolase
R03574 15 UDPglucose:5,7,3',4'-tetrahydroxyflavone7-O-beta-D-glucosyltransferase
R03582 15 Indan-1-ol:NAD+ 1-oxidoreductase
R03583 15 Indan-1-ol:NADP+ 1-oxidoreductase
R03791 15 (S)-Mandelate racemase
R03879 15 
R03903 15 Acetyl-CoA:D-amino-acid N-acetyltransferase
R03908 15 2-Methyleneglutarate carboxy-methylenemethylmutase
R03929 15 2',3'-Cyclic CMP 3'-nucleotidohydrolase
R03964 15 2-hydroxybiphenyl,NADH:oxygen oxidoreductase (3-hydroxylating)
R03971 15 (5-Glutamyl)-peptide:amino-acid 5-glutamyltransferase
R04004 15 4-Coumaryl alcohol:NADP+ oxidoreductase
R04029 15 N6-Acetyl-L-lysine:2-oxoglutarate aminotransferase
R04030 15 O-Succinylbenzoate:CoA ligase (AMP-forming)
R04142 15 
R04174 15 6-Acetamido-2-oxohexanoate amidohydrolase
R04175 15 
R04247 15 CTP:ethanolamine-phosphate cytidylyltransferase
R04300 15 4-(2-Aminoethyl)-1,2-benzenediol:oxygenoxidoreductase(deaminating)(flavin-containing)
R04306 15 
R04325 15 10-Formyltetrahydrofolate:5'-phosphoribosylglycinamideformyltransferase
R04326 15 
R04409 15 1-O-trans-Cinnamoyl-beta-D-glucopyranose:alcoholO-cinnamoyltransferase
R04410 15 1-O-trans-Cinnamoyl-beta-D-glucopyranose:alcoholO-cinnamoyltransferase
R04418 15 5-carboxymethyl-2-hydroxymuconic-semialdehyde:NAD+ oxidoreductase
R04419 15 5-Carboxymethyl-2-hydroxymuconic-semialdehyde:NADP+ oxidoreductase
R04460 15 L-tyrosine,NADPH:oxygen oxidoreductase (N-hydroxylating)
R04560 15 10-Formyltetrahydrofolate:5'-phosphoribosyl-5-amino-4-imidazolecarboxamide formyltransferase
R04686 15 
R04736 15 L-2-Amino-hexano-6-lactam racemase
R04747 15 Hexanoyl-CoA:acetyl-CoA C-acyltransferase
R04903 15 5-Hydroxyindoleacetaldehyde:NAD+ oxidoreductase
R04904 15 5-Hydroxyindoleacetaldehyde:oxygen oxidoreductase
R04909 15 5-Hydroxykynurenamine decarboxy-lyase
R04972 15 Uroporphyrinogen I carboxy-lyase
R05061 15 1-O-trans-Cinnamoyl-beta-D-glucopyranose:alcoholO-cinnamoyltransferase
R05083 15 
R05137 15 
R05239 15 cis-3-phenylcyclohexa-3,5-diene-1,2-diol:NAD+ oxidoreductase
R05290 15 
R05291 15 
R05300 15 4-Methylmuconolactone lyase (decyclizing)
R05331 15 Isovaleryl-CoA:malonyl-CoA acyltransferase
R05424 15 
R05431 15 
R05433 15 
R05434 15 
R05440 15 
R05442 15 
R05443 15 
R05454 15 
R05466 15 Deoxyamidinoproclavaminate,2-oxoglutarate:oxygen oxidoreductase(3-hydroxylating)
R05488 15 
R05539 15 
R05540 15 
R05592 15 
R05602 15 
R05633 15 CTP: 2-C-Methyl-D-erythritol 4-phosphate cytidylyltransferase
R05765 15 geranyldiphosphate diphosphate lyase (pinene forming)
R05766 15 geranyldiphosphate diphosphate lyase (pinene forming)
R05783 15 mandelamide hydrolase
R05841 15 
R06120 15 geranyldiphosphate diphosphate lyase [(+)-(R)-limonene-forming]
R06511 15 
R06512 15 
R06537 15 flavonoid,NADPH:oxygen oxidoreductase (3'-hydroxylating)
R06556 15 flavanone lyase (decyclizing)
R06559 15 flavanone,NADPH:oxygen oxidoreductase
R06740 15 diamine oxidase
R06758 15 
R06762 15 
R06792 15 apigenin,NADPH:oxygen oxidoreductase (isoflavanone-forming)
R06822 15 
R06825 15 
R06844 15 
R06884 15 
R06886 15 
R06887 15 
R06891 15 
R06911 15 
R06923 15 
R06944 15 
R07190 15 L-tyrosine,NADPH:oxygen oxidoreductase (N-hydroxylating)
R07222 15 phenylacetyl-CoA:quinone oxidoreductase
R07224 15 2',4,4',6'-tetrahydroxychalcone:oxygen oxidoreductase
R07422 15 
R00702 16 Farnesyl-diphosphate:farnesyl-diphosphate farnesyltransferase
R01020 16 
R01089 16 Acetyl-CoA:L-leucine N-acetyltransferase
R01091 16 (2S)-alpha-Leucine 2,3-aminomutase
R01120 16 
R01218 16 5,10-methylenetetrahydrofolate:NAD+ oxidoreductase
R01220 16 5,10-methylenetetrahydrofolate:NADP+ oxidoreductase
R01222 16 5-Methyltetrahyfrofolate:(acceptor) oxidoreductase
R01224 16 5-Methyltetrahyfrofolate:(acceptor) oxidoreductase
R01225 16 5,10-Methylenetetrahydrofolate:D-alanine 2-hydroxymethyltransferase
R01471 16 UTP:alpha-D-xylose-1-phosphate uridylyltransferase
R01473 16 UDP-L-arabinose 4-epimerase
R01474 16 
R01537 16 
R01653 16 
R01654 16 10-Formyltetrahydrofolate:L-glutamate ligase (ADP-forming)
R01655 16 5,10-Methenyltetrahydrofolate 5-hydrolase(decyclizing)
R01669 16 5,10-Methylenetetrahydrofolate:deoxycytidylate5'-hydroxymethyltransferase
R01670 16 5,10-Methylenetetrahydrofolate:dCMP C-methyltransferase
R02061 16 trans,trans-Farnesyl-diphosphate:isopentenyl-diphosphatefarnesyltranstransferase
R02101 16 5,10-Methylenetetrahydrofolate:dUMP C-methyltransferase
R02197 16 L-Isoleucine:oxygen oxidoreductase (deaminating)
R02198 16 L-Isoleucine:2-oxoglutarate aminotransferase
R02300 16 S-Aminomethyldihydrolipoylprotein:(6S)-tetrahydrofolateaminomethyltransferase (ammonia-forming)
R02301 16 5-Formyltetrahydrofolate cyclo-ligase (ADP-forming)
R02302 16 5-Formiminotetrahydrofolate ammonia-lyase (cyclizing)
R02303 16 ATP:farnesyl-diphosphate phosphotransferase
R02305 16 2-trans,6-trans-farnesyldiphosphate diphosphate-lyase (cyclizing,pentalenene-forming)
R02306 16 trans,trans-Farnesyl-diphosphate sesquiterpenoid-lyase
R02307 16 trans,trans-Farnesyl-diphosphate farnesyltransferase (bicyclizing)
R02310 16 trans,trans-Farnesyl-diphosphate sesquiterpenoid-lyase
R02311 16 2-trans,6-trans-Farnesyl-diphosphate diphosphate-lyase (cyclizing,(+)-delta-cadinene-forming)
R02426 16 CDPglucose 4,6-hydro-lyase
R02442 16 Naringenin,NADPH:oxygen oxidoreductase (3'-hydroxylating)
R02443 16 flavanone,NADPH:oxygen oxidoreductase
R02444 16 Naringenin,2-oxoglutarate:oxygen oxidoreductase (3-hydroxylating)
R02468 16 (-)-Limonene,NADPH:oxygen oxidoreductase (6-hydroxylating)
R02469 16 (-)-limonene,NADPH:oxygen oxidoreductase (3-hydroxylating)
R02470 16 (-)-Limonene,NADPH:oxygen oxidoreductase (7-hydroxylating)
R02535 16 3,4-Dihydroxyphenetylamine,ascorbate:oxygen oxidoreductase(beta-hydroxylating)
R02552 16 N(alpha)-Benzyloxycarbonyl-L-leucine urethanehydrolase
R02593 16 coniferyl alcohol:NADP+ oxidoreductase
R02708 16 4-hydroxyphenylacetonitrile,NADPH:oxygen oxidoreductase(2-hydroxylating)
R02709 16 UDPglucose:4-hydroxymandelonitrile glucosyltransferase
R02897 16 UDPglucose:flavanone 7-O-beta-D-glucosyltransferase
R02997 16 Chlorogenate hydroloase
R03054 16 cinnamyl-alcohol:NADP+ oxidoreductase
R03077 16 UTP:aldose-1-phosphate nucleotidyltransferase
R03079 16 
R03191 16 UDP-N-acetylmuramate:NADP+ oxidoreductase
R03192 16 UDP-N-acetylmuramate:NADP+ oxidoreductase
R03220 16 Coproporphyrinogen:oxygen oxidoreductase(decarboxylating)
R03349 16 L-erythro-3,5-diaminohexanoate:NAD+ oxidoreductase (deaminating)
R03373 16 4-Hydroxyphenyllactate:NAD+ oxidoreductase
R03466 16 1-Hydroxy-2-naphthoate:oxygen 1,2-oxidoreductase (decyclizing)
R03565 16 UDPglucose:vitexin 2''-O-beta-D-glucosyltransferase
R03578 16 
R03579 16 N-Feruloylglycine amidohydrolase
R03580 16 
R03588 16 UDPglucose:5,7,3',4'-tetrahydroxyflavone7-O-beta-D-glucosyltransferase
R03589 16 UDPglucuronate:luteolin 7-O-glucuronosyltransferase
R03590 16 flavanone,2-oxoglutarate:oxygen oxidoreductase (dehydrating)
R03640 16 Eriodictyol,2-oxoglutarate:oxygen oxidoreductase (3-hydroxylating)
R03686 16 UDPglucose:isovitexin 2''-O-beta-D-glucosyltransferase
R04005 16 UDPglucose:coniferyl-alcohol 4'-beta-D-glucosyltransferase
R04006 16 4-Hydroxycinnamyl alcohol 4-D-glucoside beta-D-glucosidase
R04007 16 Donor:hydrogen-peroxide oxidoreductase
R04084 16 3,4-Dihydroxyphenylacetaldehyde hydro-lyase (adding dopamine)
R04117 16 
R04150 16 O-Succinylbenzoyl-CoA 1,4-dihydroxy-2-naphthoate-lyase
R04289 16 
R04305 16 4-Hydroxyphenylacetaldehyde hydro-lyase (adding dopamine)
R04357 16 citrate:N6-acetyl-N6-hydroxy-L-lysine ligase (ADP-forming)
R04510 16 4-Carboxymethyl-4-methylbut-2-en-1,4-olide methylmutase
R04526 16 UDP-apiose:apigenin 7-O-beta-D-glucoside2''-O-beta-D-apiofuranosyltransferase
R04531 16 UDPgalactose:beta-D-galactosyl-1,4-N-acetyl-D-glucosamine3-alpha-D-galactosyltransferase
R04532 16 CMP-N-acetylneuraminate:beta-D-galactosyl-1,4-N-acetyl-beta-D--glucosamine alpha-2,6-N-acetylneuraminyltransferase
R04598 16 3,4-Dihydroxy-L-phenylalanine:oxygen 4,5-oxidoreductase(recyclizing)
R04599 16 3,4-Dihydroxy-L-phenylalanine:oxygen 4,5-oxidoreductase(recyclizing)
R04600 16 3,4-Dihydroxy-L-phenylalanine:oxygen 2,3-oxidoreductase(recyclizing)
R04601 16 3,4-Dihydroxy-L-phenylalanine:oxygen 2,3-oxidoreductase(recyclizing)
R04687 16 2,5-Diaminohexanoate:NAD+ oxidoreductase (deaminating)
R04688 16 2,5-Diaminohexanoate:NADP+ oxidoreductase (deaminating)
R04745 16 (S)-Hydroxyoctanoyl-CoA:NAD+ oxidoreductase
R04901 16 (2S)-flavan-4-ol:NADP+ 4-oxidoreductase
R04902 16 flavanone,NADPH:oxygen oxidoreductase
R04908 16 5-Hydroxykynurenamine:oxygenoxidoreductase(deaminating)(flavin-containing)
R04998 16 beta-D-Glucosyl-2-coumarinate glucohydrolase
R05099 16 6-Oxohexanoate:NADP oxidoreductase
R05263 16 biphenyl,NADH2:oxygen oxidoreductase (2,3-hydroxylating)
R05264 16 biphenyl,NADH:oxygen oxidoreductase (2,3-hydroxylating)
R05289 16 p-Methylbenzaldehyde:NADP+ oxidoreductase
R05357 16 Amidinoproclavaminate amidinohydrolase
R05425 16 
R05437 16 
R05438 16 
R05455 16 
R05495 16 
R05538 16 
R05555 16 Farnesyl diphosphate:Isopentenyl diphosphate farnesyl transferase
R05582 16 
R05634 16 ATP: 4-(Cytidine 5'-diphospho)-2-C-methyl-D-erythritol2-phosphotransferase
R05700 16 Coniferyl aldehyde:NAD oxidoreductase
R05701 16 Coniferyl aldehyde:NADP oxidoreductase
R05744 16 trans-ferulate:CoASH ligase (ATP-hydrolysing)
R06119 16 (R)-limonene,NADPH: oxygen oxidoreductase (6-hydroxylating)
R06223 16 
R06398 16 (+)-limonene,NADH:oxygen oxidoreductase
R06523 16 trans,trans-farnesyl-diphosphate diphosphate-lyase (cyclizing,vetispiradiene-forming)
R06551 16 flavanone,2-oxoglutarate:oxygen oxidoreductase (dehydrating)
R06552 16 
R06553 16 
R06554 16 
R06571 16 cinnamyl-alcohol:NADP+ oxidoreductase
R06572 16 
R06610 16 (2S)-flavan-4-ol:NADP+ 4-oxidoreductase
R06613 16 5,10-methylenetetrahydrofolate,FADH2:dUMP C-methyltransferase
R06741 16 
R06759 16 
R06793 16 2,7,4'-trihydroxyisoflavanone hydro-lyase
R06821 16 malonyl-CoA:isoflavone-7-O-beta-D-glucoside 6''-O-malonyltransferase
R06826 16 UDP-L-rhamnose:apigenin 7-O-beta-D-glucoside2''-O-beta-L-rhamnosyltransferase
R06843 16 
R06883 16 
R06885 16 
R06890 16 
R06894 16 
R06910 16 cis-1,2-dihydronaphthalene-1,2-diol:NAD+ 1,2-oxidoreductase
R06922 16 
R07168 16 5-methyltetrahydrofolate:NAD+ oxidoreductase
R07198 16 liquiritigenin,NADPH:oxygen oxidoreductase (licodione-forming)
R07225 16 2',3,4,4',6'-pentahydroxychalcone:oxygen oxidoreductase
R07263 16 
R07301 16 (S)-N-acetylphenylethylamine:H2O hydrolase
R07423 16 
R00140 17 
R01019 17 
R01146 17 
R01567 17 ATP:thymidine 5'-phosphotransferase
R01568 17 ADP:thymidine 5'-phosphotransferase
R01569 17 Thymidylate 5'-phosphohydrolase
R01571 17 ATP:thymidine 5'-phosphotransferase
R01873 17 Quinate:pyrroloquinoline-quinone 5-oxidoreductase
R02063 17 
R02064 17 Geranylgeranyl-diphosphate pyrophosphate-lyase (cyclizing)
R02065 17 Geranylgeranyl-diphosphate:geranylgeranyl-diphosphategeranylgeranyltransferase
R02068 17 ent-Copalyl-diphosphate lyase
R02092 17 dTDP diphosphohydrolase
R02094 17 ATP:dTMP phosphotransferase
R02160 17 dihydroflavonol,2-oxoglutarate:oxygen oxidoreductase
R02196 17 L-Isoleucine:NAD+ oxidoreductase(deaminating)
R02199 17 L-Isoleucine:2-oxoglutarate aminotransferase
R02200 17 Valine:(S)-3-methyl-2-oxopentanoate aminotransferase
R02415 17 Shikimate:pyrroloquinoline-quinone 5-oxidoreductase
R02532 17 4-[(1R)-2-Amino-1-hydroxyethyl]-1,2-benzenediol:oxygenoxidoreductase(deaminating)(flavin-containing)
R02594 17 UDPglucose:coniferyl-alcohol 4'-beta-D-glucosyltransferase
R02595 17 Coniferin beta-D-glucosidase
R02596 17 Donor:hydrogen-peroxide oxidoreductase
R02872 17 Presqualene diphosphate:farnesyl-diphosphate farnesyltransferase
R02874 17 Squalene,hydrogen-donor:oxygen oxidoreductase (2,3-epoxidizing)
R02875 17 
R02876 17 
R02932 17 UDPglucose:isoflavone 7-O-beta-D-glucosyltransferase
R03114 17 (-)-trans-Carveol:NADP+ oxidoreductase
R03123 17 cis-3,4-leucopelargonidin:NADP+ 4-oxidoreductase
R03124 17 Dihydrokaempferol,NADPH:oxygen oxidoreductase (3'-hydroxylating)
R03125 17 flavanone,NADPH:oxygen oxidoreductase
R03126 17 dihydroflavonol,2-oxoglutarate:oxygen oxidoreductase
R03193 17 UDP-N-acetylmuramate:L-alanine ligase (ADP-forming)
R03222 17 Protoporphyrinogen-IX:oxygen oxidoreductase
R03261 17 (-)-trans-isopiperitenol:NAD+ oxidoreductase
R03374 17 Caffeoyl-CoA:3-(3,4-dihydroxyphenyl)lactate 2'-O-caffeoyltransferase
R03391 17 CDP-4-dehydro-3,6-dideoxy-D-glucose:NAD+ 3-oxydoreductase
R03392 17 CDP-4-dehydro-3,6-dideoxy-D-glucose:NADP+ 3-oxydoreductase
R03535 17 
R03594 17 UDPglucose:scopoletin O-beta-D-glucosyltransferase
R03636 17 Leucocyanidin:NADP+ 4-oxidoreductase
R03637 17 taxifolin,NADH:oxygen oxidoreductase (8-hydroxylating)
R03638 17 taxifolin,NADPH:oxygen oxidoreductase (8-hydroxylating)
R03639 17 flavanone,NADPH:oxygen oxidoreductase
R03741 17 
R03919 17 Donor:hydrogen-peroxide oxidoreductase
R03945 17 Perillyl-alcohol:NAD+ oxidoreductase
R03960 17 (3R)-beta-Leucine:NAD+ oxidoreductase(deaminating)
R04115 17 cis-1,2-dihydronaphthalene-1,2-diol:NAD+ 1,2-oxidoreductase
R04215 17 CTP:N-acylneuraminate cytidylyltransferase
R04235 17 ATP:5-methyldeoxycytidine-5'-phosphate phosphotransferase
R04618 17 Malonyl-CoA:isoflavone-7-O-beta-D-glucoside 6''-O-malonyltransferase
R04746 17 (S)-Hydroxyoctanoyl-CoA hydro-lyase
R04999 17 
R05039 17 Pentahydroxyflavanone,2-oxoglutarate:oxygen oxidoreductase(3-hydroxylating)
R05098 17 
R05100 17 
R05120 17 3-Butynoate:(pyrroloquinoline-quinone) oxidoreductase
R05128 17 
R05129 17 
R05198 17 
R05231 17 6-Hydroxyhexanoate:NADP+ oxidoreductase
R05282 17 4-Methylbenzyl alcohol:NAD+ oxidoreductase
R05283 17 6-Hydroxyhexanoate:NAD oxidoreductase
R05352 17 
R05410 17 
R05426 17 
R05468 17 
R05507 17 
R05600 17 
R05632 17 
R05637 17 2-Phospho-4-(cytidine 5'-diphospho)-2-C-methyl-D-erythritolCMP-lyase (cyclizing)
R05649 17 
R05723 17 leucocyanidin,2-oxoglutarate:oxygen oxidoreductase
R05784 17 limonene-1,2-epoxide hydrolase
R06117 17 (+)-trans-carveol: NAD+ oxidoreductase
R06298 17 (+)-Copalyl-diphosphate lyase (decyclizing)
R06305 17 Geranylgeranyl-diphosphate diphosphate-lyase (cyclizing, taxadieneforming)
R06312 17 
R06321 17 
R06447 17 di-trans,poly-cis-Decaprenyl-diphosphate:isopentenyl-diphosphateundecaprenylcistransferase
R06540 17 leucocyanidin,2-oxoglutarate:oxygen oxidoreductase
R06569 17 cinnamaldehyde:NADP+ oxidoreductase (CoA-cinnamoylating)
R06570 17 cinnamyl-alcohol:NADP+ oxidoreductase
R06573 17 
R06583 17 4-coumarate:CoA ligase (AMP-forming)
R06606 17 formononetin,NADPH:oxygen oxidoreductase (2'-hydroxylating)
R06607 17 formononetin,NADPH:oxygen oxidoreductase (2'-hydroxylating)
R06820 17 UDP-L-rhamnose:flavanone-7-O-glucoside2''-O-beta-L-rhamnosyltransferase
R06827 17 UDP-glucuronate:luteolin-7-O-beta-D-glucuronide2''-O-glucuronosyltransferase
R06829 17 UDP-L-rhamnose:flavanone-7-O-glucoside2''-O-beta-L-rhamnosyltransferase
R06842 17 
R06909 17 naphthalene,NADH:oxygen oxidoreductase (1,2-hydroxylating)
R06921 17 
R07015 17 1,2-Dihydronaphthalene-1,2-diol dehydrogenase
R07017 17 
R07020 17 beta-Naphthol, NADPH:oxygen oxidoreductase (RH-hydroxylating or-epoxidizing)
R07262 17 
R07317 17 2,7,4'-trihydroxyisoflavanone hydro-lyase
R07322 17 squalene mutase (cyclizing)
R07323 17 squalene mutase (cyclizing)
R07353 17 6-(2-Amino-2-carboxyethyl)-7,8-dioxo-7,8-dihydroquinoline-2,4-dicarboxylate:oxygen oxidoreductase (cyclizing)
R07426 17 
R00059 18 N-(6-Aminohexanoyl)-6-aminohexanoate amidohydrolase
R00139 18 
R01570 18 Thymidine:orthophosphate deoxyribosyltransferase
R02093 18 ATP:nucleoside-diphosphate phosphatransferase
R02095 18 dTTP nucleotidohydrolase
R02096 18 dTTP:cytidine 5'-phosphotransferase
R02097 18 dTTP:uridine 5'-phosphotransferase
R02156 18 quercetin:oxygen 2,3-oxidoreductase (decyclizing)
R02158 18 UDPglucose:flavonol 3-O-D-glucosyltransferase
R02436 18 Quercitrin 3-L-rhamnohydrolase
R02783 18 UDP-N-acetylmuramoyl-L-alanine:D-glutamate ligase(ADP-forming)
R02919 18 4-[(1R)-1-Hydroxy-2-(methylamino)ethyl]-1,2-benzenediol:oxygenoxidoreductase(deaminating)(flavin-containing)
R02968 18 naphthalene,NADH:oxygen oxidoreductase (1,2-hydroxylating)
R03199 18 (S)-2,3-Epoxysqualene mutase (cyclizing, lanosterol-forming)
R03200 18 (S)-2,3-Epoxysqualene mutase (cyclizing, cycloartenol-forming)
R03201 18 
R03278 18 trans-Cyclohexane-1,2-diol:NAD+ 1-oxidoreductase
R03604 18 Syringin beta-D-glucosidase
R03605 18 UDPglucose:coniferyl-alcohol 4'-beta-D-glucosyltransferase
R03750 18 
R03751 18 epsilon-Caprolactone lactonohydrolase
R03776 18 trans-Oct-2-enoyl-CoA reductase
R03777 18 Octanoyl-CoA:oxygen 2-oxidoreductase
R03894 18 (3S)-3-Methyl-2-oxopentanoate carboxy-lyase
R03918 18 Sinapyl alcohol:NADP+ oxidoreductase
R03962 18 2'-hydroxydihydrodaidzein:NADP+ 2-oxidoreductase
R04218 18 prephytoene diphosphate:geranylgeranyl-diphosphategeranylgeranyltransferase
R04265 18 
R04276 18 leucocyanidin,2-oxoglutarate:oxygen oxidoreductase
R04880 18 3,4-Dihydroxyphenylethyleneglycol:NAD+ oxidoreductase
R04882 18 3,4-Dihydroxymandelaldehyde:NAD+ oxidoreductase
R04883 18 3,4-Dihydroxymandelaldehyde:NADP+ oxidoreductase
R05036 18 leucocyanidin,2-oxoglutarate:oxygen oxidoreductase
R05038 18 Leucodelphinidin:NADP+ 4-oxidoreductase
R05062 18 
R05067 18 
R05070 18 (R)-2,3-Dihydroxy-3-methylpentanoate hydro-lyase
R05092 18 ent-Copalyl-diphosphate diphosphate-lyase
R05121 18 
R05130 18 
R05288 18 
R05356 18 2-Hydroxy-cyclohexan-1-one amidohydrolase
R05427 18 
R05453 18 Acetophenone: carbon-dioxide ligase
R05469 18 
R05541 18 
R05648 18 
R06299 18 Copalyl-diphosphate diphosphate-lyase (cyclizing)
R06300 18 Copalyl-diphosphate diphosphate-lyase (cyclizing)
R06301 18 Copalyl-diphosphate diphosphate-lyase (cyclizing)
R06302 18 Copalyl-diphosphate diphosphate-lyase (cyclizing)
R06303 18 Copalyl-diphosphate diphosphate-lyase (cyclizing)
R06304 18 Copalyl-diphosphate diphosphate-lyase (cyclizing)
R06314 18 
R06315 18 
R06366 18 Aldehyde:NAD+ oxidoreductase
R06372 18 Carvone reductase
R06374 18 
R06375 18 
R06399 18 limonene-1,2-diol:(acceptor) 2-oxidoreductase
R06466 18 
R06469 18 
R06471 18 
R06532 18 (2R,3S)-catechin:NADP+ 4-oxidoreductase
R06538 18 flavonoid,NADPH:oxygen oxidoreductase (3'-hydroxylating)
R06539 18 dihydroflavonol,2-oxoglutarate:oxygen oxidoreductase
R06557 18 flavanone,NADPH:oxygen oxidoreductase
R06611 18 UDPglucose:flavonol 3-O-D-glucosyltransferase
R06615 18 (2R,3S)-catechin:NADP+ 4-oxidoreductase
R06808 18 UDP-galactose:kaempferol 3-O-beta-D-galactosyltransferase
R06810 18 UDP-glucose:flavonol 7-O-beta-D-glucosyltransferase
R06828 18 UDP-glucuronate:luteolin-7-O-beta-D-diglucuronide4'-O-glucuronosyltransferase
R06858 18 
R06916 18 
R06920 18 
R07011 18 
R07012 18 
R07013 18 (1R,2S)-naphthalene 1,2-oxide hydrolase
R07014 18 (1S,2R)-naphthalene 1,2-oxide hydrolase
R07016 18 1,2-Dihydronaphthalene-1,2-diol, NADPH:oxygen oxidoreductase(RH-hydroxylating or -epoxidizing)
R07269 18 di-trans,poly-cis-decaprenyl-diphosphate:isopentenyl-diphosphateundecaprenylcistransferase
R07270 18 prephytoene diphosphate:geranylgeranyl-diphosphategeranylgeranyltransferase
R07366 18 leucocyanidin,2-oxoglutarate:oxygen oxidoreductase
R01411 19 5-Methylcytosine aminohydrolase
R01412 19 Thymine,2-oxoglutarate:oxygen oxidoreductase (7-hydroxylating)
R01414 19 5,6-Dihydrothymine:NAD+ oxidoreductase
R01415 19 5,6-Dihydrothymine:NADP+ oxidoreductase
R02220 19 2-Aminomuconate aminohydrolase
R02231 19 Cyclohexanone,NADPH:oxygen oxidoreductase (6-hydroxylating1,2-lactonizing)
R02328 19 dTTP:alpha-D-glucose-1-phosphate thymidylyltransferase
R02329 19 dTTP:alpha-D-galactose-1-phosphate thymidylyltransferase
R02785 19 UDP-N-acetylmuramoyl-L-alanyl-D-glutamate:L-lysine ligase(ADP-forming)
R02786 19 UDP-N-acetylmuramoyl-L-alanyl-D-glutamate:L-lysine ligase(ADP-forming)
R02788 19 UDP-N-acetylmuramoyl-L-alanyl-D-glutamate:meso-2,6-diaminoheptanedioate ligase (ADP-forming)
R02967 19 naphthalene,NADH:oxygen oxidoreductase (1,2-hydroxylating)
R03279 19 trans-cyclohexane-1,2-diol:NAD+ 1-oxidoreductase
R03281 19 2-hydroxycyclohexan-1-one,NADPH:oxygen 2-oxidoreductase(1,2-lactonizing)
R03448 19 1,8-Diazacyclotetradecane-2,9-dione lactamhydrolase
R03689 19 
R03690 19 
R03765 19 
R03778 19 Octanoyl-CoA:acetyl-CoA C-acyltransferase
R04266 19 CDP-3,6-dideoxy-D-glucose 2-epimerase
R04786 19 
R04900 19 UDP-L-rhamnose:flavonol-3-O-D-glucoside L-rhamnosyltransferase
R05037 19 leucocyanidin,2-oxoglutarate:oxygen oxidoreductase
R05068 19 (R)-2,3-Dihydroxy-3-methylpentanoate:NADP+ oxidoreductase(isomerizing)
R05422 19 
R05423 19 
R05452 19 Benzoyl acetate: CoA ligase
R05494 19 
R05542 19 
R05640 19 Lanosterol,NADPH:oxygen oxidoreductase (14-methyl cleaving)
R05642 19 
R06291 19 ent-kaur-16-ene,NADPH:oxygen oxidoreductase (hydroxylating)
R06367 19 perillic acid:CoA ligase (ADP-forming)
R06368 19 perillic acid:CoA ligase (AMP-forming)
R06377 19 
R06379 19 
R06381 19 
R06400 19 (1S,4R)-1-hydroxy-2-oxolimonene, NADPH:oxygen oxidoreductase
R06501 19 
R06533 19 (2R,3S)-catechin:NADP+ 4-oxidoreductase
R06534 19 UDP-glucose:flavonol 3-O-D-glucosyltransferase
R06535 19 UDP-glucose:flavonol 3-O-D-glucosyltransferase
R06541 19 flavan-3-ol:NADP+ oxidoreductase
R06542 19 flavan-3-ol:NADP+ oxidoreductase
R06621 19 
R06622 19 
R06797 19 malonyl-CoA:flavonol-3-O-beta-D-glucoside 6''-O-malonyltransferase
R06804 19 UDP-glucose:flavonol-3-O-glucoside 2''-O-beta-D-glucosyltransferase
R06812 19 UDP-glucose:flavonol-3-O-glucoside 2''-O-beta-D-glucosyltransferase
R06814 19 UDP-D-xylose:flavonol-3-O-glycoside 2''-O-beta-D-xylosyltransferase
R06917 19 alcohol:NAD+ oxidoreductase
R06919 19 
R07000 19 Naphthalene, NADPH:oxygen oxidoreductase (RH-hydroxylating or-epoxidizing)
R07001 19 Naphthalene, NADPH:oxygen oxidoreductase (RH-hydroxylating or-epoxidizing)
R07009 19 
R07010 19 
R02221 20 Sinapate:CoA ligase (AMP-forming)
R02229 20 cyclohexanol:NAD+ oxidoreductase
R02232 20 (1-Hydroxycyclohexan-1-yl)acetyl-CoA cyclohexanone-lyase
R02233 20 Cyclohexylamine:oxygen oxidoreductase (deaminating)
R02771 20 dTDPglucose 4,6-hydro-lyase
R02983 20 
R02984 20 dTDPglucose 4-epimerase
R03055 20 5,6-Dihydrothymine amidohydrolase
R03826 20 dTDP-D-galactose:NAD+ 6-oxidoreductase
R03861 20 Sinapoyl-CoA:glucarolactone O-(hydroxycinnamoyl)transferase
R04572 20 UDP-N-acetylmuramoyl-L-alanyl-D-glutamyl-L-lysine:alanyl-D-alanineligase (ADP-forming)
R04573 20 UDP-N-acetylmuramoyl-L-alanyl-D-glutamyl-L-lysine:alanyl-D-alanineligase (ADP-forming)
R04617 20 UDP-N-acetylmuramoyl-L-alanyl-D-glutamyl-meso-2,6-diaminoheptanedioate:D-alanyl-D-alanine ligase(ADP-forming)
R04668 20 
R04669 20 
R04743 20 (S)-Hydroxydecanoyl-CoA:NAD+ oxidoreductase
R04787 20 
R04804 20 delta8,24-Cholestadien-3beta-ol delta7-delta8-isomerase
R05069 20 (S)-2-Aceto-2-hydroxybutanoate:NADP+ oxidoreductase (isomerizing)
R05349 20 
R05350 20 
R05412 20 
R05639 20 4,4-dimethyl-5a-cholesta-8,24-dien-3b-ol:NADP+ D14-oxidoreductase
R05650 20 
R05729 20 alkene,NADH:oxygen oxidoreductase
R05730 20 alkene,NADH:oxygen oxidoreductase
R06292 20 ent-Kaur-16-ene,NADPH:oxygen oxidoreductase (hydroxylating)
R06369 20 2-hydroxy-4-isopropenylcyclohexane-1-carboxyl-CoA hydro-lyase
R06383 20 
R06385 20 
R06394 20 
R06513 20 
R06536 20 UDP-glucose:flavonol 3-O-D-glucosyltransferase
R06543 20 flavan-3-ol:NADP+ oxidoreductase
R06544 20 
R06546 20 
R06801 20 malonyl-CoA:anthocyanidin-3-O-beta-D-glucoside6''-O-malonyltransferase
R06802 20 
R06805 20 UDP-glucose:flavonol-3-O-beta-D-glucosyl-(1->2)-beta-D-glucoside2'''-O-beta-D-glucosyltransferase
R06811 20 UDP-D-xylose:flavonol-3-O-glycoside 2''-O-beta-D-xylosyltransferase
R06813 20 UDP-glucose:flavonol-3-O-beta-D-glucosyl-(1->2)-beta-D-glucoside2'''-O-beta-D-glucosyltransferase
R06817 20 malonyl-CoA:anthocyanidin-3-O-beta-D-glucoside6''-O-malonyltransferase
R06818 20 
R06918 20 
R07150 20 dTDP-D-galactose:NADP+ 6-oxidoreductase
R07194 20 alkene,NADH:oxygen oxidoreductase
R02380 21 UDPglucose:sinapate D-glucosyltransferase
R02772 21 dTDP-4-acetamido-4,6-dideoxy-D-glucose:2-oxoglutarateaminotransferase
R02773 21 dTDP-4-amino-4,6-dideoxy-D-glucose:2-oxoglutarate aminotransferase
R02774 21 dTDP-4-dehydro-6-deoxy-D-glucose 3,5-epimerase
R04151 21 (+)-cis-3,4-dihydrophenanthrene-3,4-diol:NAD+ 3,4-oxidoreductase
R04329 21 
R04611 21 
R04666 21 3-Ureidoisobutyrate amidohydrolase
R04671 21 4alpha-Methylcholesta-8-en-3beta-ol delta7-delta8-isomerase
R04744 21 (S)-Hydroxydecanoyl-CoA hydro-lyase
R04798 21 
R05435 21 
R05436 21 
R05517 21 
R05518 21 
R05544 21 
R05687 21 dTDP-4-keto-6-Deoxyglucose reductase
R05703 21 lanosterol D24-reductase
R06293 21 ent-Kaur-16-ene,NADPH:oxygen oxidoreductase (hydroxylating)
R06390 21 
R06424 21 
R06428 21 
R06437 21 
R06514 21 
R06545 21 
R06547 21 
R06550 21 
R06803 21 UDP-glucose:pelargonidin 3-O-rutinoside5-O-beta-D-glucosyltransferase
R06806 21 4-coumaroyl-CoA:flavonol-3-O-[beta-D-glucosyl-(1->2)-beta-D-glucosyl-(1->2)-beta-D-glucoside] 6'''-O-4-coumaroyltransferase
R06819 21 UDP-glucose:cyanidin 3-O-rutinoside 5-O-beta-D-glucosyltransferase
R06940 21 
R06945 21 
R02776 22 dTDP-6-deoxy-L-talose:NADP+ 4-oxidoreductase
R02777 22 dTDP-6-deoxy-L-mannose:NADP+ 4-oxidoreductase
R03310 22 5alpha-cholest-7-en-3beta-ol, NADH:oxygen 5-oxidoreductase
R03353 22 5alpha-Cholest-7-en-3beta-ol delta7-delta8-isomerase
R04328 22 
R04753 22 trans-Dec-2-enoyl-CoA reductase
R04754 22 Decanoyl-CoA:(acceptor) 2,3-oxidoreductase
R05526 22 
R05543 22 
R05771 22 N-cyclohexylformamide hydro-lyase
R06294 22 ent-Kaur-16-en-19-oate,NADPH:oxygen oxidoreductase (hydroxylating)
R06423 22 
R06429 22 
R06430 22 
R06438 22 
R06440 22 
R06443 22 
R06631 22 
R06960 22 
R07215 22 5alpha-cholest-7-en-3beta-ol, NADPH:oxygen 5-oxidoreductase
R01451 23 Cholesterol:NAD+ delta7-oxidoreductase
R01456 23 Cholesterol:NADP+ delta7-oxidoreductase
R03311 23 
R04742 23 Decanoyl-CoA:acetyl-CoA C-acyltransferase
R05516 23 
R05527 23 
R06295 23 ent-Kaur-16-en-19-oate,NADPH:oxygen oxidoreductase (hydroxylating)
R06296 23 ent-Kaur-16-en-19-oate,NADPH:oxygen oxidoreductase (hydroxylating)
R06431 23 
R06433 23 
R06441 23 
R06446 23 
R06961 23 
R01452 24 
R01453 24 
R01454 24 Cholesterol:oxygen oxidoreductase (side-chain-cleaving)
R01457 24 
R01459 24 Cholesterol:oxygen oxidoreductase
R01460 24 Cholesteryl-beta-D-glucoside glucohydrolase
R01463 24 Cholesterol,NADPH:oxygen oxidoreductase (7alpha-hydroxylating)
R02723 24 
R04741 24 (S)-3-Hydroxydodecanoyl-CoA:NAD+ oxidoreductase
R06297 24 ent-Kaur-16-en-19-oate,NADPH:oxygen oxidoreductase (hydroxylating)
R06434 24 
R06962 24 
R06963 24 
R07207 24 cholesterol,NADPH:oxygen oxidoreductase (24-hydroxylating)
R02609 25 5beta-Cholestan-3-one:NADP+ 4,5-oxidoreductase
R02610 25 5alpha-cholestan-3-one:NADP+ delta7-oxidoreductase
R03723 25 (24R,24'R)-Fucosterol-epoxide acetaldehyde-lyase
R04170 25 (S)-3-Hydroxydodecanoyl-CoA hydro-lyase
R04263 25 cholest-5-ene-3beta,7alpha-diol:NAD+ 3-oxidoreductase
R04264 25 Cholest-5-ene-3beta,7alpha-diol:NAD+ 3-oxidoreductase
R04792 25 
R04793 25 
R04853 25 20alpha-Hydroxycholesterol,hydrogen-donor:oxygen oxidoreductase(17-alpha-hydroxylating)
R04854 25 20alpha-Hydroxycholesterol:oxygen oxidoreductase(side-chain-cleaving)
R04855 25 22beta-Hydroxycholesterol:oxygen oxidoreductase(side-chain-cleaving)
R05341 25 
R06322 25 (gibberellin-44),2-oxoglutarate:oxygen oxidoreductase
R06964 25 
R06965 25 
R07208 25 (24S)-cholest-5-ene-3beta,24-diol,NADPH:oxygenoxidoreductase(7alpha-hydroxylating)
R03856 26 trans-Dodec-2-enoyl-CoA reductase
R03857 26 Lauroyl-CoA:(acceptor) 2,3-oxidoreductase
R04100 26 3-cis-Dodecenoyl-CoA delta3-cis-delta2-trans-isomerase
R04676 26 17alpha,20alpha-Dihydroxycholesterol:oxygen oxidoreductase(side-chain-cleaving)
R04817 26 7alpha-Hydroxy-5beta-cholestan-3-one:(acceptor)delta4-oxidoreductase
R04826 26 7alpha-hydroxycholest-4-en-3-one,NADPH:oxygenoxidoreductase(12alpha-hydroxylating)
R06323 26 (gibberellin-44),2-oxoglutarate:oxygen oxidoreductase
R03327 27 17alpha-Hydroxypregnenolone:NAD+ 3-oxidoreductase
R03328 27 17alpha-Hydroxypregnenolone:NADP+ 3-oxidoreductase
R03403 27 3beta-Hydroxyandrost-5-en-17-one acetaldehyde-lyase
R03735 27 (2S,3S)-2-Hydroxytridecane-1,2,3-tricarboxylate oxaloacetate-lyase(CoA-acylating)
R03858 27 Lauroyl-CoA:acetyl-CoA C-acyltransferase
R03859 27 3-Hydroxytetradecane-1,3,4-tricarboxylate 2-oxoglutarate-lyase(CoA-acylating)
R04675 27 17alpha-Hydroxypregnenolone,hydrogen-donor:oxygen oxidoreductase(21-hydroxylating)
R04818 27 3alpha,7alpha-Dihydroxy-5beta-cholestane:NAD+ oxidoreductase(B-specific)
R04819 27 3alpha,7alpha-Dihydroxy-5beta-cholestane:NADP+ oxidoreductase(B-specific)
R04823 27 7alpha,12alpha-Dihydroxy-5beta-cholestan-3-one:(acceptor)delta4-oxidoreductase
R06335 27 
R01837 28 3beta-Hydroxyandrost-5-en-17-one:NAD+ 3-oxidoreductase
R01839 28 3beta-Hydroxyandrost-5-en-17-one:NADP+ 3-oxidoreductase
R01841 28 17alpha-Hydroxyprogesterone acetaldehyde-lyase
R03324 28 17alpha,20alpha-Dihydroxypregn-4-en-3-one:NAD+ 20-oxidoreductase
R03325 28 17alpha,20alpha-Dihydroxypregn-4-en-3-one:NADP+ 20-oxidoreductase
R03329 28 Steroid,reduced-adrenal-ferredoxin:oxygen oxidoreductase(11-hydroxylating)
R03406 28 Androst-5-ene-3beta,17beta-diol:NAD+ oxidoreductase
R03407 28 Androst-5-ene-3beta,17beta-diol:NADP+ oxidoreductase
R03408 28 
R04739 28 (S)-3-Hydroxytetradecanoyl-CoA:NAD+ oxidoreductase
R04806 28 5beta-cholestane-3alpha,7alpha-diol,NADPH:oxygen oxidoreductase(26-hydroxylating)
R04824 28 3alpha,7alpha,12alpha-Trihydroxy-5beta-cholestane:NAD+oxidoreductase (B-specific)
R04825 28 3alpha,7alpha,12alpha-Trihydroxy-5beta-cholestane:NADP+oxidoreductase (B-specific)
R04849 28 11-Deoxycortisol delta5-delat4-isomerase
R04850 28 17alpha,21-Dihydroxypregnenolone:oxygen oxidoreductase(11-hydroxylating)
R04851 28 11-Deoxycortisol delta5-delat4-isomerase
R06325 28 
R07204 28 5beta-cholestane-3alpha,7alpha-diol,NADPH:oxygenoxidoreductase(12alpha-hydroxylating)
R01836 29 Testosterone:NAD+ oxidoreductase
R01838 29 Testosterone:NADP+ 17-oxidoreductase
R01840 29 
R02499 29 Testosterone delta5-delat4-isomerase
R02500 29 Testosterone delta5-delat4-isomerase
R02840 29 Cortisol delta5-delat4-isomerase
R02842 29 Cortisol delta5-delat4-isomerase
R04678 29 16alpha-Hydroxyandrost-4-ene-3,17-dione delta5-delat4-isomerase
R04680 29 16alpha-Hydroxyandrost-4-ene-3,17-dione delta5-delat4-isomerase
R04740 29 (S)-3-Hydroxytetradecanoyl-CoA hydro-lyase
R04805 29 
R04807 29 5beta-Cholestane-3alpha,7alpha,12alpha-triol,NADPH:oxygenoxidoreductase (26-hydroxylating)
R02501 30 
R02502 30 UDPglucuronate beta-D-glucuronosyltransferase(acceptor-unspecific)
R02834 30 Cortisol:NAD+ 11-oxidoreductase
R02836 30 Cortisol:NADP+ 11-oxidoreductase
R02837 30 Acetyl-CoA:cortisol O-acetyltransferase
R02841 30 11beta,17alpha,21-Trihydroxy-5beta-pregnane-3,20-dione:NADP+delta4-oxidoreductase
R03507 30 5beta-Cholestane-3alpha,7alpha,12alpha,26-tetraol:NAD+26-oxidoreductase
R03989 30 trans-Tetradec-2-enoyl-CoA reductase
R03990 30 Tetradecanoyl-CoA:(acceptor) 2,3-oxidoreductase
R04506 30 3alpha,7alpha-Dihydroxy-5beta-cholestan-26-al:NAD+ oxidoreductase
R04759 30 
R02351 31 
R02892 31 4,5alpha-dihydrocortisone:NADP+ delta4-oxidoreductase
R02893 31 17alpha,21-dihydroxy-5beta-pregnane-3,11,20-trione:NADP+delta4-oxidoreductase
R03506 31 3alpha,7alpha,12alpha-Trihydroxy-5beta-cholestan-26-al:NAD+26-oxidoreductase
R03991 31 myristoyl-CoA:acetylCoA C-myristoyltransferase
R04507 31 3alpha,7alpha-Dihydroxy-5beta-cholestanate:CoA ligase (AMP-forming)
R04761 31 
R04832 31 Urocortisol:NAD+ oxidoreductase (B-specific)
R04833 31 Urocortisol:NADP+ oxidoreductase (B-specific)
R05321 31 n-tetradecanoyl-CoA, NADPH2:O2 oxidoreductase [11-(E) desaturating]
R05322 31 n-tetradecanoyl-CoA, NADH:O2 oxidoreductase [11-(Z) desaturating]
R07216 31 n-tetradecanoyl-CoA,NADPH:O2 oxidoreductase [11-(E) desaturating]
R07217 31 n-tetradecanoyl-CoA,NADPH:O2 oxidoreductase [11-(Z) desaturating]
R02347 32 Estradiol-17alpha:NAD+ 17-oxidoreductase
R02349 32 Estradiol-17alpha:NADP+ 16-oxidoreductase
R02352 32 Estradiol-17beta:NAD+ 17-oxidoreductase
R02353 32 Estradiol-17beta:NADP+ 17-oxidoreductase
R02354 32 
R02355 32 
R02356 32 
R02358 32 UDPglucuronate beta-D-glucuronosyltransferase(acceptor-unspecific)
R03087 32 
R04547 32 
R04580 32 3alpha,7alpha,12alpha-Trihydroxy-5beta-cholestanate:CoA ligase(AMP-forming)
R04737 32 (S)-3-Hydroxyhexadecanoyl-CoA:NAD+ oxidoreductase
R04829 32 Urocortisone:NAD+ oxidoreductase (B-specific)
R04830 32 Urocortisone:NADP+ oxidoreductase (B-specific)
R04834 32 Cortol:NAD+ oxidoreductase
R03088 33 
R03089 33 
R03090 33 
R03091 33 UDPglucuronate beta-D-glucuronosyltransferase(acceptor-unspecific)
R04592 33 
R04681 33 Estriol:NAD+ 17-oxidoreductase
R04682 33 Estriol:NADP+ 17-oxidoreductase
R04738 33 (S)-3-Hydroxyhexadecanoyl-CoA hydro-lyase
R04809 33 
R04831 33 Cortolone:NAD+ oxidoreductase
R01278 34 trans-Hexadec-2-enoyl-CoA reductase
R01279 34 Palmitoyl-CoA:oxygen 2-oxidoreductase
R04683 34 UDPglucuronate beta-D-glucuronosyltransferase(acceptor-unspecific)
R04810 34 
R04813 34 (24R,25R)-3alpha,7alpha,12alpha,24-tetrahydroxy-5beta-cholestanoyl-CoA hydro-lyase
R05103 34 
R01274 35 Palmitoyl-CoA hydrolase
R01277 35 hexadecanal:NAD+ oxidoreductase (CoA-acylating)
R01280 35 Palmitate:CoA ligase (AMP-forming)
R01281 35 Palmitoyl-CoA:L-serine C-palmitoyltransferase (decarboxylating)
R01927 35 
R04092 35 
R04811 35 Propanoyl-CoA:acetyl-CoA C-acyltransferase
R04812 35 
R01703 36 Hexadecanoate:hydrogen-peroxide oxidoreductase
R01704 36 Palmitaldehyde:NAD+ oxidoreductase
R01926 36 
R01928 36 UDPgalactose:sphingosine 1-beta-galactosyltransferase
R02462 36 Hexadecanol:NAD+ oxidoreductase
R02463 36 hexadecanal:NADP+ delta2-oxidoreductase
R02464 36 Sphinganine-1-phosphate pamlmitaldehyde-lyase
R02978 36 Sphinganine:NADP+ 3-oxidoreductase
R02979 36 
R03719 36 Propanoyl-CoA:acetyl-CoA C-acyltransferase
R04828 36 Chenodeoxyglycocholoyl-CoA:glycine N-choloyltransferase
R06516 36 sphinganine-1-phosphate palmitaldehyde-lyase
R06521 36 3-sn-phosphatidate phosphohydrolase
R02794 37 Cholate:CoA ligase (AMP-forming)
R02976 37 ATP:sphinganine 1-phosphotransferase
R03718 37 Choloyl-CoA:glycine N-choloyltransferase
R05104 37 
R06520 37 3-sn-phosphatidate phosphohydrolase
R06525 37 Sphinganine, NADPH: oxygen oxidoreductase (4-hydroxylating)
R07296 37 choloyl-CoA hydrolase
R02792 38 3alpha,7alpha,12alpha-Trihydroxy-5beta-cholanate:NAD+7-oxidoreductase
R02793 38 3alpha,7alpha,12alpha-trihydroxy-5beta-cholanate:NADP+12-oxidoreductase
R02798 38 
R05835 38 Glycocholate amidohydrolase
R07220 38 deoxycholate:FAD oxidoreductase (7alpha-dehydroxylating)
R03495 39 12beta-hydroxysteroid:NADP+ 12-oxidoreductase
R04252 39 
R04486 39 Glycodeoxycholate amidohydrolase
R05836 39 
R07295 39 deoxycholoyl-CoA hydrolase
