# Supplementary material for: Local and global modes of drug action in biochemical networks
Source: BMC Chem Biol. 2009 Apr 7;9:4. doi: 10.1186/1472-6769-9-4 (PMC2670818; doi:10.1186/1472-6769-9-4)
Supplement: Additional File 3 — Full set of metabolic drug scopes. This archive contains the full set of metabolic drug scopes for 276 drugs from the DrugBank database and four metabolic networks. Individual files in the archive are named according to the following nomenclature: DrugBank accession number of the drug, followed by "_hsa" for human or "_ref" for reference network, followed by "_i" for irreversible or "_r" for reversible network. [file 1472-6769-9-4-S3.zip › aprd00084_hsa_i.txt]

  Expansion curve

seeds: Oxygen H2O Procollagen L-proline 2-Oxoglutarate Procollagen
trans-4-hydroxy-L-proline Succinate CO2
not identified: C02188 C01211


      compounds:

ID generation name

C00001 1 H2O
C00007 1 Oxygen
C00011 1 CO2
C00026 1 2-Oxoglutarate
C00042 1 Succinate
C01078 1 Procollagen L-proline
C04398 1 Procollagen trans-4-hydroxy-L-proline
C00009 2 Orthophosphate
C00027 2 H2O2
C01353 2 Carbonic acid
C00013 3 Pyrophosphate
C00080 3 H+
C00704 3 O2.-
C00232 4 Succinate semialdehyde
C00311 4 Isocitrate
C05379 4 Oxalosuccinate
C00158 5 Citrate
C00417 5 cis-Aconitate
C00033 6 Acetate
C00036 6 Oxaloacetate
C00022 7 Pyruvate
C00084 7 Acetaldehyde
C00149 7 (S)-Malate
C00288 7 HCO3-
C00074 8 Phosphoenolpyruvate
C00122 8 Fumarate
C00164 8 Acetoacetate
C00186 8 (S)-Lactate
C00256 8 (R)-Lactate
C00469 8 Ethanol
C00900 8 2-Acetolactate
C06010 8 (S)-2-Acetolactate
C00418 9 (R)-Mevalonate
C00631 9 2-Phospho-D-glycerate
C01089 9 (R)-3-Hydroxybutanoate
C00197 10 3-Phospho-D-glycerate
C01107 10 (R)-5-Phosphomevalonate
C00236 11 3-Phospho-D-glyceroyl phosphate
C01143 11 (R)-5-Diphosphomevalonate
C01159 11 2,3-Bisphospho-D-glycerate
C03232 11 3-Phosphonooxypyruvate
C00118 12 (2R)-2-Hydroxy-3-(phosphonooxy)-propanal
C00129 12 Isopentenyl diphosphate
C00597 12 3-Phosphoglycerate
C00111 13 Glycerone phosphate
C00235 13 Dimethylallyl diphosphate
C00673 13 2-Deoxy-D-ribose 5-phosphate
C00093 14 sn-Glycerol 3-phosphate
C00184 14 Glycerone
C00341 14 Geranyl diphosphate
C00354 14 D-Fructose 1,6-bisphosphate
C01801 14 Deoxyribose
C05378 14 beta-D-Fructose 1,6-bisphosphate
C00085 15 D-Fructose 6-phosphate
C00448 15 trans,trans-Farnesyl diphosphate
C05345 15 beta-D-Fructose 6-phosphate
C00092 16 D-Glucose 6-phosphate
C00095 16 D-Fructose
C00231 16 D-Xylulose 5-phosphate
C00275 16 D-Mannose 6-phosphate
C00279 16 D-Erythrose 4-phosphate
C00353 16 Geranylgeranyl diphosphate
C00665 16 beta-D-Fructose 2,6-bisphosphate
C00668 16 alpha-D-Glucose 6-phosphate
C00751 16 Squalene
C01172 16 beta-D-Glucose 6-phosphate
C02336 16 beta-D-Fructose
C03428 16 Presqualene diphosphate
C00031 17 D-Glucose
C00103 17 D-Glucose 1-phosphate
C00199 17 D-Ribulose 5-phosphate
C00221 17 beta-D-Glucose
C00267 17 alpha-D-Glucose
C00281 17 Sedoheptulose 7-phosphate
C00447 17 Sedoheptulose 1,7-bisphosphate
C00636 17 D-Mannose 1-phosphate
C00794 17 D-Sorbitol
C01054 17 (S)-2,3-Epoxysqualene
C01094 17 D-Fructose 1-phosphate
C01177 17 Inositol 1-phosphate
C01236 17 D-Glucono-1,5-lactone 6-phosphate
C04006 17 1D-myo-Inositol 3-phosphate
C05382 17 D-Sedoheptulose 7-phosphate
C00117 18 D-Ribose 5-phosphate
C00137 18 myo-Inositol
C00198 18 D-Glucono-1,5-lactone
C00345 18 6-Phospho-D-gluconate
C00577 18 D-Glyceraldehyde
C01096 18 Sorbitol 6-phosphate
C01724 18 Lanosterol
C04299 18 D-myo-Inositol 1,2-cyclic phosphate
C00058 19 Formate
C00116 19 Glycerol
C00121 19 D-Ribose
C00191 19 D-Glucuronate
C00258 19 D-Glycerate
C00620 19 alpha-D-Ribose 1-phosphate
C05108 19 14-Demethyllanosterol
C11455 19 4,4-Dimethyl-5alpha-cholesta-8,14,24-trien-3beta-ol
C15585 19 myo-Inositol phosphate
C00168 20 Hydroxypyruvate
C01225 20 sn-glycero-3-Phospho-1-inositol
C03736 20 alpha-D-Ribose 5-phosphate
C05437 20 Zymosterol
C01146 21 2-Hydroxy-3-oxopropanoate
C05439 21 5alpha-Cholesta-7,24-dien-3beta-ol
C00249 35 Hexadecanoic acid


      reactions:

ID generation name

R00009 2 hydrogen-peroxide:hydrogen-peroxide oxidoreductase
R00086 2 ATP phosphohydrolase (protein-secreting)
R00132 2 Carbonic acid hydro-lyase
R00405 2 Succinate:CoA ligase (ADP-forming)
R03219 2 Procollagen-L-proline,2-oxoglutarate:oxygen
oxidoreductase(4-hydroxylating)
R00004 3 Pyrophosphate phosphohydrolase
R00275 3 Superoxide:superoxide oxidoreductase
R00833 3 (R)-2-Methyl-3-oxopropanoyl-CoA CoA-carbonylmutase
R00268 4 Oxalosuccinate:NADP+ oxidoreductase (decarboxylating)
R00709 4 Isocitrate:NAD+ oxidoreductase (decarboxylating)
R00713 4 Succinate-semialdehyde:NAD+ oxidoreductase
R02765 4 (R)-2-Methyl-3-oxopropanoyl-CoA 2-epimerase
R01324 5 Citrate hydro-lyase
R01899 5 Isocitrate:NADP+ oxidoreductase (decarboxylating)
R01900 5 Isocitrate hydro-lyase
R00351 6 Citrate oxaloacetate-lyase ((pro-3S)-CH2COO- -> acetyl-CoA)
R00352 6 ATP:citrate oxaloacetate-lyase ((pro-3S)-CH2COO-
->acetyl-CoA)(ATP-dephosphorylating)
R00362 6 Citrate oxaloacetate-lyase ((pro-3S)-CH2COO- -->acetate)
R01325 6 Citrate hydro-lyase
R00227 7 Acetyl-CoA hydrolase
R00238 7 Acetyl-CoA:acetyl-CoA C-acetyltransferase
R00342 7 (S)-malate:NAD+ oxidoreductase
R00344 7 Pyruvate:carbon-dioxide ligase (ADP-forming)
R00710 7 Acetaldehyde:NAD+ oxidoreductase
R00006 8 2-Acetolactate pyruvate-lyase (carboxylating)
R00200 8 ATP:pyruvate O2-phosphotransferase
R00209 8 Pyruvate:NAD+ 2-oxidoreductase (CoA-acetylating)
R00214 8 (S)-Malate:NADP+ oxidoreductase(oxaloacetate-decarboxylating)
R00226 8 (S)-2-Acetolactate pyruvate-lyase (carboxylating)
R00410 8 Succinyl-CoA:3-oxo-acid CoA-transferase
R00703 8 (S)-Lactate:NAD+ oxidoreductase
R00704 8 (R)-Lactate:NAD+ oxidoreductase
R00742 8 Acetyl-CoA:carbon-dioxide ligase (ADP-forming)
R00754 8 Ethanol:NAD+ oxidoreductase
R01082 8 (S)-Malate hydro-lyase
R01975 8 (S)-3-Hydroxybutanoyl-CoA:NAD+ oxidoreductase
R01978 8 (S)-3-Hydroxy-3-methylglutaryl-CoA
acetoacetyl-CoA-lyase(CoA-acetylating)
R00233 9 Malonyl-CoA carboxy-lyase
R00658 9 2-Phospho-D-glucerate hydro-lyase
R01360 9 (S)-3-Hydroxy-3-methylglutaryl-CoA acetoacetate-lyase
R01361 9 (R)-3-Hydroxybutanoate:NAD+ oxidoreductase
R02082 9 (R)-Mevalonate:NADP+ oxidoreductase (CoA acylating)
R02085 9 (S)-3-Hydroxy-3-methylglutaryl-CoA hydro-lyase
R03026 9 (S)-3-Hydroxybutanoyl-CoA hydro-lyase
R01171 10 Butanoyl-CoA:(acceptor) 2,3-oxidoreductase
R01518 10 2-Phospho-D-glycerate 2,3-phosphomutase
R02245 10 ATP:(R)-mevalonate 5-phosphotransferase
R05595 10
R01177 11 Acetyl-CoA:acetyl-CoA C-acetyltransferase
R01512 11 ATP:3-phospho-D-glycerate 1-phosphotransferase
R01513 11 3-Phospho-D-glycerate:NAD+ 2-oxidoreductase
R01516 11 3-Phospho-D-glycerate 1,2-phosphomutase
R03245 11 ATP:(R)-5-phosphomevalonate phosphotransferase
R01061 12 D-Glyceraldehyde-3-phosphate:NAD+ oxidoreductase(phosphorylating)
R01121 12 ATP:(R)-5-diphosphomevalonate carboxy-lyase (dehydrating)
R01515 12 3-Phospho-D-glyceroyl phosphate phosphohydrolase
R01662 12 3-Phospho-D-glyceroyl phosphate 2,3-phosphomutase
R02607 12 3-Phosphoglycerate:NAD+ 2-oxidoreductase
R04748 12 (S)-Hydroxyhexanoyl-CoA:NAD+ oxidoreductase
R01015 13 D-Glyceraldehyde-3-phosphate ketol-isomerase
R01066 13 2-Deoxy-D-ribose-5-phosphate acetaldehyde-lyase
R01123 13 Isopentenyl-diphosphate delta3-delta2-isomerase
R04749 13 (S)-Hydroxyhexanoyl-CoA hydro-lyase
R00842 14 sn-Glycerol-3-phosphate:NAD+ 2-oxidoreductase
R01010 14 Glycerone phosphate phosphohydrolase (alkaline optimum)
R01068 14 D-Fructose-1,6-bisphosphate D-glyceraldehyde-3-phosphate-lyase
R01070 14 beta-D-fructose 1,6-bisphosphate
D-glyceraldehyde-3-phosphate-lyase
R01658 14
Dimethylallyl-diphosphate:isopentenyl-diphosphatedimethylallyltranstransferase
R02750 14
R06985 14 trans-Hex-2-enoyl-CoA reductase
R00756 15 ATP:D-fructose-6-phosphate 1-phosphotransferase
R00762 15 D-Fructose-1,6-bisphosphate 1-phosphohydrolase
R01011 15 ATP:glycerone phosphotransferase
R02003 15 Geranyl-diphosphate:isopentenyl-diphosphate
geranyltrans-transferase
R04747 15 Hexanoyl-CoA:acetyl-CoA C-acyltransferase
R04780 15 beta-D-Fructose 1,6-bisphosphate 1-phosphohydrolase
R00702 16 Farnesyl-diphosphate:farnesyl-diphosphate farnesyltransferase
R00760 16 ATP:D-fructose 6-phosphotransferase
R00763 16 D-Fructose-2,6-bisphosphate 2-phosphohydrolase
R00771 16 D-Glucose-6-phosphate ketol-isomerase
R00772 16 D-Mannose-6-phosphate ketol-isomerase
R01067 16 D-Fructose 6-phosphate:D-glyceraldehyde-3-phosphate
glycolaldehydetransferase
R01819 16 D-Mannose-6-phosphate ketol-isomerase
R01830 16 beta-D-Fructose
6-phosphate:D-glyceraldehyde-3-phosphateglycolaldehyde transferase
R02061 16
trans,trans-Farnesyl-diphosphate:isopentenyl-diphosphatefarnesyltranstransferase
R02732 16 ATP:D-fructose-6-phosphate 2-phosphotransferase
R02740 16 alpha-D-Glucose 6-phosphate ketol-isomerase
R03321 16 beta-D-Glucose 6-phosphate ketol-isomerase
R03920 16 ATP:D-fructose 6-phosphotransferase
R04745 16 (S)-Hydroxyoctanoyl-CoA:NAD+ oxidoreductase
R04779 16 ATP:D-fructose-6-phosphate 1-phosphotransferase
R06223 16
R00299 17 ATP:D-glucose 6-phosphotransferase
R00303 17 D-Glucose-6-phosphate phosphohydrolase
R00835 17 D-Glucose-6-phosphate:NADP+ 1-oxoreductase
R00840 17 1L-myo-Inositol-1-phosphate lyase (isomerizing)
R00866 17 ATP:D-fructose 1-phosphotransferase
R00867 17 ATP:D-fructose 6-phosphotransferase
R00875 17 D-Glucitol:NAD+ 2-oxidoreductase
R00959 17 alpha-D-Glucose 1-phosphate 1,6-phosphomutase
R01529 17 D-Ribulose-5-phosphate 3-epimerase
R01600 17 ATP:D-glucose 6-phosphotransferase
R01786 17 ATP:D-glucose 6-phosphotransferase
R01788 17 alpha-D-Glucose 6-phosphate phosphohydrolase
R01818 17 D-Mannose 6-phosphate 1,6-phosphomutase
R01827 17
Sedoheptulose-7-phosphate:D-glyceraldehyde-3-phosphateglyceronetransferase
R01829 17 Sedoheptulose 1,7-bisphosphate D-glyceraldehyde-3-phosphate-lyase
R02731 17 D-Fructose-2,6-bisphosphate 2-phosphohydrolase
R02736 17 beta-D-Glucose-6-phosphate:NADP+ 1-oxoreductase
R02739 17 alpha-D-Glucose 6-phosphate ketol-isomerase
R02872 17 Presqualene diphosphate:farnesyl-diphosphate farnesyltransferase
R02874 17 Squalene,hydrogen-donor:oxygen oxidoreductase (2,3-epoxidizing)
R04746 17 (S)-Hydroxyoctanoyl-CoA hydro-lyase
R07324 17 1D-myo-inositol-3-phosphate lyase (isomerizing)
R07378 17
sedoheptulose-7-phosphate:D-glyceraldehyde-3-phosphateglyceronetransferase
R01056 18 D-Ribose-5-phosphate ketol-isomerase
R01185 18 myo-Inositol 1-phosphate phosphahydrolase
R01187 18 1D-myo-Inositol 3-phosphate phosphahydrolase
R01520 18 beta-D-Glucose:NAD+ 1-oxoreductase
R01602 18 alpha-D-Glucose 1-epimerase
R01641 18
Sedoheptulose-7-phosphate:D-glyceraldehyde-3-phosphateglycolaldehyde
transferase
R01787 18 alpha-D-Glucose:NADP+ 1-oxidoreductase
R01843 18 ATP:Sedoheptulose 7-phosphate 1-phosphotransferase
R01845 18 Sedoheptulose 1,7-bisphosphate 1-phosphohydrolase
R02035 18 6-Phospho-D-glucono-1,5-lactone lactonohydrolase
R02568 18 D-Fructose 1-phosphate D-glyceraldehyde-3-phosphate-lyase
R02865 18 ATP:D-hexose 6-phosphotransferase
R03199 18 (S)-2,3-Epoxysqualene mutase (cyclizing, lanosterol-forming)
R03333 18 1D-myo-Inositol-1,2-cyclic-phosphate 2-inositolphosphohydrolase
R03776 18 trans-Oct-2-enoyl-CoA reductase
R07246 18
sedoheptulose-7-phosphate:D-glyceraldehyde-3-phosphateglycolaldehydetransferase
R01036 19 Glycerol:NAD+ oxidoreductase
R01051 19 ATP:D-ribose 5-phosphotransferase
R01057 19 D-Ribose 1,5-phosphomutase
R01184 19 myo-Inositol:oxygen oxidoreductase
R01528 19 6-Phospho-D-gluconate:NADP+ 2-oxidoreductase (decarboxylating)
R01752 19 D-Glyceraldehyde:NAD+ oxidoreductase
R03690 19
R03778 19 Octanoyl-CoA:acetyl-CoA C-acyltransferase
R05640 19 Lanosterol,NADPH:oxygen oxidoreductase (14-methyl cleaving)
R07343 19 myo-inositol-phosphate phosphohydrolase
R00847 20 ATP:glycerol 3-phosphotransferase
R01388 20 D-Glycerate:NADP+ 2-oxidoreductase
R02299 20 alpha-D-Ribose 1-phosphate 1,6-phosphomutase
R03331 20 sn-Glycero-3-phospho-1-inositol inositolphosphohydrolase
R04669 20
R04743 20 (S)-Hydroxydecanoyl-CoA:NAD+ oxidoreductase
R05639 20 4,4-dimethyl-5a-cholesta-8,24-dien-3b-ol:NADP+ D14-oxidoreductase
R01394 21 Hydroxypyruvate ketol-isomerase
R04744 21 (S)-Hydroxydecanoyl-CoA hydro-lyase
R04804 21 delta8,24-Cholestadien-3beta-ol delta7-delta8-isomerase
R04753 22 trans-Dec-2-enoyl-CoA reductase
R04742 23 Decanoyl-CoA:acetyl-CoA C-acyltransferase
R04741 24 (S)-3-Hydroxydodecanoyl-CoA:NAD+ oxidoreductase
R04170 25 (S)-3-Hydroxydodecanoyl-CoA hydro-lyase
R03856 26 trans-Dodec-2-enoyl-CoA reductase
R04100 26 3-cis-Dodecenoyl-CoA delta3-cis-delta2-trans-isomerase
R03858 27 Lauroyl-CoA:acetyl-CoA C-acyltransferase
R04739 28 (S)-3-Hydroxytetradecanoyl-CoA:NAD+ oxidoreductase
R04740 29 (S)-3-Hydroxytetradecanoyl-CoA hydro-lyase
R03989 30 trans-Tetradec-2-enoyl-CoA reductase
R03991 31 myristoyl-CoA:acetylCoA C-myristoyltransferase
R04737 32 (S)-3-Hydroxyhexadecanoyl-CoA:NAD+ oxidoreductase
R04738 33 (S)-3-Hydroxyhexadecanoyl-CoA hydro-lyase
R01278 34 trans-Hexadec-2-enoyl-CoA reductase
R01274 35 Palmitoyl-CoA hydrolase
