# Supplementary material for: Local and global modes of drug action in biochemical networks
Source: BMC Chem Biol. 2009 Apr 7;9:4. doi: 10.1186/1472-6769-9-4 (PMC2670818; doi:10.1186/1472-6769-9-4)
Supplement: Additional File 3 — Full set of metabolic drug scopes. This archive contains the full set of metabolic drug scopes for 276 drugs from the DrugBank database and four metabolic networks. Individual files in the archive are named according to the following nomenclature: DrugBank accession number of the drug, followed by "_hsa" for human or "_ref" for reference network, followed by "_i" for irreversible or "_r" for reversible network. [file 1472-6769-9-4-S3.zip › aprd00084_ref_i.txt]

  Expansion curve

seeds: Oxygen H2O Procollagen L-proline 2-Oxoglutarate Procollagen
trans-4-hydroxy-L-proline Succinate CO2 Procollagen 5-hydroxy-L-lysine
not identified: C02188


      compounds:

ID generation name

C00001 1 H2O
C00007 1 Oxygen
C00011 1 CO2
C00026 1 2-Oxoglutarate
C00042 1 Succinate
C01078 1 Procollagen L-proline
C01211 1 Procollagen 5-hydroxy-L-lysine
C04398 1 Procollagen trans-4-hydroxy-L-proline
C00009 2 Orthophosphate
C00027 2 H2O2
C00080 2 H+
C00122 2 Fumarate
C00232 2 Succinate semialdehyde
C01353 2 Carbonic acid
C04397 2 Procollagen trans-3-hydroxy-L-proline
C05359 2 e-
C00013 3 Pyrophosphate
C00058 3 Formate
C00149 3 (S)-Malate
C00237 3 CO
C00282 3 Hydrogen
C00311 3 Isocitrate
C00433 3 2,5-Dioxopentanoate
C00704 3 O2.-
C00989 3 4-Hydroxybutanoic acid
C01384 3 Maleic acid
C05379 3 Oxalosuccinate
C06701 3 Phosphonate
C00022 4 Pyruvate
C00036 4 Oxaloacetate
C00048 4 Glyoxylate
C00158 4 Citrate
C00417 4 cis-Aconitate
C00497 4 (R)-Malate
C00536 4 Triphosphate
C00679 4 5-Dehydro-4-deoxy-D-glucarate
C00684 4 2-Dehydro-3-deoxy-L-arabinonate
C02170 4 Methylmalonate
C02405 4 Formyl phosphate
C00033 5 Acetate
C00074 5 Phosphoenolpyruvate
C00084 5 Acetaldehyde
C00160 5 Glycolate
C00186 5 (S)-Lactate
C00209 5 Oxalate
C00227 5 Acetyl phosphate
C00256 5 (R)-Lactate
C00266 5 Glycolaldehyde
C00288 5 HCO3-
C00490 5 Itaconate
C00545 5 L-Arabinonate
C00818 5 D-Glucarate
C00879 5 D-Galactarate
C00898 5 (R,R)-Tartaric acid
C00900 5 2-Acetolactate
C01127 5 4-Hydroxy-2-oxoglutarate
C01146 5 2-Hydroxy-3-oxopropanoate
C01251 5 2-Hydroxybutane-1,2,4-tricarboxylate
C01990 5 3-Oxalomalate
C02107 5 (S,S)-Tartaric acid
C02341 5 trans-Aconitate
C02612 5 (R)-2-Methylmalate
C03217 5 2-Hydroxy-3-oxoadipate
C03981 5 2-Hydroxyethylenedicarboxylate
C04593 5 (2S,3R)-3-Hydroxybutane-1,2,3-tricarboxylate
C05946 5 D-4-Hydroxy-2-oxoglutarate
C06010 5 (S)-2-Acetolactate
C06033 5 Parapyruvate
C00109 6 2-Oxobutanoate
C00163 6 Propanoate
C00164 6 Acetoacetate
C00222 6 3-Oxopropanoate
C00258 6 D-Glycerate
C00333 6 D-Galacturonate
C00349 6 2-Methyl-3-oxopropanoate
C00383 6 Malonate
C00469 6 Ethanol
C00552 6 meso-Tartaric acid
C00631 6 2-Phospho-D-glycerate
C00711 6 Malate
C00810 6 (R)-Acetoin
C00815 6 Citramalate
C00937 6 (R)-Lactaldehyde
C01114 6 L-Arabinono-1,4-lactone
C01380 6 Ethylene glycol
C02132 6 Acetylpyruvate
C02225 6 2-Methylcitrate
C02226 6 2-Methylmaleate
C02614 6 (S)-2-Methylmalate
C02630 6 2-Hydroxyglutarate
C02657 6 6-Methylsalicylate
C02670 6 D-Glucuronolactone
C02752 6 Triacetate lactone
C02798 6 3-Phosphonopyruvate
C03248 6 Acetylenedicarboxylate
C03459 6 2-Hydroxy-3-oxosuccinate
C03600 6 Carboxymethyloxysuccinate
C03826 6 2-Dehydro-3-deoxy-D-xylonate
C03921 6 2-Dehydro-3-deoxy-D-glucarate
C04002 6 But-1-ene-1,2,4-tricarboxylate
C04039 6 2,3-Dihydroxy-3-methylbutanoate
C04181 6 3-Hydroxy-3-methyl-2-oxobutanoic acid
C04272 6 (R)-2,3-Dihydroxy-3-methylbutanoate
C05405 6 L-Arabinono-1,5-lactone
C05406 6 (4S)-5-Hydroxy-2,4-dioxopentanoate
C06035 6 4-Methylene-2-oxoglutarate
C00141 7 3-Methyl-2-oxobutanoic acid
C00168 7 Hydroxypyruvate
C00191 7 D-Glucuronate
C00197 7 3-Phospho-D-glycerate
C00207 7 Acetone
C00259 7 L-Arabinose
C00418 7 (R)-Mevalonate
C00502 7 D-Xylonate
C00546 7 Methylglyoxal
C00558 7 D-Tagaturonate
C00577 7 D-Glyceraldehyde
C00741 7 Diacetyl
C00804 7 Propynoate
C00878 7 D-Arabinonate
C00975 7 Dihydroxyfumarate
C01013 7 3-Hydroxypropanoate
C01040 7 L-Gulono-1,4-lactone
C01089 7 (R)-3-Hydroxybutanoate
C01159 7 2,3-Bisphospho-D-glycerate
C01188 7 3-Hydroxy-2-methylpropanoate
C01467 7 3-Cresol
C01732 7 Mesaconate
C01757 7 Triacetate
C01769 7 (S)-Acetoin
C02488 7 (R)-2-Ethylmalate
C02876 7 Propanoyl phosphate
C02912 7 (R)-Propane-1,2-diol
C03044 7 (R,R)-Butane-2,3-diol
C03167 7 Phosphonoacetaldehyde
C03548 7 trans-2,3-Epoxysuccinate
C03761 7 3-Hydroxy-3-methylglutarate
C04225 7 (Z)-But-2-ene-1,2,3-tricarboxylate
C05662 7 Homoisocitrate
C06030 7 Methyloxaloacetate
C06031 7 D-threo-3-Methylmalate
C06032 7 D-erythro-3-Methylmalate
C06159 7 2-Dehydro-3-deoxy-D-fuconate
C06430 7 D-Galacturonolactone
C00116 8 Glycerol
C00118 8 (2R)-2-Hydroxy-3-(phosphonooxy)-propanal
C00236 8 3-Phospho-D-glyceroyl phosphate
C00322 8 2-Oxoadipate
C00424 8 (S)-Lactaldehyde
C00466 8 Acetoin
C00508 8 L-Ribulose
C00532 8 L-Arabitol
C00652 8 D-Arabinono-1,4-lactone
C00772 8 Mevaldate
C00800 8 L-Gulonate
C00817 8 D-Altronate
C00905 8 D-Fructuronate
C01088 8 (R)-3,3-Dimethylmalate
C01107 8 (R)-5-Phosphomevalonate
C01195 8 1-Phospho-alpha-D-glucuronate
C01680 8 D-Fuconate
C01845 8 Propan-2-ol
C02266 8 D-Xylonolactone
C02504 8 (2S)-2-Isopropylmalate
C02753 8 D-Xylono-1,4-lactone
C02923 8 2,3-Dihydroxytoluene
C03046 8 (S,S)-Butane-2,3-diol
C03232 8 3-Phosphonooxypyruvate
C03289 8 L-xylo-Hexulonolactone
C03387 8 D-Glucurono-6,2-lactone
C03906 8 beta-L-Arabinose 1-phosphate
C04546 8 (R)-3-((R)-3-Hydroxybutanoyloxy)butanoate
C05235 8 Hydroxyacetone
C05385 8 D-Glucuronate 1-phosphate
C05533 8 Oxaloglutarate
C05999 8 Lactaldehyde
C06029 8 L-threo-3-Methylmalate
C06189 8 Cyclic 2,3-bisphospho-D-glycerate
C06455 8 Hydroxymethylphosphonate
C11205 8 Hexadimethrine bromide
C15499 8 Pentane-2,4-dione
C00072 9 Ascorbate
C00093 9 sn-Glycerol 3-phosphate
C00111 9 Glycerone phosphate
C00181 9 D-Xylose
C00184 9 Glycerone
C00204 9 2-Dehydro-3-deoxy-D-gluconate
C00216 9 D-Arabinose
C00246 9 Butanoic acid
C00312 9 L-Xylulose
C00514 9 D-Mannonate
C00583 9 Propane-1,2-diol
C00597 9 3-Phosphoglycerate
C00618 9 3-Dehydro-L-gulonate
C00623 9 Glycerol 1-phosphate
C00673 9 2-Deoxy-D-ribose 5-phosphate
C00969 9 3-Hydroxypropanal
C01053 9 (R)-4-Dehydropantoate
C01101 9 L-Ribulose 5-phosphate
C01143 9 (R)-5-Diphosphomevalonate
C01468 9 4-Cresol
C01989 9 3-Ethylmalate
C02214 9 (E)-Glutaconate
C02360 9 2-Hydroxyadipate
C02527 9 Butanoylphosphate
C02631 9 2-Isopropylmaleate
C02917 9 (S)-Propane-1,2-diol
C02979 9 Glycerol 2-phosphate
C03979 9 2-Dehydro-3-deoxy-L-rhamnonate
C04442 9 2-Dehydro-3-deoxy-6-phospho-D-gluconate
C06210 9 2-Hydroxy-6-keto-2,4-heptadienoate
C06316 9 D-erythro-Ascorbate
C11437 9 1-Deoxy-D-xylulose 5-phosphate
C00129 10 Isopentenyl diphosphate
C00231 10 D-Xylulose 5-phosphate
C00257 10 D-Gluconic acid
C00309 10 D-Ribulose
C00310 10 D-Xylulose
C00354 10 D-Fructose 1,6-bisphosphate
C00379 10 Xylitol
C00425 10 Dehydroascorbate
C00479 10 Propanal
C00522 10 (R)-Pantoate
C00596 10 2-Hydroxy-2,4-pentadienoate
C00642 10 4-Hydroxyphenylacetate
C00672 10 2-Deoxy-D-ribose 1-phosphate
C01041 10 Monodehydroascorbate
C01094 10 D-Fructose 1-phosphate
C01112 10 D-Arabinose 5-phosphate
C01131 10 L-Rhamnulose 1-phosphate
C01187 10 3-Deoxy-D-manno-octulosonate
C01508 10 L-Lyxose
C01620 10 Threonate
C01771 10 2-Butenoate
C01801 10 Deoxyribose
C01934 10 L-Rhamnonate
C02024 10 D-Mannuronate
C02457 10 Propane-1,3-diol
C03291 10 L-Xylulose 5-phosphate
C03785 10 D-Tagatose 1,6-bisphosphate
C03947 10 Glycerol 1,2-cyclic phosphate
C04349 10 (4S)-4,6-Dihydroxy-2,5-dioxohexanoate
C04411 10 (2R,3S)-3-Isopropylmalate
C04456 10 6-Phospho-5-dehydro-2-deoxy-D-gluconate
C04471 10 (4S,5S)-4,5-Dihydroxy-2,6-dioxohexanoate
C04575 10 (4R,5S)-4,5,6-Trihydroxy-2,3-dioxohexanoate
C05378 10 beta-D-Fructose 1,6-bisphosphate
C05422 10 L-Dehydroascorbate
C06441 10 L-Xylulose 1-phosphate
C11434 10 2-C-Methyl-D-erythritol 4-phosphate
C14899 10 3-Dehydro-L-gulonate 6-phosphate
C00085 11 D-Fructose 6-phosphate
C00121 11 D-Ribose
C00199 11 D-Ribulose 5-phosphate
C00235 11 Dimethylallyl diphosphate
C00345 11 6-Phospho-D-gluconate
C00474 11 Ribitol
C00476 11 D-Lyxose
C00544 11 Homogentisate
C00629 11 2-Dehydro-D-gluconate
C00966 11 2-Dehydropantoate
C01062 11 5-Dehydro-D-gluconate
C01097 11 D-Tagatose 6-phosphate
C01161 11 3,4-Dihydroxyphenylacetate
C01394 11 Xylose
C01904 11 D-Arabitol
C02895 11 Xylitol 5-phosphate
C02948 11 4-Hydroxyhexan-3-one
C02991 11 L-Rhamnono-1,4-lactone
C03064 11 3-Dehydro-L-threonate
C03589 11 4-Hydroxy-2-oxopentanoate
C03932 11 5-Dehydro-2-deoxy-D-gluconate
C04053 11 5-Dehydro-4-deoxy-D-glucuronate
C04236 11 (2S)-2-Isopropyl-3-oxosuccinate
C04478 11 3-Deoxy-D-manno-octulosonate 8-phosphate
C04479 11 2-Hydroxy-6-oxonona-2,4-diene-1,9-dioate
C05345 11 beta-D-Fructose 6-phosphate
C05411 11 L-Xylonate
C05412 11 L-Lyxonate
C05979 11 Propane-1-ol
C06001 11 (S)-3-Hydroxyisobutyrate
C00067 12 Formaldehyde
C00092 12 D-Glucose 6-phosphate
C00095 12 D-Fructose
C00117 12 D-Ribose 5-phosphate
C00233 12 4-Methyl-2-oxopentanoate
C00275 12 D-Mannose 6-phosphate
C00279 12 D-Erythrose 4-phosphate
C00341 12 Geranyl diphosphate
C00644 12 D-Mannitol 1-phosphate
C00665 12 beta-D-Fructose 2,6-bisphosphate
C00668 12 alpha-D-Glucose 6-phosphate
C00770 12 L-Idonate
C00795 12 D-Tagatose
C01036 12 4-Maleylacetoacetate
C01068 12 D-Ribitol 5-phosphate
C01096 12 Sorbitol 6-phosphate
C01113 12 D-Galactose 6-phosphate
C01172 12 beta-D-Glucose 6-phosphate
C01182 12 D-Ribulose 1,5-bisphosphate
C01218 12 6-Phospho-2-dehydro-D-gluconate
C01236 12 D-Glucono-1,5-lactone 6-phosphate
C01390 12 Prenol
C01685 12 D-Ribonate
C02336 12 beta-D-Fructose
C02431 12 L-Rhamnofuranose
C02569 12 Neryl diphosphate
C02780 12 2,5-Didehydro-D-gluconate
C04043 12 3,4-Dihydroxyphenylacetaldehyde
C04642 12 2-Hydroxy-5-carboxymethylmuconate semialdehyde
C04733 12 4-(4-Deoxy-beta-D-gluc-4-enuronosyl)-D-galacturonate
C05585 12 Gentisate aldehyde
C05593 12 3-Hydroxyphenylacetate
C06002 12 (S)-Methylmalonate semialdehyde
C06019 12 D-arabino-3-Hexulose 6-phosphate
C06311 12 Galactitol 1-phosphate
C06440 12 2-Dehydro-D-glucono-1,5-lactone
C11811 12 1-Hydroxy-2-methyl-2-butenyl 4-diphosphate
C15556 12 3,4-Dihydroxy-2-butanone 4-phosphate
C00031 13 D-Glucose
C00103 13 D-Glucose 1-phosphate
C00132 13 Methanol
C00159 13 D-Mannose
C00221 13 beta-D-Glucose
C00267 13 alpha-D-Glucose
C00281 13 Sedoheptulose 7-phosphate
C00392 13 Mannitol
C00447 13 Sedoheptulose 1,7-bisphosphate
C00448 13 trans,trans-Farnesyl diphosphate
C00507 13 L-Rhamnose
C00521 13 (-)-Limonene
C00620 13 alpha-D-Ribose 1-phosphate
C00628 13 2,5-Dihydroxybenzoate
C00636 13 D-Mannose 1-phosphate
C00663 13 beta-D-Glucose 1-phosphate
C00794 13 D-Sorbitol
C00988 13 2-Phosphoglycolate
C01061 13 4-Fumarylacetoacetate
C01151 13 D-Ribose 1,5-bisphosphate
C01177 13 Inositol 1-phosphate
C01697 13 Galactitol
C02344 13 (-)-endo-Fenchol
C02462 13 Sabinene hydrate
C02591 13 Sucrose 6-phosphate
C02888 13 Sorbose 1-phosphate
C03190 13 (+)-Bornyl-diphosphate
C03267 13 beta-D-Fructose 2-phosphate
C03393 13 4-Phospho-D-erythronate
C03394 13 Erythrulose 1-phosphate
C04006 13 1D-myo-Inositol 3-phosphate
C04186 13 5-Carboxymethyl-2-hydroxymuconate
C04359 13 1-Deoxy-D-altro-heptulose 7-phosphate
C04691 13 2-Dehydro-3-deoxy-D-arabino-heptonate 7-phosphate
C05382 13 D-Sedoheptulose 7-phosphate
C06074 13 Myrcene
C06075 13 Terpinolene
C06076 13 Comphene
C06077 13 Pinene
C06099 13 (+)-Limonene
C06307 13 (-)-beta-Pinene
C06308 13 (-)-alpha-Pinene
C06312 13 L-Tagatose 6-phosphate
C00089 14 Sucrose
C00119 14 5-Phospho-alpha-D-ribose 1-diphosphate
C00124 14 D-Galactose
C00137 14 myo-Inositol
C00185 14 Cellobiose
C00198 14 D-Glucono-1,5-lactone
C00208 14 Maltose
C00247 14 L-Sorbose
C00353 14 Geranylgeranyl diphosphate
C00530 14 p-Benzenediol
C00660 14 D-Glucose 1,6-bisphosphate
C00689 14 alpha,alpha'-Trehalose 6-phosphate
C00751 14 Squalene
C00861 14 L-Rhamnulose
C00944 14 3-Dehydroquinate
C00964 14 (-)-trans-Carveol
C01083 14 alpha,alpha-Trehalose
C01123 14 (-)-trans-Isopiperitenol
C01225 14 sn-glycero-3-Phospho-1-inositol
C01231 14 alpha-D-Glucose 1,6-bisphosphate
C01328 14 HO-
C01841 14 Pentalenene
C01860 14 Trichodiene
C02004 14 Aristolochene
C02048 14 Laminaribiose
C02076 14 Sedoheptulose
C02167 14 Maleylpyruvate
C02452 14 Perillyl alcohol
C02655 14 6-Acetyl-D-glucose
C02779 14 2-Dehydro-D-glucose
C02995 14 Maltose 6'-phosphate
C03107 14 D-Glucono-1,4-lactone
C03115 14 Farnesyl triphosphate
C03428 14 Presqualene diphosphate
C03716 14 Oxaloacetate 4-methyl ester
C03736 14 alpha-D-Ribose 5-phosphate
C04052 14 5-Carboxy-2-oxohept-3-enedioate
C04299 14 D-myo-Inositol 1,2-cyclic phosphate
C04534 14 6-Phospho-beta-D-glucosyl-(1,4)-D-glucose
C05396 14 Lactose 6-phosphate
C06054 14 2-Oxo-3-hydroxy-4-phosphobutanoate
C06111 14 Nerolidyl diphosphate
C06394 14 (+)-delta-Cadinene
C07271 14 Limonene-1,2-epoxide
C07350 14 3-Methyl-1-(2,4,6-trihydroxyphenyl)butan-1-one
C07836 14 D-glycero-D-manno-Heptose 7-phosphate
C11356 14 trans,trans,cis-Geranylgeranyl diphosphate
C11409 14 (+)-trans-Carveol
C12142 14 Vetispiradiene
C15548 14 2-alpha-D-Glucosyl-D-glucose
C00156 15 4-Hydroxybenzoate
C00243 15 Lactose
C00273 15 5-Dehydro-D-fructose
C00296 15 Quinate
C00446 15 alpha-D-Galactose 1-phosphate
C00472 15 p-Benzoquinone
C00691 15 2,4,6/3,5-Pentahydroxycyclohexanone
C00880 15 D-Galactonate
C01054 15 (S)-2,3-Epoxysqualene
C01093 15 Cellobiono-1,5-lactone
C01235 15 1-alpha-D-Galactosyl-myo-inositol
C01414 15 Casbene
C01507 15 L-Iditol
C01742 15 Palatinose
C01767 15 (-)-Carvone
C02130 15 Acetyl-maltose
C02143 15 D-threo-Aldose
C02485 15 (-)-Isopiperitenone
C02514 15 3-Fumarylpyruvate
C02576 15 Perillyl aldehyde
C02637 15 3-Dehydroshikimate
C02669 15 D-Galactono-1,5-lactone
C02814 15 Benzene-1,2,4-triol
C02964 15 D-Glucosyl-D-mannose
C03063 15 2-Oxohept-3-enedioate
C03269 15 D-galacto-Hexodialdose
C03383 15 D-Galactono-1,4-lactone
C03427 15 Prephytoene diphosphate
C03661 15 1F-beta-D-Fructosylsucrose
C04574 15 di-trans,poly-cis-Undecaprenyl diphosphate
C05399 15 Melibiitol
C05400 15 Epimelibiose
C05401 15 3-beta-D-Galactosyl-sn-glycerol
C05427 15 Phytyl diphosphate
C05600 15 2-Hydroxyhepta-2,4-dienedioate
C06083 15 Tetrahymanol
C06084 15 Hopanoid
C06089 15 ent-Copalyl diphosphate
C06222 15 Sedoheptulose 1-phosphate
C06309 15 Diplopterol
C06310 15 Diploptene
C06603 15 cis,trans-4-Hydroxymuconic semialdehyde
C07276 15 Limonene-1,2-diol
C11383 15 (+)-(S)-Carvone
C11472 15 D-glycero-D-manno-Heptose 1,7-bisphosphate
C11893 15 Cembrene
C11894 15 Taxa-4(5),11(12)-diene
C11901 15 Copalyl diphosphate
C11902 15 syn-Copalyl diphosphate
C15483 15 D-Galactonolactone
C15585 15 myo-Inositol phosphate
C00230 16 3,4-Dihydroxybenzoate
C00251 16 Chorismate
C00492 16 Raffinose
C00493 16 Shikimate
C00633 16 4-Hydroxybenzaldehyde
C01216 16 2-Dehydro-3-deoxy-D-galactonate
C01582 16 Galactose
C01724 16 Lanosterol
C01902 16 Cycloartenol
C02222 16 2-Maleylacetate
C03676 16 3-Hydroxy-cis,cis-muconate
C04287 16 3,5/4-Trihydroxycyclohexa-1,2-dione
C04509 16 di-trans,poly-cis-Decaprenyl diphosphate
C05413 16 Phytoene
C05421 16 cis-Phytoene
C05601 16 4-Hydroxy-2-oxo-heptanedioate
C06085 16 Triterpenoid
C06086 16 Pimaradiene
C06090 16 ent-Kaurene
C06201 16 2,4-Dihydroxyhept-2-enedioate
C06891 16 D-2,3-Diketo 4-deoxy-epi-inositol
C07103 16 2-Hydroxy-1,4-benzoquinone
C07838 16 D-glycero-D-manno-Heptose 1-phosphate
C08615 16 alpha-Amyrin
C08616 16 beta-Amyrin
C08628 16 Lupeol
C10906 16 D-Fructose
C11412 16 (1R,4S)-Iso-dihydrocarvone
C11877 16 (+)-Sandaracopimaradiene
C11878 16 (-)-Abietadiene
C11879 16 Levopimaradiene
C11880 16 Neoabietadiene
C11881 16 Palustradiene
C11891 16 Aphidicol-16-ene
C11892 16 Aphidicol-15-ene
C11924 16 Perillic acid
C11937 16 (1S,4R)-1-Hydroxy-2-oxolimonene
C13635 16 4-Hydroxyphenacyl alcohol
C00090 17 Catechol
C00254 17 Prephenate
C00805 17 Salicylate
C00846 17 3-Oxoadipate
C00885 17 Isochorismate
C01163 17 3-Carboxy-cis,cis-muconate
C01286 17 2-Dehydro-3-deoxy-D-galactonate 6-phosphate
C01613 17 Stachyose
C02652 17 5-Dehydroshikimate
C03175 17 Shikimate 3-phosphate
C03198 17 (S)-4-Hydroxymandelate
C03223 17 3,4-Dihydroxyphthalate
C03590 17 4-Hydroxyphenylglyoxylate
C03971 17 1F-alpha-D-Galactosylraffinose
C04484 17 4-Carboxy-2-hydroxymuconate semialdehyde
C05108 17 14-Demethyllanosterol
C05109 17 24,25-Dihydrolanosterol
C05402 17 Melibiose
C05414 17 Phytofluene
C05437 17 Zymosterol
C06892 17 2-Deoxy-5-keto-D-gluconic acid
C08980 17 Soyasapogenol B
C11405 17 (3R)-3-Isopropenyl-6-oxoheptanoate
C11415 17 (1S,4S)-Dihydrocarvone
C11455 17 4,4-Dimethyl-5alpha-cholesta-8,14,24-trien-3beta-ol
C11505 17 Propene
C11872 17 Kaur-16-en-18-ol
C00166 18 Phenylpyruvate
C00180 18 Benzoate
C00682 18 2-Hydroxymuconate semialdehyde
C01179 18 3-(4-Hydroxyphenyl)pyruvate
C01269 18 5-O-(1-Carboxyvinyl)-3-phosphoshikimate
C01278 18 2-Carboxy-2,5-dihydro-5-oxofuran-2-acetate
C01405 18 Aspirin
C02351 18 1,2-Benzoquinone
C02480 18 cis,cis-Muconate
C03861 18 Dibenzo[1,4]dioxin-2,3-dione
C04171 18 2,3-Dihydro-2,3-dihydroxybenzoate
C04221 18 trans-1,2-Dihydrobenzene-1,2-diol
C04324 18 4-Carboxy-2-hydroxy-cis,cis-muconate
C04553 18 3-Carboxy-2,5-dihydro-5-oxofuran-2-acetate
C04634 18 1,6-Dihydroxycyclohexa-2,4-diene-1-carboxylate
C05110 18 4alpha-Methylcholesta-8-en-3beta-ol
C05343 18 (R)-4-Hydroxymandelate
C05375 18 2-Hydroxy-2-hydropyrone-4,6-dicarboxylate
C05404 18 D-Gal alpha 1->6D-Gal alpha 1->6D-Glucose
C05430 18 zeta-Carotene
C05439 18 5alpha-Cholesta-7,24-dien-3beta-ol
C05817 18 2-Succinyl-6-hydroxy-2,4-cyclohexadiene-1-carboxylate
C05854 18 4-Carboxy-2-oxo-4-pentanoate
C06893 18 2-Deoxy-5-keto-D-gluconic acid 6-phosphate
C11506 18 (R)-1,2-Epoxypropane
C11507 18 (S)-1,2-Epoxypropane
C11873 18 Kaur-16-en-18-al
C15508 18 1,2-Epoxypropane
C00196 19 2,3-Dihydroxybenzoate
C00601 19 Phenylacetaldehyde
C01189 19 5alpha-Cholest-7-en-3beta-ol
C02501 19 2-Hydroxymuconate
C02730 19 2-Succinylbenzoate
C02763 19 enol-Phenylpyruvate
C03586 19 2-Oxo-2,3-dihydrofuran-5-acetate
C03671 19 2-Pyrone-4,6-dicarboxylate
C03672 19 3-(4-Hydroxyphenyl)lactate
C03765 19 4-Hydroxyphenylacetaldehyde
C03845 19 5alpha-Cholest-8-en-3beta-ol
C03964 19 (R)-3-(4-Hydroxyphenyl)lactate
C04105 19 2,5-Dihydro-5-oxofuran-2-acetate
C04115 19 4-Carboxy-4-hydroxy-2-oxoadipate
C04184 19 4-Hydroxy-4-methyl-2-oxoglutarate
C04480 19 3-Carboxy-2-hydroxymuconate semialdehyde
C05111 19 Methostenol
C05350 19 2-Hydroxy-3-(4-hydroxyphenyl)propenoate
C05431 19 Neurosporene
C05607 19 Phenyllactate
C05852 19 2-Hydroxyphenylacetate
C06321 19 1,6-Dihydroxy-cis-2,4-cyclohexadiene-1-carboxylic acid
C11527 19 4-Hydroxymandelate
C11874 19 Kaur-16-en-18-oic acid
C12456 19 3-Dimethylallyl-4-hydroxyphenylpyruvate
C14610 19 (S)-5-Oxo-2,5-dihydrofuran-2-acetate
C01164 20 Cholesta-5,7-dien-3beta-ol
C03453 20 (Z)-5-Oxohex-2-enedioate
C03666 20 2-Carboxy-cis,cis-muconate
C04451 20 4-Carboxy-2-hydroxyhexa-2,4-dienedioate
C05853 20 Phenylethyl alcohol
C06044 20 4-Hydroxyphenylethanol
C07086 20 Phenylacetic acid
C11875 20 ent-7alpha-Hydroxykaur-16-en-19-oic acid
C12457 20 3-Dimethylallyl-4-hydroxymandelic acid
C12459 20 3-Dimethylallyl-4-hydroxybenzaldehyde
C14146 20 alpha-Zeacarotene
C14448 20 Glyoxal
C00187 21 Cholesterol
C01108 21 1,2,3-Trihydroxybenzene
C05364 21 4-Carboxy-2-oxo-3-hexenedioate
C05443 21 Vitamin D3
C06046 21 Salidroside
C06093 21 Gibberellin A12 aldehyde
C08586 21 delta-Carotene
C11876 21 6beta,7beta-Dihydroxykaurenoic acid
C12458 21 3-Dimethylallyl-4-hydroxybenzoate
C00599 22 Cholest-4-en-3-one
C01424 22 Gallate
C01751 22 Resorcinol
C03594 22 7alpha-Hydroxycholesterol
C03855 22 Cholesteryl-beta-D-glucoside
C05418 22 Cholesterol-5beta,6beta-epoxide
C05419 22 Cholesterol-5alpha,6beta-epoxide
C05433 22 alpha-Carotene
C05500 22 20alpha-Hydroxycholesterol
C05502 22 22beta-Hydroxycholesterol
C11857 22 Gibberellin A12
C13550 22 24-Hydroxycholesterol
C01572 23 Digallate
C03091 23 5beta-Cholestan-3-one
C03238 23 5alpha-Cholestan-3-one
C05425 23 3beta,5alpha,6beta-Cholestanetriol
C05455 23 7alpha-Hydroxycholest-4-en-3-one
C05499 23 17alpha,20alpha-Dihydroxycholesterol
C05501 23 20alpha,22beta-Dihydroxycholesterol
C05616 23 3-O-Methylgallate
C08601 23 Lutein
C11860 23 Gibberellin A15 open lactone
C15518 23 (24S)-Cholest-5-ene-3beta,7alpha,24-triol
C02373 24 4-Methylpentanal
C05138 24 17alpha-Hydroxypregnenolone
C05451 24 7alpha-Hydroxy-5beta-cholestan-3-one
C05457 24 7alpha,12alpha-Dihydroxycholest-4-en-3-one
C11861 24 Gibberellin A24
C01176 25 17alpha-Hydroxyprogesterone
C01227 25 3beta-Hydroxyandrost-5-en-17-one
C04529 25 (3S,4S)-3-Hydroxytetradecane-1,3,4-tricarboxylate
C04655 25 (2S,3S)-2-Hydroxytridecane-1,2,3-tricarboxylate
C05452 25 3alpha,7alpha-Dihydroxy-5beta-cholestane
C05453 25 7alpha,12alpha-Dihydroxy-5beta-cholestan-3-one
C05487 25 17alpha,21-Dihydroxypregnenolone
C11862 25 Gibberellin A36
C00280 26 Androst-4-ene-3,17-dione
C04295 26 Androst-5-ene-3beta,17beta-diol
C04518 26 17alpha,20alpha-Dihydroxypregn-4-en-3-one
C05139 26 16alpha-Hydroxydehydroepiandrosterone
C05444 26 3alpha,7alpha,26-Trihydroxy-5beta-cholestane
C05454 26 3alpha,7alpha,12alpha-Trihydroxy-5beta-cholestane
C05488 26 11-Deoxycortisol
C05489 26 11beta,17alpha,21-Trihydroxypregnenolone
C05497 26 21-Deoxycortisol
C00535 27 Testosterone
C00735 27 Cortisol
C05140 27 16alpha-Hydroxyandrost-4-ene-3,17-dione
C05290 27 19-Hydroxyandrost-4-ene-3,17-dione
C05445 27 3alpha,7alpha-Dihydroxy-5beta-cholestan-26-al
C05446 27 3alpha,7alpha,12alpha,26-Tetrahydroxy-5beta-cholestane
C00762 28 Cortisone
C01301 28 3alpha,7alpha,12alpha-Trihydroxy-5beta-cholestan-26-al
C02821 28 Cortisol 21-acetate
C04554 28 3alpha,7alpha-Dihydroxy-5beta-cholestanate
C05294 28 19-Hydroxytestosterone
C05297 28 19-Oxoandrost-4-ene-3,17-dione
C05471 28 11beta,17alpha,21-Trihydroxy-5beta-pregnane-3,20-dione
C00468 29 Estrone
C03588 29 4,5alpha-Dihydrocortisone
C04722 29 3alpha,7alpha,12alpha-Trihydroxy-5beta-cholestanoate
C05295 29 19-Oxotestosterone
C05469 29 17alpha,21-Dihydroxy-5beta-pregnane-3,11,20-trione
C05472 29 Urocortisol
C00951 30 Estradiol-17beta
C02537 30 Estradiol-17alpha
C05298 30 2-Hydroxyestrone
C05300 30 16alpha-Hydroxyestrone
C05470 30 Urocortisone
C05482 30 Cortol
C05141 31 Estriol
C05301 31 2-Hydroxyestradiol-17beta
C05481 31 Cortolone
C00249 33 Hexadecanoic acid
C00517 33 Hexadecanal
C00823 34 1-Hexadecanol
C01948 34 Pentadecanal
C02788 34 2-trans-Hexadecenal


      reactions:

ID generation name

R00002 2 Reduced ferredoxin:dinitrogen oxidoreductase (ATP-hydrolysing)
R00009 2 hydrogen-peroxide:hydrogen-peroxide oxidoreductase
R00086 2 ATP phosphohydrolase (protein-secreting)
R00090 2 NADH:hydrogen-peroxide oxidoreductase
R00132 2 Carbonic acid hydro-lyase
R00265 2 2-Oxoglutarate:NADP+ 2-oxidoreductase (CoA-succinylating)
R00272 2 2-Oxoglutarate carboxy-lyase
R00402 2 succinate:NAD+ oxidoreductase
R00405 2 Succinate:CoA ligase (ADP-forming)
R03218 2 Procollagen-L-proline,2-oxoglutarate:oxygen
oxidoreductase(3-hydroxylating)
R03219 2 Procollagen-L-proline,2-oxoglutarate:oxygen
oxidoreductase(4-hydroxylating)
R00004 3 Pyrophosphate phosphohydrolase
R00067 3 Reduced ferredoxin:dinitrogen oxidoreductase (ATP-hydrolysing)
R00264 3 2,5-dioxopentanoate:NADP+ 5-oxidoreductase
R00268 3 Oxalosuccinate:NADP+ oxidoreductase (decarboxylating)
R00275 3 Superoxide:superoxide oxidoreductase
R00276 3 Carbon-monoxide:oxygen oxidoreductase
R00407 3 Succinyl-CoA hydrolase
R00519 3 Formate:NAD+ oxidoreductase
R00700 3 Hydrogen:NAD+ oxidoreductase
R00709 3 Isocitrate:NAD+ oxidoreductase (decarboxylating)
R00713 3 Succinate-semialdehyde:NAD+ oxidoreductase
R00833 3 (R)-2-Methyl-3-oxopropanoyl-CoA CoA-carbonylmutase
R01082 3 (S)-Malate hydro-lyase
R01087 3 Maleate cis-trans-isomerase
R01644 3 4-Hydroxybutanoate:NAD+ oxidoreductase
R05746 3 phosphonate:NAD+ oxidoreductase
R07171 3 NADH:oxygen oxidoreductase
R00136 4 ATP:polyphosphate phosphotransferase
R00138 4 Triphosphate phosphohydrolase
R00214 4 (S)-Malate:NADP+ oxidoreductase(oxaloacetate-decarboxylating)
R00342 4 (S)-malate:NAD+ oxidoreductase
R00360 4 (S)-Malate:oxygen oxidoreductase
R00406 4
R00472 4 L-Malate glyoxylate-lyase (CoA-acetylating)
R00479 4 Isocitrate glyoxylate-lyase
R00518 4 ATP:formate phosphotransferase
R01256 4 (S)-Malate:CoA ligase (ADP-forming)
R01324 4 Citrate hydro-lyase
R01899 4 Isocitrate:NADP+ oxidoreductase (decarboxylating)
R01900 4 Isocitrate hydro-lyase
R02278 4 2-Dehydro-3-deoxy-L-arabinonate hydro-lyase
R02279 4 5-Dehydro-4-deoxy-D-glucarate hydro-lyase (decarboxylating)
R02419 4 (R)-Malate hydro-lyase
R02765 4 (R)-2-Methyl-3-oxopropanoyl-CoA 2-epimerase
R03383 4
R00006 5 2-Acetolactate pyruvate-lyase (carboxylating)
R00008 5 Parapyruvate pyruvate-lyase
R00013 5 Glyoxylate carboxy-lyase (dimerizing)
R00200 5 ATP:pyruvate O2-phosphotransferase
R00207 5 Pyruvate:oxygen 2-oxidoreductase (phosphorylating)
R00208 5 Phosphoenolpyruvate phosphohydrolase
R00209 5 Pyruvate:NAD+ 2-oxidoreductase (CoA-acetylating)
R00211 5 Glyoxylate:oxygen oxidoreductase
R00212 5 Acetyl-CoA:formate C-acetyltransferase
R00215 5 (R)-Malate:NAD+ oxidoreductase (decarboxylating)
R00217 5 Oxaloacetate carboxy-lyase
R00224 5 Pyruvate carboxy-lyase
R00226 5 (S)-2-Acetolactate pyruvate-lyase (carboxylating)
R00227 5 Acetyl-CoA hydrolase
R00228 5 acetaldehyde:NAD+ oxidoreductase (CoA-acetylating)
R00229 5 Acetate:CoA ligase (ADP-forming)
R00230 5 Acetyl-CoA:orthophosphate acetyltransferase
R00237 5 (3S)-Citramalyl-CoA pyruvate-lyase
R00238 5 Acetyl-CoA:acetyl-CoA C-acetyltransferase
R00271 5 2-Hydroxybutane-1,2,4-tricarboxylate
2-oxoglutarate-lyase(CoA-acetylating)
R00338 5 Oxaloacetate acetylhydrolase
R00339 5 (R,R)-Tartrate hydro-lyase
R00340 5 (S,S)-Tartrate hydro-lyase
R00341 5 ATP:oxaloacetate carboxy-lyase (transphosphorylating)
R00344 5 Pyruvate:carbon-dioxide ligase (ADP-forming)
R00346 5 Pyrophosphate:oxaloacetate carboxy-lyase (transphosphorylating)
R00351 5 Citrate oxaloacetate-lyase ((pro-3S)-CH2COO- -> acetyl-CoA)
R00352 5 ATP:citrate oxaloacetate-lyase ((pro-3S)-CH2COO-
->acetyl-CoA)(ATP-dephosphorylating)
R00353 5 Malonyl-CoA:pyruvate carboxyltransferase
R00354 5 (3S)-Citryl-CoA oxaloacetate-lyase
R00362 5 Citrate oxaloacetate-lyase ((pro-3S)-CH2COO- -->acetate)
R00363 5 Oxaloacetate keto-enol-isomerase
R00409 5 (2S,3R)-3-Hydroxybutane-1,2,3-tricarboxylate pyruvate-lyase
R00466 5 Glyoxylate:oxygen oxidoreductase
R00468 5 Glyoxylate:NADP+ oxidoreductase (CoA-oxalylating)
R00470 5 4-Hydroxy-2-oxoglutarate glyoxylate-lyase
R00471 5 D-4-Hydroxy-2-oxoglutarate glyoxylate-lyase
R00473 5 (3S)-3-Carboxy-3-hydroxypropanoyl-CoA glyoxylate-lyase
R00474 5 2-Hydroxy-3-oxoadipate glyoxylate-lyase (carboxylating)
R00477 5 3-Oxalomalate glyoxylate-lyase
R00703 5 (S)-Lactate:NAD+ oxidoreductase
R00704 5 (R)-Lactate:NAD+ oxidoreductase
R00717 5 Glycolate:NAD+ oxidoreductase
R00923 5 (S)-2-Methyl-3-oxopropanoyl-CoA carboxy-lyase
R00930 5 (S)-2-Methyl-3-oxopropanoyl-CoA:pyruvate carboxyltransferase
R01322 5 Citrate:CoA ligase (ADP-forming)
R01323 5 Acetyl-CoA:citrate CoA-transferase
R01325 5 Citrate hydro-lyase
R01784 5 2-Dehydro-3-deoxy-L-pentanoate glycolaldehyde
R02243 5 cis-Aconitate carboxy-lyase
R02244 5 trans-Aconitate delta2-delta3-isomerase
R02522 5 L-Arabinonate hydro-lyase
R02752 5 D-Glucarate hydro-lyase
R02754 5 5-Dehydro-4-deoxy-D-glucarate tartronate-semialdehyde-lyase
R02764 5 (S)-Methylmalonyl-CoA hydrolase
R05336 5
R05608 5 D-galactarate hydro-lyase
R07399 5
R00219 6
R00233 6 Malonyl-CoA carboxy-lyase
R00273 6 oxalate:oxygen oxidoreductase
R00315 6 ATP:acetate phosphotransferase
R00317 6 Acetyl phosphate phosphohydrolase
R00319 6 (S)-Lactate:oxygen 2-oxidoreductase(decarboxylating)
R00320 6 Pyrophosphate:acetate phosphotransferase
R00324 6 Acetylpyruvate acetylhydrolase
R00345 6 Orthophosphate:oxaloacetate carboxyl-lyase (phosphorylating)
R00410 6 Succinyl-CoA:3-oxo-acid CoA-transferase
R00475 6 (S)-2-Hydroxy-acid:oxygen 2-oxidoreductase
R00522 6 Oxalate carboxy-lyase
R00658 6 2-Phospho-D-glucerate hydro-lyase
R00661 6 Phosphoenolpyruvate 2,3-phosphonomutase
R00710 6 Acetaldehyde:NAD+ oxidoreductase
R00740 6 3-Oxopropanoate:NADP+ oxidoreductase
(decarboxylating,CoA-acetylating)
R00742 6 Acetyl-CoA:carbon-dioxide ligase (ADP-forming)
R00743 6 Acetyl-CoA:malonate CoA-transferase
R00744 6
R00753 6 (S)-Lactate acetaldehyde-lyase
R00754 6 Ethanol:NAD+ oxidoreductase
R00919 6
R00920 6 Propanoate:CoA ligase (ADP-forming)
R00922 6 2-Methyl-3-oxopropanoate:NAD+ oxidoreductase (CoA-propanoylating)
R00928 6 Acetyl-CoA:propanoate CoA-transferase
R00931 6 2-Methylcitrate oxaloacetate-lyase
R00932 6 2-Hydroxyglutarate glyoxylate-lyase (CoA-propanoylating)
R00934 6
R01333 6 glycolaldehyde:NAD+ oxidoreductase
R01335 6
R01336 6 Carboxymethyloxysuccinate glycolate-lyase
R01358 6 Acetoacetyl-CoA hydrolase
R01359 6 Acetoacetyl-CoA:acetate CoA-transferase
R01447 6 (S)-Lactate:oxaloacetate oxidoreductase
R01449 6 Acetyl-CoA:propanoate CoA-transferase
R01450 6
R01559 6 Succinyl-CoA:oxalate CoA-transferase
R01735 6 (R)-Lactaldehyde:NAD+ 2-oxidoreductase
R01745 6 (R)-Glycerate:NAD+ oxidoreductase
R01751 6 (R,R)-Tartrate carboxy-lyase
R01781 6 Glycol:NAD+ oxidoreductase
R01782 6 2-Dehydro-3-deoxy-D-pentanoate glycoaldehyde-lyase
R01859 6 Propanoyl-CoA:carbon-dioxide ligase (ADP-forming)
R01908 6 Oxalyl-CoA carboxy-lyase
R01975 6 (S)-3-Hydroxybutanoyl-CoA:NAD+ oxidoreductase
R01977 6 (R)-3-Hydroxybutanoyl-CoA:NADP+ oxidoreductase
R01978 6 (S)-3-Hydroxy-3-methylglutaryl-CoA
acetoacetyl-CoA-lyase(CoA-acetylating)
R01981 6 uronate:NAD+ 1-oxidoreductase
R02404 6 Itaconate:CoA ligase (ADP-forming)
R02407 6 Succinyl-CoA:citramalate CoA-transferase
R02491 6 L-Citramalyl-CoA hydro-lyase
R02525 6 L-Arabinono-1,5-lactone lactonohydrolase
R02526 6 L-Arabinono-1,4-lactone lactonohydrolase
R02546 6 (R,R)-Tartrate epimerase
R02947 6 2-Acetolactate carboxy-lyase
R02948 6 (S)-2-Hydroxy-2-methyl-3-oxobutanoate carboxy-lyase
R02955 6 Acetyl-CoA:citramalate CoA-transferase
R02957 6 D-Glucuronolactone:NAD+ oxidoreductase
R03051 6 2,3-Dihydroxy-3-methylbutanoate:NADP+ oxidoreductase (isomerizing)
R03052 6 2-Acetolactate methylmutase
R03153 6 Acetyl-CoA:citramalate CoA-transferase
R03154 6 Succinyl-CoA:citramalate CoA-transferase
R03277 6
R03444 6 2-Hydroxybutane-1,2,4-tricarboxylate hydro-lyase
R03896 6 (R)-2-Methylmalate hydro-lyase
R03995 6
R04177 6 2-Hydroxyethylenedicarboxylate hydro-lyase
R04439 6 (R)-2,3-Dihydroxy-3-methylbutanoate:NADP+
oxidoreductase(isomerizing)
R05071 6 (S)-2-Acetolactate methylmutase
R05078 6
R05337 6
R05373 6 Methylmalonyl-CoA carboxy-lyase
R06180 6
R06510 6
R06987 6 Acetyl-CoA:formate C-acetyltransferase
R07253 6 acyl-CoA:malonyl-CoA C-acyltransferase
(decarboxylating,oxoacyl-reducing, thioester-hydrolysing and cyclizing)
R07290 6 formyl-CoA:oxalate CoA-transferase
R00218 7 acetylenedicarboxylate carboxy-lyase
R00325 7 (3S)-citramalate pyruvate-lyase
R00521 7 Formyl-CoA hydrolase
R00705 7 3-Oxopropanoate:NAD+ oxidoreductase
(decarboxylating,CoA-acetylating)
R00995 7
R00998 7 (R)-2-Ethylmalate 2-oxobutanoyl-lyase (CoA-acylating)
R01209 7 2,3-Dihydroxy-3-methylbutanoate hydro-lyase
R01353 7 ATP:acetate phosphotransferase
R01360 7 (S)-3-Hydroxy-3-methylglutaryl-CoA acetoacetate-lyase
R01361 7 (R)-3-Hydroxybutanoate:NAD+ oxidoreductase
R01366 7 Acetoacetate carboxy-lyase
R01388 7 D-Glycerate:NADP+ 2-oxidoreductase
R01483 7 D-Glucuronolactone lactonohydrolase
R01514 7 ATP:(R)-glycerate 3-phosphotransferase
R01518 7 2-Phospho-D-glycerate 2,3-phosphomutase
R01604 7 3-Oxopropanoate:NAD+ oxidoreductase
R01608 7 3-hydroxypropanoate:NAD+ oxidoreductase
R01611 7 3-Oxopropanoate hydro-lyase
R01748 7 D-Glycerate-2-phosphate phosphohydrolase
R01749 7 D-Glycerate:NAD+ oxidoreductase (carboxylating)
R01752 7 D-Glyceraldehyde:NAD+ oxidoreductase
R01756 7 D-threo-Aldose:NAD+ 1-oxidoreductase
R01757 7 L-Arabinose:NAD+ 1-oxidoreductase
R01983 7 D-Galacturonate ketol-isomerase
R01984 7
R02047 7 3-Hydroxy-2-methylpropanoate:NAD+ oxidoreductase
R02081 7 (R)-Mevalonate:NAD+ oxidoreductase (CoA-acetylating)
R02083 7 (S)-3-Hydroxy-3-methylglutaryl-CoA hydrolase
R02084 7 succinyl-CoA:3-hydroxy-3-methylglutarate CoA-transferase
R02085 7 (S)-3-Hydroxy-3-methylglutaryl-CoA hydro-lyase
R02429 7 D-Xylonate hydro-lyase
R02490 7 Citramalyl-CoA hydro-lyase
R02527 7 (R)-Lactaldehyde:NAD+ oxidoreductase
R02544 7 meso-tartrate:NAD+ oxidoreductase
R02545 7 meso-Tartaric acid:NAD+ oxidoreductase
R02547 7 trans-2,3-Epoxysuccinate hydrolase
R02664 7
R02855 7 (R)-Acetoin:NAD+ oxidoreductase
R02946 7 (R,R)-Butane-2,3-diol:NAD+ oxidoreductase
R02949 7 (R)-Acetoin racemase
R02956 7 Succinyl-CoA:citramalate CoA-transferase
R02963 7 Lactoyl-CoA hydro-lyase
R03026 7 (S)-3-Hydroxybutanoyl-CoA hydro-lyase
R03027 7 (3R)-3-Hydroxybutanoyl-CoA hydro-lyase
R03031 7 Vinylacetyl-CoA delta3-delta2-isomerase
R03032 7 D-Arabinonate hydro-lyase
R03045 7 3-Hydroxypropionyl-CoA hydro-lyase
R03080 7 (R)-Propane-1,2-diol:NAD+ oxidoreductase
R03081 7 2-Dehydro-3-deoxy-D-fuconate glycolaldehyde
R03128 7
R03183 7 L-Gulono-1,4-lactone:NADP+ 1-oxidoreductase
R03276 7 (S)-3-Hydroxybutanoyl-CoA 3-epimerase
R03567 7 6-Methylsalicylate carboxy-lyase
R03693 7 (S)-2-Methylmalate hydro-lyase
R03702 7 Triacetolactone lactonohydrolase
R03897 7
R03898 7
R04000 7 (E)-Glutaconate CoA-transferase
R04053 7 3-phosphonopyruvate carboxy-lyase
R04371 7 Homoisocitrate hydro-lyase
R04375 7
R04424 7 2-Hydroxybutane-1,2,3-tricarboxylate hydro-lyase
R04440 7 (R)-2,3-Dihydroxy-3-methylbutanoate:NADP+
oxidoreductase(isomerizing)
R04441 7 (R)-2,3-Dihydroxy-3-methylbutanoate hydro-lyase
R04919 7
R05076 7
R05508 7
R06973 7
R00048 8 (R)-3-((R)-3-Hydroxybutanoyloxy)-butanoate hydroxybutanoylhydrolase
R00203 8 Pyruvaldehyde:NAD+ oxidoreductase
R00747 8 2-Phosphonoacetaldehyde phosphonohydrolase
R00921 8 acetyl-CoA:phosphate acetyltransferase
R00994 8
R01036 8 Glycerol:NAD+ oxidoreductase
R01058 8 D-glyceraldehyde 3-phosphate:NADP+ oxidoreductase
R01059 8 ATP:D-glyceraldehyde 3-phosphotransferase
R01171 8 Butanoyl-CoA:(acceptor) 2,3-oxidoreductase
R01210 8 3-Methyl-2-oxobutanoate:NAD+
oxidoreductase(CoA-mehtylpropanoylating)
R01211 8 (R)-3,3-Dimethylmalate:NAD+ oxidoreductase (decarboxylating)
R01213 8 3-Carboxy-3-hydroxy-4-methylpentanoate
3-methyl-2-oxobutanoate-lyase(CoA-acetylating)
R01390 8
R01393 8 Hydroxypyruvate carboxy-lyase
R01394 8 Hydroxypyruvate ketol-isomerase
R01475 8 ATP:D-glucuronate 1-phosphotransferase
R01476 8 ATP:D-glucuronate 1-phosphotransferase
R01481 8 L-Gulonate:NADP+ 6-oxidoreductase
R01482 8 D-Glucuronate ketol-isomerase
R01484 8 D-Glucurono-6,2-lactone lactonohydrolase
R01511 8 D-Glycerate-3-phosphate phosphohydrolase
R01512 8 ATP:3-phospho-D-glycerate 1-phosphotransferase
R01513 8 3-Phospho-D-glycerate:NAD+ 2-oxidoreductase
R01516 8 3-Phospho-D-glycerate 1,2-phosphomutase
R01550 8 Propan-2-ol:NADP+ oxidoreductase
R01662 8 3-Phospho-D-glyceroyl phosphate 2,3-phosphomutase
R01754 8 ATP:L-arabinose 1-phosphotransferase
R01758 8 L-Arabitol:NAD+ 1-oxidoreductase
R01761 8 L-Arabinose ketol-isomerase
R01934 8 (1R,2S)-1-hydroxybutane-1,2,4-tricarboxylate:NAD+
oxidoreductase(decarboxylating)
R02245 8 ATP:(R)-mevalonate 5-phosphotransferase
R02246 8 (R)-Mevalonate:NAD+ oxidoreductase
R02260 8 (S)-Lactaldehyde:NADP+ oxidoreductase
R02343 8 Acetoin:NAD+ oxidoreductase
R02427 8 D-Xylonolactone lactonohydrolase
R02428 8 D-Xylono-1,4-lactone lactonohydrolase
R02528 8
R02531 8 Lactaldehyde:NAD+ 1-oxidoreductase
R02555 8 D-Altronate:NAD+ 3-oxidoreductase
R02714 8 D-Arabinono-1,4-lactone lactonohydrolase
R02933 8 L-Gulono-1,4-lactone lactonohydrolase
R03127 8 Dihydroxyfumarate carboxy-lyase
R03157 8
R03158 8
R03184 8 L-gulono-1,4-lactone:oxygen 3-oxidoreductase
R03298 8
R03352 8 3-Hydroxy-2-methylpropanoyl-CoA hydrolase
R03566 8 3-Cresol,NADPH:oxogen oxidoreductase (2-hydroxylating)
R03671 8 D-Fuconate hydro-lyase
R03694 8
R03695 8
R03707 8 (S,S)-Butane-2,3-diol:NAD+ oxidoreductase
R03937 8
R04425 8 (2S,3R)-3-Hydroxybutane-1,2,3-tricarboxylate hydro-lyase
R04862 8 (1R,2S)-1-hydroxybutane-1,2,4-tricarboxylate:NAD+
oxidoreductase(decarboxylating)
R05204 8
R05595 8
R07183 8 acetylacetone:oxygen oxidoreductase
R00647 9
R00845 9 sn-glycerol-3-phosphate:NADP+ 1-oxidoreductase
R00847 9 ATP:glycerol 3-phosphotransferase
R01015 9 D-Glyceraldehyde-3-phosphate ketol-isomerase
R01034 9 Glycerol:NAD+ oxidoreductase
R01043 9 Glycerol-2-phosphate phosphohydrolase
R01044 9 Pyrophosphate:glycerol 1-phosphotransferase
R01047 9 Glycerol hydro-lyase
R01048 9 Glycerol hydro-lyase
R01061 9 D-Glyceraldehyde-3-phosphate:NAD+ oxidoreductase(phosphorylating)
R01066 9 2-Deoxy-D-ribose-5-phosphate acetaldehyde-lyase
R01174 9 Butanoyl-CoA:orthophosphate butanoyltransferase
R01177 9 Acetyl-CoA:acetyl-CoA C-acetyltransferase
R01179 9 Butanoyl-CoA:acetate CoA-transferase
R01180 9 3-Ethylmalate glyoxylate-lyase (CoA-butanoylating)
R01181 9 2-Methylpropanoyl-CoA CoA-carbonylmutase
R01365 9 Butanoyl-CoA:acetoacetate CoA-transferase
R01429 9 D-xylose:NAD+ 1-oxidoreductase
R01446 9 (S)-lactaldehyde:NAD+ oxidoreductase
R01515 9 3-Phospho-D-glyceroyl phosphate phosphohydrolase
R01540 9 D-Altronate hydro-lyase
R01574 9 D-Arabinose:NAD+ 1-oxidoreductase
R01903 9 L-Arabitol:NAD+ 4-oxidoreductase (L-xylulose-forming)
R01932 9
R01933 9 2-Oxoadipate:lipoamde 2-oxidoreductase(decarboxylating
andacceptor-succinylating)
R01936 9
R02258 9 (S)-Propane-1,2-diol:NAD+ oxidoreductase
R02261 9
R02344 9 (S,S)-Butane-2,3-diol:NAD+ oxidoreductase
R02439 9 ATP:L-ribulose 5-phosphotransferase
R02441 9 L-Arabitol:NAD+ 2-oxidoreductase (L-ribulose-forming)
R02454 9 D-Mannonate:NAD+ 5-oxidoreductase
R02577 9 Propane-1,2-diol:NAD+ 1-oxidoreductase
R02607 9 3-Phosphoglycerate:NAD+ 2-oxidoreductase
R02640 9 L-Gulonate:NAD+ 3-oxidoreductase
R02660 9 2-Methylpropanoyl-CoA:(acceptor) 2,3-oxidoreductase
R02715 9 D-Arabinono-1,4-lactone:oxygen oxidoreductase
R03028 9 Glutaconyl-1-CoA carboxy-lyase
R03198 9 (R)-4-dehydropantoate:NAD+ 4-oxidoreductase
R03245 9 ATP:(R)-5-phosphomevalonate phosphotransferase
R03568 9 4-Cresol,NADPH:oxogen oxidoreductase (2-hydroxylating)
R03884 9 (E)-Glutaconate CoA-transferase
R03968 9 2-Isopropylmalate hydro-lyase
R04089 9 3-Methylcatechol:oxygen 2,3-oxidoreductase(decyclizing)
R05576 9 (S)-3-Hydroxybutanoyl-CoA:NADP+ oxidoreductase
R05605 9
2-dehydro-3-deoxy-D-gluconate-6-phosphateD-glyceraldehyde-3-phosphate-lyase
R05636 9 1-Deoxy-D-xylulose-5-phosphate pyruvate-lyase (carboxylating)
R07298 9 glycerol-1-phosphate phosphohydrolase
R00035 10 L-Ascorbate:oxygen oxidoreductase
R00068 10 L-Ascorbate:oxygen oxidoreductase
R00095 10 NADH:monodehydroascorbate oxidoreductase
R00642 10 L-Ascorbate:hydrogen-peroxide oxidoreductase
R00645 10
R00646 10 Ascorbate:oxygen 2,3-oxidoreductase (bond-cleaving)
R00841 10 Glycerol-3-phosphate phosphohydrolase
R00842 10 sn-Glycerol-3-phosphate:NAD+ 2-oxidoreductase
R00846 10 sn-Glycerol-3-phosphate:oxygen 2-oxidoreductase
R01010 10 Glycerone phosphate phosphohydrolase (alkaline optimum)
R01011 10 ATP:glycerone phosphotransferase
R01012 10 Phosphoenolpyruvate:glycerone phosphotransferase
R01016 10 Glycerone-phosphate phospho-lyase
R01068 10 D-Fructose-1,6-bisphosphate D-glyceraldehyde-3-phosphate-lyase
R01069 10 D-Tagatose 1,6-bisphosphate triosephosphate lyase
R01070 10 beta-D-fructose 1,6-bisphosphate
D-glyceraldehyde-3-phosphate-lyase
R01121 10 ATP:(R)-5-diphosphomevalonate carboxy-lyase (dehydrating)
R01431 10 Xylitol:NADP+ oxidoreductase
R01432 10 D-Xylose ketol-isomerase
R01538 10 D-Gluconate hydro-lyase
R01541 10 ATP:2-dehydro-3-deoxy-D-gluconate 6-phosphotransferase
R01542 10 2-Dehydro-3-deoxy-D-gluconate:NAD+ 5-oxidoreductase
R01543 10 2-Dehydro-3-deoxy-D-gluconate:NADP+ 6-oxidoreductase
R01573 10 ATP:D-arabinose 5-phosphotransferase
R01576 10 3-Deoxy-D-manno-octulosonate D-arabinose-lyase
R01577 10 D-Arabinose ketol-isomerase
R01610 10
5-Dehydro-2-deoxy-D-glyconate-6-phosphatemalonate-semialdehyde-lyase
R01688 10 ATP:butyrate 1-phosphotransferase
R01689 10 butanoate:NAD+ delta2-oxidoreductase
R01785 10 L-Xylulose 1-phosphate lactaldehyde-lyase
R01901 10 ATP:L-xylulose 5-phosphotransferase
R01902 10 ATP:L-rhamnulose 1-phosphotransferase
R01905 10 3-Dehydro-L-gulonate carboxy-lyase
R01906 10
R02257 10 Propane-1,2-diol:NAD+ oxidoreductase
R02263 10 L-Rhamnulose-1-phosphate lactaldehyde-lyase
R02376 10 Propane-1,2-diol hydro-lyase
R02455 10 D-Mannonate:NAD+ 6-oxidoreductase
R02471 10
R02568 10 D-Fructose 1-phosphate D-glyceraldehyde-3-phosphate-lyase
R02637 10 3-Dehydro-L-gulonate:NAD+ 2-oxidoreductase
R02648 10 Glycerol 1,2-cyclic phosphate 2-glycerophosphohydrolase
R02749 10 2-Deoxy-D-ribose 1-phosphate 1,5-phosphomutase
R02750 10
R03119 10 propane-1,3-diol:NAD+ 1-oxidoreductase
R03244 10 L-ribulose-5-phosphate 3-epimerase
R03774 10 L-Rhamnonate hydro-lyase
R04001 10 3-Isopropylmalate hydro-lyase
R04224 10 (S)-3-Hydroxyisobutyryl-CoA hydro-lyase
R04748 10 (S)-Hydroxyhexanoyl-CoA:NAD+ oxidoreductase
R05138 10
R05606 10 D-mannonate hydro-lyase
R05679 10 sn-Glycerol-1-phosphate:NAD 2-oxidoreductase
R05688 10 1-Deoxy-D-xylulose-5-phosphate isomeroreductase
R05831 10 xylitol:NAD oxidoreductase
R05850 10 L-ribulose-5-phosphate 4-epimerase
R07127 10 ATP:3-dehydro-L-gulonate 6-phosphotransferase
R07312 10 4-hydroxyphenylacetate carboxy-lyase
R00038 11 4-Hydroxy-3-hexanone propanal-lyase
R00644 11 L-Ascorbate:hydrogen-peroxide oxidoreductase
R00756 11 ATP:D-fructose-6-phosphate 1-phosphotransferase
R00762 11 D-Fructose-1,6-bisphosphate 1-phosphohydrolase
R00764 11 Pyrophosphate:D-fructose-6-phosphate 1-phosphotransferase
R01081 11 D-Ribose ketol-isomerase
R01123 11 Isopentenyl-diphosphate delta3-delta2-isomerase
R01526 11 ATP:D-ribulose 5-phosphotransferase
R01529 11 D-Ribulose-5-phosphate 3-epimerase
R01530 11 D-Arabinose-5-phosphate ketol-isomerase
R01621 11 D-Xylulose 5-phosphate D-glyceraldehyde-3-phosphate-lyase
R01639 11 ATP:D-xylulose 5-phosphotransferase
R01737 11 ATP:D-Gluconate 6-phosphotransferase
R01738 11 D-Gluconate:NAD+ 5-oxidoreductase
R01739 11 D-gluconate:NADP+ oxidoreductase
R01893 11 Ribitol:NAD+ 2-oxidoreductase
R01896 11 Xylitol:NAD+ 2-oxidoreductase (D-xylulose-forming)
R01898 11 D-Lyxose ketol-isomerase
R02069 11 D-Fructose 1,6-bisphosphate phosphohydrolase
R02071 11 ATP:D-fructose-1-phosphate 6-phosphotransferase
R02073 11 Pyrophosphate:D-fructose-6-phosphate 1-phosphotransferase
R02136 11 ATP:xylitol 5-phosphotransferase
R02377 11 Propane-1,3-diol:NAD+ 1-oxidoreductase
R02472 11 (R)-Pantoate:NADP+ 2-oxidoreductase
R02514 11 4-hydroxyphenylacetate,NADH:oxygen oxidoreductase
(1-hydroxylating)
R02601 11
R02603 11
R02698 11 4-hydroxyphenylacetate,NADH:oxygen oxidoreductase
(3-hydroxylating)
R03186 11
R03236 11 ATP:D-tagatose-6-phosphate 1-phosphotransferase
R03254 11
2-Dehydro-3-deoxy-D-octonate-8-phosphateD-arabinose-5-phosphate-lyase
(pyruvate-phosphorylating)
R03733 11 L-Threonate:NAD+ 3-oxidoreductase
R03772 11 L-rhamno-1,4-lactone lactonohydrolase
R04351 11 ATP:5-dehydro-2-deoxy-D-gluconate 6-phosphotransferase
R04383 11 5-Dehydro-4-deoxy-D-glucuronate ketol-isomerase
R04426 11 3-Isopropylmalate:NAD+ oxidoreductase
R04515 11
R04749 11 (S)-Hydroxyhexanoyl-CoA hydro-lyase
R04780 11 beta-D-Fructose 1,6-bisphosphate 1-phosphohydrolase
R04784 11
R04785 11 L-Dehydroascorbate lactonohydrolase
R05064 11 (S)-3-Hydroxyisobutyryl-CoA hydrolase
R05604 11 D-arabinitol:NAD 4-oxidoreductase
R07125 11 3-dehydro-L-gulonate-6-phosphate carboxy-lyase
R07134 11 D-arabinitol:NAD+ 2-oxidoreductase (D-ribulose-forming)
R07152 11 xylitol:oxygen oxidoreductase
R00064 12 4-(4-Deoxy-beta-D-gluc-4-enuronosyl)-D-galacturonate lyase
R00750 12
R00758 12 D-Mannitol-1-phosphate:NAD+ 5-oxidoreductase
R00760 12 ATP:D-fructose 6-phosphotransferase
R00761 12 D-Fructose-6-phosphate D-erythrose-4-phosphate-lyase
R00763 12 D-Fructose-2,6-bisphosphate 2-phosphohydrolase
R00771 12 D-Glucose-6-phosphate ketol-isomerase
R00772 12 D-Mannose-6-phosphate ketol-isomerase
R01051 12 ATP:D-ribose 5-phosphotransferase
R01056 12 D-Ribose-5-phosphate ketol-isomerase
R01067 12 D-Fructose 6-phosphate:D-glyceraldehyde-3-phosphate
glycolaldehydetransferase
R01079 12 D-Ribose:NADP+ 1-oxidoreductase
R01216 12 2-Hydroxy-2-isopropylbutanedioate formaldehyde-lyase
R01523 12 ATP:D-ribulose-5-phosphate 1-phosphotransferase
R01524 12 D-Ribitol-5-phosphate:NAD+ 2-oxidoreductase
R01528 12 6-Phospho-D-gluconate:NADP+ 2-oxidoreductase (decarboxylating)
R01652 12
R01658 12
Dimethylallyl-diphosphate:isopentenyl-diphosphatedimethylallyltranstransferase
R01659 12
Dimethylallyl-diphosphate:isopentenyl-diphosphatedimethylallylcistransferase
R01819 12 D-Mannose-6-phosphate ketol-isomerase
R01830 12 beta-D-Fructose
6-phosphate:D-glyceraldehyde-3-phosphateglycolaldehyde transferase
R02035 12 6-Phospho-D-glucono-1,5-lactone lactonohydrolase
R02036 12 6-Phospho-D-gluconate hydro-lyase
R02515 12 3-hydroxyphenylacetate,NADH:oxygen oxidoreductase
(6-hydroxylating)
R02518 12
R02519 12 Homogentisate:oxygen 1,2-oxidoreductase (decyclizing)
R02520 12
R02658 12 ATP:2-dehydro-D-gluconate 6-phosphate
R02659 12
R02703 12 D-Mannitol-1-phosphate:NAD+ 5-oxidoreductase
R02732 12 ATP:D-fructose-6-phosphate 2-phosphotransferase
R02740 12 alpha-D-Glucose 6-phosphate ketol-isomerase
R02927 12 ATP:D-tagatose 6-phosphotransferase
R03240 12 D-Galactose 6-phosphate ketol-isomerase
R03300 12 3,4-Dihydroxyphenylacetaldehyde:NAD+ oxidoreductase
R03303 12 3,4-Dihydroxyphenylacetate:oxygen 2,3-oxidoreductase (decyclizing)
R03321 12 beta-D-Glucose 6-phosphate ketol-isomerase
R03350 12 3-Deoxy-D-manno-octulosonate-8-phosphate 8-phosphohydrolase
R03541 12 Prenyl-diphosphate pyrophosphohydrolase
R03920 12 ATP:D-fructose 6-phosphotransferase
R03942 12 L-Rhamnofuranose:NAD+ 1-oxidoreductase
R04779 12 ATP:D-fructose-6-phosphate 1-phosphotransferase
R05066 12 3-Hydroxy-2-methylpropanoate:NAD+ oxidoreductase
R05339 12
R05571 12 Galactitol-1-phosphate:NAD oxidoreductase
R05607 12 D-sorbitol-6-phosphate:NAD 2-oxidoreductase
R05683 12 L-Idonate:NAD oxidoreductase
R05823 12 2-dehydro-D-gluconate:NADP+ 2-oxidoreductase
R06985 12 trans-Hex-2-enoyl-CoA reductase
R07133 12 D-sorbitol-6-phosphate:NAD+ 2-oxidoreductase
R07219 12 dimethyallyl diphosphate:NADP+ oxidoreductase
R07281 12 3,4-Dihydroxy-2-butanone 4-phosphate synthase
R00024 13 D-Ribulose 1,5-bisphosphate carboxy-lyase (dimerizing)
R00299 13 ATP:D-glucose 6-phosphotransferase
R00303 13 D-Glucose-6-phosphate phosphohydrolase
R00307 13
R00604 13 Formaldehyde:NAD+ oxidoreductase
R00605 13 methanol:NAD+ oxidoreductase
R00614 13 Formaldehyde:formaldehyde oxidoreductase
R00834 13 D-Sorbitol 6-phosphate:NADP+ 1-oxidoreductase
R00835 13 D-Glucose-6-phosphate:NADP+ 1-oxoreductase
R00840 13 1L-myo-Inositol-1-phosphate lyase (isomerizing)
R00850 13 sn-Glycerol-3-phosphate:D-glucose 6-phosphotransferase
R00866 13 ATP:D-fructose 1-phosphotransferase
R00867 13 ATP:D-fructose 6-phosphotransferase
R00868 13 D-Mannitol:NAD+ 2-oxidoreductase
R00875 13 D-Glucitol:NAD+ 2-oxidoreductase
R00877 13 D-Mannose ketol-isomerase
R00878 13 alpha-D-Glucose ketol-isomerase
R00935 13 (S)-Methylmalonate semialdehyde:NAD+
oxidoreductase(CoA-propanoylating)
R00959 13 alpha-D-Glucose 1-phosphate 1,6-phosphomutase
R01014 13 Erythrulose-1-phosphate formaldehyde-lyase
R01050 13 ATP:D-ribose-5-phosphate 1-phosphotransferase
R01057 13 D-Ribose 1,5-phosphomutase
R01440 13 D-Xylulose-5-phosphate:formaldehyde glycolaldehydetransferase
R01600 13 ATP:D-glucose 6-phosphotransferase
R01641 13
Sedoheptulose-7-phosphate:D-glyceraldehyde-3-phosphateglycolaldehyde
transferase
R01651 13 4-Methyl-2-oxopentanoate:NAD+
oxidoreductase(CoA-mehtylpropanoylating)
R01786 13 ATP:D-glucose 6-phosphotransferase
R01788 13 alpha-D-Glucose 6-phosphate phosphohydrolase
R01817 13 D-mannitol-1-phosphate:NADP+ 6-oxidoreductase
R01818 13 D-Mannose 6-phosphate 1,6-phosphomutase
R01825 13 D-erythrose 4-phosphate:NAD+ oxidoreductase
R01826 13
Phosphoenolpyruvate:D-erythrose-4-phosphateC-(1-carboxyvinyl)transferase
(phosphate hydrolysing,2-carboxy-2-oxoethyl-forming)
R01827 13
Sedoheptulose-7-phosphate:D-glyceraldehyde-3-phosphateglyceronetransferase
R01829 13 Sedoheptulose 1,7-bisphosphate D-glyceraldehyde-3-phosphate-lyase
R02003 13 Geranyl-diphosphate:isopentenyl-diphosphate
geranyltrans-transferase
R02004 13
R02006 13 Geranyl-diphosphate pyrophosphate-lyase
(cyclizing,sabinene-hydrate-forming)
R02007 13 (+)-Bornyl-diphosphate lyase (decyclizing)
R02009 13 geranyldiphosphate diphosphate lyase (myrcene forming)
R02010 13
R02011 13
R02012 13 geranyldiphosphate diphosphate lyase (pinene forming)
R02013 13 geranyldiphosphate diphosphate lyase (limonene forming)
R02032 13 6-Phospho-2-dehydro-D-gluconate:NAD+ 2-oxidoreductase
R02167 13 D-Mannitol-1-phosphate phosphohydrolase
R02345 13 3-Hydroxybutan-2-one:D-ribose-5-phosphate aldehydetransferase
R02438 13
R02655 13 Gentisate aldehyde:NAD+ oxidoreductase
R02657 13
R02728 13 beta-D-Glucose 1-phosphate 1,6-phosphomutase
R02730 13 D-Fructose-2,6-bisphosphate 6-phosphohydrolase
R02731 13 D-Fructose-2,6-bisphosphate 2-phosphohydrolase
R02736 13 beta-D-Glucose-6-phosphate:NADP+ 1-oxoreductase
R02739 13 alpha-D-Glucose 6-phosphate ketol-isomerase
R02865 13 ATP:D-hexose 6-phosphotransferase
R02866 13 Sorbitol-6-phosphate phosphohydrolase
R02928 13 Galactitol:NAD+ 2-oxidoreductase
R03140 13 D-Ribulose 1,5-bisphosphate carboxy-lyase (dimerizing)
R03181 13 4-Maleylacetoacetate cis-trans-isomerase
R03234 13
R03299 13 3-Hydroxyphenylacetate,NADH:oxygen oxidoreductase
(3-hydroxylating)
R03381 13 3-Oxopropanoate:NAD+ oxidoreductase
(decarboxylating,CoA-acetylating)
R03869 13 (S)-Methylmalonate semialdehyde:NAD+ oxidoreductase
R03871 13 (S)-Methylmalonate semialdehyde:oxygen oxidoreductase
R03921 13 Sucrose 6-phosphate fructohydrolase
R04418 13 5-carboxymethyl-2-hydroxymuconic-semialdehyde:NAD+ oxidoreductase
R04747 13 Hexanoyl-CoA:acetyl-CoA C-acyltransferase
R05147 13 galactitol-1-phosphate:NAD+ oxidoreductase
R05338 13 D-arabino-3-Hexulose 6-phosphate formaldehyde-lyase
R05765 13 geranyldiphosphate diphosphate lyase (pinene forming)
R05766 13 geranyldiphosphate diphosphate lyase (pinene forming)
R05884 13 isopentenyl-diphosphate:NAD(P)+ oxidoreductase
R06120 13 geranyldiphosphate diphosphate lyase [(+)-(R)-limonene-forming]
R07246 13
sedoheptulose-7-phosphate:D-glyceraldehyde-3-phosphateglycolaldehydetransferase
R07324 13 1D-myo-inositol-3-phosphate lyase (isomerizing)
R07378 13
sedoheptulose-7-phosphate:D-glyceraldehyde-3-phosphateglyceronetransferase
R00016 14 D-Glucose-1-phosphate:D-glucose-1-phosphate 6-phosphotransferase
R00300 14 D-Glucose:NAD+ 1-oxidoreductase
R00301 14 D-Glucose:NADP+ 1-oxidoreductase
R00302 14 Pyranose:oxygen 2-oxidoreductase
R00304 14 D-Glucose-1-phosphate phosphohydrolase
R00327 14 6-Acetyl-D-glucose acetylhydrolase
R00602 14 Hydorogen-peroxide:hydrogen-peroxide oxidoreductase
R00608 14 Methanol:oxygen oxidereductase
R00702 14 Farnesyl-diphosphate:farnesyl-diphosphate farnesyltransferase
R00803 14 Sucrose:orthophosphate alpha-D-glucosyltransferase
R00805 14 Sucrose-6-phosphate phosphohydrolase
R00837 14 alpha,alpha-Trehalose-6-phosphate phosphoglucohydrolase
R00838 14 Maltose-6'-phosphate 6-phosphoglucohydrolase
R00839 14 6-Phospho-beta-D-glucosyl-(1,4)-D-gluxose glucohydrolase
R00872 14 D-Fructose 2-phosphate phosphatase
R00874 14 D-Glucose:D-fructose oxidoreductase
R00947 14 D-Glucose-1-phosphate phosphohydrolase
R00949 14 ATP:D-glucose-1-phosphate 6-phosphotransferase
R00952 14 Cellobiose:orthophosphate alpha-D-glucosyltransferase
R00953 14 3-beta-D-Glucosylglucose:orthophosphate
alpha-D-glucosyltransferase
R00957 14
alpha-D-Glucose-1-phosphate:alpha-D-glucose-1-phosphate4-alpha-D-glucosyltransferase
(dephosphorylating)
R00960 14 D-Glucose-1-phosphate:D-glucose-1-phosphate 6-phosphotransferase
R01093 14 D-Galactose:NAD+ 1-oxidoreductase
R01144 14 Oxaloacetate-4-methyl-ester oxaloacetohydrolase
R01185 14 myo-Inositol 1-phosphate phosphahydrolase
R01187 14 1D-myo-Inositol 3-phosphate phosphahydrolase
R01326 14 ATP:D-glucose 6-phosphotransferase
R01334 14 2-Phosphoglycolate phosphohydrolase
R01364 14 4-Fumarylacetoacetate fumarylhydrola
R01520 14 beta-D-Glucose:NAD+ 1-oxoreductase
R01522 14 beta-D-Glucose:oxygen 1-oxidoreductase
R01602 14 alpha-D-Glucose 1-epimerase
R01660 14
3-phospho-D-glyceroyl-phosphate:D-glucose-1-phosphate6-phosphotransferase
R01787 14 alpha-D-Glucose:NADP+ 1-oxidoreductase
R01843 14 ATP:Sedoheptulose 7-phosphate 1-phosphotransferase
R01844 14 ATP:sedoheptulose 7-phosphate
R01845 14 Sedoheptulose 1,7-bisphosphate 1-phosphohydrolase
R02061 14
trans,trans-Farnesyl-diphosphate:isopentenyl-diphosphatefarnesyltranstransferase
R02299 14 alpha-D-Ribose 1-phosphate 1,6-phosphomutase
R02303 14 ATP:farnesyl-diphosphate phosphotransferase
R02305 14 2-trans,6-trans-farnesyldiphosphate diphosphate-lyase
(cyclizing,pentalenene-forming)
R02306 14 trans,trans-Farnesyl-diphosphate sesquiterpenoid-lyase
R02307 14 trans,trans-Farnesyl-diphosphate farnesyltransferase (bicyclizing)
R02310 14 trans,trans-Farnesyl-diphosphate sesquiterpenoid-lyase
R02311 14 2-trans,6-trans-Farnesyl-diphosphate diphosphate-lyase
(cyclizing,(+)-delta-cadinene-forming)
R02437 14 L-Rhamnose ketol-isomerase
R02468 14 (-)-Limonene,NADPH:oxygen oxidoreductase (6-hydroxylating)
R02469 14 (-)-limonene,NADPH:oxygen oxidoreductase (3-hydroxylating)
R02470 14 (-)-Limonene,NADPH:oxygen oxidoreductase (7-hydroxylating)
R02489 14 Gentisate carboxy-lyase
R02656 14 Gentisate:oxygen 1,2-oxidoreductase (decyclizing)
R03083 14 2-Dehydro-3-deoxy-D-arabino-heptonate 7-phosphate
phosphate-lyase(cyclyzing)
R03256 14 Lactose 6-phosphate 6-phosphogalactohydrolase
R03331 14 sn-Glycero-3-phospho-1-inositol inositolphosphohydrolase
R03333 14 1D-myo-Inositol-1,2-cyclic-phosphate 2-inositolphosphohydrolase
R04210 14 4-phospho-D-erythronate:NAD+ 2-oxidoreductase
R04379 14
5-Carboxymethyl-2-hydroxymuconatedelta2,delta4-2-oxo,delta3-isomerase
R04745 14 (S)-Hydroxyoctanoyl-CoA:NAD+ oxidoreductase
R05331 14 Isovaleryl-CoA:malonyl-CoA acyltransferase
R05555 14 Farnesyl diphosphate:Isopentenyl diphosphate farnesyl transferase
R05645 14
R05698 14 Mannitol:oxygen oxidoreductase (cyclizing)
R05767 14 trehalose 6-phosphate:phosphate b-D-glucosyltransferase
R06119 14 (R)-limonene,NADPH: oxygen oxidoreductase (6-hydroxylating)
R06223 14
R06398 14 (+)-limonene,NADH:oxygen oxidoreductase
R06523 14 trans,trans-farnesyl-diphosphate diphosphate-lyase
(cyclizing,vetispiradiene-forming)
R06836 14 Ribose 1,5-biphosphokinase
R07135 14 mannitol:NAD+ 1-oxidoreductase
R07264 14 2-alpha-D-glucosyl-D-glucose:phosphate beta-D-glucosyltransferase
R07265 14 alpha,alpha-trehalose:phosphate alpha-D-glucosyltransferase
R07279 14 ATP:myo-inositol 1-phosphotransferase
R07346 14 D-glucitol:NADP+ oxidoreductase
R00010 15 alpha,alpha-Trehalose glucohydrolase
R00015 15 Sucrose:sucrose 1F-beta-D-fructosyltransferase
R00026 15 beta-D-Glucoside glucohydrolase
R00028 15 alpha-D-Glucoside glucohydrolase
R00306 15 1,4-beta-D-Glucan glucohydrolase
R00801 15 alpha-D-Glucoside glucohydrolase
R00802 15 alpha-D-Glucoside glucohydrolase
R00810 15 Sucrose glucosylmutase
R01092 15 ATP:D-galactose 1-phosphotransferase
R01094 15 D-Galactose:NAD+ 1-oxidoreductase
R01096 15 D-Galactose:NADP+ 1-oxidoreductase
R01098 15 D-Galactose:oxygen 6-oxidoreductase
R01099 15 D-Galactose:oxygen 6-oxidoreductase
R01100 15 Lactose galactohydrolase
R01104 15 Galactosylglycerol galactohydrolase
R01182 15 ATP:myo-inositol 1-phosphotransferase
R01183 15 myo-Inositol:NAD+ 2-oxidoreductase
R01184 15 myo-Inositol:oxygen oxidoreductase
R01193 15 sn-Glycero-3-phospho-1-inositol glycerophosphohydrolase
R01194 15 1-alpha-D-Galactosyl-myo-inositol galactohydrolase
R01297 15 4-hydroxybenzoate,NADH:oxygen oxidoreductase
(1-hydroxylating,decarboxylating)
R01329 15 Epimelibiose galactohydrolase
R01441 15 ATP:cellobiose 6-phosphotransferase
R01442 15 Cellobiose:oxygen 1-oxidoreductase
R01445 15 Cellobiose 2-epimerase
R01519 15 D-Glucono-1,5-lactone lactonohydrolase
R01555 15 Maltose:orthophosphate 1-beta-D-glucosyltransferase
R01556 15 Acetyl-CoA:maltose O-acetyltransferase
R01557 15 Maltose alpha-D-glucosylmutase
R01694 15 L-Sorbose:NADP+ 5-oxidoreductase
R01695 15 L-Sorbose:oxygen 5-oxidoreductase
R01872 15 Quinate:NAD+ 5-oxidoreductase
R02063 15
R02064 15 Geranylgeranyl-diphosphate pyrophosphate-lyase (cyclizing)
R02065 15
Geranylgeranyl-diphosphate:geranylgeranyl-diphosphategeranylgeranyltransferase
R02068 15 ent-Copalyl-diphosphate lyase
R02363 15 Hydroquinone:oxygen oxidoreductase
R02727 15 alpha,alpha-Trehalose:orthophosphate beta-D-glucosyltransferase
R02778 15 Trehalose-6-phosphate phosphohydrolase
R02872 15 Presqualene diphosphate:farnesyl-diphosphate farnesyltransferase
R02874 15 Squalene,hydrogen-donor:oxygen oxidoreductase (2,3-epoxidizing)
R02875 15
R02876 15
R02926 15 Melibiitol galactohydrolase
R03014 15 ATP:L-rhamnulose 1-phosphotransferase
R03084 15 3-Dehydroquinate hydro-lyase
R03114 15 (-)-trans-Carveol:NADP+ oxidoreductase
R03261 15 (-)-trans-isopiperitenol:NAD+ oxidoreductase
R03741 15
R03819 15 ATP:sedoheptulose 7-phosphate
R03868 15 3-Maleylpyruvate cis-trans-isomerase
R03945 15 Perillyl-alcohol:NAD+ oxidoreductase
R04048 15
R04133 15 5-Oxopent-3-ene-1,2,5-tricarboxylate carboxy-lyase
R04380 15 5-Oxopent-3-ene-1,2,5-tricarboxylate carboxy-lyase
R04746 15 (S)-Hydroxyoctanoyl-CoA hydro-lyase
R05246 15
R05646 15
R05784 15 limonene-1,2-epoxide hydrolase
R06117 15 (+)-trans-carveol: NAD+ oxidoreductase
R06298 15 (+)-Copalyl-diphosphate lyase (decyclizing)
R06305 15 Geranylgeranyl-diphosphate diphosphate-lyase (cyclizing,
taxadieneforming)
R06312 15
R06321 15
R06447 15
di-trans,poly-cis-Decaprenyl-diphosphate:isopentenyl-diphosphateundecaprenylcistransferase
R06851 15 phenol,NADPH:oxygen oxidoreductase (2-hydroxylating)
R07132 15 D-galactose:NADP+ 1-oxidoreductase
R07145 15 L-iditol:NAD+ 2-oxidoreductase
R07148 15 D-threo-aldose:NAD+ 1-oxidoreductase
R07322 15 squalene mutase (cyclizing)
R07323 15 squalene mutase (cyclizing)
R07343 15 myo-inositol-phosphate phosphohydrolase
R00871 16 D-Fructose:NADP+ 5-oxidoreductase
R01085 16 3-Fumarylpyruvate acylhydrolase
R01293 16 4-hydroxybenzaldehyde:NAD+ oxidoreductase
R01296 16 4-hydroxybenzoate,NAD(P)H:oxygen oxidoreductase (3-hydroxylating)
R01302 16
R01305 16 2,4'-Dihydroxyacetophenone oxidoreductase (C-C-bond-cleaving)
R01627 16 3-Dehydroshikimate hydro-lyase
R01678 16 Lactose galactohydrolase
R01679 16 Lactose 6-phosphate galactohydrolase
R02365 16 Cellobiose:quinone 1-oxidoreductase
R02411 16
1-alpha-D-Galactosyl-myo-inositol:sucrose6-alpha-D-galactosyltransferase
R02782 16 2,4,6/3,5-Pentahydroxycyclohexanone hydro-lyase
R03033 16 D-Galactonate hydro-lyase
R03034 16 D-Galactono-1,4-lactone hydroxyacylhydrolase
R03199 16 (S)-2,3-Epoxysqualene mutase (cyclizing, lanosterol-forming)
R03200 16 (S)-2,3-Epoxysqualene mutase (cyclizing, cycloartenol-forming)
R03201 16
R03616 16 Galactosylglycerol galactohydrolase
R03776 16 trans-Oct-2-enoyl-CoA reductase
R03891 16 Benzene-1,2,4-triol:oxygen 1,2-oxidoreductase (decyclizing)
R04061 16 Benzene-1,2,4-triol:oxygen 1,2-oxidoreductase (decyclizing)
R04131 16
R04132 16
R04134 16
R04218 16 prephytoene
diphosphate:geranylgeranyl-diphosphategeranylgeranyltransferase
R04895 16
R05092 16 ent-Copalyl-diphosphate diphosphate-lyase
R05236 16 4-Hydroxymuconic-semialdehyde:NAD+ oxidoreductase
R05244 16 NADPH:p-benzoquinone oxidoreductase
R05647 16
R05659 16
R06299 16 Copalyl-diphosphate diphosphate-lyase (cyclizing)
R06300 16 Copalyl-diphosphate diphosphate-lyase (cyclizing)
R06301 16 Copalyl-diphosphate diphosphate-lyase (cyclizing)
R06302 16 Copalyl-diphosphate diphosphate-lyase (cyclizing)
R06303 16 Copalyl-diphosphate diphosphate-lyase (cyclizing)
R06304 16 Copalyl-diphosphate diphosphate-lyase (cyclizing)
R06314 16
R06315 16
R06366 16 Aldehyde:NAD+ oxidoreductase
R06372 16 Carvone reductase
R06399 16 limonene-1,2-diol:(acceptor) 2-oxidoreductase
R06466 16
R06469 16
R06471 16
R06847 16 shikimate:NAD+ 3-oxidoreductase
R06853 16
R06897 16 2,4-dihydroxyhept-2-enedioate hydro-lyase
R07269 16
di-trans,poly-cis-decaprenyl-diphosphate:isopentenyl-diphosphateundecaprenylcistransferase
R07270 16 prephytoene
diphosphate:geranylgeranyl-diphosphategeranylgeranyltransferase
R00039 17 Raffinose:raffinose alpha-D-galactosyltransferase
R00822 17 Protocatechuate carboxy-lyase
R01103 17 Raffinose galactohydrolase
R01629 17
R01631 17 Protocatechuate:oxygen 3,4-oxidoreductase (decyclizing)
R01632 17 Protocatechuate:oxygen 4,5-oxidoreductase (decyclizing)
R01634 17 3,4-Dihydroxyphthalate carboxy-lyase
R01645 17 4-hydroxy-2-oxo-heptandioate succinate semialdehyde-lyase
R01647 17
R01715 17 Chorismate pyruvatemutase
R01717 17 Chorismate hydroxymutase
R02410 17 Raffinose fructohydrolase
R02412 17 ATP:shikimate 3-phosphotransferase
R02414 17 Shikimate:NADP+ 5-oxidoreductase
R02672 17 4-Hydroxybenzoylformate carboxy-lyase
R02673 17 (S)-2-Hydroxy-2-(4-hydroxyphenyl)acetate:oxygen 1-oxidoreductase
R02988 17 3-oxoadipate:NAD+ oxidoreductase
R03387 17 ATP:2-dehydro-3-deoxy-galactonokinase
R03418 17 1-alpha-D-Galactosyl-myo-inositol:raffinose galactosyltransferase
R03689 17
R03690 17
R03765 17
R03778 17 Octanoyl-CoA:acetyl-CoA C-acyltransferase
R03892 17
R04786 17
R05399 17 1,2,4-trihydroxybenzene:NAD oxidoreductase
R05640 17 Lanosterol,NADPH:oxygen oxidoreductase (14-methyl cleaving)
R05660 17
R06291 17 ent-kaur-16-ene,NADPH:oxygen oxidoreductase (hydroxylating)
R06367 17 perillic acid:CoA ligase (ADP-forming)
R06381 17
R06400 17 (1S,4R)-1-hydroxy-2-oxolimonene, NADPH:oxygen oxidoreductase
R06501 17
R06603 17
R06854 17
R00058 18 1,2-Benzenediol:oxygen oxidoreductase
R00080 18 Catechol:oxygen oxidoreductase (dimerizing)
R00814 18 trans-1,2-dihydrobenzene-1,2-diol:NADP+ oxidoreductase
R00816 18 Catechol:oxygen 2,3-oxidoreductase(decyclizing)
R00817 18 Catechol:oxygen 1,2-oxidoreductase(decyclizing)
R00818 18 salicylate,NADH:oxygen oxidoreductase
(1-hydroxylating,decarboxylating)
R00819 18 Benzoate,NADH:oxygen oxidoreductase
(1,2-hydroxylating,decarboxylating)
R00820 18 1,6-dihydroxycyclohexa-2,4-diene-1-carboxylate:NAD+
oxidoreductase(decarboxylating)
R01064 18
2-Dehydro-3-deoxy-D-galactonate-6-phosphateD-glyceraldehyde-3-phosphate-lyase
R01101 18 alpha-D-Glucoside glucohydrolase
R01373 18 Prephenate hydro-lyase (decarboxylating)
R01728 18 Prephenate:NAD+ oxidoreductase(decarboxylating)
R02942 18 Acetylsalicylate O-acetylhydrolase
R02990 18 Succinyl-CoA:3-oxoadipate CoA-transferase
R03037 18 Isochorismate pyruvate-hydrolase
R03307 18 2-Carboxy-2,5-dihydro-5-oxofuran-2-acetate lyase (decyclizing)
R03308 18 3-Carboxy-2,5-dihydro-5-oxofuran-2-acetate lyase (decyclizing)
R03460 18
Phosphoenolpyruvate:3-phosphoshikimate5-O-(1-carboxyvinyl)-transferase
R03634 18
R03635 18 Stachyose fructohydrolase
R04161 18 (S)-4-Hydroxymandelate racemase
R04453 18
4-Carboxy-2-hydroxy-cis,cis-muconate-6-semialdehyde:NADP+6-oxidoreductase
R04488 18
R04489 18 2-Hydroxy-2-hydropyrone-4,6-dicarboxylate lyase (decyclizing)
R04668 18
R04669 18
R04743 18 (S)-Hydroxydecanoyl-CoA:NAD+ oxidoreductase
R04787 18
R04804 18 delta8,24-Cholestadien-3beta-ol delta7-delta8-isomerase
R05639 18 4,4-dimethyl-5a-cholesta-8,24-dien-3b-ol:NADP+ D14-oxidoreductase
R05661 18
R05729 18 alkene,NADH:oxygen oxidoreductase
R05730 18 alkene,NADH:oxygen oxidoreductase
R06292 18 ent-Kaur-16-ene,NADPH:oxygen oxidoreductase (hydroxylating)
R06369 18 2-hydroxy-4-isopropenylcyclohexane-1-carboxyl-CoA hydro-lyase
R06602 18
R06860 18
isochorismate:2-oxoglutarate:cyclodienyltransferase(decarboxylating,pyruvate-forming)
R07194 18 alkene,NADH:oxygen oxidoreductase
R00042 19 4-Hydroxyphenylpyruvate:oxygen oxidoreductase (decarboxylating)
R00829 19 Succinyl-CoA:acetyl-CoA C-acyltransferase
R01295 19 benzoate,NADPH:oxygen oxidoreductase(4-hydroxylating)
R01370 19 Phenyllactate:NAD+ oxidoreductase
R01372 19 Phenylpyruvate:oxygen oxidoreductase
(hydroxylating,decarboxylating)
R01377 19 Phenylpyruvate carboxy-lyase
R01378 19 Phenylpyruvate keto-enol-isomerase
R01505 19 2,3-dihydro-2,3-dihydroxybenzoate:NAD+ oxidoreductase
R01714 19 5-O-(1-Carboxyvinyl)-3-phosphoshikimate phosphate-lyase
R02521 19 4-Hydroxyphenylpyruvate:oxygen
oxidoreductase(hydroxylating,decarboxylating)
R02604 19
R02762 19 2-Hydroxymuconate semialdehyde:NAD+ 6-oxidoreductase
R02763 19
R03336 19 4-hydroxyphenyllactate:NAD+ oxidoreductase
R03337 19 (R)-3-(4-hydroxyphenyl)lactate:NAD+ 2-oxidoreductase
R03341 19 4-hydroxyphenylpyruvate carboxy-lyase
R03342 19 3-(4-Hydroxyphenyl)pyruvate keto-enol-isomerase
R03470 19 4-Carboxymuconolactone carboxy-lyase
R03959 19 2,5-Dihydro-5-oxofuran-2-acetate lyase (decyclizing)
R04031 19
R04278 19 2-Hydroxy-2-hydropyrone-4,6-dicarboxylate:NAD+ 6-oxidoreductase
R04329 19
R04399 19
R04417 19
R04671 19 4alpha-Methylcholesta-8-en-3beta-ol delta7-delta8-isomerase
R04744 19 (S)-Hydroxydecanoyl-CoA hydro-lyase
R04798 19
R05378 19 2-Deoxy-5-keto-D-gluconic acid 6-phosphate
Dihydroxyacetonephosphate-lyase
R05549 19
R05621 19
R05703 19 lanosterol D24-reductase
R05778 19 4-hydroxyphenylpyruvate:oxygen oxidoreductase (decarboxylating)
R06293 19 ent-Kaur-16-ene,NADPH:oxygen oxidoreductase (hydroxylating)
R06632 19
R06757 19
R06989 19 2,5-Dihydro-5-oxofuran-2-acetate lyase (decyclizing)
R07188 19 benzoate,NADH:oxygen oxidoreductase (1,2-hydroxylating)
R00007 20 4-Hydroxy-4-methyl-2-oxoglutarate pyruvate-lyase
R00350 20 4-Hydroxy-4-carboxymethyl-2-oxoglutarate pyruvate-lyase
R00813 20
cis-1,2-dihydroxycyclohexa-3,5-diene-1-carboxylate:NAD+oxidoreductase
R00821 20 2,3-Dihydroxybenzoate carboxy-lyase
R01506 20 2,3-Dihydroxybenzoate:oxygen 2,3-oxidoreductase (decyclizing)
R01507 20 2,3-Dihydroxybenzoate:oxygen 3,4-oxidoreductase (decyclizing)
R02536 20 Phenylacetaldehyde:NAD+ oxidoreductase
R02611 20 Phenylethylalcohol:NAD+ oxidoreductase
R02695 20 4-Hydroxyphenylacetaldehyde:NAD+ oxidoreductase
R02991 20 4-Carboxymethylbut-3-en-4-olide enol-lactonohydrolase
R03310 20 5alpha-cholest-7-en-3beta-ol, NADH:oxygen 5-oxidoreductase
R03353 20 5alpha-Cholest-7-en-3beta-ol delta7-delta8-isomerase
R03966 20
R04260 20 2-Oxo-2,5-dihydrofuran-5-acetate delta3-delat2-isomerase
R04277 20 2-Pyrone-4,6-dicarboxylate lactonohydrolase
R04304 20 4-Hydroxyphenylethanol:NAD+ oxidoreductase
R04328 20
R04753 20 trans-Dec-2-enoyl-CoA reductase
R05450 20
R06294 20 ent-Kaur-16-en-19-oate,NADPH:oxygen oxidoreductase (hydroxylating)
R06758 20
R06762 20
R06960 20
R06990 20 2-Oxo-2,5-dihydrofuran-5-acetate delta3-delat2-isomerase
R01451 21 Cholesterol:NAD+ delta7-oxidoreductase
R02602 21 4-Oxalocrotonate carboxy-lyase
R03246 21 1,2,3-Trihydroxybenzene:oxygen 1,2-oxidoreductase (decyclizing)
R03311 21
R04223 21
R04482 21 4-Carboxy-2-oxo-3-hexenedioate
delta2,delta4-2-oxo,delta3-isomerase
R04742 21 Decanoyl-CoA:acetyl-CoA C-acyltransferase
R05083 21
R05487 21
R06295 21 ent-Kaur-16-en-19-oate,NADPH:oxygen oxidoreductase (hydroxylating)
R06296 21 ent-Kaur-16-en-19-oate,NADPH:oxygen oxidoreductase (hydroxylating)
R06759 21
R06961 21
R01452 22
R01453 22
R01454 22 Cholesterol:oxygen oxidoreductase (side-chain-cleaving)
R01459 22 Cholesterol:oxygen oxidoreductase
R01460 22 Cholesteryl-beta-D-glucoside glucohydrolase
R01463 22 Cholesterol,NADPH:oxygen oxidoreductase (7alpha-hydroxylating)
R02723 22
R03247 22 Gallate carboxy-lyase
R04741 22 (S)-3-Hydroxydodecanoyl-CoA:NAD+ oxidoreductase
R04781 22 4-Carboxy-4-hydroxy-2-oxoadipate hydro-lyase
R05250 22
R06297 22 ent-Kaur-16-en-19-oate,NADPH:oxygen oxidoreductase (hydroxylating)
R06962 22
R07207 22 cholesterol,NADPH:oxygen oxidoreductase (24-hydroxylating)
R00053 23 Tannin acylhydrolase
R02609 23 5beta-Cholestan-3-one:NADP+ 4,5-oxidoreductase
R02610 23 5alpha-cholestan-3-one:NADP+ delta7-oxidoreductase
R03549 23 Gallate:oxygen 3,4-oxidoreductase (decyclizing)
R03550 23 Gallate:oxygen 4,5-oxidoreductase (decyclizing)
R03551 23
R04170 23 (S)-3-Hydroxydodecanoyl-CoA hydro-lyase
R04263 23 cholest-5-ene-3beta,7alpha-diol:NAD+ 3-oxidoreductase
R04792 23
R04793 23
R04853 23 20alpha-Hydroxycholesterol,hydrogen-donor:oxygen
oxidoreductase(17-alpha-hydroxylating)
R04854 23 20alpha-Hydroxycholesterol:oxygen
oxidoreductase(side-chain-cleaving)
R04855 23 22beta-Hydroxycholesterol:oxygen
oxidoreductase(side-chain-cleaving)
R05249 23 Resorcinol,NADPH:oxogen oxidoreductase (2-hydroxylating)
R06322 23 (gibberellin-44),2-oxoglutarate:oxygen oxidoreductase
R06964 23
R07208 23
(24S)-cholest-5-ene-3beta,24-diol,NADPH:oxygenoxidoreductase(7alpha-hydroxylating)
R03856 24 trans-Dodec-2-enoyl-CoA reductase
R04100 24 3-cis-Dodecenoyl-CoA delta3-cis-delta2-trans-isomerase
R04280 24 3-O-Methylgallate:oxygen 4,5-oxidoreductase (decyclizing)
R04676 24 17alpha,20alpha-Dihydroxycholesterol:oxygen
oxidoreductase(side-chain-cleaving)
R04817 24
7alpha-Hydroxy-5beta-cholestan-3-one:(acceptor)delta4-oxidoreductase
R04826 24
7alpha-hydroxycholest-4-en-3-one,NADPH:oxygenoxidoreductase(12alpha-hydroxylating)
R06323 24 (gibberellin-44),2-oxoglutarate:oxygen oxidoreductase
R03327 25 17alpha-Hydroxypregnenolone:NAD+ 3-oxidoreductase
R03403 25 3beta-Hydroxyandrost-5-en-17-one acetaldehyde-lyase
R03735 25 (2S,3S)-2-Hydroxytridecane-1,2,3-tricarboxylate
oxaloacetate-lyase(CoA-acylating)
R03858 25 Lauroyl-CoA:acetyl-CoA C-acyltransferase
R03859 25 3-Hydroxytetradecane-1,3,4-tricarboxylate
2-oxoglutarate-lyase(CoA-acylating)
R04675 25 17alpha-Hydroxypregnenolone,hydrogen-donor:oxygen
oxidoreductase(21-hydroxylating)
R04818 25 3alpha,7alpha-Dihydroxy-5beta-cholestane:NAD+
oxidoreductase(B-specific)
R04823 25
7alpha,12alpha-Dihydroxy-5beta-cholestan-3-one:(acceptor)delta4-oxidoreductase
R06335 25
R01837 26 3beta-Hydroxyandrost-5-en-17-one:NAD+ 3-oxidoreductase
R01841 26 17alpha-Hydroxyprogesterone acetaldehyde-lyase
R03324 26 17alpha,20alpha-Dihydroxypregn-4-en-3-one:NAD+ 20-oxidoreductase
R03329 26 Steroid,reduced-adrenal-ferredoxin:oxygen
oxidoreductase(11-hydroxylating)
R03406 26 Androst-5-ene-3beta,17beta-diol:NAD+ oxidoreductase
R03408 26
R04739 26 (S)-3-Hydroxytetradecanoyl-CoA:NAD+ oxidoreductase
R04806 26 5beta-cholestane-3alpha,7alpha-diol,NADPH:oxygen
oxidoreductase(26-hydroxylating)
R04824 26
3alpha,7alpha,12alpha-Trihydroxy-5beta-cholestane:NAD+oxidoreductase
(B-specific)
R04849 26 11-Deoxycortisol delta5-delat4-isomerase
R04850 26 17alpha,21-Dihydroxypregnenolone:oxygen
oxidoreductase(11-hydroxylating)
R07204 26
5beta-cholestane-3alpha,7alpha-diol,NADPH:oxygenoxidoreductase(12alpha-hydroxylating)
R01836 27 Testosterone:NAD+ oxidoreductase
R01840 27
R02499 27 Testosterone delta5-delat4-isomerase
R02840 27 Cortisol delta5-delat4-isomerase
R04678 27 16alpha-Hydroxyandrost-4-ene-3,17-dione delta5-delat4-isomerase
R04740 27 (S)-3-Hydroxytetradecanoyl-CoA hydro-lyase
R04805 27
R04807 27
5beta-Cholestane-3alpha,7alpha,12alpha-triol,NADPH:oxygenoxidoreductase
(26-hydroxylating)
R02501 28
R02834 28 Cortisol:NAD+ 11-oxidoreductase
R02837 28 Acetyl-CoA:cortisol O-acetyltransferase
R02841 28
11beta,17alpha,21-Trihydroxy-5beta-pregnane-3,20-dione:NADP+delta4-oxidoreductase
R03507 28
5beta-Cholestane-3alpha,7alpha,12alpha,26-tetraol:NAD+26-oxidoreductase
R03989 28 trans-Tetradec-2-enoyl-CoA reductase
R04506 28 3alpha,7alpha-Dihydroxy-5beta-cholestan-26-al:NAD+ oxidoreductase
R04759 28
R02351 29
R02892 29 4,5alpha-dihydrocortisone:NADP+ delta4-oxidoreductase
R02893 29
17alpha,21-dihydroxy-5beta-pregnane-3,11,20-trione:NADP+delta4-oxidoreductase
R03506 29
3alpha,7alpha,12alpha-Trihydroxy-5beta-cholestan-26-al:NAD+26-oxidoreductase
R03991 29 myristoyl-CoA:acetylCoA C-myristoyltransferase
R04761 29
R04832 29 Urocortisol:NAD+ oxidoreductase (B-specific)
R05321 29 n-tetradecanoyl-CoA, NADPH2:O2 oxidoreductase [11-(E)
desaturating]
R05322 29 n-tetradecanoyl-CoA, NADH:O2 oxidoreductase [11-(Z) desaturating]
R02347 30 Estradiol-17alpha:NAD+ 17-oxidoreductase
R02352 30 Estradiol-17beta:NAD+ 17-oxidoreductase
R02354 30
R02356 30
R03087 30
R04737 30 (S)-3-Hydroxyhexadecanoyl-CoA:NAD+ oxidoreductase
R04829 30 Urocortisone:NAD+ oxidoreductase (B-specific)
R04830 30 Urocortisone:NADP+ oxidoreductase (B-specific)
R04834 30 Cortol:NAD+ oxidoreductase
R03088 31
R03089 31
R04681 31 Estriol:NAD+ 17-oxidoreductase
R04738 31 (S)-3-Hydroxyhexadecanoyl-CoA hydro-lyase
R04831 31 Cortolone:NAD+ oxidoreductase
R01278 32 trans-Hexadec-2-enoyl-CoA reductase
R01274 33 Palmitoyl-CoA hydrolase
R01277 33 hexadecanal:NAD+ oxidoreductase (CoA-acylating)
R01703 34 Hexadecanoate:hydrogen-peroxide oxidoreductase
R01704 34 Palmitaldehyde:NAD+ oxidoreductase
R02462 34 Hexadecanol:NAD+ oxidoreductase
R02463 34 hexadecanal:NADP+ delta2-oxidoreductase
