# Supplementary material for: Local and global modes of drug action in biochemical networks
Source: BMC Chem Biol. 2009 Apr 7;9:4. doi: 10.1186/1472-6769-9-4 (PMC2670818; doi:10.1186/1472-6769-9-4)
Supplement: Additional File 3 — Full set of metabolic drug scopes. This archive contains the full set of metabolic drug scopes for 276 drugs from the DrugBank database and four metabolic networks. Individual files in the archive are named according to the following nomenclature: DrugBank accession number of the drug, followed by "_hsa" for human or "_ref" for reference network, followed by "_i" for irreversible or "_r" for reversible network. [file 1472-6769-9-4-S3.zip › aprd00084_ref_r.txt]

  Expansion curve

seeds: Oxygen H2O Procollagen L-proline 2-Oxoglutarate Procollagen
trans-4-hydroxy-L-proline Succinate CO2 Procollagen 5-hydroxy-L-lysine
not identified: C02188


      compounds:

ID generation name

C00001 1 H2O
C00007 1 Oxygen
C00011 1 CO2
C00026 1 2-Oxoglutarate
C00042 1 Succinate
C01078 1 Procollagen L-proline
C01211 1 Procollagen 5-hydroxy-L-lysine
C04398 1 Procollagen trans-4-hydroxy-L-proline
C00009 2 Orthophosphate
C00027 2 H2O2
C00080 2 H+
C00122 2 Fumarate
C00232 2 Succinate semialdehyde
C01353 2 Carbonic acid
C04397 2 Procollagen trans-3-hydroxy-L-proline
C05359 2 e-
C00013 3 Pyrophosphate
C00058 3 Formate
C00149 3 (S)-Malate
C00209 3 Oxalate
C00237 3 CO
C00282 3 Hydrogen
C00311 3 Isocitrate
C00433 3 2,5-Dioxopentanoate
C00704 3 O2.-
C00989 3 4-Hydroxybutanoic acid
C01384 3 Maleic acid
C05379 3 Oxalosuccinate
C06701 3 Phosphonate
C00022 4 Pyruvate
C00036 4 Oxaloacetate
C00048 4 Glyoxylate
C00067 4 Formaldehyde
C00158 4 Citrate
C00417 4 cis-Aconitate
C00497 4 (R)-Malate
C00536 4 Triphosphate
C00679 4 5-Dehydro-4-deoxy-D-glucarate
C00684 4 2-Dehydro-3-deoxy-L-arabinonate
C02170 4 Methylmalonate
C02405 4 Formyl phosphate
C06002 4 (S)-Methylmalonate semialdehyde
C00033 5 Acetate
C00074 5 Phosphoenolpyruvate
C00084 5 Acetaldehyde
C00132 5 Methanol
C00160 5 Glycolate
C00186 5 (S)-Lactate
C00222 5 3-Oxopropanoate
C00227 5 Acetyl phosphate
C00256 5 (R)-Lactate
C00266 5 Glycolaldehyde
C00288 5 HCO3-
C00490 5 Itaconate
C00545 5 L-Arabinonate
C00546 5 Methylglyoxal
C00818 5 D-Glucarate
C00879 5 D-Galactarate
C00898 5 (R,R)-Tartaric acid
C00900 5 2-Acetolactate
C01127 5 4-Hydroxy-2-oxoglutarate
C01146 5 2-Hydroxy-3-oxopropanoate
C01251 5 2-Hydroxybutane-1,2,4-tricarboxylate
C01990 5 3-Oxalomalate
C02107 5 (S,S)-Tartaric acid
C02341 5 trans-Aconitate
C02466 5 Trimetaphosphate
C02514 5 3-Fumarylpyruvate
C02612 5 (R)-2-Methylmalate
C03217 5 2-Hydroxy-3-oxoadipate
C03248 5 Acetylenedicarboxylate
C03981 5 2-Hydroxyethylenedicarboxylate
C04115 5 4-Carboxy-4-hydroxy-2-oxoadipate
C04184 5 4-Hydroxy-4-methyl-2-oxoglutarate
C04593 5 (2S,3R)-3-Hydroxybutane-1,2,3-tricarboxylate
C05601 5 4-Hydroxy-2-oxo-heptanedioate
C05946 5 D-4-Hydroxy-2-oxoglutarate
C06001 5 (S)-3-Hydroxyisobutyrate
C06010 5 (S)-2-Acetolactate
C06033 5 Parapyruvate
C06201 5 2,4-Dihydroxyhept-2-enedioate
C06548 5 Ethylene oxide
C00109 6 2-Oxobutanoate
C00111 6 Glycerone phosphate
C00163 6 Propanoate
C00164 6 Acetoacetate
C00168 6 Hydroxypyruvate
C00258 6 D-Glycerate
C00333 6 D-Galacturonate
C00349 6 2-Methyl-3-oxopropanoate
C00383 6 Malonate
C00424 6 (S)-Lactaldehyde
C00469 6 Ethanol
C00552 6 meso-Tartaric acid
C00631 6 2-Phospho-D-glycerate
C00711 6 Malate
C00804 6 Propynoate
C00810 6 (R)-Acetoin
C00815 6 Citramalate
C00846 6 3-Oxoadipate
C00937 6 (R)-Lactaldehyde
C00975 6 Dihydroxyfumarate
C00988 6 2-Phosphoglycolate
C01013 6 3-Hydroxypropanoate
C01114 6 L-Arabinono-1,4-lactone
C01380 6 Ethylene glycol
C01438 6 Methane
C01548 6 Acetylene
C02132 6 Acetylpyruvate
C02167 6 Maleylpyruvate
C02225 6 2-Methylcitrate
C02226 6 2-Methylmaleate
C02614 6 (S)-2-Methylmalate
C02630 6 2-Hydroxyglutarate
C02657 6 6-Methylsalicylate
C02670 6 D-Glucuronolactone
C02752 6 Triacetate lactone
C02798 6 3-Phosphonopyruvate
C02876 6 Propanoyl phosphate
C03063 6 2-Oxohept-3-enedioate
C03167 6 Phosphonoacetaldehyde
C03459 6 2-Hydroxy-3-oxosuccinate
C03589 6 4-Hydroxy-2-oxopentanoate
C03600 6 Carboxymethyloxysuccinate
C03716 6 Oxaloacetate 4-methyl ester
C03826 6 2-Dehydro-3-deoxy-D-xylonate
C03921 6 2-Dehydro-3-deoxy-D-glucarate
C04002 6 But-1-ene-1,2,4-tricarboxylate
C04039 6 2,3-Dihydroxy-3-methylbutanoate
C04181 6 3-Hydroxy-3-methyl-2-oxobutanoic acid
C04225 6 (Z)-But-2-ene-1,2,3-tricarboxylate
C04272 6 (R)-2,3-Dihydroxy-3-methylbutanoate
C04324 6 4-Carboxy-2-hydroxy-cis,cis-muconate
C05235 6 Hydroxyacetone
C05364 6 4-Carboxy-2-oxo-3-hexenedioate
C05405 6 L-Arabinono-1,5-lactone
C05406 6 (4S)-5-Hydroxy-2,4-dioxopentanoate
C05600 6 2-Hydroxyhepta-2,4-dienedioate
C05682 6 Phosphonoacetate
C05854 6 4-Carboxy-2-oxo-4-pentanoate
C05999 6 Lactaldehyde
C06035 6 4-Methylene-2-oxoglutarate
C06547 6 Ethylene
C15499 6 Pentane-2,4-dione
C00093 7 sn-Glycerol 3-phosphate
C00116 7 Glycerol
C00118 7 (2R)-2-Hydroxy-3-(phosphonooxy)-propanal
C00141 7 3-Methyl-2-oxobutanoic acid
C00184 7 Glycerone
C00191 7 D-Glucuronate
C00197 7 3-Phospho-D-glycerate
C00207 7 Acetone
C00259 7 L-Arabinose
C00418 7 (R)-Mevalonate
C00502 7 D-Xylonate
C00511 7 Propenoate
C00558 7 D-Tagaturonate
C00577 7 D-Glyceraldehyde
C00583 7 Propane-1,2-diol
C00596 7 2-Hydroxy-2,4-pentadienoate
C00623 7 Glycerol 1-phosphate
C00628 7 2,5-Dihydroxybenzoate
C00741 7 Diacetyl
C00878 7 D-Arabinonate
C01040 7 L-Gulono-1,4-lactone
C01061 7 4-Fumarylacetoacetate
C01089 7 (R)-3-Hydroxybutanoate
C01099 7 L-Fuculose 1-phosphate
C01131 7 L-Rhamnulose 1-phosphate
C01159 7 2,3-Bisphospho-D-glycerate
C01188 7 3-Hydroxy-2-methylpropanoate
C01467 7 3-Cresol
C01732 7 Mesaconate
C01757 7 Triacetate
C01769 7 (S)-Acetoin
C02222 7 2-Maleylacetate
C02273 7 Digalacturonate
C02488 7 (R)-2-Ethylmalate
C02624 7 2,3-Dimethylmalate
C02912 7 (R)-Propane-1,2-diol
C02917 7 (S)-Propane-1,2-diol
C03044 7 (R,R)-Butane-2,3-diol
C03394 7 Erythrulose 1-phosphate
C03453 7 (Z)-5-Oxohex-2-enedioate
C03548 7 trans-2,3-Epoxysuccinate
C03586 7 2-Oxo-2,3-dihydrofuran-5-acetate
C03761 7 3-Hydroxy-3-methylglutarate
C03979 7 2-Dehydro-3-deoxy-L-rhamnonate
C04037 7 1-Phospho-alpha-D-galacturonate
C04052 7 5-Carboxy-2-oxohept-3-enedioate
C04451 7 4-Carboxy-2-hydroxyhexa-2,4-dienedioate
C04456 7 6-Phospho-5-dehydro-2-deoxy-D-gluconate
C04484 7 4-Carboxy-2-hydroxymuconate semialdehyde
C05662 7 Homoisocitrate
C05984 7 2-Hydroxybutanoic acid
C05985 7 2-Propyn-1-al
C06030 7 Methyloxaloacetate
C06031 7 D-threo-3-Methylmalate
C06032 7 D-erythro-3-Methylmalate
C06144 7 3-Butynoate
C06159 7 2-Dehydro-3-deoxy-D-fuconate
C06430 7 D-Galacturonolactone
C06441 7 L-Xylulose 1-phosphate
C06455 7 Hydroxymethylphosphonate
C06893 7 2-Deoxy-5-keto-D-gluconic acid 6-phosphate
C11205 7 Hexadimethrine bromide
C00137 8 myo-Inositol
C00230 8 3,4-Dihydroxybenzoate
C00231 8 D-Xylulose 5-phosphate
C00236 8 3-Phospho-D-glyceroyl phosphate
C00312 8 L-Xylulose
C00322 8 2-Oxoadipate
C00354 8 D-Fructose 1,6-bisphosphate
C00466 8 Acetoin
C00479 8 Propanal
C00508 8 L-Ribulose
C00530 8 p-Benzenediol
C00532 8 L-Arabitol
C00587 8 3-Hydroxybenzoate
C00652 8 D-Arabinono-1,4-lactone
C00673 8 2-Deoxy-D-ribose 5-phosphate
C00682 8 2-Hydroxymuconate semialdehyde
C00772 8 Mevaldate
C00800 8 L-Gulonate
C00817 8 D-Altronate
C00861 8 L-Rhamnulose
C00905 8 D-Fructuronate
C00922 8 Dimethylmaleate
C00966 8 2-Dehydropantoate
C00969 8 3-Hydroxypropanal
C01036 8 4-Maleylacetoacetate
C01088 8 (R)-3,3-Dimethylmalate
C01094 8 D-Fructose 1-phosphate
C01107 8 (R)-5-Phosphomevalonate
C01108 8 1,2,3-Trihydroxybenzene
C01182 8 D-Ribulose 1,5-bisphosphate
C01195 8 1-Phospho-alpha-D-glucuronate
C01278 8 2-Carboxy-2,5-dihydro-5-oxofuran-2-acetate
C01286 8 2-Dehydro-3-deoxy-D-galactonate 6-phosphate
C01424 8 Gallate
C01455 8 Toluene
C01680 8 D-Fuconate
C01721 8 L-Fuculose
C01845 8 Propan-2-ol
C01934 8 L-Rhamnonate
C02266 8 D-Xylonolactone
C02501 8 2-Hydroxymuconate
C02504 8 (2S)-2-Isopropylmalate
C02753 8 D-Xylono-1,4-lactone
C02814 8 Benzene-1,2,4-triol
C02923 8 2,3-Dihydroxytoluene
C02979 8 Glycerol 2-phosphate
C03046 8 (S,S)-Butane-2,3-diol
C03232 8 3-Phosphonooxypyruvate
C03289 8 L-xylo-Hexulonolactone
C03387 8 D-Glucurono-6,2-lactone
C03671 8 2-Pyrone-4,6-dicarboxylate
C03676 8 3-Hydroxy-cis,cis-muconate
C03785 8 D-Tagatose 1,6-bisphosphate
C03906 8 beta-L-Arabinose 1-phosphate
C03932 8 5-Dehydro-2-deoxy-D-gluconate
C03947 8 Glycerol 1,2-cyclic phosphate
C04105 8 2,5-Dihydro-5-oxofuran-2-acetate
C04186 8 5-Carboxymethyl-2-hydroxymuconate
C04431 8 cis-4-Carboxymethylenebut-2-en-4-olide
C04442 8 2-Dehydro-3-deoxy-6-phospho-D-gluconate
C04479 8 2-Hydroxy-6-oxonona-2,4-diene-1,9-dioate
C04546 8 (R)-3-((R)-3-Hydroxybutanoyloxy)butanoate
C05375 8 2-Hydroxy-2-hydropyrone-4,6-dicarboxylate
C05378 8 beta-D-Fructose 1,6-bisphosphate
C05385 8 D-Glucuronate 1-phosphate
C05533 8 Oxaloglutarate
C05585 8 Gentisate aldehyde
C06029 8 L-threo-3-Methylmalate
C06145 8 3-Butyn-1-al
C06189 8 Cyclic 2,3-bisphospho-D-glycerate
C06210 8 2-Hydroxy-6-keto-2,4-heptadienoate
C06603 8 cis,trans-4-Hydroxymuconic semialdehyde
C06892 8 2-Deoxy-5-keto-D-gluconic acid
C07087 8 2-Hydroxy-6-oxoocta-2,4,7-trienoate
C07123 8 2-Hydroxy-6-oxo-octa-2,4-dienoate
C11437 8 1-Deoxy-D-xylulose 5-phosphate
C12624 8 2-Hydroxy-6-ketononatrienedioate
C12838 8 trans-4-Carboxymethylenebut-2-en-4-olide
C14610 8 (S)-5-Oxo-2,5-dihydrofuran-2-acetate
C00072 9 Ascorbate
C00085 9 D-Fructose 6-phosphate
C00090 9 Catechol
C00095 9 D-Fructose
C00156 9 4-Hydroxybenzoate
C00181 9 D-Xylose
C00199 9 D-Ribulose 5-phosphate
C00204 9 2-Dehydro-3-deoxy-D-gluconate
C00216 9 D-Arabinose
C00246 9 Butanoic acid
C00310 9 D-Xylulose
C00345 9 6-Phospho-D-gluconate
C00379 9 Xylitol
C00472 9 p-Benzoquinone
C00507 9 L-Rhamnose
C00514 9 D-Mannonate
C00522 9 (R)-Pantoate
C00544 9 Homogentisate
C00556 9 Benzyl alcohol
C00597 9 3-Phosphoglycerate
C00618 9 3-Dehydro-L-gulonate
C00672 9 2-Deoxy-D-ribose 1-phosphate
C00691 9 2,4,6/3,5-Pentahydroxycyclohexanone
C01019 9 6-Deoxy-L-galactose
C01053 9 (R)-4-Dehydropantoate
C01097 9 D-Tagatose 6-phosphate
C01101 9 L-Ribulose 5-phosphate
C01143 9 (R)-5-Diphosphomevalonate
C01163 9 3-Carboxy-cis,cis-muconate
C01177 9 Inositol 1-phosphate
C01216 9 2-Dehydro-3-deoxy-D-galactonate
C01225 9 sn-glycero-3-Phospho-1-inositol
C01412 9 Butanal
C01468 9 4-Cresol
C01508 9 L-Lyxose
C01542 9 o-Cresol
C01572 9 Digallate
C01751 9 Resorcinol
C01801 9 Deoxyribose
C01989 9 3-Ethylmalate
C02214 9 (E)-Glutaconate
C02295 9 Methylitaconate
C02360 9 2-Hydroxyadipate
C02457 9 Propane-1,3-diol
C02480 9 cis,cis-Muconate
C02527 9 Butanoylphosphate
C02631 9 2-Isopropylmaleate
C02637 9 3-Dehydroshikimate
C02948 9 4-Hydroxyhexan-3-one
C02991 9 L-Rhamnono-1,4-lactone
C03223 9 3,4-Dihydroxyphthalate
C03233 9 4,5-Dihydroxyphthalate
C03291 9 L-Xylulose 5-phosphate
C03546 9 myo-Inositol 4-phosphate
C03652 9 (2R,3S)-2,3-Dimethylmalate
C04006 9 1D-myo-Inositol 3-phosphate
C04044 9 3-(2,3-Dihydroxyphenyl)propanoate
C04480 9 3-Carboxy-2-hydroxymuconate semialdehyde
C04592 9 Toluene-cis-dihydrodiol
C04642 9 2-Hydroxy-5-carboxymethylmuconate semialdehyde
C05345 9 beta-D-Fructose 6-phosphate
C05616 9 3-O-Methylgallate
C05979 9 Propane-1-ol
C06316 9 D-erythro-Ascorbate
C06318 9 (3S,4R)-3,4-Dihydroxycyclohexa-1,5-diene-1,4-dicarboxylate
C06672 9 Vanillate
C06680 9 4-Hydroxyphthalate
C06720 9 1,6-Dihydroxy-5-methylcyclohexa-2,4-dienecarboxylate
C06728 9 3-Ethylcatechol
C06731 9 1,2-Dihydroxy-6-methylcyclohexa-3,5-dienecarboxylate
C06762 9 4-Hydroxy-2-oxohexanoic acid
C06891 9 D-2,3-Diketo 4-deoxy-epi-inositol
C07085 9 3-Vinylcatechol
C07103 9 2-Hydroxy-1,4-benzoquinone
C09816 9 Benzylsuccinate
C11434 9 2-C-Methyl-D-erythritol 4-phosphate
C12623 9 trans-2,3-Dihydroxycinnamate
C13636 9 4-Hydroxyphenyl acetate
C14088 9 3-Methylsalicylate
C15585 9 myo-Inositol phosphate
C00031 10 D-Glucose
C00092 10 D-Glucose 6-phosphate
C00117 10 D-Ribose 5-phosphate
C00129 10 Isopentenyl diphosphate
C00146 10 Phenol
C00159 10 D-Mannose
C00180 10 Benzoate
C00196 10 2,3-Dihydroxybenzoate
C00251 10 Chorismate
C00257 10 D-Gluconic acid
C00261 10 Benzaldehyde
C00267 10 alpha-D-Glucose
C00275 10 D-Mannose 6-phosphate
C00279 10 D-Erythrose 4-phosphate
C00309 10 D-Ribulose
C00392 10 Mannitol
C00425 10 Dehydroascorbate
C00476 10 D-Lyxose
C00489 10 Glutarate
C00493 10 Shikimate
C00633 10 4-Hydroxybenzaldehyde
C00642 10 4-Hydroxyphenylacetate
C00644 10 D-Mannitol 1-phosphate
C00665 10 beta-D-Fructose 2,6-bisphosphate
C00668 10 alpha-D-Glucose 6-phosphate
C00755 10 4-Hydroxy-3-methoxy-benzaldehyde
C00794 10 D-Sorbitol
C00795 10 D-Tagatose
C00805 10 Salicylate
C00811 10 4-Coumarate
C00880 10 D-Galactonate
C00944 10 3-Dehydroquinate
C01041 10 Monodehydroascorbate
C01068 10 D-Ribitol 5-phosphate
C01096 10 Sorbitol 6-phosphate
C01112 10 D-Arabinose 5-phosphate
C01113 10 D-Galactose 6-phosphate
C01115 10 L-Galactono-1,4-lactone
C01161 10 3,4-Dihydroxyphenylacetate
C01172 10 beta-D-Glucose 6-phosphate
C01179 10 3-(4-Hydroxyphenyl)pyruvate
C01187 10 3-Deoxy-D-manno-octulosonate
C01198 10 3-(2-Hydroxyphenyl)propanoate
C01218 10 6-Phospho-2-dehydro-D-gluconate
C01220 10 1D-myo-Inositol 1,4-bisphosphate
C01236 10 D-Glucono-1,5-lactone 6-phosphate
C01394 10 Xylose
C01620 10 Threonate
C01771 10 2-Butenoate
C01904 10 D-Arabitol
C02024 10 D-Mannuronate
C02336 10 beta-D-Fructose
C02351 10 1,2-Benzoquinone
C02431 10 L-Rhamnofuranose
C02734 10 Phenolic phosphate
C02895 10 Xylitol 5-phosphate
C02930 10 2-Methyleneglutarate
C02985 10 L-Fucose 1-phosphate
C03267 10 beta-D-Fructose 2-phosphate
C03465 10 3-Methyl-2-oxopentanoate
C03861 10 Dibenzo[1,4]dioxin-2,3-dione
C04062 10 D-myo-Inositol 1,3-bisphosphate
C04063 10 D-myo-Inositol 3,4-bisphosphate
C04091 10 cis-1,2-Dihydrobenzene-1,2-diol
C04221 10 trans-1,2-Dihydrobenzene-1,2-diol
C04287 10 3,5/4-Trihydroxycyclohexa-1,2-dione
C04299 10 D-myo-Inositol 1,2-cyclic phosphate
C04349 10 (4S)-4,6-Dihydroxy-2,5-dioxohexanoate
C04411 10 (2R,3S)-3-Isopropylmalate
C04471 10 (4S,5S)-4,5-Dihydroxy-2,6-dioxohexanoate
C04553 10 3-Carboxy-2,5-dihydro-5-oxofuran-2-acetate
C04575 10 (4R,5S)-4,5,6-Trihydroxy-2,3-dioxohexanoate
C04634 10 1,6-Dihydroxycyclohexa-2,4-diene-1-carboxylate
C04783 10 cis-4,5-Dihydroxycyclohexa-1(6),2-diene-1,2-dicarboxylate
C05422 10 L-Dehydroascorbate
C05593 10 3-Hydroxyphenylacetate
C05852 10 2-Hydroxyphenylacetate
C06019 10 D-arabino-3-Hexulose 6-phosphate
C06142 10 1-Butanol
C06311 10 Galactitol 1-phosphate
C06321 10 1,6-Dihydroxy-cis-2,4-cyclohexadiene-1-carboxylic acid
C06337 10 Terephthalate
C06727 10 cis-1,2-Dihydro-3-ethylcatechol
C06761 10 (4E)-2-Oxohexenoic acid
C07084 10 Styrene cis-glycol
C07211 10 m-Methylbenzoate
C07215 10 o-Toluate
C07734 10 2-Hydroxy-6-oxo-6-(2-hydroxyphenoxy)-hexa-2,4-dienoate
C10700 10 4'-Hydroxyacetophenone
C11354 10 2-Hydroxy-cis-hex-2,4-dienoate
C11457 10 3-(3-Hydroxy-phenyl)-propanoic acid
C11588 10 cis-3-(Carboxy-ethyl)-3,5-cyclo-hexadiene-1,2-diol
C12621 10 trans-3-Hydroxycinnamate
C12622 10 cis-3-(3-Carboxyethenyl)-3,5-cyclohexadiene-1,2-diol
C13635 10 4-Hydroxyphenacyl alcohol
C14087 10 3-Methylsalicylaldehyde
C14899 10 3-Dehydro-L-gulonate 6-phosphate
C15556 10 3,4-Dihydroxy-2-butanone 4-phosphate
C00089 11 Sucrose
C00103 11 D-Glucose 1-phosphate
C00121 11 D-Ribose
C00124 11 D-Galactose
C00166 11 Phenylpyruvate
C00185 11 Cellobiose
C00198 11 D-Glucono-1,5-lactone
C00208 11 Maltose
C00221 11 beta-D-Glucose
C00235 11 Dimethylallyl diphosphate
C00247 11 L-Sorbose
C00252 11 Isomaltose
C00254 11 Prephenate
C00281 11 Sedoheptulose 7-phosphate
C00296 11 Quinate
C00423 11 trans-Cinnamate
C00447 11 Sedoheptulose 1,7-bisphosphate
C00474 11 Ribitol
C00548 11 Phenyl acetate
C00620 11 alpha-D-Ribose 1-phosphate
C00629 11 2-Dehydro-D-gluconate
C00636 11 D-Mannose 1-phosphate
C00663 11 beta-D-Glucose 1-phosphate
C00689 11 alpha,alpha'-Trehalose 6-phosphate
C00885 11 Isochorismate
C01062 11 5-Dehydro-D-gluconate
C01083 11 alpha,alpha-Trehalose
C01151 11 D-Ribose 1,5-bisphosphate
C01197 11 3,4-Dihydroxy-trans-cinnamate
C01243 11 1D-myo-Inositol 1,3,4-trisphosphate
C01245 11 D-myo-Inositol 1,4,5-trisphosphate
C01269 11 5-O-(1-Carboxyvinyl)-3-phosphoshikimate
C01273 11 2-Hydroxy-6-oxo-6-phenylhexa-2,4-dienoate
C01405 11 Aspirin
C01407 11 Benzene
C01408 11 Benzoin
C01606 11 Phthalate
C01697 11 Galactitol
C01772 11 trans-2-Hydroxycinnamate
C02137 11 alpha-Oxo-benzeneacetic acid
C02274 11 Dihydrocoumarin
C02591 11 Sucrose 6-phosphate
C02652 11 5-Dehydroshikimate
C02655 11 6-Acetyl-D-glucose
C02779 11 2-Dehydro-D-glucose
C02888 11 Sorbose 1-phosphate
C02995 11 Maltose 6'-phosphate
C03064 11 3-Dehydro-L-threonate
C03107 11 D-Glucono-1,4-lactone
C03175 11 Shikimate 3-phosphate
C03198 11 (S)-4-Hydroxymandelate
C03273 11 5-Oxopentanoate
C03383 11 D-Galactono-1,4-lactone
C03393 11 4-Phospho-D-erythronate
C03590 11 4-Hydroxyphenylglyoxylate
C03666 11 2-Carboxy-cis,cis-muconate
C03672 11 3-(4-Hydroxyphenyl)lactate
C03765 11 4-Hydroxyphenylacetaldehyde
C03964 11 (R)-3-(4-Hydroxyphenyl)lactate
C04043 11 3,4-Dihydroxyphenylacetaldehyde
C04053 11 5-Dehydro-4-deoxy-D-glucuronate
C04171 11 2,3-Dihydro-2,3-dihydroxybenzoate
C04236 11 (2S)-2-Isopropyl-3-oxosuccinate
C04359 11 1-Deoxy-D-altro-heptulose 7-phosphate
C04478 11 3-Deoxy-D-manno-octulosonate 8-phosphate
C04534 11 6-Phospho-beta-D-glucosyl-(1,4)-D-glucose
C04547 11 1,2-Bis(4-hydroxy-3-methoxyphenyl)ethylene
C04691 11 2-Dehydro-3-deoxy-D-arabino-heptonate 7-phosphate
C05350 11 2-Hydroxy-3-(4-hydroxyphenyl)propenoate
C05382 11 D-Sedoheptulose 7-phosphate
C05411 11 L-Xylonate
C05412 11 L-Lyxonate
C05627 11 4-Hydroxystyrene
C05629 11 Phenylpropanoate
C06187 11 Arbutin 6-phosphate
C06202 11 Salicylaldehyde
C06206 11 Benzoyl phosphate
C06312 11 L-Tagatose 6-phosphate
C06317 11 4-Hydroxy-3-methoxy-benzenemethanol
C06760 11 2-Hydroxy-5-methyl-cis,cis-muconic semialdehyde
C07083 11 Styrene
C07086 11 Phenylacetic acid
C07111 11 Ethylbenzene
C07209 11 3-Methylbenzaldehyde
C07214 11 2-Methylbenzaldehyde
C07479 11 2-Oxo-5-methyl-cis-muconate
C07731 11 2-Hydroxy-6-oxo-6-(2-hydroxyphenyl)-hexa-2,4-dienoate
C07733 11 2,2',3-Trihydroxydiphenylether
C11527 11 4-Hydroxymandelate
C11811 11 1-Hydroxy-2-methyl-2-butenyl 4-diphosphate
C13632 11 4,4'-Dihydroxy-alpha-methylstilbene
C13634 11 2,3-Bis(4-hydroxyphenyl)-1,2-propanediol
C13638 11 1-(4'-Hydroxyphenyl)ethanol
C14086 11 2-Hydroxy-3-methylbenzalpyruvate
C14097 11 2-Hydroxyisophthalic acid
C00119 12 5-Phospho-alpha-D-ribose 1-diphosphate
C00233 12 4-Methyl-2-oxopentanoate
C00243 12 Lactose
C00273 12 5-Dehydro-D-fructose
C00341 12 Geranyl diphosphate
C00446 12 alpha-D-Galactose 1-phosphate
C00492 12 Raffinose
C00601 12 Phenylacetaldehyde
C00660 12 D-Glucose 1,6-bisphosphate
C00770 12 L-Idonate
C01093 12 Cellobiono-1,5-lactone
C01231 12 alpha-D-Glucose 1,6-bisphosphate
C01235 12 1-alpha-D-Galactosyl-myo-inositol
C01272 12 1D-myo-Inositol 1,3,4,5-tetrakisphosphate
C01390 12 Prenol
C01456 12 Tropate
C01504 12 Indanone
C01507 12 L-Iditol
C01685 12 D-Ribonate
C01742 12 Palatinose
C01983 12 (R)-Mandelate
C01984 12 (S)-Mandelate
C02048 12 Laminaribiose
C02076 12 Sedoheptulose
C02130 12 Acetyl-maltose
C02143 12 D-threo-Aldose
C02526 12 Biphenyl-2,3-diol
C02569 12 Neryl diphosphate
C02669 12 D-Galactono-1,5-lactone
C02763 12 enol-Phenylpyruvate
C02780 12 2,5-Didehydro-D-gluconate
C02964 12 D-Glucosyl-D-mannose
C03057 12 2-Carboxybenzaldehyde
C03269 12 D-galacto-Hexodialdose
C03549 12 2-Hydroxycinnamate
C03569 12 2,2',3-Trihydroxybiphenyl
C03661 12 1F-beta-D-Fructosylsucrose
C03736 12 alpha-D-Ribose 5-phosphate
C03750 12 2,6-Dioxo-6-phenylhexanoate
C04366 12 3-(2-Carboxyethenyl)-cis,cis-muconate
C04477 12 1D-myo-Inositol 1,3,4,6-tetrakisphosphate
C04733 12 4-(4-Deoxy-beta-D-gluc-4-enuronosyl)-D-galacturonate
C05343 12 (R)-4-Hydroxymandelate
C05396 12 Lactose 6-phosphate
C05399 12 Melibiitol
C05400 12 Epimelibiose
C05401 12 3-beta-D-Galactosyl-sn-glycerol
C05402 12 Melibiose
C05607 12 Phenyllactate
C05817 12 2-Succinyl-6-hydroxy-2,4-cyclohexadiene-1-carboxylate
C06044 12 4-Hydroxyphenylethanol
C06054 12 2-Oxo-3-hydroxy-4-phosphobutanoate
C06118 12 4-(4-Deoxy-alpha-D-gluc-4-enuronosyl)-D-galacturonate
C06203 12 trans-O-Hydroxybenzylidenepyruvate
C06219 12 Cellotriose
C06224 12 3,4-Dihydroxystyrene
C06440 12 2-Dehydro-D-glucono-1,5-lactone
C06730 12 4-Methylcatechol
C07112 12 1-Phenylethanol
C07213 12 2-Methylbenzyl alcohol
C07216 12 3-Methylbenzyl alcohol
C07478 12 2-Hydroxy-5-methyl-cis,cis-muconate
C07728 12 3-Isochromanone
C07732 12 Dibenzo-p-dioxin
C07836 12 D-glycero-D-manno-Heptose 7-phosphate
C11555 12 1D-myo-Inositol 1,4,5,6-tetrakisphosphate
C12456 12 3-Dimethylallyl-4-hydroxyphenylpyruvate
C13629 12 1,2-Bis(4-hydroxyphenyl)-2-propanol
C13631 12 2,2-Bis(4-hydroxyphenyl)-1-propanol
C13637 12 4-Ethylphenol
C14085 12 2-Hydroxy-8-methylchromene-2-carboxylate
C14096 12 3-Formylsalicylic acid
C15483 12 D-Galactonolactone
C15548 12 2-alpha-D-Glucosyl-D-glucose
C00448 13 trans,trans-Farnesyl diphosphate
C00521 13 (-)-Limonene
C01275 13 (3E)-4-(2-Carboxyphenyl)-2-oxobut-3-enoate
C01284 13 1D-myo-Inositol 1,3,4,5,6-pentakisphosphate
C01582 13 Galactose
C01613 13 Stachyose
C01710 13 Indan-1-ol
C02013 13 Cellotetraose
C02083 13 Styrene oxide
C02344 13 (-)-endo-Fenchol
C02462 13 Sabinene hydrate
C02499 13 2-Hydroxybiphenyl
C02572 13 O-Feruloylquinate
C02666 13 Coniferyl aldehyde
C02730 13 2-Succinylbenzoate
C03190 13 (+)-Bornyl-diphosphate
C03971 13 1F-alpha-D-Galactosylraffinose
C04112 13 3-Methyl-cis,cis-hexadienedioate
C05404 13 D-Gal alpha 1->6D-Gal alpha 1->6D-Glucose
C05853 13 Phenylethyl alcohol
C06046 13 Salidroside
C06074 13 Myrcene
C06075 13 Terpinolene
C06076 13 Comphene
C06077 13 Pinene
C06099 13 (+)-Limonene
C06204 13 2-Hydroxychromene-2-carboxylate
C06222 13 Sedoheptulose 1-phosphate
C06307 13 (-)-beta-Pinene
C06308 13 (-)-alpha-Pinene
C06589 13 cis-2,3-Dihydro-2,3-dihydroxybiphenyl
C06729 13 cis-1,2-Dihydroxy-4-methylcyclohexa-3,5-diene-1-carboxylate
C07113 13 Acetophenone
C07208 13 m-Xylene
C07212 13 o-Xylene
C07719 13 2-Formyl-1-indanone
C07720 13 3-Hydroxy-1-indanone
C07727 13 2-Indanone
C07729 13 Dibenzofuran
C09756 13 Homoeriodictyol
C10906 13 D-Fructose
C11472 13 D-glycero-D-manno-Heptose 1,7-bisphosphate
C12457 13 3-Dimethylallyl-4-hydroxymandelic acid
C12459 13 3-Dimethylallyl-4-hydroxybenzaldehyde
C13624 13 Bisphenol A
C13633 13 2,2-Bis(4-hydroxyphenyl)-propanoic acid
C14084 13 1,2-Dihydroxy-8-methylnaphthalene
C14095 13 2-Hydroxy-3-carboxybenzalpyruvate
C14103 13 4-Methylsalicylate
C14448 13 Glyoxal
C00353 14 Geranylgeranyl diphosphate
C00590 14 Coniferyl alcohol
C00751 14 Squalene
C00964 14 (-)-trans-Carveol
C01123 14 (-)-trans-Isopiperitenol
C01204 14 myo-Inositol hexakisphosphate
C01328 14 HO-
C01454 14 Toluate
C01494 14 Ferulate
C01841 14 Pentalenene
C01860 14 Trichodiene
C02004 14 Aristolochene
C02452 14 Perillyl alcohol
C03012 14 Naphthalene-1,2-diol
C03115 14 Farnesyl triphosphate
C03203 14 1-Hydroxy-2-naphthoate
C03428 14 Presqualene diphosphate
C04520 14 1D-myo-Inositol 3,4,5,6-tetrakisphosphate
C04559 14 4-Carboxymethyl-4-methylbut-2-en-1,4-olide
C06111 14 Nerolidyl diphosphate
C06218 14 Cellopentaose
C06394 14 (+)-delta-Cadinene
C06588 14 Biphenyl
C06986 14 Spirodilactone
C07114 14 Benzoyl acetate
C07189 14 2-Hydroxyacetophenone
C07271 14 Limonene-1,2-epoxide
C07350 14 3-Methyl-1-(2,4,6-trihydroxyphenyl)butan-1-one
C07718 14 2-Hydroxy-4-(1-oxo-1,3-dihydro-2H-inden-2-ylidene)-but-2-enoic
acid
C07838 14 D-glycero-D-manno-Heptose 1-phosphate
C11356 14 trans,trans,cis-Geranylgeranyl diphosphate
C11409 14 (+)-trans-Carveol
C12142 14 Vetispiradiene
C12204 14 5-Hydroxyconiferaldehyde
C12458 14 3-Dimethylallyl-4-hydroxybenzoate
C14083 14 cis-1,2-Dihydroxy-1,2-dihydro-8-methylnaphthalene
C14094 14 2-Carboxy-2-hydroxy-8-carboxychromene
C00761 15 Coniferin
C01054 15 (S)-2,3-Epoxysqualene
C01414 15 Casbene
C01752 15 Scopoletin
C01767 15 (-)-Carvone
C02485 15 (-)-Isopiperitenone
C02576 15 Perillyl aldehyde
C03427 15 Prephytoene diphosphate
C04314 15 cis-1,2-Dihydronaphthalene-1,2-diol
C04558 15 4-Carboxymethyl-3-methylbut-2-en-1,4-olide
C04563 15 D-myo-Inositol 1,2,4,5,6-pentakisphosphate
C04574 15 di-trans,poly-cis-Undecaprenyl diphosphate
C04579 15 Inositol 1,2,3,4,5-pentakisphosphate
C05427 15 Phytyl diphosphate
C05615 15 Lignin
C05619 15 5-Hydroxyferulate
C06083 15 Tetrahymanol
C06084 15 Hopanoid
C06089 15 ent-Copalyl diphosphate
C06205 15 1,2-Dihydronaphthalene-1,2-diol
C06217 15 Cellohexaose
C06309 15 Diplopterol
C06310 15 Diploptene
C06758 15 p-Tolualdehyde
C07276 15 Limonene-1,2-diol
C07717 15 3,4-Dihydroxyfluorene
C11174 15 1-Diphosinositol pentakisphosphate
C11383 15 (+)-(S)-Carvone
C11427 15 1-Hydroxy-2-naphthaldehyde
C11526 15 5-PP-InsP5
C11713 15 beta-Naphthol
C11893 15 Cembrene
C11894 15 Taxa-4(5),11(12)-diene
C11901 15 Copalyl diphosphate
C11902 15 syn-Copalyl diphosphate
C12205 15 5-Hydroxyconiferyl alcohol
C14082 15 1-Methylnaphthalene
C14093 15 1,2-Dihydroxy-8-carboxynaphthalene
C14783 15 1,2-Naphthoquinone
C00829 16 Naphthalene
C01724 16 Lanosterol
C01902 16 Cycloartenol
C02325 16 Sinapyl alcohol
C02646 16 4-Coumaryl alcohol
C03657 16 1,4-Dihydroxy-2-naphthoate
C04509 16 di-trans,poly-cis-Decaprenyl diphosphate
C05413 16 Phytoene
C05421 16 cis-Phytoene
C06085 16 Triterpenoid
C06086 16 Pimaradiene
C06090 16 ent-Kaurene
C06216 16 Celloheptaose
C06757 16 4-Methylbenzyl alcohol
C07715 16 Fluorene
C08615 16 alpha-Amyrin
C08616 16 beta-Amyrin
C08628 16 Lupeol
C11395 16 (4R,6R)-cis-Carveol
C11408 16 (4S,6S)-cis-Carveol
C11412 16 (1R,4S)-Iso-dihydrocarvone
C11426 16 cis-4-(1'-Hydroxynaphth-2'-yl)-2-oxobut-3-enoate
C11877 16 (+)-Sandaracopimaradiene
C11878 16 (-)-Abietadiene
C11879 16 Levopimaradiene
C11880 16 Neoabietadiene
C11881 16 Palustradiene
C11891 16 Aphidicol-16-ene
C11892 16 Aphidicol-15-ene
C11924 16 Perillic acid
C11937 16 (1S,4R)-1-Hydroxy-2-oxolimonene
C14089 16 1-Hydroxymethylnaphthalene
C14092 16 cis-1,2-Dihydroxy-1,2-dihydro-8-carboxynaphthalene
C14784 16 1,2-Dihydroxy-3,4-epoxy-1,2,3,4-tetrahydronaphthalene
C14786 16 (1R,2S)-Naphthalene 1,2-oxide
C14787 16 (1S,2R)-Naphthalene 1,2-oxide
C01533 17 Syringin
C04514 17 (1S,2S)-1,2-Dihydronaphthalene-1,2-diol
C05108 17 14-Demethyllanosterol
C05109 17 24,25-Dihydrolanosterol
C05414 17 Phytofluene
C05437 17 Zymosterol
C05608 17 4-Hydroxycinnamyl aldehyde
C05610 17 Sinapoyl aldehyde
C05855 17 4-Hydroxycinnamyl alcohol 4-D-glucoside
C06711 17 Fluoren-9-ol
C06756 17 p-Xylene
C07721 17 (+)-(3S,4R)-cis-3,4-Dihydroxy-3,4-dihydrofluorene
C07724 17 1,2-Dihydroxyfluorene
C08980 17 Soyasapogenol B
C11405 17 (3R)-3-Isopropenyl-6-oxoheptanoate
C11410 17 (1R,2S,4S)- Neoiso-dihydrocarveol
C11411 17 (1R,2R,4S)-Iso-dihydrocarveol
C11415 17 (1S,4S)-Dihydrocarvone
C11425 17 2-Hydroxy-2H-benzo[h]chromene-2-carboxylate
C11455 17 4,4-Dimethyl-5alpha-cholesta-8,14,24-trien-3beta-ol
C11505 17 Propene
C11714 17 alpha-Naphthol
C11872 17 Kaur-16-en-18-ol
C13309 17 2-Phytyl-1,4-naphthoquinone
C14090 17 1-Naphthaldehyde
C14091 17 1-Naphthoic acid
C03164 18 Phenanthrene-3,4-diol
C05110 18 4alpha-Methylcholesta-8-en-3beta-ol
C05430 18 zeta-Carotene
C05439 18 5alpha-Cholesta-7,24-dien-3beta-ol
C06712 18 Fluoren-9-one
C07725 18 2-Hydroxy-4-(2-oxo-1,3-dihydro-2H-inden-1-ylidene)but-2-enoic acid
C11404 18 (3R)-6-Hydroxy-3-isopropenyl-heptanoate
C11413 18 (1S,2S,4S)-Dihydrocarveol
C11416 18 (1S,2R,4S)-Neo-dihydrocarveol
C11506 18 (R)-1,2-Epoxypropane
C11507 18 (S)-1,2-Epoxypropane
C11873 18 Kaur-16-en-18-al
C15508 18 1,2-Epoxypropane
C01189 19 5alpha-Cholest-7-en-3beta-ol
C01477 19 Apigenin
C02947 19 4-Coumaroylshikimate
C03526 19 O-Sinapoylglucarolactone
C03582 19 3,4',5-Trihydroxystilbene
C03845 19 5alpha-Cholest-8-en-3beta-ol
C04468 19 (+)-cis-3,4-Dihydrophenanthrene-3,4-diol
C05111 19 Methostenol
C05431 19 Neurosporene
C06561 19 Isosalipurpol
C07722 19 3,4-Dihydroxy-3,4-dihydro-9-fluorenone
C07726 19 1-Formyl-2-indanone
C08650 19 Isoliquiritigenin
C11402 19 (4R,7R)-4-Isopropenyl-7-methyl-2-oxo-oxepanone
C11874 19 Kaur-16-en-18-oic acid
C00509 20 Naringenin
C01164 20 Cholesta-5,7-dien-3beta-ol
C01460 20 Vitexin
C01514 20 Luteolin
C01714 20 Apigenin-6-C-glucoside
C07723 20 4-Hydroxy-9-fluorenone
C08576 20 Aureusidin
C09762 20 Liquiritigenin
C10192 20 Tricetin
C11875 20 ent-7alpha-Hydroxykaur-16-en-19-oic acid
C12631 20 2-Hydroxy-2,3-dihydrogenistein
C14146 20 alpha-Zeacarotene
C00187 21 Cholesterol
C00974 21 Dihydrokaempferol
C01592 21 Licodione
C05443 21 Vitamin D3
C05631 21 Eriodictyol
C05911 21 Pentahydroxyflavanone
C06093 21 Gibberellin A12 aldehyde
C06563 21 Genistein
C08586 21 delta-Carotene
C10208 21 Daidzein
C11876 21 6beta,7beta-Dihydroxykaurenoic acid
C12124 21 Apiforol
C15525 21 2',3,4,4',6'-Pentahydroxychalcone
C00599 22 Cholest-4-en-3-one
C01617 22 Taxifolin
C01802 22 Desmosterol
C02495 22 2'-Hydroxydaidzein
C02906 22 Dihydromyricetin
C03594 22 7alpha-Hydroxycholesterol
C03648 22 cis-3,4-Leucopelargonidin
C03855 22 Cholesteryl-beta-D-glucoside
C05418 22 Cholesterol-5beta,6beta-epoxide
C05419 22 Cholesterol-5alpha,6beta-epoxide
C05432 22 Lycopene
C05433 22 alpha-Carotene
C05500 22 20alpha-Hydroxycholesterol
C05502 22 22beta-Hydroxycholesterol
C05903 22 Kaempferol
C05907 22 Luteoforol
C11857 22 Gibberellin A12
C12134 22 2'-Hydroxygenistein
C13550 22 24-Hydroxycholesterol
C15567 22 2,7,4'-Trihydroxyisoflavanone
C00389 23 Quercetin
C00852 23 Chlorogenate
C02927 23 2-Caffeoylisocitrate
C03052 23 2,3-Dihydrogossypetin
C03091 23 5beta-Cholestan-3-one
C03238 23 5alpha-Cholestan-3-one
C03567 23 2'-Hydroxydihydrodaidzein
C03910 23 (24R,24'R)-Fucosterol epoxide
C05425 23 3beta,5alpha,6beta-Cholestanetriol
C05435 23 gamma-Carotene
C05455 23 7alpha-Hydroxycholest-4-en-3-one
C05499 23 17alpha,20alpha-Dihydroxycholesterol
C05501 23 20alpha,22beta-Dihydroxycholesterol
C05904 23 Pelargonidin
C05906 23 Leucocyanidin
C05909 23 Leucodelphinidin
C08601 23 Lutein
C09320 23 Afzelechin
C10107 23 Myricetin
C10945 23 Caffeic aldehyde
C11860 23 Gibberellin A15 open lactone
C15518 23 (24S)-Cholest-5-ene-3beta,7alpha,24-triol
C01481 24 Caffeate
C01750 24 Quercitrin
C02373 24 4-Methylpentanal
C04524 24 2-Protocatechoylphloroglucinolcarboxylate
C05138 24 17alpha-Hydroxypregnenolone
C05451 24 7alpha-Hydroxy-5beta-cholestan-3-one
C05457 24 7alpha,12alpha-Dihydroxycholest-4-en-3-one
C05905 24 Cyanidin
C05908 24 Delphinidin
C06562 24 (+)-Catechin
C11861 24 Gibberellin A24
C12127 24 (+)-Gallocatechin
C12128 24 (-)-Epiafzelechin
C12206 24 Caffeyl alcohol
C12316 24 cis-Dihydroquercetin
C01176 25 17alpha-Hydroxyprogesterone
C01227 25 3beta-Hydroxyandrost-5-en-17-one
C04529 25 (3S,4S)-3-Hydroxytetradecane-1,3,4-tricarboxylate
C04655 25 (2S,3S)-2-Hydroxytridecane-1,2,3-tricarboxylate
C05452 25 3alpha,7alpha-Dihydroxy-5beta-cholestane
C05453 25 7alpha,12alpha-Dihydroxy-5beta-cholestan-3-one
C05487 25 17alpha,21-Dihydroxypregnenolone
C09727 25 (-)-Epicatechin
C11862 25 Gibberellin A36
C12136 25 (-)-Epigallocatechin
C00280 26 Androst-4-ene-3,17-dione
C04295 26 Androst-5-ene-3beta,17beta-diol
C04518 26 17alpha,20alpha-Dihydroxypregn-4-en-3-one
C05139 26 16alpha-Hydroxydehydroepiandrosterone
C05444 26 3alpha,7alpha,26-Trihydroxy-5beta-cholestane
C05454 26 3alpha,7alpha,12alpha-Trihydroxy-5beta-cholestane
C05488 26 11-Deoxycortisol
C05489 26 11beta,17alpha,21-Trihydroxypregnenolone
C05497 26 21-Deoxycortisol
C11859 26 Gibberellin A37 open lactone
C00535 27 Testosterone
C00735 27 Cortisol
C05140 27 16alpha-Hydroxyandrost-4-ene-3,17-dione
C05290 27 19-Hydroxyandrost-4-ene-3,17-dione
C05445 27 3alpha,7alpha-Dihydroxy-5beta-cholestan-26-al
C05446 27 3alpha,7alpha,12alpha,26-Tetrahydroxy-5beta-cholestane
C00762 28 Cortisone
C01301 28 3alpha,7alpha,12alpha-Trihydroxy-5beta-cholestan-26-al
C02821 28 Cortisol 21-acetate
C04554 28 3alpha,7alpha-Dihydroxy-5beta-cholestanate
C05294 28 19-Hydroxytestosterone
C05297 28 19-Oxoandrost-4-ene-3,17-dione
C05471 28 11beta,17alpha,21-Trihydroxy-5beta-pregnane-3,20-dione
C00468 29 Estrone
C03588 29 4,5alpha-Dihydrocortisone
C04722 29 3alpha,7alpha,12alpha-Trihydroxy-5beta-cholestanoate
C05295 29 19-Oxotestosterone
C05469 29 17alpha,21-Dihydroxy-5beta-pregnane-3,11,20-trione
C05472 29 Urocortisol
C00951 30 Estradiol-17beta
C02537 30 Estradiol-17alpha
C05298 30 2-Hydroxyestrone
C05300 30 16alpha-Hydroxyestrone
C05470 30 Urocortisone
C05482 30 Cortol
C05141 31 Estriol
C05301 31 2-Hydroxyestradiol-17beta
C05481 31 Cortolone
C00249 33 Hexadecanoic acid
C00517 33 Hexadecanal
C00823 34 1-Hexadecanol
C01948 34 Pentadecanal
C02788 34 2-trans-Hexadecenal


      reactions:

ID generation name

R00002 2 Reduced ferredoxin:dinitrogen oxidoreductase (ATP-hydrolysing)
R00009 2 hydrogen-peroxide:hydrogen-peroxide oxidoreductase
R00086 2 ATP phosphohydrolase (protein-secreting)
R00090 2 NADH:hydrogen-peroxide oxidoreductase
R00132 2 Carbonic acid hydro-lyase
R00265 2 2-Oxoglutarate:NADP+ 2-oxidoreductase (CoA-succinylating)
R00272 2 2-Oxoglutarate carboxy-lyase
R00402 2 succinate:NAD+ oxidoreductase
R00405 2 Succinate:CoA ligase (ADP-forming)
R00407 2 Succinyl-CoA hydrolase
R03218 2 Procollagen-L-proline,2-oxoglutarate:oxygen
oxidoreductase(3-hydroxylating)
R03219 2 Procollagen-L-proline,2-oxoglutarate:oxygen
oxidoreductase(4-hydroxylating)
R00004 3 Pyrophosphate phosphohydrolase
R00067 3 Reduced ferredoxin:dinitrogen oxidoreductase (ATP-hydrolysing)
R00264 3 2,5-dioxopentanoate:NADP+ 5-oxidoreductase
R00268 3 Oxalosuccinate:NADP+ oxidoreductase (decarboxylating)
R00273 3 oxalate:oxygen oxidoreductase
R00275 3 Superoxide:superoxide oxidoreductase
R00276 3 Carbon-monoxide:oxygen oxidoreductase
R00519 3 Formate:NAD+ oxidoreductase
R00700 3 Hydrogen:NAD+ oxidoreductase
R00709 3 Isocitrate:NAD+ oxidoreductase (decarboxylating)
R00713 3 Succinate-semialdehyde:NAD+ oxidoreductase
R00833 3 (R)-2-Methyl-3-oxopropanoyl-CoA CoA-carbonylmutase
R01082 3 (S)-Malate hydro-lyase
R01087 3 Maleate cis-trans-isomerase
R01644 3 4-Hydroxybutanoate:NAD+ oxidoreductase
R05746 3 phosphonate:NAD+ oxidoreductase
R07171 3 NADH:oxygen oxidoreductase
R00136 4 ATP:polyphosphate phosphotransferase
R00138 4 Triphosphate phosphohydrolase
R00214 4 (S)-Malate:NADP+ oxidoreductase(oxaloacetate-decarboxylating)
R00342 4 (S)-malate:NAD+ oxidoreductase
R00360 4 (S)-Malate:oxygen oxidoreductase
R00406 4
R00466 4 Glyoxylate:oxygen oxidoreductase
R00472 4 L-Malate glyoxylate-lyase (CoA-acetylating)
R00479 4 Isocitrate glyoxylate-lyase
R00518 4 ATP:formate phosphotransferase
R00521 4 Formyl-CoA hydrolase
R00522 4 Oxalate carboxy-lyase
R00604 4 Formaldehyde:NAD+ oxidoreductase
R01256 4 (S)-Malate:CoA ligase (ADP-forming)
R01324 4 Citrate hydro-lyase
R01559 4 Succinyl-CoA:oxalate CoA-transferase
R01899 4 Isocitrate:NADP+ oxidoreductase (decarboxylating)
R01900 4 Isocitrate hydro-lyase
R02278 4 2-Dehydro-3-deoxy-L-arabinonate hydro-lyase
R02279 4 5-Dehydro-4-deoxy-D-glucarate hydro-lyase (decarboxylating)
R02419 4 (R)-Malate hydro-lyase
R02765 4 (R)-2-Methyl-3-oxopropanoyl-CoA 2-epimerase
R03381 4 3-Oxopropanoate:NAD+ oxidoreductase
(decarboxylating,CoA-acetylating)
R03383 4
R00006 5 2-Acetolactate pyruvate-lyase (carboxylating)
R00007 5 4-Hydroxy-4-methyl-2-oxoglutarate pyruvate-lyase
R00008 5 Parapyruvate pyruvate-lyase
R00013 5 Glyoxylate carboxy-lyase (dimerizing)
R00200 5 ATP:pyruvate O2-phosphotransferase
R00203 5 Pyruvaldehyde:NAD+ oxidoreductase
R00207 5 Pyruvate:oxygen 2-oxidoreductase (phosphorylating)
R00208 5 Phosphoenolpyruvate phosphohydrolase
R00209 5 Pyruvate:NAD+ 2-oxidoreductase (CoA-acetylating)
R00211 5 Glyoxylate:oxygen oxidoreductase
R00212 5 Acetyl-CoA:formate C-acetyltransferase
R00215 5 (R)-Malate:NAD+ oxidoreductase (decarboxylating)
R00217 5 Oxaloacetate carboxy-lyase
R00218 5 acetylenedicarboxylate carboxy-lyase
R00219 5
R00224 5 Pyruvate carboxy-lyase
R00226 5 (S)-2-Acetolactate pyruvate-lyase (carboxylating)
R00227 5 Acetyl-CoA hydrolase
R00228 5 acetaldehyde:NAD+ oxidoreductase (CoA-acetylating)
R00229 5 Acetate:CoA ligase (ADP-forming)
R00230 5 Acetyl-CoA:orthophosphate acetyltransferase
R00233 5 Malonyl-CoA carboxy-lyase
R00237 5 (3S)-Citramalyl-CoA pyruvate-lyase
R00238 5 Acetyl-CoA:acetyl-CoA C-acetyltransferase
R00271 5 2-Hydroxybutane-1,2,4-tricarboxylate
2-oxoglutarate-lyase(CoA-acetylating)
R00338 5 Oxaloacetate acetylhydrolase
R00339 5 (R,R)-Tartrate hydro-lyase
R00340 5 (S,S)-Tartrate hydro-lyase
R00341 5 ATP:oxaloacetate carboxy-lyase (transphosphorylating)
R00344 5 Pyruvate:carbon-dioxide ligase (ADP-forming)
R00345 5 Orthophosphate:oxaloacetate carboxyl-lyase (phosphorylating)
R00346 5 Pyrophosphate:oxaloacetate carboxy-lyase (transphosphorylating)
R00350 5 4-Hydroxy-4-carboxymethyl-2-oxoglutarate pyruvate-lyase
R00351 5 Citrate oxaloacetate-lyase ((pro-3S)-CH2COO- -> acetyl-CoA)
R00352 5 ATP:citrate oxaloacetate-lyase ((pro-3S)-CH2COO-
->acetyl-CoA)(ATP-dephosphorylating)
R00353 5 Malonyl-CoA:pyruvate carboxyltransferase
R00354 5 (3S)-Citryl-CoA oxaloacetate-lyase
R00362 5 Citrate oxaloacetate-lyase ((pro-3S)-CH2COO- -->acetate)
R00363 5 Oxaloacetate keto-enol-isomerase
R00409 5 (2S,3R)-3-Hydroxybutane-1,2,3-tricarboxylate pyruvate-lyase
R00468 5 Glyoxylate:NADP+ oxidoreductase (CoA-oxalylating)
R00470 5 4-Hydroxy-2-oxoglutarate glyoxylate-lyase
R00471 5 D-4-Hydroxy-2-oxoglutarate glyoxylate-lyase
R00473 5 (3S)-3-Carboxy-3-hydroxypropanoyl-CoA glyoxylate-lyase
R00474 5 2-Hydroxy-3-oxoadipate glyoxylate-lyase (carboxylating)
R00475 5 (S)-2-Hydroxy-acid:oxygen 2-oxidoreductase
R00477 5 3-Oxalomalate glyoxylate-lyase
R00602 5 Hydorogen-peroxide:hydrogen-peroxide oxidoreductase
R00605 5 methanol:NAD+ oxidoreductase
R00608 5 Methanol:oxygen oxidereductase
R00614 5 Formaldehyde:formaldehyde oxidoreductase
R00703 5 (S)-Lactate:NAD+ oxidoreductase
R00704 5 (R)-Lactate:NAD+ oxidoreductase
R00705 5 3-Oxopropanoate:NAD+ oxidoreductase
(decarboxylating,CoA-acetylating)
R00717 5 Glycolate:NAD+ oxidoreductase
R00829 5 Succinyl-CoA:acetyl-CoA C-acyltransferase
R00923 5 (S)-2-Methyl-3-oxopropanoyl-CoA carboxy-lyase
R00930 5 (S)-2-Methyl-3-oxopropanoyl-CoA:pyruvate carboxyltransferase
R00935 5 (S)-Methylmalonate semialdehyde:NAD+
oxidoreductase(CoA-propanoylating)
R01085 5 3-Fumarylpyruvate acylhydrolase
R01322 5 Citrate:CoA ligase (ADP-forming)
R01323 5 Acetyl-CoA:citrate CoA-transferase
R01325 5 Citrate hydro-lyase
R01645 5 4-hydroxy-2-oxo-heptandioate succinate semialdehyde-lyase
R01647 5
R01784 5 2-Dehydro-3-deoxy-L-pentanoate glycolaldehyde
R01859 5 Propanoyl-CoA:carbon-dioxide ligase (ADP-forming)
R01908 5 Oxalyl-CoA carboxy-lyase
R02243 5 cis-Aconitate carboxy-lyase
R02244 5 trans-Aconitate delta2-delta3-isomerase
R02504 5 Trimetaphosphate hydrolase
R02522 5 L-Arabinonate hydro-lyase
R02752 5 D-Glucarate hydro-lyase
R02754 5 5-Dehydro-4-deoxy-D-glucarate tartronate-semialdehyde-lyase
R02764 5 (S)-Methylmalonyl-CoA hydrolase
R03869 5 (S)-Methylmalonate semialdehyde:NAD+ oxidoreductase
R03871 5 (S)-Methylmalonate semialdehyde:oxygen oxidoreductase
R05066 5 3-Hydroxy-2-methylpropanoate:NAD+ oxidoreductase
R05336 5
R05351 5
R05608 5 D-galactarate hydro-lyase
R07290 5 formyl-CoA:oxalate CoA-transferase
R07399 5
R00315 6 ATP:acetate phosphotransferase
R00317 6 Acetyl phosphate phosphohydrolase
R00318 6 Phosphonoacetate phosphonohydrolase
R00319 6 (S)-Lactate:oxygen 2-oxidoreductase(decarboxylating)
R00320 6 Pyrophosphate:acetate phosphotransferase
R00324 6 Acetylpyruvate acetylhydrolase
R00325 6 (3S)-citramalate pyruvate-lyase
R00410 6 Succinyl-CoA:3-oxo-acid CoA-transferase
R00658 6 2-Phospho-D-glucerate hydro-lyase
R00661 6 Phosphoenolpyruvate 2,3-phosphonomutase
R00710 6 Acetaldehyde:NAD+ oxidoreductase
R00740 6 3-Oxopropanoate:NADP+ oxidoreductase
(decarboxylating,CoA-acetylating)
R00742 6 Acetyl-CoA:carbon-dioxide ligase (ADP-forming)
R00743 6 Acetyl-CoA:malonate CoA-transferase
R00744 6
R00747 6 2-Phosphonoacetaldehyde phosphonohydrolase
R00750 6
R00753 6 (S)-Lactate acetaldehyde-lyase
R00754 6 Ethanol:NAD+ oxidoreductase
R00919 6
R00920 6 Propanoate:CoA ligase (ADP-forming)
R00921 6 acetyl-CoA:phosphate acetyltransferase
R00922 6 2-Methyl-3-oxopropanoate:NAD+ oxidoreductase (CoA-propanoylating)
R00927 6 Propanoyl-CoA:acetyl-CoA C-acyltransferase
R00928 6 Acetyl-CoA:propanoate CoA-transferase
R00931 6 2-Methylcitrate oxaloacetate-lyase
R00932 6 2-Hydroxyglutarate glyoxylate-lyase (CoA-propanoylating)
R00934 6
R01016 6 Glycerone-phosphate phospho-lyase
R01142 6 Methane,NADH:oxygen oxidoreductase (hydroxylating)
R01144 6 Oxaloacetate-4-methyl-ester oxaloacetohydrolase
R01333 6 glycolaldehyde:NAD+ oxidoreductase
R01334 6 2-Phosphoglycolate phosphohydrolase
R01335 6
R01336 6 Carboxymethyloxysuccinate glycolate-lyase
R01358 6 Acetoacetyl-CoA hydrolase
R01359 6 Acetoacetyl-CoA:acetate CoA-transferase
R01393 6 Hydroxypyruvate carboxy-lyase
R01394 6 Hydroxypyruvate ketol-isomerase
R01446 6 (S)-lactaldehyde:NAD+ oxidoreductase
R01447 6 (S)-Lactate:oxaloacetate oxidoreductase
R01449 6 Acetyl-CoA:propanoate CoA-transferase
R01450 6
R01604 6 3-Oxopropanoate:NAD+ oxidoreductase
R01608 6 3-hydroxypropanoate:NAD+ oxidoreductase
R01611 6 3-Oxopropanoate hydro-lyase
R01735 6 (R)-Lactaldehyde:NAD+ 2-oxidoreductase
R01745 6 (R)-Glycerate:NAD+ oxidoreductase
R01751 6 (R,R)-Tartrate carboxy-lyase
R01781 6 Glycol:NAD+ oxidoreductase
R01782 6 2-Dehydro-3-deoxy-D-pentanoate glycoaldehyde-lyase
R01975 6 (S)-3-Hydroxybutanoyl-CoA:NAD+ oxidoreductase
R01977 6 (R)-3-Hydroxybutanoyl-CoA:NADP+ oxidoreductase
R01978 6 (S)-3-Hydroxy-3-methylglutaryl-CoA
acetoacetyl-CoA-lyase(CoA-acetylating)
R01981 6 uronate:NAD+ 1-oxidoreductase
R02260 6 (S)-Lactaldehyde:NADP+ oxidoreductase
R02404 6 Itaconate:CoA ligase (ADP-forming)
R02407 6 Succinyl-CoA:citramalate CoA-transferase
R02491 6 L-Citramalyl-CoA hydro-lyase
R02525 6 L-Arabinono-1,5-lactone lactonohydrolase
R02526 6 L-Arabinono-1,4-lactone lactonohydrolase
R02527 6 (R)-Lactaldehyde:NAD+ oxidoreductase
R02528 6
R02531 6 Lactaldehyde:NAD+ 1-oxidoreductase
R02546 6 (R,R)-Tartrate epimerase
R02947 6 2-Acetolactate carboxy-lyase
R02948 6 (S)-2-Hydroxy-2-methyl-3-oxobutanoate carboxy-lyase
R02955 6 Acetyl-CoA:citramalate CoA-transferase
R02957 6 D-Glucuronolactone:NAD+ oxidoreductase
R02990 6 Succinyl-CoA:3-oxoadipate CoA-transferase
R03051 6 2,3-Dihydroxy-3-methylbutanoate:NADP+ oxidoreductase (isomerizing)
R03052 6 2-Acetolactate methylmutase
R03127 6 Dihydroxyfumarate carboxy-lyase
R03153 6 Acetyl-CoA:citramalate CoA-transferase
R03154 6 Succinyl-CoA:citramalate CoA-transferase
R03277 6
R03444 6 2-Hydroxybutane-1,2,4-tricarboxylate hydro-lyase
R03868 6 3-Maleylpyruvate cis-trans-isomerase
R03896 6 (R)-2-Methylmalate hydro-lyase
R03995 6
R04131 6
R04132 6
R04177 6 2-Hydroxyethylenedicarboxylate hydro-lyase
R04399 6
R04417 6
R04425 6 (2S,3R)-3-Hydroxybutane-1,2,3-tricarboxylate hydro-lyase
R04439 6 (R)-2,3-Dihydroxy-3-methylbutanoate:NADP+
oxidoreductase(isomerizing)
R04781 6 4-Carboxy-4-hydroxy-2-oxoadipate hydro-lyase
R04895 6
R05064 6 (S)-3-Hydroxyisobutyryl-CoA hydrolase
R05071 6 (S)-2-Acetolactate methylmutase
R05078 6
R05337 6
R05373 6 Methylmalonyl-CoA carboxy-lyase
R05380 6 Acetaldehyde hydro-lyase
R05444 6
R05508 6
R05576 6 (S)-3-Hydroxybutanoyl-CoA:NADP+ oxidoreductase
R05842 6 ethylene oxide hydrolase
R06180 6
R06510 6
R06897 6 2,4-dihydroxyhept-2-enedioate hydro-lyase
R06941 6 (S)-3-hydroxyacyl-CoA:NAD+ oxidoreductase
R06973 6
R06987 6 Acetyl-CoA:formate C-acetyltransferase
R07183 6 acetylacetone:oxygen oxidoreductase
R07253 6 acyl-CoA:malonyl-CoA C-acyltransferase
(decarboxylating,oxoacyl-reducing, thioester-hydrolysing and cyclizing)
R00842 7 sn-Glycerol-3-phosphate:NAD+ 2-oxidoreductase
R00846 7 sn-Glycerol-3-phosphate:oxygen 2-oxidoreductase
R00994 7
R00995 7
R00998 7 (R)-2-Ethylmalate 2-oxobutanoyl-lyase (CoA-acylating)
R01000 7 2-Hydroxybutyrate:NAD+ oxidoreductase
R01010 7 Glycerone phosphate phosphohydrolase (alkaline optimum)
R01011 7 ATP:glycerone phosphotransferase
R01012 7 Phosphoenolpyruvate:glycerone phosphotransferase
R01014 7 Erythrulose-1-phosphate formaldehyde-lyase
R01015 7 D-Glyceraldehyde-3-phosphate ketol-isomerase
R01048 7 Glycerol hydro-lyase
R01209 7 2,3-Dihydroxy-3-methylbutanoate hydro-lyase
R01353 7 ATP:acetate phosphotransferase
R01355 7 2,3-Dimethylmalate pyruvate-lyase
R01360 7 (S)-3-Hydroxy-3-methylglutaryl-CoA acetoacetate-lyase
R01361 7 (R)-3-Hydroxybutanoate:NAD+ oxidoreductase
R01364 7 4-Fumarylacetoacetate fumarylhydrola
R01366 7 Acetoacetate carboxy-lyase
R01367 7 Acetoacetate hydro-lyase
R01388 7 D-Glycerate:NADP+ 2-oxidoreductase
R01390 7
R01483 7 D-Glucuronolactone lactonohydrolase
R01511 7 D-Glycerate-3-phosphate phosphohydrolase
R01514 7 ATP:(R)-glycerate 3-phosphotransferase
R01518 7 2-Phospho-D-glycerate 2,3-phosphomutase
R01610 7
5-Dehydro-2-deoxy-D-glyconate-6-phosphatemalonate-semialdehyde-lyase
R01748 7 D-Glycerate-2-phosphate phosphohydrolase
R01749 7 D-Glycerate:NAD+ oxidoreductase (carboxylating)
R01752 7 D-Glyceraldehyde:NAD+ oxidoreductase
R01756 7 D-threo-Aldose:NAD+ 1-oxidoreductase
R01757 7 L-Arabinose:NAD+ 1-oxidoreductase
R01785 7 L-Xylulose 1-phosphate lactaldehyde-lyase
R01980 7 ATP:D-galacturonate 1-phosphotransferase
R01983 7 D-Galacturonate ketol-isomerase
R01984 7
R02047 7 3-Hydroxy-2-methylpropanoate:NAD+ oxidoreductase
R02081 7 (R)-Mevalonate:NAD+ oxidoreductase (CoA-acetylating)
R02083 7 (S)-3-Hydroxy-3-methylglutaryl-CoA hydrolase
R02084 7 succinyl-CoA:3-hydroxy-3-methylglutarate CoA-transferase
R02085 7 (S)-3-Hydroxy-3-methylglutaryl-CoA hydro-lyase
R02257 7 Propane-1,2-diol:NAD+ oxidoreductase
R02258 7 (S)-Propane-1,2-diol:NAD+ oxidoreductase
R02261 7
R02262 7 L-Fuculose-1-phosphate lactaldehyde-lyase
R02263 7 L-Rhamnulose-1-phosphate lactaldehyde-lyase
R02429 7 D-Xylonate hydro-lyase
R02490 7 Citramalyl-CoA hydro-lyase
R02544 7 meso-tartrate:NAD+ oxidoreductase
R02545 7 meso-Tartaric acid:NAD+ oxidoreductase
R02547 7 trans-2,3-Epoxysuccinate hydrolase
R02577 7 Propane-1,2-diol:NAD+ 1-oxidoreductase
R02601 7
R02656 7 Gentisate:oxygen 1,2-oxidoreductase (decyclizing)
R02664 7
R02855 7 (R)-Acetoin:NAD+ oxidoreductase
R02940 7 2-Propyn-1-al:NAD+ oxidoreductase
R02946 7 (R,R)-Butane-2,3-diol:NAD+ oxidoreductase
R02949 7 (R)-Acetoin racemase
R02956 7 Succinyl-CoA:citramalate CoA-transferase
R02963 7 Lactoyl-CoA hydro-lyase
R02988 7 3-oxoadipate:NAD+ oxidoreductase
R02991 7 4-Carboxymethylbut-3-en-4-olide enol-lactonohydrolase
R03026 7 (S)-3-Hydroxybutanoyl-CoA hydro-lyase
R03027 7 (3R)-3-Hydroxybutanoyl-CoA hydro-lyase
R03031 7 Vinylacetyl-CoA delta3-delta2-isomerase
R03032 7 D-Arabinonate hydro-lyase
R03045 7 3-Hydroxypropionyl-CoA hydro-lyase
R03080 7 (R)-Propane-1,2-diol:NAD+ oxidoreductase
R03081 7 2-Dehydro-3-deoxy-D-fuconate glycolaldehyde
R03128 7
R03157 7
R03158 7
R03183 7 L-Gulono-1,4-lactone:NADP+ 1-oxidoreductase
R03276 7 (S)-3-Hydroxybutanoyl-CoA 3-epimerase
R03567 7 6-Methylsalicylate carboxy-lyase
R03693 7 (S)-2-Methylmalate hydro-lyase
R03702 7 Triacetolactone lactonohydrolase
R03897 7
R03898 7
R04000 7 (E)-Glutaconate CoA-transferase
R04053 7 3-phosphonopyruvate carboxy-lyase
R04133 7 5-Oxopent-3-ene-1,2,5-tricarboxylate carboxy-lyase
R04134 7
R04203 7 (2S,3S)-3-hydroxy-2-methylbutanoyl-CoA:NAD+ oxidoreductase
R04223 7
R04224 7 (S)-3-Hydroxyisobutyryl-CoA hydro-lyase
R04371 7 Homoisocitrate hydro-lyase
R04375 7
R04380 7 5-Oxopent-3-ene-1,2,5-tricarboxylate carboxy-lyase
R04424 7 2-Hydroxybutane-1,2,3-tricarboxylate hydro-lyase
R04440 7 (R)-2,3-Dihydroxy-3-methylbutanoate:NADP+
oxidoreductase(isomerizing)
R04441 7 (R)-2,3-Dihydroxy-3-methylbutanoate hydro-lyase
R04453 7
4-Carboxy-2-hydroxy-cis,cis-muconate-6-semialdehyde:NADP+6-oxidoreductase
R04482 7 4-Carboxy-2-oxo-3-hexenedioate delta2,delta4-2-oxo,delta3-isomerase
R04488 7
R04919 7
R05076 7
R05204 7
R05378 7 2-Deoxy-5-keto-D-gluconic acid 6-phosphate
Dihydroxyacetonephosphate-lyase
R05509 7
R05595 7
R05679 7 sn-Glycerol-1-phosphate:NAD 2-oxidoreductase
R06942 7 (3S)-3-hydroxyacyl-CoA hydro-lyase
R07413 7
R00024 8 D-Ribulose 1,5-bisphosphate carboxy-lyase (dimerizing)
R00048 8 (R)-3-((R)-3-Hydroxybutanoyloxy)-butanoate hydroxybutanoylhydrolase
R00841 8 Glycerol-3-phosphate phosphohydrolase
R00845 8 sn-glycerol-3-phosphate:NADP+ 1-oxidoreductase
R00847 8 ATP:glycerol 3-phosphotransferase
R01034 8 Glycerol:NAD+ oxidoreductase
R01036 8 Glycerol:NAD+ oxidoreductase
R01043 8 Glycerol-2-phosphate phosphohydrolase
R01044 8 Pyrophosphate:glycerol 1-phosphotransferase
R01047 8 Glycerol hydro-lyase
R01058 8 D-glyceraldehyde 3-phosphate:NADP+ oxidoreductase
R01059 8 ATP:D-glyceraldehyde 3-phosphotransferase
R01061 8 D-Glyceraldehyde-3-phosphate:NAD+ oxidoreductase(phosphorylating)
R01064 8
2-Dehydro-3-deoxy-D-galactonate-6-phosphateD-glyceraldehyde-3-phosphate-lyase
R01066 8 2-Deoxy-D-ribose-5-phosphate acetaldehyde-lyase
R01068 8 D-Fructose-1,6-bisphosphate D-glyceraldehyde-3-phosphate-lyase
R01069 8 D-Tagatose 1,6-bisphosphate triosephosphate lyase
R01070 8 beta-D-fructose 1,6-bisphosphate D-glyceraldehyde-3-phosphate-lyase
R01171 8 Butanoyl-CoA:(acceptor) 2,3-oxidoreductase
R01184 8 myo-Inositol:oxygen oxidoreductase
R01210 8 3-Methyl-2-oxobutanoate:NAD+
oxidoreductase(CoA-mehtylpropanoylating)
R01211 8 (R)-3,3-Dimethylmalate:NAD+ oxidoreductase (decarboxylating)
R01213 8 3-Carboxy-3-hydroxy-4-methylpentanoate
3-methyl-2-oxobutanoate-lyase(CoA-acetylating)
R01216 8 2-Hydroxy-2-isopropylbutanedioate formaldehyde-lyase
R01440 8 D-Xylulose-5-phosphate:formaldehyde glycolaldehydetransferase
R01475 8 ATP:D-glucuronate 1-phosphotransferase
R01476 8 ATP:D-glucuronate 1-phosphotransferase
R01481 8 L-Gulonate:NADP+ 6-oxidoreductase
R01482 8 D-Glucuronate ketol-isomerase
R01484 8 D-Glucurono-6,2-lactone lactonohydrolase
R01512 8 ATP:3-phospho-D-glycerate 1-phosphotransferase
R01513 8 3-Phospho-D-glycerate:NAD+ 2-oxidoreductase
R01515 8 3-Phospho-D-glyceroyl phosphate phosphohydrolase
R01516 8 3-Phospho-D-glycerate 1,2-phosphomutase
R01550 8 Propan-2-ol:NADP+ oxidoreductase
R01621 8 D-Xylulose 5-phosphate D-glyceraldehyde-3-phosphate-lyase
R01632 8 Protocatechuate:oxygen 4,5-oxidoreductase (decyclizing)
R01662 8 3-Phospho-D-glyceroyl phosphate 2,3-phosphomutase
R01754 8 ATP:L-arabinose 1-phosphotransferase
R01758 8 L-Arabitol:NAD+ 1-oxidoreductase
R01761 8 L-Arabinose ketol-isomerase
R01902 8 ATP:L-rhamnulose 1-phosphotransferase
R01934 8 (1R,2S)-1-hydroxybutane-1,2,4-tricarboxylate:NAD+
oxidoreductase(decarboxylating)
R02245 8 ATP:(R)-mevalonate 5-phosphotransferase
R02246 8 (R)-Mevalonate:NAD+ oxidoreductase
R02343 8 Acetoin:NAD+ oxidoreductase
R02376 8 Propane-1,2-diol hydro-lyase
R02427 8 D-Xylonolactone lactonohydrolase
R02428 8 D-Xylono-1,4-lactone lactonohydrolase
R02489 8 Gentisate carboxy-lyase
R02555 8 D-Altronate:NAD+ 3-oxidoreductase
R02568 8 D-Fructose 1-phosphate D-glyceraldehyde-3-phosphate-lyase
R02589 8 3-hydroxybenzoate,NADH:oxygen oxidoreductase (6-hydroxylating)
R02602 8 4-Oxalocrotonate carboxy-lyase
R02603 8
R02604 8
R02648 8 Glycerol 1,2-cyclic phosphate 2-glycerophosphohydrolase
R02655 8 Gentisate aldehyde:NAD+ oxidoreductase
R02657 8
R02660 8 2-Methylpropanoyl-CoA:(acceptor) 2,3-oxidoreductase
R02714 8 D-Arabinono-1,4-lactone lactonohydrolase
R02933 8 L-Gulono-1,4-lactone lactonohydrolase
R03014 8 ATP:L-rhamnulose 1-phosphotransferase
R03028 8 Glutaconyl-1-CoA carboxy-lyase
R03068 8 2,3-Dimethylmalate hydro-lyase
R03140 8 D-Ribulose 1,5-bisphosphate carboxy-lyase (dimerizing)
R03181 8 4-Maleylacetoacetate cis-trans-isomerase
R03184 8 L-gulono-1,4-lactone:oxygen 3-oxidoreductase
R03241 8 ATP:L-fuculose 1-phosphotransferase
R03246 8 1,2,3-Trihydroxybenzene:oxygen 1,2-oxidoreductase (decyclizing)
R03298 8
R03352 8 3-Hydroxy-2-methylpropanoyl-CoA hydrolase
R03470 8 4-Carboxymuconolactone carboxy-lyase
R03550 8 Gallate:oxygen 4,5-oxidoreductase (decyclizing)
R03562 8 Toluene,NADPH:oxogen oxidoreductase (2-hydroxylating)
R03566 8 3-Cresol,NADPH:oxogen oxidoreductase (2-hydroxylating)
R03671 8 D-Fuconate hydro-lyase
R03694 8
R03695 8
R03707 8 (S,S)-Butane-2,3-diol:NAD+ oxidoreductase
R03774 8 L-Rhamnonate hydro-lyase
R03891 8 Benzene-1,2,4-triol:oxygen 1,2-oxidoreductase (decyclizing)
R03892 8
R03893 8 4-Carboxymethylenebut-2-en-4-olide lactonohydrolase
R03937 8
R03966 8
R04138 8 3-Methylcrotonoyl-CoA:carbon-dioxide ligase (ADP-forming)
R04204 8 (2S,3S)-3-Hydroxy-2-methylbutanoyl-CoA hydro-liase
R04260 8 2-Oxo-2,5-dihydrofuran-5-acetate delta3-delat2-isomerase
R04277 8 2-Pyrone-4,6-dicarboxylate lactonohydrolase
R04351 8 ATP:5-dehydro-2-deoxy-D-gluconate 6-phosphotransferase
R04379 8
5-Carboxymethyl-2-hydroxymuconatedelta2,delta4-2-oxo,delta3-isomerase
R04489 8 2-Hydroxy-2-hydropyrone-4,6-dicarboxylate lyase (decyclizing)
R04862 8 (1R,2S)-1-hydroxybutane-1,2,4-tricarboxylate:NAD+
oxidoreductase(decarboxylating)
R05119 8 3-Butyn-1-al:NAD+ oxidoreductase
R05138 8
R05236 8 4-Hydroxymuconic-semialdehyde:NAD+ oxidoreductase
R05362 8 2-Hydroxy-6-oxoocta-2,4,7-trienoate formylhydrolase
R05366 8 2-Hydroxy-6-oxo-octa-2,4-dienoate acylhydrolase
R05605 8
2-dehydro-3-deoxy-D-gluconate-6-phosphateD-glyceraldehyde-3-phosphate-lyase
R05636 8 1-Deoxy-D-xylulose-5-phosphate pyruvate-lyase (carboxylating)
R05661 8
R06789 8
R06838 8 4-carboxymethylenebut-2-en-4-olide lactonohydrolase
R06990 8 2-Oxo-2,5-dihydrofuran-5-acetate delta3-delat2-isomerase
R07298 8 glycerol-1-phosphate phosphohydrolase
R00038 9 4-Hydroxy-3-hexanone propanal-lyase
R00053 9 Tannin acylhydrolase
R00647 9
R00756 9 ATP:D-fructose-6-phosphate 1-phosphotransferase
R00762 9 D-Fructose-1,6-bisphosphate 1-phosphohydrolase
R00764 9 Pyrophosphate:D-fructose-6-phosphate 1-phosphotransferase
R00816 9 Catechol:oxygen 2,3-oxidoreductase(decyclizing)
R00822 9 Protocatechuate carboxy-lyase
R00866 9 ATP:D-fructose 1-phosphotransferase
R01172 9 butyraldehyde:NAD+ oxidoreductase (CoA-acetylating)
R01174 9 Butanoyl-CoA:orthophosphate butanoyltransferase
R01177 9 Acetyl-CoA:acetyl-CoA C-acetyltransferase
R01179 9 Butanoyl-CoA:acetate CoA-transferase
R01180 9 3-Ethylmalate glyoxylate-lyase (CoA-butanoylating)
R01181 9 2-Methylpropanoyl-CoA CoA-carbonylmutase
R01182 9 ATP:myo-inositol 1-phosphotransferase
R01183 9 myo-Inositol:NAD+ 2-oxidoreductase
R01185 9 myo-Inositol 1-phosphate phosphahydrolase
R01186 9 myo-Inositol 4-phosphate phosphahydrolase
R01187 9 1D-myo-Inositol 3-phosphate phosphahydrolase
R01193 9 sn-Glycero-3-phospho-1-inositol glycerophosphohydrolase
R01296 9 4-hydroxybenzoate,NAD(P)H:oxygen oxidoreductase (3-hydroxylating)
R01297 9 4-hydroxybenzoate,NADH:oxygen oxidoreductase
(1-hydroxylating,decarboxylating)
R01365 9 Butanoyl-CoA:acetoacetate CoA-transferase
R01429 9 D-xylose:NAD+ 1-oxidoreductase
R01523 9 ATP:D-ribulose-5-phosphate 1-phosphotransferase
R01529 9 D-Ribulose-5-phosphate 3-epimerase
R01540 9 D-Altronate hydro-lyase
R01541 9 ATP:2-dehydro-3-deoxy-D-gluconate 6-phosphotransferase
R01574 9 D-Arabinose:NAD+ 1-oxidoreductase
R01627 9 3-Dehydroshikimate hydro-lyase
R01628 9 3-hydroxybenzoate,NADPH:oxygen oxidoreductase (4-hydroxylating)
R01629 9
R01631 9 Protocatechuate:oxygen 3,4-oxidoreductase (decyclizing)
R01633 9
(3S,4R)-3,4-dihydroxycyclohexa-1,5-diene-1,4-dicarboxylate:NAD+oxidoreductase
R01634 9 3,4-Dihydroxyphthalate carboxy-lyase
R01635 9 4,5-Dihydroxyphthalate carboxy-lyase
R01639 9 ATP:D-xylulose 5-phosphotransferase
R01901 9 ATP:L-xylulose 5-phosphotransferase
R01903 9 L-Arabitol:NAD+ 4-oxidoreductase (L-xylulose-forming)
R01905 9 3-Dehydro-L-gulonate carboxy-lyase
R01906 9
R01932 9
R01933 9 2-Oxoadipate:lipoamde 2-oxidoreductase(decarboxylating
andacceptor-succinylating)
R01936 9
R02036 9 6-Phospho-D-gluconate hydro-lyase
R02069 9 D-Fructose 1,6-bisphosphate phosphohydrolase
R02071 9 ATP:D-fructose-1-phosphate 6-phosphotransferase
R02073 9 Pyrophosphate:D-fructose-6-phosphate 1-phosphotransferase
R02344 9 (S,S)-Butane-2,3-diol:NAD+ oxidoreductase
R02363 9 Hydroquinone:oxygen oxidoreductase
R02377 9 Propane-1,3-diol:NAD+ 1-oxidoreductase
R02437 9 L-Rhamnose ketol-isomerase
R02439 9 ATP:L-ribulose 5-phosphotransferase
R02441 9 L-Arabitol:NAD+ 2-oxidoreductase (L-ribulose-forming)
R02454 9 D-Mannonate:NAD+ 5-oxidoreductase
R02472 9 (R)-Pantoate:NADP+ 2-oxidoreductase
R02518 9
R02519 9 Homogentisate:oxygen 1,2-oxidoreductase (decyclizing)
R02520 9
R02550 9
R02607 9 3-Phosphoglycerate:NAD+ 2-oxidoreductase
R02640 9 L-Gulonate:NAD+ 3-oxidoreductase
R02715 9 D-Arabinono-1,4-lactone:oxygen oxidoreductase
R02749 9 2-Deoxy-D-ribose 1-phosphate 1,5-phosphomutase
R02750 9
R02762 9 2-Hydroxymuconate semialdehyde:NAD+ 6-oxidoreductase
R02763 9
R03069 9 (2R,3S)-2,3-Dimethylmalate hydro-lyase
R03070 9 Methylitaconate delta2-delta3-isomerase
R03119 9 propane-1,3-diol:NAD+ 1-oxidoreductase
R03163 9 L-Fucose ketol-isomerase
R03169 9 2-methyl-branched-chain-acyl-CoA:NAD+ 2-oxidoreductase
R03170 9 2-Methylbutanoyl-CoA:(acceptor) 2,3-oxidoreductase
R03198 9 (R)-4-dehydropantoate:NAD+ 4-oxidoreductase
R03236 9 ATP:D-tagatose-6-phosphate 1-phosphotransferase
R03245 9 ATP:(R)-5-phosphomevalonate phosphotransferase
R03247 9 Gallate carboxy-lyase
R03307 9 2-Carboxy-2,5-dihydro-5-oxofuran-2-acetate lyase (decyclizing)
R03387 9 ATP:2-dehydro-3-deoxy-galactonokinase
R03549 9 Gallate:oxygen 3,4-oxidoreductase (decyclizing)
R03551 9
R03559 9 toluene,NADH:oxygen oxidoreductase (1,2-hydroxylating)
R03560 9 Toluene,NADPH:oxogen oxidoreductase (2-hydroxylating)
R03568 9 4-Cresol,NADPH:oxogen oxidoreductase (2-hydroxylating)
R03608 9 o-Cresol,NADPH:oxogen oxidoreductase (2-hydroxylating)
R03772 9 L-rhamno-1,4-lactone lactonohydrolase
R03884 9 (E)-Glutaconate CoA-transferase
R03959 9 2,5-Dihydro-5-oxofuran-2-acetate lyase (decyclizing)
R03968 9 2-Isopropylmalate hydro-lyase
R04061 9 Benzene-1,2,4-triol:oxygen 1,2-oxidoreductase (decyclizing)
R04088 9 Toluene-cis-1,2-dihydrodiol:NAD+ oxidoreductase
R04089 9 3-Methylcatechol:oxygen 2,3-oxidoreductase(decyclizing)
R04137 9 3-Hydroxyisopentyl-CoA hydro-lyase
R04278 9 2-Hydroxy-2-hydropyrone-4,6-dicarboxylate:NAD+ 6-oxidoreductase
R04280 9 3-O-Methylgallate:oxygen 4,5-oxidoreductase (decyclizing)
R04376 9
R04418 9 5-carboxymethyl-2-hydroxymuconic-semialdehyde:NAD+ oxidoreductase
R04779 9 ATP:D-fructose-6-phosphate 1-phosphotransferase
R04780 9 beta-D-Fructose 1,6-bisphosphate 1-phosphohydrolase
R05244 9 NADPH:p-benzoquinone oxidoreductase
R05246 9
R05249 9 Resorcinol,NADPH:oxogen oxidoreductase (2-hydroxylating)
R05250 9
R05274 9 vanillate:oxygen oxidoreductase (demethylating)
R05298 9
R05309 9
1,6-dihydroxy-5-methylcyclohexa-2,4-dienecarboxylate:NAD+oxidoreductase
(decarboxylating)
R05314 9
1,2-Dihydroxy-6-methylcyclohexa-3,5-dienecarboxylate:NAD+oxidoreductase
(decarboxylating)
R05375 9 4-Hydroxyphthalate carboxy-lyase
R05399 9 1,2,4-trihydroxybenzene:NAD oxidoreductase
R05404 9
R05416 9
R05598 9 Benzylsuccinate fumarate-lyase
R05660 9
R05688 9 1-Deoxy-D-xylulose-5-phosphate isomeroreductase
R05831 9 xylitol:NAD oxidoreductase
R05850 9 L-ribulose-5-phosphate 4-epimerase
R06788 9
R06851 9 phenol,NADPH:oxygen oxidoreductase (2-hydroxylating)
R06853 9
R06893 9 aryl-ester hydrolase
R06915 9 salicylate,NADH:oxygen
oxidoreductase(1-hydroxylating,decarboxylating)
R06989 9 2,5-Dihydro-5-oxofuran-2-acetate lyase (decyclizing)
R07279 9 ATP:myo-inositol 1-phosphotransferase
R07343 9 myo-inositol-phosphate phosphohydrolase
R00035 10 L-Ascorbate:oxygen oxidoreductase
R00058 10 1,2-Benzenediol:oxygen oxidoreductase
R00068 10 L-Ascorbate:oxygen oxidoreductase
R00080 10 Catechol:oxygen oxidoreductase (dimerizing)
R00095 10 NADH:monodehydroascorbate oxidoreductase
R00307 10
R00642 10 L-Ascorbate:hydrogen-peroxide oxidoreductase
R00643 10 L-Galactono-1,4-lactone:oxygen 3-oxidoreductase
R00644 10 L-Ascorbate:hydrogen-peroxide oxidoreductase
R00645 10
R00646 10 Ascorbate:oxygen 2,3-oxidoreductase (bond-cleaving)
R00758 10 D-Mannitol-1-phosphate:NAD+ 5-oxidoreductase
R00760 10 ATP:D-fructose 6-phosphotransferase
R00761 10 D-Fructose-6-phosphate D-erythrose-4-phosphate-lyase
R00763 10 D-Fructose-2,6-bisphosphate 2-phosphohydrolase
R00771 10 D-Glucose-6-phosphate ketol-isomerase
R00772 10 D-Mannose-6-phosphate ketol-isomerase
R00812 10 cis-1,2-dihydrobenzene-1,2-diol:NAD+ oxidoreductase
R00813 10
cis-1,2-dihydroxycyclohexa-3,5-diene-1-carboxylate:NAD+oxidoreductase
R00814 10 trans-1,2-dihydrobenzene-1,2-diol:NADP+ oxidoreductase
R00815 10 phenol,NADPH:oxogen oxidoreductase (2-hydroxylating)
R00817 10 Catechol:oxygen 1,2-oxidoreductase(decyclizing)
R00818 10 salicylate,NADH:oxygen oxidoreductase
(1-hydroxylating,decarboxylating)
R00819 10 Benzoate,NADH:oxygen oxidoreductase
(1,2-hydroxylating,decarboxylating)
R00820 10 1,6-dihydroxycyclohexa-2,4-diene-1-carboxylate:NAD+
oxidoreductase(decarboxylating)
R00821 10 2,3-Dihydroxybenzoate carboxy-lyase
R00840 10 1L-myo-Inositol-1-phosphate lyase (isomerizing)
R00867 10 ATP:D-fructose 6-phosphotransferase
R00868 10 D-Mannitol:NAD+ 2-oxidoreductase
R00872 10 D-Fructose 2-phosphate phosphatase
R00875 10 D-Glucitol:NAD+ 2-oxidoreductase
R00877 10 D-Mannose ketol-isomerase
R00878 10 alpha-D-Glucose ketol-isomerase
R01056 10 D-Ribose-5-phosphate ketol-isomerase
R01067 10 D-Fructose 6-phosphate:D-glyceraldehyde-3-phosphate
glycolaldehydetransferase
R01121 10 ATP:(R)-5-diphosphomevalonate carboxy-lyase (dehydrating)
R01238 10 4-Hydroxybenzoate carboxy-lyase
R01293 10 4-hydroxybenzaldehyde:NAD+ oxidoreductase
R01295 10 benzoate,NADPH:oxygen oxidoreductase(4-hydroxylating)
R01301 10 4-Hydroxybenzoyl-CoA hydrolase
R01302 10
R01305 10 2,4'-Dihydroxyacetophenone oxidoreductase (C-C-bond-cleaving)
R01308 10
R01431 10 Xylitol:NADP+ oxidoreductase
R01432 10 D-Xylose ketol-isomerase
R01507 10 2,3-Dihydroxybenzoate:oxygen 3,4-oxidoreductase (decyclizing)
R01524 10 D-Ribitol-5-phosphate:NAD+ 2-oxidoreductase
R01526 10 ATP:D-ribulose 5-phosphotransferase
R01528 10 6-Phospho-D-gluconate:NADP+ 2-oxidoreductase (decarboxylating)
R01530 10 D-Arabinose-5-phosphate ketol-isomerase
R01538 10 D-Gluconate hydro-lyase
R01542 10 2-Dehydro-3-deoxy-D-gluconate:NAD+ 5-oxidoreductase
R01543 10 2-Dehydro-3-deoxy-D-gluconate:NADP+ 6-oxidoreductase
R01573 10 ATP:D-arabinose 5-phosphotransferase
R01576 10 3-Deoxy-D-manno-octulosonate D-arabinose-lyase
R01577 10 D-Arabinose ketol-isomerase
R01688 10 ATP:butyrate 1-phosphotransferase
R01689 10 butanoate:NAD+ delta2-oxidoreductase
R01737 10 ATP:D-Gluconate 6-phosphotransferase
R01763 10 Benzyl alcohol:NAD+ oxidoreductase
R01819 10 D-Mannose-6-phosphate ketol-isomerase
R01830 10 beta-D-Fructose
6-phosphate:D-glyceraldehyde-3-phosphateglycolaldehyde transferase
R01896 10 Xylitol:NAD+ 2-oxidoreductase (D-xylulose-forming)
R01898 10 D-Lyxose ketol-isomerase
R02032 10 6-Phospho-2-dehydro-D-gluconate:NAD+ 2-oxidoreductase
R02035 10 6-Phospho-D-glucono-1,5-lactone lactonohydrolase
R02136 10 ATP:xylitol 5-phosphotransferase
R02402 10 Glutarate:CoA ligase (ADP-forming)
R02438 10
R02455 10 D-Mannonate:NAD+ 6-oxidoreductase
R02471 10
R02514 10 4-hydroxyphenylacetate,NADH:oxygen oxidoreductase
(1-hydroxylating)
R02515 10 3-hydroxyphenylacetate,NADH:oxygen oxidoreductase
(6-hydroxylating)
R02521 10 4-Hydroxyphenylpyruvate:oxygen
oxidoreductase(hydroxylating,decarboxylating)
R02637 10 3-Dehydro-L-gulonate:NAD+ 2-oxidoreductase
R02703 10 D-Mannitol-1-phosphate:NAD+ 5-oxidoreductase
R02731 10 D-Fructose-2,6-bisphosphate 2-phosphohydrolase
R02732 10 ATP:D-fructose-6-phosphate 2-phosphotransferase
R02740 10 alpha-D-Glucose 6-phosphate ketol-isomerase
R02782 10 2,4,6/3,5-Pentahydroxycyclohexanone hydro-lyase
R02927 10 ATP:D-tagatose 6-phosphotransferase
R03033 10 D-Galactonate hydro-lyase
R03084 10 3-Dehydroquinate hydro-lyase
R03161 10 ATP:6-deoxy-L-galactose 1-phosphotransferase
R03171 10 3-Methyl-2-oxopentanoate:NAD+
oxidoreductase(CoA-mehtylpropanoylating)
R03240 10 D-Galactose 6-phosphate ketol-isomerase
R03244 10 L-ribulose-5-phosphate 3-epimerase
R03303 10 3,4-Dihydroxyphenylacetate:oxygen 2,3-oxidoreductase (decyclizing)
R03308 10 3-Carboxy-2,5-dihydro-5-oxofuran-2-acetate lyase (decyclizing)
R03321 10 beta-D-Glucose 6-phosphate ketol-isomerase
R03330 10 D-myo-Inositol-1,3-bisphosphate 3-phosphohydrolase
R03331 10 sn-Glycero-3-phospho-1-inositol inositolphosphohydrolase
R03333 10 1D-myo-Inositol-1,2-cyclic-phosphate 2-inositolphosphohydrolase
R03369 10
3-(2-hydroxyphenyl)propanoate,NADH2:oxygenoxidoreductase(3-hydroxylating)
R03393 10 D-myo-Inositol-1,4-bisphosphate 1-phosphohydrolase
R03544 10
R03908 10 2-Methyleneglutarate carboxy-methylenemethylmutase
R03920 10 ATP:D-fructose 6-phosphotransferase
R03942 10 L-Rhamnofuranose:NAD+ 1-oxidoreductase
R04001 10 3-Isopropylmalate hydro-lyase
R04372 10 D-myo-Inositol-3,4-bisphosphate 4-phosphohydrolase
R04748 10 (S)-Hydroxyhexanoyl-CoA:NAD+ oxidoreductase
R05148 10 benzene-1,4-dicarboxylate, NADH:oxygen
oxidoreductase(1,2-hydroxylating)
R05273 10 4-Hydroxy-3-methoxybenzoate:oxygen oxidoreductase
R05275 10
cis-4,5-dihydroxycyclohexa-1(6),2-diene-1,2-dicarboxylate:NAD+oxidoreductase
R05297 10
R05313 10 cis-1,2-Dihydro-3-ethylcatechol:NAD+ oxidoreductase
R05338 10 D-arabino-3-Hexulose 6-phosphate formaldehyde-lyase
R05339 10
R05354 10
R05361 10
2-Hydroxy-6-oxo-6-(2-hydroxyphenoxy)-hexa-2,4-dienoatebenzoylhydrolase
R05428 10
R05450 10
R05571 10 Galactitol-1-phosphate:NAD oxidoreductase
R05586 10
R05588 10
R05603 10
R05604 10 D-arabinitol:NAD 4-oxidoreductase
R05606 10 D-mannonate hydro-lyase
R05607 10 D-sorbitol-6-phosphate:NAD 2-oxidoreductase
R05659 10
R05665 10
R05699 10 Vanillin:NAD oxidoreductase
R05864 10 4-Hydroxy-2-oxohexanoate hydro-lyase
R06784 10
R06785 10
R06786 10
R06787 10
R06847 10 shikimate:NAD+ 3-oxidoreductase
R06854 10
R06892 10
R06914 10
R07125 10 3-dehydro-L-gulonate-6-phosphate carboxy-lyase
R07127 10 ATP:3-dehydro-L-gulonate 6-phosphotransferase
R07133 10 D-sorbitol-6-phosphate:NAD+ 2-oxidoreductase
R07152 10 xylitol:oxygen oxidoreductase
R07281 10 3,4-Dihydroxy-2-butanone 4-phosphate synthase
R07312 10 4-hydroxyphenylacetate carboxy-lyase
R07324 10 1D-myo-inositol-3-phosphate lyase (isomerizing)
R00010 11 alpha,alpha-Trehalose glucohydrolase
R00027 11 2-Hydroxy-1,2-diphenylethanone benzaldehyde-lyase
R00028 11 alpha-D-Glucoside glucohydrolase
R00042 11 4-Hydroxyphenylpyruvate:oxygen oxidoreductase (decarboxylating)
R00043 11 1,2-Bis(4-hydroxy-3-methoxyphenyl)ethylene:oxygen
oxidoreductase(alpha-beta-bond-cleaving)
R00299 11 ATP:D-glucose 6-phosphotransferase
R00300 11 D-Glucose:NAD+ 1-oxidoreductase
R00301 11 D-Glucose:NADP+ 1-oxidoreductase
R00302 11 Pyranose:oxygen 2-oxidoreductase
R00303 11 D-Glucose-6-phosphate phosphohydrolase
R00304 11 D-Glucose-1-phosphate phosphohydrolase
R00306 11 1,4-beta-D-Glucan glucohydrolase
R00327 11 6-Acetyl-D-glucose acetylhydrolase
R00801 11 alpha-D-Glucoside glucohydrolase
R00802 11 alpha-D-Glucoside glucohydrolase
R00834 11 D-Sorbitol 6-phosphate:NADP+ 1-oxidoreductase
R00835 11 D-Glucose-6-phosphate:NADP+ 1-oxoreductase
R00837 11 alpha,alpha-Trehalose-6-phosphate phosphoglucohydrolase
R00838 11 Maltose-6'-phosphate 6-phosphoglucohydrolase
R00839 11 6-Phospho-beta-D-glucosyl-(1,4)-D-gluxose glucohydrolase
R00850 11 sn-Glycerol-3-phosphate:D-glucose 6-phosphotransferase
R00874 11 D-Glucose:D-fructose oxidoreductase
R00947 11 D-Glucose-1-phosphate phosphohydrolase
R00959 11 alpha-D-Glucose 1-phosphate 1,6-phosphomutase
R01050 11 ATP:D-ribose-5-phosphate 1-phosphotransferase
R01051 11 ATP:D-ribose 5-phosphotransferase
R01057 11 D-Ribose 1,5-phosphomutase
R01081 11 D-Ribose ketol-isomerase
R01098 11 D-Galactose:oxygen 6-oxidoreductase
R01123 11 Isopentenyl-diphosphate delta3-delta2-isomerase
R01241 11
R01326 11 ATP:D-glucose 6-phosphotransferase
R01372 11 Phenylpyruvate:oxygen oxidoreductase
(hydroxylating,decarboxylating)
R01419 11 Benzaldehyde:NAD+ oxidoreductase
R01421 11 Benzoyl phosphate phosphohydrolase
R01426 11
R01505 11 2,3-dihydro-2,3-dihydroxybenzoate:NAD+ oxidoreductase
R01506 11 2,3-Dihydroxybenzoate:oxygen 2,3-oxidoreductase (decyclizing)
R01519 11 D-Glucono-1,5-lactone lactonohydrolase
R01600 11 ATP:D-glucose 6-phosphotransferase
R01602 11 alpha-D-Glucose 1-epimerase
R01641 11
Sedoheptulose-7-phosphate:D-glyceraldehyde-3-phosphateglycolaldehyde
transferase
R01714 11 5-O-(1-Carboxyvinyl)-3-phosphoshikimate phosphate-lyase
R01715 11 Chorismate pyruvatemutase
R01717 11 Chorismate hydroxymutase
R01718 11 Isomaltose 6-alpha-D-glucanohydrolase
R01728 11 Prephenate:NAD+ oxidoreductase(decarboxylating)
R01738 11 D-Gluconate:NAD+ 5-oxidoreductase
R01739 11 D-gluconate:NADP+ oxidoreductase
R01764 11 Benzoylformate carboxy-lyase
R01786 11 ATP:D-glucose 6-phosphotransferase
R01787 11 alpha-D-Glucose:NADP+ 1-oxidoreductase
R01788 11 alpha-D-Glucose 6-phosphate phosphohydrolase
R01817 11 D-mannitol-1-phosphate:NADP+ 6-oxidoreductase
R01818 11 D-Mannose 6-phosphate 1,6-phosphomutase
R01825 11 D-erythrose 4-phosphate:NAD+ oxidoreductase
R01826 11
Phosphoenolpyruvate:D-erythrose-4-phosphateC-(1-carboxyvinyl)transferase
(phosphate hydrolysing,2-carboxy-2-oxoethyl-forming)
R01827 11
Sedoheptulose-7-phosphate:D-glyceraldehyde-3-phosphateglyceronetransferase
R01829 11 Sedoheptulose 1,7-bisphosphate D-glyceraldehyde-3-phosphate-lyase
R01872 11 Quinate:NAD+ 5-oxidoreductase
R01893 11 Ribitol:NAD+ 2-oxidoreductase
R02167 11 D-Mannitol-1-phosphate phosphohydrolase
R02253 11 trans-cinnamate,NADPH:oxygen oxidoreductase (4-hydroxylating)
R02345 11 3-Hydroxybutan-2-one:D-ribose-5-phosphate aldehydetransferase
R02401 11 glutarate-semialdehyde:NAD+ oxidoreductase
R02412 11 ATP:shikimate 3-phosphotransferase
R02414 11 Shikimate:NADP+ 5-oxidoreductase
R02606 11 2,6-Dioxo-6-phenylhexa-3-enoate benzoylhydrolase
R02658 11 ATP:2-dehydro-D-gluconate 6-phosphate
R02672 11 4-Hydroxybenzoylformate carboxy-lyase
R02673 11 (S)-2-Hydroxy-2-(4-hydroxyphenyl)acetate:oxygen 1-oxidoreductase
R02695 11 4-Hydroxyphenylacetaldehyde:NAD+ oxidoreductase
R02698 11 4-hydroxyphenylacetate,NADH:oxygen oxidoreductase
(3-hydroxylating)
R02728 11 beta-D-Glucose 1-phosphate 1,6-phosphomutase
R02730 11 D-Fructose-2,6-bisphosphate 6-phosphohydrolase
R02736 11 beta-D-Glucose-6-phosphate:NADP+ 1-oxoreductase
R02739 11 alpha-D-Glucose 6-phosphate ketol-isomerase
R02865 11 ATP:D-hexose 6-phosphotransferase
R02866 11 Sorbitol-6-phosphate phosphohydrolase
R02877 11 Vanillyl alcohol:oxygen oxidoreductase
R02928 11 Galactitol:NAD+ 2-oxidoreductase
R02941 11 salicylaldehyde:NAD+ oxidoreductase
R02942 11 Acetylsalicylate O-acetylhydrolase
R02950 11 4-Coumarate:oxygen oxidoreductase
R02952 11
R03034 11 D-Galactono-1,4-lactone hydroxyacylhydrolase
R03083 11 2-Dehydro-3-deoxy-D-arabino-heptonate 7-phosphate
phosphate-lyase(cyclyzing)
R03186 11
R03234 11
R03254 11
2-Dehydro-3-deoxy-D-octonate-8-phosphateD-arabinose-5-phosphate-lyase
(pyruvate-phosphorylating)
R03299 11 3-Hydroxyphenylacetate,NADH:oxygen oxidoreductase
(3-hydroxylating)
R03300 11 3,4-Dihydroxyphenylacetaldehyde:NAD+ oxidoreductase
R03336 11 4-hydroxyphenyllactate:NAD+ oxidoreductase
R03337 11 (R)-3-(4-hydroxyphenyl)lactate:NAD+ 2-oxidoreductase
R03341 11 4-hydroxyphenylpyruvate carboxy-lyase
R03342 11 3-(4-Hydroxyphenyl)pyruvate keto-enol-isomerase
R03350 11 3-Deoxy-D-manno-octulosonate-8-phosphate 8-phosphohydrolase
R03394 11 D-myo-Inositol-1,4,5-trisphosphate 5-phosphohydrolase
R03427 11 D-myo-Inositol 1,3,4-trisphosphate 1-phosphohydrolase
R03543 11 benzene,NADH:oxygene 1,2-oxidoreductase
R03630 11 Phthalate,NADH:oxygen oxidoreductase (4,5-hydroxylating)
R03692 11 Dihydrocoumarin lactonohydrolase
R03709 11 3-(2-Hydroxyphenyl)propanoate:NAD+ oxidoreductase
R03733 11 L-Threonate:NAD+ 3-oxidoreductase
R03921 11 Sucrose 6-phosphate fructohydrolase
R04383 11 5-Dehydro-4-deoxy-D-glucuronate ketol-isomerase
R04426 11 3-Isopropylmalate:NAD+ oxidoreductase
R04515 11
R04749 11 (S)-Hydroxyhexanoyl-CoA hydro-lyase
R04784 11
R04785 11 L-Dehydroascorbate lactonohydrolase
R05133 11 Arbutin 6-phosphate glucohydrolase
R05147 11 galactitol-1-phosphate:NAD+ oxidoreductase
R05296 11 2-Hydroxy-5-methyl-cis,cis-muconic semialdehyde formylhydrolase
R05305 11 3-hydroxypimeloyl-CoA:NAD+ oxidoreductase
R05360 11
2-Hydroxy-6-oxo-6-(2-hydroxyphenyl)-hexa-2,4-dienoatebenzoylhydrolase
R05374 11 2-Oxo-5-methyl-cis-muconate carboxy-lyase
R05413 11
R05417 11
R05440 11
R05487 11
R05621 11
R05663 11
R05664 11
R05698 11 Mannitol:oxygen oxidoreductase (cyclizing)
R05773 11 3-hydroxy-3-(4-hydroxy-3-methoxyphenyl)propionyl-CoA:vanillin
lyase(acetyl-CoA-forming)
R05778 11 4-hydroxyphenylpyruvate:oxygen oxidoreductase (decarboxylating)
R05865 11 2-Hydroxy-5-methyl-cis,cis-muconic-semialdehyde formylhydrolase
R05884 11 isopentenyl-diphosphate:NAD(P)+ oxidoreductase
R06602 11
R06603 11
R06632 11
R06782 11 3-phenylpropanoate,NADH:oxygen oxidoreductase (2,3-hydroxylating)
R06783 11 trans-Cinnamate,NADH:oxygen oxidoreductase (2,3-hydroxylating)
R06886 11
R06889 11
R06891 11
R06913 11
R06925 11
R07134 11 D-arabinitol:NAD+ 2-oxidoreductase (D-ribulose-forming)
R07135 11 mannitol:NAD+ 1-oxidoreductase
R07188 11 benzoate,NADH:oxygen oxidoreductase (1,2-hydroxylating)
R07246 11
sedoheptulose-7-phosphate:D-glyceraldehyde-3-phosphateglycolaldehydetransferase
R07346 11 D-glucitol:NADP+ oxidoreductase
R07378 11
sedoheptulose-7-phosphate:D-glyceraldehyde-3-phosphateglyceronetransferase
R00015 12 Sucrose:sucrose 1F-beta-D-fructosyltransferase
R00016 12 D-Glucose-1-phosphate:D-glucose-1-phosphate 6-phosphotransferase
R00026 12 beta-D-Glucoside glucohydrolase
R00064 12 4-(4-Deoxy-beta-D-gluc-4-enuronosyl)-D-galacturonate lyase
R00803 12 Sucrose:orthophosphate alpha-D-glucosyltransferase
R00805 12 Sucrose-6-phosphate phosphohydrolase
R00810 12 Sucrose glucosylmutase
R00949 12 ATP:D-glucose-1-phosphate 6-phosphotransferase
R00952 12 Cellobiose:orthophosphate alpha-D-glucosyltransferase
R00953 12 3-beta-D-Glucosylglucose:orthophosphate
alpha-D-glucosyltransferase
R00957 12
alpha-D-Glucose-1-phosphate:alpha-D-glucose-1-phosphate4-alpha-D-glucosyltransferase
(dephosphorylating)
R00960 12 D-Glucose-1-phosphate:D-glucose-1-phosphate 6-phosphotransferase
R01079 12 D-Ribose:NADP+ 1-oxidoreductase
R01092 12 ATP:D-galactose 1-phosphotransferase
R01093 12 D-Galactose:NAD+ 1-oxidoreductase
R01094 12 D-Galactose:NAD+ 1-oxidoreductase
R01096 12 D-Galactose:NADP+ 1-oxidoreductase
R01099 12 D-Galactose:oxygen 6-oxidoreductase
R01100 12 Lactose galactohydrolase
R01101 12 alpha-D-Glucoside glucohydrolase
R01103 12 Raffinose galactohydrolase
R01104 12 Galactosylglycerol galactohydrolase
R01194 12 1-alpha-D-Galactosyl-myo-inositol galactohydrolase
R01329 12 Epimelibiose galactohydrolase
R01370 12 Phenyllactate:NAD+ oxidoreductase
R01373 12 Prephenate hydro-lyase (decarboxylating)
R01377 12 Phenylpyruvate carboxy-lyase
R01378 12 Phenylpyruvate keto-enol-isomerase
R01441 12 ATP:cellobiose 6-phosphotransferase
R01442 12 Cellobiose:oxygen 1-oxidoreductase
R01444 12 1,4-beta-D-Glucan glucohydrolase
R01445 12 Cellobiose 2-epimerase
R01520 12 beta-D-Glucose:NAD+ 1-oxoreductase
R01522 12 beta-D-Glucose:oxygen 1-oxidoreductase
R01555 12 Maltose:orthophosphate 1-beta-D-glucosyltransferase
R01556 12 Acetyl-CoA:maltose O-acetyltransferase
R01557 12 Maltose alpha-D-glucosylmutase
R01652 12
R01658 12
Dimethylallyl-diphosphate:isopentenyl-diphosphatedimethylallyltranstransferase
R01659 12
Dimethylallyl-diphosphate:isopentenyl-diphosphatedimethylallylcistransferase
R01660 12
3-phospho-D-glyceroyl-phosphate:D-glucose-1-phosphate6-phosphotransferase
R01678 12 Lactose galactohydrolase
R01694 12 L-Sorbose:NADP+ 5-oxidoreductase
R01695 12 L-Sorbose:oxygen 5-oxidoreductase
R01719 12
R01843 12 ATP:Sedoheptulose 7-phosphate 1-phosphotransferase
R01844 12 ATP:sedoheptulose 7-phosphate
R01845 12 Sedoheptulose 1,7-bisphosphate 1-phosphohydrolase
R02252 12 Phenylpropanoate:NAD+ delta2-oxidoreductase
R02254 12 trans-Cinnamate,NADPH:oxygen oxidoreductase (2-hydroxylating)
R02299 12 alpha-D-Ribose 1-phosphate 1,6-phosphomutase
R02365 12 Cellobiose:quinone 1-oxidoreductase
R02536 12 Phenylacetaldehyde:NAD+ oxidoreductase
R02659 12
R02727 12 alpha,alpha-Trehalose:orthophosphate beta-D-glucosyltransferase
R02778 12 Trehalose-6-phosphate phosphohydrolase
R02926 12 Melibiitol galactohydrolase
R03037 12 Isochorismate pyruvate-hydrolase
R03256 12 Lactose 6-phosphate 6-phosphogalactohydrolase
R03365 12 3,4-Dihydroxy-trans-cinnamate:oxygen
3,4-oxidoreductase(decyclizing)
R03367 12
R03428 12 ATP:1D-myo-inositol-1,3,4-trisphosphate 5-phosphotransferase
R03429 12 ATP:1D-myo-inositol-1,3,4-trisphosphate 6-phosphotransferase
R03430 12 D-myo-Inositol 1,3,4,5-tetrakisphosphate 5-phosphohydrolase
R03433 12 ATP:1D-myo-inositol-1,4,5-trisphosphate 3-phosphotransferase
R03434 12 D-myo-Inositol 1,3,4,5-tetrakisphosphate 3-phosphohydrolase
R03460 12
Phosphoenolpyruvate:3-phosphoshikimate5-O-(1-carboxyvinyl)-transferase
R03462 12 Biphenyl-2,3-diol:oxygen 1,2-oxidoreductase (decyclizing)
R03463 12 2,6-dioxo-6-phenylhexanoate:NADP+ delta2-oxidoreductase
R03541 12 Prenyl-diphosphate pyrophosphohydrolase
R03790 12
R03792 12
R04048 12
R04161 12 (S)-4-Hydroxymandelate racemase
R04210 12 4-phospho-D-erythronate:NAD+ 2-oxidoreductase
R04304 12 4-Hydroxyphenylethanol:NAD+ oxidoreductase
R04382 12 4-(4-Deoxy-alpha-D-gluc-4-enuronosyl)-D-galacturonate lyase
R05136 12
R05295 12 4-Methylcatechol:oxygen 2,3-oxidoreductase(decyclizing)
R05347 12
R05348 12
R05353 12
R05389 12 2-Hydroxy-5-methyl-cis,cis-muconate
2-Oxo-5-methyl-cis-muconateisomerase
R05411 12
R05424 12
R05425 12
R05430 12
R05439 12
R05495 12
R05539 12
R05593 12
R05594 12
R05601 12
R05643 12 2-carboxybenzaldehyde dehydrogenase
R05645 12
R05683 12 L-Idonate:NAD oxidoreductase
R05767 12 trehalose 6-phosphate:phosphate b-D-glucosyltransferase
R05772 12 trans-feruloyl-CoA hydro-lyase
R05800 12 ATP:1D-myo-inositol-1,4,5-trisphosphate 6-phosphotransferase
R05823 12 2-dehydro-D-gluconate:NADP+ 2-oxidoreductase
R06744 12
R06757 12
R06836 12 Ribose 1,5-biphosphokinase
R06860 12
isochorismate:2-oxoglutarate:cyclodienyltransferase(decarboxylating,pyruvate-forming)
R06885 12
R06888 12
R06890 12
R06912 12
R06924 12
R06985 12 trans-Hex-2-enoyl-CoA reductase
R07132 12 D-galactose:NADP+ 1-oxidoreductase
R07145 12 L-iditol:NAD+ 2-oxidoreductase
R07148 12 D-threo-aldose:NAD+ 1-oxidoreductase
R07189 12 trans-cinnamate,NADPH:oxygen oxidoreductase (2-hydroxylating)
R07219 12 dimethyallyl diphosphate:NADP+ oxidoreductase
R07264 12 2-alpha-D-glucosyl-D-glucose:phosphate beta-D-glucosyltransferase
R07265 12 alpha,alpha-trehalose:phosphate alpha-D-glucosyltransferase
R07294 12 phenylglyoxylyl-CoA hydrolase
R00039 13 Raffinose:raffinose alpha-D-galactosyltransferase
R00871 13 D-Fructose:NADP+ 5-oxidoreductase
R01651 13 4-Methyl-2-oxopentanoate:NAD+
oxidoreductase(CoA-mehtylpropanoylating)
R01679 13 Lactose 6-phosphate galactohydrolase
R02003 13 Geranyl-diphosphate:isopentenyl-diphosphate
geranyltrans-transferase
R02004 13
R02006 13 Geranyl-diphosphate pyrophosphate-lyase
(cyclizing,sabinene-hydrate-forming)
R02007 13 (+)-Bornyl-diphosphate lyase (decyclizing)
R02009 13 geranyldiphosphate diphosphate lyase (myrcene forming)
R02010 13
R02011 13
R02012 13 geranyldiphosphate diphosphate lyase (pinene forming)
R02013 13 geranyldiphosphate diphosphate lyase (limonene forming)
R02193 13 Coniferyl aldehyde:NADP+ oxidoreductase (CoA-cinnamoylating)
R02195 13 Feruloyl-CoA:quinate O-(hydroxycinnamoyl)transferase
R02410 13 Raffinose fructohydrolase
R02411 13
1-alpha-D-Galactosyl-myo-inositol:sucrose6-alpha-D-galactosyltransferase
R02611 13 Phenylethylalcohol:NAD+ oxidoreductase
R02615 13 Styrene-oxide isomerase
R03418 13 1-alpha-D-Galactosyl-myo-inositol:raffinose galactosyltransferase
R03465 13
(3E)-4-(2-Carboxyphenyl)-2-oxobut-3-enoate2-carboxybenzaldehyde-lyase
R03478 13 ATP:1D-myo-inositol-1,3,4,6-tetrakisphosphate 5-phosphotransferase
R03582 13 Indan-1-ol:NAD+ 1-oxidoreductase
R03616 13 Galactosylglycerol galactohydrolase
R03634 13
R03791 13 (S)-Mandelate racemase
R03801 13 1,4-beta-D-Glucan glucohydrolase
R03819 13 ATP:sedoheptulose 7-phosphate
R03964 13 2-hydroxybiphenyl,NADH:oxygen oxidoreductase (3-hydroxylating)
R04031 13
R04747 13 Hexanoyl-CoA:acetyl-CoA C-acyltransferase
R05083 13
R05137 13
R05239 13 cis-3-phenylcyclohexa-3,5-diene-1,2-diol:NAD+ oxidoreductase
R05292 13
cis-1,2-Dihydroxy-4-methylcyclohexa-3,5-diene-1-carboxylate:NAD+oxidoreductase
(decarboxylating)
R05299 13 4-Methylcatechol:oxygen 1,2-oxidoreductase(decyclizing)
R05311 13 pimeloyl-CoA:NAD+ oxidoreductase
R05352 13
R05426 13
R05431 13
R05434 13
R05437 13
R05442 13
R05443 13
R05540 13
R05549 13
R05581 13
R05646 13
R05765 13 geranyldiphosphate diphosphate lyase (pinene forming)
R05766 13 geranyldiphosphate diphosphate lyase (pinene forming)
R05801 13 ATP:1D-myo-inositol-1,4,5-trisphosphate 6-phosphotransferase
R06120 13 geranyldiphosphate diphosphate lyase [(+)-(R)-limonene-forming]
R06511 13
R06758 13
R06762 13
R06883 13
R06884 13
R06887 13
R06911 13
R06923 13
R06939 13 salicylate,NADH:oxygen
oxidoreductase(1-hydroxylating,decarboxylating)
R07222 13 phenylacetyl-CoA:quinone oxidoreductase
R00702 14 Farnesyl-diphosphate:farnesyl-diphosphate farnesyltransferase
R02061 14
trans,trans-Farnesyl-diphosphate:isopentenyl-diphosphatefarnesyltranstransferase
R02303 14 ATP:farnesyl-diphosphate phosphotransferase
R02305 14 2-trans,6-trans-farnesyldiphosphate diphosphate-lyase
(cyclizing,pentalenene-forming)
R02306 14 trans,trans-Farnesyl-diphosphate sesquiterpenoid-lyase
R02307 14 trans,trans-Farnesyl-diphosphate farnesyltransferase (bicyclizing)
R02310 14 trans,trans-Farnesyl-diphosphate sesquiterpenoid-lyase
R02311 14 2-trans,6-trans-Farnesyl-diphosphate diphosphate-lyase
(cyclizing,(+)-delta-cadinene-forming)
R02468 14 (-)-Limonene,NADPH:oxygen oxidoreductase (6-hydroxylating)
R02469 14 (-)-limonene,NADPH:oxygen oxidoreductase (3-hydroxylating)
R02470 14 (-)-Limonene,NADPH:oxygen oxidoreductase (7-hydroxylating)
R02593 14 coniferyl alcohol:NADP+ oxidoreductase
R03466 14 1-Hydroxy-2-naphthoate:oxygen 1,2-oxidoreductase (decyclizing)
R03479 14 ATP:1D-myo-inositol-3,4,5,6-tetrakisphosphate 1-phosphotransferase
R03635 14 Stachyose fructohydrolase
R03802 14 1,4-beta-D-Glucan glucohydrolase
R04117 14
R04745 14 (S)-Hydroxyoctanoyl-CoA:NAD+ oxidoreductase
R05202 14
R05263 14 biphenyl,NADH2:oxygen oxidoreductase (2,3-hydroxylating)
R05290 14
R05300 14 4-Methylmuconolactone lyase (decyclizing)
R05331 14 Isovaleryl-CoA:malonyl-CoA acyltransferase
R05427 14
R05453 14 Acetophenone: carbon-dioxide ligase
R05454 14
R05538 14
R05555 14 Farnesyl diphosphate:Isopentenyl diphosphate farnesyl transferase
R05592 14
R05602 14
R05647 14
R05700 14 Coniferyl aldehyde:NAD oxidoreductase
R06119 14 (R)-limonene,NADPH: oxygen oxidoreductase (6-hydroxylating)
R06223 14
R06398 14 (+)-limonene,NADH:oxygen oxidoreductase
R06523 14 trans,trans-farnesyl-diphosphate diphosphate-lyase
(cyclizing,vetispiradiene-forming)
R06572 14
R06759 14
R06910 14 cis-1,2-dihydronaphthalene-1,2-diol:NAD+ 1,2-oxidoreductase
R06922 14
R02063 15
R02064 15 Geranylgeranyl-diphosphate pyrophosphate-lyase (cyclizing)
R02065 15
Geranylgeranyl-diphosphate:geranylgeranyl-diphosphategeranylgeranyltransferase
R02068 15 ent-Copalyl-diphosphate lyase
R02595 15 Coniferin beta-D-glucosidase
R02596 15 Donor:hydrogen-peroxide oxidoreductase
R02872 15 Presqualene diphosphate:farnesyl-diphosphate farnesyltransferase
R02874 15 Squalene,hydrogen-donor:oxygen oxidoreductase (2,3-epoxidizing)
R02875 15
R02876 15
R03114 15 (-)-trans-Carveol:NADP+ oxidoreductase
R03261 15 (-)-trans-isopiperitenol:NAD+ oxidoreductase
R03371 15 myo-Inositol-hexakisphosphate 3-phosphohydrolase
R03372 15 myo-Inositol-hexakisphosphate 6-phosphohydrolase
R03578 15
R03580 15
R03741 15
R03945 15 Perillyl-alcohol:NAD+ oxidoreductase
R04115 15 cis-1,2-dihydronaphthalene-1,2-diol:NAD+ 1,2-oxidoreductase
R04510 15 4-Carboxymethyl-4-methylbut-2-en-1,4-olide methylmutase
R04746 15 (S)-Hydroxyoctanoyl-CoA hydro-lyase
R05142 15 1,4-beta-D-Glucan glucohydrolase
R05289 15 p-Methylbenzaldehyde:NADP+ oxidoreductase
R05410 15
R05455 15
R05582 15
R05632 15
R05649 15
R05779 15 5-Diphosphoinositol pentakisphosphate diphosphohydrolase
R05784 15 limonene-1,2-epoxide hydrolase
R05799 15 ATP:1D-myo-inositol-hexakisphosphate phosphotransferase
R06117 15 (+)-trans-carveol: NAD+ oxidoreductase
R06298 15 (+)-Copalyl-diphosphate lyase (decyclizing)
R06305 15 Geranylgeranyl-diphosphate diphosphate-lyase (cyclizing,
taxadieneforming)
R06312 15
R06321 15
R06447 15
di-trans,poly-cis-Decaprenyl-diphosphate:isopentenyl-diphosphateundecaprenylcistransferase
R06569 15 cinnamaldehyde:NADP+ oxidoreductase (CoA-cinnamoylating)
R06570 15 cinnamyl-alcohol:NADP+ oxidoreductase
R06573 15
R06909 15 naphthalene,NADH:oxygen oxidoreductase (1,2-hydroxylating)
R06921 15
R07015 15 1,2-Dihydronaphthalene-1,2-diol dehydrogenase
R07017 15
R07020 15 beta-Naphthol, NADPH:oxygen oxidoreductase (RH-hydroxylating
or-epoxidizing)
R07322 15 squalene mutase (cyclizing)
R07323 15 squalene mutase (cyclizing)
R02968 16 naphthalene,NADH:oxygen oxidoreductase (1,2-hydroxylating)
R03199 16 (S)-2,3-Epoxysqualene mutase (cyclizing, lanosterol-forming)
R03200 16 (S)-2,3-Epoxysqualene mutase (cyclizing, cycloartenol-forming)
R03201 16
R03776 16 trans-Oct-2-enoyl-CoA reductase
R03919 16 Donor:hydrogen-peroxide oxidoreductase
R04007 16 Donor:hydrogen-peroxide oxidoreductase
R04150 16 O-Succinylbenzoyl-CoA 1,4-dihydroxy-2-naphthoate-lyase
R04218 16 prephytoene
diphosphate:geranylgeranyl-diphosphategeranylgeranyltransferase
R05092 16 ent-Copalyl-diphosphate diphosphate-lyase
R05141 16 1,4-beta-D-Glucan glucohydrolase
R05282 16 4-Methylbenzyl alcohol:NAD+ oxidoreductase
R05541 16
R05600 16
R05648 16
R06299 16 Copalyl-diphosphate diphosphate-lyase (cyclizing)
R06300 16 Copalyl-diphosphate diphosphate-lyase (cyclizing)
R06301 16 Copalyl-diphosphate diphosphate-lyase (cyclizing)
R06302 16 Copalyl-diphosphate diphosphate-lyase (cyclizing)
R06303 16 Copalyl-diphosphate diphosphate-lyase (cyclizing)
R06304 16 Copalyl-diphosphate diphosphate-lyase (cyclizing)
R06314 16
R06315 16
R06366 16 Aldehyde:NAD+ oxidoreductase
R06372 16 Carvone reductase
R06374 16
R06375 16
R06399 16 limonene-1,2-diol:(acceptor) 2-oxidoreductase
R06466 16
R06469 16
R06471 16
R06916 16
R06920 16
R07011 16
R07012 16
R07013 16 (1R,2S)-naphthalene 1,2-oxide hydrolase
R07014 16 (1S,2R)-naphthalene 1,2-oxide hydrolase
R07016 16 1,2-Dihydronaphthalene-1,2-diol, NADPH:oxygen
oxidoreductase(RH-hydroxylating or -epoxidizing)
R07263 16
R07269 16
di-trans,poly-cis-decaprenyl-diphosphate:isopentenyl-diphosphateundecaprenylcistransferase
R07270 16 prephytoene
diphosphate:geranylgeranyl-diphosphategeranylgeranyltransferase
R02967 17 naphthalene,NADH:oxygen oxidoreductase (1,2-hydroxylating)
R03604 17 Syringin beta-D-glucosidase
R03689 17
R03690 17
R03765 17
R03778 17 Octanoyl-CoA:acetyl-CoA C-acyltransferase
R03918 17 Sinapyl alcohol:NADP+ oxidoreductase
R04004 17 4-Coumaryl alcohol:NADP+ oxidoreductase
R04006 17 4-Hydroxycinnamyl alcohol 4-D-glucoside beta-D-glucosidase
R04786 17
R05288 17
R05422 17
R05423 17
R05494 17
R05542 17
R05640 17 Lanosterol,NADPH:oxygen oxidoreductase (14-methyl cleaving)
R05642 17
R06291 17 ent-kaur-16-ene,NADPH:oxygen oxidoreductase (hydroxylating)
R06367 17 perillic acid:CoA ligase (ADP-forming)
R06377 17
R06379 17
R06381 17
R06400 17 (1S,4R)-1-hydroxy-2-oxolimonene, NADPH:oxygen oxidoreductase
R06501 17
R06858 17
R06917 17 alcohol:NAD+ oxidoreductase
R06919 17
R07000 17 Naphthalene, NADPH:oxygen oxidoreductase (RH-hydroxylating
or-epoxidizing)
R07001 17 Naphthalene, NADPH:oxygen oxidoreductase (RH-hydroxylating
or-epoxidizing)
R07009 17
R07010 17
R07262 17
R01615 18 4-Hydroxycinnamyl aldehyde:NADP+ oxidoreductase
(CoA-cinnamoylating)
R02220 18 2-Aminomuconate aminohydrolase
R04668 18
R04669 18
R04743 18 (S)-Hydroxydecanoyl-CoA:NAD+ oxidoreductase
R04787 18
R04804 18 delta8,24-Cholestadien-3beta-ol delta7-delta8-isomerase
R05349 18
R05412 18
R05639 18 4,4-dimethyl-5a-cholesta-8,24-dien-3b-ol:NADP+ D14-oxidoreductase
R05650 18
R05729 18 alkene,NADH:oxygen oxidoreductase
R05730 18 alkene,NADH:oxygen oxidoreductase
R06292 18 ent-Kaur-16-ene,NADPH:oxygen oxidoreductase (hydroxylating)
R06369 18 2-hydroxy-4-isopropenylcyclohexane-1-carboxyl-CoA hydro-lyase
R06383 18
R06385 18
R06394 18
R06918 18
R07194 18 alkene,NADH:oxygen oxidoreductase
R01612 19
R01613 19 Malonyl-CoA:4-Coumaroyl-CoA malonyltransferase(cyclizing)
R01614 19 Malonyl-CoA:4-coumaroyl-CoA malonyltransferase (cyclizing)
R02416 19 4-Coumaroyl-CoA:shikimate O-(hydroxycinnamoyl)transferase
R03861 19 Sinapoyl-CoA:glucarolactone O-(hydroxycinnamoyl)transferase
R04151 19 (+)-cis-3,4-dihydrophenanthrene-3,4-diol:NAD+ 3,4-oxidoreductase
R04329 19
R04671 19 4alpha-Methylcholesta-8-en-3beta-ol delta7-delta8-isomerase
R04744 19 (S)-Hydroxydecanoyl-CoA hydro-lyase
R04798 19
R05435 19
R05544 19
R05703 19 lanosterol D24-reductase
R06293 19 ent-Kaur-16-ene,NADPH:oxygen oxidoreductase (hydroxylating)
R06390 19
R07254 19 malonyl-CoA:4-coumaroyl-CoA malonyltransferase (cyclizing,
reducing)
R02445 20 flavanone,2-oxoglutarate:oxygen oxidoreductase (dehydrating)
R02446 20 flavanone lyase (decyclizing)
R03310 20 5alpha-cholest-7-en-3beta-ol, NADH:oxygen 5-oxidoreductase
R03353 20 5alpha-Cholest-7-en-3beta-ol delta7-delta8-isomerase
R04328 20
R04753 20 trans-Dec-2-enoyl-CoA reductase
R05543 20
R06294 20 ent-Kaur-16-en-19-oate,NADPH:oxygen oxidoreductase (hydroxylating)
R06537 20 flavonoid,NADPH:oxygen oxidoreductase (3'-hydroxylating)
R06556 20 flavanone lyase (decyclizing)
R06559 20 flavanone,NADPH:oxygen oxidoreductase
R06792 20 apigenin,NADPH:oxygen oxidoreductase (isoflavanone-forming)
R06822 20
R06825 20
R06960 20
R07224 20 2',4,4',6'-tetrahydroxychalcone:oxygen oxidoreductase
R01451 21 Cholesterol:NAD+ delta7-oxidoreductase
R02442 21 Naringenin,NADPH:oxygen oxidoreductase (3'-hydroxylating)
R02443 21 flavanone,NADPH:oxygen oxidoreductase
R02444 21 Naringenin,2-oxoglutarate:oxygen oxidoreductase (3-hydroxylating)
R03311 21
R03590 21 flavanone,2-oxoglutarate:oxygen oxidoreductase (dehydrating)
R04742 21 Decanoyl-CoA:acetyl-CoA C-acyltransferase
R06295 21 ent-Kaur-16-en-19-oate,NADPH:oxygen oxidoreductase (hydroxylating)
R06296 21 ent-Kaur-16-en-19-oate,NADPH:oxygen oxidoreductase (hydroxylating)
R06551 21 flavanone,2-oxoglutarate:oxygen oxidoreductase (dehydrating)
R06552 21
R06553 21
R06554 21
R06610 21 (2S)-flavan-4-ol:NADP+ 4-oxidoreductase
R06793 21 2,7,4'-trihydroxyisoflavanone hydro-lyase
R06961 21
R07198 21 liquiritigenin,NADPH:oxygen oxidoreductase (licodione-forming)
R07225 21 2',3,4,4',6'-pentahydroxychalcone:oxygen oxidoreductase
R01452 22
R01453 22
R01454 22 Cholesterol:oxygen oxidoreductase (side-chain-cleaving)
R01457 22
R01459 22 Cholesterol:oxygen oxidoreductase
R01460 22 Cholesteryl-beta-D-glucoside glucohydrolase
R01463 22 Cholesterol,NADPH:oxygen oxidoreductase (7alpha-hydroxylating)
R02723 22
R03123 22 cis-3,4-leucopelargonidin:NADP+ 4-oxidoreductase
R03124 22 Dihydrokaempferol,NADPH:oxygen oxidoreductase (3'-hydroxylating)
R03125 22 flavanone,NADPH:oxygen oxidoreductase
R03126 22 dihydroflavonol,2-oxoglutarate:oxygen oxidoreductase
R03640 22 Eriodictyol,2-oxoglutarate:oxygen oxidoreductase (3-hydroxylating)
R04741 22 (S)-3-Hydroxydodecanoyl-CoA:NAD+ oxidoreductase
R04901 22 (2S)-flavan-4-ol:NADP+ 4-oxidoreductase
R04902 22 flavanone,NADPH:oxygen oxidoreductase
R05039 22 Pentahydroxyflavanone,2-oxoglutarate:oxygen
oxidoreductase(3-hydroxylating)
R06297 22 ent-Kaur-16-en-19-oate,NADPH:oxygen oxidoreductase (hydroxylating)
R06512 22
R06540 22 leucocyanidin,2-oxoglutarate:oxygen oxidoreductase
R06606 22 formononetin,NADPH:oxygen oxidoreductase (2'-hydroxylating)
R06607 22 formononetin,NADPH:oxygen oxidoreductase (2'-hydroxylating)
R06962 22
R06963 22
R07207 22 cholesterol,NADPH:oxygen oxidoreductase (24-hydroxylating)
R07317 22 2,7,4'-trihydroxyisoflavanone hydro-lyase
R01941 23 3,4-Dihydroxyphenylacetaldehyde:NADP+
oxidoreductase(CoA-cinnamoylating)
R01945 23 Caffeoyl-CoA:quinate O-(hydroxycinnamoyl)transferase
R01946 23 Caffeoyl-CoA:isocitrate 3-O-(3,4-dihydroxycinnamoyl)transferase
R02160 23 dihydroflavonol,2-oxoglutarate:oxygen oxidoreductase
R02609 23 5beta-Cholestan-3-one:NADP+ 4,5-oxidoreductase
R02610 23 5alpha-cholestan-3-one:NADP+ delta7-oxidoreductase
R03636 23 Leucocyanidin:NADP+ 4-oxidoreductase
R03637 23 taxifolin,NADH:oxygen oxidoreductase (8-hydroxylating)
R03639 23 flavanone,NADPH:oxygen oxidoreductase
R03723 23 (24R,24'R)-Fucosterol-epoxide acetaldehyde-lyase
R03962 23 2'-hydroxydihydrodaidzein:NADP+ 2-oxidoreductase
R04170 23 (S)-3-Hydroxydodecanoyl-CoA hydro-lyase
R04263 23 cholest-5-ene-3beta,7alpha-diol:NAD+ 3-oxidoreductase
R04276 23 leucocyanidin,2-oxoglutarate:oxygen oxidoreductase
R04792 23
R04793 23
R04853 23 20alpha-Hydroxycholesterol,hydrogen-donor:oxygen
oxidoreductase(17-alpha-hydroxylating)
R04854 23 20alpha-Hydroxycholesterol:oxygen
oxidoreductase(side-chain-cleaving)
R04855 23 22beta-Hydroxycholesterol:oxygen
oxidoreductase(side-chain-cleaving)
R05038 23 Leucodelphinidin:NADP+ 4-oxidoreductase
R05341 23
R05723 23 leucocyanidin,2-oxoglutarate:oxygen oxidoreductase
R06322 23 (gibberellin-44),2-oxoglutarate:oxygen oxidoreductase
R06538 23 flavonoid,NADPH:oxygen oxidoreductase (3'-hydroxylating)
R06539 23 dihydroflavonol,2-oxoglutarate:oxygen oxidoreductase
R06557 23 flavanone,NADPH:oxygen oxidoreductase
R06615 23 (2R,3S)-catechin:NADP+ 4-oxidoreductase
R06964 23
R06965 23
R07208 23
(24S)-cholest-5-ene-3beta,24-diol,NADPH:oxygenoxidoreductase(7alpha-hydroxylating)
R02156 24 quercetin:oxygen 2,3-oxidoreductase (decyclizing)
R02436 24 Quercitrin 3-L-rhamnohydrolase
R02997 24 Chlorogenate hydroloase
R03856 24 trans-Dodec-2-enoyl-CoA reductase
R04100 24 3-cis-Dodecenoyl-CoA delta3-cis-delta2-trans-isomerase
R04676 24 17alpha,20alpha-Dihydroxycholesterol:oxygen
oxidoreductase(side-chain-cleaving)
R04817 24
7alpha-Hydroxy-5beta-cholestan-3-one:(acceptor)delta4-oxidoreductase
R04826 24
7alpha-hydroxycholest-4-en-3-one,NADPH:oxygenoxidoreductase(12alpha-hydroxylating)
R05036 24 leucocyanidin,2-oxoglutarate:oxygen oxidoreductase
R05037 24 leucocyanidin,2-oxoglutarate:oxygen oxidoreductase
R06323 24 (gibberellin-44),2-oxoglutarate:oxygen oxidoreductase
R06532 24 (2R,3S)-catechin:NADP+ 4-oxidoreductase
R06533 24 (2R,3S)-catechin:NADP+ 4-oxidoreductase
R06541 24 flavan-3-ol:NADP+ oxidoreductase
R06571 24 cinnamyl-alcohol:NADP+ oxidoreductase
R07366 24 leucocyanidin,2-oxoglutarate:oxygen oxidoreductase
R03327 25 17alpha-Hydroxypregnenolone:NAD+ 3-oxidoreductase
R03403 25 3beta-Hydroxyandrost-5-en-17-one acetaldehyde-lyase
R03735 25 (2S,3S)-2-Hydroxytridecane-1,2,3-tricarboxylate
oxaloacetate-lyase(CoA-acylating)
R03858 25 Lauroyl-CoA:acetyl-CoA C-acyltransferase
R03859 25 3-Hydroxytetradecane-1,3,4-tricarboxylate
2-oxoglutarate-lyase(CoA-acylating)
R04675 25 17alpha-Hydroxypregnenolone,hydrogen-donor:oxygen
oxidoreductase(21-hydroxylating)
R04818 25 3alpha,7alpha-Dihydroxy-5beta-cholestane:NAD+
oxidoreductase(B-specific)
R04823 25
7alpha,12alpha-Dihydroxy-5beta-cholestan-3-one:(acceptor)delta4-oxidoreductase
R06335 25
R06542 25 flavan-3-ol:NADP+ oxidoreductase
R06543 25 flavan-3-ol:NADP+ oxidoreductase
R01837 26 3beta-Hydroxyandrost-5-en-17-one:NAD+ 3-oxidoreductase
R01841 26 17alpha-Hydroxyprogesterone acetaldehyde-lyase
R03324 26 17alpha,20alpha-Dihydroxypregn-4-en-3-one:NAD+ 20-oxidoreductase
R03329 26 Steroid,reduced-adrenal-ferredoxin:oxygen
oxidoreductase(11-hydroxylating)
R03406 26 Androst-5-ene-3beta,17beta-diol:NAD+ oxidoreductase
R03408 26
R04739 26 (S)-3-Hydroxytetradecanoyl-CoA:NAD+ oxidoreductase
R04806 26 5beta-cholestane-3alpha,7alpha-diol,NADPH:oxygen
oxidoreductase(26-hydroxylating)
R04824 26
3alpha,7alpha,12alpha-Trihydroxy-5beta-cholestane:NAD+oxidoreductase
(B-specific)
R04849 26 11-Deoxycortisol delta5-delat4-isomerase
R04850 26 17alpha,21-Dihydroxypregnenolone:oxygen
oxidoreductase(11-hydroxylating)
R06325 26
R07204 26
5beta-cholestane-3alpha,7alpha-diol,NADPH:oxygenoxidoreductase(12alpha-hydroxylating)
R01836 27 Testosterone:NAD+ oxidoreductase
R01840 27
R02499 27 Testosterone delta5-delat4-isomerase
R02840 27 Cortisol delta5-delat4-isomerase
R04678 27 16alpha-Hydroxyandrost-4-ene-3,17-dione delta5-delat4-isomerase
R04740 27 (S)-3-Hydroxytetradecanoyl-CoA hydro-lyase
R04805 27
R04807 27
5beta-Cholestane-3alpha,7alpha,12alpha-triol,NADPH:oxygenoxidoreductase
(26-hydroxylating)
R02501 28
R02834 28 Cortisol:NAD+ 11-oxidoreductase
R02837 28 Acetyl-CoA:cortisol O-acetyltransferase
R02841 28
11beta,17alpha,21-Trihydroxy-5beta-pregnane-3,20-dione:NADP+delta4-oxidoreductase
R03507 28
5beta-Cholestane-3alpha,7alpha,12alpha,26-tetraol:NAD+26-oxidoreductase
R03989 28 trans-Tetradec-2-enoyl-CoA reductase
R04506 28 3alpha,7alpha-Dihydroxy-5beta-cholestan-26-al:NAD+ oxidoreductase
R04759 28
R02351 29
R02892 29 4,5alpha-dihydrocortisone:NADP+ delta4-oxidoreductase
R02893 29
17alpha,21-dihydroxy-5beta-pregnane-3,11,20-trione:NADP+delta4-oxidoreductase
R03506 29
3alpha,7alpha,12alpha-Trihydroxy-5beta-cholestan-26-al:NAD+26-oxidoreductase
R03991 29 myristoyl-CoA:acetylCoA C-myristoyltransferase
R04761 29
R04832 29 Urocortisol:NAD+ oxidoreductase (B-specific)
R05321 29 n-tetradecanoyl-CoA, NADPH2:O2 oxidoreductase [11-(E)
desaturating]
R05322 29 n-tetradecanoyl-CoA, NADH:O2 oxidoreductase [11-(Z) desaturating]
R02347 30 Estradiol-17alpha:NAD+ 17-oxidoreductase
R02352 30 Estradiol-17beta:NAD+ 17-oxidoreductase
R02354 30
R02356 30
R03087 30
R04737 30 (S)-3-Hydroxyhexadecanoyl-CoA:NAD+ oxidoreductase
R04829 30 Urocortisone:NAD+ oxidoreductase (B-specific)
R04830 30 Urocortisone:NADP+ oxidoreductase (B-specific)
R04834 30 Cortol:NAD+ oxidoreductase
R03088 31
R03089 31
R04681 31 Estriol:NAD+ 17-oxidoreductase
R04738 31 (S)-3-Hydroxyhexadecanoyl-CoA hydro-lyase
R04831 31 Cortolone:NAD+ oxidoreductase
R01278 32 trans-Hexadec-2-enoyl-CoA reductase
R01274 33 Palmitoyl-CoA hydrolase
R01277 33 hexadecanal:NAD+ oxidoreductase (CoA-acylating)
R01703 34 Hexadecanoate:hydrogen-peroxide oxidoreductase
R01704 34 Palmitaldehyde:NAD+ oxidoreductase
R02462 34 Hexadecanol:NAD+ oxidoreductase
R02463 34 hexadecanal:NADP+ delta2-oxidoreductase
