# Supplementary material for: Local and global modes of drug action in biochemical networks
Source: BMC Chem Biol. 2009 Apr 7;9:4. doi: 10.1186/1472-6769-9-4 (PMC2670818; doi:10.1186/1472-6769-9-4)
Supplement: Additional File 3 — Full set of metabolic drug scopes. This archive contains the full set of metabolic drug scopes for 276 drugs from the DrugBank database and four metabolic networks. Individual files in the archive are named according to the following nomenclature: DrugBank accession number of the drug, followed by "_hsa" for human or "_ref" for reference network, followed by "_i" for irreversible or "_r" for reversible network. [file 1472-6769-9-4-S3.zip › aprd00085_hsa_i.txt]

  Expansion curve

seeds: Oxygen H2O 4-(2-Aminoethyl)-1,2-benzenediol Ascorbate
L-Noradrenaline Dehydroascorbate Tyramine
not identified: C04227


      compounds:

ID generation name

C00001 1 H2O
C00007 1 Oxygen
C00072 1 Ascorbate
C00425 1 Dehydroascorbate
C00483 1 Tyramine
C00547 1 L-Noradrenaline
C03758 1 4-(2-Aminoethyl)-1,2-benzenediol
C00009 2 Orthophosphate
C00014 2 NH3
C00027 2 H2O2
C00080 2 H+
C03765 2 4-Hydroxyphenylacetaldehyde
C04043 2 3,4-Dihydroxyphenylacetaldehyde
C05577 2 3,4-Dihydroxymandelaldehyde
C00013 3 Pyrophosphate
C00642 3 4-Hydroxyphenylacetate
C00704 3 O2.-
C01161 3 3,4-Dihydroxyphenylacetate
C05576 3 3,4-Dihydroxyphenylethyleneglycol
C05580 3 3,4-Dihydroxymandelate


      reactions:

ID generation name

R00009 2 hydrogen-peroxide:hydrogen-peroxide oxidoreductase
R00086 2 ATP phosphohydrolase (protein-secreting)
R02382 2 Tyramine:oxygen oxidoreductase(deaminating)(flavin-containing)
R02383 2 Monophenol,L-dopa:oxygen oxidoreductase
R02532 2
4-[(1R)-2-Amino-1-hydroxyethyl]-1,2-benzenediol:oxygenoxidoreductase(deaminating)(flavin-containing)
R02535 2 3,4-Dihydroxyphenetylamine,ascorbate:oxygen
oxidoreductase(beta-hydroxylating)
R04300 2
4-(2-Aminoethyl)-1,2-benzenediol:oxygenoxidoreductase(deaminating)(flavin-containing)
R00004 3 Pyrophosphate phosphohydrolase
R00275 3 Superoxide:superoxide oxidoreductase
R02695 3 4-Hydroxyphenylacetaldehyde:NAD+ oxidoreductase
R03300 3 3,4-Dihydroxyphenylacetaldehyde:NAD+ oxidoreductase
R04880 3 3,4-Dihydroxyphenylethyleneglycol:NAD+ oxidoreductase
R04882 3 3,4-Dihydroxymandelaldehyde:NAD+ oxidoreductase
