# Supplementary material for: Local and global modes of drug action in biochemical networks
Source: BMC Chem Biol. 2009 Apr 7;9:4. doi: 10.1186/1472-6769-9-4 (PMC2670818; doi:10.1186/1472-6769-9-4)
Supplement: Additional File 3 — Full set of metabolic drug scopes. This archive contains the full set of metabolic drug scopes for 276 drugs from the DrugBank database and four metabolic networks. Individual files in the archive are named according to the following nomenclature: DrugBank accession number of the drug, followed by "_hsa" for human or "_ref" for reference network, followed by "_i" for irreversible or "_r" for reversible network. [file 1472-6769-9-4-S3.zip › aprd00085_ref_i.txt]

  Expansion curve

seeds: Oxygen H2O 4-(2-Aminoethyl)-1,2-benzenediol Ascorbate
L-Noradrenaline Dehydroascorbate Tyramine 1-(4-Hydroxyphenyl)-2-aminoethanol
not identified:


      compounds:

ID generation name

C00001 1 H2O
C00007 1 Oxygen
C00072 1 Ascorbate
C00425 1 Dehydroascorbate
C00483 1 Tyramine
C00547 1 L-Noradrenaline
C03758 1 4-(2-Aminoethyl)-1,2-benzenediol
C04227 1 1-(4-Hydroxyphenyl)-2-aminoethanol
C00009 2 Orthophosphate
C00014 2 NH3
C00027 2 H2O2
C00080 2 H+
C00209 2 Oxalate
C01041 2 Monodehydroascorbate
C01620 2 Threonate
C03289 2 L-xylo-Hexulonolactone
C03765 2 4-Hydroxyphenylacetaldehyde
C04043 2 3,4-Dihydroxyphenylacetaldehyde
C05359 2 e-
C05422 2 L-Dehydroascorbate
C05577 2 3,4-Dihydroxymandelaldehyde
C00011 3 CO2
C00013 3 Pyrophosphate
C00058 3 Formate
C00192 3 Hydroxylamine
C00282 3 Hydrogen
C00642 3 4-Hydroxyphenylacetate
C00704 3 O2.-
C01161 3 3,4-Dihydroxyphenylacetate
C02916 3 (S)-Norlaudanosoline
C03064 3 3-Dehydro-L-threonate
C04575 3 (4R,5S)-4,5,6-Trihydroxy-2,3-dioxohexanoate
C05361 3 Hydrazine
C05576 3 3,4-Dihydroxyphenylethyleneglycol
C05580 3 3,4-Dihydroxymandelate
C06044 3 4-Hydroxyphenylethanol
C06160 3 (S)-Norcoclaurine
C06701 3 Phosphonate
C00088 4 Nitrite
C00169 4 Carbamoyl phosphate
C00237 4 CO
C00536 4 Triphosphate
C00544 4 Homogentisate
C00618 4 3-Dehydro-L-gulonate
C00697 4 Nitrogen
C01010 4 Urea-1-carboxylate
C01353 4 Carbonic acid
C01468 4 4-Cresol
C01563 4 Carbamate
C01818 4 Hyponitrite
C02405 4 Formyl phosphate
C04642 4 2-Hydroxy-5-carboxymethylmuconate semialdehyde
C05360 4 Diimine
C05411 4 L-Xylonate
C05412 4 L-Lyxonate
C00086 5 Urea
C00244 5 Nitrate
C00288 5 HCO3-
C00312 5 L-Xylulose
C00800 5 L-Gulonate
C01036 5 4-Maleylacetoacetate
C01358 5 NH4OH
C01417 5 Cyanate
C02923 5 2,3-Dihydroxytoluene
C04186 5 5-Carboxymethyl-2-hydroxymuconate
C05585 5 Gentisate aldehyde
C05593 5 3-Hydroxyphenylacetate
C06059 5 Cyclic amidines
C06555 5 Biuret
C14899 5 3-Dehydro-L-gulonate 6-phosphate
C00191 6 D-Glucuronate
C00379 6 Xylitol
C00532 6 L-Arabitol
C00533 6 Nitric oxide
C00628 6 2,5-Dihydroxybenzoate
C01040 6 L-Gulono-1,4-lactone
C01061 6 4-Fumarylacetoacetate
C01508 6 L-Lyxose
C01566 6 Cyanamide
C03291 6 L-Xylulose 5-phosphate
C04052 6 5-Carboxy-2-oxohept-3-enedioate
C06210 6 2-Hydroxy-6-keto-2,4-heptadienoate
C06441 6 L-Xylulose 1-phosphate
C06554 6 Cyanuric acid
C11824 6 Cyclic amide
C00033 7 Acetate
C00111 7 Glycerone phosphate
C00122 7 Fumarate
C00164 7 Acetoacetate
C00181 7 D-Xylose
C00259 7 L-Arabinose
C00266 7 Glycolaldehyde
C00310 7 D-Xylulose
C00508 7 L-Ribulose
C00530 7 p-Benzenediol
C00596 7 2-Hydroxy-2,4-pentadienoate
C00887 7 Nitrous oxide
C00905 7 D-Fructuronate
C01101 7 L-Ribulose 5-phosphate
C01195 7 1-Phospho-alpha-D-glucuronate
C01394 7 Xylose
C02167 7 Maleylpyruvate
C02670 7 D-Glucuronolactone
C02895 7 Xylitol 5-phosphate
C03063 7 2-Oxohept-3-enedioate
C03387 7 D-Glucurono-6,2-lactone
C05385 7 D-Glucuronate 1-phosphate
C05600 7 2-Hydroxyhepta-2,4-dienedioate
C00036 8 Oxaloacetate
C00042 8 Succinate
C00049 8 L-Aspartate
C00084 8 Acetaldehyde
C00093 8 sn-Glycerol 3-phosphate
C00118 8 (2R)-2-Hydroxy-3-(phosphonooxy)-propanal
C00149 8 (S)-Malate
C00156 8 4-Hydroxybenzoate
C00160 8 Glycolate
C00184 8 Glycerone
C00189 8 Ethanolamine
C00207 8 Acetone
C00227 8 Acetyl phosphate
C00231 8 D-Xylulose 5-phosphate
C00472 8 p-Benzoquinone
C00476 8 D-Lyxose
C00514 8 D-Mannonate
C00546 8 Methylglyoxal
C00623 8 Glycerol 1-phosphate
C00818 8 D-Glucarate
C01089 8 (R)-3-Hydroxybutanoate
C01114 8 L-Arabinono-1,4-lactone
C01380 8 Ethylene glycol
C01384 8 Maleic acid
C01904 8 D-Arabitol
C02266 8 D-Xylonolactone
C02372 8 4-Hydroxyaniline
C02514 8 3-Fumarylpyruvate
C02814 8 Benzene-1,2,4-triol
C03589 8 4-Hydroxy-2-oxopentanoate
C03906 8 beta-L-Arabinose 1-phosphate
C05405 8 L-Arabinono-1,5-lactone
C05601 8 4-Hydroxy-2-oxo-heptanedioate
C06201 8 2,4-Dihydroxyhept-2-enedioate
C06244 8 Acetamide
C06603 8 cis,trans-4-Hydroxymuconic semialdehyde
C00022 9 Pyruvate
C00041 9 L-Alanine
C00048 9 Glyoxylate
C00074 9 Phosphoenolpyruvate
C00099 9 beta-Alanine
C00116 9 Glycerol
C00152 9 L-Asparagine
C00158 9 Citrate
C00186 9 (S)-Lactate
C00197 9 3-Phospho-D-glycerate
C00199 9 D-Ribulose 5-phosphate
C00204 9 2-Dehydro-3-deoxy-D-gluconate
C00230 9 3,4-Dihydroxybenzoate
C00232 9 Succinate semialdehyde
C00236 9 3-Phospho-D-glyceroyl phosphate
C00309 9 D-Ribulose
C00346 9 Ethanolamine phosphate
C00354 9 D-Fructose 1,6-bisphosphate
C00402 9 D-Aspartate
C00424 9 (S)-Lactaldehyde
C00438 9 N-Carbamoyl-L-aspartate
C00469 9 Ethanol
C00497 9 (R)-Malate
C00502 9 D-Xylonate
C00545 9 L-Arabinonate
C00633 9 4-Hydroxybenzaldehyde
C00673 9 2-Deoxy-D-ribose 5-phosphate
C00679 9 5-Dehydro-4-deoxy-D-glucarate
C00898 9 (R,R)-Tartaric acid
C00937 9 (R)-Lactaldehyde
C01042 9 N-Acetyl-L-aspartate
C01845 9 Propan-2-ol
C02024 9 D-Mannuronate
C02107 9 (S,S)-Tartaric acid
C02222 9 2-Maleylacetate
C02362 9 2-Oxosuccinamate
C03082 9 4-Phospho-L-aspartate
C03139 9 N-Amidino-L-aspartate
C03600 9 Carboxymethyloxysuccinate
C03676 9 3-Hydroxy-cis,cis-muconate
C03785 9 D-Tagatose 1,6-bisphosphate
C03947 9 Glycerol 1,2-cyclic phosphate
C03961 9 erythro-3-Hydroxy-L-aspartate
C03981 9 2-Hydroxyethylenedicarboxylate
C04479 9 2-Hydroxy-6-oxonona-2,4-diene-1,9-dioate
C04546 9 (R)-3-((R)-3-Hydroxybutanoyloxy)butanoate
C05235 9 Hydroxyacetone
C05378 9 beta-D-Fructose 1,6-bisphosphate
C05840 9 Iminoaspartate
C05999 9 Lactaldehyde
C07103 9 2-Hydroxy-1,4-benzoquinone
C11511 9 threo-3-Hydroxy-L-aspartate
C13635 9 4-Hydroxyphenacyl alcohol
C15499 9 Pentane-2,4-dione
C00026 10 2-Oxoglutarate
C00037 10 Glycine
C00065 10 L-Serine
C00085 10 D-Fructose 6-phosphate
C00090 10 Catechol
C00117 10 D-Ribose 5-phosphate
C00121 10 D-Ribose
C00133 10 D-Alanine
C00216 10 D-Arabinose
C00222 10 3-Oxopropanoate
C00251 10 Chorismate
C00256 10 (R)-Lactate
C00257 10 D-Gluconic acid
C00258 10 D-Glycerate
C00311 10 Isocitrate
C00337 10 (S)-Dihydroorotate
C00383 10 Malonate
C00417 10 cis-Aconitate
C00418 10 (R)-Mevalonate
C00433 10 2,5-Dioxopentanoate
C00441 10 L-Aspartate 4-semialdehyde
C00474 10 Ribitol
C00552 10 meso-Tartaric acid
C00577 10 D-Glyceraldehyde
C00583 10 Propane-1,2-diol
C00631 10 2-Phospho-D-glycerate
C00672 10 2-Deoxy-D-ribose 1-phosphate
C00684 10 2-Dehydro-3-deoxy-L-arabinonate
C00711 10 Malate
C00716 10 Serine
C00740 10 D-Serine
C00846 10 3-Oxoadipate
C00879 10 D-Galactarate
C00900 10 2-Acetolactate
C00969 10 3-Hydroxypropanal
C00989 10 4-Hydroxybutanoic acid
C01068 10 D-Ribitol 5-phosphate
C01094 10 D-Fructose 1-phosphate
C01097 10 D-Tagatose 6-phosphate
C01112 10 D-Arabinose 5-phosphate
C01127 10 4-Hydroxy-2-oxoglutarate
C01131 10 L-Rhamnulose 1-phosphate
C01146 10 2-Hydroxy-3-oxopropanoate
C01159 10 2,3-Bisphospho-D-glycerate
C01163 10 3-Carboxy-cis,cis-muconate
C01182 10 D-Ribulose 1,5-bisphosphate
C01537 10 Urethane
C01801 10 Deoxyribose
C01990 10 3-Oxalomalate
C02132 10 Acetylpyruvate
C02207 10 beta-Alanopine
C02612 10 (R)-2-Methylmalate
C02637 10 3-Dehydroshikimate
C02642 10 3-Ureidopropionate
C02657 10 6-Methylsalicylate
C02752 10 Triacetate lactone
C02753 10 D-Xylono-1,4-lactone
C02798 10 3-Phosphonopyruvate
C02912 10 (R)-Propane-1,2-diol
C02917 10 (S)-Propane-1,2-diol
C02979 10 Glycerol 2-phosphate
C03015 10 O-Carbamoyl-L-serine
C03065 10 3-Guanidinopropanoate
C03124 10 L-Aspartylhydroxamate
C03198 10 (S)-4-Hydroxymandelate
C03210 10 2,2'-Iminodipropanoate
C03223 10 3,4-Dihydroxyphthalate
C03232 10 3-Phosphonooxypyruvate
C03248 10 Acetylenedicarboxylate
C03341 10 2-Amino-4-oxopentanoic acid
C03459 10 2-Hydroxy-3-oxosuccinate
C03590 10 4-Hydroxyphenylglyoxylate
C03703 10 L-5-Carboxymethylhydantoin
C03722 10 Pyridine-2,3-dicarboxylate
C03761 10 3-Hydroxy-3-methylglutarate
C03826 10 2-Dehydro-3-deoxy-D-xylonate
C03979 10 2-Dehydro-3-deoxy-L-rhamnonate
C04349 10 (4S)-4,6-Dihydroxy-2,5-dioxohexanoate
C04442 10 2-Dehydro-3-deoxy-6-phospho-D-gluconate
C04471 10 (4S,5S)-4,5-Dihydroxy-2,6-dioxohexanoate
C04484 10 4-Carboxy-2-hydroxymuconate semialdehyde
C04593 10 (2S,3R)-3-Hydroxybutane-1,2,3-tricarboxylate
C05345 10 beta-D-Fructose 6-phosphate
C05406 10 (4S)-5-Hydroxy-2,4-dioxopentanoate
C05946 10 D-4-Hydroxy-2-oxoglutarate
C06010 10 (S)-2-Acetolactate
C06033 10 Parapyruvate
C06159 10 2-Dehydro-3-deoxy-D-fuconate
C06393 10 2,3-Diaminopropanoate
C11437 10 1-Deoxy-D-xylulose 5-phosphate
C15556 10 3,4-Dihydroxy-2-butanone 4-phosphate
C00025 11 L-Glutamate
C00092 11 D-Glucose 6-phosphate
C00095 11 D-Fructose
C00108 11 Anthranilate
C00168 11 Hydroxypyruvate
C00180 11 Benzoate
C00188 11 L-Threonine
C00217 11 D-Glutamate
C00253 11 Nicotinate
C00254 11 Prephenate
C00263 11 L-Homoserine
C00275 11 D-Mannose 6-phosphate
C00279 11 D-Erythrose 4-phosphate
C00281 11 Sedoheptulose 7-phosphate
C00295 11 Orotate
C00333 11 D-Galacturonate
C00345 11 6-Phospho-D-gluconate
C00352 11 D-Glucosamine 6-phosphate
C00429 11 5,6-Dihydrouracil
C00430 11 5-Aminolevulinate
C00479 11 Propanal
C00490 11 Itaconate
C00493 11 Shikimate
C00581 11 Guanidinoacetate
C00597 11 3-Phosphoglycerate
C00620 11 alpha-D-Ribose 1-phosphate
C00629 11 2-Dehydro-D-gluconate
C00644 11 D-Mannitol 1-phosphate
C00652 11 D-Arabinono-1,4-lactone
C00665 11 beta-D-Fructose 2,6-bisphosphate
C00668 11 alpha-D-Glucose 6-phosphate
C00682 11 2-Hydroxymuconate semialdehyde
C00772 11 Mevaldate
C00795 11 D-Tagatose
C00804 11 Propynoate
C00805 11 Salicylate
C00810 11 (R)-Acetoin
C00815 11 Citramalate
C00878 11 D-Arabinonate
C00885 11 Isochorismate
C00944 11 3-Dehydroquinate
C00975 11 Dihydroxyfumarate
C00979 11 O-Acetyl-L-serine
C00988 11 2-Phosphoglycolate
C00993 11 D-Alanyl-D-alanine
C01005 11 O-Phospho-L-serine
C01013 11 3-Hydroxypropanoate
C01062 11 5-Dehydro-D-gluconate
C01096 11 Sorbitol 6-phosphate
C01107 11 (R)-5-Phosphomevalonate
C01113 11 D-Galactose 6-phosphate
C01151 11 D-Ribose 1,5-bisphosphate
C01172 11 beta-D-Glucose 6-phosphate
C01187 11 3-Deoxy-D-manno-octulosonate
C01251 11 2-Hydroxybutane-1,2,4-tricarboxylate
C01278 11 2-Carboxy-2,5-dihydro-5-oxofuran-2-acetate
C01467 11 3-Cresol
C01680 11 D-Fuconate
C01685 11 D-Ribonate
C01757 11 Triacetate
C01934 11 L-Rhamnonate
C01988 11 2-Nitrophenol
C02170 11 Methylmalonate
C02218 11 2-Aminoacrylate
C02226 11 2-Methylmaleate
C02336 11 beta-D-Fructose
C02341 11 trans-Aconitate
C02351 11 1,2-Benzoquinone
C02457 11 Propane-1,3-diol
C02480 11 cis,cis-Muconate
C02532 11 D-O-Phosphoserine
C02614 11 (S)-2-Methylmalate
C03071 11 3-aci-Nitropropanoate
C03090 11 5-Phosphoribosylamine
C03167 11 Phosphonoacetaldehyde
C03214 11 2-Amino-3-oxobutanoate
C03217 11 2-Hydroxy-3-oxoadipate
C03283 11 L-2,4-Diaminobutanoate
C03340 11 L-2,3-Dihydrodipicolinate
C03508 11 L-2-Amino-3-oxobutanoic acid
C03548 11 trans-2,3-Epoxysuccinate
C03790 11 N-(Carboxymethyl)-D-alanine
C03861 11 Dibenzo[1,4]dioxin-2,3-dione
C03921 11 2-Dehydro-3-deoxy-D-glucarate
C03943 11 (2R,4S)-2,4-Diaminopentanoate
C04039 11 2,3-Dihydroxy-3-methylbutanoate
C04053 11 5-Dehydro-4-deoxy-D-glucuronate
C04181 11 3-Hydroxy-3-methyl-2-oxobutanoic acid
C04221 11 trans-1,2-Dihydrobenzene-1,2-diol
C04272 11 (R)-2,3-Dihydroxy-3-methylbutanoate
C04324 11 4-Carboxy-2-hydroxy-cis,cis-muconate
C04409 11 2-Amino-3-carboxymuconate semialdehyde
C04456 11 6-Phospho-5-dehydro-2-deoxy-D-gluconate
C04478 11 3-Deoxy-D-manno-octulosonate 8-phosphate
C04553 11 3-Carboxy-2,5-dihydro-5-oxofuran-2-acetate
C04634 11 1,6-Dihydroxycyclohexa-2,4-diene-1-carboxylate
C05343 11 (R)-4-Hydroxymandelate
C05375 11 2-Hydroxy-2-hydropyrone-4,6-dicarboxylate
C05379 11 Oxalosuccinate
C05382 11 D-Sedoheptulose 7-phosphate
C05519 11 L-Allothreonine
C05520 11 2-Amino-3-oxoadipate
C05572 11 4-Oxoglutaramate
C05854 11 4-Carboxy-2-oxo-4-pentanoate
C06019 11 D-arabino-3-Hexulose 6-phosphate
C06034 11 4-Hydroxy-4-methylglutamate
C06035 11 4-Methylene-2-oxoglutarate
C06189 11 Cyclic 2,3-bisphospho-D-glycerate
C06311 11 Galactitol 1-phosphate
C11355 11 4-Amino-4-deoxychorismate
C11434 11 2-C-Methyl-D-erythritol 4-phosphate
C11822 11 2-Aminomalonate semialdehyde
C00031 12 D-Glucose
C00064 12 L-Glutamine
C00067 12 Formaldehyde
C00103 12 D-Glucose 1-phosphate
C00106 12 Uracil
C00109 12 2-Oxobutanoate
C00119 12 5-Phospho-alpha-D-ribose 1-diphosphate
C00141 12 3-Methyl-2-oxobutanoic acid
C00159 12 D-Mannose
C00166 12 Phenylpyruvate
C00196 12 2,3-Dihydroxybenzoate
C00221 12 beta-D-Glucose
C00267 12 alpha-D-Glucose
C00292 12 Aniline
C00296 12 Quinate
C00334 12 4-Aminobutanoate
C00357 12 N-Acetyl-D-glucosamine 6-phosphate
C00392 12 Mannitol
C00447 12 Sedoheptulose 1,7-bisphosphate
C00515 12 D-Ornithine
C00558 12 D-Tagaturonate
C00568 12 4-Aminobenzoate
C00624 12 N-Acetyl-L-glutamate
C00636 12 D-Mannose 1-phosphate
C00663 12 beta-D-Glucose 1-phosphate
C00741 12 Diacetyl
C00770 12 L-Idonate
C00794 12 D-Sorbitol
C00820 12 D-Threonine
C00826 12 L-Arogenate
C00931 12 Porphobilinogen
C01020 12 6-Hydroxynicotinate
C01077 12 O-Acetyl-L-homoserine
C01102 12 O-Phospho-L-homoserine
C01118 12 O-Succinyl-L-homoserine
C01143 12 (R)-5-Diphosphomevalonate
C01165 12 L-Glutamate 5-semialdehyde
C01177 12 Inositol 1-phosphate
C01179 12 3-(4-Hydroxyphenyl)pyruvate
C01218 12 6-Phospho-2-dehydro-D-gluconate
C01236 12 D-Glucono-1,5-lactone 6-phosphate
C01405 12 Aspirin
C01697 12 Galactitol
C01732 12 Mesaconate
C01769 12 (S)-Acetoin
C01888 12 Aminoacetone
C02076 12 Sedoheptulose
C02237 12 5-Oxo-D-proline
C02238 12 5-Oxo-L-proline
C02501 12 2-Hydroxymuconate
C02512 12 3-Cyano-L-alanine
C02591 12 Sucrose 6-phosphate
C02652 12 5-Dehydroshikimate
C02780 12 2,5-Didehydro-D-gluconate
C02800 12 4,5-Dioxopentanoate
C02888 12 Sorbose 1-phosphate
C02948 12 4-Hydroxyhexan-3-one
C02991 12 L-Rhamnono-1,4-lactone
C03044 12 (R,R)-Butane-2,3-diol
C03079 12 4-Hydroxy-L-glutamate
C03147 12 N-Malonylanthranilate
C03166 12 Phosphoguanidinoacetate
C03175 12 Shikimate 3-phosphate
C03267 12 beta-D-Fructose 2-phosphate
C03287 12 L-Glutamyl 5-phosphate
C03393 12 4-Phospho-D-erythronate
C03493 12 D-4-Hydroxyphenylglycine
C03557 12 (2-Aminoethyl)phosphonate
C03586 12 2-Oxo-2,3-dihydrofuran-5-acetate
C03618 12 L-threo-3-Methylaspartate
C03671 12 2-Pyrone-4,6-dicarboxylate
C03734 12 alpha-D-Glutamyl phosphate
C03736 12 alpha-D-Ribose 5-phosphate
C03824 12 2-Aminomuconate semialdehyde
C03838 12 5'-Phosphoribosylglycinamide
C03912 12 (S)-1-Pyrroline-5-carboxylate
C03932 12 5-Dehydro-2-deoxy-D-gluconate
C03972 12 2,3,4,5-Tetrahydrodipicolinate
C04002 12 But-1-ene-1,2,4-tricarboxylate
C04006 12 1D-myo-Inositol 3-phosphate
C04105 12 2,5-Dihydro-5-oxofuran-2-acetate
C04115 12 4-Carboxy-4-hydroxy-2-oxoadipate
C04171 12 2,3-Dihydro-2,3-dihydroxybenzoate
C04184 12 4-Hydroxy-4-methyl-2-oxoglutarate
C04480 12 3-Carboxy-2-hydroxymuconate semialdehyde
C04691 12 2-Dehydro-3-deoxy-D-arabino-heptonate 7-phosphate
C04733 12 4-(4-Deoxy-beta-D-gluc-4-enuronosyl)-D-galacturonate
C05281 12 5-Methylbarbiturate
C05380 12 Nicotinurate
C05672 12 2-Amino-3-phosphonopropanoate
C05765 12 L-Glutamyl 1-phosphate
C05817 12 2-Succinyl-6-hydroxy-2,4-cyclohexadiene-1-carboxylate
C05829 12 N-Carbamyl-L-glutamate
C05835 12 2-Formaminobenzoylacetate
C05841 12 Nicotinate D-ribonucleoside
C05979 12 Propane-1-ol
C06031 12 D-threo-3-Methylmalate
C06032 12 D-erythro-3-Methylmalate
C06156 12 alpha-D-Glucosamine 1-phosphate
C06234 12 4-Methyl-L-glutamate
C06312 12 L-Tagatose 6-phosphate
C06316 12 D-erythro-Ascorbate
C06321 12 1,6-Dihydroxy-cis-2,4-cyclohexadiene-1-carboxylic acid
C06430 12 D-Galacturonolactone
C06440 12 2-Dehydro-D-glucono-1,5-lactone
C06442 12 N-gamma-Acetyldiaminobutyrate
C06455 12 Hydroxymethylphosphonate
C06735 12 Aminoacetaldehyde
C07836 12 D-glycero-D-manno-Heptose 7-phosphate
C11205 12 Hexadimethrine bromide
C14610 12 (S)-5-Oxo-2,5-dihydrofuran-2-acetate
C00077 13 L-Ornithine
C00079 13 L-Phenylalanine
C00082 13 L-Tyrosine
C00089 13 Sucrose
C00105 13 UMP
C00124 13 D-Galactose
C00129 13 Isopentenyl diphosphate
C00132 13 Methanol
C00137 13 myo-Inositol
C00140 13 N-Acetyl-D-glucosamine
C00148 13 L-Proline
C00163 13 Propanoate
C00183 13 L-Valine
C00185 13 Cellobiose
C00198 13 D-Glucono-1,5-lactone
C00208 13 Maltose
C00218 13 Methylamine
C00246 13 Butanoic acid
C00247 13 L-Sorbose
C00299 13 Uridine
C00349 13 2-Methyl-3-oxopropanoate
C00466 13 Acetoin
C00526 13 Deoxyuridine
C00601 13 Phenylacetaldehyde
C00660 13 D-Glucose 1,6-bisphosphate
C00689 13 alpha,alpha'-Trehalose 6-phosphate
C00817 13 D-Altronate
C00819 13 D-Glutamine
C00940 13 2-Oxoglutaramate
C00954 13 Indole-3-acetate
C00966 13 2-Dehydropantoate
C01024 13 Hydroxymethylbilane
C01035 13 4-Guanidinobutanoate
C01059 13 2,5-Dihydroxypyridine
C01083 13 alpha,alpha-Trehalose
C01088 13 (R)-3,3-Dimethylmalate
C01103 13 Orotidine 5'-phosphate
C01110 13 5-Amino-2-oxopentanoic acid
C01168 13 Pseudouridine 5'-phosphate
C01185 13 Nicotinate D-ribonucleotide
C01225 13 sn-glycero-3-Phospho-1-inositol
C01231 13 alpha-D-Glucose 1,6-bisphosphate
C01234 13 1-Aminocyclopropane-1-carboxylate
C01269 13 5-O-(1-Carboxyvinyl)-3-phosphoshikimate
C01667 13 Bacitracin
C01989 13 3-Ethylmalate
C02048 13 Laminaribiose
C02220 13 2-Aminomuconate
C02225 13 2-Methylcitrate
C02265 13 D-Phenylalanine
C02431 13 L-Rhamnofuranose
C02488 13 (R)-2-Ethylmalate
C02504 13 (2S)-2-Isopropylmalate
C02527 13 Butanoylphosphate
C02558 13 N-Acetylarylamine
C02630 13 2-Hydroxyglutarate
C02655 13 6-Acetyl-D-glucose
C02730 13 2-Succinylbenzoate
C02763 13 enol-Phenylpyruvate
C02779 13 2-Dehydro-D-glucose
C02995 13 Maltose 6'-phosphate
C03030 13 Uracil 5-carboxylate
C03046 13 (S,S)-Butane-2,3-diol
C03107 13 D-Glucono-1,4-lactone
C03194 13 (R)-1-Aminopropan-2-ol
C03394 13 Erythrulose 1-phosphate
C03453 13 (Z)-5-Oxohex-2-enedioate
C03584 13 3-(Uracil-1-yl)-L-alanine
C03666 13 2-Carboxy-cis,cis-muconate
C03672 13 3-(4-Hydroxyphenyl)lactate
C03738 13 gamma-L-Glutamyl-D-alanine
C03741 13 (S)-4-Amino-5-oxopentanoate
C03871 13 L-2-Amino-6-oxoheptanedioate
C03964 13 (R)-3-(4-Hydroxyphenyl)lactate
C04133 13 N-Acetyl-L-glutamate 5-phosphate
C04204 13 N-(2,3-Dihydroxybenzoyl)-L-serine
C04256 13 N-Acetyl-D-glucosamine 1-phosphate
C04257 13 N-Acetyl-D-mannosamine 6-phosphate
C04299 13 D-myo-Inositol 1,2-cyclic phosphate
C04302 13 N-(5-Phospho-D-ribosyl)anthranilate
C04376 13 5'-Phosphoribosyl-N-formylglycinamide
C04451 13 4-Carboxy-2-hydroxyhexa-2,4-dienedioate
C04462 13 N-Succinyl-2-L-amino-6-oxoheptanedioate
C04534 13 6-Phospho-beta-D-glucosyl-(1,4)-D-glucose
C05350 13 2-Hydroxy-3-(4-hydroxyphenyl)propenoate
C05396 13 Lactose 6-phosphate
C05539 13 N-Acetyl-L-2-amino-6-oxopimelate
C05565 13 Hydantoin-5-propionate
C05607 13 Phenyllactate
C05662 13 Homoisocitrate
C05670 13 beta-Aminopropionitrile
C05711 13 gamma-Glutamyl-beta-cyanoalanine
C05852 13 2-Hydroxyphenylacetate
C06029 13 L-threo-3-Methylmalate
C06030 13 Methyloxaloacetate
C06046 13 Salidroside
C06054 13 2-Oxo-3-hydroxy-4-phosphobutanoate
C06222 13 Sedoheptulose 1-phosphate
C06231 13 Ectoine
C11472 13 D-glycero-D-manno-Heptose 1,7-bisphosphate
C11527 13 4-Hydroxymandelate
C15523 13 2,6-Dihydroxynicotinate
C15548 13 2-alpha-D-Glucosyl-D-glucose
C00015 14 UDP
C00062 14 L-Arginine
C00134 14 Putrescine
C00146 14 Phenol
C00177 14 Cyanide
C00213 14 Sarcosine
C00235 14 Dimethylallyl diphosphate
C00243 14 Lactose
C00273 14 5-Dehydro-D-fructose
C00322 14 2-Oxoadipate
C00327 14 L-Citrulline
C00329 14 D-Glucosamine
C00355 14 3,4-Dihydroxy-L-phenylalanine
C00365 14 dUMP
C00423 14 trans-Cinnamate
C00437 14 N-Acetylornithine
C00446 14 alpha-D-Galactose 1-phosphate
C00507 14 L-Rhamnose
C00522 14 (R)-Pantoate
C00645 14 N-Acetyl-D-mannosamine
C00680 14 meso-2,6-Diaminoheptanedioate
C00691 14 2,4,6/3,5-Pentahydroxycyclohexanone
C00763 14 D-Proline
C00811 14 4-Coumarate
C00880 14 D-Galactonate
C01046 14 N-Methyl-L-glutamate
C01051 14 Uroporphyrinogen III
C01053 14 (R)-4-Dehydropantoate
C01093 14 Cellobiono-1,5-lactone
C01108 14 1,2,3-Trihydroxybenzene
C01133 14 N-Acetyl-D-glucosaminate
C01157 14 trans-4-Hydroxy-L-proline
C01188 14 3-Hydroxy-2-methylpropanoate
C01205 14 (R)-3-Amino-2-methylpropanoate
C01214 14 1-Amino-1-deoxy-scyllo-inositol
C01235 14 1-alpha-D-Galactosyl-myo-inositol
C01250 14 N-Acetyl-L-glutamate 5-semialdehyde
C01302 14 1-(2-Carboxyphenylamino)-1'-deoxy-D-ribulose 5'-phosphate
C01507 14 L-Iditol
C01596 14 Maleamate
C01602 14 Ornithine
C01742 14 Palatinose
C01771 14 2-Butenoate
C02130 14 Acetyl-maltose
C02143 14 D-threo-Aldose
C02294 14 Methylguanidine
C02505 14 2-Phenylacetamide
C02631 14 2-Isopropylmaleate
C02647 14 4-Guanidinobutanal
C02669 14 D-Galactono-1,5-lactone
C02674 14 Deoxyribonolactone
C02721 14 N-Methyl-L-alanine
C02787 14 2-Methylpropanamine
C02876 14 Propanoyl phosphate
C02964 14 D-Glucosyl-D-mannose
C03004 14 N-Hydroxy-L-tyrosine
C03153 14 N5-Methyl-L-glutamine
C03269 14 D-galacto-Hexodialdose
C03383 14 D-Galactono-1,4-lactone
C03519 14 N-Acetyl-L-phenylalanine
C03564 14 1-Pyrroline-2-carboxylate
C03623 14 N-Methyl-2-oxoglutaramate
C03661 14 1F-beta-D-Fructosylsucrose
C03716 14 Oxaloacetate 4-methyl ester
C03771 14 5-Guanidino-2-oxopentanoate
C04210 14 N5-(L-1-Carboxyethyl)-L-ornithine
C04225 14 (Z)-But-2-ene-1,2,3-tricarboxylate
C04322 14 3,4-Dihydro-2H-Pyrrole-2-carboxylate
C04359 14 1-Deoxy-D-altro-heptulose 7-phosphate
C04368 14 3-Amino-3-(4-hydroxyphenyl)propanoate
C04390 14 N6-Acetyl-LL-2,6-diaminoheptanedioate
C04421 14 N-Succinyl-LL-2,6-diaminoheptanedioate
C04540 14 N4-(Acetyl-beta-D-glucosaminyl)asparagine
C04548 14 1-(4-Hydroxyphenyl)-2-(methylamino)ethanol
C04640 14 2-(Formamido)-N1-(5'-phosphoribosyl)acetamidine
C05332 14 Phenethylamine
C05364 14 4-Carboxy-2-oxo-3-hexenedioate
C05399 14 Melibiitol
C05400 14 Epimelibiose
C05401 14 3-beta-D-Galactosyl-sn-glycerol
C05533 14 Oxaloglutarate
C05620 14 N-Acetyl-D-phenylalanine
C05766 14 Uroporphyrinogen I
C05834 14 3-Methyldioxyindole
C05853 14 Phenylethyl alcohol
C06055 14 O-Phospho-4-hydroxy-L-threonine
C06241 14 N-Acetylneuraminate 9-phosphate
C06547 14 Ethylene
C07086 14 Phenylacetic acid
C07838 14 D-glycero-D-manno-Heptose 1-phosphate
C12323 14 L-4-Hydroxyphenylglycine
C15483 14 D-Galactonolactone
C15585 14 myo-Inositol phosphate
C00029 15 UDP-glucose
C00043 15 UDP-N-acetyl-D-glucosamine
C00047 15 L-Lysine
C00075 15 UTP
C00179 15 Agmatine
C00270 15 N-Acetylneuraminate
C00341 15 Geranyl diphosphate
C00436 15 N-Carbamoylputrescine
C00458 15 dCTP
C00492 15 Raffinose
C00548 15 Phenyl acetate
C00555 15 4-Aminobutanal
C00666 15 LL-2,6-Diaminoheptanedioate
C00792 15 D-Arginine
C00822 15 Dopaquinone
C00861 15 L-Rhamnulose
C00956 15 L-2-Aminoadipate
C01026 15 N,N-Dimethylglycine
C01170 15 UDP-N-acetyl-D-mannosamine
C01197 15 3,4-Dihydroxy-trans-cinnamate
C01216 15 2-Dehydro-3-deoxy-D-galactonate
C01239 15 N-Acetyl-beta-D-glucosaminylamine
C01283 15 1-Amino-1-deoxy-scyllo-inositol 4-phosphate
C01346 15 dUDP
C01390 15 Prenol
C01424 15 Gallate
C01456 15 Tropate
C01582 15 Galactose
C01682 15 D-Nopaline
C01751 15 Resorcinol
C01772 15 trans-2-Hydroxycinnamate
C02360 15 2-Hydroxyadipate
C02569 15 Neryl diphosphate
C02714 15 N-Acetylputrescine
C03078 15 4-Guanidinobutanamide
C03263 15 Coproporphyrinogen III
C03296 15 N2-Succinyl-L-arginine
C03373 15 Aminoimidazole ribotide
C03406 15 N-(L-Arginino)succinate
C03440 15 cis-4-Hydroxy-D-proline
C03506 15 Indoleglycerol phosphate
C03549 15 2-Hydroxycinnamate
C03742 15 (S)-4-Hydroxymandelonitrile
C03752 15 2-Amino-2-deoxy-D-gluconate
C04045 15 3-(3,4-Dihydroxyphenyl)pyruvate
C04137 15 N2-(D-1-Carboxyethyl)-L-arginine
C04287 15 3,5/4-Trihydroxycyclohexa-1,2-dione
C04411 15 (2R,3S)-3-Isopropylmalate
C04796 15 4-(L-Alanin-3-yl)-2-hydroxy-cis,cis-muconate 6-semialdehyde
C04797 15 5-(L-Alanin-3-yl)-2-hydroxy-cis,cis-muconate 6-semialdehyde
C05627 15 4-Hydroxystyrene
C05629 15 Phenylpropanoate
C05714 15 alpha-Aminopropiononitrile
C05715 15 gamma-Amino-gamma-cyanobutanoate
C05768 15 Coproporphyrinogen I
C05933 15 N-(omega)-Hydroxyarginine
C05935 15 2-Oxoarginine
C05939 15 Linatine
C05945 15 L-Arginine phosphate
C06056 15 4-Hydroxy-L-threonine
C06366 15 Homospermidine
C06372 15 Lacto-N-biose
C06548 15 Ethylene oxide
C06655 15 L-N2-(2-Carboxyethyl)arginine
C06746 15 N-Acetylphenylethylamine
C06891 15 D-2,3-Diketo 4-deoxy-epi-inositol
C07272 15 Maleimide
C07335 15 2-Amino-3-oxo-4-phosphonooxybutyrate
C10906 15 D-Fructose
C11811 15 1-Hydroxy-2-methyl-2-butenyl 4-diphosphate
C12456 15 3-Dimethylallyl-4-hydroxyphenylpyruvate
C12622 15 cis-3-(3-Carboxyethenyl)-3,5-cyclohexadiene-1,2-diol
C15503 15 N,N-Dihydroxy-L-tyrosine
C15532 15 N-Acetyl-L-citrulline
C15699 15 gamma-L-Glutamylputrecine
C00052 16 UDP-D-galactose
C00063 16 CTP
C00078 16 L-Tryptophan
C00167 16 UDP-glucuronate
C00203 16 UDP-N-acetyl-D-galactosamine
C00239 16 dCMP
C00302 16 Glutamate
C00408 16 L-Pipecolate
C00448 16 trans,trans-Farnesyl diphosphate
C00449 16 N6-(L-1,3-Dicarboxypropyl)-L-lysine
C00460 16 dUTP
C00463 16 Indole
C00521 16 (-)-Limonene
C00705 16 dCDP
C00739 16 D-Lysine
C00990 16 5-Aminopentanamide
C01028 16 N6-Hydroxy-L-lysine
C01079 16 Protoporphyrinogen IX
C01142 16 (3S)-3,6-Diaminohexanoate
C01158 16 1-O-Galloyl-beta-D-glucose
C01198 16 3-(2-Hydroxyphenyl)propanoate
C01207 16 3-(3,4-Dihydroxyphenyl)lactate
C01258 16 1,2-Didehydropiperidine-2-carboxylate
C01279 16 4-Amino-5-hydroxymethyl-2-methylpyrimidine
C01286 16 2-Dehydro-3-deoxy-D-galactonate 6-phosphate
C01294 16 1-Guanidino-1-deoxy-scyllo-inositol 4-phosphate
C01401 16 Alanine
C01475 16 Allysine
C01572 16 Digallate
C01613 16 Stachyose
C01672 16 Cadaverine
C02214 16 (E)-Glutaconate
C02253 16 Benzoylagmatine
C02344 16 (-)-endo-Fenchol
C02427 16 L-Homocitrulline
C02462 16 Sabinene hydrate
C02726 16 N4-Phosphoagmatine
C02727 16 N6-Acetyl-L-lysine
C02728 16 N6-Methyl-L-lysine
C02837 16 L-Lysine 1,6-lactam
C03003 16 N-Glucosylnicotinate
C03047 16 1,4-Diguanidinobutane
C03097 16 Aryl beta-D-glucoside
C03142 16 N-D-Glucosylarylamine
C03190 16 (+)-Bornyl-diphosphate
C03239 16 6-Amino-2-oxohexanoate
C03415 16 N2-Succinyl-L-ornithine
C03708 16 N-Acetyl-O-acetylneuraminate
C03971 16 1F-alpha-D-Galactosylraffinose
C03993 16 4-(beta-D-Glucosyloxy)benzoate
C04015 16 N-Acetyl-4-O-acetylneuraminate
C04016 16 N-Acetyl-7-O-acetylneuraminate
C04017 16 N-Acetyl-9-O-acetylneuraminate
C04020 16 N2-(D-1-Carboxyethyl)-L-lysine
C04076 16 L-2-Aminoadipate 6-semialdehyde
C04089 16 UDP-4-dehydro-6-deoxy-D-glucose
C04124 16 Indole-3-acetyl-beta-1-D-glucose
C04164 16 trans-Cinnamoyl beta-D-glucoside
C04211 16 N6-[(Indole-3-yl)acetyl]-L-lysine
C04236 16 (2S)-2-Isopropyl-3-oxosuccinate
C04282 16 1-Pyrroline-4-hydroxy-2-carboxylate
C04353 16 (Z)-4-Hydroxyphenylacetaldehyde-oxime
C04366 16 3-(2-Carboxyethenyl)-cis,cis-muconate
C04415 16 4-O-beta-D-Glucosyl-4-hydroxycinnamate
C04501 16 N-Acetyl-alpha-D-glucosamine 1-phosphate
C04573 16 UDP-N-acetyl-2-amino-2-deoxy-D-glucuronate
C04631 16 UDP-N-acetyl-3-(1-carboxyvinyl)-D-glucosamine
C04751 16 1-(5-Phospho-D-ribosyl)-5-amino-4-imidazolecarboxylate
C05005 16 Glycolipid
C05114 16 Mucopolysaccharide
C05143 16 Dhurrin
C05158 16 trans-beta-D-Glucosyl-2-hydroxycinnamate
C05383 16 Aminosugars
C05402 16 Melibiose
C05616 16 3-O-Methylgallate
C05936 16 N4-Acetylaminobutanal
C06001 16 (S)-3-Hydroxyisobutyrate
C06047 16 Stizolobate
C06048 16 Stizolobinate
C06057 16 3-Aminopropane-1,2-diol
C06074 16 Myrcene
C06075 16 Terpinolene
C06076 16 Comphene
C06077 16 Pinene
C06099 16 (+)-Limonene
C06186 16 Arbutin
C06224 16 3,4-Dihydroxystyrene
C06240 16 UDP-N-acetyl-D-mannosaminouronate
C06307 16 (-)-beta-Pinene
C06308 16 (-)-alpha-Pinene
C06892 16 2-Deoxy-5-keto-D-gluconic acid
C11588 16 cis-3-(Carboxy-ethyl)-3,5-cyclo-hexadiene-1,2-diol
C11638 16 3-Amino-2-oxopropyl phosphate
C12210 16 UDP-3-ketoglucose
C12457 16 3-Dimethylallyl-4-hydroxymandelic acid
C12459 16 3-Dimethylallyl-4-hydroxybenzaldehyde
C12623 16 trans-2,3-Dihydroxycinnamate
C14448 16 Glyoxal
C15667 16 5-carboxyamino-1-(5-phospho-D-ribosyl)imidazole
C15668 16 1-Pyrroline
C15700 16 gamma-Glutamyl-gamma-aminobutyraldehyde
C00055 17 CMP
C00112 17 CDP
C00113 17 PQQ
C00128 17 CMP-N-acetylneuraminate
C00190 17 UDP-D-xylose
C00233 17 4-Methyl-2-oxopentanoate
C00293 17 Glucose
C00331 17 Indolepyruvate
C00353 17 Geranylgeranyl diphosphate
C00398 17 Tryptamine
C00431 17 5-Aminopentanoate
C00450 17 2,3,4,5-Tetrahydropyridine-2-carboxylate
C00501 17 CDP-glucose
C00513 17 CDP-glycerol
C00570 17 CDP-ethanolamine
C00611 17 N-Acetyllactosamine
C00617 17 UDP-D-galacturonate
C00627 17 Pyridoxine phosphate
C00650 17 4-Hydroxymandelonitrile
C00751 17 Squalene
C00789 17 CDP-ribitol
C00881 17 Deoxycytidine
C00941 17 3',5'-Cyclic CMP
C00964 17 (-)-trans-Carveol
C00977 17 L-Tryptophanamide
C01050 17 UDP-N-acetylmuramate
C01123 17 (-)-trans-Isopiperitenol
C01186 17 (3S,5S)-3,5-Diaminohexanoate
C01328 17 HO-
C01623 17 UDP-apiose
C01841 17 Pentalenene
C01860 17 Trichodiene
C02004 17 Aristolochene
C02191 17 Protoporphyrin
C02199 17 UDP-L-rhamnose
C02330 17 UDP-L-iduronate
C02452 17 Perillyl alcohol
C02693 17 Indole-3-acetamide
C02700 17 L-Formylkynurenine
C02946 17 4-Acetamidobutanoate
C03115 17 Farnesyl triphosphate
C03230 17 3-Indoleglycolaldehyde
C03428 17 Presqualene diphosphate
C03574 17 2-Formylaminobenzaldehyde
C03691 17 CMP-N-glycoloylneuraminate
C03733 17 UDP-alpha-D-galacto-1,4-furanose
C03848 17 6F-alpha-D-Galactosylsucrose
C03955 17 N6-Acetyl-N6-hydroxy-L-lysine
C04044 17 3-(2,3-Dihydroxyphenyl)propanoate
C04092 17 delta1-Piperideine-2-carboxylate
C04101 17 1-O,6-O-Digalloyl-beta-D-glucose
C04121 17 CMP-3-deoxy-D-manno-octulosonate
C04280 17 1-Guanidino-1-deoxy-scyllo-inositol
C04290 17 4-(3-Methylbut-2-enyl)-L-tryptophan
C04556 17 4-Amino-2-methyl-5-phosphomethylpyrimidine
C04641 17 2-(alpha-D-Galactosyl)-sn-glycerol 3-phosphate
C04703 17 alpha-D-Galactosyl-(1,1')-sn-glycerol 3-phosphate
C04739 17 UDP-N-acetyl-6-(D-galactose-1-phospho)-D-glucosamine
C04823 17 1-(5'-Phosphoribosyl)-5-amino-4-(N-succinocarboxamide)-imidazole
C05161 17 2,5-Diaminohexanoate
C05328 17 D-2-Amino-hexano-6-lactam
C05404 17 D-Gal alpha 1->6D-Gal alpha 1->6D-Glucose
C05548 17 6-Acetamido-2-oxohexanoate
C05658 17 Indoxyl
C05673 17 CMP-2-aminoethylphosphonate
C05839 17 cis-beta-D-Glucosyl-2-hydroxycinnamate
C05932 17 N-Succinyl-L-glutamate 5-semialdehyde
C05941 17 2-Oxo-4-hydroxy-5-aminovalerate
C05942 17 Pyrrole-2-carboxylate
C06002 17 (S)-Methylmalonate semialdehyde
C06111 17 Nerolidyl diphosphate
C06114 17 gamma-Glutamyl-beta-aminopropiononitrile
C06358 17 Methyl cinnamate
C06359 17 Ethyl cinnamate
C06360 17 Propyl cinnamate
C06394 17 (+)-delta-Cadinene
C06732 17 alpha,beta-Didehydrotryptophan
C06893 17 2-Deoxy-5-keto-D-gluconic acid 6-phosphate
C07271 17 Limonene-1,2-epoxide
C11356 17 trans,trans,cis-Geranylgeranyl diphosphate
C11409 17 (+)-trans-Carveol
C11435 17 4-(Cytidine 5'-diphospho)-2-C-methyl-D-erythritol
C12142 17 Vetispiradiene
C12312 17 Indolin-2-one
C12455 17 5-Aminopentanal
C12458 17 3-Dimethylallyl-4-hydroxybenzoate
C12624 17 2-Hydroxy-6-ketononatrienedioate
C13952 17 UDP-N-acetyl-D-galactosaminuronic acid
C15767 17 gamma-Glutamyl-gamma-aminobutyraye
C00018 18 Pyridoxal phosphate
C00123 18 L-Leucine
C00314 18 Pyridoxine
C00328 18 L-Kynurenine
C00380 18 Cytosine
C00475 18 Cytidine
C00637 18 Indole-3-acetaldehyde
C00935 18 UDP-L-arabinose
C01054 18 (S)-2,3-Epoxysqualene
C01212 18 UDP-N-acetylmuramoyl-L-alanine
C01219 18 CDP-4-dehydro-6-deoxy-D-glucose
C01359 18 PQQH2
C01414 18 Casbene
C01767 18 (-)-Carvone
C01855 18 Taxiphyllin
C02043 18 Indolelactate
C02485 18 (-)-Isopiperitenone
C02576 18 Perillyl aldehyde
C02775 18 2,3-Dihydroxyindole
C03087 18 5-Acetamidopentanoate
C03273 18 5-Oxopentanoate
C03284 18 L-3-Amino-isobutanoate
C03410 18 N-Glycoloyl-neuraminate
C03427 18 Prephytoene diphosphate
C03656 18 (S)-5-Amino-3-oxohexanoic acid
C03737 18 alpha-D-Xylose 1-phosphate
C03766 18 4-Hydroxyphenylacetonitrile
C03872 18 L-Serine-phosphoethanolamine
C04037 18 1-Phospho-alpha-D-galacturonate
C04574 18 di-trans,poly-cis-Undecaprenyl diphosphate
C04677 18 1-(5'-Phosphoribosyl)-5-amino-4-imidazolecarboxamide
C04752 18 2-Methyl-4-amino-5-hydroxymethylpyrimidine diphosphate
C04847 18
alpha-D-Galactosyl-1,3-beta-D-galactosyl-1,4-N-acetyl-D-glucosamine
C04886 18
alpha-N-Acetylneuraminyl-2,6-beta-D-galactosyl-1,4-N-acetyl-beta-D-glucosamine
C05427 18 Phytyl diphosphate
C05554 18 Aerobactin
C05653 18 Formylanthranilate
C05825 18 2-Amino-5-oxohexanoate
C05838 18 cis-2-Hydroxycinnamate
C05931 18 N-Succinyl-L-glutamate
C06016 18 Pentosans
C06083 18 Tetrahymanol
C06084 18 Hopanoid
C06089 18 ent-Copalyl diphosphate
C06181 18 Piperideine
C06309 18 Diplopterol
C06310 18 Diploptene
C07276 18 Limonene-1,2-diol
C08481 18 Indican
C11130 18 1,3-Dihydro-3-hydroxy-2H-indol-2-one
C11383 18 (+)-(S)-Carvone
C11436 18 2-Phospho-4-(cytidine 5'-diphospho)-2-C-methyl-D-erythritol
C11893 18 Cembrene
C11894 18 Taxa-4(5),11(12)-diene
C11901 18 Copalyl diphosphate
C11902 18 syn-Copalyl diphosphate
C15599 18
6-(2-Amino-2-carboxyethyl)-7,8-dioxo-7,8-dihydroquinoline-2,4-dicarboxylate
C00250 19 Pyridoxal
C00489 19 Glutarate
C00647 19 Pyridoxamine phosphate
C00692 19 UDP-N-acetylmuramoyl-L-alanyl-D-glutamate
C00955 19 Indole-3-ethanol
C01252 19 4-(2-Aminophenyl)-2,4-dioxobutanoate
C01724 19 Lanosterol
C01902 19 Cycloartenol
C02486 19 (3R)-beta-Leucine
C02710 19 N-Acetyl-L-leucine
C02720 19 N-Hydroxyarylamine
C03227 19 3-Hydroxy-L-kynurenine
C03996 19 5'-O-beta-D-Glucosylpyridoxine
C04051 19 5-Amino-4-imidazolecarboxyamide
C04297 19 CDP-4-dehydro-3,6-dideoxy-D-glucose
C04509 19 di-trans,poly-cis-Decaprenyl diphosphate
C04734 19 1-(5'-Phosphoribosyl)-5-formamido-4-imidazolecarboxamide
C05413 19 Phytoene
C05421 19 cis-Phytoene
C05657 19 6-Hydroxyindolelactate
C05851 19 Coumarin
C06051 19 Isopyridoxal
C06085 19 Triterpenoid
C06086 19 Pimaradiene
C06090 19 ent-Kaurene
C06180 19 Anabasine
C06182 19 Pelletierine
C06330 19 Quinoline-3,4-diol
C07350 19 3-Methyl-1-(2,4,6-trihydroxyphenyl)butan-1-one
C08615 19 alpha-Amyrin
C08616 19 beta-Amyrin
C08628 19 Lupeol
C11412 19 (1R,4S)-Iso-dihydrocarvone
C11453 19 2-C-Methyl-D-erythritol 2,4-cyclodiphosphate
C11503 19 3-Hydroxy-1H-quinolin-4-one
C11877 19 (+)-Sandaracopimaradiene
C11878 19 (-)-Abietadiene
C11879 19 Levopimaradiene
C11880 19 Neoabietadiene
C11881 19 Palustradiene
C11891 19 Aphidicol-16-ene
C11892 19 Aphidicol-15-ene
C11924 19 Perillic acid
C11937 19 (1S,4R)-1-Hydroxy-2-oxolimonene
C15769 19 HBOA
C00130 20 IMP
C00534 20 Pyridoxamine
C00632 20 3-Hydroxyanthranilate
C00847 20 4-Pyridoxate
C00971 20 4-Pyridoxolactone
C01717 20 4-Hydroxy-2-quinolinecarboxylic acid
C01987 20 2-Aminophenol
C02709 20 N-Acetoxyarylamine
C03467 20 3-Oxo-4-methylpentanoic acid
C03598 20 CDP-3,6-dideoxy-D-glucose
C04700 20 UDP-N-acetylmuramoyl-L-alanyl-D-glutamyl-L-lysine
C04877 20
UDP-N-acetylmuramoyl-L-alanyl-D-gamma-glutamyl-meso-2,6-diaminopimelate
C05108 20 14-Demethyllanosterol
C05109 20 24,25-Dihydrolanosterol
C05414 20 Phytofluene
C05437 20 Zymosterol
C05636 20 3-Hydroxykynurenamine
C05645 20 4-(2-Amino-3-hydroxyphenyl)-2,4-dioxobutanoate
C05892 20 UDP-N-acetylmuramoyl-L-alanyl-gamma-D-glutamyl-L-lysine
C06183 20 Anapheline
C06343 20 Quinolin-4-ol
C08980 20 Soyasapogenol B
C11405 20 (3R)-3-Isopropenyl-6-oxoheptanoate
C11415 20 (1S,4S)-Dihydrocarvone
C11455 20 4,4-Dimethyl-5alpha-cholesta-8,14,24-trien-3beta-ol
C11505 20 Propene
C11872 20 Kaur-16-en-18-ol
C15770 20 DIBOA
C00262 21 Hypoxanthine
C00294 21 Inosine
C00655 21 Xanthosine 5'-phosphate
C01249 21 7,8-Dihydro-7,8-dihydroxykynurenate
C02161 21 Isophenoxazine
C02470 21 Xanthurenic acid
C03599 21 CDP-3,6-dideoxy-D-mannose
C04584 21 6-Imino-5-oxocyclohexa-1,3-dienecarboxylate
C04702 21 UDPMurAc(oyl-L-Ala-D-gamma-Glu-L-Lys-D-Ala-D-Ala)
C04846 21
UDP-N-acetylmuramoyl-L-alanyl-D-glutamyl-L-lysyl-D-alanyl-D-alanine
C04882 21
UDP-N-acetylmuramoyl-L-alanyl-D-glutamyl-6-carboxy-L-lysyl-D-alanyl-D-alanine
C05110 21 4alpha-Methylcholesta-8-en-3beta-ol
C05430 21 zeta-Carotene
C05439 21 5alpha-Cholesta-7,24-dien-3beta-ol
C05637 21 4,8-Dihydroxyquinoline
C05640 21 Cinnavalininate
C06004 21 (R)-3-Methyl-2-oxobutanoate
C06050 21 2-Methyl-3-hydroxy-5-formylpyridine-4-carboxylate
C11506 21 (R)-1,2-Epoxypropane
C11507 21 (S)-1,2-Epoxypropane
C11873 21 Kaur-16-en-18-al
C15508 21 1,2-Epoxypropane
C15772 21 DIBOA-glucoside
C00385 22 Xanthine
C01111 22 7,8-Dihydroxykynurenate
C01189 22 5alpha-Cholest-7-en-3beta-ol
C01762 22 Xanthosine
C01993 22 5'-Oxoinosine
C03845 22 5alpha-Cholest-8-en-3beta-ol
C05111 22 Methostenol
C05431 22 Neurosporene
C06432 22 UDP-N-acetylmuramoyl-L-alanyl-D-glutamyl-L-lysyl-D-alanine
C11874 22 Kaur-16-en-18-oic acid
C00366 23 Urate
C00387 23 Guanosine
C01164 23 Cholesta-5,7-dien-3beta-ol
C04826 23 5-(3-Carboxy-3-oxopropenyl)-4,6-dihydroxypyridine-2-carboxylate
C05515 23 5-Ureido-4-imidazole carboxylate
C05641 23 5-(3'-Carboxy-3'-oxopropenyl)-4,6-dihydroxypicolinate
C11631 23 9-Riburonosylhypoxanthine
C11875 23 ent-7alpha-Hydroxykaur-16-en-19-oic acid
C14146 23 alpha-Zeacarotene
C00144 24 GMP
C00187 24 Cholesterol
C00242 24 Guanine
C05443 24 Vitamin D3
C05513 24 Urate-3-ribonucleoside
C05516 24 5-Amino-4-imidazole carboxylate
C05656 24 5-(3'-Carboxy-3'-oxopropyl)-4,6-dihydroxypicolinate
C06093 24 Gibberellin A12 aldehyde
C08586 24 delta-Carotene
C11821 24 5-Hydroxyisourate
C11876 24 6beta,7beta-Dihydroxykaurenoic acid
C00035 25 GDP
C00330 25 Deoxyguanosine
C00599 25 Cholest-4-en-3-one
C02348 25 (R)(-)-Allantoin
C02350 25 (S)(+)-Allantoin
C03594 25 7alpha-Hydroxycholesterol
C03855 25 Cholesteryl-beta-D-glucoside
C05239 25 5-Aminoimidazole
C05418 25 Cholesterol-5beta,6beta-epoxide
C05419 25 Cholesterol-5alpha,6beta-epoxide
C05433 25 alpha-Carotene
C05500 25 20alpha-Hydroxycholesterol
C05502 25 22beta-Hydroxycholesterol
C05654 25 5-(2'-Formylethyl)-4,6-dihydroxypicolinate
C11857 25 Gibberellin A12
C12248 25 5-Hydroxy-2-oxo-4-ureido-2,5-dihydro-1H-imidazole-5-carboxylate
C13550 25 24-Hydroxycholesterol
C00044 26 GTP
C00096 26 GDP-mannose
C00362 26 dGMP
C00394 26 GDP-glucose
C00499 26 Allantoate
C01228 26 Guanosine 3',5'-bis(diphosphate)
C03091 26 5beta-Cholestan-3-one
C03238 26 5alpha-Cholestan-3-one
C05425 26 3beta,5alpha,6beta-Cholestanetriol
C05455 26 7alpha-Hydroxycholest-4-en-3-one
C05499 26 17alpha,20alpha-Dihydroxycholesterol
C05501 26 20alpha,22beta-Dihydroxycholesterol
C05655 26 5-(2'-Carboxyethyl)-4,6-dihydroxypicolinate
C06195 26 Imidazolone
C08601 26 Lutein
C11860 26 Gibberellin A15 open lactone
C15518 26 (24S)-Cholest-5-ene-3beta,7alpha,24-triol
C00361 27 dGDP
C00603 27 (-)-Ureidoglycolate
C00942 27 3',5'-Cyclic GMP
C00976 27 GDP-D-mannuronate
C01222 27 GDP-4-dehydro-6-deoxy-D-mannose
C01261 27 P1,P4-Bis(5'-guanosyl) tetraphosphate
C01304 27 2,5-Diamino-6-hydroxy-4-(5'-phosphoribosylamino)pyrimidine
C01551 27 Allantoin
C02091 27 Ureidoglycine
C02280 27 GDP-L-galactose
C02373 27 4-Methylpentanal
C02718 27 N-Formiminoglycine
C03794 27 N6-(1,2-Dicarboxyethyl)-AMP
C04494 27 Guanosine 3'-diphosphate 5'-triphosphate
C04895 27
2-Amino-4-hydroxy-6-(erythro-1,2,3-trihydroxypropyl)dihydropteridinetriphosphate
C05138 27 17alpha-Hydroxypregnenolone
C05451 27 7alpha-Hydroxy-5beta-cholestan-3-one
C05457 27 7alpha,12alpha-Dihydroxycholest-4-en-3-one
C05922 27 Formamidopyrimidine nucleoside triphosphate
C11516 27 2-(alpha-D-Mannosyl)-3-phosphoglycerate
C11861 27 Gibberellin A24
C15563 27 2-Amino-5-formylamino-6-(5-phosphoribosylamino)pyrimidin-4(3H)-one
C00020 28 AMP
C00286 28 dGTP
C00325 28 GDP-L-fucose
C00802 28 Oxalureate
C01176 28 17alpha-Hydroxyprogesterone
C01227 28 3beta-Hydroxyandrost-5-en-17-one
C01268 28 5-Amino-6-(5'-phosphoribosylamino)uracil
C02977 28 GDP-6-deoxy-D-talose
C03117 28 GDP-6-deoxy-D-mannose
C03684 28 6-Pyruvoyltetrahydropterin
C04874 28
2-Amino-4-hydroxy-6-(D-erythro-1,2,3-trihydroxypropyl)-7,8-dihydropteridine
C05452 28 3alpha,7alpha-Dihydroxy-5beta-cholestane
C05453 28 7alpha,12alpha-Dihydroxy-5beta-cholestan-3-one
C05487 28 17alpha,21-Dihydroxypregnenolone
C05923 28 2,5-Diaminopyrimidine nucleoside triphosphate
C05925 28 Dihydroneopterin phosphate
C11544 28 2(alpha-D-Mannosyl)-D-glycerate
C11862 28 Gibberellin A36
C14830 28 GDP-4-keto-6-L-deoxygalactose
C00002 29 ATP
C00008 29 ADP
C00054 29 Adenosine 3',5'-bisphosphate
C00147 29 Adenine
C00212 29 Adenosine
C00280 29 Androst-4-ene-3,17-dione
C01300 29 2-Amino-4-hydroxy-6-hydroxymethyl-7,8-dihydropteridine
C01444 29 Oxamate
C02985 29 L-Fucose 1-phosphate
C04244 29 6-Lactoyl-5,6,7,8-tetrahydropterin
C04295 29 Androst-5-ene-3beta,17beta-diol
C04454 29 5-Amino-6-(5'-phosphoribitylamino)uracil
C04518 29 17alpha,20alpha-Dihydroxypregn-4-en-3-one
C04529 29 (3S,4S)-3-Hydroxytetradecane-1,3,4-tricarboxylate
C04655 29 (2S,3S)-2-Hydroxytridecane-1,2,3-tricarboxylate
C04713 29 N6-(delta2-Isopentenyl)-adenosine 5'-monophosphate
C05139 29 16alpha-Hydroxydehydroepiandrosterone
C05444 29 3alpha,7alpha,26-Trihydroxy-5beta-cholestane
C05454 29 3alpha,7alpha,12alpha-Trihydroxy-5beta-cholestane
C05488 29 11-Deoxycortisol
C05489 29 11beta,17alpha,21-Trihydroxypregnenolone
C05497 29 21-Deoxycortisol
C05983 29 Propinol adenylate
C05993 29 Acetyl adenylate
C06148 29
2,5-Diamino-6-(5'-triphosphoryl-3',4'-trihydroxy-2'-oxopentyl)-amino-4-oxopyrimidine
C00081 30 ITP
C00104 30 IDP
C00272 30 Tetrahydrobiopterin
C00301 30 ADP-ribose
C00498 30 ADP-glucose
C00535 30 Testosterone
C00559 30 Deoxyadenosine
C00575 30 3',5'-Cyclic AMP
C00735 30 Cortisol
C00857 30 Deamino-NAD+
C00864 30 Pantothenate
C00921 30 Dihydropteroate
C01260 30 P1,P4-Bis(5'-adenosyl) tetraphosphate
C02739 30 Phosphoribosyl-ATP
C02993 30 L-Tyrosyl-L-arginine
C03293 30 N-Adenylylanthranilate
C03709 30 N-Adenylyl-L-phenylalanine
C04030 30 (2,3-Dihydroxybenzoyl)adenylate
C04307 30 P1,P2-Bis(5'-adenosyl) triphosphate
C04732 30 4-(1-D-Ribitylamino)-5-amino-2,6-dihydroxypyrimidine
C04807 30 2-Amino-7,8-dihydro-4-hydroxy-6-(diphosphooxymethyl)pteridine
C05140 30 16alpha-Hydroxyandrost-4-ene-3,17-dione
C05290 30 19-Hydroxyandrost-4-ene-3,17-dione
C05340 30 beta-Alanyl-L-arginine
C05341 30 beta-Alanyl-L-lysine
C05445 30 3alpha,7alpha-Dihydroxy-5beta-cholestan-26-al
C05446 30 3alpha,7alpha,12alpha,26-Tetrahydroxy-5beta-cholestane
C05560 30 L-2-Aminoadipate adenylate
C05820 30 (L-Seryl)adenylate
C06397 30 ADP-D-glycero-D-manno-heptose
C06656 30 Deoxyguanidinoproclavaminic acid
C07024 30 3'-Keto-3'-deoxy-ATP
C11500 30 5'-Dehydroadenosine
C11501 30 9-Riburonosyladenine
C00003 31 NAD+
C00268 31 Dihydrobiopterin
C00360 31 dAMP
C00415 31 Dihydrofolate
C00643 31 5-Hydroxy-L-tryptophan
C00762 31 Cortisone
C00852 31 Chlorogenate
C00903 31 Cinnamaldehyde
C01201 31 N(omega)-(ADP-D-ribosyl)-L-arginine
C01301 31 3alpha,7alpha,12alpha-Trihydroxy-5beta-cholestan-26-al
C01477 31 Apigenin
C01745 31 Pinosylvin
C01850 31 Rosmarinate
C02385 31 Amino acid(Arg-)
C02741 31 Phosphoribosyl-AMP
C02821 31 Cortisol 21-acetate
C02927 31 2-Caffeoylisocitrate
C02947 31 4-Coumaroylshikimate
C03002 31 N-Caffeoylputrescine
C03492 31 D-4'-Phosphopantothenate
C03582 31 3,4',5-Trihydroxystilbene
C03657 31 1,4-Dihydroxy-2-naphthoate
C04148 31 alpha-N-Phenylacetyl-L-glutamine
C04332 31 6,7-Dimethyl-8-(1-D-ribityl)lumazine
C04498 31 N-(4-Guanidinobutyl)-4-hydroxycinnamide
C04554 31 3alpha,7alpha-Dihydroxy-5beta-cholestanate
C05294 31 19-Hydroxytestosterone
C05297 31 19-Oxoandrost-4-ene-3,17-dione
C05471 31 11beta,17alpha,21-Trihydroxy-5beta-pregnane-3,20-dione
C05512 31 Deoxyinosine
C05595 31 4-Hydroxyphenylacetylglutamine
C05596 31 4-Hydroxyphenylacetylglycine
C05598 31 Phenylacetylglycine
C05608 31 4-Hydroxycinnamyl aldehyde
C05631 31 Eriodictyol
C06313 31 Biopterin
C06398 31 ADP-L-glycero-D-manno-heptose
C06561 31 Isosalipurpol
C06657 31 Guanidinoproclavaminic acid
C06986 31 Spirodilactone
C07025 31 3'-Keto-3'-deoxy-AMP
C08650 31 Isoliquiritigenin
C10517 31 2-(beta-D-Glucosyl)-sn-glycerol 3-phosphate
C10945 31 Caffeic aldehyde
C11134 31 Testosterone glucuronide
C15522 31 4a-Hydroxytetrahydrobiopterin
C00006 32 NADP+
C00101 32 Tetrahydrofolate
C00153 32 Nicotinamide
C00206 32 dADP
C00255 32 Riboflavin
C00455 32 Nicotinamide D-ribonucleotide
C00468 32 Estrone
C00504 32 Folate
C00780 32 3-(2-Aminoethyl)-1H-indol-5-ol
C01481 32 Caffeate
C01514 32 Luteolin
C01617 32 Taxifolin
C01984 32 (S)-Mandelate
C02137 32 alpha-Oxo-benzeneacetic acid
C02394 32 Cinnamyl alcohol
C02646 32 4-Coumaryl alcohol
C03204 32 10-Formyldihydrofolate
C03588 32 4,5alpha-Dihydrocortisone
C04608 32 Apigenin 7-O-beta-D-glucoside
C04722 32 3alpha,7alpha,12alpha-Trihydroxy-5beta-cholestanoate
C04896 32
5-(5-Phospho-D-ribosylaminoformimino)-1-(5-phosphoribosyl)-imidazole-4-carboxamide
C05295 32 19-Oxotestosterone
C05469 32 17alpha,21-Dihydroxy-5beta-pregnane-3,11,20-trione
C05472 32 Urocortisol
C05646 32 5-Hydroxyindolepyruvate
C05648 32 5-Hydroxy-N-formylkynurenine
C05907 32 Luteoforol
C05911 32 Pentahydroxyflavanone
C06658 32 Proclavaminic acid
C08063 32 1,4-Cyclohexanedione
C08576 32 Aureusidin
C09762 32 Liquiritigenin
C10192 32 Tricetin
C11546 32 2-(beta-D-Glucosyl)-sn-glycerol
C12206 32 Caffeyl alcohol
C12631 32 2-Hydroxy-2,3-dihydrogenistein
C13309 32 2-Phytyl-1,4-naphthoquinone
C00005 33 NADPH
C00061 33 FMN
C00131 33 dATP
C00143 33 5,10-Methylenetetrahydrofolate
C00234 33 10-Formyltetrahydrofolate
C00261 33 Benzaldehyde
C00389 33 Quercetin
C00664 33 5-Formiminotetrahydrofolate
C00951 33 Estradiol-17beta
C00978 33 N-Acetylserotonin
C01007 33 Reduced riboflavin
C01438 33 Methane
C01592 33 Licodione
C01727 33 Lumichrome
C01983 33 (R)-Mandelate
C02537 33 Estradiol-17alpha
C02906 33 Dihydromyricetin
C03052 33 2,3-Dihydrogossypetin
C03150 33 N-Ribosylnicotinamide
C03246 33 ADPribose 2'-phosphate
C03515 33 Luteolin 7-O-glucuronide
C03951 33 Luteolin 7-O-beta-D-glucoside
C04858 33 Apigenin 7-O-[beta-D-apiosyl-(1->2)-beta-D-glucoside]
C04916 33
N-(5'-Phospho-D-1'-ribulosylformimino)-5-amino-1-(5''-phospho-D-ribosyl)-4-imidazolecarboxamide
C05298 33 2-Hydroxyestrone
C05300 33 16alpha-Hydroxyestrone
C05470 33 Urocortisone
C05482 33 Cortol
C05615 33 Lignin
C05634 33 5-Hydroxyindoleacetaldehyde
C05647 33 Formyl-5-hydroxykynurenamine
C05651 33 5-Hydroxykynurenine
C05855 33 4-Hydroxycinnamyl alcohol 4-D-glucoside
C05906 33 Leucocyanidin
C06563 33 Genistein
C06659 33 Dihydroclavaminic acid
C09332 33 Tetrahydrofolyl-[Glu](2)
C10020 33 Apigenin 7-(6''-malonylglucoside)
C10208 33 Daidzein
C11133 33 Estrone glucuronide
C12627 33 Apigenin 7-O-neohesperidoside
C15525 33 2',3,4,4',6'-Pentahydroxychalcone
C00004 34 NADH
C00016 34 FAD
C00364 34 dTMP
C00439 34 N-Formimino-L-glutamate
C00440 34 5-Methyltetrahydrofolate
C00445 34 5,10-Methenyltetrahydrofolate
C00561 34 Mandelonitrile
C01408 34 Benzoin
C01750 34 Quercitrin
C01847 34 Reduced FMN
C02115 34 2-Methylserine
C02495 34 2'-Hydroxydaidzein
C03290 34 L-threo-3-Phenylserine
C03479 34 5-Formyltetrahydrofolate
C03495 34 Deoxy-5-methylcytidylate
C03997 34 5-Hydroxymethyldeoxycytidylate
C04524 34 2-Protocatechoylphloroglucinolcarboxylate
C04666 34 D-erythro-1-(Imidazol-4-yl)glycerol 3-phosphate
C05141 34 Estriol
C05301 34 2-Hydroxyestradiol-17beta
C05481 34 Cortolone
C05503 34 Estradiol-17beta 3-glucuronide
C05569 34 5'-Phospho-D-1-ribulosylformimine
C05622 34 Malonylapiin
C05623 34 Quercetin 3-O-glucoside
C05635 34 5-Hydroxyindoleacetate
C05638 34 5-Hydroxykynurenamine
C05905 34 Cyanidin
C05909 34 Leucodelphinidin
C05928 34 10-Formyltetrahydrofolyl L-glutamate
C06562 34 (+)-Catechin
C06660 34 Clavaminic acid
C07301 34 (R)-Mandelamide
C09126 34 Genistein 7-O-beta-D-glucoside
C10107 34 Myricetin
C12134 34 2'-Hydroxygenistein
C12316 34 cis-Dihydroquercetin
C12630 34 Luteolin 7-O-neohesperidoside
C12632 34 Luteolin 7-O-[beta-D-glucuronosyl-(1->2)-beta-D-glucuronide]
C12639 34 Quercetin 7-O-beta-D-glucoside
C15567 34 2,7,4'-Trihydroxyisoflavanone
C00214 35 Thymidine
C00363 35 dTDP
C00488 35 Formamide
C00844 35 (R)-Prunasin
C01045 35 N-Formyl-L-glutamate
C01267 35 3-(Imidazol-4-yl)-2-oxopropyl phosphate
C01352 35 FADH2
C03567 35 2'-Hydroxydihydrodaidzein
C04187 35 5-Methyldeoxycytidine diphosphate
C04281 35 L-1-Pyrroline-3-hydroxy-5-carboxylate
C04856 35
(6S)-6-beta-Hydroxy-1,4,5,6-tetrahydronicotinamide-adeninedinucleotide
C04900 35
Luteolin7-O-[beta-D-glucuronosyl-(1->2)-beta-D-glucuronide]-4'-O-beta-D-glucuronide
C05403 35 3-Ketolactose
C05504 35 16-Glucuronide-estriol
C05625 35 Rutin
C05639 35 4,6-Dihydroxyquinoline
C05731 35 3-Ketosucrose
C05908 35 Delphinidin
C08604 35 Cyanidin 3-O-glucoside
C09727 35 (-)-Epicatechin
C11038 35 2'-Deoxy-5-hydroxymethylcytidine-5'-diphosphate
C12127 35 (+)-Gallocatechin
C12637 35 Quercetin 3-O-[beta-D-xylosyl-(1->2)-beta-D-glucoside]
C12638 35 Quercetin 3-O-(6-O-malonyl-beta-D-glucoside)
C12667 35 Quercetin 3-O-beta-D-glucosyl-(1->2)-beta-D-glucoside
C00178 36 Thymine
C00459 36 dTTP
C01100 36 L-Histidinol phosphate
C01982 36 (R)-Amygdalin
C05394 36 3-Keto-beta-D-galactose
C05938 36 L-4-Hydroxyglutamate semialdehyde
C05947 36 L-erythro-4-Hydroxyglutamate
C06121 36 3-Ketosphingosine
C08620 36 Cyanidin 3-O-rutinoside
C10175 36 Quercetin 3-(2G-xylosylrutinoside)
C11039 36 2'-Deoxy-5-hydroxymethylcytidine-5'-triphosphate
C12095 36 Cyanidin 3-O-(6-O-p-coumaroyl)glucoside
C12136 36 (-)-Epigallocatechin
C12138 36 Delphinidin 3-O-glucoside
C12643 36 Cyanidin 3-O-(6-O-malonyl-beta-D-glucoside)
C12668 36
Quercetin3-O-beta-D-glucosyl-(1->2)-beta-D-glucosyl-(1->2)-beta-D-glucoside
C00249 37 Hexadecanoic acid
C00319 37 Sphingosine
C00517 37 Hexadecanal
C00842 37 dTDP-glucose
C00860 37 L-Histidinol
C00906 37 5,6-Dihydrothymine
C00962 37 beta-D-Galactose
C02097 37 dTDP-galactose
C02376 37 5-Methylcytosine
C02934 37 3-Dehydrosphinganine
C03088 37 5-Hydroxymethyluracil
C12140 37 Malvidin 3-O-glucoside
C12646 37 Cyanidin 3-O-rutinoside 5-O-beta-D-glucoside
C00135 38 L-Histidine
C00687 38 dTDP-4-dehydro-6-deoxy-alpha-D-glucose
C00823 38 1-Hexadecanol
C00836 38 Sphinganine
C01747 38 Psychosine
C01929 38 L-Histidinal
C01948 38 Pentadecanal
C02788 38 2-trans-Hexadecenal
C03034 38 dTDP-D-galacturonate
C05100 38 3-Ureidoisobutyrate
C06017 38 dTDP-D-glucuronate
C06124 38 Sphingosine 1-phosphate
C11907 38 4,6-Dideoxy-4-oxo-dTDP-D-glucose
C00386 39 Carnosine
C00388 39 1H-Imidazole-4-ethanamine
C00688 39 dTDP-4-dehydro-6-deoxy-L-mannose
C00695 39 3alpha,7alpha,12alpha-Trihydroxy-5beta-cholanate
C00785 39 Urocanate
C00884 39 Homocarnosine
C01120 39 Sphinganine 1-phosphate
C01921 39 Glycocholate
C02997 39 N-Acetyl-L-histidine
C03277 39 Imidazol-5-yl-pyruvate
C04268 39 dTDP-4-amino-4,6-dideoxy-D-glucose
C05145 39 3-Aminoisobutanoate
C05462 39 Chenodeoxyglycocholate
C06018 39 dTDP-4-acetamido-4,6-dideoxy-D-glucose
C06123 39 Hexadecenal
C06617 39 dTDP-3-oxo-6-deoxy-alpha-D-glucose
C06620 39 dTDP-3,4-dioxo-2,6-dideoxy-D-glucose
C07277 39 dTDP-D-fucose
C11908 39 3,6-Dideoxy-3-oxo-dTDP-D-glucose
C11926 39 dTDP-4-oxo-6-deoxy-D-allose
C11930 39 dTDP 1-ester with
(6R)-5,6-dihydro-4-hydroxy-6-methyl-5-oxo-2H-pyran
C12144 39 Phytosphingosine
C01292 40 3alpha,7alpha-Dihydroxy-12-oxo-5beta-cholanate
C02835 40 Imidazole-4-acetate
C03187 40 dTDP-6-deoxy-L-talose
C03319 40 dTDP-6-deoxy-L-mannose
C03680 40 4-Imidazolone-5-propanoate
C03817 40 (S)-3-(Imidazol-5-yl)lactate
C04138 40 N(alpha)-gamma-L-Glutamylhistamine
C04483 40 3alpha,12alpha-Dihydroxy-5beta-cholanate
C04643 40 3alpha,12alpha-Dihydroxy-7-oxo-5beta-cholanate
C05130 40 Imidazole-4-acetaldehyde
C05135 40 4-(beta-Acetylaminoethyl)imidazole
C05568 40 Imidazole lactate
C06621 40 dTDP-4-oxo-2,6-dideoxy-alpha-D-glucose
C11637 40 3alpha,12alpha-Dihydroxy-5beta-chol-6-enoate
C11912 40 dTDP-6-deoxy-D-allose
C11918 40 Maltol
C11922 40 dTDP-4-oxo-2,6-dideoxy-D-glucose
C11925 40 dTDP-3-amino-3,6-dideoxy-D-glucose
C11928 40 dTDP-4-oxo-2,6-dideoxy-D-allose
C11931 40 dTDP 1-ester with
(6S)-5,6-dihydro-4-hydroxy-6-methyl-5-oxo-2H-pyran
C12318 40 dTDP-3-amino-2,3,6-trideoxy-D-threo-hexopyranos-4-ulose
C03442 41 dTDP-L-dihydrostreptose
C04437 41 1-(5-Phosphoribosyl)imidazole-4-acetate
C04661 41 3alpha,7alpha,12beta-Trihydroxy-5beta-cholanate
C05133 41 4-Imidazolone-5-acetate
C05573 41 Formylisoglutamate
C05683 41 2-Aminoethylphosphocholate
C06622 41 dTDP-4-oxo-2,6-dideoxy-L-glucose
C11920 41 dTDP-L-olivose
C11923 41 dTDP-D-olivose
C11927 41 dTDP-4-oxo-2,6-dideoxy-L-mannose
C11932 41 dTDP 1-ester with 2,6-dideoxy-L-erythro-hexopyranos-3-ulose
C03409 42 N-Formimino-L-aspartate
C05131 42 (1-Ribosylimidazole)-4-acetate
C05574 42 Isoglutamate
C01044 43 N-Formyl-L-aspartate


      reactions:

ID generation name

R00002 2 Reduced ferredoxin:dinitrogen oxidoreductase (ATP-hydrolysing)
R00009 2 hydrogen-peroxide:hydrogen-peroxide oxidoreductase
R00035 2 L-Ascorbate:oxygen oxidoreductase
R00068 2 L-Ascorbate:oxygen oxidoreductase
R00086 2 ATP phosphohydrolase (protein-secreting)
R00090 2 NADH:hydrogen-peroxide oxidoreductase
R00095 2 NADH:monodehydroascorbate oxidoreductase
R00642 2 L-Ascorbate:hydrogen-peroxide oxidoreductase
R00645 2
R00646 2 Ascorbate:oxygen 2,3-oxidoreductase (bond-cleaving)
R00647 2
R02382 2 Tyramine:oxygen oxidoreductase(deaminating)(flavin-containing)
R02383 2 Monophenol,L-dopa:oxygen oxidoreductase
R02532 2
4-[(1R)-2-Amino-1-hydroxyethyl]-1,2-benzenediol:oxygenoxidoreductase(deaminating)(flavin-containing)
R02535 2 3,4-Dihydroxyphenetylamine,ascorbate:oxygen
oxidoreductase(beta-hydroxylating)
R03358 2 Octopamine hydro-lyase (deaminating)
R04300 2
4-(2-Aminoethyl)-1,2-benzenediol:oxygenoxidoreductase(deaminating)(flavin-containing)
R00004 3 Pyrophosphate phosphohydrolase
R00067 3 Reduced ferredoxin:dinitrogen oxidoreductase (ATP-hydrolysing)
R00148 3
R00153 3 Reduced ferredoxin:dinitrogen oxidoreductase (ATP-hydrolysing)
R00273 3 oxalate:oxygen oxidoreductase
R00275 3 Superoxide:superoxide oxidoreductase
R00522 3 Oxalate carboxy-lyase
R00644 3 L-Ascorbate:hydrogen-peroxide oxidoreductase
R00700 3 Hydrogen:NAD+ oxidoreductase
R02695 3 4-Hydroxyphenylacetaldehyde:NAD+ oxidoreductase
R03186 3
R03300 3 3,4-Dihydroxyphenylacetaldehyde:NAD+ oxidoreductase
R03733 3 L-Threonate:NAD+ 3-oxidoreductase
R04084 3 3,4-Dihydroxyphenylacetaldehyde hydro-lyase (adding dopamine)
R04304 3 4-Hydroxyphenylethanol:NAD+ oxidoreductase
R04305 3 4-Hydroxyphenylacetaldehyde hydro-lyase (adding dopamine)
R04785 3 L-Dehydroascorbate lactonohydrolase
R04880 3 3,4-Dihydroxyphenylethyleneglycol:NAD+ oxidoreductase
R04882 3 3,4-Dihydroxymandelaldehyde:NAD+ oxidoreductase
R05746 3 phosphonate:NAD+ oxidoreductase
R07171 3 NADH:oxygen oxidoreductase
R00005 4 Urea-1-carboxylate amidohydrolase
R00023 4 NADH:hyponitrite oxidoreductase
R00132 4 Carbonic acid hydro-lyase
R00136 4 ATP:polyphosphate phosphotransferase
R00138 4 Triphosphate phosphohydrolase
R00143 4 Ammonia:(acceptor) oxidoreductase
R00149 4 Carbon-dioxide:ammonia
ligase(ADP-forming,carbamate-phosphorylating)
R00150 4 ATP:carbamate phosphotransferase
R00276 4 Carbon-monoxide:oxygen oxidoreductase
R00518 4 ATP:formate phosphotransferase
R00519 4 Formate:NAD+ oxidoreductase
R00793 4 Hydroxylamine:oxygen oxidoreductase
R01849 4 Reduced ferredoxin:dinitrogen oxidoreductase (ATP-hydrolysing)
R02514 4 4-hydroxyphenylacetate,NADH:oxygen oxidoreductase (1-hydroxylating)
R02637 4 3-Dehydro-L-gulonate:NAD+ 2-oxidoreductase
R02698 4 4-hydroxyphenylacetate,NADH:oxygen oxidoreductase (3-hydroxylating)
R03303 4 3,4-Dihydroxyphenylacetate:oxygen 2,3-oxidoreductase (decyclizing)
R04515 4
R04782 4 Reduced ferredoxin:dinitrogen oxidoreductase (ATP-hydrolysing)
R04784 4
R07173 4 hydroxylamine:acceptor oxidoreductase
R07312 4 4-hydroxyphenylacetate carboxy-lyase
R07316 4 carbamate hydro-lyase
R00774 5 Urea:carbon-dioxide ligase (ADP-forming)
R00787 5 ammonium-hydroxide:NADP+ oxidoreductase
R00800 5
R01395 5 ATP:carbamate phosphotransferase
R01400 5
R01905 5 3-Dehydro-L-gulonate carboxy-lyase
R02515 5 3-hydroxyphenylacetate,NADH:oxygen oxidoreductase (6-hydroxylating)
R02518 5
R02519 5 Homogentisate:oxygen 1,2-oxidoreductase (decyclizing)
R02520 5
R02640 5 L-Gulonate:NAD+ 3-oxidoreductase
R02802 5 Reduced ferredoxin:dinitrogen oxidoreductase (ATP-hydrolysing)
R03546 5 Cyanate C-N-lyase
R03568 5 4-Cresol,NADPH:oxogen oxidoreductase (2-hydroxylating)
R04418 5 5-carboxymethyl-2-hydroxymuconic-semialdehyde:NAD+ oxidoreductase
R05563 5 Biuret amidohydrolase
R07127 5 ATP:3-dehydro-L-gulonate 6-phosphotransferase
R07315 5 carbamate hydro-lyase
R00131 6 Urea amidohydrolase
R00778 6 Urea hydro-lyase
R00794 6 NADH:nitrate oxidoreductase
R01481 6 L-Gulonate:NADP+ 6-oxidoreductase
R01901 6 ATP:L-xylulose 5-phosphotransferase
R01902 6 ATP:L-rhamnulose 1-phosphotransferase
R01903 6 L-Arabitol:NAD+ 4-oxidoreductase (L-xylulose-forming)
R01906 6
R02655 6 Gentisate aldehyde:NAD+ oxidoreductase
R02657 6
R02933 6 L-Gulono-1,4-lactone lactonohydrolase
R03181 6 4-Maleylacetoacetate cis-trans-isomerase
R03299 6 3-Hydroxyphenylacetate,NADH:oxygen oxidoreductase (3-hydroxylating)
R04089 6 3-Methylcatechol:oxygen 2,3-oxidoreductase(decyclizing)
R04379 6
5-Carboxymethyl-2-hydroxymuconatedelta2,delta4-2-oxo,delta3-isomerase
R05561 6 Cyanuric acid amidohydrolase
R05562 6 Biuret amidohydrolase
R05724 6 nitric oxide, NAD(P)H2:oxygen oxidoreductase
R05831 6 xylitol:NAD oxidoreductase
R06137 6
R07125 6 3-dehydro-L-gulonate-6-phosphate carboxy-lyase
R07305 6 cyanuric acid amidohydrolase
R01364 7 4-Fumarylacetoacetate fumarylhydrola
R01431 7 Xylitol:NADP+ oxidoreductase
R01475 7 ATP:D-glucuronate 1-phosphotransferase
R01476 7 ATP:D-glucuronate 1-phosphotransferase
R01482 7 D-Glucuronate ketol-isomerase
R01483 7 D-Glucuronolactone lactonohydrolase
R01484 7 D-Glucurono-6,2-lactone lactonohydrolase
R01758 7 L-Arabitol:NAD+ 1-oxidoreductase
R01785 7 L-Xylulose 1-phosphate lactaldehyde-lyase
R01896 7 Xylitol:NAD+ 2-oxidoreductase (D-xylulose-forming)
R02136 7 ATP:xylitol 5-phosphotransferase
R02441 7 L-Arabitol:NAD+ 2-oxidoreductase (L-ribulose-forming)
R02489 7 Gentisate carboxy-lyase
R02492 7 Nitrous-oxide:(acceptor) oxidoreductase (NO-forming)
R02656 7 Gentisate:oxygen 1,2-oxidoreductase (decyclizing)
R03183 7 L-Gulono-1,4-lactone:NADP+ 1-oxidoreductase
R03184 7 L-gulono-1,4-lactone:oxygen 3-oxidoreductase
R03244 7 L-ribulose-5-phosphate 3-epimerase
R04133 7 5-Oxopent-3-ene-1,2,5-tricarboxylate carboxy-lyase
R04380 7 5-Oxopent-3-ene-1,2,5-tricarboxylate carboxy-lyase
R05138 7
R07152 7 xylitol:oxygen oxidoreductase
R00229 8 Acetate:CoA ligase (ADP-forming)
R00315 8 ATP:acetate phosphotransferase
R00320 8 Pyrophosphate:acetate phosphotransferase
R00321 8 Acetamide amidohydrolase
R00338 8 Oxaloacetate acetylhydrolase
R00402 8 succinate:NAD+ oxidoreductase
R00490 8 L-Aspartate ammonia-lyase
R00710 8 Acetaldehyde:NAD+ oxidoreductase
R00842 8 sn-Glycerol-3-phosphate:NAD+ 2-oxidoreductase
R00846 8 sn-Glycerol-3-phosphate:oxygen 2-oxidoreductase
R01010 8 Glycerone phosphate phosphohydrolase (alkaline optimum)
R01015 8 D-Glyceraldehyde-3-phosphate ketol-isomerase
R01016 8 Glycerone-phosphate phospho-lyase
R01082 8 (S)-Malate hydro-lyase
R01087 8 Maleate cis-trans-isomerase
R01297 8 4-hydroxybenzoate,NADH:oxygen oxidoreductase
(1-hydroxylating,decarboxylating)
R01333 8 glycolaldehyde:NAD+ oxidoreductase
R01361 8 (R)-3-Hydroxybutanoate:NAD+ oxidoreductase
R01366 8 Acetoacetate carboxy-lyase
R01429 8 D-xylose:NAD+ 1-oxidoreductase
R01432 8 D-Xylose ketol-isomerase
R01469 8 Ethanolamine:oxygen oxidoreductase (deaminating)
R01639 8 ATP:D-xylulose 5-phosphotransferase
R01754 8 ATP:L-arabinose 1-phosphotransferase
R01756 8 D-threo-Aldose:NAD+ 1-oxidoreductase
R01757 8 L-Arabinose:NAD+ 1-oxidoreductase
R01761 8 L-Arabinose ketol-isomerase
R01781 8 Glycol:NAD+ oxidoreductase
R01898 8 D-Lyxose ketol-isomerase
R02363 8 Hydroquinone:oxygen oxidoreductase
R02439 8 ATP:L-ribulose 5-phosphotransferase
R02454 8 D-Mannonate:NAD+ 5-oxidoreductase
R02601 8
R02957 8 D-Glucuronolactone:NAD+ oxidoreductase
R03868 8 3-Maleylpyruvate cis-trans-isomerase
R04131 8
R04132 8
R04134 8
R04895 8
R05246 8
R05482 8
R05604 8 D-arabinitol:NAD 4-oxidoreductase
R05679 8 sn-Glycerol-1-phosphate:NAD 2-oxidoreductase
R05850 8 L-ribulose-5-phosphate 4-epimerase
R06851 8 phenol,NADPH:oxygen oxidoreductase (2-hydroxylating)
R06897 8 2,4-dihydroxyhept-2-enedioate hydro-lyase
R00048 9 (R)-3-((R)-3-Hydroxybutanoyloxy)-butanoate hydroxybutanoylhydrolase
R00203 9 Pyruvaldehyde:NAD+ oxidoreductase
R00211 9 Glyoxylate:oxygen oxidoreductase
R00212 9 Acetyl-CoA:formate C-acetyltransferase
R00214 9 (S)-Malate:NADP+ oxidoreductase(oxaloacetate-decarboxylating)
R00217 9 Oxaloacetate carboxy-lyase
R00224 9 Pyruvate carboxy-lyase
R00227 9 Acetyl-CoA hydrolase
R00228 9 acetaldehyde:NAD+ oxidoreductase (CoA-acetylating)
R00230 9 Acetyl-CoA:orthophosphate acetyltransferase
R00238 9 Acetyl-CoA:acetyl-CoA C-acetyltransferase
R00317 9 Acetyl phosphate phosphohydrolase
R00339 9 (R,R)-Tartrate hydro-lyase
R00340 9 (S,S)-Tartrate hydro-lyase
R00341 9 ATP:oxaloacetate carboxy-lyase (transphosphorylating)
R00342 9 (S)-malate:NAD+ oxidoreductase
R00344 9 Pyruvate:carbon-dioxide ligase (ADP-forming)
R00346 9 Pyrophosphate:oxaloacetate carboxy-lyase (transphosphorylating)
R00347 9 erythro-3-hydroxy-Ls-aspartate ammonia-lyase
R00348 9 2-Oxosuccinamate amidohydrolase
R00351 9 Citrate oxaloacetate-lyase ((pro-3S)-CH2COO- -> acetyl-CoA)
R00352 9 ATP:citrate oxaloacetate-lyase ((pro-3S)-CH2COO-
->acetyl-CoA)(ATP-dephosphorylating)
R00353 9 Malonyl-CoA:pyruvate carboxyltransferase
R00354 9 (3S)-Citryl-CoA oxaloacetate-lyase
R00357 9 L-Aspartic acid:oxygen oxidoreductase (deaminating)
R00360 9 (S)-Malate:oxygen oxidoreductase
R00362 9 Citrate oxaloacetate-lyase ((pro-3S)-CH2COO- -->acetate)
R00363 9 Oxaloacetate keto-enol-isomerase
R00397 9 L-Aspartate 4-carboxy-lyase
R00405 9 Succinate:CoA ligase (ADP-forming)
R00472 9 L-Malate glyoxylate-lyase (CoA-acetylating)
R00475 9 (S)-2-Hydroxy-acid:oxygen 2-oxidoreductase
R00480 9 ATP:L-aspartate 4-phosphotransferase
R00481 9
R00482 9 L-Aspartate:ammonia ligase (ADP-forming)
R00487 9 Acetyl-CoA:L-aspartate N-acetyltransferase
R00489 9 L-Aspartate 1-carboxy-lyase
R00491 9 L-Aspartate racemase
R00713 9 Succinate-semialdehyde:NAD+ oxidoreductase
R00717 9 Glycolate:NAD+ oxidoreductase
R00742 9 Acetyl-CoA:carbon-dioxide ligase (ADP-forming)
R00748 9 Ethanolamine-phosphate phospho-lyase (deaminating)
R00749 9 Ethanolamine ammonia-lyase
R00750 9
R00753 9 (S)-Lactate acetaldehyde-lyase
R00754 9 Ethanol:NAD+ oxidoreductase
R00777 9 N-Amidino-L-aspartate amidinohydrolase
R00841 9 Glycerol-3-phosphate phosphohydrolase
R00845 9 sn-glycerol-3-phosphate:NADP+ 1-oxidoreductase
R01011 9 ATP:glycerone phosphotransferase
R01034 9 Glycerol:NAD+ oxidoreductase
R01044 9 Pyrophosphate:glycerol 1-phosphotransferase
R01058 9 D-glyceraldehyde 3-phosphate:NADP+ oxidoreductase
R01061 9 D-Glyceraldehyde-3-phosphate:NAD+ oxidoreductase(phosphorylating)
R01066 9 2-Deoxy-D-ribose-5-phosphate acetaldehyde-lyase
R01068 9 D-Fructose-1,6-bisphosphate D-glyceraldehyde-3-phosphate-lyase
R01069 9 D-Tagatose 1,6-bisphosphate triosephosphate lyase
R01070 9 beta-D-fructose 1,6-bisphosphate D-glyceraldehyde-3-phosphate-lyase
R01085 9 3-Fumarylpyruvate acylhydrolase
R01256 9 (S)-Malate:CoA ligase (ADP-forming)
R01293 9 4-hydroxybenzaldehyde:NAD+ oxidoreductase
R01296 9 4-hydroxybenzoate,NAD(P)H:oxygen oxidoreductase (3-hydroxylating)
R01305 9 2,4'-Dihydroxyacetophenone oxidoreductase (C-C-bond-cleaving)
R01336 9 Carboxymethyloxysuccinate glycolate-lyase
R01359 9 Acetoacetyl-CoA:acetate CoA-transferase
R01360 9 (S)-3-Hydroxy-3-methylglutaryl-CoA acetoacetate-lyase
R01397 9 Carbamoyl-phosphate:L-aspartate carbamoyltransferase
R01468 9 ATP:ethanolamine O-phosphotransferase
R01529 9 D-Ribulose-5-phosphate 3-epimerase
R01550 9 Propan-2-ol:NADP+ oxidoreductase
R01621 9 D-Xylulose 5-phosphate D-glyceraldehyde-3-phosphate-lyase
R01645 9 4-hydroxy-2-oxo-heptandioate succinate semialdehyde-lyase
R01647 9
R02260 9 (S)-Lactaldehyde:NADP+ oxidoreductase
R02419 9 (R)-Malate hydro-lyase
R02427 9 D-Xylonolactone lactonohydrolase
R02455 9 D-Mannonate:NAD+ 6-oxidoreductase
R02525 9 L-Arabinono-1,5-lactone lactonohydrolase
R02526 9 L-Arabinono-1,4-lactone lactonohydrolase
R02527 9 (R)-Lactaldehyde:NAD+ oxidoreductase
R02528 9
R02531 9 Lactaldehyde:NAD+ 1-oxidoreductase
R02603 9
R02648 9 Glycerol 1,2-cyclic phosphate 2-glycerophosphohydrolase
R02752 9 D-Glucarate hydro-lyase
R03891 9 Benzene-1,2,4-triol:oxygen 1,2-oxidoreductase (decyclizing)
R04061 9 Benzene-1,2,4-triol:oxygen 1,2-oxidoreductase (decyclizing)
R05236 9 4-Hydroxymuconic-semialdehyde:NAD+ oxidoreductase
R05244 9 NADPH:p-benzoquinone oxidoreductase
R05606 9 D-mannonate hydro-lyase
R05758 9 threo-3-hydroxy-L-aspartate ammonia-lyase
R06852 9
R06853 9
R07134 9 D-arabinitol:NAD+ 2-oxidoreductase (D-ribulose-forming)
R07164 9 L-aspartate:NAD+ oxidoreductase (deaminating)
R07183 9 acetylacetone:oxygen oxidoreductase
R07298 9 glycerol-1-phosphate phosphohydrolase
R07410 9 L-aspartate:NAD+ oxidoreductase (deaminating)
R00006 10 2-Acetolactate pyruvate-lyase (carboxylating)
R00008 10 Parapyruvate pyruvate-lyase
R00013 10 Glyoxylate carboxy-lyase (dimerizing)
R00195 10 2,3-Diaminopropionate ammonia-lyase
R00200 10 ATP:pyruvate O2-phosphotransferase
R00207 10 Pyruvate:oxygen 2-oxidoreductase (phosphorylating)
R00208 10 Phosphoenolpyruvate phosphohydrolase
R00209 10 Pyruvate:NAD+ 2-oxidoreductase (CoA-acetylating)
R00213 10 O-Carbamoyl-L-serine ammonia-lyase (pyruvate-forming)
R00215 10 (R)-Malate:NAD+ oxidoreductase (decarboxylating)
R00219 10
R00220 10 L-serine ammonia-lyase
R00221 10 D-serine ammonia-lyase
R00223 10 Serine ammonia-lyase
R00226 10 (S)-2-Acetolactate pyruvate-lyase (carboxylating)
R00233 10 Malonyl-CoA carboxy-lyase
R00237 10 (3S)-Citramalyl-CoA pyruvate-lyase
R00265 10 2-Oxoglutarate:NADP+ 2-oxidoreductase (CoA-succinylating)
R00272 10 2-Oxoglutarate carboxy-lyase
R00319 10 (S)-Lactate:oxygen 2-oxidoreductase(decarboxylating)
R00324 10 Acetylpyruvate acetylhydrolase
R00345 10 Orthophosphate:oxaloacetate carboxyl-lyase (phosphorylating)
R00359 10 D-Aspartate:oxygen oxidoreductase (deaminating)
R00365 10 glycine:NAD+ oxidoreductase (deaminating)
R00369 10 L-Alanine:glyoxylate aminotransferase
R00373 10 Glycine:oxaloacetate aminotransferase
R00396 10 L-Alanine:NAD+ oxidoreductase (deaminating)
R00398 10 2,2'-iminodipropanoate:NAD+ oxidoreductase (L-alanine-forming)
R00399 10
R00400 10 L-Alanine:2-oxo-acid aminotransferase
R00401 10 L-Alanine racemase
R00406 10
R00407 10 Succinyl-CoA hydrolase
R00409 10 (2S,3R)-3-Hydroxybutane-1,2,3-tricarboxylate pyruvate-lyase
R00410 10 Succinyl-CoA:3-oxo-acid CoA-transferase
R00466 10 Glyoxylate:oxygen oxidoreductase
R00468 10 Glyoxylate:NADP+ oxidoreductase (CoA-oxalylating)
R00470 10 4-Hydroxy-2-oxoglutarate glyoxylate-lyase
R00471 10 D-4-Hydroxy-2-oxoglutarate glyoxylate-lyase
R00473 10 (3S)-3-Carboxy-3-hydroxypropanoyl-CoA glyoxylate-lyase
R00477 10 3-Oxalomalate glyoxylate-lyase
R00478 10 erythro-3-Hydroxy-L-aspartate glyoxylate-lyase
R00484 10 N-Carbamoyl-L-aspartate amidohydrolase
R00485 10 L-Asparagine amidohydrolase
R00488 10 N-Acetyl-L-aspartate amidohydrolase
R00658 10 2-Phospho-D-glucerate hydro-lyase
R00661 10 Phosphoenolpyruvate 2,3-phosphonomutase
R00703 10 (S)-Lactate:NAD+ oxidoreductase
R00704 10 (R)-Lactate:NAD+ oxidoreductase
R00740 10 3-Oxopropanoate:NADP+ oxidoreductase
(decarboxylating,CoA-acetylating)
R00743 10 Acetyl-CoA:malonate CoA-transferase
R00744 10
R00756 10 ATP:D-fructose-6-phosphate 1-phosphotransferase
R00762 10 D-Fructose-1,6-bisphosphate 1-phosphohydrolase
R00764 10 Pyrophosphate:D-fructose-6-phosphate 1-phosphotransferase
R00822 10 Protocatechuate carboxy-lyase
R00833 10 (R)-2-Methyl-3-oxopropanoyl-CoA CoA-carbonylmutase
R00847 10 ATP:glycerol 3-phosphotransferase
R00905 10 N-Carbamoyl-beta-alanine amidohydrolase
R00906 10 N-(D-1-carboxyethyl)-beta-alanine:NAD+
oxidoreductase(beta-alanine-forming)
R00907 10 L-Alanine:3-oxopropanoate aminotransferase
R00913 10 3-Guanidinopropanoate amidinopropionase
R00914 10
R01012 10 Phosphoenolpyruvate:glycerone phosphotransferase
R01036 10 Glycerol:NAD+ oxidoreductase
R01043 10 Glycerol-2-phosphate phosphohydrolase
R01047 10 Glycerol hydro-lyase
R01048 10 Glycerol hydro-lyase
R01056 10 D-Ribose-5-phosphate ketol-isomerase
R01081 10 D-Ribose ketol-isomerase
R01302 10
R01322 10 Citrate:CoA ligase (ADP-forming)
R01323 10 Acetyl-CoA:citrate CoA-transferase
R01324 10 Citrate hydro-lyase
R01325 10 Citrate hydro-lyase
R01335 10
R01358 10 Acetoacetyl-CoA hydrolase
R01446 10 (S)-lactaldehyde:NAD+ oxidoreductase
R01447 10 (S)-Lactate:oxaloacetate oxidoreductase
R01450 10
R01485 10 L-Asparagine:hydroxylamine gamma-aspartyltransferase
R01511 10 D-Glycerate-3-phosphate phosphohydrolase
R01512 10 ATP:3-phospho-D-glycerate 1-phosphotransferase
R01513 10 3-Phospho-D-glycerate:NAD+ 2-oxidoreductase
R01514 10 ATP:(R)-glycerate 3-phosphotransferase
R01515 10 3-Phospho-D-glyceroyl phosphate phosphohydrolase
R01516 10 3-Phospho-D-glycerate 1,2-phosphomutase
R01518 10 2-Phospho-D-glycerate 2,3-phosphomutase
R01523 10 ATP:D-ribulose-5-phosphate 1-phosphotransferase
R01524 10 D-Ribitol-5-phosphate:NAD+ 2-oxidoreductase
R01526 10 ATP:D-ribulose 5-phosphotransferase
R01530 10 D-Arabinose-5-phosphate ketol-isomerase
R01538 10 D-Gluconate hydro-lyase
R01541 10 ATP:2-dehydro-3-deoxy-D-gluconate 6-phosphotransferase
R01542 10 2-Dehydro-3-deoxy-D-gluconate:NAD+ 5-oxidoreductase
R01543 10 2-Dehydro-3-deoxy-D-gluconate:NADP+ 6-oxidoreductase
R01559 10 Succinyl-CoA:oxalate CoA-transferase
R01577 10 D-Arabinose ketol-isomerase
R01627 10 3-Dehydroshikimate hydro-lyase
R01629 10
R01631 10 Protocatechuate:oxygen 3,4-oxidoreductase (decyclizing)
R01632 10 Protocatechuate:oxygen 4,5-oxidoreductase (decyclizing)
R01634 10 3,4-Dihydroxyphthalate carboxy-lyase
R01644 10 4-Hydroxybutanoate:NAD+ oxidoreductase
R01662 10 3-Phospho-D-glyceroyl phosphate 2,3-phosphomutase
R01735 10 (R)-Lactaldehyde:NAD+ 2-oxidoreductase
R01751 10 (R,R)-Tartrate carboxy-lyase
R01782 10 2-Dehydro-3-deoxy-D-pentanoate glycoaldehyde-lyase
R01784 10 2-Dehydro-3-deoxy-L-pentanoate glycolaldehyde
R01893 10 Ribitol:NAD+ 2-oxidoreductase
R01975 10 (S)-3-Hydroxybutanoyl-CoA:NAD+ oxidoreductase
R01977 10 (R)-3-Hydroxybutanoyl-CoA:NADP+ oxidoreductase
R01978 10 (S)-3-Hydroxy-3-methylglutaryl-CoA
acetoacetyl-CoA-lyase(CoA-acetylating)
R01993 10 (S)-Dihydroorotate amidohydrolase
R02069 10 D-Fructose 1,6-bisphosphate phosphohydrolase
R02071 10 ATP:D-fructose-1-phosphate 6-phosphotransferase
R02073 10 Pyrophosphate:D-fructose-6-phosphate 1-phosphotransferase
R02081 10 (R)-Mevalonate:NAD+ oxidoreductase (CoA-acetylating)
R02083 10 (S)-3-Hydroxy-3-methylglutaryl-CoA hydrolase
R02084 10 succinyl-CoA:3-hydroxy-3-methylglutarate CoA-transferase
R02085 10 (S)-3-Hydroxy-3-methylglutaryl-CoA hydro-lyase
R02258 10 (S)-Propane-1,2-diol:NAD+ oxidoreductase
R02261 10
R02263 10 L-Rhamnulose-1-phosphate lactaldehyde-lyase
R02279 10 5-Dehydro-4-deoxy-D-glucarate hydro-lyase (decarboxylating)
R02284 10 L-5-Carboxymethylhydantoin amidohydrolase
R02291 10 L-Aspartate-4-semialdehyde:NADP+ oxidoreductase (phosphorylating)
R02359 10 Urethane amidohydrolase (decarboxylating)
R02428 10 D-Xylono-1,4-lactone lactonohydrolase
R02429 10 D-Xylonate hydro-lyase
R02522 10 L-Arabinonate hydro-lyase
R02546 10 (R,R)-Tartrate epimerase
R02577 10 Propane-1,2-diol:NAD+ 1-oxidoreductase
R02672 10 4-Hydroxybenzoylformate carboxy-lyase
R02673 10 (S)-2-Hydroxy-2-(4-hydroxyphenyl)acetate:oxygen 1-oxidoreductase
R02749 10 2-Deoxy-D-ribose 1-phosphate 1,5-phosphomutase
R02750 10
R02754 10 5-Dehydro-4-deoxy-D-glucarate tartronate-semialdehyde-lyase
R02988 10 3-oxoadipate:NAD+ oxidoreductase
R03080 10 (R)-Propane-1,2-diol:NAD+ oxidoreductase
R03081 10 2-Dehydro-3-deoxy-D-fuconate glycolaldehyde
R03236 10 ATP:D-tagatose-6-phosphate 1-phosphotransferase
R03892 10
R04177 10 2-Hydroxyethylenedicarboxylate hydro-lyase
R04292 10
R04780 10 beta-D-Fructose 1,6-bisphosphate 1-phosphohydrolase
R05399 10 1,2,4-trihydroxybenzene:NAD oxidoreductase
R05457 10
R05605 10
2-dehydro-3-deoxy-D-gluconate-6-phosphateD-glyceraldehyde-3-phosphate-lyase
R05608 10 D-galactarate hydro-lyase
R05636 10 1-Deoxy-D-xylulose-5-phosphate pyruvate-lyase (carboxylating)
R05861 10 D-alanine:oxygen oxidoreductase (deaminating)
R06180 10
R06510 10
R06854 10
R06870 10 Phosphoethanolamine phosphohydrolase
R07253 10 acyl-CoA:malonyl-CoA C-acyltransferase
(decarboxylating,oxoacyl-reducing, thioester-hydrolysing and cyclizing)
R07281 10 3,4-Dihydroxy-2-butanone 4-phosphate synthase
R07399 10
R00024 11 D-Ribulose 1,5-bisphosphate carboxy-lyase (dimerizing)
R00058 11 1,2-Benzenediol:oxygen oxidoreductase
R00080 11 Catechol:oxygen oxidoreductase (dimerizing)
R00218 11 acetylenedicarboxylate carboxy-lyase
R00243 11 L-Glutamate:NAD+ oxidoreductase (deaminating)
R00250 11 L-Glutamate:oxygen oxidoreductase (deaminating)
R00258 11 L-Alanine:2-oxoglutarate aminotransferase
R00264 11 2,5-dioxopentanoate:NADP+ 5-oxidoreductase
R00268 11 Oxalosuccinate:NADP+ oxidoreductase (decarboxylating)
R00270 11
R00271 11 2-Hydroxybutane-1,2,4-tricarboxylate
2-oxoglutarate-lyase(CoA-acetylating)
R00355 11 L-Aspartate:2-oxoglutarate aminotransferase
R00366 11 Aminoacetic acid:oxygen oxidoreductase (deaminating)
R00368 11 N-(carboxymethyl)-D-alanine:NAD+ oxidoreductase (glycine-forming)
R00370 11 Acetyl-CoA:glycine C-acetyltransferase
R00371 11 Succinyl-CoA:glycine C-succinyl-transferase(decarboxylating)
R00372 11 Glycine:2-oxoglutarate aminotransferase
R00474 11 2-Hydroxy-3-oxoadipate glyoxylate-lyase (carboxylating)
R00479 11 Isocitrate glyoxylate-lyase
R00581 11 L-serine:NAD+ oxidoreductase (deaminating)
R00584 11 Pyrophosphate:L-serine O-phosphotransferase
R00585 11 L-Serine:pyruvate aminotransferase
R00586 11
R00588 11 L-Serine:glyoxylate aminotransferase
R00589 11 L-2-Amino-3-hydroxypropionic acid racemase
R00590 11 L-Serine hydro-lyase (deaminating)
R00705 11 3-Oxopropanoate:NAD+ oxidoreductase
(decarboxylating,CoA-acetylating)
R00709 11 Isocitrate:NAD+ oxidoreductase (decarboxylating)
R00751 11 L-Threonine acetaldehyde-lyase
R00758 11 D-Mannitol-1-phosphate:NAD+ 5-oxidoreductase
R00760 11 ATP:D-fructose 6-phosphotransferase
R00761 11 D-Fructose-6-phosphate D-erythrose-4-phosphate-lyase
R00763 11 D-Fructose-2,6-bisphosphate 2-phosphohydrolase
R00765 11 D-Glucosamine-6-phosphate ketol-isomerase(deaminating)
R00771 11 D-Glucose-6-phosphate ketol-isomerase
R00772 11 D-Mannose-6-phosphate ketol-isomerase
R00775 11 Guanidinoacetate amidohydrolase
R00814 11 trans-1,2-dihydrobenzene-1,2-diol:NADP+ oxidoreductase
R00816 11 Catechol:oxygen 2,3-oxidoreductase(decyclizing)
R00817 11 Catechol:oxygen 1,2-oxidoreductase(decyclizing)
R00819 11 Benzoate,NADH:oxygen oxidoreductase
(1,2-hydroxylating,decarboxylating)
R00820 11 1,6-dihydroxycyclohexa-2,4-diene-1-carboxylate:NAD+
oxidoreductase(decarboxylating)
R00828 11 2-nitrophenol,NADPH:oxygen 2-oxidoreductase
(2-hydroxylating,nitrite-forming)
R00830 11 Succinyl-CoA:glycine C-succinyl-transferase(decarboxylating)
R00831 11 Succinyl-CoA:glycine C-succinyl-transferase(decarboxylating)
R00908 11 3-Aminopropanoate:2-oxoglutarate aminotransferase
R00985 11 Chorismate pyruvate-lyase (amino-accepting)
R01050 11 ATP:D-ribose-5-phosphate 1-phosphotransferase
R01051 11 ATP:D-ribose 5-phosphotransferase
R01053 11 Ribose-5-phosphate:ammonia ligase (ADP-forming)
R01057 11 D-Ribose 1,5-phosphomutase
R01059 11 ATP:D-glyceraldehyde 3-phosphotransferase
R01067 11 D-Fructose 6-phosphate:D-glyceraldehyde-3-phosphate
glycolaldehydetransferase
R01079 11 D-Ribose:NADP+ 1-oxidoreductase
R01148 11 D-Alanine:2-oxoglutarate aminotransferase
R01150 11 D-AlanineD-Alanine ligase (ADP-forming)
R01388 11 D-Glycerate:NADP+ 2-oxidoreductase
R01573 11 ATP:D-arabinose 5-phosphotransferase
R01574 11 D-Arabinose:NAD+ 1-oxidoreductase
R01576 11 3-Deoxy-D-manno-octulosonate D-arabinose-lyase
R01604 11 3-Oxopropanoate:NAD+ oxidoreductase
R01608 11 3-hydroxypropanoate:NAD+ oxidoreductase
R01609 11 3-aci-Nitropropanoate:oxygen oxidoreductase
R01610 11
5-Dehydro-2-deoxy-D-glyconate-6-phosphatemalonate-semialdehyde-lyase
R01611 11 3-Oxopropanoate hydro-lyase
R01641 11
Sedoheptulose-7-phosphate:D-glyceraldehyde-3-phosphateglycolaldehyde
transferase
R01715 11 Chorismate pyruvatemutase
R01717 11 Chorismate hydroxymutase
R01726 11
R01737 11 ATP:D-Gluconate 6-phosphotransferase
R01738 11 D-Gluconate:NAD+ 5-oxidoreductase
R01739 11 D-gluconate:NADP+ oxidoreductase
R01745 11 (R)-Glycerate:NAD+ oxidoreductase
R01748 11 D-Glycerate-2-phosphate phosphohydrolase
R01749 11 D-Glycerate:NAD+ oxidoreductase (carboxylating)
R01752 11 D-Glyceraldehyde:NAD+ oxidoreductase
R01773 11 L-Homoserine:NAD+ oxidoreductase
R01819 11 D-Mannose-6-phosphate ketol-isomerase
R01830 11 beta-D-Fructose
6-phosphate:D-glyceraldehyde-3-phosphateglycolaldehyde transferase
R01867 11 (S)-Dihydroorotate:oxygen oxidoreductase
R01869 11 (S)-Dihydroorotate:(acceptor) oxidoreductase
R01899 11 Isocitrate:NADP+ oxidoreductase (decarboxylating)
R01900 11 Isocitrate hydro-lyase
R01908 11 Oxalyl-CoA carboxy-lyase
R01981 11 uronate:NAD+ 1-oxidoreductase
R02243 11 cis-Aconitate carboxy-lyase
R02244 11 trans-Aconitate delta2-delta3-isomerase
R02245 11 ATP:(R)-mevalonate 5-phosphotransferase
R02246 11 (R)-Mevalonate:NAD+ oxidoreductase
R02257 11 Propane-1,2-diol:NAD+ oxidoreductase
R02269 11 5,6-Dihydrouracil amidohydrolase
R02278 11 2-Dehydro-3-deoxy-L-arabinonate hydro-lyase
R02292 11 L-Aspartate-4-semialdehyde hydro-lyase (adding pyruvate
andcyclizing)
R02293 11 L-2,4-Diaminobutanoate:pyruvate aminotransferase
R02376 11 Propane-1,2-diol hydro-lyase
R02491 11 L-Citramalyl-CoA hydro-lyase
R02544 11 meso-tartrate:NAD+ oxidoreductase
R02545 11 meso-Tartaric acid:NAD+ oxidoreductase
R02547 11 trans-2,3-Epoxysuccinate hydrolase
R02568 11 D-Fructose 1-phosphate D-glyceraldehyde-3-phosphate-lyase
R02607 11 3-Phosphoglycerate:NAD+ 2-oxidoreductase
R02664 11
R02703 11 D-Mannitol-1-phosphate:NAD+ 5-oxidoreductase
R02732 11 ATP:D-fructose-6-phosphate 2-phosphotransferase
R02740 11 alpha-D-Glucose 6-phosphate ketol-isomerase
R02765 11 (R)-2-Methyl-3-oxopropanoyl-CoA 2-epimerase
R02853 11 D-O-Phosphoserine phosphohydrolase
R02927 11 ATP:D-tagatose 6-phosphotransferase
R02947 11 2-Acetolactate carboxy-lyase
R02948 11 (S)-2-Hydroxy-2-methyl-3-oxobutanoate carboxy-lyase
R02955 11 Acetyl-CoA:citramalate CoA-transferase
R02990 11 Succinyl-CoA:3-oxoadipate CoA-transferase
R03026 11 (S)-3-Hydroxybutanoyl-CoA hydro-lyase
R03027 11 (3R)-3-Hydroxybutanoyl-CoA hydro-lyase
R03032 11 D-Arabinonate hydro-lyase
R03046 11 beta-Alanyl-CoA cmmonia-lyase
R03051 11 2,3-Dihydroxy-3-methylbutanoate:NADP+ oxidoreductase (isomerizing)
R03052 11 2-Acetolactate methylmutase
R03084 11 3-Dehydroquinate hydro-lyase
R03119 11 propane-1,3-diol:NAD+ 1-oxidoreductase
R03128 11
R03140 11 D-Ribulose 1,5-bisphosphate carboxy-lyase (dimerizing)
R03153 11 Acetyl-CoA:citramalate CoA-transferase
R03154 11 Succinyl-CoA:citramalate CoA-transferase
R03240 11 D-Galactose 6-phosphate ketol-isomerase
R03254 11
2-Dehydro-3-deoxy-D-octonate-8-phosphateD-arabinose-5-phosphate-lyase
(pyruvate-phosphorylating)
R03276 11 (S)-3-Hydroxybutanoyl-CoA 3-epimerase
R03277 11
R03298 11
R03307 11 2-Carboxy-2,5-dihydro-5-oxofuran-2-acetate lyase (decyclizing)
R03308 11 3-Carboxy-2,5-dihydro-5-oxofuran-2-acetate lyase (decyclizing)
R03321 11 beta-D-Glucose 6-phosphate ketol-isomerase
R03383 11
R03567 11 6-Methylsalicylate carboxy-lyase
R03671 11 D-Fuconate hydro-lyase
R03702 11 Triacetolactone lactonohydrolase
R03774 11 L-Rhamnonate hydro-lyase
R03896 11 (R)-2-Methylmalate hydro-lyase
R03920 11 ATP:D-fructose 6-phosphotransferase
R03995 11
R04053 11 3-phosphonopyruvate carboxy-lyase
R04161 11 (S)-4-Hydroxymandelate racemase
R04200 11 D-threo-2,4-diaminopentanoate:NAD+ oxidoreductase (deaminating)
R04293 11
R04375 11
R04383 11 5-Dehydro-4-deoxy-D-glucuronate ketol-isomerase
R04439 11 (R)-2,3-Dihydroxy-3-methylbutanoate:NADP+
oxidoreductase(isomerizing)
R04453 11
4-Carboxy-2-hydroxy-cis,cis-muconate-6-semialdehyde:NADP+6-oxidoreductase
R04488 11
R04489 11 2-Hydroxy-2-hydropyrone-4,6-dicarboxylate lyase (decyclizing)
R04779 11 ATP:D-fructose-6-phosphate 1-phosphotransferase
R04919 11
R05071 11 (S)-2-Acetolactate methylmutase
R05077 11
R05078 11
R05336 11
R05339 11
R05552 11
R05571 11 Galactitol-1-phosphate:NAD oxidoreductase
R05607 11 D-sorbitol-6-phosphate:NAD 2-oxidoreductase
R05688 11 1-Deoxy-D-xylulose-5-phosphate isomeroreductase
R06126 11 L-serine:NADP+ 3-oxidoreductase
R06171 11 L-Allothreonine acetaldehyde-lyase
R06603 11
R06847 11 shikimate:NAD+ 3-oxidoreductase
R06973 11
R07133 11 D-sorbitol-6-phosphate:NAD+ 2-oxidoreductase
R07246 11
sedoheptulose-7-phosphate:D-glyceraldehyde-3-phosphateglycolaldehydetransferase
R07290 11 formyl-CoA:oxalate CoA-transferase
R00036 12 5-Aminolevulinate hydro-lyase(adding 5-aminolevulinate
andcyclizing)
R00038 12 4-Hydroxy-3-hexanone propanal-lyase
R00064 12 4-(4-Deoxy-beta-D-gluc-4-enuronosyl)-D-galacturonate lyase
R00239 12 ATP:L-glutamate 5-phosphotransferase
R00240 12 ATP:L-glutamate 1-phosphotransferase
R00241 12 ATP:L-glutamate 1-phosphotransferase
R00245 12 L-Glutamate 5-semialdehyde:NAD+ oxidoreductase
R00253 12 L-Glutamate:ammonia ligase (ADP-forming)
R00254 12
R00256 12 L-Glutamine amidohydrolase
R00259 12 Acetyl-CoA:L-glutamate N-acetyltransferase
R00260 12 L-Glutamate racemase
R00261 12 L-Glutamate 1-carboxy-lyase
R00262 12 L-threo-3-Methylaspartate carboxy-aminomethylmutase
R00279 12 D-Glutamate(D-aspartate):oxygen oxidoreductase (deaminating)
R00299 12 ATP:D-glucose 6-phosphotransferase
R00303 12 D-Glucose-6-phosphate phosphohydrolase
R00307 12
R00325 12 (3S)-citramalate pyruvate-lyase
R00521 12 Formyl-CoA hydrolase
R00582 12 L-O-Phosphoserine phosphohydrolase
R00707 12 L-1-Pyrroline-5-carboxylate:NAD+ oxidoreductase
R00747 12 2-Phosphonoacetaldehyde phosphonohydrolase
R00768 12 L-Glutamine:D-fructose-6-phosphate aminotransferase
(hexoseisomerizing)
R00818 12 salicylate,NADH:oxygen oxidoreductase
(1-hydroxylating,decarboxylating)
R00823 12 Anthranilate,NADH:oxygen oxidoreductase
(1,2-hydroxylating,deaminating, decarboxylating)
R00829 12 Succinyl-CoA:acetyl-CoA C-acyltransferase
R00834 12 D-Sorbitol 6-phosphate:NADP+ 1-oxidoreductase
R00835 12 D-Glucose-6-phosphate:NADP+ 1-oxoreductase
R00840 12 1L-myo-Inositol-1-phosphate lyase (isomerizing)
R00850 12 sn-Glycerol-3-phosphate:D-glucose 6-phosphotransferase
R00866 12 ATP:D-fructose 1-phosphotransferase
R00867 12 ATP:D-fructose 6-phosphotransferase
R00868 12 D-Mannitol:NAD+ 2-oxidoreductase
R00875 12 D-Glucitol:NAD+ 2-oxidoreductase
R00877 12 D-Mannose ketol-isomerase
R00878 12 alpha-D-Glucose ketol-isomerase
R00919 12
R00923 12 (S)-2-Methyl-3-oxopropanoyl-CoA carboxy-lyase
R00930 12 (S)-2-Methyl-3-oxopropanoyl-CoA:pyruvate carboxyltransferase
R00959 12 alpha-D-Glucose 1-phosphate 1,6-phosphomutase
R00975 12 5,6-Dihydrouracil:oxygen oxidoreductase
R00977 12 5,6-Dihydrouracil:NAD+ oxidoreductase
R00980 12 Anthranilate,NADPH:oxygen oxidoreductase
(3-hydroxylating,deaminating)
R00989 12 Malonyl-CoA:anthranilate N-malonyltransferase
R00990 12 2-Aminobenzoate carboxy-lyase
R00991 12
R00996 12 L-threonine ammonia-lyase
R01171 12 Butanoyl-CoA:(acceptor) 2,3-oxidoreductase
R01209 12 2,3-Dihydroxy-3-methylbutanoate hydro-lyase
R01295 12 benzoate,NADPH:oxygen oxidoreductase(4-hydroxylating)
R01334 12 2-Phosphoglycolate phosphohydrolase
R01373 12 Prephenate hydro-lyase (decarboxylating)
R01390 12
R01393 12 Hydroxypyruvate carboxy-lyase
R01394 12 Hydroxypyruvate ketol-isomerase
R01465 12 L-Threonine:NAD+ oxidoreductase
R01467 12 L-Threonine racemase
R01528 12 6-Phospho-D-gluconate:NADP+ 2-oxidoreductase (decarboxylating)
R01583 12 D-Glutamate hydro-lyase (cyclizing)
R01600 12 ATP:D-glucose 6-phosphotransferase
R01648 12 4-Aminobutanoate:2-oxoglutarate aminotransferase
R01720 12 nicotinate:NADP+ 6-oxidoreductase (hydroxylating)
R01723 12
R01728 12 Prephenate:NAD+ oxidoreductase(decarboxylating)
R01731 12 L-Aspartate:2-oxoglutarate aminotransferase
R01771 12 ATP:L-homoserine O-phosphotransferase
R01776 12 Acetyl-CoA:L-homoserine O-acetyltransferase
R01777 12 Succinyl-CoA:L-homoserine O-succinyltransferase
R01786 12 ATP:D-glucose 6-phosphotransferase
R01788 12 alpha-D-Glucose 6-phosphate phosphohydrolase
R01817 12 D-mannitol-1-phosphate:NADP+ 6-oxidoreductase
R01818 12 D-Mannose 6-phosphate 1,6-phosphomutase
R01825 12 D-erythrose 4-phosphate:NAD+ oxidoreductase
R01826 12
Phosphoenolpyruvate:D-erythrose-4-phosphateC-(1-carboxyvinyl)transferase
(phosphate hydrolysing,2-carboxy-2-oxoethyl-forming)
R01827 12
Sedoheptulose-7-phosphate:D-glyceraldehyde-3-phosphateglyceronetransferase
R01829 12 Sedoheptulose 1,7-bisphosphate D-glyceraldehyde-3-phosphate-lyase
R01843 12 ATP:Sedoheptulose 7-phosphate 1-phosphotransferase
R01844 12 ATP:sedoheptulose 7-phosphate
R01872 12 Quinate:NAD+ 5-oxidoreductase
R01983 12 D-Galacturonate ketol-isomerase
R01984 12
R02035 12 6-Phospho-D-glucono-1,5-lactone lactonohydrolase
R02036 12 6-Phospho-D-gluconate hydro-lyase
R02058 12 Acetyl-CoA:D-glucosamine-6-phosphate N-acetyltransferase
R02059 12 N-Acetyl-D-glucosamine-6-phosphate amidohydrolase
R02060 12 D-Glucosamine 1-phosphate 1,6-phosphomutase
R02167 12 D-Mannitol-1-phosphate phosphohydrolase
R02270 12 Succinyl-CoA:glycine C-succinyl-transferase(decarboxylating)
R02271 12 5-Aminolevulinate:pyruvate aminotransferase
R02295 12 Nicotinate D-ribonucleoside:orthophosphate ribosyltransferase
R02299 12 alpha-D-Ribose 1-phosphate 1,6-phosphomutase
R02377 12 Propane-1,3-diol:NAD+ 1-oxidoreductase
R02404 12 Itaconate:CoA ligase (ADP-forming)
R02407 12 Succinyl-CoA:citramalate CoA-transferase
R02412 12 ATP:shikimate 3-phosphotransferase
R02414 12 Shikimate:NADP+ 5-oxidoreductase
R02461 12 D-Ornithine 4,5-aminomutase
R02490 12 Citramalyl-CoA hydro-lyase
R02575 12 ATP:guanidoacetate N-phosphotransferase
R02604 12
R02658 12 ATP:2-dehydro-D-gluconate 6-phosphate
R02659 12
R02714 12 D-Arabinono-1,4-lactone lactonohydrolase
R02715 12 D-Arabinono-1,4-lactone:oxygen oxidoreductase
R02728 12 beta-D-Glucose 1-phosphate 1,6-phosphomutase
R02730 12 D-Fructose-2,6-bisphosphate 6-phosphohydrolase
R02731 12 D-Fructose-2,6-bisphosphate 2-phosphohydrolase
R02736 12 beta-D-Glucose-6-phosphate:NADP+ 1-oxoreductase
R02739 12 alpha-D-Glucose 6-phosphate ketol-isomerase
R02762 12 2-Hydroxymuconate semialdehyde:NAD+ 6-oxidoreductase
R02763 12
R02764 12 (S)-Methylmalonyl-CoA hydrolase
R02855 12 (R)-Acetoin:NAD+ oxidoreductase
R02865 12 ATP:D-hexose 6-phosphotransferase
R02866 12 Sorbitol-6-phosphate phosphohydrolase
R02928 12 Galactitol:NAD+ 2-oxidoreductase
R02942 12 Acetylsalicylate O-acetylhydrolase
R02946 12 (R,R)-Butane-2,3-diol:NAD+ oxidoreductase
R02949 12 (R)-Acetoin racemase
R02956 12 Succinyl-CoA:citramalate CoA-transferase
R02963 12 Lactoyl-CoA hydro-lyase
R03030 12 L-3-Aminobutyryl-CoA ammonia-lyase
R03037 12 Isochorismate pyruvate-hydrolase
R03045 12 3-Hydroxypropionyl-CoA hydro-lyase
R03127 12 Dihydroxyfumarate carboxy-lyase
R03157 12
R03158 12
R03234 12
R03245 12 ATP:(R)-5-phosphomevalonate phosphotransferase
R03266 12 4-Hydroxy-L-glutamate:2-oxoglutarate aminotransferase
R03350 12 3-Deoxy-D-manno-octulosonate-8-phosphate 8-phosphohydrolase
R03444 12 2-Hydroxybutane-1,2,4-tricarboxylate hydro-lyase
R03470 12 4-Carboxymuconolactone carboxy-lyase
R03566 12 3-Cresol,NADPH:oxogen oxidoreductase (2-hydroxylating)
R03693 12 (S)-2-Methylmalate hydro-lyase
R03758 12
R03772 12 L-rhamno-1,4-lactone lactonohydrolase
R03870 12 5-Methylbarbiturate amidohydrolase
R03897 12
R03898 12
R03921 12 Sucrose 6-phosphate fructohydrolase
R03959 12 2,5-Dihydro-5-oxofuran-2-acetate lyase (decyclizing)
R03972 12
R04051 12
R04144 12 5-Phospho-D-ribosylamine:glycine ligase (ADP-forming)
R04152 12 (2-Aminoethyl)phosphonate:pyruvate aminotransferase
R04173 12 3-Phosphoserine:2-oxoglutarate aminotransferase
R04198 12 2,3,4,5-Tetrahydrodipicolinate:NAD+ oxidoreductase
R04234 12 D-4-Hydroxyphenylglycine:2-oxoglutarate aminotransferase
R04278 12 2-Hydroxy-2-hydropyrone-4,6-dicarboxylate:NAD+ 6-oxidoreductase
R04323 12 2-Amino-3-carboxymuconate semialdehyde carboxy-lyase
R04351 12 ATP:5-dehydro-2-deoxy-D-gluconate 6-phosphotransferase
R04399 12
R04417 12
R04440 12 (R)-2,3-Dihydroxy-3-methylbutanoate:NADP+
oxidoreductase(isomerizing)
R04441 12 (R)-2,3-Dihydroxy-3-methylbutanoate hydro-lyase
R05079 12
R05147 12 galactitol-1-phosphate:NAD+ oxidoreductase
R05204 12
R05337 12
R05338 12 D-arabino-3-Hexulose 6-phosphate formaldehyde-lyase
R05553 12 4-amino-4-deoxychorismate pyruvate-lyase
R05595 12
R05621 12
R05645 12
R05683 12 L-Idonate:NAD oxidoreductase
R05823 12 2-dehydro-D-gluconate:NADP+ 2-oxidoreductase
R06602 12
R06830 12
R06836 12 Ribose 1,5-biphosphokinase
R06860 12
isochorismate:2-oxoglutarate:cyclodienyltransferase(decarboxylating,pyruvate-forming)
R06977 12 L-2,4-diaminobutyrate:2-oxoglutarate 4-aminotransferase
R06978 12 L-2,4-diaminobutyrate acetyltransferase
R06989 12 2,5-Dihydro-5-oxofuran-2-acetate lyase (decyclizing)
R07188 12 benzoate,NADH:oxygen oxidoreductase (1,2-hydroxylating)
R07276 12 L-arogenate:2-oxoglutarate aminotransferase
R07304 12 5-oxo-L-proline amidohydrolase (ATP-hydrolysing)
R07324 12 1D-myo-inositol-3-phosphate lyase (isomerizing)
R07378 12
sedoheptulose-7-phosphate:D-glyceraldehyde-3-phosphateglyceronetransferase
R00007 13 4-Hydroxy-4-methyl-2-oxoglutarate pyruvate-lyase
R00016 13 D-Glucose-1-phosphate:D-glucose-1-phosphate 6-phosphotransferase
R00042 13 4-Hydroxyphenylpyruvate:oxygen oxidoreductase (decarboxylating)
R00047 13 6-Hydroxynicotinate, hydrogen-donor:oxygen
oxidoreductase(5-hydroxylating)
R00084 13 Porphobilinogen ammonia-lyase (polymerizing)
R00093 13 L-glutamate:NAD+ oxidoreductase (transaminating)
R00300 13 D-Glucose:NAD+ 1-oxidoreductase
R00301 13 D-Glucose:NADP+ 1-oxidoreductase
R00302 13 Pyranose:oxygen 2-oxidoreductase
R00304 13 D-Glucose-1-phosphate phosphohydrolase
R00327 13 6-Acetyl-D-glucose acetylhydrolase
R00350 13 4-Hydroxy-4-carboxymethyl-2-oxoglutarate pyruvate-lyase
R00486 13 3-Cyano-L-alanine aminohydrolase
R00575 13 Carbon-dioxide:L-glutamine amido-ligase
(ADP-forming,carbamate-phosphorylating)
R00576 13 L-Glutamine:pyruvate aminotransferase
R00579 13 L-Glutamine racemase
R00604 13 Formaldehyde:NAD+ oxidoreductase
R00605 13 methanol:NAD+ oxidoreductase
R00614 13 Formaldehyde:formaldehyde oxidoreductase
R00667 13 L-Ornithine:2-oxo-acid aminotransferase
R00672 13 L-Ornithine racemase
R00688 13 L-phenylalanine:NAD+ oxidoreductase (deaminating)
R00691 13 L-Arogenate hydro-lyase (decarboxylating)
R00692 13 L-Phenylalanine(L-histidine):pyruvate aminotransferase
R00694 13 L-Phenylalanine:2-oxoglutarate aminotransferase
R00695 13 L-Aspartate:phenylpyruvate aminotransferase
R00732 13 L-arogenate:NAD+ oxidoreductase
R00734 13 L-Tyrosine:2-oxoglutarate aminotransferase
R00803 13 Sucrose:orthophosphate alpha-D-glucosyltransferase
R00805 13 Sucrose-6-phosphate phosphohydrolase
R00813 13
cis-1,2-dihydroxycyclohexa-3,5-diene-1-carboxylate:NAD+oxidoreductase
R00821 13 2,3-Dihydroxybenzoate carboxy-lyase
R00837 13 alpha,alpha-Trehalose-6-phosphate phosphoglucohydrolase
R00838 13 Maltose-6'-phosphate 6-phosphoglucohydrolase
R00839 13 6-Phospho-beta-D-glucosyl-(1,4)-D-gluxose glucohydrolase
R00872 13 D-Fructose 2-phosphate phosphatase
R00874 13 D-Glucose:D-fructose oxidoreductase
R00920 13 Propanoate:CoA ligase (ADP-forming)
R00922 13 2-Methyl-3-oxopropanoate:NAD+ oxidoreductase (CoA-propanoylating)
R00928 13 Acetyl-CoA:propanoate CoA-transferase
R00931 13 2-Methylcitrate oxaloacetate-lyase
R00932 13 2-Hydroxyglutarate glyoxylate-lyase (CoA-propanoylating)
R00934 13
R00947 13 D-Glucose-1-phosphate phosphohydrolase
R00949 13 ATP:D-glucose-1-phosphate 6-phosphotransferase
R00952 13 Cellobiose:orthophosphate alpha-D-glucosyltransferase
R00953 13 3-beta-D-Glucosylglucose:orthophosphate
alpha-D-glucosyltransferase
R00957 13
alpha-D-Glucose-1-phosphate:alpha-D-glucose-1-phosphate4-alpha-D-glucosyltransferase
(dephosphorylating)
R00960 13 D-Glucose-1-phosphate:D-glucose-1-phosphate 6-phosphotransferase
R00966 13 UMP:pyrophosphate phosphoribosyltransferase
R00973 13 Uracil-5-carboxylate carboxy-lyase
R00986 13 Chorismate pyruvate-lyase (amino-accepting)
R00994 13
R00995 13
R00997 13 1-Aminocyclopropane-1-carboxylate endolyase (deaminating)
R00998 13 (R)-2-Ethylmalate 2-oxobutanoyl-lyase (CoA-acylating)
R00999 13 O-Succinyl-L-homoserine succinate-lyase (adding cysteine)
R01014 13 Erythrulose-1-phosphate formaldehyde-lyase
R01055 13 Uracil hydro-lyase (adding D-ribose 5-phosphate)
R01072 13 5-Phosphoribosylamine:pyrophosphate
phosphoribosyltransferase(glutamate-amidating)
R01073 13
N-(5-Phospho-D-ribosyl)anthranilate:pyrophosphatephosphoribosyl-transferase
R01093 13 D-Galactose:NAD+ 1-oxidoreductase
R01121 13 ATP:(R)-5-diphosphomevalonate carboxy-lyase (dehydrating)
R01149 13 L-Glutamine:D-alanine gamma-glutamyltransferase
R01174 13 Butanoyl-CoA:orthophosphate butanoyltransferase
R01177 13 Acetyl-CoA:acetyl-CoA C-acetyltransferase
R01179 13 Butanoyl-CoA:acetate CoA-transferase
R01180 13 3-Ethylmalate glyoxylate-lyase (CoA-butanoylating)
R01181 13 2-Methylpropanoyl-CoA CoA-carbonylmutase
R01185 13 myo-Inositol 1-phosphate phosphahydrolase
R01187 13 1D-myo-Inositol 3-phosphate phosphahydrolase
R01201 13 ATP:N-acetyl-D-glucosamine 6-phosphotransferase
R01210 13 3-Methyl-2-oxobutanoate:NAD+
oxidoreductase(CoA-mehtylpropanoylating)
R01211 13 (R)-3,3-Dimethylmalate:NAD+ oxidoreductase (decarboxylating)
R01213 13 3-Carboxy-3-hydroxy-4-methylpentanoate
3-methyl-2-oxobutanoate-lyase(CoA-acetylating)
R01214 13 L-Valine:2-oxoglutarate aminotransferase
R01215 13 L-Valine:pyruvate aminotransferase
R01216 13 2-Hydroxy-2-isopropylbutanedioate formaldehyde-lyase
R01248 13 L-Proline:NAD+ 5-oxidoreductase
R01267 13 L-Asparagine hydro-lyase
R01326 13 ATP:D-glucose 6-phosphotransferase
R01365 13 Butanoyl-CoA:acetoacetate CoA-transferase
R01370 13 Phenyllactate:NAD+ oxidoreductase
R01372 13 Phenylpyruvate:oxygen oxidoreductase
(hydroxylating,decarboxylating)
R01375 13 L-Glutamine:phenylpyruvate aminotransferase
R01377 13 Phenylpyruvate carboxy-lyase
R01378 13 Phenylpyruvate keto-enol-isomerase
R01434 13 L-Valine:NAD+ oxidoreductase(deaminating)
R01440 13 D-Xylulose-5-phosphate:formaldehyde glycolaldehydetransferase
R01449 13 Acetyl-CoA:propanoate CoA-transferase
R01466 13 O-Phospho-L-homoserine phospho-lyase (adding water)
R01505 13 2,3-dihydro-2,3-dihydroxybenzoate:NAD+ oxidoreductase
R01506 13 2,3-Dihydroxybenzoate:oxygen 2,3-oxidoreductase (decyclizing)
R01507 13 2,3-Dihydroxybenzoate:oxygen 3,4-oxidoreductase (decyclizing)
R01509 13 2,3-Dihydroxybenzoate:L-serine ligase
R01520 13 beta-D-Glucose:NAD+ 1-oxoreductase
R01522 13 beta-D-Glucose:oxygen 1-oxidoreductase
R01582 13 D-Phenylalanine:2-oxoglutarate aminotransferase
R01602 13 alpha-D-Glucose 1-epimerase
R01660 13
3-phospho-D-glyceroyl-phosphate:D-glucose-1-phosphate6-phosphotransferase
R01716 13 Chorismate:L-glutamine amido-ligase
R01724 13 Nicotinate D-ribonucleotide:pyrophosphate
phosphoribosyltransferase
R01787 13 alpha-D-Glucose:NADP+ 1-oxidoreductase
R01845 13 Sedoheptulose 1,7-bisphosphate 1-phosphohydrolase
R01859 13 Propanoyl-CoA:carbon-dioxide ligase (ADP-forming)
R01860 13 4-Aminobenzoate carboxy-lyase
R01870 13 Orotidine-5'-phosphate:pyrophosphate phosphoribosyltransferase
R01876 13 Uridine:orthophosphate ribosyltransferase
R01990 13 4-Guanidinobutanoate amidinohydrolase
R02032 13 6-Phospho-2-dehydro-D-gluconate:NAD+ 2-oxidoreductase
R02086 13 N-Acetyl-D-glucosamine 1-phosphate 1,6-phosphomutase
R02087 13 N-Acetyl-D-glucosamine 6-phosphate 2-epimerase
R02343 13 Acetoin:NAD+ oxidoreductase
R02387 13 Acetyl-CoA:arylamine N-acetyltransferase
R02457 13 D-Ornithine:oxygen oxidoreductase (deaminating)
R02460 13
R02484 13 deoxyuridine:orthophosphate 2-deoxy-D-ribosyltransferase
R02521 13 4-Hydroxyphenylpyruvate:oxygen
oxidoreductase(hydroxylating,decarboxylating)
R02529 13 Aminoacetone:oxygen oxidoreductase(deaminating)(flavin-containing)
R02555 13 D-Altronate:NAD+ 3-oxidoreductase
R02561 13 4-aminobenzoate,NADH:oxygen oxidoreductase
(1-hydroxylating,decarboxylating)
R02649 13 ATP:N-acetyl-L-glutamate 5-phosphotransferase
R02991 13 4-Carboxymethylbut-3-en-4-olide enol-lactonohydrolase
R03031 13 Vinylacetyl-CoA delta3-delta2-isomerase
R03083 13 2-Dehydro-3-deoxy-D-arabino-heptonate 7-phosphate
phosphate-lyase(cyclyzing)
R03097 13
R03131 13 O3-acetyl-L-serine:uracil 1-(2-amino-2-carboxyethyl)transferase
R03256 13 Lactose 6-phosphate 6-phosphogalactohydrolase
R03313 13 L-Glutamate-5-semialdehyde:NADP+ 5-oxidoreductase
(phosphorylationg)
R03314 13
R03331 13 sn-Glycero-3-phospho-1-inositol inositolphosphohydrolase
R03333 13 1D-myo-Inositol-1,2-cyclic-phosphate 2-inositolphosphohydrolase
R03336 13 4-hydroxyphenyllactate:NAD+ oxidoreductase
R03337 13 (R)-3-(4-hydroxyphenyl)lactate:NAD+ 2-oxidoreductase
R03341 13 4-hydroxyphenylpyruvate carboxy-lyase
R03342 13 3-(4-Hydroxyphenyl)pyruvate keto-enol-isomerase
R03346 13 Nicotinate D-ribonucleotide phosphohydrolase
R03347 13
R03348 13 Nicotinate-nucleotide:pyrophosphate
phosphoribosyltransferase(carboxylating)
R03460 13
Phosphoenolpyruvate:3-phosphoshikimate5-O-(1-carboxyvinyl)-transferase
R03694 13
R03695 13
R03696 13 L-threo-3-Methylaspartate ammonia-lyase
R03707 13 (S,S)-Butane-2,3-diol:NAD+ oxidoreductase
R03759 13 (R)-1-Aminopropan-2-ol:NAD+ oxidoreductase
R03819 13 ATP:sedoheptulose 7-phosphate
R03889 13 2-Aminomuconate semialdehyde:NAD+ 6-oxidoreductase
R03942 13 L-Rhamnofuranose:NAD+ 1-oxidoreductase
R03966 13
R03970 13 (5-Glutamyl)-peptide:amino-acid 5-glutamyltransferase
R04031 13
R04210 13 4-phospho-D-erythronate:NAD+ 2-oxidoreductase
R04246 13
R04248 13
R04260 13 2-Oxo-2,5-dihydrofuran-5-acetate delta3-delat2-isomerase
R04269 13
R04277 13 2-Pyrone-4,6-dicarboxylate lactonohydrolase
R04295 13 (S)-4-Amino-5-oxopentanoate:NADP+
5-oxidoreductase(phosphorylationg)
R04336 13
R04364 13 Acetyl-CoA:L-2,3,4,5-tetrahydrodipicolinate N2-acetyltransferase
R04365 13
Succinyl-CoA:2,3,4,5-tetrahydropyridine-2,6-dicarboxylateN-succinyltransferase
R04371 13 Homoisocitrate hydro-lyase
R04875 13
R05083 13
R05280 13
R05332 13 Acetyl-CoA:D-glucosamine-1-phosphate N-acetyltransferase
R05373 13 Methylmalonyl-CoA carboxy-lyase
R05508 13
R05576 13 (S)-3-Hydroxybutanoyl-CoA:NADP+ oxidoreductase
R05646 13
R05698 13 Mannitol:oxygen oxidoreductase (cyclizing)
R05767 13 trehalose 6-phosphate:phosphate b-D-glucosyltransferase
R05778 13 4-hydroxyphenylpyruvate:oxygen oxidoreductase (decarboxylating)
R06154 13 methylamine:oxygen oxidoreductase (deaminating)
(copper-containing)
R06614 13
R06632 13
R06974 13 glycinamide ribonucleotide transformylase
R06979 13 Ectoine hydro-lyase
R06987 13 Acetyl-CoA:formate C-acetyltransferase
R06990 13 2-Oxo-2,5-dihydrofuran-5-acetate delta3-delat2-isomerase
R07135 13 mannitol:NAD+ 1-oxidoreductase
R07221 13 6-hydroxynicotinate:O2 oxidoreductase
R07264 13 2-alpha-D-glucosyl-D-glucose:phosphate beta-D-glucosyltransferase
R07265 13 alpha,alpha-trehalose:phosphate alpha-D-glucosyltransferase
R07279 13 ATP:myo-inositol 1-phosphotransferase
R07346 13 D-glucitol:NADP+ oxidoreductase
R00010 14 alpha,alpha-Trehalose glucohydrolase
R00015 14 Sucrose:sucrose 1F-beta-D-fructosyltransferase
R00026 14 beta-D-Glucoside glucohydrolase
R00028 14 alpha-D-Glucoside glucohydrolase
R00031 14 1,2-Benzenediol:oxygen oxidoreductase
R00158 14 ATP:nucleoside-phosphate phosphotransferase
R00269 14 2-Oxoglutaramate amidohydrolase
R00306 14 1,4-beta-D-Glucan glucohydrolase
R00565 14 L-Arginine:glycine amidinotransferase
R00602 14 Hydorogen-peroxide:hydrogen-peroxide oxidoreductase
R00606 14 Methylamine:(acceptor) oxidoreductase (deaminating)
R00608 14 Methanol:oxygen oxidereductase
R00665 14 L-Citrulline N5-carbamoyldihydrolase
R00666 14 N5-(L-1-carboxyethyl)-L-ornithine:NADP+
oxidoreductase(L-ornithine-dorming)
R00668 14 L-Ornithine(L-lysine):2-oxoglutarate omega-aminotransferase
R00670 14 L-Ornithine carboxy-lyase
R00671 14 L-Ornithine ammonia-lyase(cyclizing)
R00689 14 L-Phenylalanine:oxygen oxidoreductase (deaminating)
R00690 14 L-Phenylalanine:oxygen 2-oxidoreductase (decarboxylating)
R00693 14 Acetyl-CoA:L-phenylalanine N-acetyltransferase
R00697 14 L-Phenylalanine ammonia-lyase
R00698 14 Donor:hydrogen-peroxide oxidoreductase
R00699 14 L-Phenylalanine carboxy-lyase
R00728 14 L-Tyrosine phenol-lyase (deaminating)
R00729 14 L-Tyrosine:oxygen oxidoreductase (deaminating)
R00730 14 L-Tyrosine,NADPH:oxygen oxidoreductase (N-hydroxylating)
R00731 14 L-Tyrosine:oxygen oxidoreductase
R00736 14 L-Tyrosine carboxy-lyase
R00737 14 L-Tyrosine ammonia-lyase
R00739 14 L-Tyrosine 2,3-aminomutase
R00801 14 alpha-D-Glucoside glucohydrolase
R00802 14 alpha-D-Glucoside glucohydrolase
R00810 14 Sucrose glucosylmutase
R00963 14 Uridine 5'-monophosphate phosphohydrolase
R00964 14 ATP:uridine 5'-phosphotransferase
R00965 14 Orotidine-5'-phosphate carboxy-lyase
R01080 14 Uridine ribohydrolase
R01092 14 ATP:D-galactose 1-phosphotransferase
R01094 14 D-Galactose:NAD+ 1-oxidoreductase
R01096 14 D-Galactose:NADP+ 1-oxidoreductase
R01098 14 D-Galactose:oxygen 6-oxidoreductase
R01099 14 D-Galactose:oxygen 6-oxidoreductase
R01100 14 Lactose galactohydrolase
R01104 14 Galactosylglycerol galactohydrolase
R01123 14 Isopentenyl-diphosphate delta3-delta2-isomerase
R01144 14 Oxaloacetate-4-methyl-ester oxaloacetohydrolase
R01182 14 ATP:myo-inositol 1-phosphotransferase
R01183 14 myo-Inositol:NAD+ 2-oxidoreductase
R01184 14 myo-Inositol:oxygen oxidoreductase
R01193 14 sn-Glycero-3-phospho-1-inositol glycerophosphohydrolase
R01194 14 1-alpha-D-Galactosyl-myo-inositol galactohydrolase
R01200 14 N-Acetyl-D-glucosamine amidohydrolase
R01202 14 N-Acetyl-D-glucosamine:NAD+ 1-oxidoreductase
R01203 14 N-Acyl-D-hexosamine:oxygen 1-oxidoreductase
R01207 14 N-Acyl-D-glucosamine 2-epimerase
R01252 14 L-Proline,2-oxoglutarate:oxygen oxidoreductase (4-hydroxylating)
R01255 14 L-Proline racemase
R01266 14 1-beta-Aspartyl-N-acetyl-D-glucosaminylamine L-asparaginohydrolase
R01329 14 Epimelibiose galactohydrolase
R01353 14 ATP:acetate phosphotransferase
R01398 14 Carbamoyl-phosphate:L-ornithine carbamoyltransferase
R01437 14 L-Valine carboxy-lyase
R01441 14 ATP:cellobiose 6-phosphotransferase
R01442 14 Cellobiose:oxygen 1-oxidoreductase
R01445 14 Cellobiose 2-epimerase
R01519 14 D-Glucono-1,5-lactone lactonohydrolase
R01540 14 D-Altronate hydro-lyase
R01555 14 Maltose:orthophosphate 1-beta-D-glucosyltransferase
R01556 14 Acetyl-CoA:maltose O-acetyltransferase
R01557 14 Maltose alpha-D-glucosylmutase
R01579 14 D-Glutamine amidohydrolase
R01584 14 N-methyl-L-alanine:NADP+ oxidoreductase (demethylating,
deaminating)
R01585 14 L-Glutamate:methylamine ligase (ADP-forming)
R01586 14 Methylamine:L-glutamate N-methyltransferase
R01587 14 N-Methyl-2-oxoglutaramate methylamidohydrolase
R01589 14 Methylguanidine amidinohydrolase
R01688 14 ATP:butyrate 1-phosphotransferase
R01689 14 butanoate:NAD+ delta2-oxidoreductase
R01694 14 L-Sorbose:NADP+ 5-oxidoreductase
R01695 14 L-Sorbose:oxygen 5-oxidoreductase
R01714 14 5-O-(1-Carboxyvinyl)-3-phosphoshikimate phosphate-lyase
R01879 14 2-Deoxyuridine,2-oxoglutarate:oxygen
oxidoreductase(2'-hydroxylating)
R01934 14 (1R,2S)-1-hydroxybutane-1,2,4-tricarboxylate:NAD+
oxidoreductase(decarboxylating)
R01937 14
R02047 14 3-Hydroxy-2-methylpropanoate:NAD+ oxidoreductase
R02048 14 (R)-3-Amino-2-methylpropanoate:2-oxoglutarate aminotransferase
R02050 14 (R)-3-Amino-2-methylpropanoate:pyruvate aminotransferase
R02099 14 ATP:deoxyuridine 5'-phosphotransferase
R02102 14
R02272 14 (S)-4-Amino-5-oxopentanoate 4,5-aminomutase
R02282 14 N2-Acetyl-L-ornithine:L-glutamate N-acetyltransferase
R02344 14 (S,S)-Butane-2,3-diol:NAD+ oxidoreductase
R02345 14 3-Hydroxybutan-2-one:D-ribose-5-phosphate aldehydetransferase
R02365 14 Cellobiose:quinone 1-oxidoreductase
R02438 14
R02472 14 (R)-Pantoate:NADP+ 2-oxidoreductase
R02486 14 2-Deoxyuridine,2-Oxoglutarate:oxygen
oxidoreductase(1'-hydroxylating)
R02536 14 Phenylacetaldehyde:NAD+ oxidoreductase
R02602 14 4-Oxalocrotonate carboxy-lyase
R02611 14 Phenylethylalcohol:NAD+ oxidoreductase
R02660 14 2-Methylpropanoyl-CoA:(acceptor) 2,3-oxidoreductase
R02706 14
R02727 14 alpha,alpha-Trehalose:orthophosphate beta-D-glucosyltransferase
R02755 14 meso-2,6-diaminoheptanedioate:NADP+ oxidoreductase (deaminating)
R02778 14 Trehalose-6-phosphate phosphohydrolase
R02926 14 Melibiitol galactohydrolase
R03092 14
R03165 14 Hydroxymethylbilane hydro-lyase(cyclizing)
R03166 14
R03177 14 4-Guanidinobutanal:NAD+ 1-oxidoreductase
R03198 14 (R)-4-dehydropantoate:NAD+ 4-oxidoreductase
R03204 14 2,5-Dihydroxypyridine:oxygen 5,6-oxidoreductase
R03246 14 1,2,3-Trihydroxybenzene:oxygen 1,2-oxidoreductase (decyclizing)
R03248 14 2,5-Diaminopentanoate:2-oxoglutarate aminotransferase
R03249 14
R03250 14
R03359 14 1-(4-Hydroxyphenyl)-2-(methylamino)ethanol hydro-lyase
R03443 14 N-Acetyl-L-glutamate-5-semialdehyde:NADP+
5-oxidoreductase(phosphrylating)
R03509 14 N-(5-Phospho-beta-D-ribosyl)anthranilate ketol-isomerase
R03887 14
R03903 14 Acetyl-CoA:D-amino-acid N-acetyltransferase
R03968 14 2-Isopropylmalate hydro-lyase
R04000 14 (E)-Glutaconate CoA-transferase
R04048 14
R04223 14
R04424 14 2-Hydroxybutane-1,2,3-tricarboxylate hydro-lyase
R04435 14 N-Acetylneuraminate 9-phosphate
pyruvate-lyase(pyruvate-phosphorylating)
R04463 14 5'-Phosphoribosylformylglycinamide:L-glutamine
amido-ligase(ADP-forming)
R04467 14
R04475 14
N-Succinyl-L-2,6-diaminoheptanedioate:2-ocoglytarateamino-transferase
R04482 14 4-Carboxy-2-oxo-3-hexenedioate
delta2,delta4-2-oxo,delta3-isomerase
R04748 14 (S)-Hydroxyhexanoyl-CoA:NAD+ oxidoreductase
R04862 14 (1R,2S)-1-hydroxybutane-1,2,4-tricarboxylate:NAD+
oxidoreductase(decarboxylating)
R05076 14
R05085 14 O-Phospho-4-hydroxy-L-threonine:2-oxoglutarate aminotransferase
R05450 14
R05513 14
R05647 14
R05862 14 sarcosine:oxygen oxidoreductase (deaminating)
R06626 14
R07132 14 D-galactose:NADP+ 1-oxidoreductase
R07145 14 L-iditol:NAD+ 2-oxidoreductase
R07148 14 D-threo-aldose:NAD+ 1-oxidoreductase
R07214 14 1-aminocyclopropane-1-carboxylate oxygenase (ethylene-forming)
R07343 14 myo-inositol-phosphate phosphohydrolase
R00018 15 Putrescine:putrescine 4-aminobutyltransferase (ammonia-forming)
R00045 15 1,2-Benzenediol:oxygen oxidoreductase
R00155 15 UDP diphosphohydrolase
R00156 15 ATP:nucleoside-diphosphate phosphatransferase
R00414 15 UDP-N-acetyl-D-glucosamine 2-epimerase
R00451 15 meso-2,6-Diaminoheptanedioate carboxy-lyase
R00551 15 L-Arginine amidinohydrolase
R00552 15 L-Arginine iminohydrolase
R00554 15 ATP:L-arginine N-phosphotransferase
R00556 15
R00557 15 L-Arginine,NADPH:oxygen oxidoreductase (nitric-oxide-forming)
R00558 15 L-Arginine,NADPH:oxygen oxidoreductase (nitric-oxide-forming)
R00559 15 L-Arginine:oxygen 2-oxidoreductase (decarboxylating)
R00562 15 N2-(D-1-carboxyethyl)-L-arginine:NADP+ oxidoreductase
R00563 15 D-nopaline:NADP+ oxidoreductase (L-arginine-forming)
R00566 15 L-Arginine carboxy-lyase
R00567 15 L-Arginine racemase
R00610 15 Sarcosine:oxygen oxidoreductase (demethylating)
R00659 15 UTP:pyruvate O2-phosphotransferase
R00669 15 N2-Acetyl-L-ornithine amidohydrolase
R00769 15 UTP:D-fructose-6-phosphate 1-phosphotransferase
R00815 15 phenol,NADPH:oxogen oxidoreductase (2-hydroxylating)
R00832 15 succinyl-CoA:L-arginine N2-succinyltransferase
R00836 15 UDPglucose:D-glucose-6-phosphate 1-alpha-D-glucosyltransferase
R00871 15 D-Fructose:NADP+ 5-oxidoreductase
R00921 15 acetyl-CoA:phosphate acetyltransferase
R01086 15 N-(L-Argininosuccinate) arginie-lyase
R01151 15 Putrescine:oxygen oxidoreductase (deaminating)
R01154 15 Acetyl-CoA:alkane-alpha,omega-diamine N-acetyltransferase
R01155 15 putrescine:2-oxoglutarate aminotransferase
R01156 15 N-Acetylputrescine acetylhydrolase
R01204 15 Acetyl-CoA:D-glucosamine N-acetyltransferase
R01238 15 4-Hydroxybenzoate carboxy-lyase
R01241 15
R01246 15 L-proline:NAD+ 2-oxidoreductase
R01308 15
R01399 15 Carbamoyl-phosphate:putrescine carbamoyltransferase
R01410 15
R01426 15
R01564 15 N,N-Dimethylglycine:oxygen oxidoreductase (demethylating)
R01650 15
R01658 15
Dimethylallyl-diphosphate:isopentenyl-diphosphatedimethylallyltranstransferase
R01659 15
Dimethylallyl-diphosphate:isopentenyl-diphosphatedimethylallylcistransferase
R01678 15 Lactose galactohydrolase
R01679 15 Lactose 6-phosphate galactohydrolase
R01804 15 N-Acetylneuraminate pyruvate-lyase (pyruvate-phosphorylating)
R01805 15 N-Acetylneuraminate 9-phosphate phosphohydrolase
R01811 15 N-Acetylneuraminate pyruvate-lyase
R01847 15 UTP:Sedoheptulose 7-phosphate 1-phosphotransferase
R01932 15
R01933 15 2-Oxoadipate:lipoamde 2-oxidoreductase(decarboxylating
andacceptor-succinylating)
R01936 15
R01939 15 L-2-Aminoadipate:2-oxoglutarate aminotransferase
R01961 15 ATP:D-glucosamine phosphotransferase
R01962 15
R01989 15 L-Arginine:glycine amidinotransferase
R02075 15 3,4-Dihydroxy-L-phenylalanine:oxygen
4,5-oxidoreductase(recyclizing)
R02076 15 3,4-Dihydroxy-L-phenylalanine:oxygen
2,3-oxidoreductase(recyclizing)
R02077 15 3,4-Dihydroxy-L-phenylalanine:2-oxoglutarate aminotransferase
R02078 15 L-Tyrosine,L-dopa:oxygen oxidoreductase
R02079 15 3,4-Dihydroxy-L-phenylalanine ammonia-lyase
R02080 15 3-Hydroxy-L-tyrosine carboxy-lyase
R02098 15 ATP:dTMP phosphotransferase
R02252 15 Phenylpropanoate:NAD+ delta2-oxidoreductase
R02253 15 trans-cinnamate,NADPH:oxygen oxidoreductase (4-hydroxylating)
R02254 15 trans-Cinnamate,NADPH:oxygen oxidoreductase (2-hydroxylating)
R02283 15 N2-Acetyl-L-ornithine:2-oxoglutarate aminotransferase
R02411 15
1-alpha-D-Galactosyl-myo-inositol:sucrose6-alpha-D-galactosyltransferase
R02437 15 L-Rhamnose ketol-isomerase
R02471 15
R02540 15 2-Phenylacetamide amidohydrolase
R02613 15 Phenethylamine:oxygen oxidoreductase
(deaminating)(copper-containing)
R02676 15 4-Hydroxymandelonitrile hydroxybenzaldehyde-lyase
R02705 15 ATP:N-acyl-D-mannosamine 6-phosphotransferase
R02707 15
R02733 15 N6-Acetyl-LL-2,6-diaminoheptanedioate amidohydrolase
R02734 15 N-Succinyl-LL-2,6-diaminoheptanedioate amidohydrolase
R02735 15 LL-2,6-Diaminoheptanedioate 2-epimerase
R02781 15 L-Glutamine:2,4,6/3,5-pentahydroxycyclohexanone aminotransferase
R02782 15 2,4,6/3,5-Pentahydroxycyclohexanone hydro-lyase
R02894 15 D-Proline:oxygen oxidoreductase (deaminating)
R02895 15
R02950 15 4-Coumarate:oxygen oxidoreductase
R02952 15
R03033 15 D-Galactonate hydro-lyase
R03034 15 D-Galactono-1,4-lactone hydroxyacylhydrolase
R03178 15 2-oxo-5-Guanidinopentanoate carboxy-lyase
R03197 15 Uroporphyrinogen-III carboxy-lyase
R03238 15 UTP:D-Tagatose 6-phosphate 1-phosphotransferase
R03247 15 Gallate carboxy-lyase
R03296 15 trans-4-Hydroxy-L-proline 2-epimerase
R03352 15 3-Hydroxy-2-methylpropanoyl-CoA hydrolase
R03384 15 ATP:1-amino-1-deoxy-scyllo-inositol 4-phosphotransferase
R03421 15 N4-(beta-N-Acetyl-D-glucosaminyl)-L-asparagine amidohydrolase
R03508 15
1-(2-Carboxyphenylamino)-1-deoxy-D-ribulose-5-phosphatecarboxy-lyase(cyclizing)
R03540 15
R03541 15 Prenyl-diphosphate pyrophosphohydrolase
R03616 15 Galactosylglycerol galactohydrolase
R03937 15
R04001 15 3-Isopropylmalate hydro-lyase
R04008 15
R04208 15 2-(Formamido)-N1-(5-phosphoribosyl)acetamidine
cyclo-ligase(ADP-forming)
R04224 15 (S)-3-Hydroxyisobutyryl-CoA hydro-lyase
R04425 15 (2S,3R)-3-Hydroxybutane-1,2,3-tricarboxylate hydro-lyase
R04460 15 L-tyrosine,NADPH:oxygen oxidoreductase (N-hydroxylating)
R04749 15 (S)-Hydroxyhexanoyl-CoA hydro-lyase
R04781 15 4-Carboxy-4-hydroxy-2-oxoadipate hydro-lyase
R04972 15 Uroporphyrinogen I carboxy-lyase
R05086 15 O-Phospho-4-hydroxy-L-threonine phospho-lyase (adding water)
R05250 15
R05326 15
beta-D-Galactopyranosyl-(13)-N-acetyl-D-hexosamine:phosphategalactosyltransferase
R05444 15
R05465 15
R05487 15
R05659 15
R05681 15 NAD-dependent threonine 4-phosphate dehydrogenase
R05781 15 cyclic-imide amidohydrolase (decyclicizing)
R06744 15
R06757 15
R06783 15 trans-Cinnamate,NADH:oxygen oxidoreductase (2,3-hydroxylating)
R07189 15 trans-cinnamate,NADPH:oxygen oxidoreductase (2-hydroxylating)
R07219 15 dimethyallyl diphosphate:NADP+ oxidoreductase
R07245 15 carbamoyl-phosphate:N2-acetyl-L-ornithine carbamoyltransferase
R07301 15 (S)-N-acetylphenylethylamine:H2O hydrolase
R07307 15 dCTP aminohydrolase (dUMP-forming)
R07414 15 glutamate putrescine ligase
R00039 16 Raffinose:raffinose alpha-D-galactosyltransferase
R00053 16 Tannin acylhydrolase
R00111 16 N-(omega)-Hydroxyarginine,NADPH:oxygen
oxidoreductase(nitric-oxide-forming)
R00159 16 UTP diphosphohydrolase
R00286 16 UDPglucose:NAD+ oxidoreductase
R00287 16 UDPglucose pyrophosphohydrolase
R00289 16 UTP:alpha-D-glucose-1-phosphate uridylyltransferase
R00291 16 UDPglucose 4-epimerase
R00293 16 UDPglucose 4,6-hydro-lyase
R00415 16 UTP:N-acetyl-alpha-D-glucosamine-1-phosphate uridylyltransferase
R00416 16 UTP:N-acetyl-alpha-D-glucosamine-1-phosphate uridylyltransferase
R00418 16 UDP-N-acetyl-D-glucosamine 4-epimerase
R00420 16 UDP-N-acetyl-D-glucosamine 2-epimerase
R00421 16 UDP-N-acetyl-D-glucosamine:NAD+ 6-oxidoreductase
R00422 16
R00423 16
R00445 16 L-lysine:NAD+ oxidoreductase (deaminating, cyclizing)
R00446 16 L-Lysine:NAD+ 6-oxidoreductase (deaminating)
R00447 16 L-Lysine:oxygen oxidoreductase(deaminating)
R00448 16 L-lysine,NADPH:oxygen oxidoreductase (6-hydroxylating)
R00449 16 L-Lysine:oxygen 2-oxidoreductase (decarboxylating)
R00452 16 N2-(D-1-carboxylethyl)-L-lysine:NADP+
oxidoreductase(L-lysine-forming)
R00453 16 L-Lysine:pyruvate aminotransferase
R00454 16
R00457 16 L-Lysine:2-oxoglutarate 6-aminotransferase
R00459 16
R00460 16 L-Lysine racemase
R00461 16 L-Lysine 2,3-aminomutase
R00462 16 L-Lysine carboxy-lyase
R00463 16 L-Lysine-1,6-lactam lactamhydrolase
R00502 16 UTP:alpha-D-hexose-1-phosphate uridylyltransferase
R00571 16 UTP:ammonia ligase(ADP-forming)
R00573 16 UTP:ammonia ligase(ADP-forming)
R00612 16 N6-Methyl-L-lysine:oxygen oxidoreductase (demethylating)
R00660 16
Phosphoenolpyruvate:UDP-N-acetyl-D-glucosamine1-carboxyvinyl-transferase
R00662 16 Uridine triphosphate pyrophosphohydrolase
R00715 16 N6-(L-1,3-Dicarboxypropyl)-L-lysine:NAD+
oxidoreductase(L-lysine-forming)
R00766 16 UDPglucose:D-fructose-6-phosphate 2-alpha-D-glucosyltransferase
R00806 16 UDPglucose:D-fructose 2-alpha-D-glucosyltransferase
R00955 16 UDPglucose:alpha-D-galactose-1-phosphate uridylyltransferase
R00967 16 UTP:uridine 5'-phosphotransferase
R01103 16 Raffinose galactohydrolase
R01152 16 N-Carbamoylputrescine amidohydrolase
R01157 16 Agmatine amidinohydrolase
R01240 16 UDPglucose:phenol beta-D-glucosyltransferase
R01304 16 UDPglucose:4-hydroxybenzoate 4-O-beta-D-glucosyltransferase
R01380 16 UTP:1-phospho-alpha-D-glucuronate uridylyltransferase
R01381 16 UTP:1-phospho-alpha-D-glucuronate uridylyltransferase
R01396 16 Carbamoyl-phosphate:L-lysine carbamoyltransferase
R01416 16 Agmatine iminohydrolase
R01417 16 ATP:agmatine N4-phosphotransferase
R01418 16
R01425 16 Benzoylagmatine amidohydrolase
R01544 16 2-amino-2-deoxy-D-gluconate ammonia-lyase
R01620 16 Acetyl-phosphate:L-lysine N6-acetyltransferase
R01668 16 dCTP nucleotidohydrolase
R01722 16 UDPglucose:nicotinate N-glucosyltransferase
R01806 16 Acetyl-CoA:N-acetylneuraminate 4-O-acetyltransferase
R01807 16 Acetyl-CoA:N-acetylneuraminate 7-O-acetyltransferase
R01808 16 Acetyl-CoA:N-acetylneuraminate 9-O-acetyltransferase
R01810 16 N-Acyl-O-acetylneuraminate O-acetylesterase
R01887 16 gamma-Amino-gamma-cyanobutanoate aminohydrolase
R02003 16 Geranyl-diphosphate:isopentenyl-diphosphate
geranyltrans-transferase
R02004 16
R02006 16 Geranyl-diphosphate pyrophosphate-lyase
(cyclizing,sabinene-hydrate-forming)
R02007 16 (+)-Bornyl-diphosphate lyase (decyclizing)
R02009 16 geranyldiphosphate diphosphate lyase (myrcene forming)
R02010 16
R02011 16
R02012 16 geranyldiphosphate diphosphate lyase (pinene forming)
R02013 16 geranyldiphosphate diphosphate lyase (limonene forming)
R02256 16 UDPglucose:trans-cinnamate beta-D-glucosyltransferase
R02325 16 dCTP aminohydrolase
R02326 16 ATP:nucleoside-diphosphate phosphatransferase
R02327 16 dCTP:uridine 5'-phosphotransferase
R02331 16 ATP:nucleoside-diphosphate phosphatransferase
R02340 16 (1S,2R)-1-C-(indol-3-yl)glycerol
3-phosphateD-glyceraldehyde-3-phosphate-lyase
R02388 16 UDPglucose:arylamine N-D-glucosyltransferase
R02410 16 Raffinose fructohydrolase
R02458 16 D-Arginine amidinohydrolase
R02549 16 4-aminobutanal:NAD+ 1-oxidoreductase
R02722 16 L-Serine hydro-lyase (adding indoleglycerol-phosphate)
R02737 16 UDPglucose:D-glucose-6-phosphate 1-alpha-D-glucosyltransferase
R02923 16 D-Arginine:oxygen oxidoreductase (deaminating)
R02951 16 UDPglucose:trans-4-hydroxycinnamate 4-O-beta-D-glucosyltransferase
R03014 16 ATP:L-rhamnulose 1-phosphotransferase
R03028 16 Glutaconyl-1-CoA carboxy-lyase
R03094 16 UDPglucose:indole-3-acetate beta-D-glucosyltransferase
R03095 16 Indoleacetate:L-lysine ligase (ADP-forming)
R03180 16 4-Guanidinobutanamide amidohydrolase
R03220 16 Coproporphyrinogen:oxygen oxidoreductase(decarboxylating)
R03297 16 UDPglucose:gallate beta-D-glucosyltransferase
R03317 16 UDP-N-acetyl-D-mannosamine:NAD+ 1-oxidoreductase
R03365 16 3,4-Dihydroxy-trans-cinnamate:oxygen
3,4-oxidoreductase(decyclizing)
R03367 16
R03373 16 4-Hydroxyphenyllactate:NAD+ oxidoreductase
R03387 16 ATP:2-dehydro-3-deoxy-galactonokinase
R03418 16 1-alpha-D-Galactosyl-myo-inositol:raffinose galactosyltransferase
R03472 16
R03477 16
L-Arginine:1-amino-1-deoxy-scyllo-inositol-4-phosphateamindinotransferase
R03542 16 alpha-Aminopropiononitrile aminohydrolase
R03549 16 Gallate:oxygen 3,4-oxidoreductase (decyclizing)
R03550 16 Gallate:oxygen 4,5-oxidoreductase (decyclizing)
R03551 16
R03709 16 3-(2-Hydroxyphenyl)propanoate:NAD+ oxidoreductase
R03710 16 UDPglucose:trans-2-hydroxycinnamate O-beta-D-glucosyltransferase
R03884 16 (E)-Glutaconate CoA-transferase
R04025 16
N-Acetylputrescine:oxygenoxidoreductase(deaminating)(flavin-containing)
R04189 16 N2-succinyl-L-arginine iminohydrolase (decarboxylating)
R04209 16 1-(5-Phospho-D-ribosyl)-5-amino-4-imidazolecarboxylate
carboxy-lyase
R04221 16 cis-4-Hydroxy-D-proline:oxygen oxidoreductase (deaminating)
R04296 16 UDPglucose:(S)-4-hydroxymandelonitrile beta-D-glucosyltransferase
R04299 16
R04426 16 3-Isopropylmalate:NAD+ oxidoreductase
R04598 16 3,4-Dihydroxy-L-phenylalanine:oxygen
4,5-oxidoreductase(recyclizing)
R04600 16 3,4-Dihydroxy-L-phenylalanine:oxygen
2,3-oxidoreductase(recyclizing)
R05064 16 (S)-3-Hydroxyisobutyryl-CoA hydrolase
R05087 16
R05249 16 Resorcinol,NADPH:oxogen oxidoreductase (2-hydroxylating)
R05351 16
R05660 16
R05765 16 geranyldiphosphate diphosphate lyase (pinene forming)
R05766 16 geranyldiphosphate diphosphate lyase (pinene forming)
R05769 16 UDP-glucose:hydroquinone-O-b-D-glucosyltransferase
R05842 16 ethylene oxide hydrolase
R05884 16 isopentenyl-diphosphate:NAD(P)+ oxidoreductase
R06120 16 geranyldiphosphate diphosphate lyase [(+)-(R)-limonene-forming]
R06594 16
R06758 16
R06762 16
R06782 16 3-phenylpropanoate,NADH:oxygen oxidoreductase (2,3-hydroxylating)
R06785 16
R06985 16 trans-Hex-2-enoyl-CoA reductase
R07190 16 L-tyrosine,NADPH:oxygen oxidoreductase (N-hydroxylating)
R07404 16 5-amino-1-(5-phospho-D-ribosyl)imidazole:carbon-dioxide
ligase(ADP-forming)
R07406 16
R07408 16
R07415 16
R00049 17
1-O-Galloyl-beta-D-glucose:1-O-galloyl-beta-D-glucoseO-galloyltransferase
R00458 17 N6-Acyl-L-lysine amidohydrolase
R00501 17
R00503 17 UDPgalactose:D-glucose 4-beta-D-galactosyltransferase
R00504 17 UDPgalactose:UDP-N-acetyl-D-glucosamine
galactosephosphotransferase
R00505 17 UDP-D-galactopyranose furanomutase
R00515 17 CTP pyrophosphohydrolase
R00568 17 CTP aminohydrolase
R00569 17 CTP diphosphohydrolase
R00570 17 ATP:nucleoside-diphosphate phosphatransferase
R00572 17 CTP:pyruvate O2-phosphotransferase
R00574 17 CTP pyriphosphate-lyase (cyclizing)
R00673 17 L-Tryotophan indole-lyase (deaminating)
R00674 17 L-Serine hydro-lyase (adding indoleglycerol-phosphate)
R00675 17 L-Tryptophan:NAD+ oxidoreductase (deaminating)
R00677 17 L-Tryptophan:oxygen oxidoreductase (deaminating)
R00678 17 L-tryptophan:oxygen 2,3-oxidoreductase (decyclizing)
R00679 17 L-Tryptophan:oxygen 2-oxidoreductase(decarboxylating)
R00681 17 L-Tryptophan:oxygen 2'-oxidoreductase (side-chain-cleaving)
R00682 17 L-Tryptophanamide amidohydrolase
R00684 17 L-Tryptophan:2-oxoglutarate aminotransferase
R00685 17 L-Tryptophan decarboxy-lyase
R00702 17 Farnesyl-diphosphate:farnesyl-diphosphate farnesyltransferase
R00767 17 CTP:D-fructose-6-phosphate 1-phosphotransferase
R00809 17 UDPgalactose:sucrose 6F-alpha-D-galactosyltransferase
R00853 17 UDPgalactose:sn-glycerol-3-phosphate
2-alpha-D-galactosyltransferase
R00854 17 UDPgalactose:sn-glycerol-3-phosphate
1-alpha-D-galactosyltransferase
R00856 17 CTP:sn-glycerol-3-phosphate cytidylyltransferase
R00956 17 CTP:D-glucose-1-phosphate cytidylyltransferase
R01020 17
R01064 17
2-Dehydro-3-deoxy-D-galactonate-6-phosphateD-glyceraldehyde-3-phosphate-lyase
R01101 17 alpha-D-Glucoside glucohydrolase
R01117 17 CTP:N-acylneuraminate cytidylyltransferase
R01120 17
R01192 17 UDPgalactose:myo-inositol 1-alpha-D-galactosyltransferase
R01205 17 UDPgalactose:N-acetyl-D-glucosamine 4-beta-D-galactosyltransferase
R01376 17 L-Tryptophan:phenylpyruvate aminotransferase
R01384 17 UDP-D-glucuronate carboxy-lyase
R01385 17 UDPglucuronate 4-epimerase
R01386 17
R01387 17 UDPglucuronate 5'-epimerase
R01537 17
R01652 17
R01657 17 Dimethylallyl-diphosphate:L-tryptophan dimethylallyltransferase
R01663 17 dCMP aminohydrolase
R01664 17 2'-Deoxycytidine 5'-monophosphate phosphohydrolase
R01665 17 ATP:CMP phosphotransferase
R01667 17 dCDP nucleotidohydrolase
R01846 17 CTP:Sedoheptulose 7-phosphate 1-phosphotransferase
R02038 17 CTP:ethanolamine-phosphate cytidylyltransferase
R02061 17
trans,trans-Farnesyl-diphosphate:isopentenyl-diphosphatefarnesyltranstransferase
R02100 17 dUTP nucleotidohydrolase
R02204 17 L-Pipecolate:oxygen 1,6-oxidoreductase
R02273 17 5-Aminopentanamide amidohydrolase
R02280 17 1-Pyrroline-4-hydroxy-2-carboxylate aminohydrolase (decyclizing)
R02303 17 ATP:farnesyl-diphosphate phosphotransferase
R02305 17 2-trans,6-trans-farnesyldiphosphate diphosphate-lyase
(cyclizing,pentalenene-forming)
R02306 17 trans,trans-Farnesyl-diphosphate sesquiterpenoid-lyase
R02307 17 trans,trans-Farnesyl-diphosphate farnesyltransferase (bicyclizing)
R02310 17 trans,trans-Farnesyl-diphosphate sesquiterpenoid-lyase
R02311 17 2-trans,6-trans-Farnesyl-diphosphate diphosphate-lyase
(cyclizing,(+)-delta-cadinene-forming)
R02313 17 N6-(L-1,3-Dicarboxypropyl)-L-lysine:NAD+ oxidoreductase
R02317 17
R02330 17 dUTP nucleotidohydrolase
R02332 17 dUTP:uridine 5'-phosphotransferase
R02338 17 Indole:oxygen 2,3-oxidoreductase (decyclizing)
R02339 17
R02468 17 (-)-Limonene,NADPH:oxygen oxidoreductase (6-hydroxylating)
R02469 17 (-)-limonene,NADPH:oxygen oxidoreductase (3-hydroxylating)
R02470 17 (-)-Limonene,NADPH:oxygen oxidoreductase (7-hydroxylating)
R02852 17 D-2,6-Diaminohexanoic acid 5,6-aminomutase
R02921 17 CTP:D-ribitol-5-phosphate cytidylyltransferase
R03102 17 L-2-Aminoadipate-6-semialdehyde:NAD+ 6-oxidoreductase
R03168 17 Acetyl-CoA:N6-hydroxy-L-lysine 6-acetyltransferase
R03191 17 UDP-N-acetylmuramate:NADP+ oxidoreductase
R03222 17 Protoporphyrinogen-IX:oxygen oxidoreductase
R03237 17 CTP:D-Tagatose 6-phosphate 1-phosphotransferase
R03275 17 (3S)-3,6-Diaminohexanoate 5,6-aminomutase
R03351 17 CTP:3-deoxy-D-manno-octulosonate cytidylyltransferase
R03369 17
3-(2-hydroxyphenyl)propanoate,NADH2:oxygenoxidoreductase(3-hydroxylating)
R03471 17 ATP:4-amino-5-hydroxymethyl-2-methylpyrimidine
5-phosphotransferase
R03496 17 1-Guanidino-1-deoxy-scyllo-inositol-4-phosphate 4-phosphohydrolase
R03634 17
R03635 17 Stachyose fructohydrolase
R03879 17
R03971 17 (5-Glutamyl)-peptide:amino-acid 5-glutamyltransferase
R04029 17 N6-Acetyl-L-lysine:2-oxoglutarate aminotransferase
R04175 17
R04217 17 N2-succinyl-L-ornithine:2-oxoglutarate 5-aminotransferase
R04247 17 CTP:ethanolamine-phosphate cytidylyltransferase
R04280 17 3-O-Methylgallate:oxygen 4,5-oxidoreductase (decyclizing)
R04289 17
R04306 17
R04409 17
1-O-trans-Cinnamoyl-beta-D-glucopyranose:alcoholO-cinnamoyltransferase
R04410 17
1-O-trans-Cinnamoyl-beta-D-glucopyranose:alcoholO-cinnamoyltransferase
R04446 17
R04447 17
R04591 17 1-(5-Phosphoribosyl)-5-amino-4-carboxyimidazole:L-aspartate
ligase(ADP-forming)
R04686 17
R04736 17 L-2-Amino-hexano-6-lactam racemase
R04747 17 Hexanoyl-CoA:acetyl-CoA C-acyltransferase
R05050 17 N4-Acetylaminobutanal:NAD+ oxidoreductase
R05061 17
1-O-trans-Cinnamoyl-beta-D-glucopyranose:alcoholO-cinnamoyltransferase
R05066 17 3-Hydroxy-2-methylpropanoate:NAD+ oxidoreductase
R05317 17 L-Tryptophan:oxygen alpha,beta-oxidoreductase
R05555 17 Farnesyl diphosphate:Isopentenyl diphosphate farnesyl transferase
R05633 17 CTP: 2-C-Methyl-D-erythritol 4-phosphate cytidylyltransferase
R05661 17
R05728 17 4-hydroxyphenylacetaldehyde oxime, NADPH2:oxygen oxidoreductase
R05838 17 pyridoxine 5'-phosphate synthase
R06119 17 (R)-limonene,NADPH: oxygen oxidoreductase (6-hydroxylating)
R06223 17
R06398 17 (+)-limonene,NADH:oxygen oxidoreductase
R06523 17 trans,trans-farnesyl-diphosphate diphosphate-lyase
(cyclizing,vetispiradiene-forming)
R06740 17 diamine oxidase
R06759 17
R06784 17
R06788 17
R06894 17
R07403 17
R07405 17 5-carboxyamino-1-(5-phospho-D-ribosyl)imidazole carboxymutase
R07417 17
R00278 18 Pyridoxine 5-phosphate:oxygen oxidoreductase (deaminating)
R00510 18 Cytidine-5'-monophosphate phosphoribo(deoxyribo)hydrolase
R00511 18 Cytidine-5'-monophosphate phosphohydrolase
R00512 18 ATP:CMP phosphotransferase
R00514 18 CDP diphosphohydrolase
R00855 18 CDPglycerol phosphoglycerohydrolase
R00935 18 (S)-Methylmalonate semialdehyde:NAD+
oxidoreductase(CoA-propanoylating)
R01019 18
R01088 18 L-leucine:NAD+ oxidoreductase(deaminating)
R01090 18 L-Leucine:2-oxoglutarate aminotransferase
R01146 18
R01471 18 UTP:alpha-D-xylose-1-phosphate uridylyltransferase
R01473 18 UDP-L-arabinose 4-epimerase
R01474 18
R01651 18 4-Methyl-2-oxopentanoate:NAD+
oxidoreductase(CoA-mehtylpropanoylating)
R01666 18 ATP:deoxycitidine 5'-phosphotransferase
R01873 18 Quinate:pyrroloquinoline-quinone 5-oxidoreductase
R01911 18 pyridoxine-5'-phosphate phosphohydrolase
R01959 18 N-Formyl-L-kynurenine amidohydrolase
R01971 18 Indolelactate:NAD+ oxidoreductase
R01974 18 Indol-3-yl-pyruvate carboxy-lyase
R01987 18
R02063 18
R02064 18 Geranylgeranyl-diphosphate pyrophosphate-lyase (cyclizing)
R02065 18
Geranylgeranyl-diphosphate:geranylgeranyl-diphosphategeranylgeranyltransferase
R02068 18 ent-Copalyl-diphosphate lyase
R02173 18 Tryptamine:oxygen oxidoreductase(deaminating)(flavin-containing)
R02201 18 L-Pipecolate:NAD+ 2-oxidoreductase
R02274 18 5-Aminopentanoate:2-oxoglutarate aminotransferase
R02276 18 5-Acetamidopentanoate amidohydrolase
R02415 18 Shikimate:pyrroloquinoline-quinone 5-oxidoreductase
R02426 18 CDPglucose 4,6-hydro-lyase
R02485 18 Deoxycytidine aminohydrolase
R02563 18 CDPethanolamine:L-serine ethanolaminephosphotransferase
R02634 18
R02636 18 UDP-D-galacturonate carboxy-lyase
R02708 18 4-hydroxyphenylacetonitrile,NADPH:oxygen
oxidoreductase(2-hydroxylating)
R02709 18 UDPglucose:4-hydroxymandelonitrile glucosyltransferase
R02872 18 Presqualene diphosphate:farnesyl-diphosphate farnesyltransferase
R02874 18 Squalene,hydrogen-donor:oxygen oxidoreductase (2,3-epoxidizing)
R02875 18
R02876 18
R03096 18 Indole-3-acetamide amidohydrolase
R03114 18 (-)-trans-Carveol:NADP+ oxidoreductase
R03193 18 UDP-N-acetylmuramate:L-alanine ligase (ADP-forming)
R03261 18 (-)-trans-isopiperitenol:NAD+ oxidoreductase
R03349 18 L-erythro-3,5-diaminohexanoate:NAD+ oxidoreductase (deaminating)
R03381 18 3-Oxopropanoate:NAD+ oxidoreductase
(decarboxylating,CoA-acetylating)
R03741 18
R03869 18 (S)-Methylmalonate semialdehyde:NAD+ oxidoreductase
R03871 18 (S)-Methylmalonate semialdehyde:oxygen oxidoreductase
R03936 18 Formylkynurenine hydrolase
R03945 18 Perillyl-alcohol:NAD+ oxidoreductase
R04045 18
R04142 18
R04174 18 6-Acetamido-2-oxohexanoate amidohydrolase
R04187 18 L-Alanine:3-oxopropanoate aminotransferase
R04188 18 L-3-Amino-isobutanoate:2-oxoglutarate aminotransferase
R04215 18 CTP:N-acylneuraminate cytidylyltransferase
R04357 18 citrate:N6-acetyl-N6-hydroxy-L-lysine ligase (ADP-forming)
R04376 18
R04509 18 ATP:4-amino-2-methyl-5-phosphomethylpyrimidine phosphotransferase
R04531 18
UDPgalactose:beta-D-galactosyl-1,4-N-acetyl-D-glucosamine3-alpha-D-galactosyltransferase
R04532 18
CMP-N-acetylneuraminate:beta-D-galactosyl-1,4-N-acetyl-beta-D--glucosamine
alpha-2,6-N-acetylneuraminyltransferase
R04559 18
1-(5'-Phosphoribosyl)-5-amino-4-(N-succinocarboxamide)-imidazoleAMP-lyase
R04687 18 2,5-Diaminohexanoate:NAD+ oxidoreductase (deaminating)
R04745 18 (S)-Hydroxyoctanoyl-CoA:NAD+ oxidoreductase
R04998 18 beta-D-Glucosyl-2-coumarinate glucohydrolase
R05049 18 N-succinyl-L-glutamate 5-semialdehyde:NAD+ oxidoreductase
R05198 18
R05378 18 2-Deoxy-5-keto-D-gluconic acid 6-phosphate
Dihydroxyacetonephosphate-lyase
R05549 18
R05634 18 ATP: 4-(Cytidine
5'-diphospho)-2-C-methyl-D-erythritol2-phosphotransferase
R05784 18 limonene-1,2-epoxide hydrolase
R06048 18
R06117 18 (+)-trans-carveol: NAD+ oxidoreductase
R06298 18 (+)-Copalyl-diphosphate lyase (decyclizing)
R06305 18 Geranylgeranyl-diphosphate diphosphate-lyase (cyclizing,
taxadieneforming)
R06312 18
R06321 18
R06447 18
di-trans,poly-cis-Decaprenyl-diphosphate:isopentenyl-diphosphateundecaprenylcistransferase
R06741 18
R06789 18
R07322 18 squalene mutase (cyclizing)
R07323 18 squalene mutase (cyclizing)
R07353 18
6-(2-Amino-2-carboxyethyl)-7,8-dioxo-7,8-dihydroquinoline-2,4-dicarboxylate:oxygen
oxidoreductase (cyclizing)
R07419 18 4-(Glutamylamino)butanoate amidohydrolase
R07421 18
R00173 19 pyridoxal-5'-phosphate phosphohydrolase
R00411 19 N-succinyl-L-glutamate amidohydrolase
R00513 19 ATP:cytidine 5'-phosphotransferase
R00516 19 UTP:cytidine 5'-phosphotransferase
R00974 19 Cytosine aminohydrolase
R00983 19 2,3-Dihydroxyindole:oxygen 2,3-oxidoreductase (decyclizing)
R00987 19 L-Kynurenine hydrolase
R00988 19 N-Formylanthranilate amidohydrolase
R01089 19 Acetyl-CoA:L-leucine N-acetyltransferase
R01091 19 (2S)-alpha-Leucine 2,3-aminomutase
R01147 19 Pyridoxamine-5'-phosphate:2-oxoglutarate aminotransferase
R01580 19 Pyridoxamine-5'-phosphate:2-oxoglutarate aminotransferase
R01708 19 Pyridoxine:NADP+ 4-oxidoreductase
R01711 19 Pyridoxine:oxygen oxidoreductase (deaminating)
R01878 19 Cytidine aminohydrolase
R01909 19 ATP:pyridoxal 5'-phosphotransferase
R01910 19 Primary alcohol:(acceptor) oxidoreductase
R01912 19 UDPglucose:pyridoxine 5'-O-beta-D-glucosyltransferase
R01956 19 L-Kynurenine:2-oxoglutarate aminotransferase
R01957 19 L-Kynurenine:glyoxylote aminotransferase (cyclizing)
R01960 19 L-Kynurenine,NADPH:oxygen oxidoreductase (3-hydroxylating)
R01980 19 ATP:D-galacturonate 1-phosphotransferase
R02137 19 Cytidine ribohydrolase
R02296 19 Cytidine:orthophosphate alpha-D-ribosyltransferase
R02371 19 dCTP:cytidine 5'-phosphotransferase
R02372 19 dUTP:cytidine 5'-phosphotransferase
R02401 19 glutarate-semialdehyde:NAD+ oxidoreductase
R02678 19 Indole-3-acetaldehyde:NAD+ oxidoreductase
R02679 19 indole-3-ethanol:NAD+ oxidoreductase
R02681 19 indole-3-acetaldehyde:oxygen oxidoreductase
R02783 19 UDP-N-acetylmuramoyl-L-alanine:D-glutamate ligase(ADP-forming)
R02817 19 Serine-phosphoethanolamine ethanolaminephosphohydrolase
R03079 19
R03199 19 (S)-2,3-Epoxysqualene mutase (cyclizing, lanosterol-forming)
R03200 19 (S)-2,3-Epoxysqualene mutase (cyclizing, cycloartenol-forming)
R03201 19
R03391 19 CDP-4-dehydro-3,6-dideoxy-D-glucose:NAD+ 3-oxydoreductase
R03811 19
R04218 19 prephytoene
diphosphate:geranylgeranyl-diphosphategeranylgeranyltransferase
R04378 19
1-(5'-Phosphoribosyl)-5-amino-4-imidazolecarboxamide:pyrophosphatephosphoribosyltransferase
R04746 19 (S)-Hydroxyoctanoyl-CoA hydro-lyase
R04915 19 Quinoline-3,4-diol 2,4-dioxygenase (carbon monoxide-forming)
R04999 19
R05092 19 ent-Copalyl-diphosphate diphosphate-lyase
R05128 19
R05129 19
R05331 19 Isovaleryl-CoA:malonyl-CoA acyltransferase
R05637 19 2-Phospho-4-(cytidine
5'-diphospho)-2-C-methyl-D-erythritolCMP-lyase (cyclizing)
R05719 19 3-hydroxy-1H-quinolin-4-one 2,4-dioxygenase (CO-forming)
R05840 19
R06299 19 Copalyl-diphosphate diphosphate-lyase (cyclizing)
R06300 19 Copalyl-diphosphate diphosphate-lyase (cyclizing)
R06301 19 Copalyl-diphosphate diphosphate-lyase (cyclizing)
R06302 19 Copalyl-diphosphate diphosphate-lyase (cyclizing)
R06303 19 Copalyl-diphosphate diphosphate-lyase (cyclizing)
R06304 19 Copalyl-diphosphate diphosphate-lyase (cyclizing)
R06314 19
R06315 19
R06366 19 Aldehyde:NAD+ oxidoreductase
R06372 19 Carvone reductase
R06399 19 limonene-1,2-diol:(acceptor) 2-oxidoreductase
R06466 19
R06469 19
R06471 19
R06975 19
5-formaminoimidazole-4-carboxamide-1-beta-D-ribofuranosyl5'-monophosphate
synthetase
R07269 19
di-trans,poly-cis-decaprenyl-diphosphate:isopentenyl-diphosphateundecaprenylcistransferase
R07270 19 prephytoene
diphosphate:geranylgeranyl-diphosphategeranylgeranyltransferase
R07422 19
R00174 20 ATP:pyridoxal 5'-phosphotransferase
R00277 20 Pyridoxamine-5'-phosphate:oxygen oxidoreductase (deaminating)
R01127 20 IMP 1,2-hydrolase (decyclizing)
R01707 20 Pyridoxal:NAD+ 4-oxidoreductase
R01709 20 Pyridoxal:oxygen 4-oxidoreductase
R01710 20 Pyridoxamine:oxygen oxidoreductase (deaminating)
R01712 20 Pyridoxamine:pyruvate aminotransferase
R01713 20 Pyridoxamine:oxaloacetate aminotransferase
R02402 20 Glutarate:CoA ligase (ADP-forming)
R02494 20 pyridoxamine-5'-phosphate phosphohydrolase
R02668 20 3-Hydroxy-L-kynurenine hydrolase
R02785 20 UDP-N-acetylmuramoyl-L-alanyl-D-glutamate:L-lysine
ligase(ADP-forming)
R02786 20 UDP-N-acetylmuramoyl-L-alanyl-D-glutamate:L-lysine
ligase(ADP-forming)
R02788 20
UDP-N-acetylmuramoyl-L-alanyl-D-glutamate:meso-2,6-diaminoheptanedioate
ligase (ADP-forming)
R03445 20
R03689 20
R03690 20
R03765 20
R03776 20 trans-Oct-2-enoyl-CoA reductase
R03960 20 (3R)-beta-Leucine:NAD+ oxidoreductase(deaminating)
R04024 20 Acetyl-CoA:N-hydroxyarylamine O-acetyltransferase
R04171 20 3-Hydroxy-L-kynurenine:2-oxoglutarate aminotransferase
R04172 20
R04265 20
R04786 20
R05130 20
R05154 20 quinolin-4(1H)-one,NADH:oxygen oxidoreductase (3-oxygenating)
R05383 20 (hydroxyamino)benzene hydroxymutase
R05640 20 Lanosterol,NADPH:oxygen oxidoreductase (14-methyl cleaving)
R05839 20 pyridoxamine:2-oxoglutarate aminotransferase
R06291 20 ent-kaur-16-ene,NADPH:oxygen oxidoreductase (hydroxylating)
R06367 20 perillic acid:CoA ligase (ADP-forming)
R06381 20
R06400 20 (1S,4R)-1-hydroxy-2-oxolimonene, NADPH:oxygen oxidoreductase
R06501 20
R07423 20
R00074 21 2-Aminophenol:oxygen oxidoreductase
R01126 21 Inosine 5'-monophosphate phosphohydrolase
R01128 21 5'-Inosinate phosphoribohydrolase
R01130 21 IMP:NAD+ oxidoreductase
R01131 21 ATP:inosine 5'-phosphotransferase
R01132 21 IMP:pyrophosphate phosphoribosyltransferase
R02493 21 ATP:pyridoxal 5'-phosphotransferase
R02665 21 3-Hydroxyanthranilate:oxygen 3,4-oxidoreductase (decyclizing)
R02666 21 3-Hydroxyanthranilate:oxygen oxidoreductase
R02669 21
R02670 21 Hydorogen-peroxide:hydrogen-peroxide oxidoreductase
R02992 21 4-Pyridoxolactone lactonohydrolase
R02993 21
R03439 21 kynurenate:oxygen oxidoreductase (hydroxylating)
R03778 21 Octanoyl-CoA:acetyl-CoA C-acyltransferase
R03954 21
R04266 21 CDP-3,6-dideoxy-D-glucose 2-epimerase
R04572 21
UDP-N-acetylmuramoyl-L-alanyl-D-glutamyl-L-lysine:alanyl-D-alanineligase
(ADP-forming)
R04573 21
UDP-N-acetylmuramoyl-L-alanyl-D-glutamyl-L-lysine:alanyl-D-alanineligase
(ADP-forming)
R04617 21
UDP-N-acetylmuramoyl-L-alanyl-D-glutamyl-meso-2,6-diaminoheptanedioate:D-alanyl-D-alanine
ligase(ADP-forming)
R04668 21
R04669 21
R04787 21
R04804 21 delta8,24-Cholestadien-3beta-ol delta7-delta8-isomerase
R04907 21
3-Hydroxykynurenamine:oxygenoxidoreductase(deaminating)(flavin-containing)
R05067 21
R05405 21
R05639 21 4,4-dimethyl-5a-cholesta-8,24-dien-3b-ol:NADP+ D14-oxidoreductase
R05729 21 alkene,NADH:oxygen oxidoreductase
R05730 21 alkene,NADH:oxygen oxidoreductase
R06292 21 ent-Kaur-16-ene,NADPH:oxygen oxidoreductase (hydroxylating)
R06369 21 2-hydroxy-4-isopropenylcyclohexane-1-carboxyl-CoA hydro-lyase
R07194 21 alkene,NADH:oxygen oxidoreductase
R07426 21
R00055 22 Nucleoside:oxygen 5'-oxidoreductase
R01769 22 Hypoxanthine:oxygen oxidoreductase
R01770 22 Inosine ribohydrolase
R01863 22 inosine:orthophosphate ribosyltransferase
R02142 22 XMP:pyrophosphate phosphoribosyltransferase
R02719 22 Xanthosine 5'-phosphate phosphohydrolase
R03251 22 7,8-dihydro-7,8-dihydroxykynurenate:NAD+ oxidoreductase
R04329 22
R04611 22
R04671 22 4alpha-Methylcholesta-8-en-3beta-ol delta7-delta8-isomerase
R04743 22 (S)-Hydroxydecanoyl-CoA:NAD+ oxidoreductase
R04798 22
R05703 22 lanosterol D24-reductase
R06293 22 ent-Kaur-16-ene,NADPH:oxygen oxidoreductase (hydroxylating)
R01768 23 Xanthine:NAD+ oxidoreductase
R02103 23 xanthine:NAD+ oxidoreductase
R02107 23 Xanthine:oxygen oxidoreductase
R02141 23
R02143 23 Xanthosine ribohydrolase
R02145 23 Guanosine aminohydrolase
R02297 23 Xanthosine:orthophosphate ribosyltransferase
R03252 23 7,8-Dihydroxykynurenate:oxygen 8,8a-oxidoreductase (decyclizing)
R03253 23 7,8-Dihydroxykynurenate:oxygen 8,8a-oxidoreductase (decyclizing)
R03310 23 5alpha-cholest-7-en-3beta-ol, NADH:oxygen 5-oxidoreductase
R03353 23 5alpha-Cholest-7-en-3beta-ol delta7-delta8-isomerase
R04328 23
R04744 23 (S)-Hydroxydecanoyl-CoA hydro-lyase
R05822 23
R06294 23 ent-Kaur-16-en-19-oate,NADPH:oxygen oxidoreductase (hydroxylating)
R06960 23
R01228 24 ATP:inosine 5'-phosphotransferase
R01451 24 Cholesterol:NAD+ delta7-oxidoreductase
R01677 24 Guanosine ribohydrolase
R02106 24 Urate:oxygen oxidoreductase
R02147 24 guanosine:orthophosphate ribosyltransferase
R02646 24 Urate-3-ribonucleoside:orthophosphate D-ribosyltransferase
R03311 24
R04753 24 trans-Dec-2-enoyl-CoA reductase
R04857 24
R04910 24
R06295 24 ent-Kaur-16-en-19-oate,NADPH:oxygen oxidoreductase (hydroxylating)
R06296 24 ent-Kaur-16-en-19-oate,NADPH:oxygen oxidoreductase (hydroxylating)
R06961 24
R00332 25 ATP:(d)GMP phosphotransferase
R01134 25 NADH:guanosine-5'-phosphate oxidoreductase(deaminating)
R01227 25 Guanosine 5'-monophosphate phosphohydrolase
R01229 25 GMP:pyrophosphate phosphoribosyltransferase
R01452 25
R01453 25
R01454 25 Cholesterol:oxygen oxidoreductase (side-chain-cleaving)
R01459 25 Cholesterol:oxygen oxidoreductase
R01460 25 Cholesteryl-beta-D-glucoside glucohydrolase
R01463 25 Cholesterol,NADPH:oxygen oxidoreductase (7alpha-hydroxylating)
R01676 25 Guanine aminohydrolase
R01969 25 Deoxyguanosine:orthophosphate ribosyltransferase
R02723 25
R04732 25
R04742 25 Decanoyl-CoA:acetyl-CoA C-acyltransferase
R04918 25
R06063 25
R06064 25
R06297 25 ent-Kaur-16-en-19-oate,NADPH:oxygen oxidoreductase (hydroxylating)
R06601 25 5-Hydroxyisourate amidohydrolase
R06962 25
R07207 25 cholesterol,NADPH:oxygen oxidoreductase (24-hydroxylating)
R00328 26 GDP phosphohydrolase
R00330 26 ATP:nucleoside-diphosphate phosphatransferase
R00336 26 Guanosine-3',5'-bis(diphosphate) 3'-pyrophosphohydrolase
R00337 26 GDPglucose glucohydrolase
R00430 26 GTP:pyruvate O2-phosphotransferase
R00431 26 GTP:oxaloacetate carboxy-lyase (transphosphorylating)
R00432 26 Succinate:CoA ligase (GDP-forming)
R00883 26 GDP:D-mannose-1-phosphate guanylyltransferase
R01517 26 GTP:3-phospho-D-glycerate 1-phosphotransferase
R01967 26 ATP:deoxyguanosine 5'-phosphotransferase
R01968 26 2'-Deoxyguanosine 5'-monophosphate phosphohydrolase
R02168 26 GDPglucose:D-glucose-6-phosphate 1-alpha-D-glucosyltransferase
R02405 26 Itaconate:CoA ligase (IDP-forming)
R02425 26 (S)(+)-Allantoin amidohydrolase
R02609 26 5beta-Cholestan-3-one:NADP+ 4,5-oxidoreductase
R02610 26 5alpha-cholestan-3-one:NADP+ delta7-oxidoreductase
R03925 26 (S)(+)-Allantoin racemase
R04263 26 cholest-5-ene-3beta,7alpha-diol:NAD+ 3-oxidoreductase
R04731 26 4-aminoimidazole aminohydrolase
R04741 26 (S)-3-Hydroxydodecanoyl-CoA:NAD+ oxidoreductase
R04792 26
R04793 26
R04853 26 20alpha-Hydroxycholesterol,hydrogen-donor:oxygen
oxidoreductase(17-alpha-hydroxylating)
R04854 26 20alpha-Hydroxycholesterol:oxygen
oxidoreductase(side-chain-cleaving)
R04855 26 22beta-Hydroxycholesterol:oxygen
oxidoreductase(side-chain-cleaving)
R04916 26
R06322 26 (gibberellin-44),2-oxoglutarate:oxygen oxidoreductase
R06604 26
R06605 26
R06964 26
R07208 26
(24S)-cholest-5-ene-3beta,24-diol,NADPH:oxygenoxidoreductase(7alpha-hydroxylating)
R00012 27 GTP:GTP guanylyltransferase
R00335 27 GTP phosphohydrolase (vesicle-releasing)
R00356 27
R00424 27 GTP 7,8-8,9-dihydrolase
R00425 27 GTP 7,8-8,9-dihydrolase (pyrophosphate-forming)
R00426 27 Guanosine 5'-triphosphate pyrophosphohydrolase
R00428 27 GTP 7,8-8,9-dihydrolase
R00434 27 GTP pyrophosphate-lyase (cyclizing)
R00517 27 GTP:cytidine 5'-phosphotransferase
R00880 27 GDP-D-mannose:NAD+ 6-oxidoreductase
R00881 27 GDPmannose sugarphosphohydrolase
R00885 27 GTP:alpha-D-mannose-1-phosphate guanylyltransferase
R00888 27 GDPmannose 4,6-hydro-lyase
R00889 27 GDPmannose 3,5-epimerase
R00954 27 GTP:alpha-D-glucose-1-phosphate guanylyltransferase
R00968 27 GTP:uridine 5'-phosphotransferase
R01135 27 IMP:L-aspartate ligase (GDP-forming)
R01233 27 GDPglucose sugarphosphohydrolase
R02090 27 ATP:(d)GMP phosphotransferase
R02422 27 Allantoate amidinohydrolase
R02423 27 Allantoate amidinohydrolase (decarboxylating)
R02424 27 Allantoin amidohydrolase
R03409 27 Guanosine 3'-diphosphate 5'-triphosphate 5'-phosphohydrolase
R04026 27
R04170 27 (S)-3-Hydroxydodecanoyl-CoA hydro-lyase
R04676 27 17alpha,20alpha-Dihydroxycholesterol:oxygen
oxidoreductase(side-chain-cleaving)
R04817 27
7alpha-Hydroxy-5beta-cholestan-3-one:(acceptor)delta4-oxidoreductase
R04826 27
7alpha-hydroxycholest-4-en-3-one,NADPH:oxygenoxidoreductase(12alpha-hydroxylating)
R05768 27 GDP-mannose:3-phosphoglycerate 3-a-D-mannosyltransferase
R06323 27 (gibberellin-44),2-oxoglutarate:oxygen oxidoreductase
R07306 27 GTP 8,9-hydrolase (phosphate-forming)
R00469 28 Ureidoglycolate amidohydrolase (decarboxylating)
R00776 28 (-)-Ureidoglycolate urea-lyase
R01083 28 N6-(1,2-Dicarboxyethyl)AMP AMP-lyase
R01232 28 P1,P4-Bis(5'-nucleosyl)-tetraphosphate nucleotidohydrolase
R01234 28 Guanosine 3',5'-cyclic phosphate 5'-nucleotidohydrolase
R01857 28 ATP:nucleoside-diphosphate phosphatransferase
R01858 28 dATP:pyruvate O2-phosphotransferase
R02935 28 (S)-Ureidoglycolate:NAD+ oxidoreductase
R03327 28 17alpha-Hydroxypregnenolone:NAD+ 3-oxidoreductase
R03396 28 GDP-6-deoxy-D-talose:NAD+ 4-oxidoreductase
R03397 28 GDP-6-deoxy-D-mannose:NAD+ 4-oxidoreductase
R03403 28 3beta-Hydroxyandrost-5-en-17-one acetaldehyde-lyase
R03459 28
2,5-Diamino-6-hydroxy-4-(5-phosphoribosylamino)-pyrimidine2-aminohydrolase
R03856 28 trans-Dodec-2-enoyl-CoA reductase
R04100 28 3-cis-Dodecenoyl-CoA delta3-cis-delta2-trans-isomerase
R04286 28
2-Amino-4-hydroxy-6-(erythro-1,2,3-trihydroxypropyl)dihydropteridine
triphosphate lyase
R04620 28
2-Amino-4-hydroxy-6-(erythro-1,2,3-trihydroxypropyl)dihydropteridine
triphosphate phosphohydrolase (alkaline optimum)
R04638 28
R04675 28 17alpha-Hydroxypregnenolone,hydrogen-donor:oxygen
oxidoreductase(21-hydroxylating)
R04818 28 3alpha,7alpha-Dihydroxy-5beta-cholestane:NAD+
oxidoreductase(B-specific)
R04823 28
7alpha,12alpha-Dihydroxy-5beta-cholestan-3-one:(acceptor)delta4-oxidoreductase
R05046 28 Formamidopyrimidine nucleoside triphosphate 7,8-8,9-dihydrolase
R05047 28
R05554 28 Ureidoglycine aminohydrolase
R05692 28 GDP-L-fucose:NADP+ 4-oxidoreductase (3,5-epimerizing)
R05790 28 alpha-D-mannosyl-3-phosphoglycerate phosphohydrolase
R06335 28
R07059 28
R00085 29 ATP diphosphohydrolase
R00127 29 ATP:AMP phosphotransferase
R00181 29 AMP aminohydrolase
R00182 29 AMP phosphoribohydrolase
R00183 29 Adenosine 5'-monophosphate phosphohydrolase
R00185 29 ATP:adenosine 5'-phosphotransferase
R00188 29 Adenosine 3',5'-bisphosphate 3'(2')-phosphohydrolase
R00190 29 AMP:pyrophosphate phosphoribosyltransferase
R00235 29 Acetate:CoA ligase (AMP-forming)
R00236 29 Acetyl adenylate:CoA ligase (AMP-forming)
R00483 29 L-Aspartate:ammonia ligase (AMP-forming)
R00578 29 L-aspartate:L-glutamine amido-ligase (AMP-forming)
R00686 29 L-Phenylalanine racemase (ATP-hydrolysing)
R00925 29 Propanoate:CoA ligase (AMP-forming)
R00926 29 Propinol adenylate:CoA ligase (AMP-forming)
R01049 29 ATP:D-ribose-5-phosphate pyrophosphotransferase
R01510 29 2,3-Dihydroxybenzoate:L-serine ligase
R01837 29 3beta-Hydroxyandrost-5-en-17-one:NAD+ 3-oxidoreductase
R01841 29 17alpha-Hydroxyprogesterone acetaldehyde-lyase
R01855 29 2'-Deoxyguanosine 5'-triphosphate pyrophosphohydrolase
R01856 29 dGTP triphosphohydrolase
R01880 29 dGTP:uridine 5'-phosphotransferase
R01951 29 GTP:L-fucose-1-phosphate guanylyltransferase
R01954 29 L-Citrulline:L-aspartate ligase (AMP-forming)
R02091 29 dGTP:cytidine 5'-phosphotransferase
R02937 29 Carbamoyl-phosphate:oxamate carbamoyltransferase
R03324 29 17alpha,20alpha-Dihydroxypregn-4-en-3-one:NAD+ 20-oxidoreductase
R03329 29 Steroid,reduced-adrenal-ferredoxin:oxygen
oxidoreductase(11-hydroxylating)
R03406 29 Androst-5-ene-3beta,17beta-diol:NAD+ oxidoreductase
R03408 29
R03458 29 5-amino-6-(5-phosphoribitylamino)uracil:NADP+ 1'-oxidoreductase
R03504 29
2-Amino-4-hydroxy-6-(D-erythro-1,2,3-trihydroxypropyl)-7,8-dihydropteridine
glycolaldehyde-lyase
R03735 29 (2S,3S)-2-Hydroxytridecane-1,2,3-tricarboxylate
oxaloacetate-lyase(CoA-acylating)
R03858 29 Lauroyl-CoA:acetyl-CoA C-acyltransferase
R03859 29 3-Hydroxytetradecane-1,3,4-tricarboxylate
2-oxoglutarate-lyase(CoA-acylating)
R04038 29 2-Isopentenyl-diphosphate:AMP delta2-isopentenyltransferase
R04285 29 6-Lactoyl-5,6,7,8-tetrahydropterin:NADP+ 2'-oxidoreductase
R04621 29
R04806 29 5beta-cholestane-3alpha,7alpha-diol,NADPH:oxygen
oxidoreductase(26-hydroxylating)
R04824 29
3alpha,7alpha,12alpha-Trihydroxy-5beta-cholestane:NAD+oxidoreductase
(B-specific)
R04849 29 11-Deoxycortisol delta5-delat4-isomerase
R04850 29 17alpha,21-Dihydroxypregnenolone:oxygen
oxidoreductase(11-hydroxylating)
R05048 29 GTP 7,8-8,9-dihydrolase
R05735 29 acetone:carbon-dioxide ligase (AMP-forming)
R05804 29 ADP:D-glucose 6-phosphotransferase
R05805 29 ADP:D-fructose-6-phosphate 1-phosphotransferase
R07060 29
R07204 29
5beta-cholestane-3alpha,7alpha-diol,NADPH:oxygenoxidoreductase(12alpha-hydroxylating)
R00087 30 ATP pyrophosphohydrolase
R00088 30 ATP aminohydrolase
R00089 30 ATP pyrophosphate-lyase (cyclizing)
R00122 30 ATP pyrophosphohydrolase
R00123 30 ADP aminohydrolase
R00126 30 ADP:ATP adenylyltransferase
R00157 30 Uridine triphosphate:AMP phosphotransferase
R00186 30 (S)-Lactate adenylohydrolase
R00199 30 ATP:pyruvate,water phosphotransferase
R00206 30 ATP:pyruvate,orthophosphate phosphotransferase
R00316 30 Acetate:CoA ligase (AMP-forming)
R00429 30 ATP:GTP 3'-pyrophosphotransferase
R00580 30
R00687 30 ATP:L-phenylalanine adenylyltransferase
R00735 30 L-Tyrosine:L-arginine ligase (AMP-forming)
R00910 30 L-Lysine:beta-alanine ligase (AMP-forming)
R00912 30 L-Arginine:beta-alanine ligase (AMP-forming)
R00948 30 ATP:alpha-D-glucose-1-phosphate adenyltransferase
R00979 30 ATP:anthranilate N-adenylyltransferase
R00982 30 Anthranilate:CoA ligase (AMP-forming)
R01052 30 ADP:D-ribose-5-phosphate adenylyltransferase
R01071 30 1-(5-Phospho-D-ribosyl)-ATP:pyrophosphate
phosphoribosyl-transferase
R01176 30 Butanoate:CoA ligase (AMP-forming)
R01230 30 Xanthosine-5'-phosphate:ammonia ligase (AMP-forming)
R01231 30 Xanthosine-5'-phosphate:L-glutamine amido-ligase (AMP-forming)
R01244 30 Adenine aminohydrolase
R01245 30 Adenosine ribohydrolase
R01300 30 4-Hydroxybenzoate:CoA ligase (AMP-forming)
R01354 30 Propanoate:CoA ligase (AMP-forming)
R01357 30 Acetoacetate:CoA ligase (AMP-forming)
R01504 30 ATP:2,3-dihydroxybenzoate adenylyltransferase
R01558 30 Oxalate:CoA ligase (AMP-forming)
R01560 30 Adenosine aminohydrolase
R01561 30 Adenosine:orthophosphate ribosyltransferase
R01616 30 4-Coumarate:CoA ligase (AMP-forming)
R01813 30 Tetrahydrobiopterin:NADP+ oxidoreductase
R01836 30 Testosterone:NAD+ oxidoreductase
R01840 30
R01943 30 3,4-Dihydroxy-trans-cinnamate:CoA ligase (AMP-forming)
R02255 30 trans-Cinnamate:CoA ligase (AMP-forming)
R02473 30 (R)-Pantoate:beta-alanine ligase (AMP-forming)
R02499 30 Testosterone delta5-delat4-isomerase
R02539 30 Phenylacetate:CoA ligase
R02557 30 Deoxyadenosine:orthophosphate ribosyltransferase
R02699 30 4-Hydroxyphenylacetate:CoA ligase (AMP-forming)
R02840 30 Cortisol delta5-delat4-isomerase
R03005 30 ATP:nicotinamide-nucleotide adenylyltransferase
R03066 30
2-Amino-4-hydroxy-6-hydroxymethyl-7,8-dihydropteridine:4-aminobenzoate2-amino-4-hydroxydihydropteridine-6-methenyltransferase
R03098 30 L-2-Aminoadipate-6-semialdehyde:NAD(P)+ 6-oxidoreductase
R03099 30
R03503 30
ATP:2-amino-4-hydroxy-6-hydroxymethyl-7,8-dihydropteridine6'-pyrophosphotransferase
R04030 30 O-Succinylbenzoate:CoA ligase (AMP-forming)
R04639 30
2-Amino-4-hydroxy-6-(erythro-1,2,3-trihydroxypropyl)dihydropteridine
triphosphate 7,8-8,9-dihydrolase
R04678 30 16alpha-Hydroxyandrost-4-ene-3,17-dione delta5-delat4-isomerase
R04739 30 (S)-3-Hydroxytetradecanoyl-CoA:NAD+ oxidoreductase
R04805 30
R04807 30
5beta-Cholestane-3alpha,7alpha,12alpha-triol,NADPH:oxygenoxidoreductase
(26-hydroxylating)
R05467 30 L-N2-(2-carboxyethyl)arginine cyclo-ligase (AMP-forming)
R05644 30
R05668 30
R05695 30 Nucleoside:oxygen 5'-oxidoreductase (H2O2-forming)
R05696 30
R06368 30 perillic acid:CoA ligase (AMP-forming)
R07280 30
R00125 31 P1,P4-Bis(5'-nucleosyl)-tetraphosphate
nucleotidebisphosphohydrolase
R00184 31 P1,P4-Bis(5'-adenosyl) tetraphosphate nucleotidohydrolase
R00189 31 Deamino-NAD+:ammonia ligase (AMP-forming)
R00191 31 Adenosine 3',5'-phosphate 5'-nucleotidohydrolase
R00257 31 Deamido-NAD+:L-glutamine amido-ligase (AMP-forming)
R00719 31 ITP diphosphohydrolase
R00720 31 Inosine 5'-triphosphate pyrophosphohydrolase
R00722 31 ATP:nucleoside-diphosphate phosphatransferase
R00724 31 ITP:pyruvate O2-phosphotransferase
R00725 31 ITP:D-hexose 6-phosphotransferase
R00726 31 ITP:oxaloacetate carboxy-lyase (transphosphorylating)
R00727 31 Succinate:CoA ligase (GDP-forming)
R00770 31 ITP:D-fructose-6-phosphate 1-phosphotransferase
R00876 31 ITP:D-hexose 6-phosphotransferase
R00911 31 beta-Alanyl-L-lysine hydrolase
R00951 31 ADPglucose sugarphosphohydrolase
R00961 31 IDP diphosphohydrolase
R00962 31 ITP:cytidine 5'-phosphotransferase
R00970 31 ITP:uridine 5'-phosphotransferase
R01054 31 ADPribose ribophosphohydrolase
R01301 31 4-Hydroxybenzoyl-CoA hydrolase
R01327 31 ITP:D-hexose 6-phosphotransferase
R01612 31
R01613 31 Malonyl-CoA:4-Coumaroyl-CoA malonyltransferase(cyclizing)
R01614 31 Malonyl-CoA:4-coumaroyl-CoA malonyltransferase (cyclizing)
R01615 31 4-Hydroxycinnamyl aldehyde:NADP+ oxidoreductase
(CoA-cinnamoylating)
R01617 31 4-Coumaroyl-CoA:agmatine N4-coumaroyltransferase
R01793 31 NADH:6,7-dihydropteridine oxidoreductase
R01795 31 L-Phenylalanine,tetrahydrobiopterin:oxygen
oxidoreductase(4-hydroxylating)
R01812 31 5,6,7,8-Tetrahydrobiopterin:NADP+ oxidoreductase
R01814 31 L-Tryptophan,tetrahydrobiopterin:oxygen
oxidoreductase(5-hydroxylating)
R01815 31 L-Tyrosine,tetrahydrobiopterin:oxygen
oxidoreductase(3-hydroxylating)
R01816 31 Anthranilate,tetrahydrobiopterin:oxygen
oxidoreductase(3-hydroxylating)
R01848 31 ITP:Sedoheptulose 7-phosphate 1-phosphotransferase
R01885 31
R01886 31 N(omega)-(ADP-D-ribosyl)-L-arginine ADPribosylhydrolase
R01941 31 3,4-Dihydroxyphenylacetaldehyde:NADP+
oxidoreductase(CoA-cinnamoylating)
R01944 31 Caffeoyl-CoA:putrescine N-(3,4-dihydroxycinnamoyl)transferase
R01945 31 Caffeoyl-CoA:quinate O-(hydroxycinnamoyl)transferase
R01946 31 Caffeoyl-CoA:isocitrate 3-O-(3,4-dihydroxycinnamoyl)transferase
R01964 31 ITP:D-hexose 6-phosphotransferase
R02088 31 2'-Deoxyadenosine 5'-monophosphate phosphohydrolase
R02089 31 ATP:deoxyadenosine 5'-phosphotransferase
R02237 31 Tetrahydrofolate:L-glutamate gamma-ligase (ADP-forming)
R02406 31 Itaconate:CoA ligase (IDP-forming)
R02416 31 4-Coumaroyl-CoA:shikimate O-(hydroxycinnamoyl)transferase
R02474 31 Pantothenate amidohydrolase
R02501 31
R02502 31 UDPglucuronate beta-D-glucuronosyltransferase(acceptor-unspecific)
R02505 31 Malonyl-CoA:cinnamoyl-CoA malonyltransferase (cyclizing)
R02506 31 cinnamaldehyde:NADP+ oxidoreductase (CoA-cinnamoylating)
R02556 31 Deoxyadenosine aminohydrolase
R02576 31 Phenylacetyl-CoA:L-glutamine alpha-N-phenylacetyltransferase
R02834 31 Cortisol:NAD+ 11-oxidoreductase
R02837 31 Acetyl-CoA:cortisol O-acetyltransferase
R02841 31
11beta,17alpha,21-Trihydroxy-5beta-pregnane-3,20-dione:NADP+delta4-oxidoreductase
R02867 31 ITP:D-hexose 6-phosphotransferase
R03004 31 Deamino-NAD+ nucleotidohydrolase
R03018 31 ATP:pantothenate 4'-phosphotransferase
R03067 31
2-Amino-4-hydroxy-6-hydroxymethyl-7,8-dihydropteridine-diphosphate:4-aminobenzoate2-amino-4-hydroxydihydropteridine-6-methenyltransferase
R03239 31 ITP:D-Tagatose 6-phosphate 1-phosphotransferase
R03374 31 Caffeoyl-CoA:3-(3,4-dihydroxyphenyl)lactate
2'-O-caffeoyltransferase
R03507 31
5beta-Cholestane-3alpha,7alpha,12alpha,26-tetraol:NAD+26-oxidoreductase
R03935 31 beta-Alanyl-L-arginine hydrolase
R03998 31 anthranilyl-CoA,NADH:oxygen oxidoreductase (de-aromatizing)
R04035 31 Phosphoribosyl-ATP pyrophosphohydrolase
R04150 31 O-Succinylbenzoyl-CoA 1,4-dihydroxy-2-naphthoate-lyase
R04457 31
6,7-Dimethyl-8-(1-D-ribityl)lumazine:6,7-dimethyl-8-(1-D-ribityl)lumazine
2,3-butanediyltransferase
R04506 31 3alpha,7alpha-Dihydroxy-5beta-cholestan-26-al:NAD+ oxidoreductase
R04740 31 (S)-3-Hydroxytetradecanoyl-CoA hydro-lyase
R04759 31
R04776 31 Phenylacetyl-CoA:L-glutamine alpha-N-phenylacetyltransferase
R04777 31
R05176 31 ADP-D-glycero-D-manno-heptose 6-epimerase
R05328 31 ADP-glucose:sn-glycerol-3-phosphate 2-b-D-glucosyltransferase
R05455 31
R05466 31 Deoxyamidinoproclavaminate,2-oxoglutarate:oxygen
oxidoreductase(3-hydroxylating)
R05669 31
R05697 31
R05841 31
R06512 31
R07211 31
L-phenylalanine,tetrahydrobiopterin:oxygenoxidoreductase(4-hydroxylating)
R07212 31
L-tyrosine,tetrahydrobiopterin:oxygenoxidoreductase(3-hydroxylating)
R07213 31
L-tryptophan,tetrahydrobiopterin:oxygenoxidoreductase(5-hydroxylating)
R07222 31 phenylacetyl-CoA:quinone oxidoreductase
R07254 31 malonyl-CoA:4-coumaroyl-CoA malonyltransferase (cyclizing,
reducing)
R07263 31
R00066 32
6,7-Dimethyl-8-(1-D-ribityl)lumazine:6,7-dimethyl-8-(1-D-ribityl)lumazine
2,3-butanediyltransferase
R00102 32 NAD+ glycohydrolase
R00103 32 NAD+ phosphohydrolase
R00104 32 ATP:NAD+ 2'-phosphotransferase
R00137 32 ATP:nicotinamide-nucleotide adenylyltransferase
R00555 32 NAD+:L-arginine ADP-D-ribosyltransferase
R00936 32 5,6,7,8-Tetrahydrofolate:NAD+ oxidoreductase
R01547 32 ATP:AMP phosphotransferase
R02235 32 Dihydrofolate:NAD+ oxidoreductase
R02238 32 Formate:dihydrofolate ligase (ADP-forming)
R02351 32
R02700 32 5-Hydroxy-L-tryptophan:2-oxoglutarate aminotransferase
R02701 32 5-Hydroxy-L-tryptophan decarboxy-lyase
R02702 32 5-hydroxy-L-tryptophan:oxygen 2,3-dioxygenase (indole-decyclizing)
R02748 32 Deoxyinosine:orthophosphate ribosyltransferase
R02892 32 4,5alpha-dihydrocortisone:NADP+ delta4-oxidoreductase
R02893 32
17alpha,21-dihydroxy-5beta-pregnane-3,11,20-trione:NADP+delta4-oxidoreductase
R02997 32 Chlorogenate hydroloase
R03054 32 cinnamyl-alcohol:NADP+ oxidoreductase
R03506 32
3alpha,7alpha,12alpha-Trihydroxy-5beta-cholestan-26-al:NAD+26-oxidoreductase
R03574 32
UDPglucose:5,7,3',4'-tetrahydroxyflavone7-O-beta-D-glucosyltransferase
R03590 32 flavanone,2-oxoglutarate:oxygen oxidoreductase (dehydrating)
R03640 32 Eriodictyol,2-oxoglutarate:oxygen oxidoreductase (3-hydroxylating)
R03794 32
(S)-2-Hydroxy-2-phenylacetate,tetrahydrobiopterin:oxygenoxidoreductase
(4-hydroxylating)
R03989 32 trans-Tetradec-2-enoyl-CoA reductase
R04004 32 4-Coumaryl alcohol:NADP+ oxidoreductase
R04037 32 1-(5-phospho-D-ribosyl)-AMP 1,6-hydrolase
R04507 32 3alpha,7alpha-Dihydroxy-5beta-cholestanate:CoA ligase
(AMP-forming)
R04761 32
R04832 32 Urocortisol:NAD+ oxidoreductase (B-specific)
R04901 32 (2S)-flavan-4-ol:NADP+ 4-oxidoreductase
R04902 32 flavanone,NADPH:oxygen oxidoreductase
R05357 32 Amidinoproclavaminate amidinohydrolase
R05454 32
R05546 32
R05791 32 2-(beta-D-glucosyl)-sn-glycerol-3-phosphate phosphohydrolase
R06537 32 flavonoid,NADPH:oxygen oxidoreductase (3'-hydroxylating)
R06556 32 flavanone lyase (decyclizing)
R06559 32 flavanone,NADPH:oxygen oxidoreductase
R06571 32 cinnamyl-alcohol:NADP+ oxidoreductase
R06792 32 apigenin,NADPH:oxygen oxidoreductase (isoflavanone-forming)
R06858 32
R07224 32 2',4,4',6'-tetrahydroxychalcone:oxygen oxidoreductase
R07262 32
R07294 32 phenylglyoxylyl-CoA hydrolase
R00112 33 NADPH:NAD+ oxidoreductase (B-specific)
R00113 33 NADPH:hydrogen-peroxide oxidoreductase
R00118 33
R00119 33 NADP+ glycohydrolase
R00205 33 2-Oxopropanal:NADP+ oxidoreductase
R00210 33 Pyruvate:NADP+ 2-oxidoreductase (CoA-acetylating)
R00216 33 (S)-Malate:NADP+ oxidoreductase(oxaloacetate-decarboxylating)
R00248 33 L-Glutamate:NADP+ oxidoreductase (deaminating)
R00267 33 Isocitrate:NADP+ oxidoreductase (decarboxylating)
R00343 33 (S)-Malate:NADP+ oxidoreductase
R00465 33 Glycolate:NADP+ oxidoreductase
R00549 33 ATP:riboflavin 5'-phosphotransferase
R00550 33 D-Glucose-1-phosphate:riboflavin 5'-phosphotransferase
R00676 33 L-Tryptophan:NADP+ oxidoreductase (deaminating)
R00706 33 3-Oxopropanoate:NADP+ oxidoreductase
(decarboxylating,CoA-acetylating)
R00708 33 L-1-Pyrroline-5-carboxylate:NAD+ oxidoreductase
R00711 33 Acetaldehyde:NADP+ oxidoreductase
R00714 33 Succinate-semialdehyde:NADP+ oxidoreductase
R00716 33 N6-(L-1,3-Dicarboxypropyl)-L-lysine:NADP+
oxidoreductase(L-lysine-forming)
R00733 33 L-arogenate:NAD+ oxidoreductase
R00746 33 Ethanol:NADP+ oxidoreductase
R00844 33 sn-Glycerol-3-phosphate:NADP+ 2-oxidoreductase
R00870 33 D-Mannitol:NADP+ 2-oxidoreductase
R00937 33 5,6,7,8-Tetrahydrofolate:NAD+ oxidoreductase
R00939 33 5,6,7,8-Tetrahydrofolate:NADP+ oxidoreductase
R00942 33 Tetrahydrofolate:L-glutamate gamma-ligase (ADP-forming)
R00943 33 Formate:tetrahydrofolate ligase (ADP-forming)
R00945 33 5,10-Methylenetetrahydrofolate:glycine hydroxymethyltransferase
R00978 33 5,6-Dihydrouracil:NADP+ oxidoreductase
R01039 33 Glycerol:NADP+ 2-oxidoreductase
R01041 33 Glycerol:NADP+ oxidoreductase
R01063 33 D-Glyceraldehyde-3-phosphate:NADP+ oxidoreductase(phosphorylating)
R01095 33 D-Galactose:NADP+ 1-oxidoreductase
R01097 33 D-Galactose:NADP+ 1-oxidoreductase
R01137 33 ATP:nucleoside-diphosphate phosphatransferase
R01138 33 dATP:pyruvate O2-phosphotransferase
R01139 33 dATP:D-hexose 6-phosphotransferase
R01140 33 dATP:D-hexose 6-phosphotransferase
R01143 33 methane,NADPH:oxygen oxidoreductase (hydroxylating)
R01212 33 L-valine:NADP+ oxidoreductase (deaminating)
R01251 33 L-Proline:NADP+ 5-oxidoreductase
R01268 33 Nicotinamide amidohydrolase
R01270 33 Nicotinamide D-ribonucleotide phosphoribohydrolase
R01271 33
Nicotinamide-nucleotide:pyrophosphatephospho-alpha-D-ribosyltransferase
R01294 33 4-Hydroxybenzaldehyde:NADP+ oxidoreductase
R01298 33 4-hydroxybenzoate,NADH:oxygen oxidoreductase (3-hydroxylating)
R01299 33 4-hydroxybenzoate,NADPH:oxygen oxidoreductase
(1-hydroxylating,decarboxylating)
R01330 33 dATP:D-hexose 6-phosphotransferase
R01371 33 Phenyllactate:NADP+ oxidoreductase
R01392 33 D-Glycerate:NADP+ 2-oxidoreductase
R01430 33 D-xylose:NADP+ 1-oxidoreductase
R01521 33 beta-D-Glucose:NADP+ 1-oxoreductase
R01525 33 D-Ribitol-5-phosphate:NADP+ 2-oxidoreductase
R01575 33 D-Arabinose:NADP+ 1-oxidoreductase
R01730 33 Prephenate:NADP+ oxidoreductase(decarboxylating)
R01732 33 Riboflavin hydrolase
R01740 33 D-Gluconate:NADP+ 5-oxidoreductase
R01747 33 (R)-Glycerate:NADP+ oxidoreductase
R01759 33 L-Arabitol:NADP+ 1-oxidoreductase
R01764 33 Benzoylformate carboxy-lyase
R01775 33 L-Homoserine:NADP+ oxidoreductase
R01794 33 NADPH:6,7-dihydropteridine oxidoreductase
R01838 33 Testosterone:NADP+ 17-oxidoreductase
R01839 33 3beta-Hydroxyandrost-5-en-17-one:NADP+ 3-oxidoreductase
R01866 33 (S)-dihydroorotate:NADP+ oxidoreductase
R01904 33 Xylitol:NADP+ 4-oxidoreductase (L-xylulose-forming)
R01965 33 dATP:D-hexose 6-phosphotransferase
R01976 33 (S)-3-Hydroxybutanoyl-CoA:NADP+ oxidoreductase
R01986 33 4-Aminobutyraldehyde:NAD+ oxidoreductase
R02160 33 dihydroflavonol,2-oxoglutarate:oxygen oxidoreductase
R02236 33 Dihydrofolate:NADP+ oxidoreductase
R02247 33 (R)-Mevalonate:NADP+ oxidoreductase
R02259 33 Propane-1,2-diol:NADP+ oxidoreductase
R02294 33 N-Ribosylnicotinamide:orthophosphate ribosyltransferase
R02315 33 N6-(L-1,3-Dicarboxypropyl)-L-lysine:NADP+ oxidoreductase
R02322 33 Nicotinamide-D-ribonucleotide amidohydrolase
R02323 33 Nicotinamide ribonucleotide phosphohydrolase
R02347 33 Estradiol-17alpha:NAD+ 17-oxidoreductase
R02352 33 Estradiol-17beta:NAD+ 17-oxidoreductase
R02354 33
R02356 33
R02358 33 UDPglucuronate beta-D-glucuronosyltransferase(acceptor-unspecific)
R02413 33 Shikimate:NADP+ 5-oxidoreductase
R02456 33 D-Mannonate:NADP+ 6-oxidoreductase
R02500 33 Testosterone delta5-delat4-isomerase
R02517 33 3-hydroxyphenylacetate,NADPH:oxygen oxidoreductase
(6-hydroxylating)
R02537 33 Aldehyde:NADP+ oxidoreductase
R02639 33 3-Dehydro-L-gulonate:NADP+ 2-oxidoreductase
R02680 33 indole-3-ethanol:NADP+ oxidoreductase
R02697 33 4-Hydroxyphenylacetaldehyde:NADP+ oxidoreductase
R02729 33 5-Formiminotetrahydrofolate:glycine N-formiminotransferase
R02836 33 Cortisol:NADP+ 11-oxidoreductase
R02842 33 Cortisol delta5-delat4-isomerase
R02856 33 (R)-Acetoin:NAD+ oxidoreductase
R02868 33 dATP:D-hexose 6-phosphotransferase
R02908 33
5-Hydroxytryptamine:oxygenoxidoreductase(deaminating)(flavin-containing)
R02909 33 5-hydroxytryptamine:oxygen 2,3-dioxygenase (indole-decyclizing)
R02911 33 Acetyl-CoA:aralkylamine N-acetyltransferase
R02936 33 (S)-Ureidoglycolate:NADP+ oxidoreductase
R03087 33
R03103 33 L-2-Aminoadipate-6-semialdehyde:NADP+ 6-oxidoreductase
R03302 33 3,4-Dihydroxyphenylacetaldehyde:NADP+ oxidoreductase
R03328 33 17alpha-Hydroxypregnenolone:NADP+ 3-oxidoreductase
R03338 33 4-Hydroxyphenyllactate:NADP+ oxidoreductase
R03339 33 (R)-3-(4-hydroxyphenyl)lactate:NADP+ 2-oxidoreductase
R03588 33
UDPglucose:5,7,3',4'-tetrahydroxyflavone7-O-beta-D-glucosyltransferase
R03589 33 UDPglucuronate:luteolin 7-O-glucuronosyltransferase
R03636 33 Leucocyanidin:NADP+ 4-oxidoreductase
R03637 33 taxifolin,NADH:oxygen oxidoreductase (8-hydroxylating)
R03639 33 flavanone,NADPH:oxygen oxidoreductase
R03790 33
R03791 33 (S)-Mandelate racemase
R03792 33
R03991 33 myristoyl-CoA:acetylCoA C-myristoyltransferase
R04005 33 UDPglucose:coniferyl-alcohol 4'-beta-D-glucosyltransferase
R04007 33 Donor:hydrogen-peroxide oxidoreductase
R04199 33 2,3,4,5-Tetrahydrodipicolinate:NADP+ oxidoreductase
R04201 33 D-threo-2,4-diaminopentanoate:NADP+
oxidoreductase(phosphorylating)
R04264 33 Cholest-5-ene-3beta,7alpha-diol:NAD+ 3-oxidoreductase
R04279 33 2-Hydroxy-2-hydropyrone-4,6-dicarboxylate:NADP+ 6-oxidoreductase
R04325 33
10-Formyltetrahydrofolate:5'-phosphoribosylglycinamideformyltransferase
R04419 33 5-Carboxymethyl-2-hydroxymuconic-semialdehyde:NADP+ oxidoreductase
R04526 33 UDP-apiose:apigenin
7-O-beta-D-glucoside2''-O-beta-D-apiofuranosyltransferase
R04560 33
10-Formyltetrahydrofolate:5'-phosphoribosyl-5-amino-4-imidazolecarboxamide
formyltransferase
R04580 33 3alpha,7alpha,12alpha-Trihydroxy-5beta-cholestanate:CoA
ligase(AMP-forming)
R04599 33 3,4-Dihydroxy-L-phenylalanine:oxygen
4,5-oxidoreductase(recyclizing)
R04601 33 3,4-Dihydroxy-L-phenylalanine:oxygen
2,3-oxidoreductase(recyclizing)
R04640 33
N-(5'-Phospho-D-ribosylformimino)-5-amino-1-(5''-phospho-D-ribosyl)-4-imidazolecarboxamide
ketol-isomerase
R04680 33 16alpha-Hydroxyandrost-4-ene-3,17-dione delta5-delat4-isomerase
R04688 33 2,5-Diaminohexanoate:NADP+ oxidoreductase (deaminating)
R04829 33 Urocortisone:NAD+ oxidoreductase (B-specific)
R04830 33 Urocortisone:NADP+ oxidoreductase (B-specific)
R04834 33 Cortol:NAD+ oxidoreductase
R04851 33 11-Deoxycortisol delta5-delat4-isomerase
R04883 33 3,4-Dihydroxymandelaldehyde:NADP+ oxidoreductase
R04911 33 Aryl-formylamine amidohydrolase
R04917 33
R05039 33 Pentahydroxyflavanone,2-oxoglutarate:oxygen
oxidoreductase(3-hydroxylating)
R05321 33 n-tetradecanoyl-CoA, NADPH2:O2 oxidoreductase [11-(E)
desaturating]
R05322 33 n-tetradecanoyl-CoA, NADH:O2 oxidoreductase [11-(Z) desaturating]
R05468 33
R05680 33 sn-Glycerol-1-phosphate:NADP 2-oxidoreductase
R05684 33 L-Idonate:NADP oxidoreductase
R05707 33 reduced-riboflavin:NADP+ oxidoreductase
R05725 33 nitric oxide, NADPH2:oxygen oxidoreductase
R06551 33 flavanone,2-oxoglutarate:oxygen oxidoreductase (dehydrating)
R06554 33
R06793 33 2,7,4'-trihydroxyisoflavanone hydro-lyase
R06821 33 malonyl-CoA:isoflavone-7-O-beta-D-glucoside
6''-O-malonyltransferase
R06826 33 UDP-L-rhamnose:apigenin
7-O-beta-D-glucoside2''-O-beta-L-rhamnosyltransferase
R06846 33 L-quinate:NADP+ 3-oxidoreductase
R07139 33 lactaldehyde:NADP+ oxidoreductase
R07143 33 D-arabinitol:NADP+ oxidoreductase
R07144 33 D-arabinitol:NADP+ oxidoreductase
R07147 33 D-glucose:NADP+ 1-oxidoreductase
R07165 33 L-aspartate:NADP+ oxidoreductase (deaminating)
R07172 33 NADPH:oxygen oxidoreductase
R07181 33 hydrogen:NADP+ oxidoreductase
R07198 33 liquiritigenin,NADPH:oxygen oxidoreductase (licodione-forming)
R07215 33 5alpha-cholest-7-en-3beta-ol, NADPH:oxygen 5-oxidoreductase
R07225 33 2',3,4,4',6'-pentahydroxychalcone:oxygen oxidoreductase
R07407 33 L-aspartate:NADP+ oxidoreductase (deaminating)
R07418 33
R00027 34 2-Hydroxy-1,2-diphenylethanone benzaldehyde-lyase
R00105 34 ATP:NADH 2'-phosphotransferase
R00114 34 L-Glutamate:NADP+ oxidoreductase (transaminating)
R00134 34 Formate:NADP+ oxidoreductase
R00161 34 ATP:FMN adenylyltransferase
R00548 34 Riboflavin-5-phosphate phosphohydrolase (acid optimum)
R00789 34 ammonium-hydroxide:NAD(P)+ oxidoreductase
R00796 34 NADPH:nitrate oxidoreductase
R00825 34 Anthranilate,NADPH:oxygen oxidoreductase
(1,2-hydroxylating,deaminating, decarboxylating)
R00940 34 5,6,7,8-Tetrahydrofolate:NADP+ oxidoreductase
R00941 34 10-formyltetrahydrofolate:NADP+ oxidoreductase
R00944 34 10-Formyltetrahydrofolate amidohydrolase
R01142 34 Methane,NADH:oxygen oxidoreductase (hydroxylating)
R01218 34 5,10-methylenetetrahydrofolate:NAD+ oxidoreductase
R01220 34 5,10-methylenetetrahydrofolate:NADP+ oxidoreductase
R01221 34 glycine synthase
R01224 34 5-Methyltetrahyfrofolate:(acceptor) oxidoreductase
R01225 34 5,10-Methylenetetrahydrofolate:D-alanine
2-hydroxymethyltransferase
R01226 34
5,10-Methylenetetrahydrofolate:3-methyl-2-oxobutanoatehydroxymethyltransferase
R01249 34 L-proline:NADP+ 2-oxidoreductase
R01273 34 N-Ribosylnicotinamide ribohydrolase
R01419 34 Benzaldehyde:NAD+ oxidoreductase
R01420 34 benzaldehyde:NADP+ oxidoreductase
R01456 34 Cholesterol:NADP+ delta7-oxidoreductase
R01548 34 dATP:cytidine 5'-phosphotransferase
R01549 34 dATP:uridine 5'-phosphotransferase
R01607 34 3-Oxopropanoate:NADP+ oxidoreductase
R01630 34
R01653 34
R01654 34 10-Formyltetrahydrofolate:L-glutamate ligase (ADP-forming)
R01655 34 5,10-Methenyltetrahydrofolate 5-hydrolase(decyclizing)
R01669 34
5,10-Methylenetetrahydrofolate:deoxycytidylate5'-hydroxymethyltransferase
R01670 34 5,10-Methylenetetrahydrofolate:dCMP C-methyltransferase
R01750 34 D-Glycerate:NADP+ oxidoreductase (carboxylating)
R01766 34 L-threo-3-Phenylserine benzaldehyde-lyase
R01767 34 Mandelonitrile benzaldehyde-lyase
R01938 34
R02034 34 6-Phospho-D-gluconate:NADP+ 2-oxidoreductase
R02082 34 (R)-Mevalonate:NADP+ oxidoreductase (CoA acylating)
R02101 34 5,10-Methylenetetrahydrofolate:dUMP C-methyltransferase
R02156 34 quercetin:oxygen 2,3-oxidoreductase (decyclizing)
R02158 34 UDPglucose:flavonol 3-O-D-glucosyltransferase
R02203 34 L-Pipecolate:NADP+ 2-oxidoreductase
R02287 34 5-Formiminotetrahydrofolate:L-glutamate N-formiminotransferase
R02324 34 ATP:N-ribosylnicotinamide 5'-phosphotransferase
R02349 34 Estradiol-17alpha:NADP+ 16-oxidoreductase
R02353 34 Estradiol-17beta:NADP+ 17-oxidoreductase
R02355 34
R02436 34 Quercitrin 3-L-rhamnohydrolase
R02516 34 4-hydroxyphenylacetate,NADPH:oxygen oxidoreductase
(1-hydroxylating)
R02562 34 4-aminobenzoate,NADPH:oxygen oxidoreductase
(1-hydroxylating,decarboxylating)
R02932 34 UDPglucose:isoflavone 7-O-beta-D-glucosyltransferase
R02989 34 3-oxoadipate:NADP+ oxidoreductase
R03088 34
R03089 34
R03090 34
R03091 34 UDPglucuronate beta-D-glucuronosyltransferase(acceptor-unspecific)
R03192 34 UDP-N-acetylmuramate:NADP+ oxidoreductase
R03325 34 17alpha,20alpha-Dihydroxypregn-4-en-3-one:NADP+ 20-oxidoreductase
R03392 34 CDP-4-dehydro-3,6-dideoxy-D-glucose:NADP+ 3-oxydoreductase
R03398 34 GDP-6-deoxy-D-talose:NADP+ 4-oxidoreductase
R03399 34 GDP-6-deoxy-D-mannose:NADP+ 4-oxidoreductase
R03407 34 Androst-5-ene-3beta,17beta-diol:NADP+ oxidoreductase
R03440 34 kynurenate:oxygen oxidoreductase (hydroxylating)
R03638 34 taxifolin,NADPH:oxygen oxidoreductase (8-hydroxylating)
R03999 34 anthranilyl-CoA,NADH:oxygen oxidoreductase (de-aromatizing)
R04006 34 4-Hydroxycinnamyl alcohol 4-D-glucoside beta-D-glucosidase
R04558 34
R04618 34 Malonyl-CoA:isoflavone-7-O-beta-D-glucoside
6''-O-malonyltransferase
R04655 34
R04681 34 Estriol:NAD+ 17-oxidoreductase
R04682 34 Estriol:NADP+ 17-oxidoreductase
R04737 34 (S)-3-Hydroxyhexadecanoyl-CoA:NAD+ oxidoreductase
R04819 34 3alpha,7alpha-Dihydroxy-5beta-cholestane:NADP+
oxidoreductase(B-specific)
R04825 34
3alpha,7alpha,12alpha-Trihydroxy-5beta-cholestane:NADP+oxidoreductase
(B-specific)
R04831 34 Cortolone:NAD+ oxidoreductase
R04833 34 Urocortisol:NADP+ oxidoreductase (B-specific)
R04903 34 5-Hydroxyindoleacetaldehyde:NAD+ oxidoreductase
R04904 34 5-Hydroxyindoleacetaldehyde:oxygen oxidoreductase
R04909 34 5-Hydroxykynurenamine decarboxy-lyase
R05036 34 leucocyanidin,2-oxoglutarate:oxygen oxidoreductase
R05038 34 Leucodelphinidin:NADP+ 4-oxidoreductase
R05469 34
R05622 34
R05705 34 FMNH2:NAD+ oxidoreductase
R05706 34 FMNH2:NADP+ oxidoreductase
R05723 34 leucocyanidin,2-oxoglutarate:oxygen oxidoreductase
R05783 34 mandelamide hydrolase
R06532 34 (2R,3S)-catechin:NADP+ 4-oxidoreductase
R06539 34 dihydroflavonol,2-oxoglutarate:oxygen oxidoreductase
R06606 34 formononetin,NADPH:oxygen oxidoreductase (2'-hydroxylating)
R06607 34 formononetin,NADPH:oxygen oxidoreductase (2'-hydroxylating)
R06633 34
R06810 34 UDP-glucose:flavonol 7-O-beta-D-glucosyltransferase
R06827 34
UDP-glucuronate:luteolin-7-O-beta-D-glucuronide2''-O-glucuronosyltransferase
R06829 34
UDP-L-rhamnose:flavanone-7-O-glucoside2''-O-beta-L-rhamnosyltransferase
R07168 34 5-methyltetrahydrofolate:NAD+ oxidoreductase
R07216 34 n-tetradecanoyl-CoA,NADPH:O2 oxidoreductase [11-(E) desaturating]
R07217 34 n-tetradecanoyl-CoA,NADPH:O2 oxidoreductase [11-(Z) desaturating]
R07317 34 2,7,4'-trihydroxyisoflavanone hydro-lyase
R07366 34 leucocyanidin,2-oxoglutarate:oxygen oxidoreductase
R00129 35
(6S)-beta-6-Hydroxy-1,4,5,6-tetrahydronicotinamide-adenine-dinucleotide
hydro-lyase (ATP-hydrolysing)
R00140 35
R00160 35 FAD nucleotidohydrolase
R00408 35 Succinate:(acceptor) oxidoreductase
R00807 35 Sucrose:(acceptor) 3-oxidoreductase
R00848 35 sn-Glycerol-3-phosphate:(acceptor) 2-oxidoreductase
R00924 35 Propanoyl-CoA:(acceptor) 2,3-oxidoreductase
R01175 35 Butanoyl-CoA:oxygen 2-oxidoreductase
R01222 35 5-Methyltetrahyfrofolate:(acceptor) oxidoreductase
R01257 35 (S)-Malate:(acceptor) oxidoreductase
R01568 35 ADP:thymidine 5'-phosphotransferase
R01569 35 Thymidylate 5'-phosphohydrolase
R01571 35 ATP:thymidine 5'-phosphotransferase
R01680 35 Lactose:(acceptor) 3-oxidoreductase
R01741 35 D-Gluconate:(acceptor) 2-oxidoreductase
R02094 35 ATP:dTMP phosphotransferase
R02205 35 L-Pipecolate:(acceptor) 1,6-oxidoreductase
R02285 35 N-Formimino-L-glutamate formiminohydrolase
R02286 35 N-Formimino-L-glutamate iminohydrolase
R02300 35
S-Aminomethyldihydrolipoylprotein:(6S)-tetrahydrofolateaminomethyltransferase
(ammonia-forming)
R02301 35 5-Formyltetrahydrofolate cyclo-ligase (ADP-forming)
R02302 35 5-Formiminotetrahydrofolate ammonia-lyase (cyclizing)
R02487 35 Glutaryl-CoA:(acceptor) 2,3-oxidoreductase (decarboxylating)
R02558 35 (R)-Prunasin beta-D-glucohydrolase
R02661 35 2-Methylpropanoyl-CoA:(acceptor) 2,3-oxidoreductase
R03189 35 5-Formyltetrahydrofolate:L-glutamate N-formiminotransferase
R03294 35 trans-4-Hydroxy-L-proline:NAD+ oxidoreductase
R03457 35 D-erythro-1-(Imidazol-4-yl)glycerol 3-phosphate hydro-lyase
R03777 35 Octanoyl-CoA:oxygen 2-oxidoreductase
R03857 35 Lauroyl-CoA:(acceptor) 2,3-oxidoreductase
R03962 35 2'-hydroxydihydrodaidzein:NADP+ 2-oxidoreductase
R03990 35 Tetradecanoyl-CoA:(acceptor) 2,3-oxidoreductase
R04095 35 3-Methylbutanoyl-CoA:(acceptor) 2,3-oxidoreductase
R04235 35 ATP:5-methyldeoxycytidine-5'-phosphate phosphotransferase
R04326 35
R04547 35
R04554 35
R04592 35
R04683 35 UDPglucuronate beta-D-glucuronosyltransferase(acceptor-unspecific)
R04738 35 (S)-3-Hydroxyhexadecanoyl-CoA hydro-lyase
R04751 35 Hexanoyl-CoA:(acceptor) 2,3-oxidoreductase
R04754 35 Decanoyl-CoA:(acceptor) 2,3-oxidoreductase
R04900 35 UDP-L-rhamnose:flavonol-3-O-D-glucoside L-rhamnosyltransferase
R04908 35
5-Hydroxykynurenamine:oxygenoxidoreductase(deaminating)(flavin-containing)
R05037 35 leucocyanidin,2-oxoglutarate:oxygen oxidoreductase
R06533 35 (2R,3S)-catechin:NADP+ 4-oxidoreductase
R06535 35 UDP-glucose:flavonol 3-O-D-glucosyltransferase
R06542 35 flavan-3-ol:NADP+ oxidoreductase
R06613 35 5,10-methylenetetrahydrofolate,FADH2:dUMP C-methyltransferase
R06797 35 malonyl-CoA:flavonol-3-O-beta-D-glucoside 6''-O-malonyltransferase
R06812 35 UDP-glucose:flavonol-3-O-glucoside
2''-O-beta-D-glucosyltransferase
R06814 35 UDP-D-xylose:flavonol-3-O-glycoside
2''-O-beta-D-xylosyltransferase
R06828 35
UDP-glucuronate:luteolin-7-O-beta-D-diglucuronide4'-O-glucuronosyltransferase
R00139 36
R00524 36 Formamide amidohydrolase
R00525 36 N-Formyl-L-glutamate amidohydrolase
R01278 36 trans-Hexadec-2-enoyl-CoA reductase
R01567 36 ATP:thymidine 5'-phosphotransferase
R01570 36 Thymidine:orthophosphate deoxyribosyltransferase
R02092 36 dTDP diphosphohydrolase
R02093 36 ATP:nucleoside-diphosphate phosphatransferase
R02925 36 D-Sorbitol:(acceptor) 1-oxidoreductase
R02985 36
R03243 36 5-Amino-2-oxopentanoate:2-oxoglutarate aminotransferase
R03291 36 trans-4-Hydroxy-L-proline:NAD+ 5-oxidoreductase
R03293 36 trans-4-Hydroxy-L-proline:NADP+ 5-oxidoreductase
R03534 36 2-Hydroxyglutarate:(acceptor) 2-oxidoreductase
R04137 36 3-Hydroxyisopentyl-CoA hydro-lyase
R04138 36 3-Methylcrotonoyl-CoA:carbon-dioxide ligase (ADP-forming)
R04443 36
R04444 36 L-1-Pyrroline-3-hydroxy-5-carboxylate:NAD+ oxidoreductase
R04445 36 L-1-Pyrroline-3-hydroxy-5-carboxylate:NADP+ oxidoreductase
R04783 36 3-Ketolactose galactohydrolase
R04809 36
R04813 36
(24R,25R)-3alpha,7alpha,12alpha,24-tetrahydroxy-5beta-cholestanoyl-CoA
hydro-lyase
R05103 36
R06536 36 UDP-glucose:flavonol 3-O-D-glucosyltransferase
R06543 36 flavan-3-ol:NADP+ oxidoreductase
R06544 36
R06811 36 UDP-D-xylose:flavonol-3-O-glycoside
2''-O-beta-D-xylosyltransferase
R06813 36
UDP-glucose:flavonol-3-O-beta-D-glucosyl-(1->2)-beta-D-glucoside2'''-O-beta-D-glucosyltransferase
R06817 36
malonyl-CoA:anthocyanidin-3-O-beta-D-glucoside6''-O-malonyltransferase
R06818 36
R01274 37 Palmitoyl-CoA hydrolase
R01277 37 hexadecanal:NAD+ oxidoreductase (CoA-acylating)
R01279 37 Palmitoyl-CoA:oxygen 2-oxidoreductase
R01280 37 Palmitate:CoA ligase (AMP-forming)
R01281 37 Palmitoyl-CoA:L-serine C-palmitoyltransferase (decarboxylating)
R01411 37 5-Methylcytosine aminohydrolase
R01412 37 Thymine,2-oxoglutarate:oxygen oxidoreductase (7-hydroxylating)
R01414 37 5,6-Dihydrothymine:NAD+ oxidoreductase
R01415 37 5,6-Dihydrothymine:NADP+ oxidoreductase
R01927 37
R02095 37 dTTP nucleotidohydrolase
R02096 37 dTTP:cytidine 5'-phosphotransferase
R02097 37 dTTP:uridine 5'-phosphotransferase
R02328 37 dTTP:alpha-D-glucose-1-phosphate thymidylyltransferase
R02329 37 dTTP:alpha-D-galactose-1-phosphate thymidylyltransferase
R03013 37 L-Histidinol-phosphate phosphohydrolase
R03113 37
R04092 37
R04810 37
R04812 37
R05051 37 L-erythro-4-Hydroxyglutamate:NAD+ oxidoreductase
R05052 37 L-erythro-4-Hydroxyglutamate:2-oxoglutarate aminotransferase
R05053 37 D-Aspartate:2-oxoglutarate aminotransferase
R06550 37
R06819 37 UDP-glucose:cyanidin 3-O-rutinoside 5-O-beta-D-glucosyltransferase
R01158 38 L-Histidinol:NAD+ oxidoreductase
R01703 38 Hexadecanoate:hydrogen-peroxide oxidoreductase
R01704 38 Palmitaldehyde:NAD+ oxidoreductase
R01926 38
R01928 38 UDPgalactose:sphingosine 1-beta-galactosyltransferase
R02462 38 Hexadecanol:NAD+ oxidoreductase
R02463 38 hexadecanal:NADP+ delta2-oxidoreductase
R02771 38 dTDPglucose 4,6-hydro-lyase
R02978 38 Sphinganine:NADP+ 3-oxidoreductase
R02979 38
R02983 38
R02984 38 dTDPglucose 4-epimerase
R03012 38 L-Histidinol:NAD+ oxidoreductase
R03055 38 5,6-Dihydrothymine amidohydrolase
R03719 38 Propanoyl-CoA:acetyl-CoA C-acyltransferase
R03826 38 dTDP-D-galactose:NAD+ 6-oxidoreductase
R04811 38 Propanoyl-CoA:acetyl-CoA C-acyltransferase
R06513 38
R07150 38 dTDP-D-galactose:NADP+ 6-oxidoreductase
R01160 39 Acetyl-CoA:L-histidine N-acetyltransferase
R01161 39
R01163 39 L-Histidinal:NAD+ oxidoreductase
R01164 39 L-Histidine:beta-alanine ligase (AMP-forming)
R01167 39 L-Histidine carboxy-lyase
R01168 39 L-Histidine ammonia-lyase
R01991 39 L-Histidine:4-aminobutanoate ligase (AMP-forming)
R02772 39
dTDP-4-acetamido-4,6-dideoxy-D-glucose:2-oxoglutarateaminotransferase
R02773 39 dTDP-4-amino-4,6-dideoxy-D-glucose:2-oxoglutarate aminotransferase
R02774 39 dTDP-4-dehydro-6-deoxy-D-glucose 3,5-epimerase
R02794 39 Cholate:CoA ligase (AMP-forming)
R02976 39 ATP:sphinganine 1-phosphotransferase
R03718 39 Choloyl-CoA:glycine N-choloyltransferase
R04666 39 3-Ureidoisobutyrate amidohydrolase
R04828 39 Chenodeoxyglycocholoyl-CoA:glycine N-choloyltransferase
R05104 39
R05517 39
R05518 39
R05687 39 dTDP-4-keto-6-Deoxyglucose reductase
R06424 39
R06428 39
R06437 39
R06514 39
R06516 39 sphinganine-1-phosphate palmitaldehyde-lyase
R06521 39 3-sn-phosphatidate phosphohydrolase
R06525 39 Sphinganine, NADPH: oxygen oxidoreductase (4-hydroxylating)
R07296 39 choloyl-CoA hydrolase
R01166 40 Nalpha-(beta-alanyl)-L-histidine hydrolase
R01992 40 alpha-Aminobutyryl histidine hydrolase
R02150 40 1H-Imidazole-4-ethanamine:oxygen oxidoreductase
(deaminating)(copper-containing)
R02152 40
R02153 40 L-Glutamate:histamine ligase
R02154 40 L-Glutamate:histamine ligase
R02464 40 Sphinganine-1-phosphate pamlmitaldehyde-lyase
R02776 40 dTDP-6-deoxy-L-talose:NADP+ 4-oxidoreductase
R02777 40 dTDP-6-deoxy-L-mannose:NADP+ 4-oxidoreductase
R02792 40
3alpha,7alpha,12alpha-Trihydroxy-5beta-cholanate:NAD+7-oxidoreductase
R02793 40
3alpha,7alpha,12alpha-trihydroxy-5beta-cholanate:NADP+12-oxidoreductase
R02798 40
R02914 40 4,5-Dihydro-4-oxo-5-imidazolepropanoate hydro-lyase
R04069 40
R04185 40 (S)-3-(Imidazol-5-yl)lactate:NAD+ oxidoreductase
R04186 40 (S)-3-(Imidazol-5-yl)lactate:NADP+ oxidoreductase
R04874 40
R04876 40
R05526 40
R05835 40 Glycocholate amidohydrolase
R06423 40
R06429 40
R06430 40
R06438 40
R06440 40
R06443 40
R06520 40 3-sn-phosphatidate phosphohydrolase
R06631 40
R07220 40 deoxycholate:FAD oxidoreductase (7alpha-dehydroxylating)
R00069 41
R02288 41 4-imidazolone-5-propanoate amidohydrolase
R03495 41 12beta-hydroxysteroid:NADP+ 12-oxidoreductase
R04065 41 Imidazole acetaldehyde:NAD+ oxidoreductase
R04066 41 imidazole-4-acetate,NADH:oxygen oxidoreductase (5-hydroxylating)
R04068 41 Imidazole-4-acetate:5-phosphoribosyl-diphosphate ligase (ADP-
andpyrophosphate- forming)
R04252 41
R04282 41
R05516 41
R05527 41
R05836 41
R06431 41
R06433 41
R06441 41
R06446 41
R07295 41 deoxycholoyl-CoA hydrolase
R04214 42
R04479 42
R04879 42
R06434 42
R03188 43 N-Formimino-L-aspartate iminohydrolase
R00526 44 N-Formyl-L-aspartate amidohydrolase
