# Supplementary material for: Local and global modes of drug action in biochemical networks
Source: BMC Chem Biol. 2009 Apr 7;9:4. doi: 10.1186/1472-6769-9-4 (PMC2670818; doi:10.1186/1472-6769-9-4)
Supplement: Additional File 3 — Full set of metabolic drug scopes. This archive contains the full set of metabolic drug scopes for 276 drugs from the DrugBank database and four metabolic networks. Individual files in the archive are named according to the following nomenclature: DrugBank accession number of the drug, followed by "_hsa" for human or "_ref" for reference network, followed by "_i" for irreversible or "_r" for reversible network. [file 1472-6769-9-4-S3.zip › aprd00085_ref_r.txt]

  Expansion curve

seeds: Oxygen H2O 4-(2-Aminoethyl)-1,2-benzenediol Ascorbate
L-Noradrenaline Dehydroascorbate Tyramine 1-(4-Hydroxyphenyl)-2-aminoethanol
not identified:


      compounds:

ID generation name

C00001 1 H2O
C00007 1 Oxygen
C00072 1 Ascorbate
C00425 1 Dehydroascorbate
C00483 1 Tyramine
C00547 1 L-Noradrenaline
C03758 1 4-(2-Aminoethyl)-1,2-benzenediol
C04227 1 1-(4-Hydroxyphenyl)-2-aminoethanol
C00009 2 Orthophosphate
C00014 2 NH3
C00027 2 H2O2
C00080 2 H+
C00209 2 Oxalate
C01041 2 Monodehydroascorbate
C01620 2 Threonate
C03289 2 L-xylo-Hexulonolactone
C03765 2 4-Hydroxyphenylacetaldehyde
C04043 2 3,4-Dihydroxyphenylacetaldehyde
C05359 2 e-
C05422 2 L-Dehydroascorbate
C05577 2 3,4-Dihydroxymandelaldehyde
C00011 3 CO2
C00013 3 Pyrophosphate
C00048 3 Glyoxylate
C00058 3 Formate
C00192 3 Hydroxylamine
C00282 3 Hydrogen
C00642 3 4-Hydroxyphenylacetate
C00704 3 O2.-
C01040 3 L-Gulono-1,4-lactone
C01115 3 L-Galactono-1,4-lactone
C01161 3 3,4-Dihydroxyphenylacetate
C02916 3 (S)-Norlaudanosoline
C03064 3 3-Dehydro-L-threonate
C04575 3 (4R,5S)-4,5,6-Trihydroxy-2,3-dioxohexanoate
C05361 3 Hydrazine
C05576 3 3,4-Dihydroxyphenylethyleneglycol
C05580 3 3,4-Dihydroxymandelate
C06044 3 4-Hydroxyphenylethanol
C06160 3 (S)-Norcoclaurine
C06701 3 Phosphonate
C00037 4 Glycine
C00067 4 Formaldehyde
C00082 4 L-Tyrosine
C00086 4 Urea
C00088 4 Nitrite
C00160 4 Glycolate
C00169 4 Carbamoyl phosphate
C00237 4 CO
C00355 4 3,4-Dihydroxy-L-phenylalanine
C00488 4 Formamide
C00536 4 Triphosphate
C00544 4 Homogentisate
C00603 4 (-)-Ureidoglycolate
C00618 4 3-Dehydro-L-gulonate
C00697 4 Nitrogen
C00800 4 L-Gulonate
C01010 4 Urea-1-carboxylate
C01146 4 2-Hydroxy-3-oxopropanoate
C01179 4 3-(4-Hydroxyphenyl)pyruvate
C01353 4 Carbonic acid
C01468 4 4-Cresol
C01563 4 Carbamate
C01818 4 Hyponitrite
C02405 4 Formyl phosphate
C02670 4 D-Glucuronolactone
C04642 4 2-Hydroxy-5-carboxymethylmuconate semialdehyde
C05360 4 Diimine
C05411 4 L-Xylonate
C05412 4 L-Lyxonate
C05593 4 3-Hydroxyphenylacetate
C00022 5 Pyruvate
C00132 5 Methanol
C00146 5 Phenol
C00168 5 Hydroxypyruvate
C00191 5 D-Glucuronate
C00213 5 Sarcosine
C00218 5 Methylamine
C00244 5 Nitrate
C00254 5 Prephenate
C00258 5 D-Glycerate
C00266 5 Glycolaldehyde
C00288 5 HCO3-
C00312 5 L-Xylulose
C00499 5 Allantoate
C00581 5 Guanidinoacetate
C00802 5 Oxalureate
C00811 5 4-Coumarate
C00818 5 D-Glucarate
C00822 5 Dopaquinone
C00826 5 L-Arogenate
C00975 5 Dihydroxyfumarate
C00988 5 2-Phosphoglycolate
C01036 5 4-Maleylacetoacetate
C01197 5 3,4-Dihydroxy-trans-cinnamate
C01326 5 Hydrogen cyanide
C01358 5 NH4OH
C01417 5 Cyanate
C01566 5 Cyanamide
C02091 5 Ureidoglycine
C02466 5 Trimetaphosphate
C02923 5 2,3-Dihydroxytoluene
C03004 5 N-Hydroxy-L-tyrosine
C03198 5 (S)-4-Hydroxymandelate
C03672 5 3-(4-Hydroxyphenyl)lactate
C03961 5 erythro-3-Hydroxy-L-aspartate
C03964 5 (R)-3-(4-Hydroxyphenyl)lactate
C04186 5 5-Carboxymethyl-2-hydroxymuconate
C04368 5 3-Amino-3-(4-hydroxyphenyl)propanoate
C04796 5 4-(L-Alanin-3-yl)-2-hydroxy-cis,cis-muconate 6-semialdehyde
C04797 5 5-(L-Alanin-3-yl)-2-hydroxy-cis,cis-muconate 6-semialdehyde
C05350 5 2-Hydroxy-3-(4-hydroxyphenyl)propenoate
C05585 5 Gentisate aldehyde
C05852 5 2-Hydroxyphenylacetate
C06059 5 Cyclic amidines
C06555 5 Biuret
C11527 5 4-Hydroxymandelate
C14899 5 3-Dehydro-L-gulonate 6-phosphate
C00033 6 Acetate
C00036 6 Oxaloacetate
C00041 6 L-Alanine
C00065 6 L-Serine
C00074 6 Phosphoenolpyruvate
C00079 6 L-Phenylalanine
C00084 6 Acetaldehyde
C00090 6 Catechol
C00133 6 D-Alanine
C00137 6 myo-Inositol
C00149 6 (S)-Malate
C00156 6 4-Hydroxybenzoate
C00166 6 Phenylpyruvate
C00186 6 (S)-Lactate
C00189 6 Ethanolamine
C00197 6 3-Phospho-D-glycerate
C00227 6 Acetyl phosphate
C00251 6 Chorismate
C00256 6 (R)-Lactate
C00300 6 Creatine
C00379 6 Xylitol
C00423 6 trans-Cinnamate
C00497 6 (R)-Malate
C00532 6 L-Arabitol
C00533 6 Nitric oxide
C00546 6 Methylglyoxal
C00552 6 meso-Tartaric acid
C00577 6 D-Glyceraldehyde
C00628 6 2,5-Dihydroxybenzoate
C00631 6 2-Phospho-D-glycerate
C00633 6 4-Hydroxybenzaldehyde
C00679 6 5-Dehydro-4-deoxy-D-glucarate
C00684 6 2-Dehydro-3-deoxy-L-arabinonate
C00716 6 Serine
C00740 6 D-Serine
C00788 6 L-Adrenaline
C00898 6 (R,R)-Tartaric acid
C00900 6 2-Acetolactate
C00905 6 D-Fructuronate
C01026 6 N,N-Dimethylglycine
C01043 6 N-Carbamoylsarcosine
C01061 6 4-Fumarylacetoacetate
C01127 6 4-Hydroxy-2-oxoglutarate
C01195 6 1-Phospho-alpha-D-glucuronate
C01380 6 Ethylene glycol
C01438 6 Methane
C01444 6 Oxamate
C01467 6 3-Cresol
C01508 6 L-Lyxose
C01542 6 o-Cresol
C01551 6 Allantoin
C02294 6 Methylguanidine
C02350 6 (S)(+)-Allantoin
C02721 6 N-Methyl-L-alanine
C03015 6 O-Carbamoyl-L-serine
C03166 6 Phosphoguanidinoacetate
C03248 6 Acetylenedicarboxylate
C03291 6 L-Xylulose 5-phosphate
C03387 6 D-Glucurono-6,2-lactone
C03459 6 2-Hydroxy-3-oxosuccinate
C03790 6 N-(Carboxymethyl)-D-alanine
C03826 6 2-Dehydro-3-deoxy-D-xylonate
C03921 6 2-Dehydro-3-deoxy-D-glucarate
C03981 6 2-Hydroxyethylenedicarboxylate
C04052 6 5-Carboxy-2-oxohept-3-enedioate
C04184 6 4-Hydroxy-4-methyl-2-oxoglutarate
C04366 6 3-(2-Carboxyethenyl)-cis,cis-muconate
C04548 6 1-(4-Hydroxyphenyl)-2-(methylamino)ethanol
C04592 6 Toluene-cis-dihydrodiol
C05343 6 (R)-4-Hydroxymandelate
C05385 6 D-Glucuronate 1-phosphate
C05406 6 (4S)-5-Hydroxy-2,4-dioxopentanoate
C05627 6 4-Hydroxystyrene
C05946 6 D-4-Hydroxy-2-oxoglutarate
C06010 6 (S)-2-Acetolactate
C06033 6 Parapyruvate
C06047 6 Stizolobate
C06048 6 Stizolobinate
C06210 6 2-Hydroxy-6-keto-2,4-heptadienoate
C06224 6 3,4-Dihydroxystyrene
C06393 6 2,3-Diaminopropanoate
C06441 6 L-Xylulose 1-phosphate
C06554 6 Cyanuric acid
C06720 6 1,6-Dihydroxy-5-methylcyclohexa-2,4-dienecarboxylate
C06731 6 1,2-Dihydroxy-6-methylcyclohexa-3,5-dienecarboxylate
C07086 6 Phenylacetic acid
C11824 6 Cyclic amide
C14088 6 3-Methylsalicylate
C15503 6 N,N-Dihydroxy-L-tyrosine
C00049 7 L-Aspartate
C00108 7 Anthranilate
C00111 7 Glycerone phosphate
C00116 7 Glycerol
C00118 7 (2R)-2-Hydroxy-3-(phosphonooxy)-propanal
C00122 7 Fumarate
C00158 7 Citrate
C00164 7 Acetoacetate
C00180 7 Benzoate
C00181 7 D-Xylose
C00188 7 L-Threonine
C00196 7 2,3-Dihydroxybenzoate
C00222 7 3-Oxopropanoate
C00230 7 3,4-Dihydroxybenzoate
C00236 7 3-Phospho-D-glyceroyl phosphate
C00259 7 L-Arabinose
C00310 7 D-Xylulose
C00346 7 Ethanolamine phosphate
C00402 7 D-Aspartate
C00424 7 (S)-Lactaldehyde
C00433 7 2,5-Dioxopentanoate
C00469 7 Ethanol
C00502 7 D-Xylonate
C00508 7 L-Ribulose
C00514 7 D-Mannonate
C00530 7 p-Benzenediol
C00545 7 L-Arabinonate
C00548 7 Phenyl acetate
C00587 7 3-Hydroxybenzoate
C00596 7 2-Hydroxy-2,4-pentadienoate
C00601 7 Phenylacetaldehyde
C00682 7 2-Hydroxymuconate semialdehyde
C00691 7 2,4,6/3,5-Pentahydroxycyclohexanone
C00711 7 Malate
C00791 7 Creatinine
C00805 7 Salicylate
C00810 7 (R)-Acetoin
C00878 7 D-Arabinonate
C00879 7 D-Galactarate
C00885 7 Isochorismate
C00887 7 Nitrous oxide
C00937 7 (R)-Lactaldehyde
C00979 7 O-Acetyl-L-serine
C00993 7 D-Alanyl-D-alanine
C01005 7 O-Phospho-L-serine
C01101 7 L-Ribulose 5-phosphate
C01159 7 2,3-Bisphospho-D-glycerate
C01177 7 Inositol 1-phosphate
C01182 7 D-Ribulose 1,5-bisphosphate
C01269 7 5-O-(1-Carboxyvinyl)-3-phosphoshikimate
C01384 7 Maleic acid
C01394 7 Xylose
C01455 7 Toluene
C01456 7 Tropate
C01548 7 Acetylene
C01772 7 trans-2-Hydroxycinnamate
C01837 7 Nitroethane
C01888 7 Aminoacetone
C01988 7 2-Nitrophenol
C01990 7 3-Oxalomalate
C02107 7 (S,S)-Tartaric acid
C02132 7 Acetylpyruvate
C02167 7 Maleylpyruvate
C02218 7 2-Aminoacrylate
C02305 7 Phosphocreatine
C02348 7 (R)(-)-Allantoin
C02351 7 1,2-Benzoquinone
C02362 7 2-Oxosuccinamate
C02480 7 cis,cis-Muconate
C02505 7 2-Phenylacetamide
C02532 7 D-O-Phosphoserine
C02565 7 N-Methylhydantoin
C02612 7 (R)-2-Methylmalate
C02614 7 (S)-2-Methylmalate
C02657 7 6-Methylsalicylate
C02734 7 Phenolic phosphate
C02763 7 enol-Phenylpyruvate
C02798 7 3-Phosphonopyruvate
C02895 7 Xylitol 5-phosphate
C03063 7 2-Oxohept-3-enedioate
C03167 7 Phosphonoacetaldehyde
C03210 7 2,2'-Iminodipropanoate
C03214 7 2-Amino-3-oxobutanoate
C03232 7 3-Phosphonooxypyruvate
C03341 7 2-Amino-4-oxopentanoic acid
C03508 7 L-2-Amino-3-oxobutanoic acid
C03519 7 N-Acetyl-L-phenylalanine
C03546 7 myo-Inositol 4-phosphate
C03548 7 trans-2,3-Epoxysuccinate
C03549 7 2-Hydroxycinnamate
C03557 7 (2-Aminoethyl)phosphonate
C03589 7 4-Hydroxy-2-oxopentanoate
C03590 7 4-Hydroxyphenylglyoxylate
C03716 7 Oxaloacetate 4-methyl ester
C03861 7 Dibenzo[1,4]dioxin-2,3-dione
C04006 7 1D-myo-Inositol 3-phosphate
C04039 7 2,3-Dihydroxy-3-methylbutanoate
C04091 7 cis-1,2-Dihydrobenzene-1,2-diol
C04115 7 4-Carboxy-4-hydroxy-2-oxoadipate
C04181 7 3-Hydroxy-3-methyl-2-oxobutanoic acid
C04221 7 trans-1,2-Dihydrobenzene-1,2-diol
C04272 7 (R)-2,3-Dihydroxy-3-methylbutanoate
C04353 7 (Z)-4-Hydroxyphenylacetaldehyde-oxime
C04634 7 1,6-Dihydroxycyclohexa-2,4-diene-1-carboxylate
C05235 7 Hydroxyacetone
C05332 7 Phenethylamine
C05519 7 L-Allothreonine
C05600 7 2-Hydroxyhepta-2,4-dienedioate
C05607 7 Phenyllactate
C05629 7 Phenylpropanoate
C05682 7 Phosphonoacetate
C05854 7 4-Carboxy-2-oxo-4-pentanoate
C05999 7 Lactaldehyde
C06034 7 4-Hydroxy-4-methylglutamate
C06035 7 4-Methylene-2-oxoglutarate
C06244 7 Acetamide
C06321 7 1,6-Dihydroxy-cis-2,4-cyclohexadiene-1-carboxylic acid
C06548 7 Ethylene oxide
C06772 7 Diethanolamine
C07211 7 m-Methylbenzoate
C07215 7 o-Toluate
C08734 7 2,4-Dihydroxy-6-amino-1,3,5-triazine
C11355 7 4-Amino-4-deoxychorismate
C11511 7 threo-3-Hydroxy-L-aspartate
C11821 7 5-Hydroxyisourate
C11822 7 2-Aminomalonate semialdehyde
C12248 7 5-Hydroxy-2-oxo-4-ureido-2,5-dihydro-1H-imidazole-5-carboxylate
C12622 7 cis-3-(3-Carboxyethenyl)-3,5-cyclohexadiene-1,2-diol
C13635 7 4-Hydroxyphenacyl alcohol
C14087 7 3-Methylsalicylaldehyde
C15499 7 Pentane-2,4-dione
C15585 7 myo-Inositol phosphate
C00026 8 2-Oxoglutarate
C00042 8 Succinate
C00092 8 D-Glucose 6-phosphate
C00093 8 sn-Glycerol 3-phosphate
C00099 8 beta-Alanine
C00109 8 2-Oxobutanoate
C00141 8 3-Methyl-2-oxobutanoic acid
C00152 8 L-Asparagine
C00184 8 Glycerone
C00199 8 D-Ribulose 5-phosphate
C00204 8 2-Dehydro-3-deoxy-D-gluconate
C00207 8 Acetone
C00231 8 D-Xylulose 5-phosphate
C00261 8 Benzaldehyde
C00292 8 Aniline
C00311 8 Isocitrate
C00328 8 L-Kynurenine
C00333 8 D-Galacturonate
C00354 8 D-Fructose 1,6-bisphosphate
C00366 8 Urate
C00383 8 Malonate
C00417 8 cis-Aconitate
C00438 8 N-Carbamoyl-L-aspartate
C00472 8 p-Benzoquinone
C00476 8 D-Lyxose
C00556 8 Benzyl alcohol
C00568 8 4-Aminobenzoate
C00583 8 Propane-1,2-diol
C00597 8 3-Phosphoglycerate
C00623 8 Glycerol 1-phosphate
C00650 8 4-Hydroxymandelonitrile
C00652 8 D-Arabinono-1,4-lactone
C00673 8 2-Deoxy-D-ribose 5-phosphate
C00741 8 Diacetyl
C00804 8 Propynoate
C00815 8 Citramalate
C00820 8 D-Threonine
C00969 8 3-Hydroxypropanal
C01013 8 3-Hydroxypropanoate
C01042 8 N-Acetyl-L-aspartate
C01044 8 N-Formyl-L-aspartate
C01089 8 (R)-3-Hydroxybutanoate
C01094 8 D-Fructose 1-phosphate
C01099 8 L-Fuculose 1-phosphate
C01102 8 O-Phospho-L-homoserine
C01114 8 L-Arabinono-1,4-lactone
C01131 8 L-Rhamnulose 1-phosphate
C01163 8 3-Carboxy-cis,cis-muconate
C01198 8 3-(2-Hydroxyphenyl)propanoate
C01220 8 1D-myo-Inositol 1,4-bisphosphate
C01225 8 sn-glycero-3-Phospho-1-inositol
C01273 8 2-Hydroxy-6-oxo-6-phenylhexa-2,4-dienoate
C01286 8 2-Dehydro-3-deoxy-D-galactonate 6-phosphate
C01405 8 Aspirin
C01407 8 Benzene
C01537 8 Urethane
C01586 8 Hippurate
C01596 8 Maleamate
C01732 8 Mesaconate
C01769 8 (S)-Acetoin
C01904 8 D-Arabitol
C02024 8 D-Mannuronate
C02083 8 Styrene oxide
C02226 8 2-Methylmaleate
C02266 8 D-Xylonolactone
C02372 8 4-Hydroxyaniline
C02501 8 2-Hydroxymuconate
C02512 8 3-Cyano-L-alanine
C02514 8 3-Fumarylpyruvate
C02637 8 3-Dehydroshikimate
C02752 8 Triacetate lactone
C02753 8 D-Xylono-1,4-lactone
C02775 8 2,3-Dihydroxyindole
C02814 8 Benzene-1,2,4-triol
C02912 8 (R)-Propane-1,2-diol
C02917 8 (S)-Propane-1,2-diol
C02979 8 Glycerol 2-phosphate
C03044 8 (R,R)-Butane-2,3-diol
C03071 8 3-aci-Nitropropanoate
C03082 8 4-Phospho-L-aspartate
C03139 8 N-Amidino-L-aspartate
C03147 8 N-Malonylanthranilate
C03175 8 Shikimate 3-phosphate
C03194 8 (R)-1-Aminopropan-2-ol
C03223 8 3,4-Dihydroxyphthalate
C03233 8 4,5-Dihydroxyphthalate
C03394 8 Erythrulose 1-phosphate
C03453 8 (Z)-5-Oxohex-2-enedioate
C03600 8 Carboxymethyloxysuccinate
C03666 8 2-Carboxy-cis,cis-muconate
C03742 8 (S)-4-Hydroxymandelonitrile
C03785 8 D-Tagatose 1,6-bisphosphate
C03872 8 L-Serine-phosphoethanolamine
C03906 8 beta-L-Arabinose 1-phosphate
C03943 8 (2R,4S)-2,4-Diaminopentanoate
C03979 8 2-Dehydro-3-deoxy-L-rhamnonate
C04062 8 D-myo-Inositol 1,3-bisphosphate
C04063 8 D-myo-Inositol 3,4-bisphosphate
C04105 8 2,5-Dihydro-5-oxofuran-2-acetate
C04171 8 2,3-Dihydro-2,3-dihydroxybenzoate
C04204 8 N-(2,3-Dihydroxybenzoyl)-L-serine
C04282 8 1-Pyrroline-4-hydroxy-2-carboxylate
C04287 8 3,5/4-Trihydroxycyclohexa-1,2-dione
C04299 8 D-myo-Inositol 1,2-cyclic phosphate
C04324 8 4-Carboxy-2-hydroxy-cis,cis-muconate
C04442 8 2-Dehydro-3-deoxy-6-phospho-D-gluconate
C04456 8 6-Phospho-5-dehydro-2-deoxy-D-gluconate
C04480 8 3-Carboxy-2-hydroxymuconate semialdehyde
C04484 8 4-Carboxy-2-hydroxymuconate semialdehyde
C05364 8 4-Carboxy-2-oxo-3-hexenedioate
C05378 8 beta-D-Fructose 1,6-bisphosphate
C05405 8 L-Arabinono-1,5-lactone
C05601 8 4-Hydroxy-2-oxo-heptanedioate
C05653 8 Formylanthranilate
C05672 8 2-Amino-3-phosphonopropanoate
C05840 8 Iminoaspartate
C05853 8 Phenylethyl alcohol
C05947 8 L-erythro-4-Hydroxyglutamate
C06144 8 3-Butynoate
C06159 8 2-Dehydro-3-deoxy-D-fuconate
C06189 8 Cyclic 2,3-bisphospho-D-glycerate
C06201 8 2,4-Dihydroxyhept-2-enedioate
C06202 8 Salicylaldehyde
C06206 8 Benzoyl phosphate
C06234 8 4-Methyl-L-glutamate
C06318 8 (3S,4R)-3,4-Dihydroxycyclohexa-1,5-diene-1,4-dicarboxylate
C06455 8 Hydroxymethylphosphonate
C06547 8 Ethylene
C06603 8 cis,trans-4-Hydroxymuconic semialdehyde
C06672 8 Vanillate
C06680 8 4-Hydroxyphthalate
C06735 8 Aminoacetaldehyde
C06746 8 N-Acetylphenylethylamine
C06771 8 Triethanolamine
C06891 8 D-2,3-Diketo 4-deoxy-epi-inositol
C06893 8 2-Deoxy-5-keto-D-gluconic acid 6-phosphate
C07209 8 3-Methylbenzaldehyde
C07214 8 2-Methylbenzaldehyde
C07731 8 2-Hydroxy-6-oxo-6-(2-hydroxyphenyl)-hexa-2,4-dienoate
C08062 8 2-Hydroxy-6-oxo-(2'-aminophenyl)-hexa-2,4-dienoate
C08733 8 2-Hydroxy-4,6-diamino-1,3,5-triazine
C09814 8 Benzonitrile
C09815 8 Benzamide
C09816 8 Benzylsuccinate
C11205 8 Hexadimethrine bromide
C11437 8 1-Deoxy-D-xylulose 5-phosphate
C11588 8 cis-3-(Carboxy-ethyl)-3,5-cyclo-hexadiene-1,2-diol
C12323 8 L-4-Hydroxyphenylglycine
C12623 8 trans-2,3-Dihydroxycinnamate
C12624 8 2-Hydroxy-6-ketononatrienedioate
C13634 8 2,3-Bis(4-hydroxyphenyl)-1,2-propanediol
C13636 8 4-Hydroxyphenyl acetate
C14086 8 2-Hydroxy-3-methylbenzalpyruvate
C14097 8 2-Hydroxyisophthalic acid
C14610 8 (S)-5-Oxo-2,5-dihydrofuran-2-acetate
C00025 9 L-Glutamate
C00031 9 D-Glucose
C00085 9 D-Fructose 6-phosphate
C00095 9 D-Fructose
C00117 9 D-Ribose 5-phosphate
C00177 9 Cyanide
C00183 9 L-Valine
C00216 9 D-Arabinose
C00217 9 D-Glutamate
C00232 9 Succinate semialdehyde
C00257 9 D-Gluconic acid
C00263 9 L-Homoserine
C00309 9 D-Ribulose
C00337 9 (S)-Dihydroorotate
C00345 9 6-Phospho-D-gluconate
C00385 9 Xanthine
C00418 9 (R)-Mevalonate
C00441 9 L-Aspartate 4-semialdehyde
C00466 9 Acetoin
C00479 9 Propanal
C00490 9 Itaconate
C00493 9 Shikimate
C00511 9 Propenoate
C00515 9 D-Ornithine
C00558 9 D-Tagaturonate
C00672 9 2-Deoxy-D-ribose 1-phosphate
C00755 9 4-Hydroxy-3-methoxy-benzaldehyde
C00813 9 Barbiturate
C00817 9 D-Altronate
C00861 9 L-Rhamnulose
C00870 9 4-Nitrophenol
C00940 9 2-Oxoglutaramate
C00944 9 3-Dehydroquinate
C00966 9 2-Dehydropantoate
C01059 9 2,5-Dihydroxypyridine
C01068 9 D-Ribitol 5-phosphate
C01073 9 N-Acetyl-beta-alanine
C01088 9 (R)-3,3-Dimethylmalate
C01096 9 Sorbitol 6-phosphate
C01097 9 D-Tagatose 6-phosphate
C01108 9 1,2,3-Trihydroxybenzene
C01112 9 D-Arabinose 5-phosphate
C01118 9 O-Succinyl-L-homoserine
C01216 9 2-Dehydro-3-deoxy-D-galactonate
C01233 9 sn-glycero-3-Phosphoethanolamine
C01234 9 1-Aminocyclopropane-1-carboxylate
C01236 9 D-Glucono-1,5-lactone 6-phosphate
C01243 9 1D-myo-Inositol 1,3,4-trisphosphate
C01245 9 D-myo-Inositol 1,4,5-trisphosphate
C01251 9 2-Hydroxybutane-1,2,4-tricarboxylate
C01252 9 4-(2-Aminophenyl)-2,4-dioxobutanoate
C01278 9 2-Carboxy-2,5-dihydro-5-oxofuran-2-acetate
C01408 9 Benzoin
C01680 9 D-Fuconate
C01721 9 L-Fuculose
C01751 9 Resorcinol
C01757 9 Triacetate
C01801 9 Deoxyribose
C01845 9 Propan-2-ol
C01934 9 L-Rhamnonate
C02116 9 2-Nitropropane
C02137 9 alpha-Oxo-benzeneacetic acid
C02207 9 beta-Alanopine
C02220 9 2-Aminomuconate
C02222 9 2-Maleylacetate
C02235 9 4-Nitrocatechol
C02273 9 Digalacturonate
C02274 9 Dihydrocoumarin
C02341 9 trans-Aconitate
C02457 9 Propane-1,3-diol
C02488 9 (R)-2-Ethylmalate
C02504 9 (2S)-2-Isopropylmalate
C02526 9 Biphenyl-2,3-diol
C02558 9 N-Acetylarylamine
C02642 9 3-Ureidopropionate
C02659 9 Acetone cyanohydrin
C02700 9 L-Formylkynurenine
C03046 9 (S,S)-Butane-2,3-diol
C03065 9 3-Guanidinopropanoate
C03124 9 L-Aspartylhydroxamate
C03217 9 2-Hydroxy-3-oxoadipate
C03227 9 3-Hydroxy-L-kynurenine
C03283 9 L-2,4-Diaminobutanoate
C03290 9 L-threo-3-Phenylserine
C03409 9 N-Formimino-L-aspartate
C03440 9 cis-4-Hydroxy-D-proline
C03569 9 2,2',3-Trihydroxybiphenyl
C03586 9 2-Oxo-2,3-dihydrofuran-5-acetate
C03618 9 L-threo-3-Methylaspartate
C03623 9 N-Methyl-2-oxoglutaramate
C03676 9 3-Hydroxy-cis,cis-muconate
C03703 9 L-5-Carboxymethylhydantoin
C03710 9 N-Benzyloxycarbonylglycine
C03722 9 Pyridine-2,3-dicarboxylate
C03750 9 2,6-Dioxo-6-phenylhexanoate
C03752 9 2-Amino-2-deoxy-D-gluconate
C03761 9 3-Hydroxy-3-methylglutarate
C03766 9 4-Hydroxyphenylacetonitrile
C03932 9 5-Dehydro-2-deoxy-D-gluconate
C03947 9 Glycerol 1,2-cyclic phosphate
C04037 9 1-Phospho-alpha-D-galacturonate
C04044 9 3-(2,3-Dihydroxyphenyl)propanoate
C04045 9 3-(3,4-Dihydroxyphenyl)pyruvate
C04281 9 L-1-Pyrroline-3-hydroxy-5-carboxylate
C04349 9 (4S)-4,6-Dihydroxy-2,5-dioxohexanoate
C04451 9 4-Carboxy-2-hydroxyhexa-2,4-dienedioate
C04471 9 (4S,5S)-4,5-Dihydroxy-2,6-dioxohexanoate
C04479 9 2-Hydroxy-6-oxonona-2,4-diene-1,9-dioate
C04546 9 (R)-3-((R)-3-Hydroxybutanoyloxy)butanoate
C04553 9 3-Carboxy-2,5-dihydro-5-oxofuran-2-acetate
C04593 9 (2S,3R)-3-Hydroxybutane-1,2,3-tricarboxylate
C04783 9 cis-4,5-Dihydroxycyclohexa-1(6),2-diene-1,2-dicarboxylate
C05345 9 beta-D-Fructose 6-phosphate
C05375 9 2-Hydroxy-2-hydropyrone-4,6-dicarboxylate
C05379 9 Oxalosuccinate
C05572 9 4-Oxoglutaramate
C05655 9 5-(2'-Carboxyethyl)-4,6-dihydroxypicolinate
C05658 9 Indoxyl
C05665 9 beta-Aminopropion aldehyde
C05670 9 beta-Aminopropionitrile
C05817 9 2-Succinyl-6-hydroxy-2,4-cyclohexadiene-1-carboxylate
C05835 9 2-Formaminobenzoylacetate
C05938 9 L-4-Hydroxyglutamate semialdehyde
C05941 9 2-Oxo-4-hydroxy-5-aminovalerate
C05942 9 Pyrrole-2-carboxylate
C05984 9 2-Hydroxybutanoic acid
C05985 9 2-Propyn-1-al
C06019 9 D-arabino-3-Hexulose 6-phosphate
C06029 9 L-threo-3-Methylmalate
C06030 9 Methyloxaloacetate
C06031 9 D-threo-3-Methylmalate
C06032 9 D-erythro-3-Methylmalate
C06145 9 3-Butyn-1-al
C06203 9 trans-O-Hydroxybenzylidenepyruvate
C06316 9 D-erythro-Ascorbate
C06330 9 Quinoline-3,4-diol
C06337 9 Terephthalate
C06430 9 D-Galacturonolactone
C06892 9 2-Deoxy-5-keto-D-gluconic acid
C07103 9 2-Hydroxy-1,4-benzoquinone
C07213 9 2-Methylbenzyl alcohol
C07216 9 3-Methylbenzyl alcohol
C07272 9 Maleimide
C07734 9 2-Hydroxy-6-oxo-6-(2-hydroxyphenoxy)-hexa-2,4-dienoate
C08061 9 2'-Aminobiphenyl-2,3-diol
C08737 9 Melamine
C10700 9 4'-Hydroxyacetophenone
C11434 9 2-C-Methyl-D-erythritol 4-phosphate
C11503 9 3-Hydroxy-1H-quinolin-4-one
C12621 9 trans-3-Hydroxycinnamate
C13631 9 2,2-Bis(4-hydroxyphenyl)-1-propanol
C14085 9 2-Hydroxy-8-methylchromene-2-carboxylate
C14096 9 3-Formylsalicylic acid
C15556 9 3,4-Dihydroxy-2-butanone 4-phosphate
C00064 10 L-Glutamine
C00077 10 L-Ornithine
C00078 10 L-Tryptophan
C00089 10 Sucrose
C00103 10 D-Glucose 1-phosphate
C00121 10 D-Ribose
C00159 10 D-Mannose
C00163 10 Propanoate
C00185 10 Cellobiose
C00198 10 D-Glucono-1,5-lactone
C00242 10 Guanine
C00253 10 Nicotinate
C00262 10 Hypoxanthine
C00267 10 alpha-D-Glucose
C00275 10 D-Mannose 6-phosphate
C00279 10 D-Erythrose 4-phosphate
C00281 10 Sedoheptulose 7-phosphate
C00295 10 Orotate
C00296 10 Quinate
C00322 10 2-Oxoadipate
C00329 10 D-Glucosamine
C00334 10 4-Aminobutanoate
C00349 10 2-Methyl-3-oxopropanoate
C00352 10 D-Glucosamine 6-phosphate
C00392 10 Mannitol
C00429 10 5,6-Dihydrouracil
C00430 10 5-Aminolevulinate
C00439 10 N-Formimino-L-glutamate
C00463 10 Indole
C00474 10 Ribitol
C00507 10 L-Rhamnose
C00522 10 (R)-Pantoate
C00561 10 Mandelonitrile
C00620 10 alpha-D-Ribose 1-phosphate
C00624 10 N-Acetyl-L-glutamate
C00629 10 2-Dehydro-D-gluconate
C00632 10 3-Hydroxyanthranilate
C00644 10 D-Mannitol 1-phosphate
C00665 10 beta-D-Fructose 2,6-bisphosphate
C00668 10 alpha-D-Glucose 6-phosphate
C00689 10 alpha,alpha'-Trehalose 6-phosphate
C00772 10 Mevaldate
C00792 10 D-Arginine
C00794 10 D-Sorbitol
C00795 10 D-Tagatose
C00819 10 D-Glutamine
C00846 10 3-Oxoadipate
C00880 10 D-Galactonate
C00954 10 Indole-3-acetate
C00986 10 1,3-Diaminopropane
C00989 10 4-Hydroxybutanoic acid
C01019 10 6-Deoxy-L-galactose
C01020 10 6-Hydroxynicotinate
C01045 10 N-Formyl-L-glutamate
C01046 10 N-Methyl-L-glutamate
C01053 10 (R)-4-Dehydropantoate
C01062 10 5-Dehydro-D-gluconate
C01077 10 O-Acetyl-L-homoserine
C01083 10 alpha,alpha-Trehalose
C01107 10 (R)-5-Phosphomevalonate
C01110 10 5-Amino-2-oxopentanoic acid
C01113 10 D-Galactose 6-phosphate
C01151 10 D-Ribose 1,5-bisphosphate
C01157 10 trans-4-Hydroxy-L-proline
C01165 10 L-Glutamate 5-semialdehyde
C01172 10 beta-D-Glucose 6-phosphate
C01187 10 3-Deoxy-D-manno-octulosonate
C01207 10 3-(3,4-Dihydroxyphenyl)lactate
C01215 10 2-(Acetamidomethylene)succinate
C01218 10 6-Phospho-2-dehydro-D-gluconate
C01272 10 1D-myo-Inositol 1,3,4,5-tetrakisphosphate
C01424 10 Gallate
C01504 10 Indanone
C01606 10 Phthalate
C01659 10 Acrylamide
C01667 10 Bacitracin
C01717 10 4-Hydroxy-2-quinolinecarboxylic acid
C01879 10 5-Oxoproline
C01983 10 (R)-Mandelate
C01984 10 (S)-Mandelate
C01998 10 Acrylonitrile
C02225 10 2-Methylcitrate
C02237 10 5-Oxo-D-proline
C02238 10 5-Oxo-L-proline
C02265 10 D-Phenylalanine
C02336 10 beta-D-Fructose
C02499 10 2-Hydroxybiphenyl
C02630 10 2-Hydroxyglutarate
C02631 10 2-Isopropylmaleate
C02652 10 5-Dehydroshikimate
C02655 10 6-Acetyl-D-glucose
C02730 10 2-Succinylbenzoate
C02779 10 2-Dehydro-D-glucose
C02787 10 2-Methylpropanamine
C02876 10 Propanoyl phosphate
C02888 10 Sorbose 1-phosphate
C02948 10 4-Hydroxyhexan-3-one
C02991 10 L-Rhamnono-1,4-lactone
C02995 10 Maltose 6'-phosphate
C03079 10 4-Hydroxy-L-glutamate
C03090 10 5-Phosphoribosylamine
C03107 10 D-Glucono-1,4-lactone
C03153 10 N5-Methyl-L-glutamine
C03267 10 beta-D-Fructose 2-phosphate
C03287 10 L-Glutamyl 5-phosphate
C03340 10 L-2,3-Dihydrodipicolinate
C03360 10 4-Nitrophenyl phosphate
C03493 10 D-4-Hydroxyphenylglycine
C03671 10 2-Pyrone-4,6-dicarboxylate
C03734 10 alpha-D-Glutamyl phosphate
C03824 10 2-Aminomuconate semialdehyde
C03912 10 (S)-1-Pyrroline-5-carboxylate
C04002 10 But-1-ene-1,2,4-tricarboxylate
C04053 10 5-Dehydro-4-deoxy-D-glucuronate
C04225 10 (Z)-But-2-ene-1,2,3-tricarboxylate
C04359 10 1-Deoxy-D-altro-heptulose 7-phosphate
C04409 10 2-Amino-3-carboxymuconate semialdehyde
C04431 10 cis-4-Carboxymethylenebut-2-en-4-olide
C04477 10 1D-myo-Inositol 1,3,4,6-tetrakisphosphate
C04478 10 3-Deoxy-D-manno-octulosonate 8-phosphate
C04534 10 6-Phospho-beta-D-glucosyl-(1,4)-D-glucose
C04547 10 1,2-Bis(4-hydroxy-3-methoxyphenyl)ethylene
C04691 10 2-Dehydro-3-deoxy-D-arabino-heptonate 7-phosphate
C05133 10 4-Imidazolone-5-acetate
C05382 10 D-Sedoheptulose 7-phosphate
C05383 10 Aminosugars
C05515 10 5-Ureido-4-imidazole carboxylate
C05520 10 2-Amino-3-oxoadipate
C05636 10 3-Hydroxykynurenamine
C05645 10 4-(2-Amino-3-hydroxyphenyl)-2,4-dioxobutanoate
C05654 10 5-(2'-Formylethyl)-4,6-dihydroxypicolinate
C05711 10 gamma-Glutamyl-beta-cyanoalanine
C05714 10 alpha-Aminopropiononitrile
C05715 10 gamma-Amino-gamma-cyanobutanoate
C05765 10 L-Glutamyl 1-phosphate
C05829 10 N-Carbamyl-L-glutamate
C05931 10 N-Succinyl-L-glutamate
C05979 10 Propane-1-ol
C06002 10 (S)-Methylmalonate semialdehyde
C06046 10 Salidroside
C06204 10 2-Hydroxychromene-2-carboxylate
C06311 10 Galactitol 1-phosphate
C06317 10 4-Hydroxy-3-methoxy-benzenemethanol
C06343 10 Quinolin-4-ol
C06442 10 N-gamma-Acetyldiaminobutyrate
C06589 10 cis-2,3-Dihydro-2,3-dihydroxybiphenyl
C06762 10 4-Hydroxy-2-oxohexanoic acid
C07087 10 2-Hydroxy-6-oxoocta-2,4,7-trienoate
C07208 10 m-Xylene
C07212 10 o-Xylene
C07729 10 Dibenzofuran
C07733 10 2,2',3-Trihydroxydiphenylether
C08060 10 Carbazole
C11457 10 3-(3-Hydroxy-phenyl)-propanoic acid
C11555 10 1D-myo-Inositol 1,4,5,6-tetrakisphosphate
C12838 10 trans-4-Carboxymethylenebut-2-en-4-olide
C13624 10 Bisphenol A
C13632 10 4,4'-Dihydroxy-alpha-methylstilbene
C13633 10 2,2-Bis(4-hydroxyphenyl)-propanoic acid
C13638 10 1-(4'-Hydroxyphenyl)ethanol
C14084 10 1,2-Dihydroxy-8-methylnaphthalene
C14095 10 2-Hydroxy-3-carboxybenzalpyruvate
C00062 11 L-Arginine
C00106 11 Uracil
C00119 11 5-Phospho-alpha-D-ribose 1-diphosphate
C00124 11 D-Galactose
C00130 11 IMP
C00134 11 Putrescine
C00140 11 N-Acetyl-D-glucosamine
C00147 11 Adenine
C00148 11 L-Proline
C00153 11 Nicotinamide
C00208 11 Maltose
C00221 11 beta-D-Glucose
C00246 11 Butanoic acid
C00247 11 L-Sorbose
C00252 11 Isomaltose
C00294 11 Inosine
C00302 11 Glutamate
C00327 11 L-Citrulline
C00330 11 Deoxyguanosine
C00331 11 Indolepyruvate
C00357 11 N-Acetyl-D-glucosamine 6-phosphate
C00387 11 Guanosine
C00398 11 Tryptamine
C00437 11 N-Acetylornithine
C00447 11 Sedoheptulose 1,7-bisphosphate
C00555 11 4-Aminobutanal
C00636 11 D-Mannose 1-phosphate
C00637 11 Indole-3-acetaldehyde
C00660 11 D-Glucose 1,6-bisphosphate
C00663 11 beta-D-Glucose 1-phosphate
C00770 11 L-Idonate
C00844 11 (R)-Prunasin
C00864 11 Pantothenate
C00931 11 Porphobilinogen
C00956 11 L-2-Aminoadipate
C00977 11 L-Tryptophanamide
C01035 11 4-Guanidinobutanoate
C01093 11 Cellobiono-1,5-lactone
C01143 11 (R)-5-Diphosphomevalonate
C01188 11 3-Hydroxy-2-methylpropanoate
C01205 11 (R)-3-Amino-2-methylpropanoate
C01214 11 1-Amino-1-deoxy-scyllo-inositol
C01231 11 alpha-D-Glucose 1,6-bisphosphate
C01249 11 7,8-Dihydro-7,8-dihydroxykynurenate
C01270 11 3-Hydroxy-2-methylpyridine-5-carboxylate
C01284 11 1D-myo-Inositol 1,3,4,5,6-pentakisphosphate
C01328 11 HO-
C01401 11 Alanine
C01412 11 Butanal
C01572 11 Digallate
C01602 11 Ornithine
C01685 11 D-Ribonate
C01697 11 Galactitol
C01710 11 Indan-1-ol
C01742 11 Palatinose
C01762 11 Xanthosine
C01877 11 4-Oxoproline
C01987 11 2-Aminophenol
C01989 11 3-Ethylmalate
C02048 11 Laminaribiose
C02076 11 Sedoheptulose
C02143 11 D-threo-Aldose
C02170 11 Methylmalonate
C02214 11 (E)-Glutaconate
C02360 11 2-Hydroxyadipate
C02431 11 L-Rhamnofuranose
C02470 11 Xanthurenic acid
C02527 11 Butanoylphosphate
C02591 11 Sucrose 6-phosphate
C02624 11 2,3-Dimethylmalate
C02693 11 Indole-3-acetamide
C02780 11 2,5-Didehydro-D-gluconate
C02800 11 4,5-Dioxopentanoate
C02835 11 Imidazole-4-acetate
C02938 11 3-Indoleacetonitrile
C02946 11 4-Acetamidobutanoate
C02964 11 D-Glucosyl-D-mannose
C02985 11 L-Fucose 1-phosphate
C03012 11 Naphthalene-1,2-diol
C03057 11 2-Carboxybenzaldehyde
C03230 11 3-Indoleglycolaldehyde
C03284 11 L-3-Amino-isobutanoate
C03383 11 D-Galactono-1,4-lactone
C03393 11 4-Phospho-D-erythronate
C03506 11 Indoleglycerol phosphate
C03564 11 1-Pyrroline-2-carboxylate
C03574 11 2-Formylaminobenzaldehyde
C03661 11 1F-beta-D-Fructosylsucrose
C03680 11 4-Imidazolone-5-propanoate
C03736 11 alpha-D-Ribose 5-phosphate
C03738 11 gamma-L-Glutamyl-D-alanine
C03741 11 (S)-4-Amino-5-oxopentanoate
C03771 11 5-Guanidino-2-oxopentanoate
C03838 11 5'-Phosphoribosylglycinamide
C03972 11 2,3,4,5-Tetrahydrodipicolinate
C04133 11 N-Acetyl-L-glutamate 5-phosphate
C04210 11 N5-(L-1-Carboxyethyl)-L-ornithine
C04322 11 3,4-Dihydro-2H-Pyrrole-2-carboxylate
C04411 11 (2R,3S)-3-Isopropylmalate
C04584 11 6-Imino-5-oxocyclohexa-1,3-dienecarboxylate
C04733 11 4-(4-Deoxy-beta-D-gluc-4-enuronosyl)-D-galacturonate
C05380 11 Nicotinurate
C05512 11 Deoxyinosine
C05513 11 Urate-3-ribonucleoside
C05516 11 5-Amino-4-imidazole carboxylate
C05533 11 Oxaloglutarate
C05565 11 Hydantoin-5-propionate
C05616 11 3-O-Methylgallate
C05620 11 N-Acetyl-D-phenylalanine
C05637 11 4,8-Dihydroxyquinoline
C05640 11 Cinnavalininate
C05656 11 5-(3'-Carboxy-3'-oxopropyl)-4,6-dihydroxypicolinate
C05662 11 Homoisocitrate
C05834 11 3-Methyldioxyindole
C05841 11 Nicotinate D-ribonucleoside
C05932 11 N-Succinyl-L-glutamate 5-semialdehyde
C06001 11 (S)-3-Hydroxyisobutyrate
C06118 11 4-(4-Deoxy-alpha-D-gluc-4-enuronosyl)-D-galacturonate
C06156 11 alpha-D-Glucosamine 1-phosphate
C06187 11 Arbutin 6-phosphate
C06219 11 Cellotriose
C06231 11 Ectoine
C06312 11 L-Tagatose 6-phosphate
C06440 11 2-Dehydro-D-glucono-1,5-lactone
C06588 11 Biphenyl
C06732 11 alpha,beta-Didehydrotryptophan
C06761 11 (4E)-2-Oxohexenoic acid
C06986 11 Spirodilactone
C07085 11 3-Vinylcatechol
C07123 11 2-Hydroxy-6-oxo-octa-2,4-dienoate
C07301 11 (R)-Mandelamide
C07719 11 2-Formyl-1-indanone
C07720 11 3-Hydroxy-1-indanone
C07732 11 Dibenzo-p-dioxin
C07836 11 D-glycero-D-manno-Heptose 7-phosphate
C11354 11 2-Hydroxy-cis-hex-2,4-dienoate
C12312 11 Indolin-2-one
C13629 11 1,2-Bis(4-hydroxyphenyl)-2-propanol
C13637 11 4-Ethylphenol
C14083 11 cis-1,2-Dihydroxy-1,2-dihydro-8-methylnaphthalene
C14094 11 2-Carboxy-2-hydroxy-8-carboxychromene
C15523 11 2,6-Dihydroxynicotinate
C15767 11 gamma-Glutamyl-gamma-aminobutyraye
C00020 12 AMP
C00081 12 ITP
C00104 12 IDP
C00105 12 UMP
C00113 12 PQQ
C00129 12 Isopentenyl diphosphate
C00144 12 GMP
C00179 12 Agmatine
C00212 12 Adenosine
C00243 12 Lactose
C00273 12 5-Dehydro-D-fructose
C00286 12 dGTP
C00299 12 Uridine
C00315 12 Spermidine
C00362 12 dGMP
C00380 12 Cytosine
C00436 12 N-Carbamoylputrescine
C00446 12 alpha-D-Galactose 1-phosphate
C00455 12 Nicotinamide D-ribonucleotide
C00489 12 Glutarate
C00492 12 Raffinose
C00526 12 Deoxyuridine
C00559 12 Deoxyadenosine
C00645 12 N-Acetyl-D-mannosamine
C00655 12 Xanthosine 5'-phosphate
C00763 12 D-Proline
C00785 12 Urocanate
C00922 12 Dimethylmaleate
C00955 12 Indole-3-ethanol
C01015 12 4-Hydroxy-L-proline
C01024 12 Hydroxymethylbilane
C01103 12 Orotidine 5'-phosphate
C01111 12 7,8-Dihydroxykynurenate
C01133 12 N-Acetyl-D-glucosaminate
C01168 12 Pseudouridine 5'-phosphate
C01185 12 Nicotinate D-ribonucleotide
C01204 12 myo-Inositol hexakisphosphate
C01235 12 1-alpha-D-Galactosyl-myo-inositol
C01250 12 N-Acetyl-L-glutamate 5-semialdehyde
C01275 12 (3E)-4-(2-Carboxyphenyl)-2-oxobut-3-enoate
C01283 12 1-Amino-1-deoxy-scyllo-inositol 4-phosphate
C01302 12 1-(2-Carboxyphenylamino)-1'-deoxy-D-ribulose 5'-phosphate
C01507 12 L-Iditol
C01674 12 Chitobiose
C01682 12 D-Nopaline
C01771 12 2-Butenoate
C01982 12 (R)-Amygdalin
C01993 12 5'-Oxoinosine
C02013 12 Cellotetraose
C02043 12 Indolelactate
C02130 12 Acetyl-maltose
C02161 12 Isophenoxazine
C02572 12 O-Feruloylquinate
C02647 12 4-Guanidinobutanal
C02666 12 Coniferyl aldehyde
C02669 12 D-Galactono-1,5-lactone
C02714 12 N-Acetylputrescine
C02717 12 N-Feruloyltyramine
C02720 12 N-Hydroxyarylamine
C02937 12 3-Indoleacetaldoxime
C03030 12 Uracil 5-carboxylate
C03078 12 4-Guanidinobutanamide
C03150 12 N-Ribosylnicotinamide
C03203 12 1-Hydroxy-2-naphthoate
C03269 12 D-galacto-Hexodialdose
C03277 12 Imidazol-5-yl-pyruvate
C03296 12 N2-Succinyl-L-arginine
C03406 12 N-(L-Arginino)succinate
C03415 12 N2-Succinyl-L-ornithine
C03492 12 D-4'-Phosphopantothenate
C03584 12 3-(Uracil-1-yl)-L-alanine
C03871 12 L-2-Amino-6-oxoheptanedioate
C04076 12 L-2-Aminoadipate 6-semialdehyde
C04137 12 N2-(D-1-Carboxyethyl)-L-arginine
C04148 12 alpha-N-Phenylacetyl-L-glutamine
C04236 12 (2S)-2-Isopropyl-3-oxosuccinate
C04256 12 N-Acetyl-D-glucosamine 1-phosphate
C04257 12 N-Acetyl-D-mannosamine 6-phosphate
C04302 12 N-(5-Phospho-D-ribosyl)anthranilate
C04314 12 cis-1,2-Dihydronaphthalene-1,2-diol
C04376 12 5'-Phosphoribosyl-N-formylglycinamide
C04437 12 1-(5-Phosphoribosyl)imidazole-4-acetate
C04462 12 N-Succinyl-2-L-amino-6-oxoheptanedioate
C04520 12 1D-myo-Inositol 3,4,5,6-tetrakisphosphate
C04540 12 N4-(Acetyl-beta-D-glucosaminyl)asparagine
C04604 12 3-Hydroxy-2-methylpyridine-4,5-dicarboxylate
C04734 12 1-(5'-Phosphoribosyl)-5-formamido-4-imidazolecarboxamide
C05130 12 Imidazole-4-acetaldehyde
C05239 12 5-Aminoimidazole
C05281 12 5-Methylbarbiturate
C05396 12 Lactose 6-phosphate
C05399 12 Melibiitol
C05400 12 Epimelibiose
C05401 12 3-beta-D-Galactosyl-sn-glycerol
C05402 12 Melibiose
C05539 12 N-Acetyl-L-2-amino-6-oxopimelate
C05573 12 Formylisoglutamate
C05598 12 Phenylacetylglycine
C05641 12 5-(3'-Carboxy-3'-oxopropenyl)-4,6-dihydroxypicolinate
C05933 12 N-(omega)-Hydroxyarginine
C05935 12 2-Oxoarginine
C05936 12 N4-Acetylaminobutanal
C05945 12 L-Arginine phosphate
C06054 12 2-Oxo-3-hydroxy-4-phosphobutanoate
C06114 12 gamma-Glutamyl-beta-aminopropiononitrile
C06142 12 1-Butanol
C06193 12 Guanosine 3'-phosphate
C06205 12 1,2-Dihydronaphthalene-1,2-diol
C06222 12 Sedoheptulose 1-phosphate
C06366 12 Homospermidine
C06435 12 5'-Butyrylphosphoinosine
C06655 12 L-N2-(2-Carboxyethyl)arginine
C06728 12 3-Ethylcatechol
C06760 12 2-Hydroxy-5-methyl-cis,cis-muconic semialdehyde
C07084 12 Styrene cis-glycol
C07479 12 2-Oxo-5-methyl-cis-muconate
C07718 12 2-Hydroxy-4-(1-oxo-1,3-dihydro-2H-inden-2-ylidene)-but-2-enoic
acid
C09756 12 Homoeriodictyol
C11130 12 1,3-Dihydro-3-hydroxy-2H-indol-2-one
C11472 12 D-glycero-D-manno-Heptose 1,7-bisphosphate
C11713 12 beta-Naphthol
C14082 12 1-Methylnaphthalene
C14093 12 1,2-Dihydroxy-8-carboxynaphthalene
C14783 12 1,2-Naphthoquinone
C15483 12 D-Galactonolactone
C15532 12 N-Acetyl-L-citrulline
C15548 12 2-alpha-D-Glucosyl-D-glucose
C15668 12 1-Pyrroline
C15699 12 gamma-L-Glutamylputrecine
C15700 12 gamma-Glutamyl-gamma-aminobutyraldehyde
C00002 13 ATP
C00003 13 NAD+
C00008 13 ADP
C00015 13 UDP
C00029 13 UDP-glucose
C00035 13 GDP
C00044 13 GTP
C00047 13 L-Lysine
C00054 13 Adenosine 3',5'-bisphosphate
C00055 13 CMP
C00075 13 UTP
C00096 13 GDP-mannose
C00135 13 L-Histidine
C00233 13 4-Methyl-2-oxopentanoate
C00235 13 Dimethylallyl diphosphate
C00270 13 N-Acetylneuraminate
C00301 13 ADP-ribose
C00314 13 Pyridoxine
C00360 13 dAMP
C00361 13 dGDP
C00365 13 dUMP
C00388 13 1H-Imidazole-4-ethanamine
C00394 13 GDP-glucose
C00449 13 N6-(L-1,3-Dicarboxypropyl)-L-lysine
C00450 13 2,3,4,5-Tetrahydropyridine-2-carboxylate
C00475 13 Cytidine
C00498 13 ADP-glucose
C00575 13 3',5'-Cyclic AMP
C00590 13 Coniferyl alcohol
C00612 13 N1-Acetylspermidine
C00680 13 meso-2,6-Diaminoheptanedioate
C00700 13 XTP
C00829 13 Naphthalene
C00857 13 Deamino-NAD+
C00881 13 Deoxycytidine
C00942 13 3',5'-Cyclic GMP
C01029 13 N8-Acetylspermidine
C01051 13 Uroporphyrinogen III
C01239 13 N-Acetyl-beta-D-glucosaminylamine
C01294 13 1-Guanidino-1-deoxy-scyllo-inositol 4-phosphate
C01359 13 PQQH2
C01367 13 3'-AMP
C01368 13 3'-UMP
C01494 13 Ferulate
C01582 13 Galactose
C01613 13 Stachyose
C02067 13 Pseudouridine
C02253 13 Benzoylagmatine
C02295 13 Methylitaconate
C02674 13 Deoxyribonolactone
C02709 13 N-Acetoxyarylamine
C02726 13 N4-Phosphoagmatine
C03047 13 1,4-Diguanidinobutane
C03273 13 5-Oxopentanoate
C03614 13 Inosine 5'-tetraphosphate
C03652 13 (2R,3S)-2,3-Dimethylmalate
C03657 13 1,4-Dihydroxy-2-naphthoate
C03794 13 N6-(1,2-Dicarboxyethyl)-AMP
C03817 13 (S)-3-(Imidazol-5-yl)lactate
C03971 13 1F-alpha-D-Galactosylraffinose
C04390 13 N6-Acetyl-LL-2,6-diaminoheptanedioate
C04421 13 N-Succinyl-LL-2,6-diaminoheptanedioate
C04563 13 D-myo-Inositol 1,2,4,5,6-pentakisphosphate
C04579 13 Inositol 1,2,3,4,5-pentakisphosphate
C04640 13 2-(Formamido)-N1-(5'-phosphoribosyl)acetamidine
C04677 13 1-(5'-Phosphoribosyl)-5-amino-4-imidazolecarboxamide
C04826 13 5-(3-Carboxy-3-oxopropenyl)-4,6-dihydroxypyridine-2-carboxylate
C05131 13 (1-Ribosylimidazole)-4-acetate
C05404 13 D-Gal alpha 1->6D-Gal alpha 1->6D-Glucose
C05568 13 Imidazole lactate
C05574 13 Isoglutamate
C05657 13 6-Hydroxyindolelactate
C05766 13 Uroporphyrinogen I
C05939 13 Linatine
C05983 13 Propinol adenylate
C05993 13 Acetyl adenylate
C06055 13 O-Phospho-4-hydroxy-L-threonine
C06192 13 ADP-mannose
C06194 13 2',3'-Cyclic GMP
C06195 13 Imidazolone
C06218 13 Cellopentaose
C06241 13 N-Acetylneuraminate 9-phosphate
C06372 13 Lacto-N-biose
C06433 13 5'-Benzoylphosphoadenosine
C06434 13 5'-Acetylphosphoadenosine
C06727 13 cis-1,2-Dihydro-3-ethylcatechol
C06730 13 4-Methylcatechol
C06876 13 Nitrosobenzene
C07083 13 Styrene
C07478 13 2-Hydroxy-5-methyl-cis,cis-muconate
C07717 13 3,4-Dihydroxyfluorene
C07838 13 D-glycero-D-manno-Heptose 1-phosphate
C10906 13 D-Fructose
C11174 13 1-Diphosinositol pentakisphosphate
C11427 13 1-Hydroxy-2-naphthaldehyde
C11500 13 5'-Dehydroadenosine
C11501 13 9-Riburonosyladenine
C11526 13 5-PP-InsP5
C11631 13 9-Riburonosylhypoxanthine
C11811 13 1-Hydroxy-2-methyl-2-butenyl 4-diphosphate
C12204 13 5-Hydroxyconiferaldehyde
C14089 13 1-Hydroxymethylnaphthalene
C14092 13 cis-1,2-Dihydroxy-1,2-dihydro-8-carboxynaphthalene
C14784 13 1,2-Dihydroxy-3,4-epoxy-1,2,3,4-tetrahydronaphthalene
C14786 13 (1R,2S)-Naphthalene 1,2-oxide
C14787 13 (1S,2R)-Naphthalene 1,2-oxide
C15599 13
6-(2-Amino-2-carboxyethyl)-7,8-dioxo-7,8-dihydroquinoline-2,4-dicarboxylate
C15769 13 HBOA
C00006 14 NADP+
C00043 14 UDP-N-acetyl-D-glucosamine
C00052 14 UDP-D-galactose
C00063 14 CTP
C00112 14 CDP
C00123 14 L-Leucine
C00167 14 UDP-glucuronate
C00206 14 dADP
C00239 14 dCMP
C00250 14 Pyridoxal
C00325 14 GDP-L-fucose
C00341 14 Geranyl diphosphate
C00386 14 Carnosine
C00408 14 L-Pipecolate
C00431 14 5-Aminopentanoate
C00458 14 dCTP
C00460 14 dUTP
C00513 14 CDP-glycerol
C00570 14 CDP-ethanolamine
C00617 14 UDP-D-galacturonate
C00627 14 Pyridoxine phosphate
C00666 14 LL-2,6-Diaminoheptanedioate
C00739 14 D-Lysine
C00761 14 Coniferin
C00860 14 L-Histidinol
C00884 14 Homocarnosine
C00976 14 GDP-D-mannuronate
C00990 14 5-Aminopentanamide
C01028 14 N6-Hydroxy-L-lysine
C01142 14 (3S)-3,6-Diaminohexanoate
C01158 14 1-O-Galloyl-beta-D-glucose
C01170 14 UDP-N-acetyl-D-mannosamine
C01201 14 N(omega)-(ADP-D-ribosyl)-L-arginine
C01222 14 GDP-4-dehydro-6-deoxy-D-mannose
C01228 14 Guanosine 3',5'-bis(diphosphate)
C01258 14 1,2-Didehydropiperidine-2-carboxylate
C01260 14 P1,P4-Bis(5'-adenosyl) tetraphosphate
C01261 14 P1,P4-Bis(5'-guanosyl) tetraphosphate
C01304 14 2,5-Diamino-6-hydroxy-4-(5'-phosphoribosylamino)pyrimidine
C01346 14 dUDP
C01390 14 Prenol
C01475 14 Allysine
C01594 14 Linamarin
C01672 14 Cadaverine
C01752 14 Scopoletin
C01855 14 Taxiphyllin
C01929 14 L-Histidinal
C02280 14 GDP-L-galactose
C02353 14 2',3'-Cyclic AMP
C02355 14 2',3'-Cyclic UMP
C02427 14 L-Homocitrulline
C02564 14 N-Feruloylglycine
C02569 14 Neryl diphosphate
C02718 14 N-Formiminoglycine
C02727 14 N6-Acetyl-L-lysine
C02728 14 N6-Methyl-L-lysine
C02739 14 Phosphoribosyl-ATP
C02837 14 L-Lysine 1,6-lactam
C02930 14 2-Methyleneglutarate
C02993 14 L-Tyrosyl-L-arginine
C02997 14 N-Acetyl-L-histidine
C03003 14 N-Glucosylnicotinate
C03097 14 Aryl beta-D-glucoside
C03142 14 N-D-Glucosylarylamine
C03239 14 6-Amino-2-oxohexanoate
C03263 14 Coproporphyrinogen III
C03293 14 N-Adenylylanthranilate
C03373 14 Aminoimidazole ribotide
C03465 14 3-Methyl-2-oxopentanoate
C03483 14 Adenosine tetraphosphate
C03708 14 N-Acetyl-O-acetylneuraminate
C03709 14 N-Adenylyl-L-phenylalanine
C03993 14 4-(beta-D-Glucosyloxy)benzoate
C03996 14 5'-O-beta-D-Glucosylpyridoxine
C04015 14 N-Acetyl-4-O-acetylneuraminate
C04016 14 N-Acetyl-7-O-acetylneuraminate
C04017 14 N-Acetyl-9-O-acetylneuraminate
C04020 14 N2-(D-1-Carboxyethyl)-L-lysine
C04030 14 (2,3-Dihydroxybenzoyl)adenylate
C04051 14 5-Amino-4-imidazolecarboxyamide
C04089 14 UDP-4-dehydro-6-deoxy-D-glucose
C04112 14 3-Methyl-cis,cis-hexadienedioate
C04124 14 Indole-3-acetyl-beta-1-D-glucose
C04138 14 N(alpha)-gamma-L-Glutamylhistamine
C04164 14 trans-Cinnamoyl beta-D-glucoside
C04211 14 N6-[(Indole-3-yl)acetyl]-L-lysine
C04280 14 1-Guanidino-1-deoxy-scyllo-inositol
C04290 14 4-(3-Methylbut-2-enyl)-L-tryptophan
C04307 14 P1,P2-Bis(5'-adenosyl) triphosphate
C04392 14 P1,P4-Bis(5'-xanthosyl) tetraphosphate
C04415 14 4-O-beta-D-Glucosyl-4-hydroxycinnamate
C04494 14 Guanosine 3'-diphosphate 5'-triphosphate
C04514 14 (1S,2S)-1,2-Dihydronaphthalene-1,2-diol
C04713 14 N6-(delta2-Isopentenyl)-adenosine 5'-monophosphate
C04823 14 1-(5'-Phosphoribosyl)-5-amino-4-(N-succinocarboxamide)-imidazole
C04895 14
2-Amino-4-hydroxy-6-(erythro-1,2,3-trihydroxypropyl)dihydropteridinetriphosphate
C05135 14 4-(beta-Acetylaminoethyl)imidazole
C05143 14 Dhurrin
C05158 14 trans-beta-D-Glucosyl-2-hydroxycinnamate
C05340 14 beta-Alanyl-L-arginine
C05341 14 beta-Alanyl-L-lysine
C05560 14 L-2-Aminoadipate adenylate
C05615 14 Lignin
C05619 14 5-Hydroxyferulate
C05768 14 Coproporphyrinogen I
C05820 14 (L-Seryl)adenylate
C05822 14 3'-CMP
C05922 14 Formamidopyrimidine nucleoside triphosphate
C05986 14 2-Propyn-1-ol
C06051 14 Isopyridoxal
C06056 14 4-Hydroxy-L-threonine
C06146 14 3-Butyn-1-ol
C06186 14 Arbutin
C06197 14 P1,P3-Bis(5'-adenosyl) triphosphate
C06198 14 P1,P4-Bis(5'-uridyl) tetraphosphate
C06217 14 Cellohexaose
C06397 14 ADP-D-glycero-D-manno-heptose
C06656 14 Deoxyguanidinoproclavaminic acid
C06729 14 cis-1,2-Dihydroxy-4-methylcyclohexa-3,5-diene-1-carboxylate
C06813 14 Nitrobenzene
C07024 14 3'-Keto-3'-deoxy-ATP
C07111 14 Ethylbenzene
C07305 14 Products of ATP breakdown
C07335 14 2-Amino-3-oxo-4-phosphonooxybutyrate
C07715 14 Fluorene
C07728 14 3-Isochromanone
C08481 14 Indican
C10517 14 2-(beta-D-Glucosyl)-sn-glycerol 3-phosphate
C11426 14 cis-4-(1'-Hydroxynaphth-2'-yl)-2-oxobut-3-enoate
C11516 14 2-(alpha-D-Mannosyl)-3-phosphoglycerate
C11714 14 alpha-Naphthol
C12205 14 5-Hydroxyconiferyl alcohol
C12210 14 UDP-3-ketoglucose
C12456 14 3-Dimethylallyl-4-hydroxyphenylpyruvate
C12989 14 N2-Acetyl-L-lysine
C14090 14 1-Naphthaldehyde
C14091 14 1-Naphthoic acid
C14103 14 4-Methylsalicylate
C15563 14 2-Amino-5-formylamino-6-(5-phosphoribosylamino)pyrimidin-4(3H)-one
C15770 14 DIBOA
C00005 15 NADPH
C00018 15 Pyridoxal phosphate
C00128 15 CMP-N-acetylneuraminate
C00131 15 dATP
C00190 15 UDP-D-xylose
C00203 15 UDP-N-acetyl-D-galactosamine
C00293 15 Glucose
C00407 15 L-Isoleucine
C00448 15 trans,trans-Farnesyl diphosphate
C00501 15 CDP-glucose
C00521 15 (-)-Limonene
C00534 15 Pyridoxamine
C00611 15 N-Acetyllactosamine
C00705 15 dCDP
C00789 15 CDP-ribitol
C00847 15 4-Pyridoxate
C00852 15 Chlorogenate
C00903 15 Cinnamaldehyde
C00935 15 UDP-L-arabinose
C00941 15 3',5'-Cyclic CMP
C00971 15 4-Pyridoxolactone
C01079 15 Protoporphyrinogen IX
C01100 15 L-Histidinol phosphate
C01186 15 (3S,5S)-3,5-Diaminohexanoate
C01268 15 5-Amino-6-(5'-phosphoribosylamino)uracil
C01279 15 4-Amino-5-hydroxymethyl-2-methylpyrimidine
C01454 15 Toluate
C01477 15 Apigenin
C01527 15 Scopolin
C01623 15 UDP-apiose
C01745 15 Pinosylvin
C01850 15 Rosmarinate
C02199 15 UDP-L-rhamnose
C02325 15 Sinapyl alcohol
C02330 15 UDP-L-iduronate
C02344 15 (-)-endo-Fenchol
C02354 15 2',3'-Cyclic CMP
C02385 15 Amino acid(Arg-)
C02462 15 Sabinene hydrate
C02486 15 (3R)-beta-Leucine
C02646 15 4-Coumaryl alcohol
C02710 15 N-Acetyl-L-leucine
C02741 15 Phosphoribosyl-AMP
C02927 15 2-Caffeoylisocitrate
C02947 15 4-Coumaroylshikimate
C02977 15 GDP-6-deoxy-D-talose
C03002 15 N-Caffeoylputrescine
C03087 15 5-Acetamidopentanoate
C03117 15 GDP-6-deoxy-D-mannose
C03190 15 (+)-Bornyl-diphosphate
C03246 15 ADPribose 2'-phosphate
C03582 15 3,4',5-Trihydroxystilbene
C03684 15 6-Pyruvoyltetrahydropterin
C03733 15 UDP-alpha-D-galacto-1,4-furanose
C03848 15 6F-alpha-D-Galactosylsucrose
C03955 15 N6-Acetyl-N6-hydroxy-L-lysine
C04092 15 delta1-Piperideine-2-carboxylate
C04101 15 1-O,6-O-Digalloyl-beta-D-glucose
C04121 15 CMP-3-deoxy-D-manno-octulosonate
C04335 15 N(alpha)-Benzyloxycarbonyl-L-leucine
C04498 15 N-(4-Guanidinobutyl)-4-hydroxycinnamide
C04501 15 N-Acetyl-alpha-D-glucosamine 1-phosphate
C04559 15 4-Carboxymethyl-4-methylbut-2-en-1,4-olide
C04573 15 UDP-N-acetyl-2-amino-2-deoxy-D-glucuronate
C04631 15 UDP-N-acetyl-3-(1-carboxyvinyl)-D-glucosamine
C04641 15 2-(alpha-D-Galactosyl)-sn-glycerol 3-phosphate
C04703 15 alpha-D-Galactosyl-(1,1')-sn-glycerol 3-phosphate
C04739 15 UDP-N-acetyl-6-(D-galactose-1-phospho)-D-glucosamine
C04751 15 1-(5-Phospho-D-ribosyl)-5-amino-4-imidazolecarboxylate
C04874 15
2-Amino-4-hydroxy-6-(D-erythro-1,2,3-trihydroxypropyl)-7,8-dihydropteridine
C05005 15 Glycolipid
C05114 15 Mucopolysaccharide
C05161 15 2,5-Diaminohexanoate
C05328 15 D-2-Amino-hexano-6-lactam
C05548 15 6-Acetamido-2-oxohexanoate
C05595 15 4-Hydroxyphenylacetylglutamine
C05596 15 4-Hydroxyphenylacetylglycine
C05608 15 4-Hydroxycinnamyl aldehyde
C05631 15 Eriodictyol
C05673 15 CMP-2-aminoethylphosphonate
C05839 15 cis-beta-D-Glucosyl-2-hydroxycinnamate
C05923 15 2,5-Diaminopyrimidine nucleoside triphosphate
C05925 15 Dihydroneopterin phosphate
C06057 15 3-Aminopropane-1,2-diol
C06074 15 Myrcene
C06075 15 Terpinolene
C06076 15 Comphene
C06077 15 Pinene
C06099 15 (+)-Limonene
C06148 15
2,5-Diamino-6-(5'-triphosphoryl-3',4'-trihydroxy-2'-oxopentyl)-amino-4-oxopyrimidine
C06216 15 Celloheptaose
C06240 15 UDP-N-acetyl-D-mannosaminouronate
C06307 15 (-)-beta-Pinene
C06308 15 (-)-alpha-Pinene
C06358 15 Methyl cinnamate
C06359 15 Ethyl cinnamate
C06360 15 Propyl cinnamate
C06398 15 ADP-L-glycero-D-manno-heptose
C06561 15 Isosalipurpol
C06657 15 Guanidinoproclavaminic acid
C06711 15 Fluoren-9-ol
C07025 15 3'-Keto-3'-deoxy-AMP
C07112 15 1-Phenylethanol
C07350 15 3-Methyl-1-(2,4,6-trihydroxyphenyl)butan-1-one
C07721 15 (+)-(3S,4R)-cis-3,4-Dihydroxy-3,4-dihydrofluorene
C07724 15 1,2-Dihydroxyfluorene
C07727 15 2-Indanone
C08650 15 Isoliquiritigenin
C10945 15 Caffeic aldehyde
C11425 15 2-Hydroxy-2H-benzo[h]chromene-2-carboxylate
C11435 15 4-(Cytidine 5'-diphospho)-2-C-methyl-D-erythritol
C11544 15 2(alpha-D-Mannosyl)-D-glycerate
C11546 15 2-(beta-D-Glucosyl)-sn-glycerol
C11638 15 3-Amino-2-oxopropyl phosphate
C12455 15 5-Aminopentanal
C12457 15 3-Dimethylallyl-4-hydroxymandelic acid
C12459 15 3-Dimethylallyl-4-hydroxybenzaldehyde
C12988 15 N2-Acetyl-L-aminoadipate semialdehyde
C14448 15 Glyoxal
C14830 15 GDP-4-keto-6-L-deoxygalactose
C15667 15 5-carboxyamino-1-(5-phospho-D-ribosyl)imidazole
C15772 15 DIBOA-glucoside
C00004 16 NADH
C00353 16 Geranylgeranyl diphosphate
C00509 16 Naringenin
C00647 16 Pyridoxamine phosphate
C00671 16 (S)-3-Methyl-2-oxopentanoic acid
C00751 16 Squalene
C00964 16 (-)-trans-Carveol
C01050 16 UDP-N-acetylmuramate
C01092 16 8-Amino-7-oxononanoate
C01123 16 (-)-trans-Isopiperitenol
C01219 16 CDP-4-dehydro-6-deoxy-D-glucose
C01267 16 3-(Imidazol-4-yl)-2-oxopropyl phosphate
C01300 16 2-Amino-4-hydroxy-6-hydroxymethyl-7,8-dihydropteridine
C01460 16 Vitexin
C01481 16 Caffeate
C01514 16 Luteolin
C01533 16 Syringin
C01617 16 Taxifolin
C01714 16 Apigenin-6-C-glucoside
C01841 16 Pentalenene
C01860 16 Trichodiene
C02004 16 Aristolochene
C02191 16 Protoporphyrin
C02394 16 Cinnamyl alcohol
C02452 16 Perillyl alcohol
C02656 16 6-Carboxyhexanoate
C03115 16 Farnesyl triphosphate
C03164 16 Phenanthrene-3,4-diol
C03428 16 Presqualene diphosphate
C03467 16 3-Oxo-4-methylpentanoic acid
C03656 16 (S)-5-Amino-3-oxohexanoic acid
C03691 16 CMP-N-glycoloylneuraminate
C03737 16 alpha-D-Xylose 1-phosphate
C04244 16 6-Lactoyl-5,6,7,8-tetrahydropterin
C04454 16 5-Amino-6-(5'-phosphoribitylamino)uracil
C04556 16 4-Amino-2-methyl-5-phosphomethylpyrimidine
C04558 16 4-Carboxymethyl-3-methylbut-2-en-1,4-olide
C04608 16 Apigenin 7-O-beta-D-glucoside
C04847 16
alpha-D-Galactosyl-1,3-beta-D-galactosyl-1,4-N-acetyl-D-glucosamine
C04886 16
alpha-N-Acetylneuraminyl-2,6-beta-D-galactosyl-1,4-N-acetyl-beta-D-glucosamine
C04896 16
5-(5-Phospho-D-ribosylaminoformimino)-1-(5-phosphoribosyl)-imidazole-4-carboxamide
C05554 16 Aerobactin
C05610 16 Sinapoyl aldehyde
C05825 16 2-Amino-5-oxohexanoate
C05838 16 cis-2-Hydroxycinnamate
C05855 16 4-Hydroxycinnamyl alcohol 4-D-glucoside
C05907 16 Luteoforol
C05911 16 Pentahydroxyflavanone
C06016 16 Pentosans
C06050 16 2-Methyl-3-hydroxy-5-formylpyridine-4-carboxylate
C06111 16 Nerolidyl diphosphate
C06181 16 Piperideine
C06238 16 L-Arabinose 1-phosphate
C06394 16 (+)-delta-Cadinene
C06658 16 Proclavaminic acid
C06712 16 Fluoren-9-one
C06758 16 p-Tolualdehyde
C07113 16 Acetophenone
C07271 16 Limonene-1,2-epoxide
C07725 16 2-Hydroxy-4-(2-oxo-1,3-dihydro-2H-inden-1-ylidene)but-2-enoic acid
C08063 16 1,4-Cyclohexanedione
C08576 16 Aureusidin
C09762 16 Liquiritigenin
C10192 16 Tricetin
C11356 16 trans,trans,cis-Geranylgeranyl diphosphate
C11409 16 (+)-trans-Carveol
C11436 16 2-Phospho-4-(cytidine 5'-diphospho)-2-C-methyl-D-erythritol
C12142 16 Vetispiradiene
C12206 16 Caffeyl alcohol
C12458 16 3-Dimethylallyl-4-hydroxybenzoate
C12631 16 2-Hydroxy-2,3-dihydrogenistein
C12987 16 N2-Acetyl-L-aminoadipyl-delta-phosphate
C13952 16 UDP-N-acetyl-D-galactosaminuronic acid
C00272 17 Tetrahydrobiopterin
C00389 17 Quercetin
C00921 17 Dihydropteroate
C00974 17 Dihydrokaempferol
C01054 17 (S)-2,3-Epoxysqualene
C01212 17 UDP-N-acetylmuramoyl-L-alanine
C01414 17 Casbene
C01592 17 Licodione
C01767 17 (-)-Carvone
C02223 17 2-Methylbutanal
C02485 17 (-)-Isopiperitenone
C02576 17 Perillyl aldehyde
C02906 17 Dihydromyricetin
C03052 17 2,3-Dihydrogossypetin
C03410 17 N-Glycoloyl-neuraminate
C03427 17 Prephytoene diphosphate
C03515 17 Luteolin 7-O-glucuronide
C03951 17 Luteolin 7-O-beta-D-glucoside
C04024 17 Vitexin 2''-O-beta-D-glucoside
C04199 17 Isovitexin 2''-O-beta-D-glucoside
C04297 17 CDP-4-dehydro-3,6-dideoxy-D-glucose
C04468 17 (+)-cis-3,4-Dihydrophenanthrene-3,4-diol
C04574 17 di-trans,poly-cis-Undecaprenyl diphosphate
C04666 17 D-erythro-1-(Imidazol-4-yl)glycerol 3-phosphate
C04732 17 4-(1-D-Ribitylamino)-5-amino-2,6-dihydroxypyrimidine
C04752 17 2-Methyl-4-amino-5-hydroxymethylpyrimidine diphosphate
C04807 17 2-Amino-7,8-dihydro-4-hydroxy-6-(diphosphooxymethyl)pteridine
C04856 17
(6S)-6-beta-Hydroxy-1,4,5,6-tetrahydronicotinamide-adeninedinucleotide
C04858 17 Apigenin 7-O-[beta-D-apiosyl-(1->2)-beta-D-glucoside]
C04916 17
N-(5'-Phospho-D-1'-ribulosylformimino)-5-amino-1-(5''-phospho-D-ribosyl)-4-imidazolecarboxamide
C05427 17 Phytyl diphosphate
C05851 17 Coumarin
C05906 17 Leucocyanidin
C06004 17 (R)-3-Methyl-2-oxobutanoate
C06007 17 (R)-2,3-Dihydroxy-3-methylpentanoate
C06083 17 Tetrahymanol
C06084 17 Hopanoid
C06089 17 ent-Copalyl diphosphate
C06180 17 Anabasine
C06182 17 Pelletierine
C06309 17 Diplopterol
C06310 17 Diploptene
C06563 17 Genistein
C06659 17 Dihydroclavaminic acid
C06757 17 4-Methylbenzyl alcohol
C07114 17 Benzoyl acetate
C07189 17 2-Hydroxyacetophenone
C07276 17 Limonene-1,2-diol
C07722 17 3,4-Dihydroxy-3,4-dihydro-9-fluorenone
C07726 17 1-Formyl-2-indanone
C09099 17 Naringenin 7-O-beta-D-glucoside
C10020 17 Apigenin 7-(6''-malonylglucoside)
C10208 17 Daidzein
C11383 17 (+)-(S)-Carvone
C11453 17 2-C-Methyl-D-erythritol 2,4-cyclodiphosphate
C11893 17 Cembrene
C11894 17 Taxa-4(5),11(12)-diene
C11901 17 Copalyl diphosphate
C11902 17 syn-Copalyl diphosphate
C12124 17 Apiforol
C12627 17 Apigenin 7-O-neohesperidoside
C12986 17 N2-Acetyl-L-aminoadipate
C15525 17 2',3,4,4',6'-Pentahydroxychalcone
C00268 18 Dihydrobiopterin
C00415 18 Dihydrofolate
C00482 18 Sinapate
C00643 18 5-Hydroxy-L-tryptophan
C00692 18 UDP-N-acetylmuramoyl-L-alanyl-D-glutamate
C01724 18 Lanosterol
C01750 18 Quercitrin
C01902 18 Cycloartenol
C02495 18 2'-Hydroxydaidzein
C03526 18 O-Sinapoylglucarolactone
C03598 18 CDP-3,6-dideoxy-D-glucose
C03648 18 cis-3,4-Leucopelargonidin
C04332 18 6,7-Dimethyl-8-(1-D-ribityl)lumazine
C04509 18 di-trans,poly-cis-Decaprenyl diphosphate
C04524 18 2-Protocatechoylphloroglucinolcarboxylate
C05413 18 Phytoene
C05421 18 cis-Phytoene
C05569 18 5'-Phospho-D-1-ribulosylformimine
C05622 18 Malonylapiin
C05623 18 Quercetin 3-O-glucoside
C05903 18 Kaempferol
C05905 18 Cyanidin
C05909 18 Leucodelphinidin
C06085 18 Triterpenoid
C06086 18 Pimaradiene
C06090 18 ent-Kaurene
C06183 18 Anapheline
C06313 18 Biopterin
C06562 18 (+)-Catechin
C06660 18 Clavaminic acid
C06756 18 p-Xylene
C07723 18 4-Hydroxy-9-fluorenone
C08615 18 alpha-Amyrin
C08616 18 beta-Amyrin
C08628 18 Lupeol
C09126 18 Genistein 7-O-beta-D-glucoside
C09789 18 Naringin
C10107 18 Myricetin
C11395 18 (4R,6R)-cis-Carveol
C11408 18 (4S,6S)-cis-Carveol
C11412 18 (1R,4S)-Iso-dihydrocarvone
C11877 18 (+)-Sandaracopimaradiene
C11878 18 (-)-Abietadiene
C11879 18 Levopimaradiene
C11880 18 Neoabietadiene
C11881 18 Palustradiene
C11891 18 Aphidicol-16-ene
C11892 18 Aphidicol-15-ene
C11924 18 Perillic acid
C11937 18 (1S,4R)-1-Hydroxy-2-oxolimonene
C12134 18 2'-Hydroxygenistein
C12316 18 cis-Dihydroquercetin
C12630 18 Luteolin 7-O-neohesperidoside
C12632 18 Luteolin 7-O-[beta-D-glucuronosyl-(1->2)-beta-D-glucuronide]
C12639 18 Quercetin 7-O-beta-D-glucoside
C13309 18 2-Phytyl-1,4-naphthoquinone
C14463 18 (R)-3-Hydroxy-3-methyl-2-oxopentanoate
C15522 18 4a-Hydroxytetrahydrobiopterin
C15567 18 2,7,4'-Trihydroxyisoflavanone
C00101 19 Tetrahydrofolate
C00255 19 Riboflavin
C00504 19 Folate
C00780 19 3-(2-Aminoethyl)-1H-indol-5-ol
C02919 19 1-Sinapoyl-D-glucose
C03204 19 10-Formyldihydrofolate
C03567 19 2'-Hydroxydihydrodaidzein
C03599 19 CDP-3,6-dideoxy-D-mannose
C04700 19 UDP-N-acetylmuramoyl-L-alanyl-D-glutamyl-L-lysine
C04877 19
UDP-N-acetylmuramoyl-L-alanyl-D-gamma-glutamyl-meso-2,6-diaminopimelate
C04900 19
Luteolin7-O-[beta-D-glucuronosyl-(1->2)-beta-D-glucuronide]-4'-O-beta-D-glucuronide
C05108 19 14-Demethyllanosterol
C05109 19 24,25-Dihydrolanosterol
C05414 19 Phytofluene
C05437 19 Zymosterol
C05625 19 Rutin
C05646 19 5-Hydroxyindolepyruvate
C05648 19 5-Hydroxy-N-formylkynurenine
C05892 19 UDP-N-acetylmuramoyl-L-alanyl-gamma-D-glutamyl-L-lysine
C05904 19 Pelargonidin
C05908 19 Delphinidin
C06006 19 (S)-2-Aceto-2-hydroxybutanoate
C08604 19 Cyanidin 3-O-glucoside
C08980 19 Soyasapogenol B
C09320 19 Afzelechin
C09727 19 (-)-Epicatechin
C11405 19 (3R)-3-Isopropenyl-6-oxoheptanoate
C11410 19 (1R,2S,4S)- Neoiso-dihydrocarveol
C11411 19 (1R,2R,4S)-Iso-dihydrocarveol
C11415 19 (1S,4S)-Dihydrocarvone
C11455 19 4,4-Dimethyl-5alpha-cholesta-8,14,24-trien-3beta-ol
C11505 19 Propene
C11872 19 Kaur-16-en-18-ol
C12127 19 (+)-Gallocatechin
C12249 19 Kaempferol 3-O-glucoside
C12626 19 Kaempferol 3-O-beta-D-galactoside
C12637 19 Quercetin 3-O-[beta-D-xylosyl-(1->2)-beta-D-glucoside]
C12638 19 Quercetin 3-O-(6-O-malonyl-beta-D-glucoside)
C12667 19 Quercetin 3-O-beta-D-glucosyl-(1->2)-beta-D-glucoside
C00061 20 FMN
C00143 20 5,10-Methylenetetrahydrofolate
C00234 20 10-Formyltetrahydrofolate
C00445 20 5,10-Methenyltetrahydrofolate
C00664 20 5-Formiminotetrahydrofolate
C00978 20 N-Acetylserotonin
C01007 20 Reduced riboflavin
C01727 20 Lumichrome
C03479 20 5-Formyltetrahydrofolate
C04702 20 UDPMurAc(oyl-L-Ala-D-gamma-Glu-L-Lys-D-Ala-D-Ala)
C04846 20
UDP-N-acetylmuramoyl-L-alanyl-D-glutamyl-L-lysyl-D-alanyl-D-alanine
C04882 20
UDP-N-acetylmuramoyl-L-alanyl-D-glutamyl-6-carboxy-L-lysyl-D-alanyl-D-alanine
C05110 20 4alpha-Methylcholesta-8-en-3beta-ol
C05430 20 zeta-Carotene
C05439 20 5alpha-Cholesta-7,24-dien-3beta-ol
C05634 20 5-Hydroxyindoleacetaldehyde
C05647 20 Formyl-5-hydroxykynurenamine
C05651 20 5-Hydroxykynurenine
C08620 20 Cyanidin 3-O-rutinoside
C08639 20 Cyanin
C09332 20 Tetrahydrofolyl-[Glu](2)
C10175 20 Quercetin 3-(2G-xylosylrutinoside)
C11404 20 (3R)-6-Hydroxy-3-isopropenyl-heptanoate
C11413 20 (1S,2S,4S)-Dihydrocarveol
C11416 20 (1S,2R,4S)-Neo-dihydrocarveol
C11506 20 (R)-1,2-Epoxypropane
C11507 20 (S)-1,2-Epoxypropane
C11873 20 Kaur-16-en-18-al
C12095 20 Cyanidin 3-O-(6-O-p-coumaroyl)glucoside
C12128 20 (-)-Epiafzelechin
C12136 20 (-)-Epigallocatechin
C12137 20 Pelargonidin 3-O-glucoside
C12138 20 Delphinidin 3-O-glucoside
C12634 20 Kaempferol 3-O-beta-D-glucosyl-(1->2)-beta-D-glucoside
C12643 20 Cyanidin 3-O-(6-O-malonyl-beta-D-glucoside)
C12668 20
Quercetin3-O-beta-D-glucosyl-(1->2)-beta-D-glucosyl-(1->2)-beta-D-glucoside
C15508 20 1,2-Epoxypropane
C00016 21 FAD
C00364 21 dTMP
C00440 21 5-Methyltetrahydrofolate
C01189 21 5alpha-Cholest-7-en-3beta-ol
C01847 21 Reduced FMN
C02115 21 2-Methylserine
C03495 21 Deoxy-5-methylcytidylate
C03845 21 5alpha-Cholest-8-en-3beta-ol
C03997 21 5-Hydroxymethyldeoxycytidylate
C05111 21 Methostenol
C05431 21 Neurosporene
C05635 21 5-Hydroxyindoleacetate
C05638 21 5-Hydroxykynurenamine
C05928 21 10-Formyltetrahydrofolyl L-glutamate
C06432 21 UDP-N-acetylmuramoyl-L-alanyl-D-glutamyl-L-lysyl-D-alanine
C11402 21 (4R,7R)-4-Isopropenyl-7-methyl-2-oxo-oxepanone
C11874 21 Kaur-16-en-18-oic acid
C12096 21 Cyanidin 3-O-(6-O-p-coumaroyl)glucoside-5-O-glucoside
C12140 21 Malvidin 3-O-glucoside
C12635 21
Kaempferol3-O-beta-D-glucosyl-(1->2)-beta-D-glucosyl-(1->2)-beta-D-glucoside
C12642 21 Pelargonidin 3-O-(6-O-malonyl-beta-D-glucoside)
C12644 21 Pelargonidin 3-O-rutinoside
C12646 21 Cyanidin 3-O-rutinoside 5-O-beta-D-glucoside
C00214 22 Thymidine
C00363 22 dTDP
C01164 22 Cholesta-5,7-dien-3beta-ol
C01352 22 FADH2
C04187 22 5-Methyldeoxycytidine diphosphate
C05403 22 3-Ketolactose
C05639 22 4,6-Dihydroxyquinoline
C05731 22 3-Ketosucrose
C11038 22 2'-Deoxy-5-hydroxymethylcytidine-5'-diphosphate
C11875 22 ent-7alpha-Hydroxykaur-16-en-19-oic acid
C12636 22
Kaempferol3-O-[6-(4-coumaroyl)-beta-D-glucosyl-(1->2)-beta-D-glucosyl-(1->2)-beta-D-glucoside]
C12645 22 Pelargonidin 3-O-rutinoside 5-O-beta-D-glucoside
C14146 22 alpha-Zeacarotene
C00178 23 Thymine
C00187 23 Cholesterol
C00459 23 dTTP
C05394 23 3-Keto-beta-D-galactose
C05443 23 Vitamin D3
C06093 23 Gibberellin A12 aldehyde
C08586 23 delta-Carotene
C11039 23 2'-Deoxy-5-hydroxymethylcytidine-5'-triphosphate
C11876 23 6beta,7beta-Dihydroxykaurenoic acid
C00599 24 Cholest-4-en-3-one
C00842 24 dTDP-glucose
C00906 24 5,6-Dihydrothymine
C00962 24 beta-D-Galactose
C01802 24 Desmosterol
C02097 24 dTDP-galactose
C02376 24 5-Methylcytosine
C03088 24 5-Hydroxymethyluracil
C03594 24 7alpha-Hydroxycholesterol
C03855 24 Cholesteryl-beta-D-glucoside
C05418 24 Cholesterol-5beta,6beta-epoxide
C05419 24 Cholesterol-5alpha,6beta-epoxide
C05432 24 Lycopene
C05433 24 alpha-Carotene
C05500 24 20alpha-Hydroxycholesterol
C05502 24 22beta-Hydroxycholesterol
C06104 24 Adipate
C11857 24 Gibberellin A12
C13550 24 24-Hydroxycholesterol
C00687 25 dTDP-4-dehydro-6-deoxy-alpha-D-glucose
C03034 25 dTDP-D-galacturonate
C03091 25 5beta-Cholestan-3-one
C03238 25 5alpha-Cholestan-3-one
C03910 25 (24R,24'R)-Fucosterol epoxide
C05100 25 3-Ureidoisobutyrate
C05425 25 3beta,5alpha,6beta-Cholestanetriol
C05435 25 gamma-Carotene
C05455 25 7alpha-Hydroxycholest-4-en-3-one
C05499 25 17alpha,20alpha-Dihydroxycholesterol
C05501 25 20alpha,22beta-Dihydroxycholesterol
C06017 25 dTDP-D-glucuronate
C06102 25 Adipate semialdehyde
C08601 25 Lutein
C11860 25 Gibberellin A15 open lactone
C11907 25 4,6-Dideoxy-4-oxo-dTDP-D-glucose
C15518 25 (24S)-Cholest-5-ene-3beta,7alpha,24-triol
C00688 26 dTDP-4-dehydro-6-deoxy-L-mannose
C02373 26 4-Methylpentanal
C02378 26 6-Aminohexanoate
C04268 26 dTDP-4-amino-4,6-dideoxy-D-glucose
C05138 26 17alpha-Hydroxypregnenolone
C05145 26 3-Aminoisobutanoate
C05451 26 7alpha-Hydroxy-5beta-cholestan-3-one
C05457 26 7alpha,12alpha-Dihydroxycholest-4-en-3-one
C06018 26 dTDP-4-acetamido-4,6-dideoxy-D-glucose
C06101 26 Hexan-1-ol-6-oate
C06103 26 6-Hydroxyhexanoic acid
C06105 26 Cyclohexan-1,2-dione
C06617 26 dTDP-3-oxo-6-deoxy-alpha-D-glucose
C06620 26 dTDP-3,4-dioxo-2,6-dideoxy-D-glucose
C07277 26 dTDP-D-fucose
C11861 26 Gibberellin A24
C11908 26 3,6-Dideoxy-3-oxo-dTDP-D-glucose
C11926 26 dTDP-4-oxo-6-deoxy-D-allose
C11930 26 dTDP 1-ester with
(6R)-5,6-dihydro-4-hydroxy-6-methyl-5-oxo-2H-pyran
C01147 27 2-Hydroxycyclohexan-1-one
C01176 27 17alpha-Hydroxyprogesterone
C01227 27 3beta-Hydroxyandrost-5-en-17-one
C01255 27 N-(6-Aminohexanoyl)-6-aminohexanoate
C01880 27 6-Hexanolide
C03187 27 dTDP-6-deoxy-L-talose
C03319 27 dTDP-6-deoxy-L-mannose
C04529 27 (3S,4S)-3-Hydroxytetradecane-1,3,4-tricarboxylate
C04655 27 (2S,3S)-2-Hydroxytridecane-1,2,3-tricarboxylate
C05452 27 3alpha,7alpha-Dihydroxy-5beta-cholestane
C05453 27 7alpha,12alpha-Dihydroxy-5beta-cholestan-3-one
C05487 27 17alpha,21-Dihydroxypregnenolone
C06593 27 epsilon-Caprolactam
C06621 27 dTDP-4-oxo-2,6-dideoxy-alpha-D-glucose
C11862 27 Gibberellin A36
C11912 27 dTDP-6-deoxy-D-allose
C11918 27 Maltol
C11922 27 dTDP-4-oxo-2,6-dideoxy-D-glucose
C11925 27 dTDP-3-amino-3,6-dideoxy-D-glucose
C11928 27 dTDP-4-oxo-2,6-dideoxy-D-allose
C11931 27 dTDP 1-ester with
(6S)-5,6-dihydro-4-hydroxy-6-methyl-5-oxo-2H-pyran
C12318 27 dTDP-3-amino-2,3,6-trideoxy-D-threo-hexopyranos-4-ulose
C00280 28 Androst-4-ene-3,17-dione
C00414 28 Cyclohexanone
C03241 28 6-Hydroxyhexan-6-olide
C03442 28 dTDP-L-dihydrostreptose
C03739 28 trans-Cyclohexane-1,2-diol
C04277 28 1,8-Diazacyclotetradecane-2,9-dione
C04295 28 Androst-5-ene-3beta,17beta-diol
C04518 28 17alpha,20alpha-Dihydroxypregn-4-en-3-one
C05139 28 16alpha-Hydroxydehydroepiandrosterone
C05444 28 3alpha,7alpha,26-Trihydroxy-5beta-cholestane
C05454 28 3alpha,7alpha,12alpha-Trihydroxy-5beta-cholestane
C05488 28 11-Deoxycortisol
C05489 28 11beta,17alpha,21-Trihydroxypregnenolone
C05497 28 21-Deoxycortisol
C06622 28 dTDP-4-oxo-2,6-dideoxy-L-glucose
C11859 28 Gibberellin A37 open lactone
C11920 28 dTDP-L-olivose
C11923 28 dTDP-D-olivose
C11927 28 dTDP-4-oxo-2,6-dideoxy-L-mannose
C11932 28 dTDP 1-ester with 2,6-dideoxy-L-erythro-hexopyranos-3-ulose
C12313 28 cis-Cyclohexane-1,2-diol
C12314 28 1-Oxa-2-oxo-3-hydroxycycloheptane
C00535 29 Testosterone
C00571 29 Cyclohexylamine
C00735 29 Cortisol
C00854 29 Cyclohexanol
C05140 29 16alpha-Hydroxyandrost-4-ene-3,17-dione
C05290 29 19-Hydroxyandrost-4-ene-3,17-dione
C05445 29 3alpha,7alpha-Dihydroxy-5beta-cholestan-26-al
C05446 29 3alpha,7alpha,12alpha,26-Tetrahydroxy-5beta-cholestane
C00762 30 Cortisone
C01301 30 3alpha,7alpha,12alpha-Trihydroxy-5beta-cholestan-26-al
C02821 30 Cortisol 21-acetate
C04554 30 3alpha,7alpha-Dihydroxy-5beta-cholestanate
C05294 30 19-Hydroxytestosterone
C05297 30 19-Oxoandrost-4-ene-3,17-dione
C05471 30 11beta,17alpha,21-Trihydroxy-5beta-pregnane-3,20-dione
C11134 30 Testosterone glucuronide
C11249 30 Cyclohexane
C11519 30 N-Cyclohexylformamide
C00468 31 Estrone
C03588 31 4,5alpha-Dihydrocortisone
C04722 31 3alpha,7alpha,12alpha-Trihydroxy-5beta-cholestanoate
C05295 31 19-Oxotestosterone
C05469 31 17alpha,21-Dihydroxy-5beta-pregnane-3,11,20-trione
C05472 31 Urocortisol
C11520 31 Cyclohexyl isocyanide
C00951 32 Estradiol-17beta
C02537 32 Estradiol-17alpha
C05298 32 2-Hydroxyestrone
C05300 32 16alpha-Hydroxyestrone
C05470 32 Urocortisone
C05482 32 Cortol
C11133 32 Estrone glucuronide
C05141 33 Estriol
C05301 33 2-Hydroxyestradiol-17beta
C05481 33 Cortolone
C05503 33 Estradiol-17beta 3-glucuronide
C05504 34 16-Glucuronide-estriol
C06121 34 3-Ketosphingosine
C00249 35 Hexadecanoic acid
C00319 35 Sphingosine
C00517 35 Hexadecanal
C02934 35 3-Dehydrosphinganine
C00823 36 1-Hexadecanol
C00836 36 Sphinganine
C01120 36 Sphinganine 1-phosphate
C01747 36 Psychosine
C01948 36 Pentadecanal
C02788 36 2-trans-Hexadecenal
C05462 36 Chenodeoxyglycocholate
C06124 36 Sphingosine 1-phosphate
C00695 37 3alpha,7alpha,12alpha-Trihydroxy-5beta-cholanate
C01921 37 Glycocholate
C06123 37 Hexadecenal
C12144 37 Phytosphingosine
C01292 38 3alpha,7alpha-Dihydroxy-12-oxo-5beta-cholanate
C04483 38 3alpha,12alpha-Dihydroxy-5beta-cholanate
C04643 38 3alpha,12alpha-Dihydroxy-7-oxo-5beta-cholanate
C11637 38 3alpha,12alpha-Dihydroxy-5beta-chol-6-enoate
C04661 39 3alpha,7alpha,12beta-Trihydroxy-5beta-cholanate
C05464 39 Glycodeoxycholate
C05683 39 2-Aminoethylphosphocholate


      reactions:

ID generation name

R00002 2 Reduced ferredoxin:dinitrogen oxidoreductase (ATP-hydrolysing)
R00009 2 hydrogen-peroxide:hydrogen-peroxide oxidoreductase
R00035 2 L-Ascorbate:oxygen oxidoreductase
R00068 2 L-Ascorbate:oxygen oxidoreductase
R00086 2 ATP phosphohydrolase (protein-secreting)
R00090 2 NADH:hydrogen-peroxide oxidoreductase
R00095 2 NADH:monodehydroascorbate oxidoreductase
R00642 2 L-Ascorbate:hydrogen-peroxide oxidoreductase
R00645 2
R00646 2 Ascorbate:oxygen 2,3-oxidoreductase (bond-cleaving)
R00647 2
R02382 2 Tyramine:oxygen oxidoreductase(deaminating)(flavin-containing)
R02383 2 Monophenol,L-dopa:oxygen oxidoreductase
R02532 2
4-[(1R)-2-Amino-1-hydroxyethyl]-1,2-benzenediol:oxygenoxidoreductase(deaminating)(flavin-containing)
R02535 2 3,4-Dihydroxyphenetylamine,ascorbate:oxygen
oxidoreductase(beta-hydroxylating)
R03358 2 Octopamine hydro-lyase (deaminating)
R04300 2
4-(2-Aminoethyl)-1,2-benzenediol:oxygenoxidoreductase(deaminating)(flavin-containing)
R00004 3 Pyrophosphate phosphohydrolase
R00067 3 Reduced ferredoxin:dinitrogen oxidoreductase (ATP-hydrolysing)
R00143 3 Ammonia:(acceptor) oxidoreductase
R00148 3
R00153 3 Reduced ferredoxin:dinitrogen oxidoreductase (ATP-hydrolysing)
R00273 3 oxalate:oxygen oxidoreductase
R00275 3 Superoxide:superoxide oxidoreductase
R00466 3 Glyoxylate:oxygen oxidoreductase
R00522 3 Oxalate carboxy-lyase
R00643 3 L-Galactono-1,4-lactone:oxygen 3-oxidoreductase
R00644 3 L-Ascorbate:hydrogen-peroxide oxidoreductase
R00700 3 Hydrogen:NAD+ oxidoreductase
R02695 3 4-Hydroxyphenylacetaldehyde:NAD+ oxidoreductase
R03184 3 L-gulono-1,4-lactone:oxygen 3-oxidoreductase
R03186 3
R03300 3 3,4-Dihydroxyphenylacetaldehyde:NAD+ oxidoreductase
R03733 3 L-Threonate:NAD+ 3-oxidoreductase
R04084 3 3,4-Dihydroxyphenylacetaldehyde hydro-lyase (adding dopamine)
R04304 3 4-Hydroxyphenylethanol:NAD+ oxidoreductase
R04305 3 4-Hydroxyphenylacetaldehyde hydro-lyase (adding dopamine)
R04785 3 L-Dehydroascorbate lactonohydrolase
R04880 3 3,4-Dihydroxyphenylethyleneglycol:NAD+ oxidoreductase
R04882 3 3,4-Dihydroxymandelaldehyde:NAD+ oxidoreductase
R05746 3 phosphonate:NAD+ oxidoreductase
R07171 3 NADH:oxygen oxidoreductase
R00005 4 Urea-1-carboxylate amidohydrolase
R00013 4 Glyoxylate carboxy-lyase (dimerizing)
R00023 4 NADH:hyponitrite oxidoreductase
R00042 4 4-Hydroxyphenylpyruvate:oxygen oxidoreductase (decarboxylating)
R00131 4 Urea amidohydrolase
R00132 4 Carbonic acid hydro-lyase
R00136 4 ATP:polyphosphate phosphotransferase
R00138 4 Triphosphate phosphohydrolase
R00149 4 Carbon-dioxide:ammonia
ligase(ADP-forming,carbamate-phosphorylating)
R00150 4 ATP:carbamate phosphotransferase
R00276 4 Carbon-monoxide:oxygen oxidoreductase
R00365 4 glycine:NAD+ oxidoreductase (deaminating)
R00366 4 Aminoacetic acid:oxygen oxidoreductase (deaminating)
R00468 4 Glyoxylate:NADP+ oxidoreductase (CoA-oxalylating)
R00469 4 Ureidoglycolate amidohydrolase (decarboxylating)
R00475 4 (S)-2-Hydroxy-acid:oxygen 2-oxidoreductase
R00518 4 ATP:formate phosphotransferase
R00519 4 Formate:NAD+ oxidoreductase
R00521 4 Formyl-CoA hydrolase
R00524 4 Formamide amidohydrolase
R00604 4 Formaldehyde:NAD+ oxidoreductase
R00717 4 Glycolate:NAD+ oxidoreductase
R00736 4 L-Tyrosine carboxy-lyase
R00793 4 Hydroxylamine:oxygen oxidoreductase
R01849 4 Reduced ferredoxin:dinitrogen oxidoreductase (ATP-hydrolysing)
R02080 4 3-Hydroxy-L-tyrosine carboxy-lyase
R02514 4 4-hydroxyphenylacetate,NADH:oxygen oxidoreductase (1-hydroxylating)
R02637 4 3-Dehydro-L-gulonate:NAD+ 2-oxidoreductase
R02698 4 4-hydroxyphenylacetate,NADH:oxygen oxidoreductase (3-hydroxylating)
R02933 4 L-Gulono-1,4-lactone lactonohydrolase
R03183 4 L-Gulono-1,4-lactone:NADP+ 1-oxidoreductase
R03299 4 3-Hydroxyphenylacetate,NADH:oxygen oxidoreductase (3-hydroxylating)
R03303 4 3,4-Dihydroxyphenylacetate:oxygen 2,3-oxidoreductase (decyclizing)
R03341 4 4-hydroxyphenylpyruvate carboxy-lyase
R04515 4
R04782 4 Reduced ferredoxin:dinitrogen oxidoreductase (ATP-hydrolysing)
R04784 4
R07173 4 hydroxylamine:acceptor oxidoreductase
R07312 4 4-hydroxyphenylacetate carboxy-lyase
R07316 4 carbamate hydro-lyase
R00031 5 1,2-Benzenediol:oxygen oxidoreductase
R00045 5 1,2-Benzenediol:oxygen oxidoreductase
R00478 5 erythro-3-Hydroxy-L-aspartate glyoxylate-lyase
R00602 5 Hydorogen-peroxide:hydrogen-peroxide oxidoreductase
R00605 5 methanol:NAD+ oxidoreductase
R00606 5 Methylamine:(acceptor) oxidoreductase (deaminating)
R00608 5 Methanol:oxygen oxidereductase
R00610 5 Sarcosine:oxygen oxidoreductase (demethylating)
R00614 5 Formaldehyde:formaldehyde oxidoreductase
R00728 5 L-Tyrosine phenol-lyase (deaminating)
R00729 5 L-Tyrosine:oxygen oxidoreductase (deaminating)
R00730 5 L-Tyrosine,NADPH:oxygen oxidoreductase (N-hydroxylating)
R00731 5 L-Tyrosine:oxygen oxidoreductase
R00732 5 L-arogenate:NAD+ oxidoreductase
R00737 5 L-Tyrosine ammonia-lyase
R00739 5 L-Tyrosine 2,3-aminomutase
R00774 5 Urea:carbon-dioxide ligase (ADP-forming)
R00775 5 Guanidinoacetate amidohydrolase
R00776 5 (-)-Ureidoglycolate urea-lyase
R00778 5 Urea hydro-lyase
R00787 5 ammonium-hydroxide:NADP+ oxidoreductase
R00794 5 NADH:nitrate oxidoreductase
R00800 5
R01333 5 glycolaldehyde:NAD+ oxidoreductase
R01334 5 2-Phosphoglycolate phosphohydrolase
R01394 5 Hydroxypyruvate ketol-isomerase
R01395 5 ATP:carbamate phosphotransferase
R01400 5
R01408 5 Formamide hydro-lyase
R01481 5 L-Gulonate:NADP+ 6-oxidoreductase
R01483 5 D-Glucuronolactone lactonohydrolase
R01728 5 Prephenate:NAD+ oxidoreductase(decarboxylating)
R01745 5 (R)-Glycerate:NAD+ oxidoreductase
R01905 5 3-Dehydro-L-gulonate carboxy-lyase
R01908 5 Oxalyl-CoA carboxy-lyase
R02075 5 3,4-Dihydroxy-L-phenylalanine:oxygen
4,5-oxidoreductase(recyclizing)
R02076 5 3,4-Dihydroxy-L-phenylalanine:oxygen
2,3-oxidoreductase(recyclizing)
R02078 5 L-Tyrosine,L-dopa:oxygen oxidoreductase
R02079 5 3,4-Dihydroxy-L-phenylalanine ammonia-lyase
R02422 5 Allantoate amidinohydrolase
R02504 5 Trimetaphosphate hydrolase
R02515 5 3-hydroxyphenylacetate,NADH:oxygen oxidoreductase (6-hydroxylating)
R02518 5
R02519 5 Homogentisate:oxygen 1,2-oxidoreductase (decyclizing)
R02520 5
R02521 5 4-Hydroxyphenylpyruvate:oxygen
oxidoreductase(hydroxylating,decarboxylating)
R02640 5 L-Gulonate:NAD+ 3-oxidoreductase
R02802 5 Reduced ferredoxin:dinitrogen oxidoreductase (ATP-hydrolysing)
R02935 5 (S)-Ureidoglycolate:NAD+ oxidoreductase
R02957 5 D-Glucuronolactone:NAD+ oxidoreductase
R03127 5 Dihydroxyfumarate carboxy-lyase
R03336 5 4-hydroxyphenyllactate:NAD+ oxidoreductase
R03337 5 (R)-3-(4-hydroxyphenyl)lactate:NAD+ 2-oxidoreductase
R03342 5 3-(4-Hydroxyphenyl)pyruvate keto-enol-isomerase
R03546 5 Cyanate C-N-lyase
R03568 5 4-Cresol,NADPH:oxogen oxidoreductase (2-hydroxylating)
R04418 5 5-carboxymethyl-2-hydroxymuconic-semialdehyde:NAD+ oxidoreductase
R05450 5
R05554 5 Ureidoglycine aminohydrolase
R05562 5 Biuret amidohydrolase
R05563 5 Biuret amidohydrolase
R05778 5 4-hydroxyphenylpyruvate:oxygen oxidoreductase (decarboxylating)
R06154 5 methylamine:oxygen oxidoreductase (deaminating) (copper-containing)
R06632 5
R07127 5 ATP:3-dehydro-L-gulonate 6-phosphotransferase
R07290 5 formyl-CoA:oxalate CoA-transferase
R07315 5 carbamate hydro-lyase
R00006 6 2-Acetolactate pyruvate-lyase (carboxylating)
R00007 6 4-Hydroxy-4-methyl-2-oxoglutarate pyruvate-lyase
R00008 6 Parapyruvate pyruvate-lyase
R00195 6 2,3-Diaminopropionate ammonia-lyase
R00200 6 ATP:pyruvate O2-phosphotransferase
R00203 6 Pyruvaldehyde:NAD+ oxidoreductase
R00207 6 Pyruvate:oxygen 2-oxidoreductase (phosphorylating)
R00208 6 Phosphoenolpyruvate phosphohydrolase
R00209 6 Pyruvate:NAD+ 2-oxidoreductase (CoA-acetylating)
R00211 6 Glyoxylate:oxygen oxidoreductase
R00212 6 Acetyl-CoA:formate C-acetyltransferase
R00213 6 O-Carbamoyl-L-serine ammonia-lyase (pyruvate-forming)
R00214 6 (S)-Malate:NADP+ oxidoreductase(oxaloacetate-decarboxylating)
R00215 6 (R)-Malate:NAD+ oxidoreductase (decarboxylating)
R00217 6 Oxaloacetate carboxy-lyase
R00218 6 acetylenedicarboxylate carboxy-lyase
R00219 6
R00220 6 L-serine ammonia-lyase
R00221 6 D-serine ammonia-lyase
R00223 6 Serine ammonia-lyase
R00224 6 Pyruvate carboxy-lyase
R00226 6 (S)-2-Acetolactate pyruvate-lyase (carboxylating)
R00344 6 Pyruvate:carbon-dioxide ligase (ADP-forming)
R00347 6 erythro-3-hydroxy-Ls-aspartate ammonia-lyase
R00368 6 N-(carboxymethyl)-D-alanine:NAD+ oxidoreductase (glycine-forming)
R00369 6 L-Alanine:glyoxylate aminotransferase
R00396 6 L-Alanine:NAD+ oxidoreductase (deaminating)
R00470 6 4-Hydroxy-2-oxoglutarate glyoxylate-lyase
R00471 6 D-4-Hydroxy-2-oxoglutarate glyoxylate-lyase
R00581 6 L-serine:NAD+ oxidoreductase (deaminating)
R00588 6 L-Serine:glyoxylate aminotransferase
R00691 6 L-Arogenate hydro-lyase (decarboxylating)
R00703 6 (S)-Lactate:NAD+ oxidoreductase
R00704 6 (R)-Lactate:NAD+ oxidoreductase
R00815 6 phenol,NADPH:oxogen oxidoreductase (2-hydroxylating)
R01142 6 Methane,NADH:oxygen oxidoreductase (hydroxylating)
R01184 6 myo-Inositol:oxygen oxidoreductase
R01238 6 4-Hydroxybenzoate carboxy-lyase
R01308 6
R01335 6
R01372 6 Phenylpyruvate:oxygen oxidoreductase
(hydroxylating,decarboxylating)
R01373 6 Prephenate hydro-lyase (decarboxylating)
R01388 6 D-Glycerate:NADP+ 2-oxidoreductase
R01390 6
R01393 6 Hydroxypyruvate carboxy-lyase
R01469 6 Ethanolamine:oxygen oxidoreductase (deaminating)
R01475 6 ATP:D-glucuronate 1-phosphotransferase
R01476 6 ATP:D-glucuronate 1-phosphotransferase
R01482 6 D-Glucuronate ketol-isomerase
R01484 6 D-Glucurono-6,2-lactone lactonohydrolase
R01511 6 D-Glycerate-3-phosphate phosphohydrolase
R01514 6 ATP:(R)-glycerate 3-phosphotransferase
R01563 6 N-Carbamoylsarcosine amidohydrolase
R01564 6 N,N-Dimethylglycine:oxygen oxidoreductase (demethylating)
R01566 6 Creatine amidinohydrolase
R01584 6 N-methyl-L-alanine:NADP+ oxidoreductase (demethylating,
deaminating)
R01589 6 Methylguanidine amidinohydrolase
R01715 6 Chorismate pyruvatemutase
R01748 6 D-Glycerate-2-phosphate phosphohydrolase
R01749 6 D-Glycerate:NAD+ oxidoreductase (carboxylating)
R01751 6 (R,R)-Tartrate carboxy-lyase
R01752 6 D-Glyceraldehyde:NAD+ oxidoreductase
R01781 6 Glycol:NAD+ oxidoreductase
R01782 6 2-Dehydro-3-deoxy-D-pentanoate glycoaldehyde-lyase
R01784 6 2-Dehydro-3-deoxy-L-pentanoate glycolaldehyde
R01901 6 ATP:L-xylulose 5-phosphotransferase
R01902 6 ATP:L-rhamnulose 1-phosphotransferase
R01903 6 L-Arabitol:NAD+ 4-oxidoreductase (L-xylulose-forming)
R01906 6
R02253 6 trans-cinnamate,NADPH:oxygen oxidoreductase (4-hydroxylating)
R02423 6 Allantoate amidinohydrolase (decarboxylating)
R02424 6 Allantoin amidohydrolase
R02425 6 (S)(+)-Allantoin amidohydrolase
R02544 6 meso-tartrate:NAD+ oxidoreductase
R02575 6 ATP:guanidoacetate N-phosphotransferase
R02655 6 Gentisate aldehyde:NAD+ oxidoreductase
R02657 6
R02673 6 (S)-2-Hydroxy-2-(4-hydroxyphenyl)acetate:oxygen 1-oxidoreductase
R02752 6 D-Glucarate hydro-lyase
R02754 6 5-Dehydro-4-deoxy-D-glucarate tartronate-semialdehyde-lyase
R02919 6
4-[(1R)-1-Hydroxy-2-(methylamino)ethyl]-1,2-benzenediol:oxygenoxidoreductase(deaminating)(flavin-containing)
R02937 6 Carbamoyl-phosphate:oxamate carbamoyltransferase
R02950 6 4-Coumarate:oxygen oxidoreductase
R02952 6
R03128 6
R03181 6 4-Maleylacetoacetate cis-trans-isomerase
R03277 6
R03359 6 1-(4-Hydroxyphenyl)-2-(methylamino)ethanol hydro-lyase
R03365 6 3,4-Dihydroxy-trans-cinnamate:oxygen
3,4-oxidoreductase(decyclizing)
R03367 6
R03566 6 3-Cresol,NADPH:oxogen oxidoreductase (2-hydroxylating)
R03608 6 o-Cresol,NADPH:oxogen oxidoreductase (2-hydroxylating)
R04088 6 Toluene-cis-1,2-dihydrodiol:NAD+ oxidoreductase
R04089 6 3-Methylcatechol:oxygen 2,3-oxidoreductase(decyclizing)
R04161 6 (S)-4-Hydroxymandelate racemase
R04379 6
5-Carboxymethyl-2-hydroxymuconatedelta2,delta4-2-oxo,delta3-isomerase
R04460 6 L-tyrosine,NADPH:oxygen oxidoreductase (N-hydroxylating)
R04598 6 3,4-Dihydroxy-L-phenylalanine:oxygen
4,5-oxidoreductase(recyclizing)
R04600 6 3,4-Dihydroxy-L-phenylalanine:oxygen
2,3-oxidoreductase(recyclizing)
R05309 6
1,6-dihydroxy-5-methylcyclohexa-2,4-dienecarboxylate:NAD+oxidoreductase
(decarboxylating)
R05314 6
1,2-Dihydroxy-6-methylcyclohexa-3,5-dienecarboxylate:NAD+oxidoreductase
(decarboxylating)
R05487 6
R05561 6 Cyanuric acid amidohydrolase
R05724 6 nitric oxide, NAD(P)H2:oxygen oxidoreductase
R05831 6 xylitol:NAD oxidoreductase
R05861 6 D-alanine:oxygen oxidoreductase (deaminating)
R05862 6 sarcosine:oxygen oxidoreductase (deaminating)
R06137 6
R06915 6 salicylate,NADH:oxygen
oxidoreductase(1-hydroxylating,decarboxylating)
R07125 6 3-dehydro-L-gulonate-6-phosphate carboxy-lyase
R07305 6 cyanuric acid amidohydrolase
R00024 7 D-Ribulose 1,5-bisphosphate carboxy-lyase (dimerizing)
R00058 7 1,2-Benzenediol:oxygen oxidoreductase
R00080 7 Catechol:oxygen oxidoreductase (dimerizing)
R00227 7 Acetyl-CoA hydrolase
R00228 7 acetaldehyde:NAD+ oxidoreductase (CoA-acetylating)
R00229 7 Acetate:CoA ligase (ADP-forming)
R00230 7 Acetyl-CoA:orthophosphate acetyltransferase
R00233 7 Malonyl-CoA carboxy-lyase
R00237 7 (3S)-Citramalyl-CoA pyruvate-lyase
R00238 7 Acetyl-CoA:acetyl-CoA C-acetyltransferase
R00315 7 ATP:acetate phosphotransferase
R00317 7 Acetyl phosphate phosphohydrolase
R00318 7 Phosphonoacetate phosphonohydrolase
R00319 7 (S)-Lactate:oxygen 2-oxidoreductase(decarboxylating)
R00320 7 Pyrophosphate:acetate phosphotransferase
R00321 7 Acetamide amidohydrolase
R00324 7 Acetylpyruvate acetylhydrolase
R00325 7 (3S)-citramalate pyruvate-lyase
R00338 7 Oxaloacetate acetylhydrolase
R00339 7 (R,R)-Tartrate hydro-lyase
R00340 7 (S,S)-Tartrate hydro-lyase
R00341 7 ATP:oxaloacetate carboxy-lyase (transphosphorylating)
R00342 7 (S)-malate:NAD+ oxidoreductase
R00345 7 Orthophosphate:oxaloacetate carboxyl-lyase (phosphorylating)
R00346 7 Pyrophosphate:oxaloacetate carboxy-lyase (transphosphorylating)
R00348 7 2-Oxosuccinamate amidohydrolase
R00350 7 4-Hydroxy-4-carboxymethyl-2-oxoglutarate pyruvate-lyase
R00351 7 Citrate oxaloacetate-lyase ((pro-3S)-CH2COO- -> acetyl-CoA)
R00352 7 ATP:citrate oxaloacetate-lyase ((pro-3S)-CH2COO-
->acetyl-CoA)(ATP-dephosphorylating)
R00353 7 Malonyl-CoA:pyruvate carboxyltransferase
R00354 7 (3S)-Citryl-CoA oxaloacetate-lyase
R00357 7 L-Aspartic acid:oxygen oxidoreductase (deaminating)
R00359 7 D-Aspartate:oxygen oxidoreductase (deaminating)
R00360 7 (S)-Malate:oxygen oxidoreductase
R00362 7 Citrate oxaloacetate-lyase ((pro-3S)-CH2COO- -->acetate)
R00363 7 Oxaloacetate keto-enol-isomerase
R00370 7 Acetyl-CoA:glycine C-acetyltransferase
R00371 7 Succinyl-CoA:glycine C-succinyl-transferase(decarboxylating)
R00373 7 Glycine:oxaloacetate aminotransferase
R00397 7 L-Aspartate 4-carboxy-lyase
R00398 7 2,2'-iminodipropanoate:NAD+ oxidoreductase (L-alanine-forming)
R00399 7
R00400 7 L-Alanine:2-oxo-acid aminotransferase
R00401 7 L-Alanine racemase
R00472 7 L-Malate glyoxylate-lyase (CoA-acetylating)
R00473 7 (3S)-3-Carboxy-3-hydroxypropanoyl-CoA glyoxylate-lyase
R00477 7 3-Oxalomalate glyoxylate-lyase
R00582 7 L-O-Phosphoserine phosphohydrolase
R00584 7 Pyrophosphate:L-serine O-phosphotransferase
R00585 7 L-Serine:pyruvate aminotransferase
R00586 7
R00589 7 L-2-Amino-3-hydroxypropionic acid racemase
R00590 7 L-Serine hydro-lyase (deaminating)
R00658 7 2-Phospho-D-glucerate hydro-lyase
R00661 7 Phosphoenolpyruvate 2,3-phosphonomutase
R00688 7 L-phenylalanine:NAD+ oxidoreductase (deaminating)
R00689 7 L-Phenylalanine:oxygen oxidoreductase (deaminating)
R00690 7 L-Phenylalanine:oxygen 2-oxidoreductase (decarboxylating)
R00692 7 L-Phenylalanine(L-histidine):pyruvate aminotransferase
R00693 7 Acetyl-CoA:L-phenylalanine N-acetyltransferase
R00695 7 L-Aspartate:phenylpyruvate aminotransferase
R00697 7 L-Phenylalanine ammonia-lyase
R00698 7 Donor:hydrogen-peroxide oxidoreductase
R00699 7 L-Phenylalanine carboxy-lyase
R00705 7 3-Oxopropanoate:NAD+ oxidoreductase
(decarboxylating,CoA-acetylating)
R00710 7 Acetaldehyde:NAD+ oxidoreductase
R00742 7 Acetyl-CoA:carbon-dioxide ligase (ADP-forming)
R00747 7 2-Phosphonoacetaldehyde phosphonohydrolase
R00748 7 Ethanolamine-phosphate phospho-lyase (deaminating)
R00749 7 Ethanolamine ammonia-lyase
R00750 7
R00751 7 L-Threonine acetaldehyde-lyase
R00753 7 (S)-Lactate acetaldehyde-lyase
R00754 7 Ethanol:NAD+ oxidoreductase
R00799 7 Nitroethane:oxygen oxidoreductase
R00812 7 cis-1,2-dihydrobenzene-1,2-diol:NAD+ oxidoreductase
R00813 7
cis-1,2-dihydroxycyclohexa-3,5-diene-1-carboxylate:NAD+oxidoreductase
R00814 7 trans-1,2-dihydrobenzene-1,2-diol:NADP+ oxidoreductase
R00816 7 Catechol:oxygen 2,3-oxidoreductase(decyclizing)
R00817 7 Catechol:oxygen 1,2-oxidoreductase(decyclizing)
R00818 7 salicylate,NADH:oxygen oxidoreductase
(1-hydroxylating,decarboxylating)
R00819 7 Benzoate,NADH:oxygen oxidoreductase
(1,2-hydroxylating,decarboxylating)
R00820 7 1,6-dihydroxycyclohexa-2,4-diene-1-carboxylate:NAD+
oxidoreductase(decarboxylating)
R00821 7 2,3-Dihydroxybenzoate carboxy-lyase
R00822 7 Protocatechuate carboxy-lyase
R00823 7 Anthranilate,NADH:oxygen oxidoreductase
(1,2-hydroxylating,deaminating, decarboxylating)
R00828 7 2-nitrophenol,NADPH:oxygen 2-oxidoreductase
(2-hydroxylating,nitrite-forming)
R00985 7 Chorismate pyruvate-lyase (amino-accepting)
R01016 7 Glycerone-phosphate phospho-lyase
R01036 7 Glycerol:NAD+ oxidoreductase
R01058 7 D-glyceraldehyde 3-phosphate:NADP+ oxidoreductase
R01059 7 ATP:D-glyceraldehyde 3-phosphotransferase
R01082 7 (S)-Malate hydro-lyase
R01144 7 Oxaloacetate-4-methyl-ester oxaloacetohydrolase
R01150 7 D-AlanineD-Alanine ligase (ADP-forming)
R01182 7 ATP:myo-inositol 1-phosphotransferase
R01183 7 myo-Inositol:NAD+ 2-oxidoreductase
R01185 7 myo-Inositol 1-phosphate phosphahydrolase
R01186 7 myo-Inositol 4-phosphate phosphahydrolase
R01187 7 1D-myo-Inositol 3-phosphate phosphahydrolase
R01241 7
R01256 7 (S)-Malate:CoA ligase (ADP-forming)
R01293 7 4-hydroxybenzaldehyde:NAD+ oxidoreductase
R01295 7 benzoate,NADPH:oxygen oxidoreductase(4-hydroxylating)
R01296 7 4-hydroxybenzoate,NAD(P)H:oxygen oxidoreductase (3-hydroxylating)
R01297 7 4-hydroxybenzoate,NADH:oxygen oxidoreductase
(1-hydroxylating,decarboxylating)
R01301 7 4-Hydroxybenzoyl-CoA hydrolase
R01302 7
R01305 7 2,4'-Dihydroxyacetophenone oxidoreductase (C-C-bond-cleaving)
R01364 7 4-Fumarylacetoacetate fumarylhydrola
R01370 7 Phenyllactate:NAD+ oxidoreductase
R01377 7 Phenylpyruvate carboxy-lyase
R01378 7 Phenylpyruvate keto-enol-isomerase
R01426 7
R01431 7 Xylitol:NADP+ oxidoreductase
R01446 7 (S)-lactaldehyde:NAD+ oxidoreductase
R01447 7 (S)-Lactate:oxaloacetate oxidoreductase
R01450 7
R01468 7 ATP:ethanolamine O-phosphotransferase
R01512 7 ATP:3-phospho-D-glycerate 1-phosphotransferase
R01513 7 3-Phospho-D-glycerate:NAD+ 2-oxidoreductase
R01515 7 3-Phospho-D-glyceroyl phosphate phosphohydrolase
R01516 7 3-Phospho-D-glycerate 1,2-phosphomutase
R01518 7 2-Phospho-D-glycerate 2,3-phosphomutase
R01714 7 5-O-(1-Carboxyvinyl)-3-phosphoshikimate phosphate-lyase
R01717 7 Chorismate hydroxymutase
R01731 7 L-Aspartate:2-oxoglutarate aminotransferase
R01735 7 (R)-Lactaldehyde:NAD+ 2-oxidoreductase
R01758 7 L-Arabitol:NAD+ 1-oxidoreductase
R01785 7 L-Xylulose 1-phosphate lactaldehyde-lyase
R01881 7 ATP:creatine N-phosphotransferase
R01882 7 N-Phosphocreatine hydrolase
R01884 7 Creatinine amidohydrolase
R01896 7 Xylitol:NAD+ 2-oxidoreductase (D-xylulose-forming)
R02136 7 ATP:xylitol 5-phosphotransferase
R02252 7 Phenylpropanoate:NAD+ delta2-oxidoreductase
R02254 7 trans-Cinnamate,NADPH:oxygen oxidoreductase (2-hydroxylating)
R02260 7 (S)-Lactaldehyde:NADP+ oxidoreductase
R02278 7 2-Dehydro-3-deoxy-L-arabinonate hydro-lyase
R02279 7 5-Dehydro-4-deoxy-D-glucarate hydro-lyase (decarboxylating)
R02419 7 (R)-Malate hydro-lyase
R02429 7 D-Xylonate hydro-lyase
R02441 7 L-Arabitol:NAD+ 2-oxidoreductase (L-ribulose-forming)
R02454 7 D-Mannonate:NAD+ 5-oxidoreductase
R02489 7 Gentisate carboxy-lyase
R02492 7 Nitrous-oxide:(acceptor) oxidoreductase (NO-forming)
R02522 7 L-Arabinonate hydro-lyase
R02527 7 (R)-Lactaldehyde:NAD+ oxidoreductase
R02528 7
R02529 7 Aminoacetone:oxygen oxidoreductase(deaminating)(flavin-containing)
R02531 7 Lactaldehyde:NAD+ 1-oxidoreductase
R02536 7 Phenylacetaldehyde:NAD+ oxidoreductase
R02540 7 2-Phenylacetamide amidohydrolase
R02545 7 meso-Tartaric acid:NAD+ oxidoreductase
R02546 7 (R,R)-Tartrate epimerase
R02547 7 trans-2,3-Epoxysuccinate hydrolase
R02589 7 3-hydroxybenzoate,NADH:oxygen oxidoreductase (6-hydroxylating)
R02656 7 Gentisate:oxygen 1,2-oxidoreductase (decyclizing)
R02664 7
R02672 7 4-Hydroxybenzoylformate carboxy-lyase
R02853 7 D-O-Phosphoserine phosphohydrolase
R02947 7 2-Acetolactate carboxy-lyase
R02948 7 (S)-2-Hydroxy-2-methyl-3-oxobutanoate carboxy-lyase
R03032 7 D-Arabinonate hydro-lyase
R03051 7 2,3-Dihydroxy-3-methylbutanoate:NADP+ oxidoreductase (isomerizing)
R03052 7 2-Acetolactate methylmutase
R03140 7 D-Ribulose 1,5-bisphosphate carboxy-lyase (dimerizing)
R03187 7 N-Methylimidazolidine-2,4-dione amidohydrolase (ATP-hydrolysing)
R03244 7 L-ribulose-5-phosphate 3-epimerase
R03559 7 toluene,NADH:oxygen oxidoreductase (1,2-hydroxylating)
R03560 7 Toluene,NADPH:oxogen oxidoreductase (2-hydroxylating)
R03562 7 Toluene,NADPH:oxogen oxidoreductase (2-hydroxylating)
R03567 7 6-Methylsalicylate carboxy-lyase
R03925 7 (S)(+)-Allantoin racemase
R03995 7
R04133 7 5-Oxopent-3-ene-1,2,5-tricarboxylate carboxy-lyase
R04177 7 2-Hydroxyethylenedicarboxylate hydro-lyase
R04248 7
R04375 7
R04380 7 5-Oxopent-3-ene-1,2,5-tricarboxylate carboxy-lyase
R04417 7
R04439 7 (R)-2,3-Dihydroxy-3-methylbutanoate:NADP+
oxidoreductase(isomerizing)
R05071 7 (S)-2-Acetolactate methylmutase
R05077 7
R05078 7
R05138 7
R05351 7
R05380 7 Acetaldehyde hydro-lyase
R05381 7 Diethanolamine Ethanolamine-lyase
R05428 7
R05508 7
R05552 7
R05603 7
R05608 7 D-galactarate hydro-lyase
R05665 7
R05758 7 threo-3-hydroxy-L-aspartate ammonia-lyase
R05842 7 ethylene oxide hydrolase
R06064 7
R06126 7 L-serine:NADP+ 3-oxidoreductase
R06171 7 L-Allothreonine acetaldehyde-lyase
R06180 7
R06603 7
R06604 7
R06744 7
R06783 7 trans-Cinnamate,NADH:oxygen oxidoreductase (2,3-hydroxylating)
R06870 7 Phosphoethanolamine phosphohydrolase
R06914 7
R06967 7 N-isopropylammelide isopropylaminohydrolase
R06973 7
R07152 7 xylitol:oxygen oxidoreductase
R07164 7 L-aspartate:NAD+ oxidoreductase (deaminating)
R07183 7 acetylacetone:oxygen oxidoreductase
R07189 7 trans-cinnamate,NADPH:oxygen oxidoreductase (2-hydroxylating)
R07190 7 L-tyrosine,NADPH:oxygen oxidoreductase (N-hydroxylating)
R07279 7 ATP:myo-inositol 1-phosphotransferase
R07343 7 myo-inositol-phosphate phosphohydrolase
R07399 7
R00264 8 2,5-dioxopentanoate:NADP+ 5-oxidoreductase
R00402 8 succinate:NAD+ oxidoreductase
R00480 8 ATP:L-aspartate 4-phosphotransferase
R00481 8
R00482 8 L-Aspartate:ammonia ligase (ADP-forming)
R00484 8 N-Carbamoyl-L-aspartate amidohydrolase
R00485 8 L-Asparagine amidohydrolase
R00486 8 3-Cyano-L-alanine aminohydrolase
R00487 8 Acetyl-CoA:L-aspartate N-acetyltransferase
R00488 8 N-Acetyl-L-aspartate amidohydrolase
R00489 8 L-Aspartate 1-carboxy-lyase
R00490 8 L-Aspartate ammonia-lyase
R00491 8 L-Aspartate racemase
R00526 8 N-Formyl-L-aspartate amidohydrolase
R00740 8 3-Oxopropanoate:NADP+ oxidoreductase
(decarboxylating,CoA-acetylating)
R00743 8 Acetyl-CoA:malonate CoA-transferase
R00744 8
R00777 8 N-Amidino-L-aspartate amidinohydrolase
R00840 8 1L-myo-Inositol-1-phosphate lyase (isomerizing)
R00841 8 Glycerol-3-phosphate phosphohydrolase
R00842 8 sn-Glycerol-3-phosphate:NAD+ 2-oxidoreductase
R00845 8 sn-glycerol-3-phosphate:NADP+ 1-oxidoreductase
R00846 8 sn-Glycerol-3-phosphate:oxygen 2-oxidoreductase
R00847 8 ATP:glycerol 3-phosphotransferase
R00907 8 L-Alanine:3-oxopropanoate aminotransferase
R00980 8 Anthranilate,NADPH:oxygen oxidoreductase
(3-hydroxylating,deaminating)
R00983 8 2,3-Dihydroxyindole:oxygen 2,3-oxidoreductase (decyclizing)
R00987 8 L-Kynurenine hydrolase
R00988 8 N-Formylanthranilate amidohydrolase
R00989 8 Malonyl-CoA:anthranilate N-malonyltransferase
R00990 8 2-Aminobenzoate carboxy-lyase
R00996 8 L-threonine ammonia-lyase
R01010 8 Glycerone phosphate phosphohydrolase (alkaline optimum)
R01011 8 ATP:glycerone phosphotransferase
R01012 8 Phosphoenolpyruvate:glycerone phosphotransferase
R01014 8 Erythrulose-1-phosphate formaldehyde-lyase
R01015 8 D-Glyceraldehyde-3-phosphate ketol-isomerase
R01034 8 Glycerol:NAD+ oxidoreductase
R01043 8 Glycerol-2-phosphate phosphohydrolase
R01044 8 Pyrophosphate:glycerol 1-phosphotransferase
R01047 8 Glycerol hydro-lyase
R01048 8 Glycerol hydro-lyase
R01061 8 D-Glyceraldehyde-3-phosphate:NAD+ oxidoreductase(phosphorylating)
R01064 8
2-Dehydro-3-deoxy-D-galactonate-6-phosphateD-glyceraldehyde-3-phosphate-lyase
R01066 8 2-Deoxy-D-ribose-5-phosphate acetaldehyde-lyase
R01068 8 D-Fructose-1,6-bisphosphate D-glyceraldehyde-3-phosphate-lyase
R01069 8 D-Tagatose 1,6-bisphosphate triosephosphate lyase
R01070 8 beta-D-fructose 1,6-bisphosphate D-glyceraldehyde-3-phosphate-lyase
R01085 8 3-Fumarylpyruvate acylhydrolase
R01087 8 Maleate cis-trans-isomerase
R01209 8 2,3-Dihydroxy-3-methylbutanoate hydro-lyase
R01322 8 Citrate:CoA ligase (ADP-forming)
R01323 8 Acetyl-CoA:citrate CoA-transferase
R01324 8 Citrate hydro-lyase
R01325 8 Citrate hydro-lyase
R01336 8 Carboxymethyloxysuccinate glycolate-lyase
R01358 8 Acetoacetyl-CoA hydrolase
R01359 8 Acetoacetyl-CoA:acetate CoA-transferase
R01360 8 (S)-3-Hydroxy-3-methylglutaryl-CoA acetoacetate-lyase
R01361 8 (R)-3-Hydroxybutanoate:NAD+ oxidoreductase
R01366 8 Acetoacetate carboxy-lyase
R01367 8 Acetoacetate hydro-lyase
R01397 8 Carbamoyl-phosphate:L-aspartate carbamoyltransferase
R01419 8 Benzaldehyde:NAD+ oxidoreductase
R01421 8 Benzoyl phosphate phosphohydrolase
R01424 8 N-Benzoylglycine amidohydrolase
R01429 8 D-xylose:NAD+ 1-oxidoreductase
R01432 8 D-Xylose ketol-isomerase
R01465 8 L-Threonine:NAD+ oxidoreductase
R01466 8 O-Phospho-L-homoserine phospho-lyase (adding water)
R01467 8 L-Threonine racemase
R01505 8 2,3-dihydro-2,3-dihydroxybenzoate:NAD+ oxidoreductase
R01506 8 2,3-Dihydroxybenzoate:oxygen 2,3-oxidoreductase (decyclizing)
R01507 8 2,3-Dihydroxybenzoate:oxygen 3,4-oxidoreductase (decyclizing)
R01509 8 2,3-Dihydroxybenzoate:L-serine ligase
R01523 8 ATP:D-ribulose-5-phosphate 1-phosphotransferase
R01604 8 3-Oxopropanoate:NAD+ oxidoreductase
R01608 8 3-hydroxypropanoate:NAD+ oxidoreductase
R01609 8 3-aci-Nitropropanoate:oxygen oxidoreductase
R01610 8
5-Dehydro-2-deoxy-D-glyconate-6-phosphatemalonate-semialdehyde-lyase
R01611 8 3-Oxopropanoate hydro-lyase
R01621 8 D-Xylulose 5-phosphate D-glyceraldehyde-3-phosphate-lyase
R01627 8 3-Dehydroshikimate hydro-lyase
R01628 8 3-hydroxybenzoate,NADPH:oxygen oxidoreductase (4-hydroxylating)
R01629 8
R01631 8 Protocatechuate:oxygen 3,4-oxidoreductase (decyclizing)
R01632 8 Protocatechuate:oxygen 4,5-oxidoreductase (decyclizing)
R01633 8
(3S,4R)-3,4-dihydroxycyclohexa-1,5-diene-1,4-dicarboxylate:NAD+oxidoreductase
R01634 8 3,4-Dihydroxyphthalate carboxy-lyase
R01635 8 4,5-Dihydroxyphthalate carboxy-lyase
R01639 8 ATP:D-xylulose 5-phosphotransferase
R01662 8 3-Phospho-D-glyceroyl phosphate 2,3-phosphomutase
R01754 8 ATP:L-arabinose 1-phosphotransferase
R01756 8 D-threo-Aldose:NAD+ 1-oxidoreductase
R01757 8 L-Arabinose:NAD+ 1-oxidoreductase
R01761 8 L-Arabinose ketol-isomerase
R01898 8 D-Lyxose ketol-isomerase
R01975 8 (S)-3-Hydroxybutanoyl-CoA:NAD+ oxidoreductase
R01977 8 (R)-3-Hydroxybutanoyl-CoA:NADP+ oxidoreductase
R01978 8 (S)-3-Hydroxy-3-methylglutaryl-CoA
acetoacetyl-CoA-lyase(CoA-acetylating)
R01981 8 uronate:NAD+ 1-oxidoreductase
R02106 8 Urate:oxygen oxidoreductase
R02257 8 Propane-1,2-diol:NAD+ oxidoreductase
R02258 8 (S)-Propane-1,2-diol:NAD+ oxidoreductase
R02261 8
R02262 8 L-Fuculose-1-phosphate lactaldehyde-lyase
R02263 8 L-Rhamnulose-1-phosphate lactaldehyde-lyase
R02280 8 1-Pyrroline-4-hydroxy-2-carboxylate aminohydrolase (decyclizing)
R02359 8 Urethane amidohydrolase (decarboxylating)
R02363 8 Hydroquinone:oxygen oxidoreductase
R02427 8 D-Xylonolactone lactonohydrolase
R02428 8 D-Xylono-1,4-lactone lactonohydrolase
R02439 8 ATP:L-ribulose 5-phosphotransferase
R02455 8 D-Mannonate:NAD+ 6-oxidoreductase
R02491 8 L-Citramalyl-CoA hydro-lyase
R02525 8 L-Arabinono-1,5-lactone lactonohydrolase
R02526 8 L-Arabinono-1,4-lactone lactonohydrolase
R02550 8
R02568 8 D-Fructose 1-phosphate D-glyceraldehyde-3-phosphate-lyase
R02577 8 Propane-1,2-diol:NAD+ 1-oxidoreductase
R02601 8
R02602 8 4-Oxalocrotonate carboxy-lyase
R02604 8
R02606 8 2,6-Dioxo-6-phenylhexa-3-enoate benzoylhydrolase
R02607 8 3-Phosphoglycerate:NAD+ 2-oxidoreductase
R02611 8 Phenylethylalcohol:NAD+ oxidoreductase
R02613 8 Phenethylamine:oxygen oxidoreductase
(deaminating)(copper-containing)
R02615 8 Styrene-oxide isomerase
R02714 8 D-Arabinono-1,4-lactone lactonohydrolase
R02762 8 2-Hydroxymuconate semialdehyde:NAD+ 6-oxidoreductase
R02763 8
R02782 8 2,4,6/3,5-Pentahydroxycyclohexanone hydro-lyase
R02817 8 Serine-phosphoethanolamine ethanolaminephosphohydrolase
R02855 8 (R)-Acetoin:NAD+ oxidoreductase
R02922 8 Creatinine iminohydrolase
R02941 8 salicylaldehyde:NAD+ oxidoreductase
R02942 8 Acetylsalicylate O-acetylhydrolase
R02946 8 (R,R)-Butane-2,3-diol:NAD+ oxidoreductase
R02949 8 (R)-Acetoin racemase
R02955 8 Acetyl-CoA:citramalate CoA-transferase
R02963 8 Lactoyl-CoA hydro-lyase
R03037 8 Isochorismate pyruvate-hydrolase
R03080 8 (R)-Propane-1,2-diol:NAD+ oxidoreductase
R03081 8 2-Dehydro-3-deoxy-D-fuconate glycolaldehyde
R03153 8 Acetyl-CoA:citramalate CoA-transferase
R03298 8
R03330 8 D-myo-Inositol-1,3-bisphosphate 3-phosphohydrolase
R03331 8 sn-Glycero-3-phospho-1-inositol inositolphosphohydrolase
R03333 8 1D-myo-Inositol-1,2-cyclic-phosphate 2-inositolphosphohydrolase
R03393 8 D-myo-Inositol-1,4-bisphosphate 1-phosphohydrolase
R03460 8
Phosphoenolpyruvate:3-phosphoshikimate5-O-(1-carboxyvinyl)-transferase
R03540 8
R03543 8 benzene,NADH:oxygene 1,2-oxidoreductase
R03693 8 (S)-2-Methylmalate hydro-lyase
R03709 8 3-(2-Hydroxyphenyl)propanoate:NAD+ oxidoreductase
R03758 8
R03759 8 (R)-1-Aminopropan-2-ol:NAD+ oxidoreductase
R03868 8 3-Maleylpyruvate cis-trans-isomerase
R03896 8 (R)-2-Methylmalate hydro-lyase
R03959 8 2,5-Dihydro-5-oxofuran-2-acetate lyase (decyclizing)
R04053 8 3-phosphonopyruvate carboxy-lyase
R04131 8
R04132 8
R04134 8
R04152 8 (2-Aminoethyl)phosphonate:pyruvate aminotransferase
R04200 8 D-threo-2,4-diaminopentanoate:NAD+ oxidoreductase (deaminating)
R04223 8
R04246 8
R04306 8
R04372 8 D-myo-Inositol-3,4-bisphosphate 4-phosphohydrolase
R04399 8
R04440 8 (R)-2,3-Dihydroxy-3-methylbutanoate:NADP+
oxidoreductase(isomerizing)
R04441 8 (R)-2,3-Dihydroxy-3-methylbutanoate hydro-lyase
R04488 8
R04781 8 4-Carboxy-4-hydroxy-2-oxoadipate hydro-lyase
R04895 8
R05053 8 D-Aspartate:2-oxoglutarate aminotransferase
R05079 8
R05204 8
R05244 8 NADPH:p-benzoquinone oxidoreductase
R05246 8
R05274 8 vanillate:oxygen oxidoreductase (demethylating)
R05280 8
R05360 8
2-Hydroxy-6-oxo-6-(2-hydroxyphenyl)-hexa-2,4-dienoatebenzoylhydrolase
R05365 8 2-Hydroxy-6-oxo-(2'-aminophenyl)-hexa-2,4-dienoate benzoylhydrolase
R05375 8 4-Hydroxyphthalate carboxy-lyase
R05378 8 2-Deoxy-5-keto-D-gluconic acid 6-phosphate
Dihydroxyacetonephosphate-lyase
R05382 8 Triethanolamine Diethanolamine-lyase
R05444 8
R05457 8
R05482 8
R05553 8 4-amino-4-deoxychorismate pyruvate-lyase
R05576 8 (S)-3-Hydroxybutanoyl-CoA:NADP+ oxidoreductase
R05590 8 Acylamide aminohydrolase
R05591 8 Nitrile aminohydrolase
R05598 8 Benzylsuccinate fumarate-lyase
R05604 8 D-arabinitol:NAD 4-oxidoreductase
R05605 8
2-dehydro-3-deoxy-D-gluconate-6-phosphateD-glyceraldehyde-3-phosphate-lyase
R05606 8 D-mannonate hydro-lyase
R05621 8
R05636 8 1-Deoxy-D-xylulose-5-phosphate pyruvate-lyase (carboxylating)
R05659 8
R05663 8
R05664 8
R05679 8 sn-Glycerol-1-phosphate:NAD 2-oxidoreductase
R05728 8 4-hydroxyphenylacetaldehyde oxime, NADPH2:oxygen oxidoreductase
R05850 8 L-ribulose-5-phosphate 4-epimerase
R06063 8
R06510 8
R06601 8 5-Hydroxyisourate amidohydrolase
R06602 8
R06605 8
R06626 8
R06782 8 3-phenylpropanoate,NADH:oxygen oxidoreductase (2,3-hydroxylating)
R06785 8
R06789 8
R06830 8
R06851 8 phenol,NADPH:oxygen oxidoreductase (2-hydroxylating)
R06889 8
R06893 8 aryl-ester hydrolase
R06897 8 2,4-dihydroxyhept-2-enedioate hydro-lyase
R06913 8
R06925 8
R06969 8
R06989 8 2,5-Dihydro-5-oxofuran-2-acetate lyase (decyclizing)
R07188 8 benzoate,NADH:oxygen oxidoreductase (1,2-hydroxylating)
R07253 8 acyl-CoA:malonyl-CoA C-acyltransferase
(decarboxylating,oxoacyl-reducing, thioester-hydrolysing and cyclizing)
R07298 8 glycerol-1-phosphate phosphohydrolase
R07301 8 (S)-N-acetylphenylethylamine:H2O hydrolase
R07324 8 1D-myo-inositol-3-phosphate lyase (isomerizing)
R07410 8 L-aspartate:NAD+ oxidoreductase (deaminating)
R07420 8
R00025 9 2-Nitropropane:oxygen 2-oxidoreductase
R00027 9 2-Hydroxy-1,2-diphenylethanone benzaldehyde-lyase
R00048 9 (R)-3-((R)-3-Hydroxybutanoyloxy)-butanoate hydroxybutanoylhydrolase
R00243 9 L-Glutamate:NAD+ oxidoreductase (deaminating)
R00250 9 L-Glutamate:oxygen oxidoreductase (deaminating)
R00258 9 L-Alanine:2-oxoglutarate aminotransferase
R00265 9 2-Oxoglutarate:NADP+ 2-oxidoreductase (CoA-succinylating)
R00268 9 Oxalosuccinate:NADP+ oxidoreductase (decarboxylating)
R00269 9 2-Oxoglutaramate amidohydrolase
R00270 9
R00271 9 2-Hydroxybutane-1,2,4-tricarboxylate
2-oxoglutarate-lyase(CoA-acetylating)
R00272 9 2-Oxoglutarate carboxy-lyase
R00279 9 D-Glutamate(D-aspartate):oxygen oxidoreductase (deaminating)
R00299 9 ATP:D-glucose 6-phosphotransferase
R00303 9 D-Glucose-6-phosphate phosphohydrolase
R00355 9 L-Aspartate:2-oxoglutarate aminotransferase
R00356 9
R00372 9 Glycine:2-oxoglutarate aminotransferase
R00405 9 Succinate:CoA ligase (ADP-forming)
R00406 9
R00407 9 Succinyl-CoA hydrolase
R00409 9 (2S,3R)-3-Hydroxybutane-1,2,3-tricarboxylate pyruvate-lyase
R00410 9 Succinyl-CoA:3-oxo-acid CoA-transferase
R00474 9 2-Hydroxy-3-oxoadipate glyoxylate-lyase (carboxylating)
R00479 9 Isocitrate glyoxylate-lyase
R00694 9 L-Phenylalanine:2-oxoglutarate aminotransferase
R00709 9 Isocitrate:NAD+ oxidoreductase (decarboxylating)
R00713 9 Succinate-semialdehyde:NAD+ oxidoreductase
R00734 9 L-Tyrosine:2-oxoglutarate aminotransferase
R00756 9 ATP:D-fructose-6-phosphate 1-phosphotransferase
R00762 9 D-Fructose-1,6-bisphosphate 1-phosphohydrolase
R00764 9 Pyrophosphate:D-fructose-6-phosphate 1-phosphotransferase
R00771 9 D-Glucose-6-phosphate ketol-isomerase
R00834 9 D-Sorbitol 6-phosphate:NADP+ 1-oxidoreductase
R00835 9 D-Glucose-6-phosphate:NADP+ 1-oxoreductase
R00850 9 sn-Glycerol-3-phosphate:D-glucose 6-phosphotransferase
R00866 9 ATP:D-fructose 1-phosphotransferase
R00904 9 beta-Aminopropion aldehyde:NAD+ oxidoreductase
R00905 9 N-Carbamoyl-beta-alanine amidohydrolase
R00906 9 N-(D-1-carboxyethyl)-beta-alanine:NAD+
oxidoreductase(beta-alanine-forming)
R00908 9 3-Aminopropanoate:2-oxoglutarate aminotransferase
R00909 9 N-Acetyl-beta-alanine amidohydrolase
R00913 9 3-Guanidinopropanoate amidinopropionase
R00914 9
R00919 9
R00991 9
R00994 9
R00995 9
R00997 9 1-Aminocyclopropane-1-carboxylate endolyase (deaminating)
R00998 9 (R)-2-Ethylmalate 2-oxobutanoyl-lyase (CoA-acylating)
R00999 9 O-Succinyl-L-homoserine succinate-lyase (adding cysteine)
R01000 9 2-Hydroxybutyrate:NAD+ oxidoreductase
R01056 9 D-Ribose-5-phosphate ketol-isomerase
R01148 9 D-Alanine:2-oxoglutarate aminotransferase
R01193 9 sn-Glycero-3-phospho-1-inositol glycerophosphohydrolase
R01210 9 3-Methyl-2-oxobutanoate:NAD+
oxidoreductase(CoA-mehtylpropanoylating)
R01211 9 (R)-3,3-Dimethylmalate:NAD+ oxidoreductase (decarboxylating)
R01213 9 3-Carboxy-3-hydroxy-4-methylpentanoate
3-methyl-2-oxobutanoate-lyase(CoA-acetylating)
R01215 9 L-Valine:pyruvate aminotransferase
R01216 9 2-Hydroxy-2-isopropylbutanedioate formaldehyde-lyase
R01267 9 L-Asparagine hydro-lyase
R01434 9 L-Valine:NAD+ oxidoreductase(deaminating)
R01440 9 D-Xylulose-5-phosphate:formaldehyde glycolaldehydetransferase
R01470 9 sn-Glycero-3-phosphoethanolamine glycerophosphohydrolase
R01485 9 L-Asparagine:hydroxylamine gamma-aspartyltransferase
R01524 9 D-Ribitol-5-phosphate:NAD+ 2-oxidoreductase
R01526 9 ATP:D-ribulose 5-phosphotransferase
R01528 9 6-Phospho-D-gluconate:NADP+ 2-oxidoreductase (decarboxylating)
R01529 9 D-Ribulose-5-phosphate 3-epimerase
R01530 9 D-Arabinose-5-phosphate ketol-isomerase
R01538 9 D-Gluconate hydro-lyase
R01540 9 D-Altronate hydro-lyase
R01541 9 ATP:2-dehydro-3-deoxy-D-gluconate 6-phosphotransferase
R01542 9 2-Dehydro-3-deoxy-D-gluconate:NAD+ 5-oxidoreductase
R01543 9 2-Dehydro-3-deoxy-D-gluconate:NADP+ 6-oxidoreductase
R01544 9 2-amino-2-deoxy-D-gluconate ammonia-lyase
R01550 9 Propan-2-ol:NADP+ oxidoreductase
R01553 9 Acetone-cyanohydrin acetone-lyase
R01559 9 Succinyl-CoA:oxalate CoA-transferase
R01574 9 D-Arabinose:NAD+ 1-oxidoreductase
R01587 9 N-Methyl-2-oxoglutaramate methylamidohydrolase
R01645 9 4-hydroxy-2-oxo-heptandioate succinate semialdehyde-lyase
R01647 9
R01763 9 Benzyl alcohol:NAD+ oxidoreductase
R01764 9 Benzoylformate carboxy-lyase
R01766 9 L-threo-3-Phenylserine benzaldehyde-lyase
R01771 9 ATP:L-homoserine O-phosphotransferase
R01860 9 4-Aminobenzoate carboxy-lyase
R01899 9 Isocitrate:NADP+ oxidoreductase (decarboxylating)
R01900 9 Isocitrate hydro-lyase
R01956 9 L-Kynurenine:2-oxoglutarate aminotransferase
R01957 9 L-Kynurenine:glyoxylote aminotransferase (cyclizing)
R01959 9 N-Formyl-L-kynurenine amidohydrolase
R01960 9 L-Kynurenine,NADPH:oxygen oxidoreductase (3-hydroxylating)
R01980 9 ATP:D-galacturonate 1-phosphotransferase
R01983 9 D-Galacturonate ketol-isomerase
R01984 9
R01993 9 (S)-Dihydroorotate amidohydrolase
R02036 9 6-Phospho-D-gluconate hydro-lyase
R02069 9 D-Fructose 1,6-bisphosphate phosphohydrolase
R02071 9 ATP:D-fructose-1-phosphate 6-phosphotransferase
R02073 9 Pyrophosphate:D-fructose-6-phosphate 1-phosphotransferase
R02077 9 3,4-Dihydroxy-L-phenylalanine:2-oxoglutarate aminotransferase
R02081 9 (R)-Mevalonate:NAD+ oxidoreductase (CoA-acetylating)
R02083 9 (S)-3-Hydroxy-3-methylglutaryl-CoA hydrolase
R02084 9 succinyl-CoA:3-hydroxy-3-methylglutarate CoA-transferase
R02085 9 (S)-3-Hydroxy-3-methylglutaryl-CoA hydro-lyase
R02103 9 xanthine:NAD+ oxidoreductase
R02107 9 Xanthine:oxygen oxidoreductase
R02139 9 Barbiturate amidohydrolase
R02243 9 cis-Aconitate carboxy-lyase
R02244 9 trans-Aconitate delta2-delta3-isomerase
R02284 9 L-5-Carboxymethylhydantoin amidohydrolase
R02291 9 L-Aspartate-4-semialdehyde:NADP+ oxidoreductase (phosphorylating)
R02343 9 Acetoin:NAD+ oxidoreductase
R02376 9 Propane-1,2-diol hydro-lyase
R02387 9 Acetyl-CoA:arylamine N-acetyltransferase
R02404 9 Itaconate:CoA ligase (ADP-forming)
R02407 9 Succinyl-CoA:citramalate CoA-transferase
R02412 9 ATP:shikimate 3-phosphotransferase
R02461 9 D-Ornithine 4,5-aminomutase
R02490 9 Citramalyl-CoA hydro-lyase
R02551 9 N-Benzyloxycarbonylglycine urethanehydrolase
R02561 9 4-aminobenzoate,NADH:oxygen oxidoreductase
(1-hydroxylating,decarboxylating)
R02603 9
R02648 9 Glycerol 1,2-cyclic phosphate 2-glycerophosphohydrolase
R02676 9 4-Hydroxymandelonitrile hydroxybenzaldehyde-lyase
R02708 9 4-hydroxyphenylacetonitrile,NADPH:oxygen
oxidoreductase(2-hydroxylating)
R02715 9 D-Arabinono-1,4-lactone:oxygen oxidoreductase
R02749 9 2-Deoxy-D-ribose 1-phosphate 1,5-phosphomutase
R02750 9
R02940 9 2-Propyn-1-al:NAD+ oxidoreductase
R03014 9 ATP:L-rhamnulose 1-phosphotransferase
R03026 9 (S)-3-Hydroxybutanoyl-CoA hydro-lyase
R03027 9 (3R)-3-Hydroxybutanoyl-CoA hydro-lyase
R03045 9 3-Hydroxypropionyl-CoA hydro-lyase
R03046 9 beta-Alanyl-CoA cmmonia-lyase
R03084 9 3-Dehydroquinate hydro-lyase
R03119 9 propane-1,3-diol:NAD+ 1-oxidoreductase
R03154 9 Succinyl-CoA:citramalate CoA-transferase
R03157 9
R03158 9
R03188 9 N-Formimino-L-aspartate iminohydrolase
R03204 9 2,5-Dihydroxypyridine:oxygen 5,6-oxidoreductase
R03236 9 ATP:D-tagatose-6-phosphate 1-phosphotransferase
R03241 9 ATP:L-fuculose 1-phosphotransferase
R03246 9 1,2,3-Trihydroxybenzene:oxygen 1,2-oxidoreductase (decyclizing)
R03276 9 (S)-3-Hydroxybutanoyl-CoA 3-epimerase
R03307 9 2-Carboxy-2,5-dihydro-5-oxofuran-2-acetate lyase (decyclizing)
R03308 9 3-Carboxy-2,5-dihydro-5-oxofuran-2-acetate lyase (decyclizing)
R03369 9
3-(2-hydroxyphenyl)propanoate,NADH2:oxygenoxidoreductase(3-hydroxylating)
R03387 9 ATP:2-dehydro-3-deoxy-galactonokinase
R03394 9 D-myo-Inositol-1,4,5-trisphosphate 5-phosphohydrolase
R03427 9 D-myo-Inositol 1,3,4-trisphosphate 1-phosphohydrolase
R03462 9 Biphenyl-2,3-diol:oxygen 1,2-oxidoreductase (decyclizing)
R03463 9 2,6-dioxo-6-phenylhexanoate:NADP+ delta2-oxidoreductase
R03671 9 D-Fuconate hydro-lyase
R03692 9 Dihydrocoumarin lactonohydrolase
R03694 9
R03695 9
R03696 9 L-threo-3-Methylaspartate ammonia-lyase
R03702 9 Triacetolactone lactonohydrolase
R03707 9 (S,S)-Butane-2,3-diol:NAD+ oxidoreductase
R03774 9 L-Rhamnonate hydro-lyase
R03887 9
R03891 9 Benzene-1,2,4-triol:oxygen 1,2-oxidoreductase (decyclizing)
R03897 9
R03898 9
R03936 9 Formylkynurenine hydrolase
R03966 9
R03972 9
R04045 9
R04051 9
R04061 9 Benzene-1,2,4-triol:oxygen 1,2-oxidoreductase (decyclizing)
R04173 9 3-Phosphoserine:2-oxoglutarate aminotransferase
R04221 9 cis-4-Hydroxy-D-proline:oxygen oxidoreductase (deaminating)
R04260 9 2-Oxo-2,5-dihydrofuran-5-acetate delta3-delat2-isomerase
R04292 9
R04351 9 ATP:5-dehydro-2-deoxy-D-gluconate 6-phosphotransferase
R04444 9 L-1-Pyrroline-3-hydroxy-5-carboxylate:NAD+ oxidoreductase
R04446 9
R04447 9
R04453 9
4-Carboxy-2-hydroxy-cis,cis-muconate-6-semialdehyde:NADP+6-oxidoreductase
R04482 9 4-Carboxy-2-oxo-3-hexenedioate delta2,delta4-2-oxo,delta3-isomerase
R04489 9 2-Hydroxy-2-hydropyrone-4,6-dicarboxylate lyase (decyclizing)
R04779 9 ATP:D-fructose-6-phosphate 1-phosphotransferase
R04780 9 beta-D-Fructose 1,6-bisphosphate 1-phosphohydrolase
R04915 9 Quinoline-3,4-diol 2,4-dioxygenase (carbon monoxide-forming)
R04919 9
R05051 9 L-erythro-4-Hydroxyglutamate:NAD+ oxidoreductase
R05052 9 L-erythro-4-Hydroxyglutamate:2-oxoglutarate aminotransferase
R05119 9 3-Butyn-1-al:NAD+ oxidoreductase
R05136 9
R05148 9 benzene-1,4-dicarboxylate, NADH:oxygen
oxidoreductase(1,2-hydroxylating)
R05236 9 4-Hydroxymuconic-semialdehyde:NAD+ oxidoreductase
R05249 9 Resorcinol,NADPH:oxogen oxidoreductase (2-hydroxylating)
R05258 9
R05265 9
R05273 9 4-Hydroxy-3-methoxybenzoate:oxygen oxidoreductase
R05275 9
cis-4,5-dihydroxycyclohexa-1(6),2-diene-1,2-dicarboxylate:NAD+oxidoreductase
R05338 9 D-arabino-3-Hexulose 6-phosphate formaldehyde-lyase
R05347 9
R05348 9
R05361 9
2-Hydroxy-6-oxo-6-(2-hydroxyphenoxy)-hexa-2,4-dienoatebenzoylhydrolase
R05399 9 1,2,4-trihydroxybenzene:NAD oxidoreductase
R05411 9
R05415 9
R05509 9
R05595 9
R05596 9 Nitrile hydro-lyase
R05660 9
R05661 9
R05688 9 1-Deoxy-D-xylulose-5-phosphate isomeroreductase
R05699 9 Vanillin:NAD oxidoreductase
R05719 9 3-hydroxy-1H-quinolin-4-one 2,4-dioxygenase (CO-forming)
R05781 9 cyclic-imide amidohydrolase (decyclicizing)
R06614 9
R06784 9
R06787 9
R06788 9
R06847 9 shikimate:NAD+ 3-oxidoreductase
R06852 9
R06853 9
R06854 9
R06860 9
isochorismate:2-oxoglutarate:cyclodienyltransferase(decarboxylating,pyruvate-forming)
R06888 9
R06892 9
R06912 9
R06924 9
R06968 9
R06987 9 Acetyl-CoA:formate C-acetyltransferase
R06990 9 2-Oxo-2,5-dihydrofuran-5-acetate delta3-delat2-isomerase
R07134 9 D-arabinitol:NAD+ 2-oxidoreductase (D-ribulose-forming)
R07276 9 L-arogenate:2-oxoglutarate aminotransferase
R07281 9 3,4-Dihydroxy-2-butanone 4-phosphate synthase
R07413 9
R00010 10 alpha,alpha-Trehalose glucohydrolase
R00038 10 4-Hydroxy-3-hexanone propanal-lyase
R00043 10 1,2-Bis(4-hydroxy-3-methoxyphenyl)ethylene:oxygen
oxidoreductase(alpha-beta-bond-cleaving)
R00047 10 6-Hydroxynicotinate, hydrogen-donor:oxygen
oxidoreductase(5-hydroxylating)
R00093 10 L-glutamate:NAD+ oxidoreductase (transaminating)
R00239 10 ATP:L-glutamate 5-phosphotransferase
R00240 10 ATP:L-glutamate 1-phosphotransferase
R00241 10 ATP:L-glutamate 1-phosphotransferase
R00245 10 L-Glutamate 5-semialdehyde:NAD+ oxidoreductase
R00251 10 5-Oxoproline amidohydrolase (ATP-hydrolysing)
R00253 10 L-Glutamate:ammonia ligase (ADP-forming)
R00254 10
R00256 10 L-Glutamine amidohydrolase
R00259 10 Acetyl-CoA:L-glutamate N-acetyltransferase
R00260 10 L-Glutamate racemase
R00261 10 L-Glutamate 1-carboxy-lyase
R00262 10 L-threo-3-Methylaspartate carboxy-aminomethylmutase
R00300 10 D-Glucose:NAD+ 1-oxidoreductase
R00301 10 D-Glucose:NADP+ 1-oxidoreductase
R00302 10 Pyranose:oxygen 2-oxidoreductase
R00304 10 D-Glucose-1-phosphate phosphohydrolase
R00306 10 1,4-beta-D-Glucan glucohydrolase
R00307 10
R00327 10 6-Acetyl-D-glucose acetylhydrolase
R00411 10 N-succinyl-L-glutamate amidohydrolase
R00525 10 N-Formyl-L-glutamate amidohydrolase
R00575 10 Carbon-dioxide:L-glutamine amido-ligase
(ADP-forming,carbamate-phosphorylating)
R00576 10 L-Glutamine:pyruvate aminotransferase
R00672 10 L-Ornithine racemase
R00678 10 L-tryptophan:oxygen 2,3-oxidoreductase (decyclizing)
R00707 10 L-1-Pyrroline-5-carboxylate:NAD+ oxidoreductase
R00758 10 D-Mannitol-1-phosphate:NAD+ 5-oxidoreductase
R00760 10 ATP:D-fructose 6-phosphotransferase
R00761 10 D-Fructose-6-phosphate D-erythrose-4-phosphate-lyase
R00763 10 D-Fructose-2,6-bisphosphate 2-phosphohydrolase
R00765 10 D-Glucosamine-6-phosphate ketol-isomerase(deaminating)
R00772 10 D-Mannose-6-phosphate ketol-isomerase
R00801 10 alpha-D-Glucoside glucohydrolase
R00829 10 Succinyl-CoA:acetyl-CoA C-acyltransferase
R00830 10 Succinyl-CoA:glycine C-succinyl-transferase(decarboxylating)
R00831 10 Succinyl-CoA:glycine C-succinyl-transferase(decarboxylating)
R00833 10 (R)-2-Methyl-3-oxopropanoyl-CoA CoA-carbonylmutase
R00837 10 alpha,alpha-Trehalose-6-phosphate phosphoglucohydrolase
R00838 10 Maltose-6'-phosphate 6-phosphoglucohydrolase
R00839 10 6-Phospho-beta-D-glucosyl-(1,4)-D-gluxose glucohydrolase
R00867 10 ATP:D-fructose 6-phosphotransferase
R00868 10 D-Mannitol:NAD+ 2-oxidoreductase
R00872 10 D-Fructose 2-phosphate phosphatase
R00874 10 D-Glucose:D-fructose oxidoreductase
R00875 10 D-Glucitol:NAD+ 2-oxidoreductase
R00877 10 D-Mannose ketol-isomerase
R00878 10 alpha-D-Glucose ketol-isomerase
R00920 10 Propanoate:CoA ligase (ADP-forming)
R00921 10 acetyl-CoA:phosphate acetyltransferase
R00922 10 2-Methyl-3-oxopropanoate:NAD+ oxidoreductase (CoA-propanoylating)
R00923 10 (S)-2-Methyl-3-oxopropanoyl-CoA carboxy-lyase
R00927 10 Propanoyl-CoA:acetyl-CoA C-acyltransferase
R00928 10 Acetyl-CoA:propanoate CoA-transferase
R00930 10 (S)-2-Methyl-3-oxopropanoyl-CoA:pyruvate carboxyltransferase
R00931 10 2-Methylcitrate oxaloacetate-lyase
R00932 10 2-Hydroxyglutarate glyoxylate-lyase (CoA-propanoylating)
R00934 10
R00935 10 (S)-Methylmalonate semialdehyde:NAD+
oxidoreductase(CoA-propanoylating)
R00986 10 Chorismate pyruvate-lyase (amino-accepting)
R01050 10 ATP:D-ribose-5-phosphate 1-phosphotransferase
R01051 10 ATP:D-ribose 5-phosphotransferase
R01053 10 Ribose-5-phosphate:ammonia ligase (ADP-forming)
R01057 10 D-Ribose 1,5-phosphomutase
R01067 10 D-Fructose 6-phosphate:D-glyceraldehyde-3-phosphate
glycolaldehydetransferase
R01081 10 D-Ribose ketol-isomerase
R01171 10 Butanoyl-CoA:(acceptor) 2,3-oxidoreductase
R01181 10 2-Methylpropanoyl-CoA CoA-carbonylmutase
R01214 10 L-Valine:2-oxoglutarate aminotransferase
R01375 10 L-Glutamine:phenylpyruvate aminotransferase
R01410 10
R01437 10 L-Valine carboxy-lyase
R01449 10 Acetyl-CoA:propanoate CoA-transferase
R01519 10 D-Glucono-1,5-lactone lactonohydrolase
R01573 10 ATP:D-arabinose 5-phosphotransferase
R01576 10 3-Deoxy-D-manno-octulosonate D-arabinose-lyase
R01577 10 D-Arabinose ketol-isomerase
R01579 10 D-Glutamine amidohydrolase
R01582 10 D-Phenylalanine:2-oxoglutarate aminotransferase
R01583 10 D-Glutamate hydro-lyase (cyclizing)
R01585 10 L-Glutamate:methylamine ligase (ADP-forming)
R01586 10 Methylamine:L-glutamate N-methyltransferase
R01641 10
Sedoheptulose-7-phosphate:D-glyceraldehyde-3-phosphateglycolaldehyde
transferase
R01644 10 4-Hydroxybutanoate:NAD+ oxidoreductase
R01648 10 4-Aminobutanoate:2-oxoglutarate aminotransferase
R01649 10 2-(Acetamidomethylene)succinate amidohydrolase
(deaminating,decarboxylating)
R01650 10
R01676 10 Guanine aminohydrolase
R01716 10 Chorismate:L-glutamine amido-ligase
R01726 10
R01737 10 ATP:D-Gluconate 6-phosphotransferase
R01738 10 D-Gluconate:NAD+ 5-oxidoreductase
R01739 10 D-gluconate:NADP+ oxidoreductase
R01767 10 Mandelonitrile benzaldehyde-lyase
R01768 10 Xanthine:NAD+ oxidoreductase
R01769 10 Hypoxanthine:oxygen oxidoreductase
R01773 10 L-Homoserine:NAD+ oxidoreductase
R01776 10 Acetyl-CoA:L-homoserine O-acetyltransferase
R01777 10 Succinyl-CoA:L-homoserine O-succinyltransferase
R01819 10 D-Mannose-6-phosphate ketol-isomerase
R01830 10 beta-D-Fructose
6-phosphate:D-glyceraldehyde-3-phosphateglycolaldehyde transferase
R01859 10 Propanoyl-CoA:carbon-dioxide ligase (ADP-forming)
R01867 10 (S)-Dihydroorotate:oxygen oxidoreductase
R01869 10 (S)-Dihydroorotate:(acceptor) oxidoreductase
R01872 10 Quinate:NAD+ 5-oxidoreductase
R01893 10 Ribitol:NAD+ 2-oxidoreductase
R01937 10
R01962 10
R02032 10 6-Phospho-2-dehydro-D-gluconate:NAD+ 2-oxidoreductase
R02035 10 6-Phospho-D-glucono-1,5-lactone lactonohydrolase
R02141 10
R02245 10 ATP:(R)-mevalonate 5-phosphotransferase
R02246 10 (R)-Mevalonate:NAD+ oxidoreductase
R02269 10 5,6-Dihydrouracil amidohydrolase
R02285 10 N-Formimino-L-glutamate formiminohydrolase
R02292 10 L-Aspartate-4-semialdehyde hydro-lyase (adding pyruvate
andcyclizing)
R02293 10 L-2,4-Diaminobutanoate:pyruvate aminotransferase
R02339 10
R02344 10 (S,S)-Butane-2,3-diol:NAD+ oxidoreductase
R02345 10 3-Hydroxybutan-2-one:D-ribose-5-phosphate aldehydetransferase
R02377 10 Propane-1,3-diol:NAD+ 1-oxidoreductase
R02414 10 Shikimate:NADP+ 5-oxidoreductase
R02437 10 L-Rhamnose ketol-isomerase
R02457 10 D-Ornithine:oxygen oxidoreductase (deaminating)
R02458 10 D-Arginine amidinohydrolase
R02460 10
R02472 10 (R)-Pantoate:NADP+ 2-oxidoreductase
R02555 10 D-Altronate:NAD+ 3-oxidoreductase
R02660 10 2-Methylpropanoyl-CoA:(acceptor) 2,3-oxidoreductase
R02668 10 3-Hydroxy-L-kynurenine hydrolase
R02703 10 D-Mannitol-1-phosphate:NAD+ 5-oxidoreductase
R02731 10 D-Fructose-2,6-bisphosphate 2-phosphohydrolase
R02732 10 ATP:D-fructose-6-phosphate 2-phosphotransferase
R02736 10 beta-D-Glucose-6-phosphate:NADP+ 1-oxoreductase
R02740 10 alpha-D-Glucose 6-phosphate ketol-isomerase
R02865 10 ATP:D-hexose 6-phosphotransferase
R02866 10 Sorbitol-6-phosphate phosphohydrolase
R02877 10 Vanillyl alcohol:oxygen oxidoreductase
R02927 10 ATP:D-tagatose 6-phosphotransferase
R02956 10 Succinyl-CoA:citramalate CoA-transferase
R02988 10 3-oxoadipate:NAD+ oxidoreductase
R02991 10 4-Carboxymethylbut-3-en-4-olide enol-lactonohydrolase
R03023 10 4-nitrophenol,NADH:oxygen oxidoreductase (2-hydroxylating)
R03024 10 4-Nitrophenyl phosphate phosphohydrolase
R03028 10 Glutaconyl-1-CoA carboxy-lyase
R03030 10 L-3-Aminobutyryl-CoA ammonia-lyase
R03031 10 Vinylacetyl-CoA delta3-delta2-isomerase
R03033 10 D-Galactonate hydro-lyase
R03083 10 2-Dehydro-3-deoxy-D-arabino-heptonate 7-phosphate
phosphate-lyase(cyclyzing)
R03097 10
R03139 10 1,3-Diaminopropane:oxygen oxidoreductase
(deaminating)(copper-containing)
R03163 10 L-Fucose ketol-isomerase
R03198 10 (R)-4-dehydropantoate:NAD+ 4-oxidoreductase
R03234 10
R03240 10 D-Galactose 6-phosphate ketol-isomerase
R03247 10 Gallate carboxy-lyase
R03254 10
2-Dehydro-3-deoxy-D-octonate-8-phosphateD-arabinose-5-phosphate-lyase
(pyruvate-phosphorylating)
R03266 10 4-Hydroxy-L-glutamate:2-oxoglutarate aminotransferase
R03291 10 trans-4-Hydroxy-L-proline:NAD+ 5-oxidoreductase
R03296 10 trans-4-Hydroxy-L-proline 2-epimerase
R03321 10 beta-D-Glucose 6-phosphate ketol-isomerase
R03373 10 4-Hydroxyphenyllactate:NAD+ oxidoreductase
R03428 10 ATP:1D-myo-inositol-1,3,4-trisphosphate 5-phosphotransferase
R03429 10 ATP:1D-myo-inositol-1,3,4-trisphosphate 6-phosphotransferase
R03430 10 D-myo-Inositol 1,3,4,5-tetrakisphosphate 5-phosphohydrolase
R03433 10 ATP:1D-myo-inositol-1,4,5-trisphosphate 3-phosphotransferase
R03434 10 D-myo-Inositol 1,3,4,5-tetrakisphosphate 3-phosphohydrolase
R03444 10 2-Hydroxybutane-1,2,4-tricarboxylate hydro-lyase
R03445 10
R03470 10 4-Carboxymuconolactone carboxy-lyase
R03550 10 Gallate:oxygen 4,5-oxidoreductase (decyclizing)
R03630 10 Phthalate,NADH:oxygen oxidoreductase (4,5-hydroxylating)
R03772 10 L-rhamno-1,4-lactone lactonohydrolase
R03790 10
R03792 10
R03889 10 2-Aminomuconate semialdehyde:NAD+ 6-oxidoreductase
R03892 10
R03893 10 4-Carboxymethylenebut-2-en-4-olide lactonohydrolase
R03920 10 ATP:D-fructose 6-phosphotransferase
R03964 10 2-hydroxybiphenyl,NADH:oxygen oxidoreductase (3-hydroxylating)
R03968 10 2-Isopropylmalate hydro-lyase
R03970 10 (5-Glutamyl)-peptide:amino-acid 5-glutamyltransferase
R04031 10
R04138 10 3-Methylcrotonoyl-CoA:carbon-dioxide ligase (ADP-forming)
R04171 10 3-Hydroxy-L-kynurenine:2-oxoglutarate aminotransferase
R04172 10
R04214 10
R04234 10 D-4-Hydroxyphenylglycine:2-oxoglutarate aminotransferase
R04269 10
R04277 10 2-Pyrone-4,6-dicarboxylate lactonohydrolase
R04278 10 2-Hydroxy-2-hydropyrone-4,6-dicarboxylate:NAD+ 6-oxidoreductase
R04293 10
R04299 10
R04376 10
R04383 10 5-Dehydro-4-deoxy-D-glucuronate ketol-isomerase
R04425 10 (2S,3R)-3-Hydroxybutane-1,2,3-tricarboxylate hydro-lyase
R04443 10
R04916 10
R05076 10
R05083 10
R05137 10
R05154 10 quinolin-4(1H)-one,NADH:oxygen oxidoreductase (3-oxygenating)
R05239 10 cis-3-phenylcyclohexa-3,5-diene-1,2-diol:NAD+ oxidoreductase
R05250 10
R05298 10
R05339 10
R05358 10 Acrylonitrile aminohydrolase
R05362 10 2-Hydroxy-6-oxoocta-2,4,7-trienoate formylhydrolase
R05373 10 Methylmalonyl-CoA carboxy-lyase
R05413 10
R05414 10
R05430 10
R05434 10
R05442 10
R05443 10
R05551 10
R05571 10 Galactitol-1-phosphate:NAD oxidoreductase
R05588 10
R05607 10 D-sorbitol-6-phosphate:NAD 2-oxidoreductase
R05773 10 3-hydroxy-3-(4-hydroxy-3-methoxyphenyl)propionyl-CoA:vanillin
lyase(acetyl-CoA-forming)
R05800 10 ATP:1D-myo-inositol-1,4,5-trisphosphate 6-phosphotransferase
R06786 10
R06838 10 4-carboxymethylenebut-2-en-4-olide lactonohydrolase
R06884 10
R06886 10
R06887 10
R06891 10
R06911 10
R06923 10
R06977 10 L-2,4-diaminobutyrate:2-oxoglutarate 4-aminotransferase
R06978 10 L-2,4-diaminobutyrate acetyltransferase
R07133 10 D-sorbitol-6-phosphate:NAD+ 2-oxidoreductase
R07214 10 1-aminocyclopropane-1-carboxylate oxygenase (ethylene-forming)
R07246 10
sedoheptulose-7-phosphate:D-glyceraldehyde-3-phosphateglycolaldehydetransferase
R07294 10 phenylglyoxylyl-CoA hydrolase
R07304 10 5-oxo-L-proline amidohydrolase (ATP-hydrolysing)
R00015 11 Sucrose:sucrose 1F-beta-D-fructosyltransferase
R00016 11 D-Glucose-1-phosphate:D-glucose-1-phosphate 6-phosphotransferase
R00026 11 beta-D-Glucoside glucohydrolase
R00028 11 alpha-D-Glucoside glucohydrolase
R00036 11 5-Aminolevulinate hydro-lyase(adding 5-aminolevulinate
andcyclizing)
R00053 11 Tannin acylhydrolase
R00064 11 4-(4-Deoxy-beta-D-gluc-4-enuronosyl)-D-galacturonate lyase
R00551 11 L-Arginine amidinohydrolase
R00565 11 L-Arginine:glycine amidinotransferase
R00567 11 L-Arginine racemase
R00579 11 L-Glutamine racemase
R00665 11 L-Citrulline N5-carbamoyldihydrolase
R00666 11 N5-(L-1-carboxyethyl)-L-ornithine:NADP+
oxidoreductase(L-ornithine-dorming)
R00667 11 L-Ornithine:2-oxo-acid aminotransferase
R00668 11 L-Ornithine(L-lysine):2-oxoglutarate omega-aminotransferase
R00669 11 N2-Acetyl-L-ornithine amidohydrolase
R00670 11 L-Ornithine carboxy-lyase
R00671 11 L-Ornithine ammonia-lyase(cyclizing)
R00673 11 L-Tryotophan indole-lyase (deaminating)
R00674 11 L-Serine hydro-lyase (adding indoleglycerol-phosphate)
R00675 11 L-Tryptophan:NAD+ oxidoreductase (deaminating)
R00677 11 L-Tryptophan:oxygen oxidoreductase (deaminating)
R00679 11 L-Tryptophan:oxygen 2-oxidoreductase(decarboxylating)
R00681 11 L-Tryptophan:oxygen 2'-oxidoreductase (side-chain-cleaving)
R00682 11 L-Tryptophanamide amidohydrolase
R00684 11 L-Tryptophan:2-oxoglutarate aminotransferase
R00685 11 L-Tryptophan decarboxy-lyase
R00768 11 L-Glutamine:D-fructose-6-phosphate aminotransferase
(hexoseisomerizing)
R00802 11 alpha-D-Glucoside glucohydrolase
R00803 11 Sucrose:orthophosphate alpha-D-glucosyltransferase
R00805 11 Sucrose-6-phosphate phosphohydrolase
R00810 11 Sucrose glucosylmutase
R00947 11 D-Glucose-1-phosphate phosphohydrolase
R00949 11 ATP:D-glucose-1-phosphate 6-phosphotransferase
R00952 11 Cellobiose:orthophosphate alpha-D-glucosyltransferase
R00953 11 3-beta-D-Glucosylglucose:orthophosphate
alpha-D-glucosyltransferase
R00957 11
alpha-D-Glucose-1-phosphate:alpha-D-glucose-1-phosphate4-alpha-D-glucosyltransferase
(dephosphorylating)
R00959 11 alpha-D-Glucose 1-phosphate 1,6-phosphomutase
R00960 11 D-Glucose-1-phosphate:D-glucose-1-phosphate 6-phosphotransferase
R00975 11 5,6-Dihydrouracil:oxygen oxidoreductase
R00977 11 5,6-Dihydrouracil:NAD+ oxidoreductase
R01072 11 5-Phosphoribosylamine:pyrophosphate
phosphoribosyltransferase(glutamate-amidating)
R01079 11 D-Ribose:NADP+ 1-oxidoreductase
R01098 11 D-Galactose:oxygen 6-oxidoreductase
R01128 11 5'-Inosinate phosphoribohydrolase
R01149 11 L-Glutamine:D-alanine gamma-glutamyltransferase
R01172 11 butyraldehyde:NAD+ oxidoreductase (CoA-acetylating)
R01174 11 Butanoyl-CoA:orthophosphate butanoyltransferase
R01177 11 Acetyl-CoA:acetyl-CoA C-acetyltransferase
R01179 11 Butanoyl-CoA:acetate CoA-transferase
R01180 11 3-Ethylmalate glyoxylate-lyase (CoA-butanoylating)
R01200 11 N-Acetyl-D-glucosamine amidohydrolase
R01204 11 Acetyl-CoA:D-glucosamine N-acetyltransferase
R01244 11 Adenine aminohydrolase
R01248 11 L-Proline:NAD+ 5-oxidoreductase
R01252 11 L-Proline,2-oxoglutarate:oxygen oxidoreductase (4-hydroxylating)
R01268 11 Nicotinamide amidohydrolase
R01326 11 ATP:D-glucose 6-phosphotransferase
R01353 11 ATP:acetate phosphotransferase
R01355 11 2,3-Dimethylmalate pyruvate-lyase
R01365 11 Butanoyl-CoA:acetoacetate CoA-transferase
R01376 11 L-Tryptophan:phenylpyruvate aminotransferase
R01398 11 Carbamoyl-phosphate:L-ornithine carbamoyltransferase
R01441 11 ATP:cellobiose 6-phosphotransferase
R01442 11 Cellobiose:oxygen 1-oxidoreductase
R01444 11 1,4-beta-D-Glucan glucohydrolase
R01445 11 Cellobiose 2-epimerase
R01520 11 beta-D-Glucose:NAD+ 1-oxoreductase
R01522 11 beta-D-Glucose:oxygen 1-oxidoreductase
R01557 11 Maltose alpha-D-glucosylmutase
R01600 11 ATP:D-glucose 6-phosphotransferase
R01602 11 alpha-D-Glucose 1-epimerase
R01660 11
3-phospho-D-glyceroyl-phosphate:D-glucose-1-phosphate6-phosphotransferase
R01677 11 Guanosine ribohydrolase
R01718 11 Isomaltose 6-alpha-D-glucanohydrolase
R01720 11 nicotinate:NADP+ 6-oxidoreductase (hydroxylating)
R01723 11
R01770 11 Inosine ribohydrolase
R01786 11 ATP:D-glucose 6-phosphotransferase
R01787 11 alpha-D-Glucose:NADP+ 1-oxidoreductase
R01788 11 alpha-D-Glucose 6-phosphate phosphohydrolase
R01817 11 D-mannitol-1-phosphate:NADP+ 6-oxidoreductase
R01818 11 D-Mannose 6-phosphate 1,6-phosphomutase
R01825 11 D-erythrose 4-phosphate:NAD+ oxidoreductase
R01826 11
Phosphoenolpyruvate:D-erythrose-4-phosphateC-(1-carboxyvinyl)transferase
(phosphate hydrolysing,2-carboxy-2-oxoethyl-forming)
R01827 11
Sedoheptulose-7-phosphate:D-glyceraldehyde-3-phosphateglyceronetransferase
R01829 11 Sedoheptulose 1,7-bisphosphate D-glyceraldehyde-3-phosphate-lyase
R01843 11 ATP:Sedoheptulose 7-phosphate 1-phosphotransferase
R01844 11 ATP:sedoheptulose 7-phosphate
R01845 11 Sedoheptulose 1,7-bisphosphate 1-phosphohydrolase
R01863 11 inosine:orthophosphate ribosyltransferase
R01887 11 gamma-Amino-gamma-cyanobutanoate aminohydrolase
R01932 11
R01933 11 2-Oxoadipate:lipoamde 2-oxidoreductase(decarboxylating
andacceptor-succinylating)
R01934 11 (1R,2S)-1-hydroxybutane-1,2,4-tricarboxylate:NAD+
oxidoreductase(decarboxylating)
R01936 11
R01939 11 L-2-Aminoadipate:2-oxoglutarate aminotransferase
R01961 11 ATP:D-glucosamine phosphotransferase
R01969 11 Deoxyguanosine:orthophosphate ribosyltransferase
R01987 11
R01990 11 4-Guanidinobutanoate amidinohydrolase
R02047 11 3-Hydroxy-2-methylpropanoate:NAD+ oxidoreductase
R02048 11 (R)-3-Amino-2-methylpropanoate:2-oxoglutarate aminotransferase
R02050 11 (R)-3-Amino-2-methylpropanoate:pyruvate aminotransferase
R02058 11 Acetyl-CoA:D-glucosamine-6-phosphate N-acetyltransferase
R02059 11 N-Acetyl-D-glucosamine-6-phosphate amidohydrolase
R02060 11 D-Glucosamine 1-phosphate 1,6-phosphomutase
R02143 11 Xanthosine ribohydrolase
R02147 11 guanosine:orthophosphate ribosyltransferase
R02167 11 D-Mannitol-1-phosphate phosphohydrolase
R02270 11 Succinyl-CoA:glycine C-succinyl-transferase(decarboxylating)
R02271 11 5-Aminolevulinate:pyruvate aminotransferase
R02272 11 (S)-4-Amino-5-oxopentanoate 4,5-aminomutase
R02282 11 N2-Acetyl-L-ornithine:L-glutamate N-acetyltransferase
R02286 11 N-Formimino-L-glutamate iminohydrolase
R02288 11 4-imidazolone-5-propanoate amidohydrolase
R02295 11 Nicotinate D-ribonucleoside:orthophosphate ribosyltransferase
R02297 11 Xanthosine:orthophosphate ribosyltransferase
R02299 11 alpha-D-Ribose 1-phosphate 1,6-phosphomutase
R02338 11 Indole:oxygen 2,3-oxidoreductase (decyclizing)
R02340 11 (1S,2R)-1-C-(indol-3-yl)glycerol
3-phosphateD-glyceraldehyde-3-phosphate-lyase
R02365 11 Cellobiose:quinone 1-oxidoreductase
R02438 11
R02471 11
R02474 11 Pantothenate amidohydrolase
R02549 11 4-aminobutanal:NAD+ 1-oxidoreductase
R02558 11 (R)-Prunasin beta-D-glucohydrolase
R02646 11 Urate-3-ribonucleoside:orthophosphate D-ribosyltransferase
R02649 11 ATP:N-acetyl-L-glutamate 5-phosphotransferase
R02658 11 ATP:2-dehydro-D-gluconate 6-phosphate
R02659 11
R02665 11 3-Hydroxyanthranilate:oxygen 3,4-oxidoreductase (decyclizing)
R02666 11 3-Hydroxyanthranilate:oxygen oxidoreductase
R02669 11
R02670 11 Hydorogen-peroxide:hydrogen-peroxide oxidoreductase
R02678 11 Indole-3-acetaldehyde:NAD+ oxidoreductase
R02681 11 indole-3-acetaldehyde:oxygen oxidoreductase
R02722 11 L-Serine hydro-lyase (adding indoleglycerol-phosphate)
R02727 11 alpha,alpha-Trehalose:orthophosphate beta-D-glucosyltransferase
R02728 11 beta-D-Glucose 1-phosphate 1,6-phosphomutase
R02730 11 D-Fructose-2,6-bisphosphate 6-phosphohydrolase
R02739 11 alpha-D-Glucose 6-phosphate ketol-isomerase
R02748 11 Deoxyinosine:orthophosphate ribosyltransferase
R02764 11 (S)-Methylmalonyl-CoA hydrolase
R02765 11 (R)-2-Methyl-3-oxopropanoyl-CoA 2-epimerase
R02778 11 Trehalose-6-phosphate phosphohydrolase
R02781 11 L-Glutamine:2,4,6/3,5-pentahydroxycyclohexanone aminotransferase
R02923 11 D-Arginine:oxygen oxidoreductase (deaminating)
R02928 11 Galactitol:NAD+ 2-oxidoreductase
R02990 11 Succinyl-CoA:3-oxoadipate CoA-transferase
R03034 11 D-Galactono-1,4-lactone hydroxyacylhydrolase
R03092 11
R03093 11 3-Indoleacetonitrile aminohydrolase
R03096 11 Indole-3-acetamide amidohydrolase
R03161 11 ATP:6-deoxy-L-galactose 1-phosphotransferase
R03245 11 ATP:(R)-5-phosphomevalonate phosphotransferase
R03248 11 2,5-Diaminopentanoate:2-oxoglutarate aminotransferase
R03249 11
R03250 11
R03290 11 4-Hydroxy-L-proline:NAD+ oxidoreductase
R03313 11 L-Glutamate-5-semialdehyde:NADP+ 5-oxidoreductase
(phosphorylationg)
R03314 11
R03350 11 3-Deoxy-D-manno-octulosonate-8-phosphate 8-phosphohydrolase
R03381 11 3-Oxopropanoate:NAD+ oxidoreductase
(decarboxylating,CoA-acetylating)
R03383 11
R03385 11 3-hydroxy-2-methylpyridine-5-carboxylate,NADH:oxygen
oxidoreductase(decyclizing)
R03439 11 kynurenate:oxygen oxidoreductase (hydroxylating)
R03478 11 ATP:1D-myo-inositol-1,3,4,6-tetrakisphosphate 5-phosphotransferase
R03542 11 alpha-Aminopropiononitrile aminohydrolase
R03549 11 Gallate:oxygen 3,4-oxidoreductase (decyclizing)
R03551 11
R03582 11 Indan-1-ol:NAD+ 1-oxidoreductase
R03791 11 (S)-Mandelate racemase
R03869 11 (S)-Methylmalonate semialdehyde:NAD+ oxidoreductase
R03871 11 (S)-Methylmalonate semialdehyde:oxygen oxidoreductase
R03884 11 (E)-Glutaconate CoA-transferase
R03903 11 Acetyl-CoA:D-amino-acid N-acetyltransferase
R03921 11 Sucrose 6-phosphate fructohydrolase
R03937 11
R03942 11 L-Rhamnofuranose:NAD+ 1-oxidoreductase
R03954 11
R04000 11 (E)-Glutaconate CoA-transferase
R04001 11 3-Isopropylmalate hydro-lyase
R04048 11
R04066 11 imidazole-4-acetate,NADH:oxygen oxidoreductase (5-hydroxylating)
R04117 11
R04137 11 3-Hydroxyisopentyl-CoA hydro-lyase
R04144 11 5-Phospho-D-ribosylamine:glycine ligase (ADP-forming)
R04187 11 L-Alanine:3-oxopropanoate aminotransferase
R04188 11 L-3-Amino-isobutanoate:2-oxoglutarate aminotransferase
R04198 11 2,3,4,5-Tetrahydrodipicolinate:NAD+ oxidoreductase
R04203 11 (2S,3S)-3-hydroxy-2-methylbutanoyl-CoA:NAD+ oxidoreductase
R04224 11 (S)-3-Hydroxyisobutyryl-CoA hydro-lyase
R04280 11 3-O-Methylgallate:oxygen 4,5-oxidoreductase (decyclizing)
R04295 11 (S)-4-Amino-5-oxopentanoate:NADP+
5-oxidoreductase(phosphorylationg)
R04323 11 2-Amino-3-carboxymuconate semialdehyde carboxy-lyase
R04371 11 Homoisocitrate hydro-lyase
R04382 11 4-(4-Deoxy-alpha-D-gluc-4-enuronosyl)-D-galacturonate lyase
R04424 11 2-Hydroxybutane-1,2,3-tricarboxylate hydro-lyase
R04857 11
R04875 11
R04907 11
3-Hydroxykynurenamine:oxygenoxidoreductase(deaminating)(flavin-containing)
R04918 11
R05049 11 N-succinyl-L-glutamate 5-semialdehyde:NAD+ oxidoreductase
R05066 11 3-Hydroxy-2-methylpropanoate:NAD+ oxidoreductase
R05133 11 Arbutin 6-phosphate glucohydrolase
R05147 11 galactitol-1-phosphate:NAD+ oxidoreductase
R05263 11 biphenyl,NADH2:oxygen oxidoreductase (2,3-hydroxylating)
R05297 11
R05317 11 L-Tryptophan:oxygen alpha,beta-oxidoreductase
R05336 11
R05337 11
R05366 11 2-Hydroxy-6-oxo-octa-2,4-dienoate acylhydrolase
R05379 11 Acrylonitrile hydro-lyase
R05404 11
R05405 11
R05431 11
R05439 11
R05454 11
R05513 11
R05540 11
R05643 11 2-carboxybenzaldehyde dehydrogenase
R05645 11
R05683 11 L-Idonate:NAD oxidoreductase
R05698 11 Mannitol:oxygen oxidoreductase (cyclizing)
R05767 11 trehalose 6-phosphate:phosphate b-D-glucosyltransferase
R05772 11 trans-feruloyl-CoA hydro-lyase
R05783 11 mandelamide hydrolase
R05801 11 ATP:1D-myo-inositol-1,4,5-trisphosphate 6-phosphotransferase
R05823 11 2-dehydro-D-gluconate:NADP+ 2-oxidoreductase
R05864 11 4-Hydroxy-2-oxohexanoate hydro-lyase
R06836 11 Ribose 1,5-biphosphokinase
R06883 11
R06885 11
R06890 11
R06910 11 cis-1,2-dihydronaphthalene-1,2-diol:NAD+ 1,2-oxidoreductase
R06922 11
R06941 11 (S)-3-hydroxyacyl-CoA:NAD+ oxidoreductase
R06979 11 Ectoine hydro-lyase
R07135 11 mannitol:NAD+ 1-oxidoreductase
R07148 11 D-threo-aldose:NAD+ 1-oxidoreductase
R07221 11 6-hydroxynicotinate:O2 oxidoreductase
R07222 11 phenylacetyl-CoA:quinone oxidoreductase
R07265 11 alpha,alpha-trehalose:phosphate alpha-D-glucosyltransferase
R07346 11 D-glucitol:NADP+ oxidoreductase
R07378 11
sedoheptulose-7-phosphate:D-glyceraldehyde-3-phosphateglyceronetransferase
R07403 11
R07419 11 4-(Glutamylamino)butanoate amidohydrolase
R00018 12 Putrescine:putrescine 4-aminobutyltransferase (ammonia-forming)
R00022 12
R00055 12 Nucleoside:oxygen 5'-oxidoreductase
R00069 12
R00074 12 2-Aminophenol:oxygen oxidoreductase
R00084 12 Porphobilinogen ammonia-lyase (polymerizing)
R00111 12 N-(omega)-Hydroxyarginine,NADPH:oxygen
oxidoreductase(nitric-oxide-forming)
R00181 12 AMP aminohydrolase
R00182 12 AMP phosphoribohydrolase
R00190 12 AMP:pyrophosphate phosphoribosyltransferase
R00552 12 L-Arginine iminohydrolase
R00554 12 ATP:L-arginine N-phosphotransferase
R00556 12
R00557 12 L-Arginine,NADPH:oxygen oxidoreductase (nitric-oxide-forming)
R00558 12 L-Arginine,NADPH:oxygen oxidoreductase (nitric-oxide-forming)
R00559 12 L-Arginine:oxygen 2-oxidoreductase (decarboxylating)
R00562 12 N2-(D-1-carboxyethyl)-L-arginine:NADP+ oxidoreductase
R00563 12 D-nopaline:NADP+ oxidoreductase (L-arginine-forming)
R00566 12 L-Arginine carboxy-lyase
R00720 12 Inosine 5'-triphosphate pyrophosphohydrolase
R00832 12 succinyl-CoA:L-arginine N2-succinyltransferase
R00961 12 IDP diphosphohydrolase
R00966 12 UMP:pyrophosphate phosphoribosyltransferase
R00973 12 Uracil-5-carboxylate carboxy-lyase
R00974 12 Cytosine aminohydrolase
R01020 12
R01055 12 Uracil hydro-lyase (adding D-ribose 5-phosphate)
R01073 12
N-(5-Phospho-D-ribosyl)anthranilate:pyrophosphatephosphoribosyl-transferase
R01080 12 Uridine ribohydrolase
R01086 12 N-(L-Argininosuccinate) arginie-lyase
R01092 12 ATP:D-galactose 1-phosphotransferase
R01093 12 D-Galactose:NAD+ 1-oxidoreductase
R01094 12 D-Galactose:NAD+ 1-oxidoreductase
R01096 12 D-Galactose:NADP+ 1-oxidoreductase
R01099 12 D-Galactose:oxygen 6-oxidoreductase
R01100 12 Lactose galactohydrolase
R01101 12 alpha-D-Glucoside glucohydrolase
R01103 12 Raffinose galactohydrolase
R01104 12 Galactosylglycerol galactohydrolase
R01121 12 ATP:(R)-5-diphosphomevalonate carboxy-lyase (dehydrating)
R01126 12 Inosine 5'-monophosphate phosphohydrolase
R01127 12 IMP 1,2-hydrolase (decyclizing)
R01130 12 IMP:NAD+ oxidoreductase
R01131 12 ATP:inosine 5'-phosphotransferase
R01132 12 IMP:pyrophosphate phosphoribosyltransferase
R01134 12 NADH:guanosine-5'-phosphate oxidoreductase(deaminating)
R01151 12 Putrescine:oxygen oxidoreductase (deaminating)
R01152 12 N-Carbamoylputrescine amidohydrolase
R01154 12 Acetyl-CoA:alkane-alpha,omega-diamine N-acetyltransferase
R01155 12 putrescine:2-oxoglutarate aminotransferase
R01156 12 N-Acetylputrescine acetylhydrolase
R01157 12 Agmatine amidinohydrolase
R01194 12 1-alpha-D-Galactosyl-myo-inositol galactohydrolase
R01201 12 ATP:N-acetyl-D-glucosamine 6-phosphotransferase
R01202 12 N-Acetyl-D-glucosamine:NAD+ 1-oxidoreductase
R01203 12 N-Acyl-D-hexosamine:oxygen 1-oxidoreductase
R01207 12 N-Acyl-D-glucosamine 2-epimerase
R01227 12 Guanosine 5'-monophosphate phosphohydrolase
R01228 12 ATP:inosine 5'-phosphotransferase
R01229 12 GMP:pyrophosphate phosphoribosyltransferase
R01245 12 Adenosine ribohydrolase
R01246 12 L-proline:NAD+ 2-oxidoreductase
R01255 12 L-Proline racemase
R01266 12 1-beta-Aspartyl-N-acetyl-D-glucosaminylamine L-asparaginohydrolase
R01270 12 Nicotinamide D-ribonucleotide phosphoribohydrolase
R01271 12
Nicotinamide-nucleotide:pyrophosphatephospho-alpha-D-ribosyltransferase
R01273 12 N-Ribosylnicotinamide ribohydrolase
R01329 12 Epimelibiose galactohydrolase
R01399 12 Carbamoyl-phosphate:putrescine carbamoyltransferase
R01555 12 Maltose:orthophosphate 1-beta-D-glucosyltransferase
R01556 12 Acetyl-CoA:maltose O-acetyltransferase
R01560 12 Adenosine aminohydrolase
R01561 12 Adenosine:orthophosphate ribosyltransferase
R01678 12 Lactose galactohydrolase
R01688 12 ATP:butyrate 1-phosphotransferase
R01689 12 butanoate:NAD+ delta2-oxidoreductase
R01690 12 5'-Butyrylphosphouridine acylhydrolase
R01694 12 L-Sorbose:NADP+ 5-oxidoreductase
R01695 12 L-Sorbose:oxygen 5-oxidoreductase
R01719 12
R01724 12 Nicotinate D-ribonucleotide:pyrophosphate
phosphoribosyltransferase
R01856 12 dGTP triphosphohydrolase
R01870 12 Orotidine-5'-phosphate:pyrophosphate phosphoribosyltransferase
R01876 12 Uridine:orthophosphate ribosyltransferase
R01914 12 Spermidine:(acceptor) oxidoreductase
R01967 12 ATP:deoxyguanosine 5'-phosphotransferase
R01968 12 2'-Deoxyguanosine 5'-monophosphate phosphohydrolase
R01971 12 Indolelactate:NAD+ oxidoreductase
R01974 12 Indol-3-yl-pyruvate carboxy-lyase
R01989 12 L-Arginine:glycine amidinotransferase
R02086 12 N-Acetyl-D-glucosamine 1-phosphate 1,6-phosphomutase
R02087 12 N-Acetyl-D-glucosamine 6-phosphate 2-epimerase
R02142 12 XMP:pyrophosphate phosphoribosyltransferase
R02145 12 Guanosine aminohydrolase
R02148 12 Guanosine 3'-phosphate phosphohydrolase
R02173 12 Tryptamine:oxygen oxidoreductase(deaminating)(flavin-containing)
R02193 12 Coniferyl aldehyde:NADP+ oxidoreductase (CoA-cinnamoylating)
R02195 12 Feruloyl-CoA:quinate O-(hydroxycinnamoyl)transferase
R02283 12 N2-Acetyl-L-ornithine:2-oxoglutarate aminotransferase
R02294 12 N-Ribosylnicotinamide:orthophosphate ribosyltransferase
R02385 12 Feruloyl-CoA:tyramine N-(hydroxycinnamoyl)transferase
R02402 12 Glutarate:CoA ligase (ADP-forming)
R02484 12 deoxyuridine:orthophosphate 2-deoxy-D-ribosyltransferase
R02556 12 Deoxyadenosine aminohydrolase
R02557 12 Deoxyadenosine:orthophosphate ribosyltransferase
R02576 12 Phenylacetyl-CoA:L-glutamine alpha-N-phenylacetyltransferase
R02679 12 indole-3-ethanol:NAD+ oxidoreductase
R02719 12 Xanthosine 5'-phosphate phosphohydrolase
R02894 12 D-Proline:oxygen oxidoreductase (deaminating)
R02914 12 4,5-Dihydro-4-oxo-5-imidazolepropanoate hydro-lyase
R02926 12 Melibiitol galactohydrolase
R02985 12
R03018 12 ATP:pantothenate 4'-phosphotransferase
R03068 12 2,3-Dimethylmalate hydro-lyase
R03102 12 L-2-Aminoadipate-6-semialdehyde:NAD+ 6-oxidoreductase
R03131 12 O3-acetyl-L-serine:uracil 1-(2-amino-2-carboxyethyl)transferase
R03177 12 4-Guanidinobutanal:NAD+ 1-oxidoreductase
R03178 12 2-oxo-5-Guanidinopentanoate carboxy-lyase
R03180 12 4-Guanidinobutanamide amidohydrolase
R03251 12 7,8-dihydro-7,8-dihydroxykynurenate:NAD+ oxidoreductase
R03256 12 Lactose 6-phosphate 6-phosphogalactohydrolase
R03346 12 Nicotinate D-ribonucleotide phosphohydrolase
R03347 12
R03348 12 Nicotinate-nucleotide:pyrophosphate
phosphoribosyltransferase(carboxylating)
R03352 12 3-Hydroxy-2-methylpropanoyl-CoA hydrolase
R03384 12 ATP:1-amino-1-deoxy-scyllo-inositol 4-phosphotransferase
R03443 12 N-Acetyl-L-glutamate-5-semialdehyde:NADP+
5-oxidoreductase(phosphrylating)
R03461 12 3-Hydroxy-2-methylpyridine-4,5-dicarboxylate 4-carboxy-lyase
R03465 12
(3E)-4-(2-Carboxyphenyl)-2-oxobut-3-enoate2-carboxybenzaldehyde-lyase
R03479 12 ATP:1D-myo-inositol-3,4,5,6-tetrakisphosphate 1-phosphotransferase
R03508 12
1-(2-Carboxyphenylamino)-1-deoxy-D-ribulose-5-phosphatecarboxy-lyase(cyclizing)
R03544 12
R03801 12 1,4-beta-D-Glucan glucohydrolase
R03819 12 ATP:sedoheptulose 7-phosphate
R03870 12 5-Methylbarbiturate amidohydrolase
R03971 12 (5-Glutamyl)-peptide:amino-acid 5-glutamyltransferase
R04020 12 Indole-3-acetamide hydro-lyase
R04065 12 Imidazole acetaldehyde:NAD+ oxidoreductase
R04068 12 Imidazole-4-acetate:5-phosphoribosyl-diphosphate ligase (ADP-
andpyrophosphate- forming)
R04069 12
R04093 12 3-Indoleacetaldoxime hydro-lyase
R04115 12 cis-1,2-dihydronaphthalene-1,2-diol:NAD+ 1,2-oxidoreductase
R04204 12 (2S,3S)-3-Hydroxy-2-methylbutanoyl-CoA hydro-liase
R04210 12 4-phospho-D-erythronate:NAD+ 2-oxidoreductase
R04217 12 N2-succinyl-L-ornithine:2-oxoglutarate 5-aminotransferase
R04282 12
R04336 12
R04364 12 Acetyl-CoA:L-2,3,4,5-tetrahydrodipicolinate N2-acetyltransferase
R04365 12
Succinyl-CoA:2,3,4,5-tetrahydropyridine-2,6-dicarboxylateN-succinyltransferase
R04426 12 3-Isopropylmalate:NAD+ oxidoreductase
R04732 12
R04748 12 (S)-Hydroxyhexanoyl-CoA:NAD+ oxidoreductase
R04862 12 (1R,2S)-1-hydroxybutane-1,2,4-tricarboxylate:NAD+
oxidoreductase(decarboxylating)
R04910 12
R05050 12 N4-Acetylaminobutanal:NAD+ oxidoreductase
R05064 12 (S)-3-Hydroxyisobutyryl-CoA hydrolase
R05202 12
R05296 12 2-Hydroxy-5-methyl-cis,cis-muconic semialdehyde formylhydrolase
R05332 12 Acetyl-CoA:D-glucosamine-1-phosphate N-acetyltransferase
R05354 12
R05374 12 2-Oxo-5-methyl-cis-muconate carboxy-lyase
R05383 12 (hydroxyamino)benzene hydroxymutase
R05416 12
R05455 12
R05465 12
R05538 12
R05586 12
R05632 12
R05646 12
R05841 12
R05865 12 2-Hydroxy-5-methyl-cis,cis-muconic-semialdehyde formylhydrolase
R06511 12
R06909 12 naphthalene,NADH:oxygen oxidoreductase (1,2-hydroxylating)
R06921 12
R06942 12 (3S)-3-hydroxyacyl-CoA hydro-lyase
R06974 12 glycinamide ribonucleotide transformylase
R07015 12 1,2-Dihydronaphthalene-1,2-diol dehydrogenase
R07017 12
R07020 12 beta-Naphthol, NADPH:oxygen oxidoreductase (RH-hydroxylating
or-epoxidizing)
R07132 12 D-galactose:NADP+ 1-oxidoreductase
R07145 12 L-iditol:NAD+ 2-oxidoreductase
R07146 12 4-hydroxy-L-proline:NAD+ oxidoreductase
R07245 12 carbamoyl-phosphate:N2-acetyl-L-ornithine carbamoyltransferase
R07264 12 2-alpha-D-glucosyl-D-glucose:phosphate beta-D-glucosyltransferase
R07408 12
R07414 12 glutamate putrescine ligase
R07417 12
R07421 12
R00039 13 Raffinose:raffinose alpha-D-galactosyltransferase
R00085 13 ATP diphosphohydrolase
R00087 13 ATP pyrophosphohydrolase
R00088 13 ATP aminohydrolase
R00103 13 NAD+ phosphohydrolase
R00122 13 ATP pyrophosphohydrolase
R00123 13 ADP aminohydrolase
R00127 13 ATP:AMP phosphotransferase
R00155 13 UDP diphosphohydrolase
R00158 13 ATP:nucleoside-phosphate phosphotransferase
R00183 13 Adenosine 5'-monophosphate phosphohydrolase
R00185 13 ATP:adenosine 5'-phosphotransferase
R00188 13 Adenosine 3',5'-bisphosphate 3'(2')-phosphohydrolase
R00191 13 Adenosine 3',5'-phosphate 5'-nucleotidohydrolase
R00199 13 ATP:pyruvate,water phosphotransferase
R00206 13 ATP:pyruvate,orthophosphate phosphotransferase
R00235 13 Acetate:CoA ligase (AMP-forming)
R00236 13 Acetyl adenylate:CoA ligase (AMP-forming)
R00287 13 UDPglucose pyrophosphohydrolase
R00322 13 5'-Acetylphosphoadenosine acylhydrolase
R00328 13 GDP phosphohydrolase
R00332 13 ATP:(d)GMP phosphotransferase
R00426 13 Guanosine 5'-triphosphate pyrophosphohydrolase
R00453 13 L-Lysine:pyruvate aminotransferase
R00457 13 L-Lysine:2-oxoglutarate 6-aminotransferase
R00483 13 L-Aspartate:ammonia ligase (AMP-forming)
R00510 13 Cytidine-5'-monophosphate phosphoribo(deoxyribo)hydrolase
R00578 13 L-aspartate:L-glutamine amido-ligase (AMP-forming)
R00662 13 Uridine triphosphate pyrophosphohydrolase
R00686 13 L-Phenylalanine racemase (ATP-hydrolysing)
R00719 13 ITP diphosphohydrolase
R00722 13 ATP:nucleoside-diphosphate phosphatransferase
R00723 13 Inosine 5'-tetraphosphate phosphohydrolase
R00724 13 ITP:pyruvate O2-phosphotransferase
R00725 13 ITP:D-hexose 6-phosphotransferase
R00726 13 ITP:oxaloacetate carboxy-lyase (transphosphorylating)
R00727 13 Succinate:CoA ligase (GDP-forming)
R00770 13 ITP:D-fructose-6-phosphate 1-phosphotransferase
R00871 13 D-Fructose:NADP+ 5-oxidoreductase
R00876 13 ITP:D-hexose 6-phosphotransferase
R00881 13 GDPmannose sugarphosphohydrolase
R00925 13 Propanoate:CoA ligase (AMP-forming)
R00926 13 Propinol adenylate:CoA ligase (AMP-forming)
R00951 13 ADPglucose sugarphosphohydrolase
R00963 13 Uridine 5'-monophosphate phosphohydrolase
R00964 13 ATP:uridine 5'-phosphotransferase
R00965 13 Orotidine-5'-phosphate carboxy-lyase
R00970 13 ITP:uridine 5'-phosphotransferase
R01019 13
R01049 13 ATP:D-ribose-5-phosphate pyrophosphotransferase
R01054 13 ADPribose ribophosphohydrolase
R01083 13 N6-(1,2-Dicarboxyethyl)AMP AMP-lyase
R01123 13 Isopentenyl-diphosphate delta3-delta2-isomerase
R01146 13
R01161 13
R01168 13 L-Histidine ammonia-lyase
R01176 13 Butanoate:CoA ligase (AMP-forming)
R01230 13 Xanthosine-5'-phosphate:ammonia ligase (AMP-forming)
R01231 13 Xanthosine-5'-phosphate:L-glutamine amido-ligase (AMP-forming)
R01233 13 GDPglucose sugarphosphohydrolase
R01234 13 Guanosine 3',5'-cyclic phosphate 5'-nucleotidohydrolase
R01300 13 4-Hydroxybenzoate:CoA ligase (AMP-forming)
R01327 13 ITP:D-hexose 6-phosphotransferase
R01357 13 Acetoacetate:CoA ligase (AMP-forming)
R01416 13 Agmatine iminohydrolase
R01417 13 ATP:agmatine N4-phosphotransferase
R01418 13
R01423 13 5'-Benzoylphosphoadenosine acylhydrolase
R01425 13 Benzoylagmatine amidohydrolase
R01510 13 2,3-Dihydroxybenzoate:L-serine ligase
R01558 13 Oxalate:CoA ligase (AMP-forming)
R01562 13 3'-Adenosine monophosphate phosphohydrolase
R01652 13
R01679 13 Lactose 6-phosphate galactohydrolase
R01804 13 N-Acetylneuraminate pyruvate-lyase (pyruvate-phosphorylating)
R01811 13 N-Acetylneuraminate pyruvate-lyase
R01848 13 ITP:Sedoheptulose 7-phosphate 1-phosphotransferase
R01855 13 2'-Deoxyguanosine 5'-triphosphate pyrophosphohydrolase
R01857 13 ATP:nucleoside-diphosphate phosphatransferase
R01858 13 dATP:pyruvate O2-phosphotransferase
R01873 13 Quinate:pyrroloquinoline-quinone 5-oxidoreductase
R01877 13 Uridine 3'-monophosphate phosphohydrolase
R01878 13 Cytidine aminohydrolase
R01879 13 2-Deoxyuridine,2-oxoglutarate:oxygen
oxidoreductase(2'-hydroxylating)
R01880 13 dGTP:uridine 5'-phosphotransferase
R01885 13
R01916 13 N1-Acetylspermidine amidohydrolase
R01919 13 Spermidine:putrescine
4-aminobutyltransferase(propane-1,3-diamine-forming)
R01954 13 L-Citrulline:L-aspartate ligase (AMP-forming)
R01964 13 ITP:D-hexose 6-phosphotransferase
R02088 13 2'-Deoxyadenosine 5'-monophosphate phosphohydrolase
R02089 13 ATP:deoxyadenosine 5'-phosphotransferase
R02090 13 ATP:(d)GMP phosphotransferase
R02099 13 ATP:deoxyuridine 5'-phosphotransferase
R02102 13
R02137 13 Cytidine ribohydrolase
R02150 13 1H-Imidazole-4-ethanamine:oxygen oxidoreductase
(deaminating)(copper-containing)
R02194 13 Ferulate:CoA ligase (AMP-forming)
R02296 13 Cytidine:orthophosphate alpha-D-ribosyltransferase
R02313 13 N6-(L-1,3-Dicarboxypropyl)-L-lysine:NAD+ oxidoreductase
R02317 13
R02322 13 Nicotinamide-D-ribonucleotide amidohydrolase
R02323 13 Nicotinamide ribonucleotide phosphohydrolase
R02324 13 ATP:N-ribosylnicotinamide 5'-phosphotransferase
R02401 13 glutarate-semialdehyde:NAD+ oxidoreductase
R02406 13 Itaconate:CoA ligase (IDP-forming)
R02410 13 Raffinose fructohydrolase
R02411 13
1-alpha-D-Galactosyl-myo-inositol:sucrose6-alpha-D-galactosyltransferase
R02415 13 Shikimate:pyrroloquinoline-quinone 5-oxidoreductase
R02473 13 (R)-Pantoate:beta-alanine ligase (AMP-forming)
R02485 13 Deoxycytidine aminohydrolase
R02486 13 2-Deoxyuridine,2-Oxoglutarate:oxygen
oxidoreductase(1'-hydroxylating)
R02539 13 Phenylacetate:CoA ligase
R02593 13 coniferyl alcohol:NADP+ oxidoreductase
R02677 13 ADPmannose sugarphosphohydrolase
R02705 13 ATP:N-acyl-D-mannosamine 6-phosphotransferase
R02706 13
R02720 13 XTP pyrophosphohydrolase
R02755 13 meso-2,6-diaminoheptanedioate:NADP+ oxidoreductase (deaminating)
R02867 13 ITP:D-hexose 6-phosphotransferase
R02895 13
R02968 13 naphthalene,NADH:oxygen oxidoreductase (1,2-hydroxylating)
R03004 13 Deamino-NAD+ nucleotidohydrolase
R03069 13 (2R,3S)-2,3-Dimethylmalate hydro-lyase
R03070 13 Methylitaconate delta2-delta3-isomerase
R03165 13 Hydroxymethylbilane hydro-lyase(cyclizing)
R03166 13
R03169 13 2-methyl-branched-chain-acyl-CoA:NAD+ 2-oxidoreductase
R03170 13 2-Methylbutanoyl-CoA:(acceptor) 2,3-oxidoreductase
R03239 13 ITP:D-Tagatose 6-phosphate 1-phosphotransferase
R03252 13 7,8-Dihydroxykynurenate:oxygen 8,8a-oxidoreductase (decyclizing)
R03253 13 7,8-Dihydroxykynurenate:oxygen 8,8a-oxidoreductase (decyclizing)
R03315 13 ATP:pseudouridine 5'-phosphotransferase
R03371 13 myo-Inositol-hexakisphosphate 3-phosphohydrolase
R03372 13 myo-Inositol-hexakisphosphate 6-phosphohydrolase
R03418 13 1-alpha-D-Galactosyl-myo-inositol:raffinose galactosyltransferase
R03421 13 N4-(beta-N-Acetyl-D-glucosaminyl)-L-asparagine amidohydrolase
R03466 13 1-Hydroxy-2-naphthoate:oxygen 1,2-oxidoreductase (decyclizing)
R03477 13
L-Arginine:1-amino-1-deoxy-scyllo-inositol-4-phosphateamindinotransferase
R03509 13 N-(5-Phospho-beta-D-ribosyl)anthranilate ketol-isomerase
R03535 13
R03616 13 Galactosylglycerol galactohydrolase
R03634 13
R03802 13 1,4-beta-D-Glucan glucohydrolase
R03811 13
R04008 13
R04024 13 Acetyl-CoA:N-hydroxyarylamine O-acetyltransferase
R04025 13
N-Acetylputrescine:oxygenoxidoreductase(deaminating)(flavin-containing)
R04030 13 O-Succinylbenzoate:CoA ligase (AMP-forming)
R04150 13 O-Succinylbenzoyl-CoA 1,4-dihydroxy-2-naphthoate-lyase
R04185 13 (S)-3-(Imidazol-5-yl)lactate:NAD+ oxidoreductase
R04189 13 N2-succinyl-L-arginine iminohydrolase (decarboxylating)
R04435 13 N-Acetylneuraminate 9-phosphate
pyruvate-lyase(pyruvate-phosphorylating)
R04463 13 5'-Phosphoribosylformylglycinamide:L-glutamine
amido-ligase(ADP-forming)
R04467 13
R04475 13
N-Succinyl-L-2,6-diaminoheptanedioate:2-ocoglytarateamino-transferase
R04479 13
R04731 13 4-aminoimidazole aminohydrolase
R04749 13 (S)-Hydroxyhexanoyl-CoA hydro-lyase
R04874 13
R04876 13
R04879 13
R05085 13 O-Phospho-4-hydroxy-L-threonine:2-oxoglutarate aminotransferase
R05120 13 3-Butynoate:(pyrroloquinoline-quinone) oxidoreductase
R05135 13 2',3'-Cyclic GMP 3'-nucleotidohydrolase
R05198 13
R05295 13 4-Methylcatechol:oxygen 2,3-oxidoreductase(decyclizing)
R05305 13 3-hydroxypimeloyl-CoA:NAD+ oxidoreductase
R05313 13 cis-1,2-Dihydro-3-ethylcatechol:NAD+ oxidoreductase
R05326 13
beta-D-Galactopyranosyl-(13)-N-acetyl-D-hexosamine:phosphategalactosyltransferase
R05353 13
R05389 13 2-Hydroxy-5-methyl-cis,cis-muconate
2-Oxo-5-methyl-cis-muconateisomerase
R05400 13
R05410 13
R05417 13
R05549 13
R05647 13
R05649 13
R05695 13 Nucleoside:oxygen 5'-oxidoreductase (H2O2-forming)
R05696 13
R05700 13 Coniferyl aldehyde:NAD oxidoreductase
R05735 13 acetone:carbon-dioxide ligase (AMP-forming)
R05779 13 5-Diphosphoinositol pentakisphosphate diphosphohydrolase
R05799 13 ATP:1D-myo-inositol-hexakisphosphate phosphotransferase
R05804 13 ADP:D-glucose 6-phosphotransferase
R05805 13 ADP:D-fructose-6-phosphate 1-phosphotransferase
R05822 13
R05840 13
R05884 13 isopentenyl-diphosphate:NAD(P)+ oxidoreductase
R06572 13
R06916 13
R06920 13
R06975 13
5-formaminoimidazole-4-carboxamide-1-beta-D-ribofuranosyl5'-monophosphate
synthetase
R07011 13
R07012 13
R07013 13 (1R,2S)-naphthalene 1,2-oxide hydrolase
R07014 13 (1S,2R)-naphthalene 1,2-oxide hydrolase
R07016 13 1,2-Dihydronaphthalene-1,2-diol, NADPH:oxygen
oxidoreductase(RH-hydroxylating or -epoxidizing)
R07263 13
R07300 13 N8-acetylspermidine amidohydrolase
R07353 13
6-(2-Amino-2-carboxyethyl)-7,8-dioxo-7,8-dihydroquinoline-2,4-dicarboxylate:oxygen
oxidoreductase (cyclizing)
R07415 13
R07422 13
R00012 14 GTP:GTP guanylyltransferase
R00089 14 ATP pyrophosphate-lyase (cyclizing)
R00102 14 NAD+ glycohydrolase
R00104 14 ATP:NAD+ 2'-phosphotransferase
R00118 14
R00125 14 P1,P4-Bis(5'-nucleosyl)-tetraphosphate
nucleotidebisphosphohydrolase
R00126 14 ADP:ATP adenylyltransferase
R00128 14 Adenosine-tetraphosphate phosphohydrolase
R00137 14 ATP:nicotinamide-nucleotide adenylyltransferase
R00156 14 ATP:nucleoside-diphosphate phosphatransferase
R00157 14 Uridine triphosphate:AMP phosphotransferase
R00159 14 UTP diphosphohydrolase
R00184 14 P1,P4-Bis(5'-adenosyl) tetraphosphate nucleotidohydrolase
R00186 14 (S)-Lactate adenylohydrolase
R00187 14 P1,P3-Bis(5'-adenosyl) triphosphate adenylohydrolase
R00189 14 Deamino-NAD+:ammonia ligase (AMP-forming)
R00257 14 Deamido-NAD+:L-glutamine amido-ligase (AMP-forming)
R00286 14 UDPglucose:NAD+ oxidoreductase
R00289 14 UTP:alpha-D-glucose-1-phosphate uridylyltransferase
R00291 14 UDPglucose 4-epimerase
R00293 14 UDPglucose 4,6-hydro-lyase
R00316 14 Acetate:CoA ligase (AMP-forming)
R00330 14 ATP:nucleoside-diphosphate phosphatransferase
R00335 14 GTP phosphohydrolase (vesicle-releasing)
R00336 14 Guanosine-3',5'-bis(diphosphate) 3'-pyrophosphohydrolase
R00337 14 GDPglucose glucohydrolase
R00414 14 UDP-N-acetyl-D-glucosamine 2-epimerase
R00415 14 UTP:N-acetyl-alpha-D-glucosamine-1-phosphate uridylyltransferase
R00424 14 GTP 7,8-8,9-dihydrolase
R00425 14 GTP 7,8-8,9-dihydrolase (pyrophosphate-forming)
R00428 14 GTP 7,8-8,9-dihydrolase
R00429 14 ATP:GTP 3'-pyrophosphotransferase
R00430 14 GTP:pyruvate O2-phosphotransferase
R00431 14 GTP:oxaloacetate carboxy-lyase (transphosphorylating)
R00432 14 Succinate:CoA ligase (GDP-forming)
R00434 14 GTP pyrophosphate-lyase (cyclizing)
R00445 14 L-lysine:NAD+ oxidoreductase (deaminating, cyclizing)
R00446 14 L-Lysine:NAD+ 6-oxidoreductase (deaminating)
R00447 14 L-Lysine:oxygen oxidoreductase(deaminating)
R00448 14 L-lysine,NADPH:oxygen oxidoreductase (6-hydroxylating)
R00449 14 L-Lysine:oxygen 2-oxidoreductase (decarboxylating)
R00451 14 meso-2,6-Diaminoheptanedioate carboxy-lyase
R00452 14 N2-(D-1-carboxylethyl)-L-lysine:NADP+
oxidoreductase(L-lysine-forming)
R00454 14
R00458 14 N6-Acyl-L-lysine amidohydrolase
R00459 14
R00460 14 L-Lysine racemase
R00461 14 L-Lysine 2,3-aminomutase
R00462 14 L-Lysine carboxy-lyase
R00463 14 L-Lysine-1,6-lactam lactamhydrolase
R00502 14 UTP:alpha-D-hexose-1-phosphate uridylyltransferase
R00503 14 UDPgalactose:D-glucose 4-beta-D-galactosyltransferase
R00511 14 Cytidine-5'-monophosphate phosphohydrolase
R00512 14 ATP:CMP phosphotransferase
R00513 14 ATP:cytidine 5'-phosphotransferase
R00514 14 CDP diphosphohydrolase
R00515 14 CTP pyrophosphohydrolase
R00516 14 UTP:cytidine 5'-phosphotransferase
R00517 14 GTP:cytidine 5'-phosphotransferase
R00555 14 NAD+:L-arginine ADP-D-ribosyltransferase
R00568 14 CTP aminohydrolase
R00571 14 UTP:ammonia ligase(ADP-forming)
R00573 14 UTP:ammonia ligase(ADP-forming)
R00580 14
R00612 14 N6-Methyl-L-lysine:oxygen oxidoreductase (demethylating)
R00659 14 UTP:pyruvate O2-phosphotransferase
R00687 14 ATP:L-phenylalanine adenylyltransferase
R00715 14 N6-(L-1,3-Dicarboxypropyl)-L-lysine:NAD+
oxidoreductase(L-lysine-forming)
R00735 14 L-Tyrosine:L-arginine ligase (AMP-forming)
R00766 14 UDPglucose:D-fructose-6-phosphate 2-alpha-D-glucosyltransferase
R00769 14 UTP:D-fructose-6-phosphate 1-phosphotransferase
R00806 14 UDPglucose:D-fructose 2-alpha-D-glucosyltransferase
R00836 14 UDPglucose:D-glucose-6-phosphate 1-alpha-D-glucosyltransferase
R00855 14 CDPglycerol phosphoglycerohydrolase
R00880 14 GDP-D-mannose:NAD+ 6-oxidoreductase
R00883 14 GDP:D-mannose-1-phosphate guanylyltransferase
R00885 14 GTP:alpha-D-mannose-1-phosphate guanylyltransferase
R00888 14 GDPmannose 4,6-hydro-lyase
R00889 14 GDPmannose 3,5-epimerase
R00910 14 L-Lysine:beta-alanine ligase (AMP-forming)
R00911 14 beta-Alanyl-L-lysine hydrolase
R00912 14 L-Arginine:beta-alanine ligase (AMP-forming)
R00948 14 ATP:alpha-D-glucose-1-phosphate adenyltransferase
R00954 14 GTP:alpha-D-glucose-1-phosphate guanylyltransferase
R00955 14 UDPglucose:alpha-D-galactose-1-phosphate uridylyltransferase
R00962 14 ITP:cytidine 5'-phosphotransferase
R00967 14 UTP:uridine 5'-phosphotransferase
R00968 14 GTP:uridine 5'-phosphotransferase
R00969 14 P1,P4-Bis(5'-nucleosyl)-tetraphosphate nucleotidohydrolase
R00979 14 ATP:anthranilate N-adenylyltransferase
R00982 14 Anthranilate:CoA ligase (AMP-forming)
R01052 14 ADP:D-ribose-5-phosphate adenylyltransferase
R01071 14 1-(5-Phospho-D-ribosyl)-ATP:pyrophosphate
phosphoribosyl-transferase
R01088 14 L-leucine:NAD+ oxidoreductase(deaminating)
R01090 14 L-Leucine:2-oxoglutarate aminotransferase
R01135 14 IMP:L-aspartate ligase (GDP-forming)
R01158 14 L-Histidinol:NAD+ oxidoreductase
R01160 14 Acetyl-CoA:L-histidine N-acetyltransferase
R01163 14 L-Histidinal:NAD+ oxidoreductase
R01164 14 L-Histidine:beta-alanine ligase (AMP-forming)
R01166 14 Nalpha-(beta-alanyl)-L-histidine hydrolase
R01167 14 L-Histidine carboxy-lyase
R01192 14 UDPgalactose:myo-inositol 1-alpha-D-galactosyltransferase
R01232 14 P1,P4-Bis(5'-nucleosyl)-tetraphosphate nucleotidohydrolase
R01240 14 UDPglucose:phenol beta-D-glucosyltransferase
R01304 14 UDPglucose:4-hydroxybenzoate 4-O-beta-D-glucosyltransferase
R01354 14 Propanoate:CoA ligase (AMP-forming)
R01380 14 UTP:1-phospho-alpha-D-glucuronate uridylyltransferase
R01381 14 UTP:1-phospho-alpha-D-glucuronate uridylyltransferase
R01396 14 Carbamoyl-phosphate:L-lysine carbamoyltransferase
R01504 14 ATP:2,3-dihydroxybenzoate adenylyltransferase
R01517 14 GTP:3-phospho-D-glycerate 1-phosphotransferase
R01547 14 ATP:AMP phosphotransferase
R01616 14 4-Coumarate:CoA ligase (AMP-forming)
R01620 14 Acetyl-phosphate:L-lysine N6-acetyltransferase
R01651 14 4-Methyl-2-oxopentanoate:NAD+
oxidoreductase(CoA-mehtylpropanoylating)
R01657 14 Dimethylallyl-diphosphate:L-tryptophan dimethylallyltransferase
R01658 14
Dimethylallyl-diphosphate:isopentenyl-diphosphatedimethylallyltranstransferase
R01659 14
Dimethylallyl-diphosphate:isopentenyl-diphosphatedimethylallylcistransferase
R01663 14 dCMP aminohydrolase
R01664 14 2'-Deoxycytidine 5'-monophosphate phosphohydrolase
R01666 14 ATP:deoxycitidine 5'-phosphotransferase
R01708 14 Pyridoxine:NADP+ 4-oxidoreductase
R01711 14 Pyridoxine:oxygen oxidoreductase (deaminating)
R01722 14 UDPglucose:nicotinate N-glucosyltransferase
R01805 14 N-Acetylneuraminate 9-phosphate phosphohydrolase
R01806 14 Acetyl-CoA:N-acetylneuraminate 4-O-acetyltransferase
R01807 14 Acetyl-CoA:N-acetylneuraminate 7-O-acetyltransferase
R01808 14 Acetyl-CoA:N-acetylneuraminate 9-O-acetyltransferase
R01810 14 N-Acyl-O-acetylneuraminate O-acetylesterase
R01847 14 UTP:Sedoheptulose 7-phosphate 1-phosphotransferase
R01886 14 N(omega)-(ADP-D-ribosyl)-L-arginine ADPribosylhydrolase
R01909 14 ATP:pyridoxal 5'-phosphotransferase
R01910 14 Primary alcohol:(acceptor) oxidoreductase
R01911 14 pyridoxine-5'-phosphate phosphohydrolase
R01912 14 UDPglucose:pyridoxine 5'-O-beta-D-glucosyltransferase
R01943 14 3,4-Dihydroxy-trans-cinnamate:CoA ligase (AMP-forming)
R01951 14 GTP:L-fucose-1-phosphate guanylyltransferase
R01991 14 L-Histidine:4-aminobutanoate ligase (AMP-forming)
R01992 14 alpha-Aminobutyryl histidine hydrolase
R02091 14 dGTP:cytidine 5'-phosphotransferase
R02098 14 ATP:dTMP phosphotransferase
R02100 14 dUTP nucleotidohydrolase
R02152 14
R02153 14 L-Glutamate:histamine ligase
R02154 14 L-Glutamate:histamine ligase
R02168 14 GDPglucose:D-glucose-6-phosphate 1-alpha-D-glucosyltransferase
R02204 14 L-Pipecolate:oxygen 1,6-oxidoreductase
R02255 14 trans-Cinnamate:CoA ligase (AMP-forming)
R02256 14 UDPglucose:trans-cinnamate beta-D-glucosyltransferase
R02274 14 5-Aminopentanoate:2-oxoglutarate aminotransferase
R02370 14 Cytidine 3'-phosphate phosphohydrolase
R02388 14 UDPglucose:arylamine N-D-glucosyltransferase
R02405 14 Itaconate:CoA ligase (IDP-forming)
R02563 14 CDPethanolamine:L-serine ethanolaminephosphotransferase
R02594 14 UDPglucose:coniferyl-alcohol 4'-beta-D-glucosyltransferase
R02595 14 Coniferin beta-D-glucosidase
R02596 14 Donor:hydrogen-peroxide oxidoreductase
R02634 14
R02699 14 4-Hydroxyphenylacetate:CoA ligase (AMP-forming)
R02707 14
R02709 14 UDPglucose:4-hydroxymandelonitrile glucosyltransferase
R02733 14 N6-Acetyl-LL-2,6-diaminoheptanedioate amidohydrolase
R02734 14 N-Succinyl-LL-2,6-diaminoheptanedioate amidohydrolase
R02735 14 LL-2,6-Diaminoheptanedioate 2-epimerase
R02737 14 UDPglucose:D-glucose-6-phosphate 1-alpha-D-glucosyltransferase
R02805 14 P1,P4-Bis(5'-nucleosyl)-tetraphosphate nucleotidohydrolase
R02951 14 UDPglucose:trans-4-hydroxycinnamate 4-O-beta-D-glucosyltransferase
R02967 14 naphthalene,NADH:oxygen oxidoreductase (1,2-hydroxylating)
R03005 14 ATP:nicotinamide-nucleotide adenylyltransferase
R03094 14 UDPglucose:indole-3-acetate beta-D-glucosyltransferase
R03095 14 Indoleacetate:L-lysine ligase (ADP-forming)
R03098 14 L-2-Aminoadipate-6-semialdehyde:NAD(P)+ 6-oxidoreductase
R03099 14
R03171 14 3-Methyl-2-oxopentanoate:NAD+
oxidoreductase(CoA-mehtylpropanoylating)
R03197 14 Uroporphyrinogen-III carboxy-lyase
R03238 14 UTP:D-Tagatose 6-phosphate 1-phosphotransferase
R03297 14 UDPglucose:gallate beta-D-glucosyltransferase
R03496 14 1-Guanidino-1-deoxy-scyllo-inositol-4-phosphate 4-phosphohydrolase
R03537 14 2',3'-Cyclic AMP 3'-nucleotidohydrolase
R03538 14 2',3'-Cyclic UMP 3'-nucleotidohydrolase
R03541 14 Prenyl-diphosphate pyrophosphohydrolase
R03578 14
R03579 14 N-Feruloylglycine amidohydrolase
R03580 14
R03625 14
UDPglucose:2-hydroxy-2-methylpropanenitrilebeta-D-glucosyltransferase
R03635 14 Stachyose fructohydrolase
R03710 14 UDPglucose:trans-2-hydroxycinnamate O-beta-D-glucosyltransferase
R03908 14 2-Methyleneglutarate carboxy-methylenemethylmutase
R04026 14
R04038 14 2-Isopentenyl-diphosphate:AMP delta2-isopentenyltransferase
R04208 14 2-(Formamido)-N1-(5-phosphoribosyl)acetamidine
cyclo-ligase(ADP-forming)
R04296 14 UDPglucose:(S)-4-hydroxymandelonitrile beta-D-glucosyltransferase
R04378 14
1-(5'-Phosphoribosyl)-5-amino-4-imidazolecarboxamide:pyrophosphatephosphoribosyltransferase
R04559 14
1-(5'-Phosphoribosyl)-5-amino-4-(N-succinocarboxamide)-imidazoleAMP-lyase
R04972 14 Uroporphyrinogen I carboxy-lyase
R05062 14
R05086 14 O-Phospho-4-hydroxy-L-threonine phospho-lyase (adding water)
R05121 14
R05142 14 1,4-beta-D-Glucan glucohydrolase
R05292 14
cis-1,2-Dihydroxy-4-methylcyclohexa-3,5-diene-1-carboxylate:NAD+oxidoreductase
(decarboxylating)
R05299 14 4-Methylcatechol:oxygen 1,2-oxidoreductase(decyclizing)
R05328 14 ADP-glucose:sn-glycerol-3-phosphate 2-b-D-glucosyltransferase
R05401 14
R05424 14
R05440 14
R05467 14 L-N2-(2-carboxyethyl)arginine cyclo-ligase (AMP-forming)
R05539 14
R05541 14
R05593 14
R05594 14
R05601 14
R05644 14
R05648 14
R05668 14
R05681 14 NAD-dependent threonine 4-phosphate dehydrogenase
R05697 14
R05744 14 trans-ferulate:CoASH ligase (ATP-hydrolysing)
R05768 14 GDP-mannose:3-phosphoglycerate 3-a-D-mannosyltransferase
R05769 14 UDP-glucose:hydroquinone-O-b-D-glucosyltransferase
R06048 14
R06569 14 cinnamaldehyde:NADP+ oxidoreductase (CoA-cinnamoylating)
R06570 14 cinnamyl-alcohol:NADP+ oxidoreductase
R06573 14
R06594 14
R06757 14
R06845 14
R06917 14 alcohol:NAD+ oxidoreductase
R06919 14
R06939 14 salicylate,NADH:oxygen
oxidoreductase(1-hydroxylating,decarboxylating)
R06985 14 trans-Hex-2-enoyl-CoA reductase
R07000 14 Naphthalene, NADPH:oxygen oxidoreductase (RH-hydroxylating
or-epoxidizing)
R07001 14 Naphthalene, NADPH:oxygen oxidoreductase (RH-hydroxylating
or-epoxidizing)
R07009 14
R07010 14
R07219 14 dimethyallyl diphosphate:NADP+ oxidoreductase
R07262 14
R07306 14 GTP 8,9-hydrolase (phosphate-forming)
R07307 14 dCTP aminohydrolase (dUMP-forming)
R07423 14
R00049 15
1-O-Galloyl-beta-D-glucose:1-O-galloyl-beta-D-glucoseO-galloyltransferase
R00112 15 NADPH:NAD+ oxidoreductase (B-specific)
R00113 15 NADPH:hydrogen-peroxide oxidoreductase
R00114 15 L-Glutamate:NADP+ oxidoreductase (transaminating)
R00119 15 NADP+ glycohydrolase
R00134 15 Formate:NADP+ oxidoreductase
R00173 15 pyridoxal-5'-phosphate phosphohydrolase
R00174 15 ATP:pyridoxal 5'-phosphotransferase
R00205 15 2-Oxopropanal:NADP+ oxidoreductase
R00210 15 Pyruvate:NADP+ 2-oxidoreductase (CoA-acetylating)
R00216 15 (S)-Malate:NADP+ oxidoreductase(oxaloacetate-decarboxylating)
R00248 15 L-Glutamate:NADP+ oxidoreductase (deaminating)
R00267 15 Isocitrate:NADP+ oxidoreductase (decarboxylating)
R00278 15 Pyridoxine 5-phosphate:oxygen oxidoreductase (deaminating)
R00343 15 (S)-Malate:NADP+ oxidoreductase
R00416 15 UTP:N-acetyl-alpha-D-glucosamine-1-phosphate uridylyltransferase
R00418 15 UDP-N-acetyl-D-glucosamine 4-epimerase
R00420 15 UDP-N-acetyl-D-glucosamine 2-epimerase
R00421 15 UDP-N-acetyl-D-glucosamine:NAD+ 6-oxidoreductase
R00422 15
R00423 15
R00465 15 Glycolate:NADP+ oxidoreductase
R00501 15
R00504 15 UDPgalactose:UDP-N-acetyl-D-glucosamine
galactosephosphotransferase
R00505 15 UDP-D-galactopyranose furanomutase
R00569 15 CTP diphosphohydrolase
R00570 15 ATP:nucleoside-diphosphate phosphatransferase
R00572 15 CTP:pyruvate O2-phosphotransferase
R00574 15 CTP pyriphosphate-lyase (cyclizing)
R00660 15
Phosphoenolpyruvate:UDP-N-acetyl-D-glucosamine1-carboxyvinyl-transferase
R00676 15 L-Tryptophan:NADP+ oxidoreductase (deaminating)
R00706 15 3-Oxopropanoate:NADP+ oxidoreductase
(decarboxylating,CoA-acetylating)
R00708 15 L-1-Pyrroline-5-carboxylate:NAD+ oxidoreductase
R00711 15 Acetaldehyde:NADP+ oxidoreductase
R00714 15 Succinate-semialdehyde:NADP+ oxidoreductase
R00716 15 N6-(L-1,3-Dicarboxypropyl)-L-lysine:NADP+
oxidoreductase(L-lysine-forming)
R00733 15 L-arogenate:NAD+ oxidoreductase
R00746 15 Ethanol:NADP+ oxidoreductase
R00767 15 CTP:D-fructose-6-phosphate 1-phosphotransferase
R00789 15 ammonium-hydroxide:NAD(P)+ oxidoreductase
R00796 15 NADPH:nitrate oxidoreductase
R00809 15 UDPgalactose:sucrose 6F-alpha-D-galactosyltransferase
R00825 15 Anthranilate,NADPH:oxygen oxidoreductase
(1,2-hydroxylating,deaminating, decarboxylating)
R00844 15 sn-Glycerol-3-phosphate:NADP+ 2-oxidoreductase
R00853 15 UDPgalactose:sn-glycerol-3-phosphate
2-alpha-D-galactosyltransferase
R00854 15 UDPgalactose:sn-glycerol-3-phosphate
1-alpha-D-galactosyltransferase
R00856 15 CTP:sn-glycerol-3-phosphate cytidylyltransferase
R00870 15 D-Mannitol:NADP+ 2-oxidoreductase
R00956 15 CTP:D-glucose-1-phosphate cytidylyltransferase
R00978 15 5,6-Dihydrouracil:NADP+ oxidoreductase
R01039 15 Glycerol:NADP+ 2-oxidoreductase
R01041 15 Glycerol:NADP+ oxidoreductase
R01063 15 D-Glyceraldehyde-3-phosphate:NADP+ oxidoreductase(phosphorylating)
R01089 15 Acetyl-CoA:L-leucine N-acetyltransferase
R01091 15 (2S)-alpha-Leucine 2,3-aminomutase
R01095 15 D-Galactose:NADP+ 1-oxidoreductase
R01097 15 D-Galactose:NADP+ 1-oxidoreductase
R01117 15 CTP:N-acylneuraminate cytidylyltransferase
R01137 15 ATP:nucleoside-diphosphate phosphatransferase
R01138 15 dATP:pyruvate O2-phosphotransferase
R01139 15 dATP:D-hexose 6-phosphotransferase
R01140 15 dATP:D-hexose 6-phosphotransferase
R01143 15 methane,NADPH:oxygen oxidoreductase (hydroxylating)
R01173 15 butanal:NADP+ oxidoreductase (CoA-acylating)
R01205 15 UDPgalactose:N-acetyl-D-glucosamine 4-beta-D-galactosyltransferase
R01212 15 L-valine:NADP+ oxidoreductase (deaminating)
R01249 15 L-proline:NADP+ 2-oxidoreductase
R01251 15 L-Proline:NADP+ 5-oxidoreductase
R01294 15 4-Hydroxybenzaldehyde:NADP+ oxidoreductase
R01298 15 4-hydroxybenzoate,NADH:oxygen oxidoreductase (3-hydroxylating)
R01299 15 4-hydroxybenzoate,NADPH:oxygen oxidoreductase
(1-hydroxylating,decarboxylating)
R01330 15 dATP:D-hexose 6-phosphotransferase
R01371 15 Phenyllactate:NADP+ oxidoreductase
R01384 15 UDP-D-glucuronate carboxy-lyase
R01385 15 UDPglucuronate 4-epimerase
R01386 15
R01387 15 UDPglucuronate 5'-epimerase
R01392 15 D-Glycerate:NADP+ 2-oxidoreductase
R01420 15 benzaldehyde:NADP+ oxidoreductase
R01430 15 D-xylose:NADP+ 1-oxidoreductase
R01521 15 beta-D-Glucose:NADP+ 1-oxoreductase
R01525 15 D-Ribitol-5-phosphate:NADP+ 2-oxidoreductase
R01548 15 dATP:cytidine 5'-phosphotransferase
R01549 15 dATP:uridine 5'-phosphotransferase
R01575 15 D-Arabinose:NADP+ 1-oxidoreductase
R01607 15 3-Oxopropanoate:NADP+ oxidoreductase
R01612 15
R01613 15 Malonyl-CoA:4-Coumaroyl-CoA malonyltransferase(cyclizing)
R01614 15 Malonyl-CoA:4-coumaroyl-CoA malonyltransferase (cyclizing)
R01615 15 4-Hydroxycinnamyl aldehyde:NADP+ oxidoreductase
(CoA-cinnamoylating)
R01617 15 4-Coumaroyl-CoA:agmatine N4-coumaroyltransferase
R01630 15
R01665 15 ATP:CMP phosphotransferase
R01667 15 dCDP nucleotidohydrolase
R01668 15 dCTP nucleotidohydrolase
R01707 15 Pyridoxal:NAD+ 4-oxidoreductase
R01709 15 Pyridoxal:oxygen 4-oxidoreductase
R01710 15 Pyridoxamine:oxygen oxidoreductase (deaminating)
R01712 15 Pyridoxamine:pyruvate aminotransferase
R01713 15 Pyridoxamine:oxaloacetate aminotransferase
R01730 15 Prephenate:NADP+ oxidoreductase(decarboxylating)
R01740 15 D-Gluconate:NADP+ 5-oxidoreductase
R01747 15 (R)-Glycerate:NADP+ oxidoreductase
R01750 15 D-Glycerate:NADP+ oxidoreductase (carboxylating)
R01759 15 L-Arabitol:NADP+ 1-oxidoreductase
R01775 15 L-Homoserine:NADP+ oxidoreductase
R01846 15 CTP:Sedoheptulose 7-phosphate 1-phosphotransferase
R01866 15 (S)-dihydroorotate:NADP+ oxidoreductase
R01904 15 Xylitol:NADP+ 4-oxidoreductase (L-xylulose-forming)
R01938 15
R01941 15 3,4-Dihydroxyphenylacetaldehyde:NADP+
oxidoreductase(CoA-cinnamoylating)
R01944 15 Caffeoyl-CoA:putrescine N-(3,4-dihydroxycinnamoyl)transferase
R01945 15 Caffeoyl-CoA:quinate O-(hydroxycinnamoyl)transferase
R01946 15 Caffeoyl-CoA:isocitrate 3-O-(3,4-dihydroxycinnamoyl)transferase
R01965 15 dATP:D-hexose 6-phosphotransferase
R01976 15 (S)-3-Hydroxybutanoyl-CoA:NADP+ oxidoreductase
R01986 15 4-Aminobutyraldehyde:NAD+ oxidoreductase
R02003 15 Geranyl-diphosphate:isopentenyl-diphosphate
geranyltrans-transferase
R02004 15
R02006 15 Geranyl-diphosphate pyrophosphate-lyase
(cyclizing,sabinene-hydrate-forming)
R02007 15 (+)-Bornyl-diphosphate lyase (decyclizing)
R02009 15 geranyldiphosphate diphosphate lyase (myrcene forming)
R02010 15
R02011 15
R02012 15 geranyldiphosphate diphosphate lyase (pinene forming)
R02013 15 geranyldiphosphate diphosphate lyase (limonene forming)
R02034 15 6-Phospho-D-gluconate:NADP+ 2-oxidoreductase
R02038 15 CTP:ethanolamine-phosphate cytidylyltransferase
R02082 15 (R)-Mevalonate:NADP+ oxidoreductase (CoA acylating)
R02197 15 L-Isoleucine:oxygen oxidoreductase (deaminating)
R02198 15 L-Isoleucine:2-oxoglutarate aminotransferase
R02201 15 L-Pipecolate:NAD+ 2-oxidoreductase
R02203 15 L-Pipecolate:NADP+ 2-oxidoreductase
R02247 15 (R)-Mevalonate:NADP+ oxidoreductase
R02259 15 Propane-1,2-diol:NADP+ oxidoreductase
R02273 15 5-Aminopentanamide amidohydrolase
R02276 15 5-Acetamidopentanoate amidohydrolase
R02315 15 N6-(L-1,3-Dicarboxypropyl)-L-lysine:NADP+ oxidoreductase
R02325 15 dCTP aminohydrolase
R02326 15 ATP:nucleoside-diphosphate phosphatransferase
R02327 15 dCTP:uridine 5'-phosphotransferase
R02330 15 dUTP nucleotidohydrolase
R02331 15 ATP:nucleoside-diphosphate phosphatransferase
R02332 15 dUTP:uridine 5'-phosphotransferase
R02371 15 dCTP:cytidine 5'-phosphotransferase
R02372 15 dUTP:cytidine 5'-phosphotransferase
R02413 15 Shikimate:NADP+ 5-oxidoreductase
R02416 15 4-Coumaroyl-CoA:shikimate O-(hydroxycinnamoyl)transferase
R02456 15 D-Mannonate:NADP+ 6-oxidoreductase
R02505 15 Malonyl-CoA:cinnamoyl-CoA malonyltransferase (cyclizing)
R02506 15 cinnamaldehyde:NADP+ oxidoreductase (CoA-cinnamoylating)
R02516 15 4-hydroxyphenylacetate,NADPH:oxygen oxidoreductase
(1-hydroxylating)
R02517 15 3-hydroxyphenylacetate,NADPH:oxygen oxidoreductase
(6-hydroxylating)
R02537 15 Aldehyde:NADP+ oxidoreductase
R02552 15 N(alpha)-Benzyloxycarbonyl-L-leucine urethanehydrolase
R02562 15 4-aminobenzoate,NADPH:oxygen oxidoreductase
(1-hydroxylating,decarboxylating)
R02636 15 UDP-D-galacturonate carboxy-lyase
R02639 15 3-Dehydro-L-gulonate:NADP+ 2-oxidoreductase
R02680 15 indole-3-ethanol:NADP+ oxidoreductase
R02697 15 4-Hydroxyphenylacetaldehyde:NADP+ oxidoreductase
R02852 15 D-2,6-Diaminohexanoic acid 5,6-aminomutase
R02856 15 (R)-Acetoin:NAD+ oxidoreductase
R02868 15 dATP:D-hexose 6-phosphotransferase
R02921 15 CTP:D-ribitol-5-phosphate cytidylyltransferase
R02936 15 (S)-Ureidoglycolate:NADP+ oxidoreductase
R02989 15 3-oxoadipate:NADP+ oxidoreductase
R03012 15 L-Histidinol:NAD+ oxidoreductase
R03013 15 L-Histidinol-phosphate phosphohydrolase
R03103 15 L-2-Aminoadipate-6-semialdehyde:NADP+ 6-oxidoreductase
R03168 15 Acetyl-CoA:N6-hydroxy-L-lysine 6-acetyltransferase
R03220 15 Coproporphyrinogen:oxygen oxidoreductase(decarboxylating)
R03237 15 CTP:D-Tagatose 6-phosphate 1-phosphotransferase
R03275 15 (3S)-3,6-Diaminohexanoate 5,6-aminomutase
R03292 15 4-Hydroxy-L-proline:NADP+ oxidoreductase
R03293 15 trans-4-Hydroxy-L-proline:NADP+ 5-oxidoreductase
R03302 15 3,4-Dihydroxyphenylacetaldehyde:NADP+ oxidoreductase
R03317 15 UDP-N-acetyl-D-mannosamine:NAD+ 1-oxidoreductase
R03338 15 4-Hydroxyphenyllactate:NADP+ oxidoreductase
R03339 15 (R)-3-(4-hydroxyphenyl)lactate:NADP+ 2-oxidoreductase
R03351 15 CTP:3-deoxy-D-manno-octulosonate cytidylyltransferase
R03374 15 Caffeoyl-CoA:3-(3,4-dihydroxyphenyl)lactate
2'-O-caffeoyltransferase
R03386 15 3-hydroxy-2-methylpyridine-5-carboxylate,NADPH:oxygen
oxidoreductase(decyclizing)
R03396 15 GDP-6-deoxy-D-talose:NAD+ 4-oxidoreductase
R03397 15 GDP-6-deoxy-D-mannose:NAD+ 4-oxidoreductase
R03409 15 Guanosine 3'-diphosphate 5'-triphosphate 5'-phosphohydrolase
R03440 15 kynurenate:oxygen oxidoreductase (hydroxylating)
R03459 15
2,5-Diamino-6-hydroxy-4-(5-phosphoribosylamino)-pyrimidine2-aminohydrolase
R03472 15
R03545 15
R03583 15 Indan-1-ol:NADP+ 1-oxidoreductase
R03594 15 UDPglucose:scopoletin O-beta-D-glucosyltransferase
R03879 15
R03919 15 Donor:hydrogen-peroxide oxidoreductase
R03929 15 2',3'-Cyclic CMP 3'-nucleotidohydrolase
R03935 15 beta-Alanyl-L-arginine hydrolase
R03998 15 anthranilyl-CoA,NADH:oxygen oxidoreductase (de-aromatizing)
R04007 15 Donor:hydrogen-peroxide oxidoreductase
R04029 15 N6-Acetyl-L-lysine:2-oxoglutarate aminotransferase
R04035 15 Phosphoribosyl-ATP pyrophosphohydrolase
R04174 15 6-Acetamido-2-oxohexanoate amidohydrolase
R04175 15
R04186 15 (S)-3-(Imidazol-5-yl)lactate:NADP+ oxidoreductase
R04199 15 2,3,4,5-Tetrahydrodipicolinate:NADP+ oxidoreductase
R04201 15 D-threo-2,4-diaminopentanoate:NADP+
oxidoreductase(phosphorylating)
R04209 15 1-(5-Phospho-D-ribosyl)-5-amino-4-imidazolecarboxylate
carboxy-lyase
R04247 15 CTP:ethanolamine-phosphate cytidylyltransferase
R04279 15 2-Hydroxy-2-hydropyrone-4,6-dicarboxylate:NADP+ 6-oxidoreductase
R04286 15
2-Amino-4-hydroxy-6-(erythro-1,2,3-trihydroxypropyl)dihydropteridine
triphosphate lyase
R04409 15
1-O-trans-Cinnamoyl-beta-D-glucopyranose:alcoholO-cinnamoyltransferase
R04410 15
1-O-trans-Cinnamoyl-beta-D-glucopyranose:alcoholO-cinnamoyltransferase
R04419 15 5-Carboxymethyl-2-hydroxymuconic-semialdehyde:NADP+ oxidoreductase
R04445 15 L-1-Pyrroline-3-hydroxy-5-carboxylate:NADP+ oxidoreductase
R04591 15 1-(5-Phosphoribosyl)-5-amino-4-carboxyimidazole:L-aspartate
ligase(ADP-forming)
R04599 15 3,4-Dihydroxy-L-phenylalanine:oxygen
4,5-oxidoreductase(recyclizing)
R04601 15 3,4-Dihydroxy-L-phenylalanine:oxygen
2,3-oxidoreductase(recyclizing)
R04620 15
2-Amino-4-hydroxy-6-(erythro-1,2,3-trihydroxypropyl)dihydropteridine
triphosphate phosphohydrolase (alkaline optimum)
R04638 15
R04639 15
2-Amino-4-hydroxy-6-(erythro-1,2,3-trihydroxypropyl)dihydropteridine
triphosphate 7,8-8,9-dihydrolase
R04686 15
R04736 15 L-2-Amino-hexano-6-lactam racemase
R04747 15 Hexanoyl-CoA:acetyl-CoA C-acyltransferase
R04776 15 Phenylacetyl-CoA:L-glutamine alpha-N-phenylacetyltransferase
R04777 15
R04883 15 3,4-Dihydroxymandelaldehyde:NADP+ oxidoreductase
R04917 15
R05046 15 Formamidopyrimidine nucleoside triphosphate 7,8-8,9-dihydrolase
R05047 15
R05061 15
1-O-trans-Cinnamoyl-beta-D-glucopyranose:alcoholO-cinnamoyltransferase
R05087 15
R05141 15 1,4-beta-D-Glucan glucohydrolase
R05176 15 ADP-D-glycero-D-manno-heptose 6-epimerase
R05264 15 biphenyl,NADH:oxygen oxidoreductase (2,3-hydroxylating)
R05290 15
R05291 15
R05293 15
cis-1,2-Dihydroxy-4-methylcyclohexa-3,5-diene-1-carboxylate:NADP+oxidoreductase
(decarboxylating)
R05300 15 4-Methylmuconolactone lyase (decyclizing)
R05311 15 pimeloyl-CoA:NAD+ oxidoreductase
R05331 15 Isovaleryl-CoA:malonyl-CoA acyltransferase
R05422 15
R05423 15
R05425 15
R05432 15
R05433 15
R05437 15
R05438 15
R05466 15 Deoxyamidinoproclavaminate,2-oxoglutarate:oxygen
oxidoreductase(3-hydroxylating)
R05494 15
R05495 15
R05542 15
R05581 15
R05622 15
R05633 15 CTP: 2-C-Methyl-D-erythritol 4-phosphate cytidylyltransferase
R05642 15
R05669 15
R05680 15 sn-Glycerol-1-phosphate:NADP 2-oxidoreductase
R05684 15 L-Idonate:NADP oxidoreductase
R05692 15 GDP-L-fucose:NADP+ 4-oxidoreductase (3,5-epimerizing)
R05701 15 Coniferyl aldehyde:NADP oxidoreductase
R05725 15 nitric oxide, NADPH2:oxygen oxidoreductase
R05765 15 geranyldiphosphate diphosphate lyase (pinene forming)
R05766 15 geranyldiphosphate diphosphate lyase (pinene forming)
R05790 15 alpha-D-mannosyl-3-phosphoglycerate phosphohydrolase
R05791 15 2-(beta-D-glucosyl)-sn-glycerol-3-phosphate phosphohydrolase
R05838 15 pyridoxine 5'-phosphate synthase
R05839 15 pyridoxamine:2-oxoglutarate aminotransferase
R06120 15 geranyldiphosphate diphosphate lyase [(+)-(R)-limonene-forming]
R06512 15
R06583 15 4-coumarate:CoA ligase (AMP-forming)
R06740 15 diamine oxidase
R06758 15
R06762 15
R06844 15
R06846 15 L-quinate:NADP+ 3-oxidoreductase
R06918 15
R07059 15
R07060 15
R07139 15 lactaldehyde:NADP+ oxidoreductase
R07143 15 D-arabinitol:NADP+ oxidoreductase
R07144 15 D-arabinitol:NADP+ oxidoreductase
R07147 15 D-glucose:NADP+ 1-oxidoreductase
R07165 15 L-aspartate:NADP+ oxidoreductase (deaminating)
R07172 15 NADPH:oxygen oxidoreductase
R07181 15 hydrogen:NADP+ oxidoreductase
R07254 15 malonyl-CoA:4-coumaroyl-CoA malonyltransferase (cyclizing,
reducing)
R07404 15 5-amino-1-(5-phospho-D-ribosyl)imidazole:carbon-dioxide
ligase(ADP-forming)
R07406 15
R07407 15 L-aspartate:NADP+ oxidoreductase (deaminating)
R07418 15
R07426 15
R00105 16 ATP:NADH 2'-phosphotransferase
R00277 16 Pyridoxamine-5'-phosphate:oxygen oxidoreductase (deaminating)
R00702 16 Farnesyl-diphosphate:farnesyl-diphosphate farnesyltransferase
R01120 16
R01147 16 Pyridoxamine-5'-phosphate:2-oxoglutarate aminotransferase
R01471 16 UTP:alpha-D-xylose-1-phosphate uridylyltransferase
R01473 16 UDP-L-arabinose 4-epimerase
R01474 16
R01537 16
R01580 16 Pyridoxamine-5'-phosphate:2-oxoglutarate aminotransferase
R02061 16
trans,trans-Farnesyl-diphosphate:isopentenyl-diphosphatefarnesyltranstransferase
R02196 16 L-Isoleucine:NAD+ oxidoreductase(deaminating)
R02199 16 L-Isoleucine:2-oxoglutarate aminotransferase
R02200 16 Valine:(S)-3-methyl-2-oxopentanoate aminotransferase
R02303 16 ATP:farnesyl-diphosphate phosphotransferase
R02305 16 2-trans,6-trans-farnesyldiphosphate diphosphate-lyase
(cyclizing,pentalenene-forming)
R02306 16 trans,trans-Farnesyl-diphosphate sesquiterpenoid-lyase
R02307 16 trans,trans-Farnesyl-diphosphate farnesyltransferase (bicyclizing)
R02310 16 trans,trans-Farnesyl-diphosphate sesquiterpenoid-lyase
R02311 16 2-trans,6-trans-Farnesyl-diphosphate diphosphate-lyase
(cyclizing,(+)-delta-cadinene-forming)
R02426 16 CDPglucose 4,6-hydro-lyase
R02442 16 Naringenin,NADPH:oxygen oxidoreductase (3'-hydroxylating)
R02445 16 flavanone,2-oxoglutarate:oxygen oxidoreductase (dehydrating)
R02446 16 flavanone lyase (decyclizing)
R02468 16 (-)-Limonene,NADPH:oxygen oxidoreductase (6-hydroxylating)
R02469 16 (-)-limonene,NADPH:oxygen oxidoreductase (3-hydroxylating)
R02470 16 (-)-Limonene,NADPH:oxygen oxidoreductase (7-hydroxylating)
R02493 16 ATP:pyridoxal 5'-phosphotransferase
R02494 16 pyridoxamine-5'-phosphate phosphohydrolase
R02992 16 4-Pyridoxolactone lactonohydrolase
R02993 16
R02997 16 Chlorogenate hydroloase
R03054 16 cinnamyl-alcohol:NADP+ oxidoreductase
R03077 16 UTP:aldose-1-phosphate nucleotidyltransferase
R03079 16
R03191 16 UDP-N-acetylmuramate:NADP+ oxidoreductase
R03192 16 UDP-N-acetylmuramate:NADP+ oxidoreductase
R03209 16 6-Carboxyhyxanoate:CoA ligase (AMP-forming)
R03210 16 6-Carboxyhexanoyl-CoA:L-alanine
C-carboxyhexanoyltransferase(decarboxylating)
R03222 16 Protoporphyrinogen-IX:oxygen oxidoreductase
R03243 16 5-Amino-2-oxopentanoate:2-oxoglutarate aminotransferase
R03349 16 L-erythro-3,5-diaminohexanoate:NAD+ oxidoreductase (deaminating)
R03398 16 GDP-6-deoxy-D-talose:NADP+ 4-oxidoreductase
R03399 16 GDP-6-deoxy-D-mannose:NADP+ 4-oxidoreductase
R03458 16 5-amino-6-(5-phosphoribitylamino)uracil:NADP+ 1'-oxidoreductase
R03471 16 ATP:4-amino-5-hydroxymethyl-2-methylpyrimidine
5-phosphotransferase
R03504 16
2-Amino-4-hydroxy-6-(D-erythro-1,2,3-trihydroxypropyl)-7,8-dihydropteridine
glycolaldehyde-lyase
R03574 16
UDPglucose:5,7,3',4'-tetrahydroxyflavone7-O-beta-D-glucosyltransferase
R03590 16 flavanone,2-oxoglutarate:oxygen oxidoreductase (dehydrating)
R03604 16 Syringin beta-D-glucosidase
R03605 16 UDPglucose:coniferyl-alcohol 4'-beta-D-glucosyltransferase
R03640 16 Eriodictyol,2-oxoglutarate:oxygen oxidoreductase (3-hydroxylating)
R03918 16 Sinapyl alcohol:NADP+ oxidoreductase
R03960 16 (3R)-beta-Leucine:NAD+ oxidoreductase(deaminating)
R03999 16 anthranilyl-CoA,NADH:oxygen oxidoreductase (de-aromatizing)
R04004 16 4-Coumaryl alcohol:NADP+ oxidoreductase
R04005 16 UDPglucose:coniferyl-alcohol 4'-beta-D-glucosyltransferase
R04006 16 4-Hydroxycinnamyl alcohol 4-D-glucoside beta-D-glucosidase
R04037 16 1-(5-phospho-D-ribosyl)-AMP 1,6-hydrolase
R04142 16
R04285 16 6-Lactoyl-5,6,7,8-tetrahydropterin:NADP+ 2'-oxidoreductase
R04289 16
R04357 16 citrate:N6-acetyl-N6-hydroxy-L-lysine ligase (ADP-forming)
R04510 16 4-Carboxymethyl-4-methylbut-2-en-1,4-olide methylmutase
R04531 16
UDPgalactose:beta-D-galactosyl-1,4-N-acetyl-D-glucosamine3-alpha-D-galactosyltransferase
R04532 16
CMP-N-acetylneuraminate:beta-D-galactosyl-1,4-N-acetyl-beta-D--glucosamine
alpha-2,6-N-acetylneuraminyltransferase
R04621 16
R04687 16 2,5-Diaminohexanoate:NAD+ oxidoreductase (deaminating)
R04688 16 2,5-Diaminohexanoate:NADP+ oxidoreductase (deaminating)
R04745 16 (S)-Hydroxyoctanoyl-CoA:NAD+ oxidoreductase
R04901 16 (2S)-flavan-4-ol:NADP+ 4-oxidoreductase
R04902 16 flavanone,NADPH:oxygen oxidoreductase
R04998 16 beta-D-Glucosyl-2-coumarinate glucohydrolase
R05048 16 GTP 7,8-8,9-dihydrolase
R05289 16 p-Methylbenzaldehyde:NADP+ oxidoreductase
R05349 16
R05350 16
R05352 16
R05357 16 Amidinoproclavaminate amidinohydrolase
R05412 16
R05426 16
R05546 16
R05555 16 Farnesyl diphosphate:Isopentenyl diphosphate farnesyl transferase
R05592 16
R05602 16
R05634 16 ATP: 4-(Cytidine
5'-diphospho)-2-C-methyl-D-erythritol2-phosphotransferase
R05650 16
R06119 16 (R)-limonene,NADPH: oxygen oxidoreductase (6-hydroxylating)
R06223 16
R06398 16 (+)-limonene,NADH:oxygen oxidoreductase
R06523 16 trans,trans-farnesyl-diphosphate diphosphate-lyase
(cyclizing,vetispiradiene-forming)
R06537 16 flavonoid,NADPH:oxygen oxidoreductase (3'-hydroxylating)
R06556 16 flavanone lyase (decyclizing)
R06559 16 flavanone,NADPH:oxygen oxidoreductase
R06571 16 cinnamyl-alcohol:NADP+ oxidoreductase
R06741 16
R06759 16
R06792 16 apigenin,NADPH:oxygen oxidoreductase (isoflavanone-forming)
R06822 16
R06825 16
R06843 16
R06894 16
R07224 16 2',4,4',6'-tetrahydroxychalcone:oxygen oxidoreductase
R07405 16 5-carboxyamino-1-(5-phospho-D-ribosyl)imidazole carboxymutase
R00129 17
(6S)-beta-6-Hydroxy-1,4,5,6-tetrahydronicotinamide-adenine-dinucleotide
hydro-lyase (ATP-hydrolysing)
R01813 17 Tetrahydrobiopterin:NADP+ oxidoreductase
R02063 17
R02064 17 Geranylgeranyl-diphosphate pyrophosphate-lyase (cyclizing)
R02065 17
Geranylgeranyl-diphosphate:geranylgeranyl-diphosphategeranylgeranyltransferase
R02068 17 ent-Copalyl-diphosphate lyase
R02160 17 dihydroflavonol,2-oxoglutarate:oxygen oxidoreductase
R02220 17 2-Aminomuconate aminohydrolase
R02443 17 flavanone,NADPH:oxygen oxidoreductase
R02444 17 Naringenin,2-oxoglutarate:oxygen oxidoreductase (3-hydroxylating)
R02872 17 Presqualene diphosphate:farnesyl-diphosphate farnesyltransferase
R02874 17 Squalene,hydrogen-donor:oxygen oxidoreductase (2,3-epoxidizing)
R02875 17
R02876 17
R02897 17 UDPglucose:flavanone 7-O-beta-D-glucosyltransferase
R03066 17
2-Amino-4-hydroxy-6-hydroxymethyl-7,8-dihydropteridine:4-aminobenzoate2-amino-4-hydroxydihydropteridine-6-methenyltransferase
R03114 17 (-)-trans-Carveol:NADP+ oxidoreductase
R03124 17 Dihydrokaempferol,NADPH:oxygen oxidoreductase (3'-hydroxylating)
R03193 17 UDP-N-acetylmuramate:L-alanine ligase (ADP-forming)
R03261 17 (-)-trans-isopiperitenol:NAD+ oxidoreductase
R03391 17 CDP-4-dehydro-3,6-dideoxy-D-glucose:NAD+ 3-oxydoreductase
R03392 17 CDP-4-dehydro-3,6-dideoxy-D-glucose:NADP+ 3-oxydoreductase
R03457 17 D-erythro-1-(Imidazol-4-yl)glycerol 3-phosphate hydro-lyase
R03503 17
ATP:2-amino-4-hydroxy-6-hydroxymethyl-7,8-dihydropteridine6'-pyrophosphotransferase
R03565 17 UDPglucose:vitexin 2''-O-beta-D-glucosyltransferase
R03588 17
UDPglucose:5,7,3',4'-tetrahydroxyflavone7-O-beta-D-glucosyltransferase
R03589 17 UDPglucuronate:luteolin 7-O-glucuronosyltransferase
R03636 17 Leucocyanidin:NADP+ 4-oxidoreductase
R03637 17 taxifolin,NADH:oxygen oxidoreductase (8-hydroxylating)
R03638 17 taxifolin,NADPH:oxygen oxidoreductase (8-hydroxylating)
R03639 17 flavanone,NADPH:oxygen oxidoreductase
R03686 17 UDPglucose:isovitexin 2''-O-beta-D-glucosyltransferase
R03741 17
R03894 17 (3S)-3-Methyl-2-oxopentanoate carboxy-lyase
R03945 17 Perillyl-alcohol:NAD+ oxidoreductase
R04151 17 (+)-cis-3,4-dihydrophenanthrene-3,4-diol:NAD+ 3,4-oxidoreductase
R04215 17 CTP:N-acylneuraminate cytidylyltransferase
R04509 17 ATP:4-amino-2-methyl-5-phosphomethylpyrimidine phosphotransferase
R04526 17 UDP-apiose:apigenin
7-O-beta-D-glucoside2''-O-beta-D-apiofuranosyltransferase
R04640 17
N-(5'-Phospho-D-ribosylformimino)-5-amino-1-(5''-phospho-D-ribosyl)-4-imidazolecarboxamide
ketol-isomerase
R04746 17 (S)-Hydroxyoctanoyl-CoA hydro-lyase
R04999 17
R05039 17 Pentahydroxyflavanone,2-oxoglutarate:oxygen
oxidoreductase(3-hydroxylating)
R05067 17
R05070 17 (R)-2,3-Dihydroxy-3-methylpentanoate hydro-lyase
R05128 17
R05129 17
R05282 17 4-Methylbenzyl alcohol:NAD+ oxidoreductase
R05427 17
R05435 17
R05436 17
R05453 17 Acetophenone: carbon-dioxide ligase
R05468 17
R05544 17
R05582 17
R05637 17 2-Phospho-4-(cytidine
5'-diphospho)-2-C-methyl-D-erythritolCMP-lyase (cyclizing)
R05723 17 leucocyanidin,2-oxoglutarate:oxygen oxidoreductase
R05784 17 limonene-1,2-epoxide hydrolase
R06117 17 (+)-trans-carveol: NAD+ oxidoreductase
R06298 17 (+)-Copalyl-diphosphate lyase (decyclizing)
R06305 17 Geranylgeranyl-diphosphate diphosphate-lyase (cyclizing,
taxadieneforming)
R06312 17
R06321 17
R06447 17
di-trans,poly-cis-Decaprenyl-diphosphate:isopentenyl-diphosphateundecaprenylcistransferase
R06551 17 flavanone,2-oxoglutarate:oxygen oxidoreductase (dehydrating)
R06552 17
R06553 17
R06554 17
R06610 17 (2S)-flavan-4-ol:NADP+ 4-oxidoreductase
R06793 17 2,7,4'-trihydroxyisoflavanone hydro-lyase
R06821 17 malonyl-CoA:isoflavone-7-O-beta-D-glucoside
6''-O-malonyltransferase
R06826 17 UDP-L-rhamnose:apigenin
7-O-beta-D-glucoside2''-O-beta-L-rhamnosyltransferase
R06842 17
R07198 17 liquiritigenin,NADPH:oxygen oxidoreductase (licodione-forming)
R07225 17 2',3,4,4',6'-pentahydroxychalcone:oxygen oxidoreductase
R07280 17
R07322 17 squalene mutase (cyclizing)
R07323 17 squalene mutase (cyclizing)
R01793 18 NADH:6,7-dihydropteridine oxidoreductase
R01794 18 NADPH:6,7-dihydropteridine oxidoreductase
R01795 18 L-Phenylalanine,tetrahydrobiopterin:oxygen
oxidoreductase(4-hydroxylating)
R01812 18 5,6,7,8-Tetrahydrobiopterin:NADP+ oxidoreductase
R01814 18 L-Tryptophan,tetrahydrobiopterin:oxygen
oxidoreductase(5-hydroxylating)
R01815 18 L-Tyrosine,tetrahydrobiopterin:oxygen
oxidoreductase(3-hydroxylating)
R01816 18 Anthranilate,tetrahydrobiopterin:oxygen
oxidoreductase(3-hydroxylating)
R02156 18 quercetin:oxygen 2,3-oxidoreductase (decyclizing)
R02158 18 UDPglucose:flavonol 3-O-D-glucosyltransferase
R02221 18 Sinapate:CoA ligase (AMP-forming)
R02237 18 Tetrahydrofolate:L-glutamate gamma-ligase (ADP-forming)
R02436 18 Quercitrin 3-L-rhamnohydrolase
R02783 18 UDP-N-acetylmuramoyl-L-alanine:D-glutamate ligase(ADP-forming)
R02932 18 UDPglucose:isoflavone 7-O-beta-D-glucosyltransferase
R03067 18
2-Amino-4-hydroxy-6-hydroxymethyl-7,8-dihydropteridine-diphosphate:4-aminobenzoate2-amino-4-hydroxydihydropteridine-6-methenyltransferase
R03123 18 cis-3,4-leucopelargonidin:NADP+ 4-oxidoreductase
R03125 18 flavanone,NADPH:oxygen oxidoreductase
R03126 18 dihydroflavonol,2-oxoglutarate:oxygen oxidoreductase
R03199 18 (S)-2,3-Epoxysqualene mutase (cyclizing, lanosterol-forming)
R03200 18 (S)-2,3-Epoxysqualene mutase (cyclizing, cycloartenol-forming)
R03201 18
R03776 18 trans-Oct-2-enoyl-CoA reductase
R03794 18
(S)-2-Hydroxy-2-phenylacetate,tetrahydrobiopterin:oxygenoxidoreductase
(4-hydroxylating)
R03861 18 Sinapoyl-CoA:glucarolactone O-(hydroxycinnamoyl)transferase
R04218 18 prephytoene
diphosphate:geranylgeranyl-diphosphategeranylgeranyltransferase
R04265 18
R04457 18
6,7-Dimethyl-8-(1-D-ribityl)lumazine:6,7-dimethyl-8-(1-D-ribityl)lumazine
2,3-butanediyltransferase
R04554 18
R04558 18
R04618 18 Malonyl-CoA:isoflavone-7-O-beta-D-glucoside
6''-O-malonyltransferase
R04655 18
R05036 18 leucocyanidin,2-oxoglutarate:oxygen oxidoreductase
R05038 18 Leucodelphinidin:NADP+ 4-oxidoreductase
R05068 18 (R)-2,3-Dihydroxy-3-methylpentanoate:NADP+
oxidoreductase(isomerizing)
R05092 18 ent-Copalyl-diphosphate diphosphate-lyase
R05130 18
R05288 18
R05452 18 Benzoyl acetate: CoA ligase
R05469 18
R05543 18
R05600 18
R06299 18 Copalyl-diphosphate diphosphate-lyase (cyclizing)
R06300 18 Copalyl-diphosphate diphosphate-lyase (cyclizing)
R06301 18 Copalyl-diphosphate diphosphate-lyase (cyclizing)
R06302 18 Copalyl-diphosphate diphosphate-lyase (cyclizing)
R06303 18 Copalyl-diphosphate diphosphate-lyase (cyclizing)
R06304 18 Copalyl-diphosphate diphosphate-lyase (cyclizing)
R06314 18
R06315 18
R06366 18 Aldehyde:NAD+ oxidoreductase
R06372 18 Carvone reductase
R06374 18
R06375 18
R06399 18 limonene-1,2-diol:(acceptor) 2-oxidoreductase
R06466 18
R06469 18
R06471 18
R06532 18 (2R,3S)-catechin:NADP+ 4-oxidoreductase
R06538 18 flavonoid,NADPH:oxygen oxidoreductase (3'-hydroxylating)
R06539 18 dihydroflavonol,2-oxoglutarate:oxygen oxidoreductase
R06540 18 leucocyanidin,2-oxoglutarate:oxygen oxidoreductase
R06606 18 formononetin,NADPH:oxygen oxidoreductase (2'-hydroxylating)
R06607 18 formononetin,NADPH:oxygen oxidoreductase (2'-hydroxylating)
R06810 18 UDP-glucose:flavonol 7-O-beta-D-glucosyltransferase
R06820 18
UDP-L-rhamnose:flavanone-7-O-glucoside2''-O-beta-L-rhamnosyltransferase
R06827 18
UDP-glucuronate:luteolin-7-O-beta-D-glucuronide2''-O-glucuronosyltransferase
R06829 18
UDP-L-rhamnose:flavanone-7-O-glucoside2''-O-beta-L-rhamnosyltransferase
R06858 18
R07211 18
L-phenylalanine,tetrahydrobiopterin:oxygenoxidoreductase(4-hydroxylating)
R07212 18
L-tyrosine,tetrahydrobiopterin:oxygenoxidoreductase(3-hydroxylating)
R07213 18
L-tryptophan,tetrahydrobiopterin:oxygenoxidoreductase(5-hydroxylating)
R07269 18
di-trans,poly-cis-decaprenyl-diphosphate:isopentenyl-diphosphateundecaprenylcistransferase
R07270 18 prephytoene
diphosphate:geranylgeranyl-diphosphategeranylgeranyltransferase
R07317 18 2,7,4'-trihydroxyisoflavanone hydro-lyase
R07366 18 leucocyanidin,2-oxoglutarate:oxygen oxidoreductase
R00066 19
6,7-Dimethyl-8-(1-D-ribityl)lumazine:6,7-dimethyl-8-(1-D-ribityl)lumazine
2,3-butanediyltransferase
R00936 19 5,6,7,8-Tetrahydrofolate:NAD+ oxidoreductase
R00939 19 5,6,7,8-Tetrahydrofolate:NADP+ oxidoreductase
R02235 19 Dihydrofolate:NAD+ oxidoreductase
R02236 19 Dihydrofolate:NADP+ oxidoreductase
R02238 19 Formate:dihydrofolate ligase (ADP-forming)
R02380 19 UDPglucose:sinapate D-glucosyltransferase
R02700 19 5-Hydroxy-L-tryptophan:2-oxoglutarate aminotransferase
R02701 19 5-Hydroxy-L-tryptophan decarboxy-lyase
R02702 19 5-hydroxy-L-tryptophan:oxygen 2,3-dioxygenase (indole-decyclizing)
R02785 19 UDP-N-acetylmuramoyl-L-alanyl-D-glutamate:L-lysine
ligase(ADP-forming)
R02786 19 UDP-N-acetylmuramoyl-L-alanyl-D-glutamate:L-lysine
ligase(ADP-forming)
R02788 19
UDP-N-acetylmuramoyl-L-alanyl-D-glutamate:meso-2,6-diaminoheptanedioate
ligase (ADP-forming)
R03689 19
R03690 19
R03765 19
R03778 19 Octanoyl-CoA:acetyl-CoA C-acyltransferase
R03962 19 2'-hydroxydihydrodaidzein:NADP+ 2-oxidoreductase
R04266 19 CDP-3,6-dideoxy-D-glucose 2-epimerase
R04276 19 leucocyanidin,2-oxoglutarate:oxygen oxidoreductase
R04786 19
R04900 19 UDP-L-rhamnose:flavonol-3-O-D-glucoside L-rhamnosyltransferase
R05037 19 leucocyanidin,2-oxoglutarate:oxygen oxidoreductase
R05069 19 (S)-2-Aceto-2-hydroxybutanoate:NADP+ oxidoreductase (isomerizing)
R05640 19 Lanosterol,NADPH:oxygen oxidoreductase (14-methyl cleaving)
R06291 19 ent-kaur-16-ene,NADPH:oxygen oxidoreductase (hydroxylating)
R06367 19 perillic acid:CoA ligase (ADP-forming)
R06368 19 perillic acid:CoA ligase (AMP-forming)
R06377 19
R06379 19
R06381 19
R06400 19 (1S,4R)-1-hydroxy-2-oxolimonene, NADPH:oxygen oxidoreductase
R06501 19
R06533 19 (2R,3S)-catechin:NADP+ 4-oxidoreductase
R06535 19 UDP-glucose:flavonol 3-O-D-glucosyltransferase
R06542 19 flavan-3-ol:NADP+ oxidoreductase
R06557 19 flavanone,NADPH:oxygen oxidoreductase
R06611 19 UDPglucose:flavonol 3-O-D-glucosyltransferase
R06615 19 (2R,3S)-catechin:NADP+ 4-oxidoreductase
R06797 19 malonyl-CoA:flavonol-3-O-beta-D-glucoside 6''-O-malonyltransferase
R06808 19 UDP-galactose:kaempferol 3-O-beta-D-galactosyltransferase
R06812 19 UDP-glucose:flavonol-3-O-glucoside
2''-O-beta-D-glucosyltransferase
R06814 19 UDP-D-xylose:flavonol-3-O-glycoside
2''-O-beta-D-xylosyltransferase
R06828 19
UDP-glucuronate:luteolin-7-O-beta-D-diglucuronide4'-O-glucuronosyltransferase
R00548 20 Riboflavin-5-phosphate phosphohydrolase (acid optimum)
R00549 20 ATP:riboflavin 5'-phosphotransferase
R00550 20 D-Glucose-1-phosphate:riboflavin 5'-phosphotransferase
R00937 20 5,6,7,8-Tetrahydrofolate:NAD+ oxidoreductase
R00940 20 5,6,7,8-Tetrahydrofolate:NADP+ oxidoreductase
R00941 20 10-formyltetrahydrofolate:NADP+ oxidoreductase
R00942 20 Tetrahydrofolate:L-glutamate gamma-ligase (ADP-forming)
R00943 20 Formate:tetrahydrofolate ligase (ADP-forming)
R00944 20 10-Formyltetrahydrofolate amidohydrolase
R00945 20 5,10-Methylenetetrahydrofolate:glycine hydroxymethyltransferase
R01221 20 glycine synthase
R01226 20
5,10-Methylenetetrahydrofolate:3-methyl-2-oxobutanoatehydroxymethyltransferase
R01732 20 Riboflavin hydrolase
R02287 20 5-Formiminotetrahydrofolate:L-glutamate N-formiminotransferase
R02729 20 5-Formiminotetrahydrofolate:glycine N-formiminotransferase
R02908 20
5-Hydroxytryptamine:oxygenoxidoreductase(deaminating)(flavin-containing)
R02909 20 5-hydroxytryptamine:oxygen 2,3-dioxygenase (indole-decyclizing)
R02911 20 Acetyl-CoA:aralkylamine N-acetyltransferase
R03189 20 5-Formyltetrahydrofolate:L-glutamate N-formiminotransferase
R04325 20
10-Formyltetrahydrofolate:5'-phosphoribosylglycinamideformyltransferase
R04326 20
R04560 20
10-Formyltetrahydrofolate:5'-phosphoribosyl-5-amino-4-imidazolecarboxamide
formyltransferase
R04572 20
UDP-N-acetylmuramoyl-L-alanyl-D-glutamyl-L-lysine:alanyl-D-alanineligase
(ADP-forming)
R04573 20
UDP-N-acetylmuramoyl-L-alanyl-D-glutamyl-L-lysine:alanyl-D-alanineligase
(ADP-forming)
R04617 20
UDP-N-acetylmuramoyl-L-alanyl-D-glutamyl-meso-2,6-diaminoheptanedioate:D-alanyl-D-alanine
ligase(ADP-forming)
R04668 20
R04669 20
R04743 20 (S)-Hydroxydecanoyl-CoA:NAD+ oxidoreductase
R04787 20
R04804 20 delta8,24-Cholestadien-3beta-ol delta7-delta8-isomerase
R04911 20 Aryl-formylamine amidohydrolase
R05639 20 4,4-dimethyl-5a-cholesta-8,24-dien-3b-ol:NADP+ D14-oxidoreductase
R05707 20 reduced-riboflavin:NADP+ oxidoreductase
R05729 20 alkene,NADH:oxygen oxidoreductase
R05730 20 alkene,NADH:oxygen oxidoreductase
R06292 20 ent-Kaur-16-ene,NADPH:oxygen oxidoreductase (hydroxylating)
R06369 20 2-hydroxy-4-isopropenylcyclohexane-1-carboxyl-CoA hydro-lyase
R06383 20
R06385 20
R06394 20
R06534 20 UDP-glucose:flavonol 3-O-D-glucosyltransferase
R06536 20 UDP-glucose:flavonol 3-O-D-glucosyltransferase
R06541 20 flavan-3-ol:NADP+ oxidoreductase
R06543 20 flavan-3-ol:NADP+ oxidoreductase
R06544 20
R06546 20
R06804 20 UDP-glucose:flavonol-3-O-glucoside
2''-O-beta-D-glucosyltransferase
R06811 20 UDP-D-xylose:flavonol-3-O-glycoside
2''-O-beta-D-xylosyltransferase
R06813 20
UDP-glucose:flavonol-3-O-beta-D-glucosyl-(1->2)-beta-D-glucoside2'''-O-beta-D-glucosyltransferase
R06817 20
malonyl-CoA:anthocyanidin-3-O-beta-D-glucoside6''-O-malonyltransferase
R06818 20
R07194 20 alkene,NADH:oxygen oxidoreductase
R00160 21 FAD nucleotidohydrolase
R00161 21 ATP:FMN adenylyltransferase
R01218 21 5,10-methylenetetrahydrofolate:NAD+ oxidoreductase
R01220 21 5,10-methylenetetrahydrofolate:NADP+ oxidoreductase
R01224 21 5-Methyltetrahyfrofolate:(acceptor) oxidoreductase
R01225 21 5,10-Methylenetetrahydrofolate:D-alanine
2-hydroxymethyltransferase
R01653 21
R01654 21 10-Formyltetrahydrofolate:L-glutamate ligase (ADP-forming)
R01655 21 5,10-Methenyltetrahydrofolate 5-hydrolase(decyclizing)
R01669 21
5,10-Methylenetetrahydrofolate:deoxycytidylate5'-hydroxymethyltransferase
R01670 21 5,10-Methylenetetrahydrofolate:dCMP C-methyltransferase
R02101 21 5,10-Methylenetetrahydrofolate:dUMP C-methyltransferase
R02300 21
S-Aminomethyldihydrolipoylprotein:(6S)-tetrahydrofolateaminomethyltransferase
(ammonia-forming)
R02301 21 5-Formyltetrahydrofolate cyclo-ligase (ADP-forming)
R02302 21 5-Formiminotetrahydrofolate ammonia-lyase (cyclizing)
R04329 21
R04611 21
R04671 21 4alpha-Methylcholesta-8-en-3beta-ol delta7-delta8-isomerase
R04744 21 (S)-Hydroxydecanoyl-CoA hydro-lyase
R04798 21
R04903 21 5-Hydroxyindoleacetaldehyde:NAD+ oxidoreductase
R04904 21 5-Hydroxyindoleacetaldehyde:oxygen oxidoreductase
R04909 21 5-Hydroxykynurenamine decarboxy-lyase
R05703 21 lanosterol D24-reductase
R05705 21 FMNH2:NAD+ oxidoreductase
R05706 21 FMNH2:NADP+ oxidoreductase
R06293 21 ent-Kaur-16-ene,NADPH:oxygen oxidoreductase (hydroxylating)
R06390 21
R06545 21
R06547 21
R06550 21
R06633 21
R06801 21
malonyl-CoA:anthocyanidin-3-O-beta-D-glucoside6''-O-malonyltransferase
R06802 21
R06805 21
UDP-glucose:flavonol-3-O-beta-D-glucosyl-(1->2)-beta-D-glucoside2'''-O-beta-D-glucosyltransferase
R06819 21 UDP-glucose:cyanidin 3-O-rutinoside 5-O-beta-D-glucosyltransferase
R07168 21 5-methyltetrahydrofolate:NAD+ oxidoreductase
R00140 22
R00408 22 Succinate:(acceptor) oxidoreductase
R00807 22 Sucrose:(acceptor) 3-oxidoreductase
R00848 22 sn-Glycerol-3-phosphate:(acceptor) 2-oxidoreductase
R00924 22 Propanoyl-CoA:(acceptor) 2,3-oxidoreductase
R01175 22 Butanoyl-CoA:oxygen 2-oxidoreductase
R01222 22 5-Methyltetrahyfrofolate:(acceptor) oxidoreductase
R01257 22 (S)-Malate:(acceptor) oxidoreductase
R01567 22 ATP:thymidine 5'-phosphotransferase
R01568 22 ADP:thymidine 5'-phosphotransferase
R01569 22 Thymidylate 5'-phosphohydrolase
R01571 22 ATP:thymidine 5'-phosphotransferase
R01680 22 Lactose:(acceptor) 3-oxidoreductase
R01741 22 D-Gluconate:(acceptor) 2-oxidoreductase
R02092 22 dTDP diphosphohydrolase
R02094 22 ATP:dTMP phosphotransferase
R02205 22 L-Pipecolate:(acceptor) 1,6-oxidoreductase
R02487 22 Glutaryl-CoA:(acceptor) 2,3-oxidoreductase (decarboxylating)
R02661 22 2-Methylpropanoyl-CoA:(acceptor) 2,3-oxidoreductase
R02925 22 D-Sorbitol:(acceptor) 1-oxidoreductase
R03172 22 2-Methylbutanoyl-CoA:(acceptor) 2,3-oxidoreductase
R03294 22 trans-4-Hydroxy-L-proline:NAD+ oxidoreductase
R03310 22 5alpha-cholest-7-en-3beta-ol, NADH:oxygen 5-oxidoreductase
R03353 22 5alpha-Cholest-7-en-3beta-ol delta7-delta8-isomerase
R03534 22 2-Hydroxyglutarate:(acceptor) 2-oxidoreductase
R03777 22 Octanoyl-CoA:oxygen 2-oxidoreductase
R04095 22 3-Methylbutanoyl-CoA:(acceptor) 2,3-oxidoreductase
R04235 22 ATP:5-methyldeoxycytidine-5'-phosphate phosphotransferase
R04328 22
R04751 22 Hexanoyl-CoA:(acceptor) 2,3-oxidoreductase
R04753 22 trans-Dec-2-enoyl-CoA reductase
R04908 22
5-Hydroxykynurenamine:oxygenoxidoreductase(deaminating)(flavin-containing)
R05488 22
R06294 22 ent-Kaur-16-en-19-oate,NADPH:oxygen oxidoreductase (hydroxylating)
R06613 22 5,10-methylenetetrahydrofolate,FADH2:dUMP C-methyltransferase
R06803 22 UDP-glucose:pelargonidin
3-O-rutinoside5-O-beta-D-glucosyltransferase
R06806 22
4-coumaroyl-CoA:flavonol-3-O-[beta-D-glucosyl-(1->2)-beta-D-glucosyl-(1->2)-beta-D-glucoside]
6'''-O-4-coumaroyltransferase
R06960 22
R07215 22 5alpha-cholest-7-en-3beta-ol, NADPH:oxygen 5-oxidoreductase
R00139 23
R01451 23 Cholesterol:NAD+ delta7-oxidoreductase
R01456 23 Cholesterol:NADP+ delta7-oxidoreductase
R01570 23 Thymidine:orthophosphate deoxyribosyltransferase
R02093 23 ATP:nucleoside-diphosphate phosphatransferase
R02095 23 dTTP nucleotidohydrolase
R02096 23 dTTP:cytidine 5'-phosphotransferase
R02097 23 dTTP:uridine 5'-phosphotransferase
R03311 23
R04742 23 Decanoyl-CoA:acetyl-CoA C-acyltransferase
R04754 23 Decanoyl-CoA:(acceptor) 2,3-oxidoreductase
R04783 23 3-Ketolactose galactohydrolase
R06295 23 ent-Kaur-16-en-19-oate,NADPH:oxygen oxidoreductase (hydroxylating)
R06296 23 ent-Kaur-16-en-19-oate,NADPH:oxygen oxidoreductase (hydroxylating)
R06943 23
R06961 23
R01411 24 5-Methylcytosine aminohydrolase
R01412 24 Thymine,2-oxoglutarate:oxygen oxidoreductase (7-hydroxylating)
R01414 24 5,6-Dihydrothymine:NAD+ oxidoreductase
R01415 24 5,6-Dihydrothymine:NADP+ oxidoreductase
R01452 24
R01453 24
R01454 24 Cholesterol:oxygen oxidoreductase (side-chain-cleaving)
R01457 24
R01459 24 Cholesterol:oxygen oxidoreductase
R01460 24 Cholesteryl-beta-D-glucoside glucohydrolase
R01463 24 Cholesterol,NADPH:oxygen oxidoreductase (7alpha-hydroxylating)
R02328 24 dTTP:alpha-D-glucose-1-phosphate thymidylyltransferase
R02329 24 dTTP:alpha-D-galactose-1-phosphate thymidylyltransferase
R02723 24
R03113 24
R04741 24 (S)-3-Hydroxydodecanoyl-CoA:NAD+ oxidoreductase
R06297 24 ent-Kaur-16-en-19-oate,NADPH:oxygen oxidoreductase (hydroxylating)
R06944 24
R06962 24
R06963 24
R07207 24 cholesterol,NADPH:oxygen oxidoreductase (24-hydroxylating)
R02609 25 5beta-Cholestan-3-one:NADP+ 4,5-oxidoreductase
R02610 25 5alpha-cholestan-3-one:NADP+ delta7-oxidoreductase
R02771 25 dTDPglucose 4,6-hydro-lyase
R02983 25
R02984 25 dTDPglucose 4-epimerase
R03055 25 5,6-Dihydrothymine amidohydrolase
R03723 25 (24R,24'R)-Fucosterol-epoxide acetaldehyde-lyase
R03826 25 dTDP-D-galactose:NAD+ 6-oxidoreductase
R04170 25 (S)-3-Hydroxydodecanoyl-CoA hydro-lyase
R04263 25 cholest-5-ene-3beta,7alpha-diol:NAD+ 3-oxidoreductase
R04264 25 Cholest-5-ene-3beta,7alpha-diol:NAD+ 3-oxidoreductase
R04792 25
R04793 25
R04853 25 20alpha-Hydroxycholesterol,hydrogen-donor:oxygen
oxidoreductase(17-alpha-hydroxylating)
R04854 25 20alpha-Hydroxycholesterol:oxygen
oxidoreductase(side-chain-cleaving)
R04855 25 22beta-Hydroxycholesterol:oxygen
oxidoreductase(side-chain-cleaving)
R05099 25 6-Oxohexanoate:NADP oxidoreductase
R05341 25
R06322 25 (gibberellin-44),2-oxoglutarate:oxygen oxidoreductase
R06513 25
R06964 25
R06965 25
R07150 25 dTDP-D-galactose:NADP+ 6-oxidoreductase
R07208 25
(24S)-cholest-5-ene-3beta,24-diol,NADPH:oxygenoxidoreductase(7alpha-hydroxylating)
R02772 26
dTDP-4-acetamido-4,6-dideoxy-D-glucose:2-oxoglutarateaminotransferase
R02773 26 dTDP-4-amino-4,6-dideoxy-D-glucose:2-oxoglutarate aminotransferase
R02774 26 dTDP-4-dehydro-6-deoxy-D-glucose 3,5-epimerase
R03856 26 trans-Dodec-2-enoyl-CoA reductase
R03857 26 Lauroyl-CoA:(acceptor) 2,3-oxidoreductase
R04100 26 3-cis-Dodecenoyl-CoA delta3-cis-delta2-trans-isomerase
R04666 26 3-Ureidoisobutyrate amidohydrolase
R04676 26 17alpha,20alpha-Dihydroxycholesterol:oxygen
oxidoreductase(side-chain-cleaving)
R04817 26
7alpha-Hydroxy-5beta-cholestan-3-one:(acceptor)delta4-oxidoreductase
R04826 26
7alpha-hydroxycholest-4-en-3-one,NADPH:oxygenoxidoreductase(12alpha-hydroxylating)
R05098 26
R05100 26
R05231 26 6-Hydroxyhexanoate:NADP+ oxidoreductase
R05283 26 6-Hydroxyhexanoate:NAD oxidoreductase
R05507 26
R05517 26
R05518 26
R05687 26 dTDP-4-keto-6-Deoxyglucose reductase
R06323 26 (gibberellin-44),2-oxoglutarate:oxygen oxidoreductase
R06424 26
R06428 26
R06437 26
R06514 26
R00059 27 N-(6-Aminohexanoyl)-6-aminohexanoate amidohydrolase
R02776 27 dTDP-6-deoxy-L-talose:NADP+ 4-oxidoreductase
R02777 27 dTDP-6-deoxy-L-mannose:NADP+ 4-oxidoreductase
R03278 27 trans-Cyclohexane-1,2-diol:NAD+ 1-oxidoreductase
R03327 27 17alpha-Hydroxypregnenolone:NAD+ 3-oxidoreductase
R03328 27 17alpha-Hydroxypregnenolone:NADP+ 3-oxidoreductase
R03403 27 3beta-Hydroxyandrost-5-en-17-one acetaldehyde-lyase
R03735 27 (2S,3S)-2-Hydroxytridecane-1,2,3-tricarboxylate
oxaloacetate-lyase(CoA-acylating)
R03750 27
R03751 27 epsilon-Caprolactone lactonohydrolase
R03858 27 Lauroyl-CoA:acetyl-CoA C-acyltransferase
R03859 27 3-Hydroxytetradecane-1,3,4-tricarboxylate
2-oxoglutarate-lyase(CoA-acylating)
R04675 27 17alpha-Hydroxypregnenolone,hydrogen-donor:oxygen
oxidoreductase(21-hydroxylating)
R04818 27 3alpha,7alpha-Dihydroxy-5beta-cholestane:NAD+
oxidoreductase(B-specific)
R04819 27 3alpha,7alpha-Dihydroxy-5beta-cholestane:NADP+
oxidoreductase(B-specific)
R04823 27
7alpha,12alpha-Dihydroxy-5beta-cholestan-3-one:(acceptor)delta4-oxidoreductase
R05356 27 2-Hydroxy-cyclohexan-1-one amidohydrolase
R05526 27
R06335 27
R06423 27
R06429 27
R06430 27
R06438 27
R06440 27
R06443 27
R06631 27
R01837 28 3beta-Hydroxyandrost-5-en-17-one:NAD+ 3-oxidoreductase
R01839 28 3beta-Hydroxyandrost-5-en-17-one:NADP+ 3-oxidoreductase
R01841 28 17alpha-Hydroxyprogesterone acetaldehyde-lyase
R02231 28 Cyclohexanone,NADPH:oxygen oxidoreductase
(6-hydroxylating1,2-lactonizing)
R03279 28 trans-cyclohexane-1,2-diol:NAD+ 1-oxidoreductase
R03281 28 2-hydroxycyclohexan-1-one,NADPH:oxygen
2-oxidoreductase(1,2-lactonizing)
R03324 28 17alpha,20alpha-Dihydroxypregn-4-en-3-one:NAD+ 20-oxidoreductase
R03325 28 17alpha,20alpha-Dihydroxypregn-4-en-3-one:NADP+ 20-oxidoreductase
R03329 28 Steroid,reduced-adrenal-ferredoxin:oxygen
oxidoreductase(11-hydroxylating)
R03406 28 Androst-5-ene-3beta,17beta-diol:NAD+ oxidoreductase
R03407 28 Androst-5-ene-3beta,17beta-diol:NADP+ oxidoreductase
R03408 28
R03448 28 1,8-Diazacyclotetradecane-2,9-dione lactamhydrolase
R04739 28 (S)-3-Hydroxytetradecanoyl-CoA:NAD+ oxidoreductase
R04806 28 5beta-cholestane-3alpha,7alpha-diol,NADPH:oxygen
oxidoreductase(26-hydroxylating)
R04824 28
3alpha,7alpha,12alpha-Trihydroxy-5beta-cholestane:NAD+oxidoreductase
(B-specific)
R04825 28
3alpha,7alpha,12alpha-Trihydroxy-5beta-cholestane:NADP+oxidoreductase
(B-specific)
R04849 28 11-Deoxycortisol delta5-delat4-isomerase
R04850 28 17alpha,21-Dihydroxypregnenolone:oxygen
oxidoreductase(11-hydroxylating)
R04851 28 11-Deoxycortisol delta5-delat4-isomerase
R05516 28
R05527 28
R06325 28
R06431 28
R06433 28
R06441 28
R06446 28
R06621 28
R06622 28
R07204 28
5beta-cholestane-3alpha,7alpha-diol,NADPH:oxygenoxidoreductase(12alpha-hydroxylating)
R01836 29 Testosterone:NAD+ oxidoreductase
R01838 29 Testosterone:NADP+ 17-oxidoreductase
R01840 29
R02229 29 cyclohexanol:NAD+ oxidoreductase
R02232 29 (1-Hydroxycyclohexan-1-yl)acetyl-CoA cyclohexanone-lyase
R02233 29 Cyclohexylamine:oxygen oxidoreductase (deaminating)
R02499 29 Testosterone delta5-delat4-isomerase
R02500 29 Testosterone delta5-delat4-isomerase
R02840 29 Cortisol delta5-delat4-isomerase
R02842 29 Cortisol delta5-delat4-isomerase
R04678 29 16alpha-Hydroxyandrost-4-ene-3,17-dione delta5-delat4-isomerase
R04680 29 16alpha-Hydroxyandrost-4-ene-3,17-dione delta5-delat4-isomerase
R04740 29 (S)-3-Hydroxytetradecanoyl-CoA hydro-lyase
R04805 29
R04807 29
5beta-Cholestane-3alpha,7alpha,12alpha-triol,NADPH:oxygenoxidoreductase
(26-hydroxylating)
R06434 29
R02501 30
R02502 30 UDPglucuronate beta-D-glucuronosyltransferase(acceptor-unspecific)
R02834 30 Cortisol:NAD+ 11-oxidoreductase
R02836 30 Cortisol:NADP+ 11-oxidoreductase
R02837 30 Acetyl-CoA:cortisol O-acetyltransferase
R02841 30
11beta,17alpha,21-Trihydroxy-5beta-pregnane-3,20-dione:NADP+delta4-oxidoreductase
R03507 30
5beta-Cholestane-3alpha,7alpha,12alpha,26-tetraol:NAD+26-oxidoreductase
R03989 30 trans-Tetradec-2-enoyl-CoA reductase
R03990 30 Tetradecanoyl-CoA:(acceptor) 2,3-oxidoreductase
R04506 30 3alpha,7alpha-Dihydroxy-5beta-cholestan-26-al:NAD+ oxidoreductase
R04759 30
R06940 30
R06945 30
R02351 31
R02892 31 4,5alpha-dihydrocortisone:NADP+ delta4-oxidoreductase
R02893 31
17alpha,21-dihydroxy-5beta-pregnane-3,11,20-trione:NADP+delta4-oxidoreductase
R03506 31
3alpha,7alpha,12alpha-Trihydroxy-5beta-cholestan-26-al:NAD+26-oxidoreductase
R03991 31 myristoyl-CoA:acetylCoA C-myristoyltransferase
R04507 31 3alpha,7alpha-Dihydroxy-5beta-cholestanate:CoA ligase
(AMP-forming)
R04761 31
R04832 31 Urocortisol:NAD+ oxidoreductase (B-specific)
R04833 31 Urocortisol:NADP+ oxidoreductase (B-specific)
R05321 31 n-tetradecanoyl-CoA, NADPH2:O2 oxidoreductase [11-(E)
desaturating]
R05322 31 n-tetradecanoyl-CoA, NADH:O2 oxidoreductase [11-(Z) desaturating]
R05771 31 N-cyclohexylformamide hydro-lyase
R07216 31 n-tetradecanoyl-CoA,NADPH:O2 oxidoreductase [11-(E) desaturating]
R07217 31 n-tetradecanoyl-CoA,NADPH:O2 oxidoreductase [11-(Z) desaturating]
R02347 32 Estradiol-17alpha:NAD+ 17-oxidoreductase
R02349 32 Estradiol-17alpha:NADP+ 16-oxidoreductase
R02352 32 Estradiol-17beta:NAD+ 17-oxidoreductase
R02353 32 Estradiol-17beta:NADP+ 17-oxidoreductase
R02354 32
R02355 32
R02356 32
R02358 32 UDPglucuronate beta-D-glucuronosyltransferase(acceptor-unspecific)
R03087 32
R04547 32
R04580 32 3alpha,7alpha,12alpha-Trihydroxy-5beta-cholestanate:CoA
ligase(AMP-forming)
R04737 32 (S)-3-Hydroxyhexadecanoyl-CoA:NAD+ oxidoreductase
R04829 32 Urocortisone:NAD+ oxidoreductase (B-specific)
R04830 32 Urocortisone:NADP+ oxidoreductase (B-specific)
R04834 32 Cortol:NAD+ oxidoreductase
R03088 33
R03089 33
R03090 33
R03091 33 UDPglucuronate beta-D-glucuronosyltransferase(acceptor-unspecific)
R04592 33
R04681 33 Estriol:NAD+ 17-oxidoreductase
R04682 33 Estriol:NADP+ 17-oxidoreductase
R04738 33 (S)-3-Hydroxyhexadecanoyl-CoA hydro-lyase
R04809 33
R04831 33 Cortolone:NAD+ oxidoreductase
R01278 34 trans-Hexadec-2-enoyl-CoA reductase
R01279 34 Palmitoyl-CoA:oxygen 2-oxidoreductase
R04683 34 UDPglucuronate beta-D-glucuronosyltransferase(acceptor-unspecific)
R04810 34
R04813 34
(24R,25R)-3alpha,7alpha,12alpha,24-tetrahydroxy-5beta-cholestanoyl-CoA
hydro-lyase
R05103 34
R01274 35 Palmitoyl-CoA hydrolase
R01277 35 hexadecanal:NAD+ oxidoreductase (CoA-acylating)
R01280 35 Palmitate:CoA ligase (AMP-forming)
R01281 35 Palmitoyl-CoA:L-serine C-palmitoyltransferase (decarboxylating)
R01927 35
R04092 35
R04811 35 Propanoyl-CoA:acetyl-CoA C-acyltransferase
R04812 35
R01703 36 Hexadecanoate:hydrogen-peroxide oxidoreductase
R01704 36 Palmitaldehyde:NAD+ oxidoreductase
R01926 36
R01928 36 UDPgalactose:sphingosine 1-beta-galactosyltransferase
R02462 36 Hexadecanol:NAD+ oxidoreductase
R02463 36 hexadecanal:NADP+ delta2-oxidoreductase
R02464 36 Sphinganine-1-phosphate pamlmitaldehyde-lyase
R02978 36 Sphinganine:NADP+ 3-oxidoreductase
R02979 36
R03719 36 Propanoyl-CoA:acetyl-CoA C-acyltransferase
R04828 36 Chenodeoxyglycocholoyl-CoA:glycine N-choloyltransferase
R06516 36 sphinganine-1-phosphate palmitaldehyde-lyase
R06521 36 3-sn-phosphatidate phosphohydrolase
R02794 37 Cholate:CoA ligase (AMP-forming)
R02976 37 ATP:sphinganine 1-phosphotransferase
R03718 37 Choloyl-CoA:glycine N-choloyltransferase
R05104 37
R06520 37 3-sn-phosphatidate phosphohydrolase
R06525 37 Sphinganine, NADPH: oxygen oxidoreductase (4-hydroxylating)
R07296 37 choloyl-CoA hydrolase
R02792 38
3alpha,7alpha,12alpha-Trihydroxy-5beta-cholanate:NAD+7-oxidoreductase
R02793 38
3alpha,7alpha,12alpha-trihydroxy-5beta-cholanate:NADP+12-oxidoreductase
R02798 38
R05835 38 Glycocholate amidohydrolase
R07220 38 deoxycholate:FAD oxidoreductase (7alpha-dehydroxylating)
R03495 39 12beta-hydroxysteroid:NADP+ 12-oxidoreductase
R04252 39
R04486 39 Glycodeoxycholate amidohydrolase
R05836 39
R07295 39 deoxycholoyl-CoA hydrolase
