# Supplementary material for: Local and global modes of drug action in biochemical networks
Source: BMC Chem Biol. 2009 Apr 7;9:4. doi: 10.1186/1472-6769-9-4 (PMC2670818; doi:10.1186/1472-6769-9-4)
Supplement: Additional File 3 — Full set of metabolic drug scopes. This archive contains the full set of metabolic drug scopes for 276 drugs from the DrugBank database and four metabolic networks. Individual files in the archive are named according to the following nomenclature: DrugBank accession number of the drug, followed by "_hsa" for human or "_ref" for reference network, followed by "_i" for irreversible or "_r" for reversible network. [file 1472-6769-9-4-S3.zip › aprd00099_hsa_i.txt]

  Expansion curve

seeds: Oxygen H2O NH3 H2O2 Phenethylamine 4-Hydroxyphenylacetaldehyde
Tyramine 3-(2-Aminoethyl)-1H-indol-5-ol
not identified: benzylamine benzaldehyde


      compounds:

ID generation name

C00001 1 H2O
C00007 1 Oxygen
C00014 1 NH3
C00027 1 H2O2
C00483 1 Tyramine
C00780 1 3-(2-Aminoethyl)-1H-indol-5-ol
C03765 1 4-Hydroxyphenylacetaldehyde
C05332 1 Phenethylamine
C00009 2 Orthophosphate
C00080 2 H+
C00601 2 Phenylacetaldehyde
C00642 2 4-Hydroxyphenylacetate
C00704 2 O2.-
C05634 2 5-Hydroxyindoleacetaldehyde
C05647 2 Formyl-5-hydroxykynurenamine
C00013 3 Pyrophosphate
C03758 3 4-(2-Aminoethyl)-1,2-benzenediol
C05635 3 5-Hydroxyindoleacetate
C07086 3 Phenylacetic acid
C04043 4 3,4-Dihydroxyphenylacetaldehyde
C01161 5 3,4-Dihydroxyphenylacetate


      reactions:

ID generation name

R00009 2 hydrogen-peroxide:hydrogen-peroxide oxidoreductase
R00086 2 ATP phosphohydrolase (protein-secreting)
R00275 2 Superoxide:superoxide oxidoreductase
R02382 2 Tyramine:oxygen oxidoreductase(deaminating)(flavin-containing)
R02613 2 Phenethylamine:oxygen oxidoreductase
(deaminating)(copper-containing)
R02695 2 4-Hydroxyphenylacetaldehyde:NAD+ oxidoreductase
R02908 2
5-Hydroxytryptamine:oxygenoxidoreductase(deaminating)(flavin-containing)
R02909 2 5-hydroxytryptamine:oxygen 2,3-dioxygenase (indole-decyclizing)
R00004 3 Pyrophosphate phosphohydrolase
R02383 3 Monophenol,L-dopa:oxygen oxidoreductase
R02536 3 Phenylacetaldehyde:NAD+ oxidoreductase
R04903 3 5-Hydroxyindoleacetaldehyde:NAD+ oxidoreductase
R04904 3 5-Hydroxyindoleacetaldehyde:oxygen oxidoreductase
R04300 4
4-(2-Aminoethyl)-1,2-benzenediol:oxygenoxidoreductase(deaminating)(flavin-containing)
R03300 5 3,4-Dihydroxyphenylacetaldehyde:NAD+ oxidoreductase
