# Supplementary material for: Local and global modes of drug action in biochemical networks
Source: BMC Chem Biol. 2009 Apr 7;9:4. doi: 10.1186/1472-6769-9-4 (PMC2670818; doi:10.1186/1472-6769-9-4)
Supplement: Additional File 3 — Full set of metabolic drug scopes. This archive contains the full set of metabolic drug scopes for 276 drugs from the DrugBank database and four metabolic networks. Individual files in the archive are named according to the following nomenclature: DrugBank accession number of the drug, followed by "_hsa" for human or "_ref" for reference network, followed by "_i" for irreversible or "_r" for reversible network. [file 1472-6769-9-4-S3.zip › aprd00099_ref_i.txt]

  Expansion curve

seeds: Oxygen H2O NH3 H2O2 Phenethylamine 4-Hydroxyphenylacetaldehyde
Tyramine 3-(2-Aminoethyl)-1H-indol-5-ol Benzylamine Benzaldehyde
not identified:


      compounds:

ID generation name

C00001 1 H2O
C00007 1 Oxygen
C00014 1 NH3
C00027 1 H2O2
C00261 1 Benzaldehyde
C00483 1 Tyramine
C00780 1 3-(2-Aminoethyl)-1H-indol-5-ol
C03765 1 4-Hydroxyphenylacetaldehyde
C05332 1 Phenethylamine
C15562 1 Benzylamine
C00009 2 Orthophosphate
C00080 2 H+
C00180 2 Benzoate
C00192 2 Hydroxylamine
C00601 2 Phenylacetaldehyde
C00642 2 4-Hydroxyphenylacetate
C00704 2 O2.-
C01408 2 Benzoin
C04227 2 1-(4-Hydroxyphenyl)-2-aminoethanol
C05359 2 e-
C05361 2 Hydrazine
C05634 2 5-Hydroxyindoleacetaldehyde
C05647 2 Formyl-5-hydroxykynurenamine
C00011 3 CO2
C00013 3 Pyrophosphate
C00088 3 Nitrite
C00090 3 Catechol
C00156 3 4-Hydroxybenzoate
C00282 3 Hydrogen
C00544 3 Homogentisate
C01161 3 3,4-Dihydroxyphenylacetate
C01468 3 4-Cresol
C01818 3 Hyponitrite
C03758 3 4-(2-Aminoethyl)-1,2-benzenediol
C04634 3 1,6-Dihydroxycyclohexa-2,4-diene-1-carboxylate
C05360 3 Diimine
C05635 3 5-Hydroxyindoleacetate
C05853 3 Phenylethyl alcohol
C06044 3 4-Hydroxyphenylethanol
C06321 3 1,6-Dihydroxy-cis-2,4-cyclohexadiene-1-carboxylic acid
C06701 3 Phosphonate
C07086 3 Phenylacetic acid
C00058 4 Formate
C00169 4 Carbamoyl phosphate
C00230 4 3,4-Dihydroxybenzoate
C00237 4 CO
C00244 4 Nitrate
C00530 4 p-Benzenediol
C00536 4 Triphosphate
C00633 4 4-Hydroxybenzaldehyde
C00682 4 2-Hydroxymuconate semialdehyde
C00697 4 Nitrogen
C01010 4 Urea-1-carboxylate
C01036 4 4-Maleylacetoacetate
C01353 4 Carbonic acid
C01358 4 NH4OH
C01563 4 Carbamate
C01988 4 2-Nitrophenol
C02137 4 alpha-Oxo-benzeneacetic acid
C02351 4 1,2-Benzoquinone
C02480 4 cis,cis-Muconate
C02923 4 2,3-Dihydroxytoluene
C03861 4 Dibenzo[1,4]dioxin-2,3-dione
C04043 4 3,4-Dihydroxyphenylacetaldehyde
C04221 4 trans-1,2-Dihydrobenzene-1,2-diol
C04642 4 2-Hydroxy-5-carboxymethylmuconate semialdehyde
C05585 4 Gentisate aldehyde
C05593 4 3-Hydroxyphenylacetate
C05852 4 2-Hydroxyphenylacetate
C06160 4 (S)-Norcoclaurine
C00086 5 Urea
C00288 5 HCO3-
C00472 5 p-Benzoquinone
C00533 5 Nitric oxide
C00596 5 2-Hydroxy-2,4-pentadienoate
C00628 5 2,5-Dihydroxybenzoate
C01061 5 4-Fumarylacetoacetate
C01163 5 3-Carboxy-cis,cis-muconate
C01417 5 Cyanate
C01983 5 (R)-Mandelate
C01984 5 (S)-Mandelate
C02372 5 4-Hydroxyaniline
C02405 5 Formyl phosphate
C02501 5 2-Hydroxymuconate
C02637 5 3-Dehydroshikimate
C02814 5 Benzene-1,2,4-triol
C02916 5 (S)-Norlaudanosoline
C03198 5 (S)-4-Hydroxymandelate
C03223 5 3,4-Dihydroxyphthalate
C03590 5 4-Hydroxyphenylglyoxylate
C04105 5 2,5-Dihydro-5-oxofuran-2-acetate
C04186 5 5-Carboxymethyl-2-hydroxymuconate
C04480 5 3-Carboxy-2-hydroxymuconate semialdehyde
C04484 5 4-Carboxy-2-hydroxymuconate semialdehyde
C06059 5 Cyclic amidines
C06210 5 2-Hydroxy-6-keto-2,4-heptadienoate
C06555 5 Biuret
C06603 5 cis,trans-4-Hydroxymuconic semialdehyde
C13635 5 4-Hydroxyphenacyl alcohol
C14610 5 (S)-5-Oxo-2,5-dihydrofuran-2-acetate
C15561 5 N-Benzylformamide
C00033 6 Acetate
C00122 6 Fumarate
C00164 6 Acetoacetate
C00493 6 Shikimate
C00887 6 Nitrous oxide
C00944 6 3-Dehydroquinate
C01278 6 2-Carboxy-2,5-dihydro-5-oxofuran-2-acetate
C01566 6 Cyanamide
C02167 6 Maleylpyruvate
C02222 6 2-Maleylacetate
C03453 6 (Z)-5-Oxohex-2-enedioate
C03586 6 2-Oxo-2,3-dihydrofuran-5-acetate
C03589 6 4-Hydroxy-2-oxopentanoate
C03676 6 3-Hydroxy-cis,cis-muconate
C04052 6 5-Carboxy-2-oxohept-3-enedioate
C04324 6 4-Carboxy-2-hydroxy-cis,cis-muconate
C04553 6 3-Carboxy-2,5-dihydro-5-oxofuran-2-acetate
C05343 6 (R)-4-Hydroxymandelate
C05375 6 2-Hydroxy-2-hydropyrone-4,6-dicarboxylate
C05854 6 4-Carboxy-2-oxo-4-pentanoate
C06554 6 Cyanuric acid
C07103 6 2-Hydroxy-1,4-benzoquinone
C07301 6 (R)-Mandelamide
C11824 6 Cyclic amide
C00022 7 Pyruvate
C00042 7 Succinate
C00049 7 L-Aspartate
C00084 7 Acetaldehyde
C00149 7 (S)-Malate
C00207 7 Acetone
C00227 7 Acetyl phosphate
C00296 7 Quinate
C00846 7 3-Oxoadipate
C01089 7 (R)-3-Hydroxybutanoate
C01108 7 1,2,3-Trihydroxybenzene
C01384 7 Maleic acid
C02514 7 3-Fumarylpyruvate
C02652 7 5-Dehydroshikimate
C03063 7 2-Oxohept-3-enedioate
C03175 7 Shikimate 3-phosphate
C03671 7 2-Pyrone-4,6-dicarboxylate
C04115 7 4-Carboxy-4-hydroxy-2-oxoadipate
C04184 7 4-Hydroxy-4-methyl-2-oxoglutarate
C05600 7 2-Hydroxyhepta-2,4-dienedioate
C06244 7 Acetamide
C06746 7 N-Acetylphenylethylamine
C00036 8 Oxaloacetate
C00041 8 L-Alanine
C00048 8 Glyoxylate
C00065 8 L-Serine
C00074 8 Phosphoenolpyruvate
C00099 8 beta-Alanine
C00133 8 D-Alanine
C00152 8 L-Asparagine
C00186 8 (S)-Lactate
C00232 8 Succinate semialdehyde
C00251 8 Chorismate
C00256 8 (R)-Lactate
C00346 8 Ethanolamine phosphate
C00402 8 D-Aspartate
C00438 8 N-Carbamoyl-L-aspartate
C00469 8 Ethanol
C00497 8 (R)-Malate
C00716 8 Serine
C00740 8 D-Serine
C00900 8 2-Acetolactate
C00978 8 N-Acetylserotonin
C01042 8 N-Acetyl-L-aspartate
C01424 8 Gallate
C01751 8 Resorcinol
C01845 8 Propan-2-ol
C02132 8 Acetylpyruvate
C02612 8 (R)-2-Methylmalate
C03015 8 O-Carbamoyl-L-serine
C03082 8 4-Phospho-L-aspartate
C03139 8 N-Amidino-L-aspartate
C04451 8 4-Carboxy-2-hydroxyhexa-2,4-dienedioate
C04479 8 2-Hydroxy-6-oxonona-2,4-diene-1,9-dioate
C04546 8 (R)-3-((R)-3-Hydroxybutanoyloxy)butanoate
C04593 8 (2S,3R)-3-Hydroxybutane-1,2,3-tricarboxylate
C05601 8 4-Hydroxy-2-oxo-heptanedioate
C05840 8 Iminoaspartate
C06010 8 (S)-2-Acetolactate
C06033 8 Parapyruvate
C06201 8 2,4-Dihydroxyhept-2-enedioate
C06393 8 2,3-Diaminopropanoate
C00026 9 2-Oxoglutarate
C00037 9 Glycine
C00108 9 Anthranilate
C00158 9 Citrate
C00160 9 Glycolate
C00168 9 Hydroxypyruvate
C00189 9 Ethanolamine
C00209 9 Oxalate
C00222 9 3-Oxopropanoate
C00254 9 Prephenate
C00337 9 (S)-Dihydroorotate
C00383 9 Malonate
C00418 9 (R)-Mevalonate
C00441 9 L-Aspartate 4-semialdehyde
C00631 9 2-Phospho-D-glycerate
C00711 9 Malate
C00805 9 Salicylate
C00810 9 (R)-Acetoin
C00815 9 Citramalate
C00885 9 Isochorismate
C00898 9 (R,R)-Tartaric acid
C00937 9 (R)-Lactaldehyde
C00979 9 O-Acetyl-L-serine
C00989 9 4-Hydroxybutanoic acid
C00993 9 D-Alanyl-D-alanine
C01005 9 O-Phospho-L-serine
C01127 9 4-Hydroxy-2-oxoglutarate
C01146 9 2-Hydroxy-3-oxopropanoate
C01269 9 5-O-(1-Carboxyvinyl)-3-phosphoshikimate
C01537 9 Urethane
C01572 9 Digallate
C01990 9 3-Oxalomalate
C02107 9 (S,S)-Tartaric acid
C02207 9 beta-Alanopine
C02218 9 2-Aminoacrylate
C02226 9 2-Methylmaleate
C02362 9 2-Oxosuccinamate
C02532 9 D-O-Phosphoserine
C02614 9 (S)-2-Methylmalate
C02642 9 3-Ureidopropionate
C02657 9 6-Methylsalicylate
C02752 9 Triacetate lactone
C02798 9 3-Phosphonopyruvate
C03065 9 3-Guanidinopropanoate
C03124 9 L-Aspartylhydroxamate
C03210 9 2,2'-Iminodipropanoate
C03341 9 2-Amino-4-oxopentanoic acid
C03703 9 L-5-Carboxymethylhydantoin
C03761 9 3-Hydroxy-3-methylglutarate
C03961 9 erythro-3-Hydroxy-L-aspartate
C03981 9 2-Hydroxyethylenedicarboxylate
C04039 9 2,3-Dihydroxy-3-methylbutanoate
C04181 9 3-Hydroxy-3-methyl-2-oxobutanoic acid
C04272 9 (R)-2,3-Dihydroxy-3-methylbutanoate
C05364 9 4-Carboxy-2-oxo-3-hexenedioate
C05946 9 D-4-Hydroxy-2-oxoglutarate
C06034 9 4-Hydroxy-4-methylglutamate
C06035 9 4-Methylene-2-oxoglutarate
C11355 9 4-Amino-4-deoxychorismate
C11511 9 threo-3-Hydroxy-L-aspartate
C11822 9 2-Aminomalonate semialdehyde
C00025 10 L-Glutamate
C00141 10 3-Methyl-2-oxobutanoic acid
C00166 10 Phenylpyruvate
C00188 10 L-Threonine
C00196 10 2,3-Dihydroxybenzoate
C00197 10 3-Phospho-D-glycerate
C00217 10 D-Glutamate
C00258 10 D-Glycerate
C00263 10 L-Homoserine
C00266 10 Glycolaldehyde
C00292 10 Aniline
C00295 10 Orotate
C00311 10 Isocitrate
C00417 10 cis-Aconitate
C00429 10 5,6-Dihydrouracil
C00430 10 5-Aminolevulinate
C00433 10 2,5-Dioxopentanoate
C00490 10 Itaconate
C00546 10 Methylglyoxal
C00552 10 meso-Tartaric acid
C00568 10 4-Aminobenzoate
C00581 10 Guanidinoacetate
C00679 10 5-Dehydro-4-deoxy-D-glucarate
C00741 10 Diacetyl
C00772 10 Mevaldate
C00804 10 Propynoate
C00826 10 L-Arogenate
C00975 10 Dihydroxyfumarate
C01013 10 3-Hydroxypropanoate
C01107 10 (R)-5-Phosphomevalonate
C01159 10 2,3-Bisphospho-D-glycerate
C01179 10 3-(4-Hydroxyphenyl)pyruvate
C01251 10 2-Hydroxybutane-1,2,4-tricarboxylate
C01405 10 Aspirin
C01467 10 3-Cresol
C01732 10 Mesaconate
C01757 10 Triacetate
C01769 10 (S)-Acetoin
C02170 10 Methylmalonate
C02912 10 (R)-Propane-1,2-diol
C03044 10 (R,R)-Butane-2,3-diol
C03071 10 3-aci-Nitropropanoate
C03147 10 N-Malonylanthranilate
C03167 10 Phosphonoacetaldehyde
C03214 10 2-Amino-3-oxobutanoate
C03217 10 2-Hydroxy-3-oxoadipate
C03232 10 3-Phosphonooxypyruvate
C03248 10 Acetylenedicarboxylate
C03283 10 L-2,4-Diaminobutanoate
C03290 10 L-threo-3-Phenylserine
C03340 10 L-2,3-Dihydrodipicolinate
C03459 10 2-Hydroxy-3-oxosuccinate
C03508 10 L-2-Amino-3-oxobutanoic acid
C03600 10 Carboxymethyloxysuccinate
C03790 10 N-(Carboxymethyl)-D-alanine
C03921 10 2-Dehydro-3-deoxy-D-glucarate
C03943 10 (2R,4S)-2,4-Diaminopentanoate
C04171 10 2,3-Dihydro-2,3-dihydroxybenzoate
C05379 10 Oxalosuccinate
C05406 10 (4S)-5-Hydroxy-2,4-dioxopentanoate
C05519 10 L-Allothreonine
C05520 10 2-Amino-3-oxoadipate
C05572 10 4-Oxoglutaramate
C05598 10 Phenylacetylglycine
C05817 10 2-Succinyl-6-hydroxy-2,4-cyclohexadiene-1-carboxylate
C06031 10 D-threo-3-Methylmalate
C06032 10 D-erythro-3-Methylmalate
C06159 10 2-Dehydro-3-deoxy-D-fuconate
C06234 10 4-Methyl-L-glutamate
C06735 10 Aminoacetaldehyde
C00064 11 L-Glutamine
C00079 11 L-Phenylalanine
C00082 11 L-Tyrosine
C00106 11 Uracil
C00109 11 2-Oxobutanoate
C00118 11 (2R)-2-Hydroxy-3-(phosphonooxy)-propanal
C00183 11 L-Valine
C00236 11 3-Phospho-D-glyceroyl phosphate
C00334 11 4-Aminobutanoate
C00424 11 (S)-Lactaldehyde
C00466 11 Acetoin
C00515 11 D-Ornithine
C00577 11 D-Glyceraldehyde
C00597 11 3-Phosphoglycerate
C00624 11 N-Acetyl-L-glutamate
C00684 11 2-Dehydro-3-deoxy-L-arabinonate
C00818 11 D-Glucarate
C00820 11 D-Threonine
C00879 11 D-Galactarate
C00931 11 Porphobilinogen
C01077 11 O-Acetyl-L-homoserine
C01088 11 (R)-3,3-Dimethylmalate
C01102 11 O-Phospho-L-homoserine
C01118 11 O-Succinyl-L-homoserine
C01143 11 (R)-5-Diphosphomevalonate
C01165 11 L-Glutamate 5-semialdehyde
C01380 11 Ethylene glycol
C01680 11 D-Fuconate
C01888 11 Aminoacetone
C02237 11 5-Oxo-D-proline
C02238 11 5-Oxo-L-proline
C02265 11 D-Phenylalanine
C02341 11 trans-Aconitate
C02504 11 (2S)-2-Isopropylmalate
C02512 11 3-Cyano-L-alanine
C02558 11 N-Acetylarylamine
C02730 11 2-Succinylbenzoate
C02763 11 enol-Phenylpyruvate
C02800 11 4,5-Dioxopentanoate
C03046 11 (S,S)-Butane-2,3-diol
C03079 11 4-Hydroxy-L-glutamate
C03166 11 Phosphoguanidinoacetate
C03287 11 L-Glutamyl 5-phosphate
C03493 11 D-4-Hydroxyphenylglycine
C03548 11 trans-2,3-Epoxysuccinate
C03557 11 (2-Aminoethyl)phosphonate
C03618 11 L-threo-3-Methylaspartate
C03666 11 2-Carboxy-cis,cis-muconate
C03672 11 3-(4-Hydroxyphenyl)lactate
C03734 11 alpha-D-Glutamyl phosphate
C03826 11 2-Dehydro-3-deoxy-D-xylonate
C03912 11 (S)-1-Pyrroline-5-carboxylate
C03964 11 (R)-3-(4-Hydroxyphenyl)lactate
C03972 11 2,3,4,5-Tetrahydrodipicolinate
C04002 11 But-1-ene-1,2,4-tricarboxylate
C04204 11 N-(2,3-Dihydroxybenzoyl)-L-serine
C05235 11 Hydroxyacetone
C05281 11 5-Methylbarbiturate
C05350 11 2-Hydroxy-3-(4-hydroxyphenyl)propenoate
C05607 11 Phenyllactate
C05672 11 2-Amino-3-phosphonopropanoate
C05765 11 L-Glutamyl 1-phosphate
C05829 11 N-Carbamyl-L-glutamate
C05835 11 2-Formaminobenzoylacetate
C05999 11 Lactaldehyde
C06029 11 L-threo-3-Methylmalate
C06189 11 Cyclic 2,3-bisphospho-D-glycerate
C06442 11 N-gamma-Acetyldiaminobutyrate
C06455 11 Hydroxymethylphosphonate
C11205 11 Hexadimethrine bromide
C11527 11 4-Hydroxymandelate
C15499 11 Pentane-2,4-dione
C00067 12 Formaldehyde
C00077 12 L-Ornithine
C00093 12 sn-Glycerol 3-phosphate
C00111 12 Glycerone phosphate
C00116 12 Glycerol
C00129 12 Isopentenyl diphosphate
C00146 12 Phenol
C00148 12 L-Proline
C00163 12 Propanoate
C00246 12 Butanoic acid
C00333 12 D-Galacturonate
C00349 12 2-Methyl-3-oxopropanoate
C00355 12 3,4-Dihydroxy-L-phenylalanine
C00423 12 trans-Cinnamate
C00502 12 D-Xylonate
C00545 12 L-Arabinonate
C00583 12 Propane-1,2-diol
C00673 12 2-Deoxy-D-ribose 5-phosphate
C00811 12 4-Coumarate
C00819 12 D-Glutamine
C00878 12 D-Arabinonate
C00940 12 2-Oxoglutaramate
C00954 12 Indole-3-acetate
C01024 12 Hydroxymethylbilane
C01035 12 4-Guanidinobutanoate
C01053 12 (R)-4-Dehydropantoate
C01110 12 5-Amino-2-oxopentanoic acid
C01234 12 1-Aminocyclopropane-1-carboxylate
C01667 12 Bacitracin
C01989 12 3-Ethylmalate
C02225 12 2-Methylcitrate
C02488 12 (R)-2-Ethylmalate
C02505 12 2-Phenylacetamide
C02527 12 Butanoylphosphate
C02630 12 2-Hydroxyglutarate
C02631 12 2-Isopropylmaleate
C02670 12 D-Glucuronolactone
C02787 12 2-Methylpropanamine
C02917 12 (S)-Propane-1,2-diol
C03004 12 N-Hydroxy-L-tyrosine
C03030 12 Uracil 5-carboxylate
C03194 12 (R)-1-Aminopropan-2-ol
C03519 12 N-Acetyl-L-phenylalanine
C03584 12 3-(Uracil-1-yl)-L-alanine
C03738 12 gamma-L-Glutamyl-D-alanine
C03741 12 (S)-4-Amino-5-oxopentanoate
C03871 12 L-2-Amino-6-oxoheptanedioate
C03979 12 2-Dehydro-3-deoxy-L-rhamnonate
C04133 12 N-Acetyl-L-glutamate 5-phosphate
C04148 12 alpha-N-Phenylacetyl-L-glutamine
C04368 12 3-Amino-3-(4-hydroxyphenyl)propanoate
C04442 12 2-Dehydro-3-deoxy-6-phospho-D-gluconate
C04462 12 N-Succinyl-2-L-amino-6-oxoheptanedioate
C05539 12 N-Acetyl-L-2-amino-6-oxopimelate
C05565 12 Hydantoin-5-propionate
C05620 12 N-Acetyl-D-phenylalanine
C05662 12 Homoisocitrate
C05670 12 beta-Aminopropionitrile
C05711 12 gamma-Glutamyl-beta-cyanoalanine
C06030 12 Methyloxaloacetate
C06231 12 Ectoine
C11437 12 1-Deoxy-D-xylulose 5-phosphate
C12323 12 L-4-Hydroxyphenylglycine
C00062 13 L-Arginine
C00132 13 Methanol
C00134 13 Putrescine
C00184 13 Glycerone
C00191 13 D-Glucuronate
C00204 13 2-Dehydro-3-deoxy-D-gluconate
C00218 13 Methylamine
C00235 13 Dimethylallyl diphosphate
C00322 13 2-Oxoadipate
C00327 13 L-Citrulline
C00354 13 D-Fructose 1,6-bisphosphate
C00437 13 N-Acetylornithine
C00479 13 Propanal
C00522 13 (R)-Pantoate
C00548 13 Phenyl acetate
C00558 13 D-Tagaturonate
C00623 13 Glycerol 1-phosphate
C00652 13 D-Arabinono-1,4-lactone
C00672 13 2-Deoxy-D-ribose 1-phosphate
C00680 13 meso-2,6-Diaminoheptanedioate
C00763 13 D-Proline
C00822 13 Dopaquinone
C00966 13 2-Dehydropantoate
C00969 13 3-Hydroxypropanal
C01040 13 L-Gulono-1,4-lactone
C01051 13 Uroporphyrinogen III
C01094 13 D-Fructose 1-phosphate
C01114 13 L-Arabinono-1,4-lactone
C01131 13 L-Rhamnulose 1-phosphate
C01157 13 trans-4-Hydroxy-L-proline
C01188 13 3-Hydroxy-2-methylpropanoate
C01197 13 3,4-Dihydroxy-trans-cinnamate
C01205 13 (R)-3-Amino-2-methylpropanoate
C01250 13 N-Acetyl-L-glutamate 5-semialdehyde
C01456 13 Tropate
C01602 13 Ornithine
C01771 13 2-Butenoate
C01772 13 trans-2-Hydroxycinnamate
C01801 13 Deoxyribose
C01934 13 L-Rhamnonate
C02266 13 D-Xylonolactone
C02647 13 4-Guanidinobutanal
C02753 13 D-Xylono-1,4-lactone
C02876 13 Propanoyl phosphate
C02979 13 Glycerol 2-phosphate
C03394 13 Erythrulose 1-phosphate
C03549 13 2-Hydroxycinnamate
C03564 13 1-Pyrroline-2-carboxylate
C03722 13 Pyridine-2,3-dicarboxylate
C03771 13 5-Guanidino-2-oxopentanoate
C03785 13 D-Tagatose 1,6-bisphosphate
C04045 13 3-(3,4-Dihydroxyphenyl)pyruvate
C04210 13 N5-(L-1-Carboxyethyl)-L-ornithine
C04225 13 (Z)-But-2-ene-1,2,3-tricarboxylate
C04322 13 3,4-Dihydro-2H-Pyrrole-2-carboxylate
C04390 13 N6-Acetyl-LL-2,6-diaminoheptanedioate
C04411 13 (2R,3S)-3-Isopropylmalate
C04421 13 N-Succinyl-LL-2,6-diaminoheptanedioate
C04456 13 6-Phospho-5-dehydro-2-deoxy-D-gluconate
C04796 13 4-(L-Alanin-3-yl)-2-hydroxy-cis,cis-muconate 6-semialdehyde
C04797 13 5-(L-Alanin-3-yl)-2-hydroxy-cis,cis-muconate 6-semialdehyde
C05378 13 beta-D-Fructose 1,6-bisphosphate
C05405 13 L-Arabinono-1,5-lactone
C05533 13 Oxaloglutarate
C05627 13 4-Hydroxystyrene
C05629 13 Phenylpropanoate
C05766 13 Uroporphyrinogen I
C05834 13 3-Methyldioxyindole
C06430 13 D-Galacturonolactone
C06441 13 L-Xylulose 1-phosphate
C11434 13 2-C-Methyl-D-erythritol 4-phosphate
C12622 13 cis-3-(3-Carboxyethenyl)-3,5-cyclohexadiene-1,2-diol
C15503 13 N,N-Dihydroxy-L-tyrosine
C00047 14 L-Lysine
C00085 14 D-Fructose 6-phosphate
C00179 14 Agmatine
C00181 14 D-Xylose
C00213 14 Sarcosine
C00216 14 D-Arabinose
C00253 14 Nicotinate
C00257 14 D-Gluconic acid
C00259 14 L-Arabinose
C00312 14 L-Xylulose
C00341 14 Geranyl diphosphate
C00436 14 N-Carbamoylputrescine
C00514 14 D-Mannonate
C00526 14 Deoxyuridine
C00555 14 4-Aminobutanal
C00666 14 LL-2,6-Diaminoheptanedioate
C00792 14 D-Arginine
C00800 14 L-Gulonate
C00817 14 D-Altronate
C00905 14 D-Fructuronate
C00956 14 L-2-Aminoadipate
C01046 14 N-Methyl-L-glutamate
C01097 14 D-Tagatose 6-phosphate
C01195 14 1-Phospho-alpha-D-glucuronate
C01198 14 3-(2-Hydroxyphenyl)propanoate
C01207 14 3-(3,4-Dihydroxyphenyl)lactate
C01390 14 Prenol
C01682 14 D-Nopaline
C02294 14 Methylguanidine
C02360 14 2-Hydroxyadipate
C02457 14 Propane-1,3-diol
C02569 14 Neryl diphosphate
C02714 14 N-Acetylputrescine
C02721 14 N-Methyl-L-alanine
C02948 14 4-Hydroxyhexan-3-one
C02991 14 L-Rhamnono-1,4-lactone
C03078 14 4-Guanidinobutanamide
C03153 14 N5-Methyl-L-glutamine
C03263 14 Coproporphyrinogen III
C03289 14 L-xylo-Hexulonolactone
C03296 14 N2-Succinyl-L-arginine
C03387 14 D-Glucurono-6,2-lactone
C03406 14 N-(L-Arginino)succinate
C03440 14 cis-4-Hydroxy-D-proline
C03623 14 N-Methyl-2-oxoglutaramate
C03716 14 Oxaloacetate 4-methyl ester
C03932 14 5-Dehydro-2-deoxy-D-gluconate
C03947 14 Glycerol 1,2-cyclic phosphate
C04137 14 N2-(D-1-Carboxyethyl)-L-arginine
C04236 14 (2S)-2-Isopropyl-3-oxosuccinate
C04349 14 (4S)-4,6-Dihydroxy-2,5-dioxohexanoate
C04353 14 (Z)-4-Hydroxyphenylacetaldehyde-oxime
C04366 14 3-(2-Carboxyethenyl)-cis,cis-muconate
C04409 14 2-Amino-3-carboxymuconate semialdehyde
C04471 14 (4S,5S)-4,5-Dihydroxy-2,6-dioxohexanoate
C04548 14 1-(4-Hydroxyphenyl)-2-(methylamino)ethanol
C05345 14 beta-D-Fructose 6-phosphate
C05385 14 D-Glucuronate 1-phosphate
C05616 14 3-O-Methylgallate
C05768 14 Coproporphyrinogen I
C05933 14 N-(omega)-Hydroxyarginine
C05935 14 2-Oxoarginine
C05939 14 Linatine
C05945 14 L-Arginine phosphate
C05979 14 Propane-1-ol
C06001 14 (S)-3-Hydroxyisobutyrate
C06047 14 Stizolobate
C06048 14 Stizolobinate
C06224 14 3,4-Dihydroxystyrene
C06316 14 D-erythro-Ascorbate
C06366 14 Homospermidine
C06655 14 L-N2-(2-Carboxyethyl)arginine
C11588 14 cis-3-(Carboxy-ethyl)-3,5-cyclo-hexadiene-1,2-diol
C11811 14 1-Hydroxy-2-methyl-2-butenyl 4-diphosphate
C12456 14 3-Dimethylallyl-4-hydroxyphenylpyruvate
C12623 14 trans-2,3-Dihydroxycinnamate
C15532 14 N-Acetyl-L-citrulline
C15699 14 gamma-L-Glutamylputrecine
C00072 15 Ascorbate
C00092 15 D-Glucose 6-phosphate
C00095 15 D-Fructose
C00231 15 D-Xylulose 5-phosphate
C00233 15 4-Methyl-2-oxopentanoate
C00275 15 D-Mannose 6-phosphate
C00279 15 D-Erythrose 4-phosphate
C00299 15 Uridine
C00309 15 D-Ribulose
C00310 15 D-Xylulose
C00345 15 6-Phospho-D-gluconate
C00352 15 D-Glucosamine 6-phosphate
C00365 15 dUMP
C00379 15 Xylitol
C00408 15 L-Pipecolate
C00448 15 trans,trans-Farnesyl diphosphate
C00449 15 N6-(L-1,3-Dicarboxypropyl)-L-lysine
C00508 15 L-Ribulose
C00521 15 (-)-Limonene
C00532 15 L-Arabitol
C00618 15 3-Dehydro-L-gulonate
C00629 15 2-Dehydro-D-gluconate
C00644 15 D-Mannitol 1-phosphate
C00650 15 4-Hydroxymandelonitrile
C00665 15 beta-D-Fructose 2,6-bisphosphate
C00668 15 alpha-D-Glucose 6-phosphate
C00739 15 D-Lysine
C00795 15 D-Tagatose
C00990 15 5-Aminopentanamide
C01020 15 6-Hydroxynicotinate
C01026 15 N,N-Dimethylglycine
C01028 15 N6-Hydroxy-L-lysine
C01062 15 5-Dehydro-D-gluconate
C01079 15 Protoporphyrinogen IX
C01096 15 Sorbitol 6-phosphate
C01112 15 D-Arabinose 5-phosphate
C01113 15 D-Galactose 6-phosphate
C01142 15 (3S)-3,6-Diaminohexanoate
C01172 15 beta-D-Glucose 6-phosphate
C01187 15 3-Deoxy-D-manno-octulosonate
C01258 15 1,2-Didehydropiperidine-2-carboxylate
C01475 15 Allysine
C01508 15 L-Lyxose
C01672 15 Cadaverine
C02024 15 D-Mannuronate
C02214 15 (E)-Glutaconate
C02253 15 Benzoylagmatine
C02336 15 beta-D-Fructose
C02344 15 (-)-endo-Fenchol
C02427 15 L-Homocitrulline
C02431 15 L-Rhamnofuranose
C02462 15 Sabinene hydrate
C02674 15 Deoxyribonolactone
C02726 15 N4-Phosphoagmatine
C02727 15 N6-Acetyl-L-lysine
C02728 15 N6-Methyl-L-lysine
C02837 15 L-Lysine 1,6-lactam
C03047 15 1,4-Diguanidinobutane
C03190 15 (+)-Bornyl-diphosphate
C03239 15 6-Amino-2-oxohexanoate
C03291 15 L-Xylulose 5-phosphate
C03415 15 N2-Succinyl-L-ornithine
C03742 15 (S)-4-Hydroxymandelonitrile
C03824 15 2-Aminomuconate semialdehyde
C03906 15 beta-L-Arabinose 1-phosphate
C04020 15 N2-(D-1-Carboxyethyl)-L-lysine
C04044 15 3-(2,3-Dihydroxyphenyl)propanoate
C04053 15 5-Dehydro-4-deoxy-D-glucuronate
C04076 15 L-2-Aminoadipate 6-semialdehyde
C04211 15 N6-[(Indole-3-yl)acetyl]-L-lysine
C04282 15 1-Pyrroline-4-hydroxy-2-carboxylate
C05380 15 Nicotinurate
C05936 15 N4-Acetylaminobutanal
C06002 15 (S)-Methylmalonate semialdehyde
C06019 15 D-arabino-3-Hexulose 6-phosphate
C06074 15 Myrcene
C06075 15 Terpinolene
C06076 15 Comphene
C06077 15 Pinene
C06099 15 (+)-Limonene
C06307 15 (-)-beta-Pinene
C06308 15 (-)-alpha-Pinene
C06311 15 Galactitol 1-phosphate
C12457 15 3-Dimethylallyl-4-hydroxymandelic acid
C12459 15 3-Dimethylallyl-4-hydroxybenzaldehyde
C12624 15 2-Hydroxy-6-ketononatrienedioate
C14448 15 Glyoxal
C15668 15 1-Pyrroline
C15700 15 gamma-Glutamyl-gamma-aminobutyraldehyde
C00031 16 D-Glucose
C00103 16 D-Glucose 1-phosphate
C00105 16 UMP
C00121 16 D-Ribose
C00123 16 L-Leucine
C00159 16 D-Mannose
C00177 16 Cyanide
C00199 16 D-Ribulose 5-phosphate
C00221 16 beta-D-Glucose
C00267 16 alpha-D-Glucose
C00281 16 Sedoheptulose 7-phosphate
C00353 16 Geranylgeranyl diphosphate
C00357 16 N-Acetyl-D-glucosamine 6-phosphate
C00392 16 Mannitol
C00425 16 Dehydroascorbate
C00431 16 5-Aminopentanoate
C00447 16 Sedoheptulose 1,7-bisphosphate
C00450 16 2,3,4,5-Tetrahydropyridine-2-carboxylate
C00458 16 dCTP
C00474 16 Ribitol
C00476 16 D-Lyxose
C00507 16 L-Rhamnose
C00547 16 L-Noradrenaline
C00620 16 alpha-D-Ribose 1-phosphate
C00636 16 D-Mannose 1-phosphate
C00663 16 beta-D-Glucose 1-phosphate
C00751 16 Squalene
C00770 16 L-Idonate
C00794 16 D-Sorbitol
C00964 16 (-)-trans-Carveol
C01041 16 Monodehydroascorbate
C01059 16 2,5-Dihydroxypyridine
C01101 16 L-Ribulose 5-phosphate
C01123 16 (-)-trans-Isopiperitenol
C01177 16 Inositol 1-phosphate
C01186 16 (3S,5S)-3,5-Diaminohexanoate
C01218 16 6-Phospho-2-dehydro-D-gluconate
C01236 16 D-Glucono-1,5-lactone 6-phosphate
C01328 16 HO-
C01346 16 dUDP
C01394 16 Xylose
C01620 16 Threonate
C01697 16 Galactitol
C01841 16 Pentalenene
C01860 16 Trichodiene
C01904 16 D-Arabitol
C02004 16 Aristolochene
C02191 16 Protoporphyrin
C02220 16 2-Aminomuconate
C02452 16 Perillyl alcohol
C02591 16 Sucrose 6-phosphate
C02780 16 2,5-Didehydro-D-gluconate
C02888 16 Sorbose 1-phosphate
C02895 16 Xylitol 5-phosphate
C02946 16 4-Acetamidobutanoate
C03115 16 Farnesyl triphosphate
C03267 16 beta-D-Fructose 2-phosphate
C03284 16 L-3-Amino-isobutanoate
C03393 16 4-Phospho-D-erythronate
C03428 16 Presqualene diphosphate
C03766 16 4-Hydroxyphenylacetonitrile
C03955 16 N6-Acetyl-N6-hydroxy-L-lysine
C04006 16 1D-myo-Inositol 3-phosphate
C04092 16 delta1-Piperideine-2-carboxylate
C04478 16 3-Deoxy-D-manno-octulosonate 8-phosphate
C04575 16 (4R,5S)-4,5,6-Trihydroxy-2,3-dioxohexanoate
C04691 16 2-Dehydro-3-deoxy-D-arabino-heptonate 7-phosphate
C04733 16 4-(4-Deoxy-beta-D-gluc-4-enuronosyl)-D-galacturonate
C05161 16 2,5-Diaminohexanoate
C05328 16 D-2-Amino-hexano-6-lactam
C05382 16 D-Sedoheptulose 7-phosphate
C05422 16 L-Dehydroascorbate
C05548 16 6-Acetamido-2-oxohexanoate
C05932 16 N-Succinyl-L-glutamate 5-semialdehyde
C05941 16 2-Oxo-4-hydroxy-5-aminovalerate
C05942 16 Pyrrole-2-carboxylate
C06111 16 Nerolidyl diphosphate
C06156 16 alpha-D-Glucosamine 1-phosphate
C06312 16 L-Tagatose 6-phosphate
C06394 16 (+)-delta-Cadinene
C06440 16 2-Dehydro-D-glucono-1,5-lactone
C06547 16 Ethylene
C07271 16 Limonene-1,2-epoxide
C11356 16 trans,trans,cis-Geranylgeranyl diphosphate
C11409 16 (+)-trans-Carveol
C12142 16 Vetispiradiene
C12455 16 5-Aminopentanal
C12458 16 3-Dimethylallyl-4-hydroxybenzoate
C14899 16 3-Dehydro-L-gulonate 6-phosphate
C15523 16 2,6-Dihydroxynicotinate
C15767 16 gamma-Glutamyl-gamma-aminobutyraye
C00015 17 UDP
C00089 17 Sucrose
C00117 17 D-Ribose 5-phosphate
C00119 17 5-Phospho-alpha-D-ribose 1-diphosphate
C00124 17 D-Galactose
C00137 17 myo-Inositol
C00140 17 N-Acetyl-D-glucosamine
C00185 17 Cellobiose
C00198 17 D-Glucono-1,5-lactone
C00208 17 Maltose
C00239 17 dCMP
C00247 17 L-Sorbose
C00460 17 dUTP
C00561 17 Mandelonitrile
C00660 17 D-Glucose 1,6-bisphosphate
C00689 17 alpha,alpha'-Trehalose 6-phosphate
C00705 17 dCDP
C00861 17 L-Rhamnulose
C01054 17 (S)-2,3-Epoxysqualene
C01068 17 D-Ribitol 5-phosphate
C01083 17 alpha,alpha-Trehalose
C01182 17 D-Ribulose 1,5-bisphosphate
C01225 17 sn-glycero-3-Phospho-1-inositol
C01231 17 alpha-D-Glucose 1,6-bisphosphate
C01414 17 Casbene
C01596 17 Maleamate
C01685 17 D-Ribonate
C01767 17 (-)-Carvone
C02048 17 Laminaribiose
C02076 17 Sedoheptulose
C02485 17 (-)-Isopiperitenone
C02486 17 (3R)-beta-Leucine
C02576 17 Perillyl aldehyde
C02655 17 6-Acetyl-D-glucose
C02710 17 N-Acetyl-L-leucine
C02779 17 2-Dehydro-D-glucose
C02995 17 Maltose 6'-phosphate
C03064 17 3-Dehydro-L-threonate
C03087 17 5-Acetamidopentanoate
C03107 17 D-Glucono-1,4-lactone
C03273 17 5-Oxopentanoate
C03427 17 Prephytoene diphosphate
C03656 17 (S)-5-Amino-3-oxohexanoic acid
C03736 17 alpha-D-Ribose 5-phosphate
C04256 17 N-Acetyl-D-glucosamine 1-phosphate
C04257 17 N-Acetyl-D-mannosamine 6-phosphate
C04299 17 D-myo-Inositol 1,2-cyclic phosphate
C04534 17 6-Phospho-beta-D-glucosyl-(1,4)-D-glucose
C04574 17 di-trans,poly-cis-Undecaprenyl diphosphate
C05396 17 Lactose 6-phosphate
C05411 17 L-Xylonate
C05412 17 L-Lyxonate
C05427 17 Phytyl diphosphate
C05554 17 Aerobactin
C05577 17 3,4-Dihydroxymandelaldehyde
C05714 17 alpha-Aminopropiononitrile
C05715 17 gamma-Amino-gamma-cyanobutanoate
C05825 17 2-Amino-5-oxohexanoate
C05841 17 Nicotinate D-ribonucleoside
C05931 17 N-Succinyl-L-glutamate
C06046 17 Salidroside
C06054 17 2-Oxo-3-hydroxy-4-phosphobutanoate
C06083 17 Tetrahymanol
C06084 17 Hopanoid
C06089 17 ent-Copalyl diphosphate
C06181 17 Piperideine
C06309 17 Diplopterol
C06310 17 Diploptene
C06548 17 Ethylene oxide
C07276 17 Limonene-1,2-diol
C07350 17 3-Methyl-1-(2,4,6-trihydroxyphenyl)butan-1-one
C07836 17 D-glycero-D-manno-Heptose 7-phosphate
C11383 17 (+)-(S)-Carvone
C11893 17 Cembrene
C11894 17 Taxa-4(5),11(12)-diene
C11901 17 Copalyl diphosphate
C11902 17 syn-Copalyl diphosphate
C15548 17 2-alpha-D-Glucosyl-D-glucose
C15556 17 3,4-Dihydroxy-2-butanone 4-phosphate
C00029 18 UDP-glucose
C00075 18 UTP
C00243 18 Lactose
C00273 18 5-Dehydro-D-fructose
C00302 18 Glutamate
C00329 18 D-Glucosamine
C00446 18 alpha-D-Galactose 1-phosphate
C00489 18 Glutarate
C00645 18 N-Acetyl-D-mannosamine
C00691 18 2,4,6/3,5-Pentahydroxycyclohexanone
C00844 18 (R)-Prunasin
C00880 18 D-Galactonate
C00881 18 Deoxycytidine
C00988 18 2-Phosphoglycolate
C01093 18 Cellobiono-1,5-lactone
C01103 18 Orotidine 5'-phosphate
C01133 18 N-Acetyl-D-glucosaminate
C01151 18 D-Ribose 1,5-bisphosphate
C01168 18 Pseudouridine 5'-phosphate
C01185 18 Nicotinate D-ribonucleotide
C01214 18 1-Amino-1-deoxy-scyllo-inositol
C01235 18 1-alpha-D-Galactosyl-myo-inositol
C01401 18 Alanine
C01507 18 L-Iditol
C01724 18 Lanosterol
C01742 18 Palatinose
C01902 18 Cycloartenol
C02130 18 Acetyl-maltose
C02143 18 D-threo-Aldose
C02669 18 D-Galactono-1,5-lactone
C02964 18 D-Glucosyl-D-mannose
C03090 18 5-Phosphoribosylamine
C03269 18 D-galacto-Hexodialdose
C03383 18 D-Galactono-1,4-lactone
C03467 18 3-Oxo-4-methylpentanoic acid
C03661 18 1F-beta-D-Fructosylsucrose
C04302 18 N-(5-Phospho-D-ribosyl)anthranilate
C04359 18 1-Deoxy-D-altro-heptulose 7-phosphate
C04509 18 di-trans,poly-cis-Decaprenyl diphosphate
C04540 18 N4-(Acetyl-beta-D-glucosaminyl)asparagine
C05399 18 Melibiitol
C05400 18 Epimelibiose
C05401 18 3-beta-D-Galactosyl-sn-glycerol
C05413 18 Phytoene
C05421 18 cis-Phytoene
C05576 18 3,4-Dihydroxyphenylethyleneglycol
C05580 18 3,4-Dihydroxymandelate
C06055 18 O-Phospho-4-hydroxy-L-threonine
C06085 18 Triterpenoid
C06086 18 Pimaradiene
C06090 18 ent-Kaurene
C06180 18 Anabasine
C06182 18 Pelletierine
C06222 18 Sedoheptulose 1-phosphate
C06241 18 N-Acetylneuraminate 9-phosphate
C07272 18 Maleimide
C08615 18 alpha-Amyrin
C08616 18 beta-Amyrin
C08628 18 Lupeol
C11412 18 (1R,4S)-Iso-dihydrocarvone
C11472 18 D-glycero-D-manno-Heptose 1,7-bisphosphate
C11877 18 (+)-Sandaracopimaradiene
C11878 18 (-)-Abietadiene
C11879 18 Levopimaradiene
C11880 18 Neoabietadiene
C11881 18 Palustradiene
C11891 18 Aphidicol-16-ene
C11892 18 Aphidicol-15-ene
C11924 18 Perillic acid
C11937 18 (1S,4R)-1-Hydroxy-2-oxolimonene
C15483 18 D-Galactonolactone
C15585 18 myo-Inositol phosphate
C00043 19 UDP-N-acetyl-D-glucosamine
C00052 19 UDP-D-galactose
C00063 19 CTP
C00113 19 PQQ
C00167 19 UDP-glucuronate
C00270 19 N-Acetylneuraminate
C00492 19 Raffinose
C01158 19 1-O-Galloyl-beta-D-glucose
C01170 19 UDP-N-acetyl-D-mannosamine
C01216 19 2-Dehydro-3-deoxy-D-galactonate
C01239 19 N-Acetyl-beta-D-glucosaminylamine
C01283 19 1-Amino-1-deoxy-scyllo-inositol 4-phosphate
C01302 19 1-(2-Carboxyphenylamino)-1'-deoxy-D-ribulose 5'-phosphate
C01582 19 Galactose
C01855 19 Taxiphyllin
C01982 19 (R)-Amygdalin
C03003 19 N-Glucosylnicotinate
C03097 19 Aryl beta-D-glucoside
C03142 19 N-D-Glucosylarylamine
C03752 19 2-Amino-2-deoxy-D-gluconate
C03838 19 5'-Phosphoribosylglycinamide
C03993 19 4-(beta-D-Glucosyloxy)benzoate
C04089 19 UDP-4-dehydro-6-deoxy-D-glucose
C04124 19 Indole-3-acetyl-beta-1-D-glucose
C04164 19 trans-Cinnamoyl beta-D-glucoside
C04287 19 3,5/4-Trihydroxycyclohexa-1,2-dione
C04415 19 4-O-beta-D-Glucosyl-4-hydroxycinnamate
C05108 19 14-Demethyllanosterol
C05109 19 24,25-Dihydrolanosterol
C05143 19 Dhurrin
C05158 19 trans-beta-D-Glucosyl-2-hydroxycinnamate
C05414 19 Phytofluene
C05437 19 Zymosterol
C06004 19 (R)-3-Methyl-2-oxobutanoate
C06056 19 4-Hydroxy-L-threonine
C06114 19 gamma-Glutamyl-beta-aminopropiononitrile
C06183 19 Anapheline
C06186 19 Arbutin
C06372 19 Lacto-N-biose
C06891 19 D-2,3-Diketo 4-deoxy-epi-inositol
C07335 19 2-Amino-3-oxo-4-phosphonooxybutyrate
C07838 19 D-glycero-D-manno-Heptose 1-phosphate
C08980 19 Soyasapogenol B
C10906 19 D-Fructose
C11405 19 (3R)-3-Isopropenyl-6-oxoheptanoate
C11415 19 (1S,4S)-Dihydrocarvone
C11455 19 4,4-Dimethyl-5alpha-cholesta-8,14,24-trien-3beta-ol
C11505 19 Propene
C11872 19 Kaur-16-en-18-ol
C12210 19 UDP-3-ketoglucose
C00055 20 CMP
C00112 20 CDP
C00128 20 CMP-N-acetylneuraminate
C00190 20 UDP-D-xylose
C00203 20 UDP-N-acetyl-D-galactosamine
C00293 20 Glucose
C00501 20 CDP-glucose
C00513 20 CDP-glycerol
C00570 20 CDP-ethanolamine
C00611 20 N-Acetyllactosamine
C00617 20 UDP-D-galacturonate
C00789 20 CDP-ribitol
C00941 20 3',5'-Cyclic CMP
C01286 20 2-Dehydro-3-deoxy-D-galactonate 6-phosphate
C01294 20 1-Guanidino-1-deoxy-scyllo-inositol 4-phosphate
C01359 20 PQQH2
C01613 20 Stachyose
C01623 20 UDP-apiose
C02199 20 UDP-L-rhamnose
C02330 20 UDP-L-iduronate
C03506 20 Indoleglycerol phosphate
C03708 20 N-Acetyl-O-acetylneuraminate
C03733 20 UDP-alpha-D-galacto-1,4-furanose
C03848 20 6F-alpha-D-Galactosylsucrose
C03971 20 1F-alpha-D-Galactosylraffinose
C04015 20 N-Acetyl-4-O-acetylneuraminate
C04016 20 N-Acetyl-7-O-acetylneuraminate
C04017 20 N-Acetyl-9-O-acetylneuraminate
C04101 20 1-O,6-O-Digalloyl-beta-D-glucose
C04121 20 CMP-3-deoxy-D-manno-octulosonate
C04376 20 5'-Phosphoribosyl-N-formylglycinamide
C04501 20 N-Acetyl-alpha-D-glucosamine 1-phosphate
C04573 20 UDP-N-acetyl-2-amino-2-deoxy-D-glucuronate
C04631 20 UDP-N-acetyl-3-(1-carboxyvinyl)-D-glucosamine
C04641 20 2-(alpha-D-Galactosyl)-sn-glycerol 3-phosphate
C04703 20 alpha-D-Galactosyl-(1,1')-sn-glycerol 3-phosphate
C04739 20 UDP-N-acetyl-6-(D-galactose-1-phospho)-D-glucosamine
C05005 20 Glycolipid
C05110 20 4alpha-Methylcholesta-8-en-3beta-ol
C05114 20 Mucopolysaccharide
C05383 20 Aminosugars
C05402 20 Melibiose
C05430 20 zeta-Carotene
C05439 20 5alpha-Cholesta-7,24-dien-3beta-ol
C05673 20 CMP-2-aminoethylphosphonate
C05839 20 cis-beta-D-Glucosyl-2-hydroxycinnamate
C06057 20 3-Aminopropane-1,2-diol
C06240 20 UDP-N-acetyl-D-mannosaminouronate
C06358 20 Methyl cinnamate
C06359 20 Ethyl cinnamate
C06360 20 Propyl cinnamate
C06892 20 2-Deoxy-5-keto-D-gluconic acid
C11435 20 4-(Cytidine 5'-diphospho)-2-C-methyl-D-erythritol
C11506 20 (R)-1,2-Epoxypropane
C11507 20 (S)-1,2-Epoxypropane
C11638 20 3-Amino-2-oxopropyl phosphate
C11873 20 Kaur-16-en-18-al
C15508 20 1,2-Epoxypropane
C15599 20
6-(2-Amino-2-carboxyethyl)-7,8-dioxo-7,8-dihydroquinoline-2,4-dicarboxylate
C00078 21 L-Tryptophan
C00380 21 Cytosine
C00463 21 Indole
C00475 21 Cytidine
C00627 21 Pyridoxine phosphate
C00935 21 UDP-L-arabinose
C01050 21 UDP-N-acetylmuramate
C01189 21 5alpha-Cholest-7-en-3beta-ol
C01219 21 CDP-4-dehydro-6-deoxy-D-glucose
C03691 21 CMP-N-glycoloylneuraminate
C03737 21 alpha-D-Xylose 1-phosphate
C03845 21 5alpha-Cholest-8-en-3beta-ol
C03872 21 L-Serine-phosphoethanolamine
C04037 21 1-Phospho-alpha-D-galacturonate
C04280 21 1-Guanidino-1-deoxy-scyllo-inositol
C04640 21 2-(Formamido)-N1-(5'-phosphoribosyl)acetamidine
C04847 21
alpha-D-Galactosyl-1,3-beta-D-galactosyl-1,4-N-acetyl-D-glucosamine
C04886 21
alpha-N-Acetylneuraminyl-2,6-beta-D-galactosyl-1,4-N-acetyl-beta-D-glucosamine
C05111 21 Methostenol
C05404 21 D-Gal alpha 1->6D-Gal alpha 1->6D-Glucose
C05431 21 Neurosporene
C05838 21 cis-2-Hydroxycinnamate
C06016 21 Pentosans
C06893 21 2-Deoxy-5-keto-D-gluconic acid 6-phosphate
C11436 21 2-Phospho-4-(cytidine 5'-diphospho)-2-C-methyl-D-erythritol
C11874 21 Kaur-16-en-18-oic acid
C13952 21 UDP-N-acetyl-D-galactosaminuronic acid
C00018 22 Pyridoxal phosphate
C00314 22 Pyridoxine
C00331 22 Indolepyruvate
C00398 22 Tryptamine
C00977 22 L-Tryptophanamide
C01164 22 Cholesta-5,7-dien-3beta-ol
C01212 22 UDP-N-acetylmuramoyl-L-alanine
C02693 22 Indole-3-acetamide
C02700 22 L-Formylkynurenine
C03230 22 3-Indoleglycolaldehyde
C03373 22 Aminoimidazole ribotide
C03410 22 N-Glycoloyl-neuraminate
C03574 22 2-Formylaminobenzaldehyde
C04290 22 4-(3-Methylbut-2-enyl)-L-tryptophan
C04297 22 CDP-4-dehydro-3,6-dideoxy-D-glucose
C05658 22 Indoxyl
C05851 22 Coumarin
C06732 22 alpha,beta-Didehydrotryptophan
C11453 22 2-C-Methyl-D-erythritol 2,4-cyclodiphosphate
C11875 22 ent-7alpha-Hydroxykaur-16-en-19-oic acid
C12312 22 Indolin-2-one
C14146 22 alpha-Zeacarotene
C00187 23 Cholesterol
C00250 23 Pyridoxal
C00328 23 L-Kynurenine
C00637 23 Indole-3-acetaldehyde
C00647 23 Pyridoxamine phosphate
C00692 23 UDP-N-acetylmuramoyl-L-alanyl-D-glutamate
C01279 23 4-Amino-5-hydroxymethyl-2-methylpyrimidine
C02043 23 Indolelactate
C02720 23 N-Hydroxyarylamine
C02775 23 2,3-Dihydroxyindole
C03598 23 CDP-3,6-dideoxy-D-glucose
C03996 23 5'-O-beta-D-Glucosylpyridoxine
C04751 23 1-(5-Phospho-D-ribosyl)-5-amino-4-imidazolecarboxylate
C05443 23 Vitamin D3
C05653 23 Formylanthranilate
C06051 23 Isopyridoxal
C06093 23 Gibberellin A12 aldehyde
C08481 23 Indican
C08586 23 delta-Carotene
C11130 23 1,3-Dihydro-3-hydroxy-2H-indol-2-one
C11876 23 6beta,7beta-Dihydroxykaurenoic acid
C15667 23 5-carboxyamino-1-(5-phospho-D-ribosyl)imidazole
C00534 24 Pyridoxamine
C00599 24 Cholest-4-en-3-one
C00847 24 4-Pyridoxate
C00955 24 Indole-3-ethanol
C00971 24 4-Pyridoxolactone
C01252 24 4-(2-Aminophenyl)-2,4-dioxobutanoate
C01987 24 2-Aminophenol
C02709 24 N-Acetoxyarylamine
C03227 24 3-Hydroxy-L-kynurenine
C03594 24 7alpha-Hydroxycholesterol
C03599 24 CDP-3,6-dideoxy-D-mannose
C03855 24 Cholesteryl-beta-D-glucoside
C04556 24 4-Amino-2-methyl-5-phosphomethylpyrimidine
C04700 24 UDP-N-acetylmuramoyl-L-alanyl-D-glutamyl-L-lysine
C04823 24 1-(5'-Phosphoribosyl)-5-amino-4-(N-succinocarboxamide)-imidazole
C04877 24
UDP-N-acetylmuramoyl-L-alanyl-D-gamma-glutamyl-meso-2,6-diaminopimelate
C05418 24 Cholesterol-5beta,6beta-epoxide
C05419 24 Cholesterol-5alpha,6beta-epoxide
C05433 24 alpha-Carotene
C05500 24 20alpha-Hydroxycholesterol
C05502 24 22beta-Hydroxycholesterol
C05657 24 6-Hydroxyindolelactate
C05892 24 UDP-N-acetylmuramoyl-L-alanyl-gamma-D-glutamyl-L-lysine
C06330 24 Quinoline-3,4-diol
C11503 24 3-Hydroxy-1H-quinolin-4-one
C11857 24 Gibberellin A12
C13550 24 24-Hydroxycholesterol
C15769 24 HBOA
C00632 25 3-Hydroxyanthranilate
C01717 25 4-Hydroxy-2-quinolinecarboxylic acid
C02161 25 Isophenoxazine
C03091 25 5beta-Cholestan-3-one
C03238 25 5alpha-Cholestan-3-one
C04677 25 1-(5'-Phosphoribosyl)-5-amino-4-imidazolecarboxamide
C04702 25 UDPMurAc(oyl-L-Ala-D-gamma-Glu-L-Lys-D-Ala-D-Ala)
C04752 25 2-Methyl-4-amino-5-hydroxymethylpyrimidine diphosphate
C04846 25
UDP-N-acetylmuramoyl-L-alanyl-D-glutamyl-L-lysyl-D-alanyl-D-alanine
C04882 25
UDP-N-acetylmuramoyl-L-alanyl-D-glutamyl-6-carboxy-L-lysyl-D-alanyl-D-alanine
C05425 25 3beta,5alpha,6beta-Cholestanetriol
C05455 25 7alpha-Hydroxycholest-4-en-3-one
C05499 25 17alpha,20alpha-Dihydroxycholesterol
C05501 25 20alpha,22beta-Dihydroxycholesterol
C05636 25 3-Hydroxykynurenamine
C05645 25 4-(2-Amino-3-hydroxyphenyl)-2,4-dioxobutanoate
C06050 25 2-Methyl-3-hydroxy-5-formylpyridine-4-carboxylate
C06343 25 Quinolin-4-ol
C08601 25 Lutein
C11860 25 Gibberellin A15 open lactone
C15518 25 (24S)-Cholest-5-ene-3beta,7alpha,24-triol
C15770 25 DIBOA
C01249 26 7,8-Dihydro-7,8-dihydroxykynurenate
C02373 26 4-Methylpentanal
C02470 26 Xanthurenic acid
C04051 26 5-Amino-4-imidazolecarboxyamide
C04584 26 6-Imino-5-oxocyclohexa-1,3-dienecarboxylate
C04734 26 1-(5'-Phosphoribosyl)-5-formamido-4-imidazolecarboxamide
C05138 26 17alpha-Hydroxypregnenolone
C05451 26 7alpha-Hydroxy-5beta-cholestan-3-one
C05457 26 7alpha,12alpha-Dihydroxycholest-4-en-3-one
C05637 26 4,8-Dihydroxyquinoline
C05640 26 Cinnavalininate
C06432 26 UDP-N-acetylmuramoyl-L-alanyl-D-glutamyl-L-lysyl-D-alanine
C11861 26 Gibberellin A24
C15772 26 DIBOA-glucoside
C00130 27 IMP
C01111 27 7,8-Dihydroxykynurenate
C01176 27 17alpha-Hydroxyprogesterone
C01227 27 3beta-Hydroxyandrost-5-en-17-one
C05452 27 3alpha,7alpha-Dihydroxy-5beta-cholestane
C05453 27 7alpha,12alpha-Dihydroxy-5beta-cholestan-3-one
C05487 27 17alpha,21-Dihydroxypregnenolone
C11862 27 Gibberellin A36
C00262 28 Hypoxanthine
C00280 28 Androst-4-ene-3,17-dione
C00294 28 Inosine
C00655 28 Xanthosine 5'-phosphate
C04295 28 Androst-5-ene-3beta,17beta-diol
C04518 28 17alpha,20alpha-Dihydroxypregn-4-en-3-one
C04529 28 (3S,4S)-3-Hydroxytetradecane-1,3,4-tricarboxylate
C04655 28 (2S,3S)-2-Hydroxytridecane-1,2,3-tricarboxylate
C04826 28 5-(3-Carboxy-3-oxopropenyl)-4,6-dihydroxypyridine-2-carboxylate
C05139 28 16alpha-Hydroxydehydroepiandrosterone
C05444 28 3alpha,7alpha,26-Trihydroxy-5beta-cholestane
C05454 28 3alpha,7alpha,12alpha-Trihydroxy-5beta-cholestane
C05488 28 11-Deoxycortisol
C05489 28 11beta,17alpha,21-Trihydroxypregnenolone
C05497 28 21-Deoxycortisol
C05641 28 5-(3'-Carboxy-3'-oxopropenyl)-4,6-dihydroxypicolinate
C00385 29 Xanthine
C00535 29 Testosterone
C00735 29 Cortisol
C01762 29 Xanthosine
C01993 29 5'-Oxoinosine
C05140 29 16alpha-Hydroxyandrost-4-ene-3,17-dione
C05290 29 19-Hydroxyandrost-4-ene-3,17-dione
C05445 29 3alpha,7alpha-Dihydroxy-5beta-cholestan-26-al
C05446 29 3alpha,7alpha,12alpha,26-Tetrahydroxy-5beta-cholestane
C05656 29 5-(3'-Carboxy-3'-oxopropyl)-4,6-dihydroxypicolinate
C00366 30 Urate
C00387 30 Guanosine
C00762 30 Cortisone
C01301 30 3alpha,7alpha,12alpha-Trihydroxy-5beta-cholestan-26-al
C02821 30 Cortisol 21-acetate
C04554 30 3alpha,7alpha-Dihydroxy-5beta-cholestanate
C05294 30 19-Hydroxytestosterone
C05297 30 19-Oxoandrost-4-ene-3,17-dione
C05471 30 11beta,17alpha,21-Trihydroxy-5beta-pregnane-3,20-dione
C05515 30 5-Ureido-4-imidazole carboxylate
C05654 30 5-(2'-Formylethyl)-4,6-dihydroxypicolinate
C11134 30 Testosterone glucuronide
C11631 30 9-Riburonosylhypoxanthine
C00144 31 GMP
C00242 31 Guanine
C00468 31 Estrone
C03588 31 4,5alpha-Dihydrocortisone
C04722 31 3alpha,7alpha,12alpha-Trihydroxy-5beta-cholestanoate
C05295 31 19-Oxotestosterone
C05469 31 17alpha,21-Dihydroxy-5beta-pregnane-3,11,20-trione
C05472 31 Urocortisol
C05513 31 Urate-3-ribonucleoside
C05516 31 5-Amino-4-imidazole carboxylate
C05655 31 5-(2'-Carboxyethyl)-4,6-dihydroxypicolinate
C11821 31 5-Hydroxyisourate
C00035 32 GDP
C00330 32 Deoxyguanosine
C00951 32 Estradiol-17beta
C02348 32 (R)(-)-Allantoin
C02350 32 (S)(+)-Allantoin
C02537 32 Estradiol-17alpha
C05239 32 5-Aminoimidazole
C05298 32 2-Hydroxyestrone
C05300 32 16alpha-Hydroxyestrone
C05470 32 Urocortisone
C05482 32 Cortol
C11133 32 Estrone glucuronide
C12248 32 5-Hydroxy-2-oxo-4-ureido-2,5-dihydro-1H-imidazole-5-carboxylate
C00044 33 GTP
C00096 33 GDP-mannose
C00362 33 dGMP
C00394 33 GDP-glucose
C00499 33 Allantoate
C01228 33 Guanosine 3',5'-bis(diphosphate)
C05141 33 Estriol
C05301 33 2-Hydroxyestradiol-17beta
C05481 33 Cortolone
C05503 33 Estradiol-17beta 3-glucuronide
C06195 33 Imidazolone
C00361 34 dGDP
C00603 34 (-)-Ureidoglycolate
C00942 34 3',5'-Cyclic GMP
C00976 34 GDP-D-mannuronate
C01222 34 GDP-4-dehydro-6-deoxy-D-mannose
C01261 34 P1,P4-Bis(5'-guanosyl) tetraphosphate
C01304 34 2,5-Diamino-6-hydroxy-4-(5'-phosphoribosylamino)pyrimidine
C01551 34 Allantoin
C02091 34 Ureidoglycine
C02280 34 GDP-L-galactose
C02718 34 N-Formiminoglycine
C03794 34 N6-(1,2-Dicarboxyethyl)-AMP
C04494 34 Guanosine 3'-diphosphate 5'-triphosphate
C04895 34
2-Amino-4-hydroxy-6-(erythro-1,2,3-trihydroxypropyl)dihydropteridinetriphosphate
C05504 34 16-Glucuronide-estriol
C05922 34 Formamidopyrimidine nucleoside triphosphate
C11516 34 2-(alpha-D-Mannosyl)-3-phosphoglycerate
C15563 34 2-Amino-5-formylamino-6-(5-phosphoribosylamino)pyrimidin-4(3H)-one
C00020 35 AMP
C00286 35 dGTP
C00325 35 GDP-L-fucose
C00802 35 Oxalureate
C01268 35 5-Amino-6-(5'-phosphoribosylamino)uracil
C02977 35 GDP-6-deoxy-D-talose
C03117 35 GDP-6-deoxy-D-mannose
C03684 35 6-Pyruvoyltetrahydropterin
C04874 35
2-Amino-4-hydroxy-6-(D-erythro-1,2,3-trihydroxypropyl)-7,8-dihydropteridine
C05923 35 2,5-Diaminopyrimidine nucleoside triphosphate
C05925 35 Dihydroneopterin phosphate
C06121 35 3-Ketosphingosine
C11544 35 2(alpha-D-Mannosyl)-D-glycerate
C14830 35 GDP-4-keto-6-L-deoxygalactose
C00002 36 ATP
C00008 36 ADP
C00054 36 Adenosine 3',5'-bisphosphate
C00147 36 Adenine
C00212 36 Adenosine
C00249 36 Hexadecanoic acid
C00319 36 Sphingosine
C00517 36 Hexadecanal
C01300 36 2-Amino-4-hydroxy-6-hydroxymethyl-7,8-dihydropteridine
C01444 36 Oxamate
C02934 36 3-Dehydrosphinganine
C02985 36 L-Fucose 1-phosphate
C04244 36 6-Lactoyl-5,6,7,8-tetrahydropterin
C04454 36 5-Amino-6-(5'-phosphoribitylamino)uracil
C04713 36 N6-(delta2-Isopentenyl)-adenosine 5'-monophosphate
C05983 36 Propinol adenylate
C05993 36 Acetyl adenylate
C06148 36
2,5-Diamino-6-(5'-triphosphoryl-3',4'-trihydroxy-2'-oxopentyl)-amino-4-oxopyrimidine
C00081 37 ITP
C00104 37 IDP
C00272 37 Tetrahydrobiopterin
C00301 37 ADP-ribose
C00498 37 ADP-glucose
C00559 37 Deoxyadenosine
C00575 37 3',5'-Cyclic AMP
C00823 37 1-Hexadecanol
C00836 37 Sphinganine
C00857 37 Deamino-NAD+
C00864 37 Pantothenate
C00921 37 Dihydropteroate
C01260 37 P1,P4-Bis(5'-adenosyl) tetraphosphate
C01747 37 Psychosine
C01948 37 Pentadecanal
C02739 37 Phosphoribosyl-ATP
C02788 37 2-trans-Hexadecenal
C02993 37 L-Tyrosyl-L-arginine
C03293 37 N-Adenylylanthranilate
C03709 37 N-Adenylyl-L-phenylalanine
C04030 37 (2,3-Dihydroxybenzoyl)adenylate
C04307 37 P1,P2-Bis(5'-adenosyl) triphosphate
C04732 37 4-(1-D-Ribitylamino)-5-amino-2,6-dihydroxypyrimidine
C04807 37 2-Amino-7,8-dihydro-4-hydroxy-6-(diphosphooxymethyl)pteridine
C05340 37 beta-Alanyl-L-arginine
C05341 37 beta-Alanyl-L-lysine
C05560 37 L-2-Aminoadipate adenylate
C05820 37 (L-Seryl)adenylate
C06124 37 Sphingosine 1-phosphate
C06397 37 ADP-D-glycero-D-manno-heptose
C06656 37 Deoxyguanidinoproclavaminic acid
C07024 37 3'-Keto-3'-deoxy-ATP
C11500 37 5'-Dehydroadenosine
C11501 37 9-Riburonosyladenine
C00003 38 NAD+
C00268 38 Dihydrobiopterin
C00360 38 dAMP
C00415 38 Dihydrofolate
C00643 38 5-Hydroxy-L-tryptophan
C00852 38 Chlorogenate
C00903 38 Cinnamaldehyde
C01120 38 Sphinganine 1-phosphate
C01201 38 N(omega)-(ADP-D-ribosyl)-L-arginine
C01477 38 Apigenin
C01745 38 Pinosylvin
C01850 38 Rosmarinate
C02385 38 Amino acid(Arg-)
C02741 38 Phosphoribosyl-AMP
C02927 38 2-Caffeoylisocitrate
C02947 38 4-Coumaroylshikimate
C03002 38 N-Caffeoylputrescine
C03492 38 D-4'-Phosphopantothenate
C03582 38 3,4',5-Trihydroxystilbene
C03657 38 1,4-Dihydroxy-2-naphthoate
C04332 38 6,7-Dimethyl-8-(1-D-ribityl)lumazine
C04498 38 N-(4-Guanidinobutyl)-4-hydroxycinnamide
C05512 38 Deoxyinosine
C05595 38 4-Hydroxyphenylacetylglutamine
C05596 38 4-Hydroxyphenylacetylglycine
C05608 38 4-Hydroxycinnamyl aldehyde
C05631 38 Eriodictyol
C06123 38 Hexadecenal
C06313 38 Biopterin
C06398 38 ADP-L-glycero-D-manno-heptose
C06561 38 Isosalipurpol
C06657 38 Guanidinoproclavaminic acid
C06986 38 Spirodilactone
C07025 38 3'-Keto-3'-deoxy-AMP
C08650 38 Isoliquiritigenin
C10517 38 2-(beta-D-Glucosyl)-sn-glycerol 3-phosphate
C10945 38 Caffeic aldehyde
C12144 38 Phytosphingosine
C15522 38 4a-Hydroxytetrahydrobiopterin
C00006 39 NADP+
C00101 39 Tetrahydrofolate
C00153 39 Nicotinamide
C00206 39 dADP
C00255 39 Riboflavin
C00455 39 Nicotinamide D-ribonucleotide
C00504 39 Folate
C01481 39 Caffeate
C01514 39 Luteolin
C01617 39 Taxifolin
C02394 39 Cinnamyl alcohol
C02646 39 4-Coumaryl alcohol
C03204 39 10-Formyldihydrofolate
C04608 39 Apigenin 7-O-beta-D-glucoside
C04896 39
5-(5-Phospho-D-ribosylaminoformimino)-1-(5-phosphoribosyl)-imidazole-4-carboxamide
C05646 39 5-Hydroxyindolepyruvate
C05648 39 5-Hydroxy-N-formylkynurenine
C05907 39 Luteoforol
C05911 39 Pentahydroxyflavanone
C06658 39 Proclavaminic acid
C08063 39 1,4-Cyclohexanedione
C08576 39 Aureusidin
C09762 39 Liquiritigenin
C10192 39 Tricetin
C11546 39 2-(beta-D-Glucosyl)-sn-glycerol
C12206 39 Caffeyl alcohol
C12631 39 2-Hydroxy-2,3-dihydrogenistein
C13309 39 2-Phytyl-1,4-naphthoquinone
C00005 40 NADPH
C00061 40 FMN
C00131 40 dATP
C00143 40 5,10-Methylenetetrahydrofolate
C00234 40 10-Formyltetrahydrofolate
C00389 40 Quercetin
C00664 40 5-Formiminotetrahydrofolate
C01007 40 Reduced riboflavin
C01438 40 Methane
C01592 40 Licodione
C01727 40 Lumichrome
C02906 40 Dihydromyricetin
C03052 40 2,3-Dihydrogossypetin
C03150 40 N-Ribosylnicotinamide
C03246 40 ADPribose 2'-phosphate
C03515 40 Luteolin 7-O-glucuronide
C03951 40 Luteolin 7-O-beta-D-glucoside
C04858 40 Apigenin 7-O-[beta-D-apiosyl-(1->2)-beta-D-glucoside]
C04916 40
N-(5'-Phospho-D-1'-ribulosylformimino)-5-amino-1-(5''-phospho-D-ribosyl)-4-imidazolecarboxamide
C05615 40 Lignin
C05651 40 5-Hydroxykynurenine
C05855 40 4-Hydroxycinnamyl alcohol 4-D-glucoside
C05906 40 Leucocyanidin
C06563 40 Genistein
C06659 40 Dihydroclavaminic acid
C09332 40 Tetrahydrofolyl-[Glu](2)
C10020 40 Apigenin 7-(6''-malonylglucoside)
C10208 40 Daidzein
C12627 40 Apigenin 7-O-neohesperidoside
C15525 40 2',3,4,4',6'-Pentahydroxychalcone
C00004 41 NADH
C00016 41 FAD
C00364 41 dTMP
C00439 41 N-Formimino-L-glutamate
C00440 41 5-Methyltetrahydrofolate
C00445 41 5,10-Methenyltetrahydrofolate
C01750 41 Quercitrin
C01847 41 Reduced FMN
C02115 41 2-Methylserine
C02495 41 2'-Hydroxydaidzein
C03479 41 5-Formyltetrahydrofolate
C03495 41 Deoxy-5-methylcytidylate
C03997 41 5-Hydroxymethyldeoxycytidylate
C04524 41 2-Protocatechoylphloroglucinolcarboxylate
C04666 41 D-erythro-1-(Imidazol-4-yl)glycerol 3-phosphate
C05569 41 5'-Phospho-D-1-ribulosylformimine
C05622 41 Malonylapiin
C05623 41 Quercetin 3-O-glucoside
C05638 41 5-Hydroxykynurenamine
C05905 41 Cyanidin
C05909 41 Leucodelphinidin
C05928 41 10-Formyltetrahydrofolyl L-glutamate
C06562 41 (+)-Catechin
C06660 41 Clavaminic acid
C09126 41 Genistein 7-O-beta-D-glucoside
C10107 41 Myricetin
C12134 41 2'-Hydroxygenistein
C12316 41 cis-Dihydroquercetin
C12630 41 Luteolin 7-O-neohesperidoside
C12632 41 Luteolin 7-O-[beta-D-glucuronosyl-(1->2)-beta-D-glucuronide]
C12639 41 Quercetin 7-O-beta-D-glucoside
C15567 41 2,7,4'-Trihydroxyisoflavanone
C00214 42 Thymidine
C00363 42 dTDP
C00488 42 Formamide
C01045 42 N-Formyl-L-glutamate
C01267 42 3-(Imidazol-4-yl)-2-oxopropyl phosphate
C01352 42 FADH2
C03567 42 2'-Hydroxydihydrodaidzein
C04187 42 5-Methyldeoxycytidine diphosphate
C04281 42 L-1-Pyrroline-3-hydroxy-5-carboxylate
C04856 42
(6S)-6-beta-Hydroxy-1,4,5,6-tetrahydronicotinamide-adeninedinucleotide
C04900 42
Luteolin7-O-[beta-D-glucuronosyl-(1->2)-beta-D-glucuronide]-4'-O-beta-D-glucuronide
C05403 42 3-Ketolactose
C05625 42 Rutin
C05639 42 4,6-Dihydroxyquinoline
C05731 42 3-Ketosucrose
C05908 42 Delphinidin
C08604 42 Cyanidin 3-O-glucoside
C09727 42 (-)-Epicatechin
C11038 42 2'-Deoxy-5-hydroxymethylcytidine-5'-diphosphate
C12127 42 (+)-Gallocatechin
C12637 42 Quercetin 3-O-[beta-D-xylosyl-(1->2)-beta-D-glucoside]
C12638 42 Quercetin 3-O-(6-O-malonyl-beta-D-glucoside)
C12667 42 Quercetin 3-O-beta-D-glucosyl-(1->2)-beta-D-glucoside
C00178 43 Thymine
C00459 43 dTTP
C01100 43 L-Histidinol phosphate
C05394 43 3-Keto-beta-D-galactose
C05938 43 L-4-Hydroxyglutamate semialdehyde
C05947 43 L-erythro-4-Hydroxyglutamate
C08620 43 Cyanidin 3-O-rutinoside
C10175 43 Quercetin 3-(2G-xylosylrutinoside)
C11039 43 2'-Deoxy-5-hydroxymethylcytidine-5'-triphosphate
C12095 43 Cyanidin 3-O-(6-O-p-coumaroyl)glucoside
C12136 43 (-)-Epigallocatechin
C12138 43 Delphinidin 3-O-glucoside
C12643 43 Cyanidin 3-O-(6-O-malonyl-beta-D-glucoside)
C12668 43
Quercetin3-O-beta-D-glucosyl-(1->2)-beta-D-glucosyl-(1->2)-beta-D-glucoside
C00842 44 dTDP-glucose
C00860 44 L-Histidinol
C00906 44 5,6-Dihydrothymine
C00962 44 beta-D-Galactose
C02097 44 dTDP-galactose
C02376 44 5-Methylcytosine
C03088 44 5-Hydroxymethyluracil
C12140 44 Malvidin 3-O-glucoside
C12646 44 Cyanidin 3-O-rutinoside 5-O-beta-D-glucoside
C00135 45 L-Histidine
C00687 45 dTDP-4-dehydro-6-deoxy-alpha-D-glucose
C01929 45 L-Histidinal
C03034 45 dTDP-D-galacturonate
C05100 45 3-Ureidoisobutyrate
C06017 45 dTDP-D-glucuronate
C11907 45 4,6-Dideoxy-4-oxo-dTDP-D-glucose
C00386 46 Carnosine
C00388 46 1H-Imidazole-4-ethanamine
C00688 46 dTDP-4-dehydro-6-deoxy-L-mannose
C00695 46 3alpha,7alpha,12alpha-Trihydroxy-5beta-cholanate
C00785 46 Urocanate
C00884 46 Homocarnosine
C01921 46 Glycocholate
C02997 46 N-Acetyl-L-histidine
C03277 46 Imidazol-5-yl-pyruvate
C04268 46 dTDP-4-amino-4,6-dideoxy-D-glucose
C05145 46 3-Aminoisobutanoate
C05462 46 Chenodeoxyglycocholate
C06018 46 dTDP-4-acetamido-4,6-dideoxy-D-glucose
C06617 46 dTDP-3-oxo-6-deoxy-alpha-D-glucose
C06620 46 dTDP-3,4-dioxo-2,6-dideoxy-D-glucose
C07277 46 dTDP-D-fucose
C11908 46 3,6-Dideoxy-3-oxo-dTDP-D-glucose
C11926 46 dTDP-4-oxo-6-deoxy-D-allose
C11930 46 dTDP 1-ester with
(6R)-5,6-dihydro-4-hydroxy-6-methyl-5-oxo-2H-pyran
C01292 47 3alpha,7alpha-Dihydroxy-12-oxo-5beta-cholanate
C02835 47 Imidazole-4-acetate
C03187 47 dTDP-6-deoxy-L-talose
C03319 47 dTDP-6-deoxy-L-mannose
C03680 47 4-Imidazolone-5-propanoate
C03817 47 (S)-3-(Imidazol-5-yl)lactate
C04138 47 N(alpha)-gamma-L-Glutamylhistamine
C04483 47 3alpha,12alpha-Dihydroxy-5beta-cholanate
C04643 47 3alpha,12alpha-Dihydroxy-7-oxo-5beta-cholanate
C05130 47 Imidazole-4-acetaldehyde
C05135 47 4-(beta-Acetylaminoethyl)imidazole
C05568 47 Imidazole lactate
C06621 47 dTDP-4-oxo-2,6-dideoxy-alpha-D-glucose
C11637 47 3alpha,12alpha-Dihydroxy-5beta-chol-6-enoate
C11912 47 dTDP-6-deoxy-D-allose
C11918 47 Maltol
C11922 47 dTDP-4-oxo-2,6-dideoxy-D-glucose
C11925 47 dTDP-3-amino-3,6-dideoxy-D-glucose
C11928 47 dTDP-4-oxo-2,6-dideoxy-D-allose
C11931 47 dTDP 1-ester with
(6S)-5,6-dihydro-4-hydroxy-6-methyl-5-oxo-2H-pyran
C12318 47 dTDP-3-amino-2,3,6-trideoxy-D-threo-hexopyranos-4-ulose
C03442 48 dTDP-L-dihydrostreptose
C04437 48 1-(5-Phosphoribosyl)imidazole-4-acetate
C04661 48 3alpha,7alpha,12beta-Trihydroxy-5beta-cholanate
C05133 48 4-Imidazolone-5-acetate
C05573 48 Formylisoglutamate
C05683 48 2-Aminoethylphosphocholate
C06622 48 dTDP-4-oxo-2,6-dideoxy-L-glucose
C11920 48 dTDP-L-olivose
C11923 48 dTDP-D-olivose
C11927 48 dTDP-4-oxo-2,6-dideoxy-L-mannose
C11932 48 dTDP 1-ester with 2,6-dideoxy-L-erythro-hexopyranos-3-ulose
C03409 49 N-Formimino-L-aspartate
C05131 49 (1-Ribosylimidazole)-4-acetate
C05574 49 Isoglutamate
C01044 50 N-Formyl-L-aspartate


      reactions:

ID generation name

R00002 2 Reduced ferredoxin:dinitrogen oxidoreductase (ATP-hydrolysing)
R00009 2 hydrogen-peroxide:hydrogen-peroxide oxidoreductase
R00027 2 2-Hydroxy-1,2-diphenylethanone benzaldehyde-lyase
R00086 2 ATP phosphohydrolase (protein-secreting)
R00090 2 NADH:hydrogen-peroxide oxidoreductase
R00148 2
R00153 2 Reduced ferredoxin:dinitrogen oxidoreductase (ATP-hydrolysing)
R00275 2 Superoxide:superoxide oxidoreductase
R01419 2 Benzaldehyde:NAD+ oxidoreductase
R02382 2 Tyramine:oxygen oxidoreductase(deaminating)(flavin-containing)
R02613 2 Phenethylamine:oxygen oxidoreductase
(deaminating)(copper-containing)
R02695 2 4-Hydroxyphenylacetaldehyde:NAD+ oxidoreductase
R02908 2
5-Hydroxytryptamine:oxygenoxidoreductase(deaminating)(flavin-containing)
R02909 2 5-hydroxytryptamine:oxygen 2,3-dioxygenase (indole-decyclizing)
R03358 2 Octopamine hydro-lyase (deaminating)
R07171 2 NADH:oxygen oxidoreductase
R00004 3 Pyrophosphate phosphohydrolase
R00023 3 NADH:hyponitrite oxidoreductase
R00067 3 Reduced ferredoxin:dinitrogen oxidoreductase (ATP-hydrolysing)
R00143 3 Ammonia:(acceptor) oxidoreductase
R00700 3 Hydrogen:NAD+ oxidoreductase
R00793 3 Hydroxylamine:oxygen oxidoreductase
R00819 3 Benzoate,NADH:oxygen oxidoreductase
(1,2-hydroxylating,decarboxylating)
R01295 3 benzoate,NADPH:oxygen oxidoreductase(4-hydroxylating)
R02383 3 Monophenol,L-dopa:oxygen oxidoreductase
R02514 3 4-hydroxyphenylacetate,NADH:oxygen oxidoreductase (1-hydroxylating)
R02536 3 Phenylacetaldehyde:NAD+ oxidoreductase
R02611 3 Phenylethylalcohol:NAD+ oxidoreductase
R02698 3 4-hydroxyphenylacetate,NADH:oxygen oxidoreductase (3-hydroxylating)
R04304 3 4-Hydroxyphenylethanol:NAD+ oxidoreductase
R04782 3 Reduced ferredoxin:dinitrogen oxidoreductase (ATP-hydrolysing)
R04903 3 5-Hydroxyindoleacetaldehyde:NAD+ oxidoreductase
R04904 3 5-Hydroxyindoleacetaldehyde:oxygen oxidoreductase
R05621 3
R05746 3 phosphonate:NAD+ oxidoreductase
R07173 3 hydroxylamine:acceptor oxidoreductase
R07188 3 benzoate,NADH:oxygen oxidoreductase (1,2-hydroxylating)
R07312 3 4-hydroxyphenylacetate carboxy-lyase
R00005 4 Urea-1-carboxylate amidohydrolase
R00058 4 1,2-Benzenediol:oxygen oxidoreductase
R00080 4 Catechol:oxygen oxidoreductase (dimerizing)
R00132 4 Carbonic acid hydro-lyase
R00136 4 ATP:polyphosphate phosphotransferase
R00138 4 Triphosphate phosphohydrolase
R00149 4 Carbon-dioxide:ammonia
ligase(ADP-forming,carbamate-phosphorylating)
R00150 4 ATP:carbamate phosphotransferase
R00276 4 Carbon-monoxide:oxygen oxidoreductase
R00519 4 Formate:NAD+ oxidoreductase
R00787 4 ammonium-hydroxide:NADP+ oxidoreductase
R00800 4
R00813 4
cis-1,2-dihydroxycyclohexa-3,5-diene-1-carboxylate:NAD+oxidoreductase
R00814 4 trans-1,2-dihydrobenzene-1,2-diol:NADP+ oxidoreductase
R00816 4 Catechol:oxygen 2,3-oxidoreductase(decyclizing)
R00817 4 Catechol:oxygen 1,2-oxidoreductase(decyclizing)
R00820 4 1,6-dihydroxycyclohexa-2,4-diene-1-carboxylate:NAD+
oxidoreductase(decarboxylating)
R00822 4 Protocatechuate carboxy-lyase
R00828 4 2-nitrophenol,NADPH:oxygen 2-oxidoreductase
(2-hydroxylating,nitrite-forming)
R01293 4 4-hydroxybenzaldehyde:NAD+ oxidoreductase
R01296 4 4-hydroxybenzoate,NAD(P)H:oxygen oxidoreductase (3-hydroxylating)
R01297 4 4-hydroxybenzoate,NADH:oxygen oxidoreductase
(1-hydroxylating,decarboxylating)
R01764 4 Benzoylformate carboxy-lyase
R01849 4 Reduced ferredoxin:dinitrogen oxidoreductase (ATP-hydrolysing)
R02515 4 3-hydroxyphenylacetate,NADH:oxygen oxidoreductase (6-hydroxylating)
R02518 4
R02519 4 Homogentisate:oxygen 1,2-oxidoreductase (decyclizing)
R02520 4
R02802 4 Reduced ferredoxin:dinitrogen oxidoreductase (ATP-hydrolysing)
R03300 4 3,4-Dihydroxyphenylacetaldehyde:NAD+ oxidoreductase
R03303 4 3,4-Dihydroxyphenylacetate:oxygen 2,3-oxidoreductase (decyclizing)
R03568 4 4-Cresol,NADPH:oxogen oxidoreductase (2-hydroxylating)
R04300 4
4-(2-Aminoethyl)-1,2-benzenediol:oxygenoxidoreductase(deaminating)(flavin-containing)
R04305 4 4-Hydroxyphenylacetaldehyde hydro-lyase (adding dopamine)
R05487 4
R07316 4 carbamate hydro-lyase
R00518 5 ATP:formate phosphotransferase
R00774 5 Urea:carbon-dioxide ligase (ADP-forming)
R00794 5 NADH:nitrate oxidoreductase
R01305 5 2,4'-Dihydroxyacetophenone oxidoreductase (C-C-bond-cleaving)
R01395 5 ATP:carbamate phosphotransferase
R01400 5
R01627 5 3-Dehydroshikimate hydro-lyase
R01629 5
R01631 5 Protocatechuate:oxygen 3,4-oxidoreductase (decyclizing)
R01632 5 Protocatechuate:oxygen 4,5-oxidoreductase (decyclizing)
R01634 5 3,4-Dihydroxyphthalate carboxy-lyase
R02363 5 Hydroquinone:oxygen oxidoreductase
R02604 5
R02655 5 Gentisate aldehyde:NAD+ oxidoreductase
R02657 5
R02672 5 4-Hydroxybenzoylformate carboxy-lyase
R02673 5 (S)-2-Hydroxy-2-(4-hydroxyphenyl)acetate:oxygen 1-oxidoreductase
R02762 5 2-Hydroxymuconate semialdehyde:NAD+ 6-oxidoreductase
R02763 5
R03181 5 4-Maleylacetoacetate cis-trans-isomerase
R03299 5 3-Hydroxyphenylacetate,NADH:oxygen oxidoreductase (3-hydroxylating)
R03546 5 Cyanate C-N-lyase
R03790 5
R03792 5
R03959 5 2,5-Dihydro-5-oxofuran-2-acetate lyase (decyclizing)
R04084 5 3,4-Dihydroxyphenylacetaldehyde hydro-lyase (adding dopamine)
R04089 5 3-Methylcatechol:oxygen 2,3-oxidoreductase(decyclizing)
R04418 5 5-carboxymethyl-2-hydroxymuconic-semialdehyde:NAD+ oxidoreductase
R05246 5
R05450 5
R05482 5
R05563 5 Biuret amidohydrolase
R05724 5 nitric oxide, NAD(P)H2:oxygen oxidoreductase
R06851 5 phenol,NADPH:oxygen oxidoreductase (2-hydroxylating)
R06989 5 2,5-Dihydro-5-oxofuran-2-acetate lyase (decyclizing)
R07294 5 phenylglyoxylyl-CoA hydrolase
R07303 5 N-benzylformamide amidohydrolase
R07315 5 carbamate hydro-lyase
R00131 6 Urea amidohydrolase
R00778 6 Urea hydro-lyase
R01364 6 4-Fumarylacetoacetate fumarylhydrola
R02489 6 Gentisate carboxy-lyase
R02492 6 Nitrous-oxide:(acceptor) oxidoreductase (NO-forming)
R02601 6
R02656 6 Gentisate:oxygen 1,2-oxidoreductase (decyclizing)
R03084 6 3-Dehydroquinate hydro-lyase
R03307 6 2-Carboxy-2,5-dihydro-5-oxofuran-2-acetate lyase (decyclizing)
R03308 6 3-Carboxy-2,5-dihydro-5-oxofuran-2-acetate lyase (decyclizing)
R03791 6 (S)-Mandelate racemase
R03891 6 Benzene-1,2,4-triol:oxygen 1,2-oxidoreductase (decyclizing)
R03966 6
R04061 6 Benzene-1,2,4-triol:oxygen 1,2-oxidoreductase (decyclizing)
R04161 6 (S)-4-Hydroxymandelate racemase
R04260 6 2-Oxo-2,5-dihydrofuran-5-acetate delta3-delat2-isomerase
R04379 6
5-Carboxymethyl-2-hydroxymuconatedelta2,delta4-2-oxo,delta3-isomerase
R04453 6
4-Carboxy-2-hydroxy-cis,cis-muconate-6-semialdehyde:NADP+6-oxidoreductase
R04488 6
R04489 6 2-Hydroxy-2-hydropyrone-4,6-dicarboxylate lyase (decyclizing)
R05138 6
R05236 6 4-Hydroxymuconic-semialdehyde:NAD+ oxidoreductase
R05244 6 NADPH:p-benzoquinone oxidoreductase
R05561 6 Cyanuric acid amidohydrolase
R05562 6 Biuret amidohydrolase
R05783 6 mandelamide hydrolase
R06137 6
R06847 6 shikimate:NAD+ 3-oxidoreductase
R06852 6
R06853 6
R06990 6 2-Oxo-2,5-dihydrofuran-5-acetate delta3-delat2-isomerase
R07222 6 phenylacetyl-CoA:quinone oxidoreductase
R07305 6 cyanuric acid amidohydrolase
R00229 7 Acetate:CoA ligase (ADP-forming)
R00315 7 ATP:acetate phosphotransferase
R00320 7 Pyrophosphate:acetate phosphotransferase
R00321 7 Acetamide amidohydrolase
R00402 7 succinate:NAD+ oxidoreductase
R00490 7 L-Aspartate ammonia-lyase
R00710 7 Acetaldehyde:NAD+ oxidoreductase
R00750 7
R01082 7 (S)-Malate hydro-lyase
R01087 7 Maleate cis-trans-isomerase
R01361 7 (R)-3-Hydroxybutanoate:NAD+ oxidoreductase
R01366 7 Acetoacetate carboxy-lyase
R01872 7 Quinate:NAD+ 5-oxidoreductase
R02412 7 ATP:shikimate 3-phosphotransferase
R02414 7 Shikimate:NADP+ 5-oxidoreductase
R02602 7 4-Oxalocrotonate carboxy-lyase
R02988 7 3-oxoadipate:NAD+ oxidoreductase
R02991 7 4-Carboxymethylbut-3-en-4-olide enol-lactonohydrolase
R03246 7 1,2,3-Trihydroxybenzene:oxygen 1,2-oxidoreductase (decyclizing)
R03470 7 4-Carboxymuconolactone carboxy-lyase
R03868 7 3-Maleylpyruvate cis-trans-isomerase
R03892 7
R04133 7 5-Oxopent-3-ene-1,2,5-tricarboxylate carboxy-lyase
R04223 7
R04278 7 2-Hydroxy-2-hydropyrone-4,6-dicarboxylate:NAD+ 6-oxidoreductase
R04380 7 5-Oxopent-3-ene-1,2,5-tricarboxylate carboxy-lyase
R04399 7
R04417 7
R05399 7 1,2,4-trihydroxybenzene:NAD oxidoreductase
R06854 7
R07301 7 (S)-N-acetylphenylethylamine:H2O hydrolase
R00006 8 2-Acetolactate pyruvate-lyase (carboxylating)
R00007 8 4-Hydroxy-4-methyl-2-oxoglutarate pyruvate-lyase
R00008 8 Parapyruvate pyruvate-lyase
R00048 8 (R)-3-((R)-3-Hydroxybutanoyloxy)-butanoate hydroxybutanoylhydrolase
R00195 8 2,3-Diaminopropionate ammonia-lyase
R00200 8 ATP:pyruvate O2-phosphotransferase
R00207 8 Pyruvate:oxygen 2-oxidoreductase (phosphorylating)
R00208 8 Phosphoenolpyruvate phosphohydrolase
R00209 8 Pyruvate:NAD+ 2-oxidoreductase (CoA-acetylating)
R00211 8 Glyoxylate:oxygen oxidoreductase
R00212 8 Acetyl-CoA:formate C-acetyltransferase
R00213 8 O-Carbamoyl-L-serine ammonia-lyase (pyruvate-forming)
R00214 8 (S)-Malate:NADP+ oxidoreductase(oxaloacetate-decarboxylating)
R00215 8 (R)-Malate:NAD+ oxidoreductase (decarboxylating)
R00220 8 L-serine ammonia-lyase
R00221 8 D-serine ammonia-lyase
R00223 8 Serine ammonia-lyase
R00224 8 Pyruvate carboxy-lyase
R00226 8 (S)-2-Acetolactate pyruvate-lyase (carboxylating)
R00227 8 Acetyl-CoA hydrolase
R00228 8 acetaldehyde:NAD+ oxidoreductase (CoA-acetylating)
R00230 8 Acetyl-CoA:orthophosphate acetyltransferase
R00237 8 (3S)-Citramalyl-CoA pyruvate-lyase
R00238 8 Acetyl-CoA:acetyl-CoA C-acetyltransferase
R00317 8 Acetyl phosphate phosphohydrolase
R00324 8 Acetylpyruvate acetylhydrolase
R00342 8 (S)-malate:NAD+ oxidoreductase
R00344 8 Pyruvate:carbon-dioxide ligase (ADP-forming)
R00350 8 4-Hydroxy-4-carboxymethyl-2-oxoglutarate pyruvate-lyase
R00357 8 L-Aspartic acid:oxygen oxidoreductase (deaminating)
R00360 8 (S)-Malate:oxygen oxidoreductase
R00396 8 L-Alanine:NAD+ oxidoreductase (deaminating)
R00397 8 L-Aspartate 4-carboxy-lyase
R00400 8 L-Alanine:2-oxo-acid aminotransferase
R00405 8 Succinate:CoA ligase (ADP-forming)
R00409 8 (2S,3R)-3-Hydroxybutane-1,2,3-tricarboxylate pyruvate-lyase
R00472 8 L-Malate glyoxylate-lyase (CoA-acetylating)
R00480 8 ATP:L-aspartate 4-phosphotransferase
R00481 8
R00482 8 L-Aspartate:ammonia ligase (ADP-forming)
R00487 8 Acetyl-CoA:L-aspartate N-acetyltransferase
R00489 8 L-Aspartate 1-carboxy-lyase
R00491 8 L-Aspartate racemase
R00703 8 (S)-Lactate:NAD+ oxidoreductase
R00704 8 (R)-Lactate:NAD+ oxidoreductase
R00713 8 Succinate-semialdehyde:NAD+ oxidoreductase
R00742 8 Acetyl-CoA:carbon-dioxide ligase (ADP-forming)
R00748 8 Ethanolamine-phosphate phospho-lyase (deaminating)
R00753 8 (S)-Lactate acetaldehyde-lyase
R00754 8 Ethanol:NAD+ oxidoreductase
R00777 8 N-Amidino-L-aspartate amidinohydrolase
R01085 8 3-Fumarylpyruvate acylhydrolase
R01256 8 (S)-Malate:CoA ligase (ADP-forming)
R01302 8
R01359 8 Acetoacetyl-CoA:acetate CoA-transferase
R01360 8 (S)-3-Hydroxy-3-methylglutaryl-CoA acetoacetate-lyase
R01397 8 Carbamoyl-phosphate:L-aspartate carbamoyltransferase
R01550 8 Propan-2-ol:NADP+ oxidoreductase
R02419 8 (R)-Malate hydro-lyase
R02603 8
R02911 8 Acetyl-CoA:aralkylamine N-acetyltransferase
R03247 8 Gallate carboxy-lyase
R04131 8
R04132 8
R04134 8
R04277 8 2-Pyrone-4,6-dicarboxylate lactonohydrolase
R04895 8
R05250 8
R05861 8 D-alanine:oxygen oxidoreductase (deaminating)
R06897 8 2,4-dihydroxyhept-2-enedioate hydro-lyase
R07164 8 L-aspartate:NAD+ oxidoreductase (deaminating)
R07399 8
R07410 8 L-aspartate:NAD+ oxidoreductase (deaminating)
R00013 9 Glyoxylate carboxy-lyase (dimerizing)
R00053 9 Tannin acylhydrolase
R00217 9 Oxaloacetate carboxy-lyase
R00233 9 Malonyl-CoA carboxy-lyase
R00265 9 2-Oxoglutarate:NADP+ 2-oxidoreductase (CoA-succinylating)
R00272 9 2-Oxoglutarate carboxy-lyase
R00319 9 (S)-Lactate:oxygen 2-oxidoreductase(decarboxylating)
R00338 9 Oxaloacetate acetylhydrolase
R00339 9 (R,R)-Tartrate hydro-lyase
R00340 9 (S,S)-Tartrate hydro-lyase
R00341 9 ATP:oxaloacetate carboxy-lyase (transphosphorylating)
R00345 9 Orthophosphate:oxaloacetate carboxyl-lyase (phosphorylating)
R00346 9 Pyrophosphate:oxaloacetate carboxy-lyase (transphosphorylating)
R00347 9 erythro-3-hydroxy-Ls-aspartate ammonia-lyase
R00348 9 2-Oxosuccinamate amidohydrolase
R00351 9 Citrate oxaloacetate-lyase ((pro-3S)-CH2COO- -> acetyl-CoA)
R00352 9 ATP:citrate oxaloacetate-lyase ((pro-3S)-CH2COO-
->acetyl-CoA)(ATP-dephosphorylating)
R00353 9 Malonyl-CoA:pyruvate carboxyltransferase
R00354 9 (3S)-Citryl-CoA oxaloacetate-lyase
R00359 9 D-Aspartate:oxygen oxidoreductase (deaminating)
R00362 9 Citrate oxaloacetate-lyase ((pro-3S)-CH2COO- -->acetate)
R00363 9 Oxaloacetate keto-enol-isomerase
R00365 9 glycine:NAD+ oxidoreductase (deaminating)
R00369 9 L-Alanine:glyoxylate aminotransferase
R00373 9 Glycine:oxaloacetate aminotransferase
R00398 9 2,2'-iminodipropanoate:NAD+ oxidoreductase (L-alanine-forming)
R00399 9
R00401 9 L-Alanine racemase
R00406 9
R00407 9 Succinyl-CoA hydrolase
R00410 9 Succinyl-CoA:3-oxo-acid CoA-transferase
R00466 9 Glyoxylate:oxygen oxidoreductase
R00468 9 Glyoxylate:NADP+ oxidoreductase (CoA-oxalylating)
R00470 9 4-Hydroxy-2-oxoglutarate glyoxylate-lyase
R00471 9 D-4-Hydroxy-2-oxoglutarate glyoxylate-lyase
R00473 9 (3S)-3-Carboxy-3-hydroxypropanoyl-CoA glyoxylate-lyase
R00477 9 3-Oxalomalate glyoxylate-lyase
R00484 9 N-Carbamoyl-L-aspartate amidohydrolase
R00485 9 L-Asparagine amidohydrolase
R00488 9 N-Acetyl-L-aspartate amidohydrolase
R00581 9 L-serine:NAD+ oxidoreductase (deaminating)
R00584 9 Pyrophosphate:L-serine O-phosphotransferase
R00585 9 L-Serine:pyruvate aminotransferase
R00586 9
R00588 9 L-Serine:glyoxylate aminotransferase
R00589 9 L-2-Amino-3-hydroxypropionic acid racemase
R00590 9 L-Serine hydro-lyase (deaminating)
R00658 9 2-Phospho-D-glucerate hydro-lyase
R00661 9 Phosphoenolpyruvate 2,3-phosphonomutase
R00717 9 Glycolate:NAD+ oxidoreductase
R00740 9 3-Oxopropanoate:NADP+ oxidoreductase
(decarboxylating,CoA-acetylating)
R00743 9 Acetyl-CoA:malonate CoA-transferase
R00744 9
R00833 9 (R)-2-Methyl-3-oxopropanoyl-CoA CoA-carbonylmutase
R00905 9 N-Carbamoyl-beta-alanine amidohydrolase
R00906 9 N-(D-1-carboxyethyl)-beta-alanine:NAD+
oxidoreductase(beta-alanine-forming)
R00907 9 L-Alanine:3-oxopropanoate aminotransferase
R00913 9 3-Guanidinopropanoate amidinopropionase
R00914 9
R00985 9 Chorismate pyruvate-lyase (amino-accepting)
R01150 9 D-AlanineD-Alanine ligase (ADP-forming)
R01358 9 Acetoacetyl-CoA hydrolase
R01447 9 (S)-Lactate:oxaloacetate oxidoreductase
R01450 9
R01485 9 L-Asparagine:hydroxylamine gamma-aspartyltransferase
R01644 9 4-Hydroxybutanoate:NAD+ oxidoreductase
R01645 9 4-hydroxy-2-oxo-heptandioate succinate semialdehyde-lyase
R01647 9
R01715 9 Chorismate pyruvatemutase
R01717 9 Chorismate hydroxymutase
R01735 9 (R)-Lactaldehyde:NAD+ 2-oxidoreductase
R01975 9 (S)-3-Hydroxybutanoyl-CoA:NAD+ oxidoreductase
R01977 9 (R)-3-Hydroxybutanoyl-CoA:NADP+ oxidoreductase
R01978 9 (S)-3-Hydroxy-3-methylglutaryl-CoA
acetoacetyl-CoA-lyase(CoA-acetylating)
R01993 9 (S)-Dihydroorotate amidohydrolase
R02081 9 (R)-Mevalonate:NAD+ oxidoreductase (CoA-acetylating)
R02083 9 (S)-3-Hydroxy-3-methylglutaryl-CoA hydrolase
R02084 9 succinyl-CoA:3-hydroxy-3-methylglutarate CoA-transferase
R02085 9 (S)-3-Hydroxy-3-methylglutaryl-CoA hydro-lyase
R02284 9 L-5-Carboxymethylhydantoin amidohydrolase
R02291 9 L-Aspartate-4-semialdehyde:NADP+ oxidoreductase (phosphorylating)
R02359 9 Urethane amidohydrolase (decarboxylating)
R02491 9 L-Citramalyl-CoA hydro-lyase
R02853 9 D-O-Phosphoserine phosphohydrolase
R02947 9 2-Acetolactate carboxy-lyase
R02948 9 (S)-2-Hydroxy-2-methyl-3-oxobutanoate carboxy-lyase
R02955 9 Acetyl-CoA:citramalate CoA-transferase
R02990 9 Succinyl-CoA:3-oxoadipate CoA-transferase
R03051 9 2,3-Dihydroxy-3-methylbutanoate:NADP+ oxidoreductase (isomerizing)
R03052 9 2-Acetolactate methylmutase
R03153 9 Acetyl-CoA:citramalate CoA-transferase
R03154 9 Succinyl-CoA:citramalate CoA-transferase
R03460 9
Phosphoenolpyruvate:3-phosphoshikimate5-O-(1-carboxyvinyl)-transferase
R03549 9 Gallate:oxygen 3,4-oxidoreductase (decyclizing)
R03550 9 Gallate:oxygen 4,5-oxidoreductase (decyclizing)
R03896 9 (R)-2-Methylmalate hydro-lyase
R03995 9
R04439 9 (R)-2,3-Dihydroxy-3-methylbutanoate:NADP+
oxidoreductase(isomerizing)
R04482 9 4-Carboxy-2-oxo-3-hexenedioate delta2,delta4-2-oxo,delta3-isomerase
R05071 9 (S)-2-Acetolactate methylmutase
R05077 9
R05078 9
R05249 9 Resorcinol,NADPH:oxogen oxidoreductase (2-hydroxylating)
R05552 9
R05758 9 threo-3-hydroxy-L-aspartate ammonia-lyase
R06126 9 L-serine:NADP+ 3-oxidoreductase
R06510 9
R06603 9
R06870 9 Phosphoethanolamine phosphohydrolase
R07253 9 acyl-CoA:malonyl-CoA C-acyltransferase
(decarboxylating,oxoacyl-reducing, thioester-hydrolysing and cyclizing)
R00219 10
R00243 10 L-Glutamate:NAD+ oxidoreductase (deaminating)
R00250 10 L-Glutamate:oxygen oxidoreductase (deaminating)
R00258 10 L-Alanine:2-oxoglutarate aminotransferase
R00264 10 2,5-dioxopentanoate:NADP+ 5-oxidoreductase
R00268 10 Oxalosuccinate:NADP+ oxidoreductase (decarboxylating)
R00270 10
R00271 10 2-Hydroxybutane-1,2,4-tricarboxylate
2-oxoglutarate-lyase(CoA-acetylating)
R00273 10 oxalate:oxygen oxidoreductase
R00325 10 (3S)-citramalate pyruvate-lyase
R00355 10 L-Aspartate:2-oxoglutarate aminotransferase
R00366 10 Aminoacetic acid:oxygen oxidoreductase (deaminating)
R00368 10 N-(carboxymethyl)-D-alanine:NAD+ oxidoreductase (glycine-forming)
R00370 10 Acetyl-CoA:glycine C-acetyltransferase
R00371 10 Succinyl-CoA:glycine C-succinyl-transferase(decarboxylating)
R00372 10 Glycine:2-oxoglutarate aminotransferase
R00474 10 2-Hydroxy-3-oxoadipate glyoxylate-lyase (carboxylating)
R00475 10 (S)-2-Hydroxy-acid:oxygen 2-oxidoreductase
R00478 10 erythro-3-Hydroxy-L-aspartate glyoxylate-lyase
R00522 10 Oxalate carboxy-lyase
R00582 10 L-O-Phosphoserine phosphohydrolase
R00705 10 3-Oxopropanoate:NAD+ oxidoreductase
(decarboxylating,CoA-acetylating)
R00709 10 Isocitrate:NAD+ oxidoreductase (decarboxylating)
R00749 10 Ethanolamine ammonia-lyase
R00751 10 L-Threonine acetaldehyde-lyase
R00775 10 Guanidinoacetate amidohydrolase
R00818 10 salicylate,NADH:oxygen oxidoreductase
(1-hydroxylating,decarboxylating)
R00823 10 Anthranilate,NADH:oxygen oxidoreductase
(1,2-hydroxylating,deaminating, decarboxylating)
R00829 10 Succinyl-CoA:acetyl-CoA C-acyltransferase
R00830 10 Succinyl-CoA:glycine C-succinyl-transferase(decarboxylating)
R00831 10 Succinyl-CoA:glycine C-succinyl-transferase(decarboxylating)
R00908 10 3-Aminopropanoate:2-oxoglutarate aminotransferase
R00980 10 Anthranilate,NADPH:oxygen oxidoreductase
(3-hydroxylating,deaminating)
R00989 10 Malonyl-CoA:anthranilate N-malonyltransferase
R00990 10 2-Aminobenzoate carboxy-lyase
R01148 10 D-Alanine:2-oxoglutarate aminotransferase
R01209 10 2,3-Dihydroxy-3-methylbutanoate hydro-lyase
R01322 10 Citrate:CoA ligase (ADP-forming)
R01323 10 Acetyl-CoA:citrate CoA-transferase
R01324 10 Citrate hydro-lyase
R01325 10 Citrate hydro-lyase
R01333 10 glycolaldehyde:NAD+ oxidoreductase
R01335 10
R01336 10 Carboxymethyloxysuccinate glycolate-lyase
R01373 10 Prephenate hydro-lyase (decarboxylating)
R01388 10 D-Glycerate:NADP+ 2-oxidoreductase
R01390 10
R01393 10 Hydroxypyruvate carboxy-lyase
R01394 10 Hydroxypyruvate ketol-isomerase
R01468 10 ATP:ethanolamine O-phosphotransferase
R01469 10 Ethanolamine:oxygen oxidoreductase (deaminating)
R01518 10 2-Phospho-D-glycerate 2,3-phosphomutase
R01559 10 Succinyl-CoA:oxalate CoA-transferase
R01604 10 3-Oxopropanoate:NAD+ oxidoreductase
R01608 10 3-hydroxypropanoate:NAD+ oxidoreductase
R01609 10 3-aci-Nitropropanoate:oxygen oxidoreductase
R01611 10 3-Oxopropanoate hydro-lyase
R01714 10 5-O-(1-Carboxyvinyl)-3-phosphoshikimate phosphate-lyase
R01728 10 Prephenate:NAD+ oxidoreductase(decarboxylating)
R01731 10 L-Aspartate:2-oxoglutarate aminotransferase
R01745 10 (R)-Glycerate:NAD+ oxidoreductase
R01748 10 D-Glycerate-2-phosphate phosphohydrolase
R01751 10 (R,R)-Tartrate carboxy-lyase
R01766 10 L-threo-3-Phenylserine benzaldehyde-lyase
R01773 10 L-Homoserine:NAD+ oxidoreductase
R01867 10 (S)-Dihydroorotate:oxygen oxidoreductase
R01869 10 (S)-Dihydroorotate:(acceptor) oxidoreductase
R01908 10 Oxalyl-CoA carboxy-lyase
R02245 10 ATP:(R)-mevalonate 5-phosphotransferase
R02246 10 (R)-Mevalonate:NAD+ oxidoreductase
R02269 10 5,6-Dihydrouracil amidohydrolase
R02292 10 L-Aspartate-4-semialdehyde hydro-lyase (adding pyruvate
andcyclizing)
R02293 10 L-2,4-Diaminobutanoate:pyruvate aminotransferase
R02404 10 Itaconate:CoA ligase (ADP-forming)
R02407 10 Succinyl-CoA:citramalate CoA-transferase
R02490 10 Citramalyl-CoA hydro-lyase
R02527 10 (R)-Lactaldehyde:NAD+ oxidoreductase
R02546 10 (R,R)-Tartrate epimerase
R02664 10
R02754 10 5-Dehydro-4-deoxy-D-glucarate tartronate-semialdehyde-lyase
R02765 10 (R)-2-Methyl-3-oxopropanoyl-CoA 2-epimerase
R02855 10 (R)-Acetoin:NAD+ oxidoreductase
R02942 10 Acetylsalicylate O-acetylhydrolase
R02946 10 (R,R)-Butane-2,3-diol:NAD+ oxidoreductase
R02949 10 (R)-Acetoin racemase
R02956 10 Succinyl-CoA:citramalate CoA-transferase
R03026 10 (S)-3-Hydroxybutanoyl-CoA hydro-lyase
R03027 10 (3R)-3-Hydroxybutanoyl-CoA hydro-lyase
R03037 10 Isochorismate pyruvate-hydrolase
R03046 10 beta-Alanyl-CoA cmmonia-lyase
R03080 10 (R)-Propane-1,2-diol:NAD+ oxidoreductase
R03081 10 2-Dehydro-3-deoxy-D-fuconate glycolaldehyde
R03276 10 (S)-3-Hydroxybutanoyl-CoA 3-epimerase
R03277 10
R03383 10
R03567 10 6-Methylsalicylate carboxy-lyase
R03693 10 (S)-2-Methylmalate hydro-lyase
R03702 10 Triacetolactone lactonohydrolase
R03897 10
R03898 10
R04053 10 3-phosphonopyruvate carboxy-lyase
R04173 10 3-Phosphoserine:2-oxoglutarate aminotransferase
R04177 10 2-Hydroxyethylenedicarboxylate hydro-lyase
R04200 10 D-threo-2,4-diaminopentanoate:NAD+ oxidoreductase (deaminating)
R04440 10 (R)-2,3-Dihydroxy-3-methylbutanoate:NADP+
oxidoreductase(isomerizing)
R04441 10 (R)-2,3-Dihydroxy-3-methylbutanoate hydro-lyase
R04781 10 4-Carboxy-4-hydroxy-2-oxoadipate hydro-lyase
R04919 10
R05079 10
R05336 10
R05457 10
R05553 10 4-amino-4-deoxychorismate pyruvate-lyase
R05841 10
R06171 10 L-Allothreonine acetaldehyde-lyase
R06180 10
R06602 10
R06830 10
R06860 10
isochorismate:2-oxoglutarate:cyclodienyltransferase(decarboxylating,pyruvate-forming)
R06973 10
R07290 10 formyl-CoA:oxalate CoA-transferase
R00036 11 5-Aminolevulinate hydro-lyase(adding 5-aminolevulinate
andcyclizing)
R00042 11 4-Hydroxyphenylpyruvate:oxygen oxidoreductase (decarboxylating)
R00203 11 Pyruvaldehyde:NAD+ oxidoreductase
R00218 11 acetylenedicarboxylate carboxy-lyase
R00239 11 ATP:L-glutamate 5-phosphotransferase
R00240 11 ATP:L-glutamate 1-phosphotransferase
R00241 11 ATP:L-glutamate 1-phosphotransferase
R00245 11 L-Glutamate 5-semialdehyde:NAD+ oxidoreductase
R00253 11 L-Glutamate:ammonia ligase (ADP-forming)
R00254 11
R00256 11 L-Glutamine amidohydrolase
R00259 11 Acetyl-CoA:L-glutamate N-acetyltransferase
R00260 11 L-Glutamate racemase
R00261 11 L-Glutamate 1-carboxy-lyase
R00262 11 L-threo-3-Methylaspartate carboxy-aminomethylmutase
R00279 11 D-Glutamate(D-aspartate):oxygen oxidoreductase (deaminating)
R00479 11 Isocitrate glyoxylate-lyase
R00521 11 Formyl-CoA hydrolase
R00688 11 L-phenylalanine:NAD+ oxidoreductase (deaminating)
R00691 11 L-Arogenate hydro-lyase (decarboxylating)
R00692 11 L-Phenylalanine(L-histidine):pyruvate aminotransferase
R00694 11 L-Phenylalanine:2-oxoglutarate aminotransferase
R00695 11 L-Aspartate:phenylpyruvate aminotransferase
R00707 11 L-1-Pyrroline-5-carboxylate:NAD+ oxidoreductase
R00732 11 L-arogenate:NAD+ oxidoreductase
R00734 11 L-Tyrosine:2-oxoglutarate aminotransferase
R00747 11 2-Phosphonoacetaldehyde phosphonohydrolase
R00821 11 2,3-Dihydroxybenzoate carboxy-lyase
R00919 11
R00923 11 (S)-2-Methyl-3-oxopropanoyl-CoA carboxy-lyase
R00930 11 (S)-2-Methyl-3-oxopropanoyl-CoA:pyruvate carboxyltransferase
R00975 11 5,6-Dihydrouracil:oxygen oxidoreductase
R00977 11 5,6-Dihydrouracil:NAD+ oxidoreductase
R00991 11
R00994 11
R00996 11 L-threonine ammonia-lyase
R01058 11 D-glyceraldehyde 3-phosphate:NADP+ oxidoreductase
R01171 11 Butanoyl-CoA:(acceptor) 2,3-oxidoreductase
R01210 11 3-Methyl-2-oxobutanoate:NAD+
oxidoreductase(CoA-mehtylpropanoylating)
R01211 11 (R)-3,3-Dimethylmalate:NAD+ oxidoreductase (decarboxylating)
R01213 11 3-Carboxy-3-hydroxy-4-methylpentanoate
3-methyl-2-oxobutanoate-lyase(CoA-acetylating)
R01214 11 L-Valine:2-oxoglutarate aminotransferase
R01215 11 L-Valine:pyruvate aminotransferase
R01370 11 Phenyllactate:NAD+ oxidoreductase
R01372 11 Phenylpyruvate:oxygen oxidoreductase
(hydroxylating,decarboxylating)
R01377 11 Phenylpyruvate carboxy-lyase
R01378 11 Phenylpyruvate keto-enol-isomerase
R01434 11 L-Valine:NAD+ oxidoreductase(deaminating)
R01465 11 L-Threonine:NAD+ oxidoreductase
R01467 11 L-Threonine racemase
R01505 11 2,3-dihydro-2,3-dihydroxybenzoate:NAD+ oxidoreductase
R01506 11 2,3-Dihydroxybenzoate:oxygen 2,3-oxidoreductase (decyclizing)
R01507 11 2,3-Dihydroxybenzoate:oxygen 3,4-oxidoreductase (decyclizing)
R01509 11 2,3-Dihydroxybenzoate:L-serine ligase
R01511 11 D-Glycerate-3-phosphate phosphohydrolase
R01512 11 ATP:3-phospho-D-glycerate 1-phosphotransferase
R01513 11 3-Phospho-D-glycerate:NAD+ 2-oxidoreductase
R01514 11 ATP:(R)-glycerate 3-phosphotransferase
R01516 11 3-Phospho-D-glycerate 1,2-phosphomutase
R01582 11 D-Phenylalanine:2-oxoglutarate aminotransferase
R01583 11 D-Glutamate hydro-lyase (cyclizing)
R01648 11 4-Aminobutanoate:2-oxoglutarate aminotransferase
R01662 11 3-Phospho-D-glyceroyl phosphate 2,3-phosphomutase
R01749 11 D-Glycerate:NAD+ oxidoreductase (carboxylating)
R01752 11 D-Glyceraldehyde:NAD+ oxidoreductase
R01771 11 ATP:L-homoserine O-phosphotransferase
R01776 11 Acetyl-CoA:L-homoserine O-acetyltransferase
R01777 11 Succinyl-CoA:L-homoserine O-succinyltransferase
R01781 11 Glycol:NAD+ oxidoreductase
R01782 11 2-Dehydro-3-deoxy-D-pentanoate glycoaldehyde-lyase
R01784 11 2-Dehydro-3-deoxy-L-pentanoate glycolaldehyde
R01860 11 4-Aminobenzoate carboxy-lyase
R01899 11 Isocitrate:NADP+ oxidoreductase (decarboxylating)
R01900 11 Isocitrate hydro-lyase
R02243 11 cis-Aconitate carboxy-lyase
R02244 11 trans-Aconitate delta2-delta3-isomerase
R02260 11 (S)-Lactaldehyde:NADP+ oxidoreductase
R02270 11 Succinyl-CoA:glycine C-succinyl-transferase(decarboxylating)
R02271 11 5-Aminolevulinate:pyruvate aminotransferase
R02278 11 2-Dehydro-3-deoxy-L-arabinonate hydro-lyase
R02279 11 5-Dehydro-4-deoxy-D-glucarate hydro-lyase (decarboxylating)
R02343 11 Acetoin:NAD+ oxidoreductase
R02387 11 Acetyl-CoA:arylamine N-acetyltransferase
R02461 11 D-Ornithine 4,5-aminomutase
R02521 11 4-Hydroxyphenylpyruvate:oxygen
oxidoreductase(hydroxylating,decarboxylating)
R02528 11
R02531 11 Lactaldehyde:NAD+ 1-oxidoreductase
R02544 11 meso-tartrate:NAD+ oxidoreductase
R02545 11 meso-Tartaric acid:NAD+ oxidoreductase
R02547 11 trans-2,3-Epoxysuccinate hydrolase
R02561 11 4-aminobenzoate,NADH:oxygen oxidoreductase
(1-hydroxylating,decarboxylating)
R02575 11 ATP:guanidoacetate N-phosphotransferase
R02607 11 3-Phosphoglycerate:NAD+ 2-oxidoreductase
R02752 11 D-Glucarate hydro-lyase
R02764 11 (S)-Methylmalonyl-CoA hydrolase
R02963 11 Lactoyl-CoA hydro-lyase
R03030 11 L-3-Aminobutyryl-CoA ammonia-lyase
R03045 11 3-Hydroxypropionyl-CoA hydro-lyase
R03127 11 Dihydroxyfumarate carboxy-lyase
R03128 11
R03157 11
R03158 11
R03245 11 ATP:(R)-5-phosphomevalonate phosphotransferase
R03266 11 4-Hydroxy-L-glutamate:2-oxoglutarate aminotransferase
R03298 11
R03336 11 4-hydroxyphenyllactate:NAD+ oxidoreductase
R03337 11 (R)-3-(4-hydroxyphenyl)lactate:NAD+ 2-oxidoreductase
R03341 11 4-hydroxyphenylpyruvate carboxy-lyase
R03342 11 3-(4-Hydroxyphenyl)pyruvate keto-enol-isomerase
R03444 11 2-Hydroxybutane-1,2,4-tricarboxylate hydro-lyase
R03566 11 3-Cresol,NADPH:oxogen oxidoreductase (2-hydroxylating)
R03671 11 D-Fuconate hydro-lyase
R03694 11
R03695 11
R03696 11 L-threo-3-Methylaspartate ammonia-lyase
R03707 11 (S,S)-Butane-2,3-diol:NAD+ oxidoreductase
R03758 11
R03870 11 5-Methylbarbiturate amidohydrolase
R03972 11
R04031 11
R04051 11
R04152 11 (2-Aminoethyl)phosphonate:pyruvate aminotransferase
R04198 11 2,3,4,5-Tetrahydrodipicolinate:NAD+ oxidoreductase
R04234 11 D-4-Hydroxyphenylglycine:2-oxoglutarate aminotransferase
R04375 11
R05204 11
R05280 11
R05337 11
R05595 11
R05608 11 D-galactarate hydro-lyase
R05778 11 4-hydroxyphenylpyruvate:oxygen oxidoreductase (decarboxylating)
R06632 11
R06977 11 L-2,4-diaminobutyrate:2-oxoglutarate 4-aminotransferase
R06978 11 L-2,4-diaminobutyrate acetyltransferase
R07183 11 acetylacetone:oxygen oxidoreductase
R07276 11 L-arogenate:2-oxoglutarate aminotransferase
R07304 11 5-oxo-L-proline amidohydrolase (ATP-hydrolysing)
R00031 12 1,2-Benzenediol:oxygen oxidoreductase
R00084 12 Porphobilinogen ammonia-lyase (polymerizing)
R00093 12 L-glutamate:NAD+ oxidoreductase (transaminating)
R00486 12 3-Cyano-L-alanine aminohydrolase
R00575 12 Carbon-dioxide:L-glutamine amido-ligase
(ADP-forming,carbamate-phosphorylating)
R00576 12 L-Glutamine:pyruvate aminotransferase
R00579 12 L-Glutamine racemase
R00667 12 L-Ornithine:2-oxo-acid aminotransferase
R00672 12 L-Ornithine racemase
R00689 12 L-Phenylalanine:oxygen oxidoreductase (deaminating)
R00690 12 L-Phenylalanine:oxygen 2-oxidoreductase (decarboxylating)
R00693 12 Acetyl-CoA:L-phenylalanine N-acetyltransferase
R00697 12 L-Phenylalanine ammonia-lyase
R00698 12 Donor:hydrogen-peroxide oxidoreductase
R00699 12 L-Phenylalanine carboxy-lyase
R00728 12 L-Tyrosine phenol-lyase (deaminating)
R00729 12 L-Tyrosine:oxygen oxidoreductase (deaminating)
R00730 12 L-Tyrosine,NADPH:oxygen oxidoreductase (N-hydroxylating)
R00731 12 L-Tyrosine:oxygen oxidoreductase
R00736 12 L-Tyrosine carboxy-lyase
R00737 12 L-Tyrosine ammonia-lyase
R00739 12 L-Tyrosine 2,3-aminomutase
R00845 12 sn-glycerol-3-phosphate:NADP+ 1-oxidoreductase
R00920 12 Propanoate:CoA ligase (ADP-forming)
R00922 12 2-Methyl-3-oxopropanoate:NAD+ oxidoreductase (CoA-propanoylating)
R00928 12 Acetyl-CoA:propanoate CoA-transferase
R00931 12 2-Methylcitrate oxaloacetate-lyase
R00932 12 2-Hydroxyglutarate glyoxylate-lyase (CoA-propanoylating)
R00934 12
R00973 12 Uracil-5-carboxylate carboxy-lyase
R00986 12 Chorismate pyruvate-lyase (amino-accepting)
R00995 12
R00997 12 1-Aminocyclopropane-1-carboxylate endolyase (deaminating)
R00998 12 (R)-2-Ethylmalate 2-oxobutanoyl-lyase (CoA-acylating)
R00999 12 O-Succinyl-L-homoserine succinate-lyase (adding cysteine)
R01015 12 D-Glyceraldehyde-3-phosphate ketol-isomerase
R01036 12 Glycerol:NAD+ oxidoreductase
R01059 12 ATP:D-glyceraldehyde 3-phosphotransferase
R01061 12 D-Glyceraldehyde-3-phosphate:NAD+ oxidoreductase(phosphorylating)
R01066 12 2-Deoxy-D-ribose-5-phosphate acetaldehyde-lyase
R01121 12 ATP:(R)-5-diphosphomevalonate carboxy-lyase (dehydrating)
R01149 12 L-Glutamine:D-alanine gamma-glutamyltransferase
R01174 12 Butanoyl-CoA:orthophosphate butanoyltransferase
R01177 12 Acetyl-CoA:acetyl-CoA C-acetyltransferase
R01179 12 Butanoyl-CoA:acetate CoA-transferase
R01180 12 3-Ethylmalate glyoxylate-lyase (CoA-butanoylating)
R01181 12 2-Methylpropanoyl-CoA CoA-carbonylmutase
R01248 12 L-Proline:NAD+ 5-oxidoreductase
R01267 12 L-Asparagine hydro-lyase
R01365 12 Butanoyl-CoA:acetoacetate CoA-transferase
R01375 12 L-Glutamine:phenylpyruvate aminotransferase
R01437 12 L-Valine carboxy-lyase
R01446 12 (S)-lactaldehyde:NAD+ oxidoreductase
R01449 12 Acetyl-CoA:propanoate CoA-transferase
R01466 12 O-Phospho-L-homoserine phospho-lyase (adding water)
R01515 12 3-Phospho-D-glyceroyl phosphate phosphohydrolase
R01716 12 Chorismate:L-glutamine amido-ligase
R01859 12 Propanoyl-CoA:carbon-dioxide ligase (ADP-forming)
R01981 12 uronate:NAD+ 1-oxidoreductase
R01990 12 4-Guanidinobutanoate amidinohydrolase
R02258 12 (S)-Propane-1,2-diol:NAD+ oxidoreductase
R02261 12
R02344 12 (S,S)-Butane-2,3-diol:NAD+ oxidoreductase
R02429 12 D-Xylonate hydro-lyase
R02457 12 D-Ornithine:oxygen oxidoreductase (deaminating)
R02460 12
R02522 12 L-Arabinonate hydro-lyase
R02529 12 Aminoacetone:oxygen oxidoreductase(deaminating)(flavin-containing)
R02576 12 Phenylacetyl-CoA:L-glutamine alpha-N-phenylacetyltransferase
R02577 12 Propane-1,2-diol:NAD+ 1-oxidoreductase
R02649 12 ATP:N-acetyl-L-glutamate 5-phosphotransferase
R02660 12 2-Methylpropanoyl-CoA:(acceptor) 2,3-oxidoreductase
R02957 12 D-Glucuronolactone:NAD+ oxidoreductase
R03031 12 Vinylacetyl-CoA delta3-delta2-isomerase
R03032 12 D-Arabinonate hydro-lyase
R03097 12
R03131 12 O3-acetyl-L-serine:uracil 1-(2-amino-2-carboxyethyl)transferase
R03198 12 (R)-4-dehydropantoate:NAD+ 4-oxidoreductase
R03313 12 L-Glutamate-5-semialdehyde:NADP+ 5-oxidoreductase
(phosphorylationg)
R03314 12
R03759 12 (R)-1-Aminopropan-2-ol:NAD+ oxidoreductase
R03903 12 Acetyl-CoA:D-amino-acid N-acetyltransferase
R03968 12 2-Isopropylmalate hydro-lyase
R03970 12 (5-Glutamyl)-peptide:amino-acid 5-glutamyltransferase
R04246 12
R04248 12
R04269 12
R04295 12 (S)-4-Amino-5-oxopentanoate:NADP+
5-oxidoreductase(phosphorylationg)
R04336 12
R04364 12 Acetyl-CoA:L-2,3,4,5-tetrahydrodipicolinate N2-acetyltransferase
R04365 12
Succinyl-CoA:2,3,4,5-tetrahydropyridine-2,6-dicarboxylateN-succinyltransferase
R04371 12 Homoisocitrate hydro-lyase
R04875 12
R05076 12
R05373 12 Methylmalonyl-CoA carboxy-lyase
R05508 12
R05576 12 (S)-3-Hydroxybutanoyl-CoA:NADP+ oxidoreductase
R05605 12
2-dehydro-3-deoxy-D-gluconate-6-phosphateD-glyceraldehyde-3-phosphate-lyase
R05636 12 1-Deoxy-D-xylulose-5-phosphate pyruvate-lyase (carboxylating)
R06614 12
R06626 12
R06979 12 Ectoine hydro-lyase
R06987 12 Acetyl-CoA:formate C-acetyltransferase
R00045 13 1,2-Benzenediol:oxygen oxidoreductase
R00269 13 2-Oxoglutaramate amidohydrolase
R00565 13 L-Arginine:glycine amidinotransferase
R00604 13 Formaldehyde:NAD+ oxidoreductase
R00605 13 methanol:NAD+ oxidoreductase
R00614 13 Formaldehyde:formaldehyde oxidoreductase
R00665 13 L-Citrulline N5-carbamoyldihydrolase
R00666 13 N5-(L-1-carboxyethyl)-L-ornithine:NADP+
oxidoreductase(L-ornithine-dorming)
R00668 13 L-Ornithine(L-lysine):2-oxoglutarate omega-aminotransferase
R00670 13 L-Ornithine carboxy-lyase
R00671 13 L-Ornithine ammonia-lyase(cyclizing)
R00815 13 phenol,NADPH:oxogen oxidoreductase (2-hydroxylating)
R00841 13 Glycerol-3-phosphate phosphohydrolase
R00842 13 sn-Glycerol-3-phosphate:NAD+ 2-oxidoreductase
R00846 13 sn-Glycerol-3-phosphate:oxygen 2-oxidoreductase
R00847 13 ATP:glycerol 3-phosphotransferase
R01010 13 Glycerone phosphate phosphohydrolase (alkaline optimum)
R01012 13 Phosphoenolpyruvate:glycerone phosphotransferase
R01014 13 Erythrulose-1-phosphate formaldehyde-lyase
R01016 13 Glycerone-phosphate phospho-lyase
R01034 13 Glycerol:NAD+ oxidoreductase
R01043 13 Glycerol-2-phosphate phosphohydrolase
R01044 13 Pyrophosphate:glycerol 1-phosphotransferase
R01047 13 Glycerol hydro-lyase
R01048 13 Glycerol hydro-lyase
R01068 13 D-Fructose-1,6-bisphosphate D-glyceraldehyde-3-phosphate-lyase
R01069 13 D-Tagatose 1,6-bisphosphate triosephosphate lyase
R01070 13 beta-D-fructose 1,6-bisphosphate
D-glyceraldehyde-3-phosphate-lyase
R01123 13 Isopentenyl-diphosphate delta3-delta2-isomerase
R01216 13 2-Hydroxy-2-isopropylbutanedioate formaldehyde-lyase
R01238 13 4-Hydroxybenzoate carboxy-lyase
R01241 13
R01252 13 L-Proline,2-oxoglutarate:oxygen oxidoreductase (4-hydroxylating)
R01255 13 L-Proline racemase
R01308 13
R01353 13 ATP:acetate phosphotransferase
R01398 13 Carbamoyl-phosphate:L-ornithine carbamoyltransferase
R01426 13
R01483 13 D-Glucuronolactone lactonohydrolase
R01541 13 ATP:2-dehydro-3-deoxy-D-gluconate 6-phosphotransferase
R01579 13 D-Glutamine amidohydrolase
R01610 13
5-Dehydro-2-deoxy-D-glyconate-6-phosphatemalonate-semialdehyde-lyase
R01688 13 ATP:butyrate 1-phosphotransferase
R01689 13 butanoate:NAD+ delta2-oxidoreductase
R01785 13 L-Xylulose 1-phosphate lactaldehyde-lyase
R01934 13 (1R,2S)-1-hydroxybutane-1,2,4-tricarboxylate:NAD+
oxidoreductase(decarboxylating)
R01983 13 D-Galacturonate ketol-isomerase
R01984 13
R02047 13 3-Hydroxy-2-methylpropanoate:NAD+ oxidoreductase
R02048 13 (R)-3-Amino-2-methylpropanoate:2-oxoglutarate aminotransferase
R02050 13 (R)-3-Amino-2-methylpropanoate:pyruvate aminotransferase
R02075 13 3,4-Dihydroxy-L-phenylalanine:oxygen
4,5-oxidoreductase(recyclizing)
R02076 13 3,4-Dihydroxy-L-phenylalanine:oxygen
2,3-oxidoreductase(recyclizing)
R02077 13 3,4-Dihydroxy-L-phenylalanine:2-oxoglutarate aminotransferase
R02078 13 L-Tyrosine,L-dopa:oxygen oxidoreductase
R02079 13 3,4-Dihydroxy-L-phenylalanine ammonia-lyase
R02080 13 3-Hydroxy-L-tyrosine carboxy-lyase
R02252 13 Phenylpropanoate:NAD+ delta2-oxidoreductase
R02253 13 trans-cinnamate,NADPH:oxygen oxidoreductase (4-hydroxylating)
R02254 13 trans-Cinnamate,NADPH:oxygen oxidoreductase (2-hydroxylating)
R02257 13 Propane-1,2-diol:NAD+ oxidoreductase
R02263 13 L-Rhamnulose-1-phosphate lactaldehyde-lyase
R02272 13 (S)-4-Amino-5-oxopentanoate 4,5-aminomutase
R02282 13 N2-Acetyl-L-ornithine:L-glutamate N-acetyltransferase
R02376 13 Propane-1,2-diol hydro-lyase
R02427 13 D-Xylonolactone lactonohydrolase
R02428 13 D-Xylono-1,4-lactone lactonohydrolase
R02471 13
R02525 13 L-Arabinono-1,5-lactone lactonohydrolase
R02526 13 L-Arabinono-1,4-lactone lactonohydrolase
R02540 13 2-Phenylacetamide amidohydrolase
R02568 13 D-Fructose 1-phosphate D-glyceraldehyde-3-phosphate-lyase
R02714 13 D-Arabinono-1,4-lactone lactonohydrolase
R02749 13 2-Deoxy-D-ribose 1-phosphate 1,5-phosphomutase
R02750 13
R02755 13 meso-2,6-diaminoheptanedioate:NADP+ oxidoreductase (deaminating)
R02950 13 4-Coumarate:oxygen oxidoreductase
R02952 13
R03092 13
R03165 13 Hydroxymethylbilane hydro-lyase(cyclizing)
R03166 13
R03177 13 4-Guanidinobutanal:NAD+ 1-oxidoreductase
R03183 13 L-Gulono-1,4-lactone:NADP+ 1-oxidoreductase
R03248 13 2,5-Diaminopentanoate:2-oxoglutarate aminotransferase
R03249 13
R03250 13
R03443 13 N-Acetyl-L-glutamate-5-semialdehyde:NADP+
5-oxidoreductase(phosphrylating)
R03774 13 L-Rhamnonate hydro-lyase
R04000 13 (E)-Glutaconate CoA-transferase
R04001 13 3-Isopropylmalate hydro-lyase
R04224 13 (S)-3-Hydroxyisobutyryl-CoA hydro-lyase
R04292 13
R04424 13 2-Hydroxybutane-1,2,3-tricarboxylate hydro-lyase
R04460 13 L-tyrosine,NADPH:oxygen oxidoreductase (N-hydroxylating)
R04467 13
R04475 13
N-Succinyl-L-2,6-diaminoheptanedioate:2-ocoglytarateamino-transferase
R04748 13 (S)-Hydroxyhexanoyl-CoA:NAD+ oxidoreductase
R04862 13 (1R,2S)-1-hydroxybutane-1,2,4-tricarboxylate:NAD+
oxidoreductase(decarboxylating)
R05679 13 sn-Glycerol-1-phosphate:NAD 2-oxidoreductase
R05688 13 1-Deoxy-D-xylulose-5-phosphate isomeroreductase
R06154 13 methylamine:oxygen oxidoreductase (deaminating)
(copper-containing)
R06744 13
R06783 13 trans-Cinnamate,NADH:oxygen oxidoreductase (2,3-hydroxylating)
R07189 13 trans-cinnamate,NADPH:oxygen oxidoreductase (2-hydroxylating)
R07298 13 glycerol-1-phosphate phosphohydrolase
R00018 14 Putrescine:putrescine 4-aminobutyltransferase (ammonia-forming)
R00038 14 4-Hydroxy-3-hexanone propanal-lyase
R00451 14 meso-2,6-Diaminoheptanedioate carboxy-lyase
R00551 14 L-Arginine amidinohydrolase
R00552 14 L-Arginine iminohydrolase
R00554 14 ATP:L-arginine N-phosphotransferase
R00556 14
R00557 14 L-Arginine,NADPH:oxygen oxidoreductase (nitric-oxide-forming)
R00558 14 L-Arginine,NADPH:oxygen oxidoreductase (nitric-oxide-forming)
R00559 14 L-Arginine:oxygen 2-oxidoreductase (decarboxylating)
R00562 14 N2-(D-1-carboxyethyl)-L-arginine:NADP+ oxidoreductase
R00563 14 D-nopaline:NADP+ oxidoreductase (L-arginine-forming)
R00566 14 L-Arginine carboxy-lyase
R00567 14 L-Arginine racemase
R00602 14 Hydorogen-peroxide:hydrogen-peroxide oxidoreductase
R00606 14 Methylamine:(acceptor) oxidoreductase (deaminating)
R00608 14 Methanol:oxygen oxidereductase
R00669 14 N2-Acetyl-L-ornithine amidohydrolase
R00756 14 ATP:D-fructose-6-phosphate 1-phosphotransferase
R00762 14 D-Fructose-1,6-bisphosphate 1-phosphohydrolase
R00764 14 Pyrophosphate:D-fructose-6-phosphate 1-phosphotransferase
R00832 14 succinyl-CoA:L-arginine N2-succinyltransferase
R00921 14 acetyl-CoA:phosphate acetyltransferase
R01011 14 ATP:glycerone phosphotransferase
R01086 14 N-(L-Argininosuccinate) arginie-lyase
R01144 14 Oxaloacetate-4-methyl-ester oxaloacetohydrolase
R01151 14 Putrescine:oxygen oxidoreductase (deaminating)
R01154 14 Acetyl-CoA:alkane-alpha,omega-diamine N-acetyltransferase
R01155 14 putrescine:2-oxoglutarate aminotransferase
R01156 14 N-Acetylputrescine acetylhydrolase
R01246 14 L-proline:NAD+ 2-oxidoreductase
R01399 14 Carbamoyl-phosphate:putrescine carbamoyltransferase
R01429 14 D-xylose:NAD+ 1-oxidoreductase
R01475 14 ATP:D-glucuronate 1-phosphotransferase
R01476 14 ATP:D-glucuronate 1-phosphotransferase
R01481 14 L-Gulonate:NADP+ 6-oxidoreductase
R01482 14 D-Glucuronate ketol-isomerase
R01484 14 D-Glucurono-6,2-lactone lactonohydrolase
R01538 14 D-Gluconate hydro-lyase
R01542 14 2-Dehydro-3-deoxy-D-gluconate:NAD+ 5-oxidoreductase
R01543 14 2-Dehydro-3-deoxy-D-gluconate:NADP+ 6-oxidoreductase
R01574 14 D-Arabinose:NAD+ 1-oxidoreductase
R01584 14 N-methyl-L-alanine:NADP+ oxidoreductase (demethylating,
deaminating)
R01585 14 L-Glutamate:methylamine ligase (ADP-forming)
R01586 14 Methylamine:L-glutamate N-methyltransferase
R01587 14 N-Methyl-2-oxoglutaramate methylamidohydrolase
R01589 14 Methylguanidine amidinohydrolase
R01658 14
Dimethylallyl-diphosphate:isopentenyl-diphosphatedimethylallyltranstransferase
R01659 14
Dimethylallyl-diphosphate:isopentenyl-diphosphatedimethylallylcistransferase
R01726 14
R01756 14 D-threo-Aldose:NAD+ 1-oxidoreductase
R01757 14 L-Arabinose:NAD+ 1-oxidoreductase
R01902 14 ATP:L-rhamnulose 1-phosphotransferase
R01932 14
R01933 14 2-Oxoadipate:lipoamde 2-oxidoreductase(decarboxylating
andacceptor-succinylating)
R01936 14
R01939 14 L-2-Aminoadipate:2-oxoglutarate aminotransferase
R01989 14 L-Arginine:glycine amidinotransferase
R02069 14 D-Fructose 1,6-bisphosphate phosphohydrolase
R02071 14 ATP:D-fructose-1-phosphate 6-phosphotransferase
R02073 14 Pyrophosphate:D-fructose-6-phosphate 1-phosphotransferase
R02283 14 N2-Acetyl-L-ornithine:2-oxoglutarate aminotransferase
R02377 14 Propane-1,3-diol:NAD+ 1-oxidoreductase
R02472 14 (R)-Pantoate:NADP+ 2-oxidoreductase
R02484 14 deoxyuridine:orthophosphate 2-deoxy-D-ribosyltransferase
R02555 14 D-Altronate:NAD+ 3-oxidoreductase
R02648 14 Glycerol 1,2-cyclic phosphate 2-glycerophosphohydrolase
R02715 14 D-Arabinono-1,4-lactone:oxygen oxidoreductase
R02733 14 N6-Acetyl-LL-2,6-diaminoheptanedioate amidohydrolase
R02734 14 N-Succinyl-LL-2,6-diaminoheptanedioate amidohydrolase
R02735 14 LL-2,6-Diaminoheptanedioate 2-epimerase
R02894 14 D-Proline:oxygen oxidoreductase (deaminating)
R02895 14
R02933 14 L-Gulono-1,4-lactone lactonohydrolase
R03119 14 propane-1,3-diol:NAD+ 1-oxidoreductase
R03178 14 2-oxo-5-Guanidinopentanoate carboxy-lyase
R03184 14 L-gulono-1,4-lactone:oxygen 3-oxidoreductase
R03197 14 Uroporphyrinogen-III carboxy-lyase
R03236 14 ATP:D-tagatose-6-phosphate 1-phosphotransferase
R03296 14 trans-4-Hydroxy-L-proline 2-epimerase
R03352 14 3-Hydroxy-2-methylpropanoyl-CoA hydrolase
R03359 14 1-(4-Hydroxyphenyl)-2-(methylamino)ethanol hydro-lyase
R03365 14 3,4-Dihydroxy-trans-cinnamate:oxygen
3,4-oxidoreductase(decyclizing)
R03367 14
R03373 14 4-Hydroxyphenyllactate:NAD+ oxidoreductase
R03541 14 Prenyl-diphosphate pyrophosphohydrolase
R03551 14
R03709 14 3-(2-Hydroxyphenyl)propanoate:NAD+ oxidoreductase
R03772 14 L-rhamno-1,4-lactone lactonohydrolase
R03937 14
R04008 14
R04293 14
R04351 14 ATP:5-dehydro-2-deoxy-D-gluconate 6-phosphotransferase
R04425 14 (2S,3R)-3-Hydroxybutane-1,2,3-tricarboxylate hydro-lyase
R04426 14 3-Isopropylmalate:NAD+ oxidoreductase
R04598 14 3,4-Dihydroxy-L-phenylalanine:oxygen
4,5-oxidoreductase(recyclizing)
R04600 14 3,4-Dihydroxy-L-phenylalanine:oxygen
2,3-oxidoreductase(recyclizing)
R04749 14 (S)-Hydroxyhexanoyl-CoA hydro-lyase
R04780 14 beta-D-Fructose 1,6-bisphosphate 1-phosphohydrolase
R04972 14 Uroporphyrinogen I carboxy-lyase
R05064 14 (S)-3-Hydroxyisobutyryl-CoA hydrolase
R05465 14
R05606 14 D-mannonate hydro-lyase
R05862 14 sarcosine:oxygen oxidoreductase (deaminating)
R06757 14
R06782 14 3-phenylpropanoate,NADH:oxygen oxidoreductase (2,3-hydroxylating)
R06785 14
R07190 14 L-tyrosine,NADPH:oxygen oxidoreductase (N-hydroxylating)
R07219 14 dimethyallyl diphosphate:NADP+ oxidoreductase
R07245 14 carbamoyl-phosphate:N2-acetyl-L-ornithine carbamoyltransferase
R07414 14 glutamate putrescine ligase
R00111 15 N-(omega)-Hydroxyarginine,NADPH:oxygen
oxidoreductase(nitric-oxide-forming)
R00445 15 L-lysine:NAD+ oxidoreductase (deaminating, cyclizing)
R00446 15 L-Lysine:NAD+ 6-oxidoreductase (deaminating)
R00447 15 L-Lysine:oxygen oxidoreductase(deaminating)
R00448 15 L-lysine,NADPH:oxygen oxidoreductase (6-hydroxylating)
R00449 15 L-Lysine:oxygen 2-oxidoreductase (decarboxylating)
R00452 15 N2-(D-1-carboxylethyl)-L-lysine:NADP+
oxidoreductase(L-lysine-forming)
R00453 15 L-Lysine:pyruvate aminotransferase
R00454 15
R00457 15 L-Lysine:2-oxoglutarate 6-aminotransferase
R00459 15
R00460 15 L-Lysine racemase
R00461 15 L-Lysine 2,3-aminomutase
R00462 15 L-Lysine carboxy-lyase
R00463 15 L-Lysine-1,6-lactam lactamhydrolase
R00610 15 Sarcosine:oxygen oxidoreductase (demethylating)
R00612 15 N6-Methyl-L-lysine:oxygen oxidoreductase (demethylating)
R00647 15
R00715 15 N6-(L-1,3-Dicarboxypropyl)-L-lysine:NAD+
oxidoreductase(L-lysine-forming)
R00758 15 D-Mannitol-1-phosphate:NAD+ 5-oxidoreductase
R00760 15 ATP:D-fructose 6-phosphotransferase
R00761 15 D-Fructose-6-phosphate D-erythrose-4-phosphate-lyase
R00763 15 D-Fructose-2,6-bisphosphate 2-phosphohydrolase
R00765 15 D-Glucosamine-6-phosphate ketol-isomerase(deaminating)
R00768 15 L-Glutamine:D-fructose-6-phosphate aminotransferase
(hexoseisomerizing)
R00771 15 D-Glucose-6-phosphate ketol-isomerase
R00772 15 D-Mannose-6-phosphate ketol-isomerase
R01067 15 D-Fructose 6-phosphate:D-glyceraldehyde-3-phosphate
glycolaldehydetransferase
R01152 15 N-Carbamoylputrescine amidohydrolase
R01157 15 Agmatine amidinohydrolase
R01396 15 Carbamoyl-phosphate:L-lysine carbamoyltransferase
R01416 15 Agmatine iminohydrolase
R01417 15 ATP:agmatine N4-phosphotransferase
R01418 15
R01425 15 Benzoylagmatine amidohydrolase
R01431 15 Xylitol:NADP+ oxidoreductase
R01432 15 D-Xylose ketol-isomerase
R01540 15 D-Altronate hydro-lyase
R01564 15 N,N-Dimethylglycine:oxygen oxidoreductase (demethylating)
R01573 15 ATP:D-arabinose 5-phosphotransferase
R01576 15 3-Deoxy-D-manno-octulosonate D-arabinose-lyase
R01577 15 D-Arabinose ketol-isomerase
R01620 15 Acetyl-phosphate:L-lysine N6-acetyltransferase
R01652 15
R01720 15 nicotinate:NADP+ 6-oxidoreductase (hydroxylating)
R01723 15
R01737 15 ATP:D-Gluconate 6-phosphotransferase
R01738 15 D-Gluconate:NAD+ 5-oxidoreductase
R01739 15 D-gluconate:NADP+ oxidoreductase
R01754 15 ATP:L-arabinose 1-phosphotransferase
R01758 15 L-Arabitol:NAD+ 1-oxidoreductase
R01761 15 L-Arabinose ketol-isomerase
R01819 15 D-Mannose-6-phosphate ketol-isomerase
R01830 15 beta-D-Fructose
6-phosphate:D-glyceraldehyde-3-phosphateglycolaldehyde transferase
R01879 15 2-Deoxyuridine,2-oxoglutarate:oxygen
oxidoreductase(2'-hydroxylating)
R01901 15 ATP:L-xylulose 5-phosphotransferase
R01903 15 L-Arabitol:NAD+ 4-oxidoreductase (L-xylulose-forming)
R01905 15 3-Dehydro-L-gulonate carboxy-lyase
R01906 15
R02003 15 Geranyl-diphosphate:isopentenyl-diphosphate
geranyltrans-transferase
R02004 15
R02006 15 Geranyl-diphosphate pyrophosphate-lyase
(cyclizing,sabinene-hydrate-forming)
R02007 15 (+)-Bornyl-diphosphate lyase (decyclizing)
R02009 15 geranyldiphosphate diphosphate lyase (myrcene forming)
R02010 15
R02011 15
R02012 15 geranyldiphosphate diphosphate lyase (pinene forming)
R02013 15 geranyldiphosphate diphosphate lyase (limonene forming)
R02099 15 ATP:deoxyuridine 5'-phosphotransferase
R02102 15
R02454 15 D-Mannonate:NAD+ 5-oxidoreductase
R02455 15 D-Mannonate:NAD+ 6-oxidoreductase
R02458 15 D-Arginine amidinohydrolase
R02486 15 2-Deoxyuridine,2-Oxoglutarate:oxygen
oxidoreductase(1'-hydroxylating)
R02549 15 4-aminobutanal:NAD+ 1-oxidoreductase
R02640 15 L-Gulonate:NAD+ 3-oxidoreductase
R02703 15 D-Mannitol-1-phosphate:NAD+ 5-oxidoreductase
R02732 15 ATP:D-fructose-6-phosphate 2-phosphotransferase
R02740 15 alpha-D-Glucose 6-phosphate ketol-isomerase
R02923 15 D-Arginine:oxygen oxidoreductase (deaminating)
R02927 15 ATP:D-tagatose 6-phosphotransferase
R03028 15 Glutaconyl-1-CoA carboxy-lyase
R03095 15 Indoleacetate:L-lysine ligase (ADP-forming)
R03180 15 4-Guanidinobutanamide amidohydrolase
R03220 15 Coproporphyrinogen:oxygen oxidoreductase(decarboxylating)
R03240 15 D-Galactose 6-phosphate ketol-isomerase
R03321 15 beta-D-Glucose 6-phosphate ketol-isomerase
R03369 15
3-(2-hydroxyphenyl)propanoate,NADH2:oxygenoxidoreductase(3-hydroxylating)
R03884 15 (E)-Glutaconate CoA-transferase
R03920 15 ATP:D-fructose 6-phosphotransferase
R03942 15 L-Rhamnofuranose:NAD+ 1-oxidoreductase
R04025 15
N-Acetylputrescine:oxygenoxidoreductase(deaminating)(flavin-containing)
R04189 15 N2-succinyl-L-arginine iminohydrolase (decarboxylating)
R04221 15 cis-4-Hydroxy-D-proline:oxygen oxidoreductase (deaminating)
R04280 15 3-O-Methylgallate:oxygen 4,5-oxidoreductase (decyclizing)
R04306 15
R04323 15 2-Amino-3-carboxymuconate semialdehyde carboxy-lyase
R04383 15 5-Dehydro-4-deoxy-D-glucuronate ketol-isomerase
R04779 15 ATP:D-fructose-6-phosphate 1-phosphotransferase
R05066 15 3-Hydroxy-2-methylpropanoate:NAD+ oxidoreductase
R05339 15
R05571 15 Galactitol-1-phosphate:NAD oxidoreductase
R05607 15 D-sorbitol-6-phosphate:NAD 2-oxidoreductase
R05728 15 4-hydroxyphenylacetaldehyde oxime, NADPH2:oxygen oxidoreductase
R05765 15 geranyldiphosphate diphosphate lyase (pinene forming)
R05766 15 geranyldiphosphate diphosphate lyase (pinene forming)
R05831 15 xylitol:NAD oxidoreductase
R05884 15 isopentenyl-diphosphate:NAD(P)+ oxidoreductase
R06120 15 geranyldiphosphate diphosphate lyase [(+)-(R)-limonene-forming]
R06758 15
R06762 15
R06784 15
R06788 15
R06985 15 trans-Hex-2-enoyl-CoA reductase
R07133 15 D-sorbitol-6-phosphate:NAD+ 2-oxidoreductase
R07408 15
R07415 15
R00035 16 L-Ascorbate:oxygen oxidoreductase
R00047 16 6-Hydroxynicotinate, hydrogen-donor:oxygen
oxidoreductase(5-hydroxylating)
R00064 16 4-(4-Deoxy-beta-D-gluc-4-enuronosyl)-D-galacturonate lyase
R00068 16 L-Ascorbate:oxygen oxidoreductase
R00095 16 NADH:monodehydroascorbate oxidoreductase
R00299 16 ATP:D-glucose 6-phosphotransferase
R00303 16 D-Glucose-6-phosphate phosphohydrolase
R00307 16
R00458 16 N6-Acyl-L-lysine amidohydrolase
R00642 16 L-Ascorbate:hydrogen-peroxide oxidoreductase
R00645 16
R00646 16 Ascorbate:oxygen 2,3-oxidoreductase (bond-cleaving)
R00702 16 Farnesyl-diphosphate:farnesyl-diphosphate farnesyltransferase
R00834 16 D-Sorbitol 6-phosphate:NADP+ 1-oxidoreductase
R00835 16 D-Glucose-6-phosphate:NADP+ 1-oxoreductase
R00840 16 1L-myo-Inositol-1-phosphate lyase (isomerizing)
R00850 16 sn-Glycerol-3-phosphate:D-glucose 6-phosphotransferase
R00866 16 ATP:D-fructose 1-phosphotransferase
R00867 16 ATP:D-fructose 6-phosphotransferase
R00868 16 D-Mannitol:NAD+ 2-oxidoreductase
R00875 16 D-Glucitol:NAD+ 2-oxidoreductase
R00877 16 D-Mannose ketol-isomerase
R00878 16 alpha-D-Glucose ketol-isomerase
R00935 16 (S)-Methylmalonate semialdehyde:NAD+
oxidoreductase(CoA-propanoylating)
R00959 16 alpha-D-Glucose 1-phosphate 1,6-phosphomutase
R00964 16 ATP:uridine 5'-phosphotransferase
R01080 16 Uridine ribohydrolase
R01081 16 D-Ribose ketol-isomerase
R01088 16 L-leucine:NAD+ oxidoreductase(deaminating)
R01090 16 L-Leucine:2-oxoglutarate aminotransferase
R01440 16 D-Xylulose-5-phosphate:formaldehyde glycolaldehydetransferase
R01526 16 ATP:D-ribulose 5-phosphotransferase
R01528 16 6-Phospho-D-gluconate:NADP+ 2-oxidoreductase (decarboxylating)
R01529 16 D-Ribulose-5-phosphate 3-epimerase
R01530 16 D-Arabinose-5-phosphate ketol-isomerase
R01600 16 ATP:D-glucose 6-phosphotransferase
R01621 16 D-Xylulose 5-phosphate D-glyceraldehyde-3-phosphate-lyase
R01639 16 ATP:D-xylulose 5-phosphotransferase
R01651 16 4-Methyl-2-oxopentanoate:NAD+
oxidoreductase(CoA-mehtylpropanoylating)
R01786 16 ATP:D-glucose 6-phosphotransferase
R01788 16 alpha-D-Glucose 6-phosphate phosphohydrolase
R01817 16 D-mannitol-1-phosphate:NADP+ 6-oxidoreductase
R01818 16 D-Mannose 6-phosphate 1,6-phosphomutase
R01825 16 D-erythrose 4-phosphate:NAD+ oxidoreductase
R01826 16
Phosphoenolpyruvate:D-erythrose-4-phosphateC-(1-carboxyvinyl)transferase
(phosphate hydrolysing,2-carboxy-2-oxoethyl-forming)
R01827 16
Sedoheptulose-7-phosphate:D-glyceraldehyde-3-phosphateglyceronetransferase
R01829 16 Sedoheptulose 1,7-bisphosphate D-glyceraldehyde-3-phosphate-lyase
R01876 16 Uridine:orthophosphate ribosyltransferase
R01893 16 Ribitol:NAD+ 2-oxidoreductase
R01896 16 Xylitol:NAD+ 2-oxidoreductase (D-xylulose-forming)
R01898 16 D-Lyxose ketol-isomerase
R02035 16 6-Phospho-D-glucono-1,5-lactone lactonohydrolase
R02036 16 6-Phospho-D-gluconate hydro-lyase
R02058 16 Acetyl-CoA:D-glucosamine-6-phosphate N-acetyltransferase
R02059 16 N-Acetyl-D-glucosamine-6-phosphate amidohydrolase
R02060 16 D-Glucosamine 1-phosphate 1,6-phosphomutase
R02061 16
trans,trans-Farnesyl-diphosphate:isopentenyl-diphosphatefarnesyltranstransferase
R02098 16 ATP:dTMP phosphotransferase
R02136 16 ATP:xylitol 5-phosphotransferase
R02167 16 D-Mannitol-1-phosphate phosphohydrolase
R02204 16 L-Pipecolate:oxygen 1,6-oxidoreductase
R02273 16 5-Aminopentanamide amidohydrolase
R02280 16 1-Pyrroline-4-hydroxy-2-carboxylate aminohydrolase (decyclizing)
R02303 16 ATP:farnesyl-diphosphate phosphotransferase
R02305 16 2-trans,6-trans-farnesyldiphosphate diphosphate-lyase
(cyclizing,pentalenene-forming)
R02306 16 trans,trans-Farnesyl-diphosphate sesquiterpenoid-lyase
R02307 16 trans,trans-Farnesyl-diphosphate farnesyltransferase (bicyclizing)
R02310 16 trans,trans-Farnesyl-diphosphate sesquiterpenoid-lyase
R02311 16 2-trans,6-trans-Farnesyl-diphosphate diphosphate-lyase
(cyclizing,(+)-delta-cadinene-forming)
R02313 16 N6-(L-1,3-Dicarboxypropyl)-L-lysine:NAD+ oxidoreductase
R02317 16
R02438 16
R02439 16 ATP:L-ribulose 5-phosphotransferase
R02441 16 L-Arabitol:NAD+ 2-oxidoreductase (L-ribulose-forming)
R02468 16 (-)-Limonene,NADPH:oxygen oxidoreductase (6-hydroxylating)
R02469 16 (-)-limonene,NADPH:oxygen oxidoreductase (3-hydroxylating)
R02470 16 (-)-Limonene,NADPH:oxygen oxidoreductase (7-hydroxylating)
R02535 16 3,4-Dihydroxyphenetylamine,ascorbate:oxygen
oxidoreductase(beta-hydroxylating)
R02637 16 3-Dehydro-L-gulonate:NAD+ 2-oxidoreductase
R02658 16 ATP:2-dehydro-D-gluconate 6-phosphate
R02659 16
R02676 16 4-Hydroxymandelonitrile hydroxybenzaldehyde-lyase
R02708 16 4-hydroxyphenylacetonitrile,NADPH:oxygen
oxidoreductase(2-hydroxylating)
R02728 16 beta-D-Glucose 1-phosphate 1,6-phosphomutase
R02730 16 D-Fructose-2,6-bisphosphate 6-phosphohydrolase
R02731 16 D-Fructose-2,6-bisphosphate 2-phosphohydrolase
R02736 16 beta-D-Glucose-6-phosphate:NADP+ 1-oxoreductase
R02739 16 alpha-D-Glucose 6-phosphate ketol-isomerase
R02852 16 D-2,6-Diaminohexanoic acid 5,6-aminomutase
R02865 16 ATP:D-hexose 6-phosphotransferase
R02866 16 Sorbitol-6-phosphate phosphohydrolase
R02928 16 Galactitol:NAD+ 2-oxidoreductase
R03102 16 L-2-Aminoadipate-6-semialdehyde:NAD+ 6-oxidoreductase
R03168 16 Acetyl-CoA:N6-hydroxy-L-lysine 6-acetyltransferase
R03222 16 Protoporphyrinogen-IX:oxygen oxidoreductase
R03234 16
R03244 16 L-ribulose-5-phosphate 3-epimerase
R03254 16
2-Dehydro-3-deoxy-D-octonate-8-phosphateD-arabinose-5-phosphate-lyase
(pyruvate-phosphorylating)
R03275 16 (3S)-3,6-Diaminohexanoate 5,6-aminomutase
R03381 16 3-Oxopropanoate:NAD+ oxidoreductase
(decarboxylating,CoA-acetylating)
R03869 16 (S)-Methylmalonate semialdehyde:NAD+ oxidoreductase
R03871 16 (S)-Methylmalonate semialdehyde:oxygen oxidoreductase
R03889 16 2-Aminomuconate semialdehyde:NAD+ 6-oxidoreductase
R03921 16 Sucrose 6-phosphate fructohydrolase
R04029 16 N6-Acetyl-L-lysine:2-oxoglutarate aminotransferase
R04175 16
R04187 16 L-Alanine:3-oxopropanoate aminotransferase
R04188 16 L-3-Amino-isobutanoate:2-oxoglutarate aminotransferase
R04217 16 N2-succinyl-L-ornithine:2-oxoglutarate 5-aminotransferase
R04376 16
R04446 16
R04447 16
R04736 16 L-2-Amino-hexano-6-lactam racemase
R04747 16 Hexanoyl-CoA:acetyl-CoA C-acyltransferase
R05050 16 N4-Acetylaminobutanal:NAD+ oxidoreductase
R05147 16 galactitol-1-phosphate:NAD+ oxidoreductase
R05338 16 D-arabino-3-Hexulose 6-phosphate formaldehyde-lyase
R05555 16 Farnesyl diphosphate:Isopentenyl diphosphate farnesyl transferase
R05604 16 D-arabinitol:NAD 4-oxidoreductase
R05683 16 L-Idonate:NAD oxidoreductase
R05823 16 2-dehydro-D-gluconate:NADP+ 2-oxidoreductase
R06119 16 (R)-limonene,NADPH: oxygen oxidoreductase (6-hydroxylating)
R06223 16
R06398 16 (+)-limonene,NADH:oxygen oxidoreductase
R06523 16 trans,trans-farnesyl-diphosphate diphosphate-lyase
(cyclizing,vetispiradiene-forming)
R06740 16 diamine oxidase
R06759 16
R06789 16
R07127 16 ATP:3-dehydro-L-gulonate 6-phosphotransferase
R07134 16 D-arabinitol:NAD+ 2-oxidoreductase (D-ribulose-forming)
R07152 16 xylitol:oxygen oxidoreductase
R07214 16 1-aminocyclopropane-1-carboxylate oxygenase (ethylene-forming)
R07221 16 6-hydroxynicotinate:O2 oxidoreductase
R07307 16 dCTP aminohydrolase (dUMP-forming)
R07324 16 1D-myo-inositol-3-phosphate lyase (isomerizing)
R07378 16
sedoheptulose-7-phosphate:D-glyceraldehyde-3-phosphateglyceronetransferase
R07417 16
R00016 17 D-Glucose-1-phosphate:D-glucose-1-phosphate 6-phosphotransferase
R00158 17 ATP:nucleoside-phosphate phosphotransferase
R00300 17 D-Glucose:NAD+ 1-oxidoreductase
R00301 17 D-Glucose:NADP+ 1-oxidoreductase
R00302 17 Pyranose:oxygen 2-oxidoreductase
R00304 17 D-Glucose-1-phosphate phosphohydrolase
R00327 17 6-Acetyl-D-glucose acetylhydrolase
R00644 17 L-Ascorbate:hydrogen-peroxide oxidoreductase
R00803 17 Sucrose:orthophosphate alpha-D-glucosyltransferase
R00805 17 Sucrose-6-phosphate phosphohydrolase
R00837 17 alpha,alpha-Trehalose-6-phosphate phosphoglucohydrolase
R00838 17 Maltose-6'-phosphate 6-phosphoglucohydrolase
R00839 17 6-Phospho-beta-D-glucosyl-(1,4)-D-gluxose glucohydrolase
R00872 17 D-Fructose 2-phosphate phosphatase
R00874 17 D-Glucose:D-fructose oxidoreductase
R00947 17 D-Glucose-1-phosphate phosphohydrolase
R00949 17 ATP:D-glucose-1-phosphate 6-phosphotransferase
R00952 17 Cellobiose:orthophosphate alpha-D-glucosyltransferase
R00953 17 3-beta-D-Glucosylglucose:orthophosphate
alpha-D-glucosyltransferase
R00957 17
alpha-D-Glucose-1-phosphate:alpha-D-glucose-1-phosphate4-alpha-D-glucosyltransferase
(dephosphorylating)
R00960 17 D-Glucose-1-phosphate:D-glucose-1-phosphate 6-phosphotransferase
R00963 17 Uridine 5'-monophosphate phosphohydrolase
R00966 17 UMP:pyrophosphate phosphoribosyltransferase
R01051 17 ATP:D-ribose 5-phosphotransferase
R01056 17 D-Ribose-5-phosphate ketol-isomerase
R01057 17 D-Ribose 1,5-phosphomutase
R01079 17 D-Ribose:NADP+ 1-oxidoreductase
R01089 17 Acetyl-CoA:L-leucine N-acetyltransferase
R01091 17 (2S)-alpha-Leucine 2,3-aminomutase
R01093 17 D-Galactose:NAD+ 1-oxidoreductase
R01185 17 myo-Inositol 1-phosphate phosphahydrolase
R01187 17 1D-myo-Inositol 3-phosphate phosphahydrolase
R01201 17 ATP:N-acetyl-D-glucosamine 6-phosphotransferase
R01326 17 ATP:D-glucose 6-phosphotransferase
R01410 17
R01520 17 beta-D-Glucose:NAD+ 1-oxoreductase
R01522 17 beta-D-Glucose:oxygen 1-oxidoreductase
R01523 17 ATP:D-ribulose-5-phosphate 1-phosphotransferase
R01524 17 D-Ribitol-5-phosphate:NAD+ 2-oxidoreductase
R01602 17 alpha-D-Glucose 1-epimerase
R01641 17
Sedoheptulose-7-phosphate:D-glyceraldehyde-3-phosphateglycolaldehyde
transferase
R01650 17
R01660 17
3-phospho-D-glyceroyl-phosphate:D-glucose-1-phosphate6-phosphotransferase
R01668 17 dCTP nucleotidohydrolase
R01767 17 Mandelonitrile benzaldehyde-lyase
R01787 17 alpha-D-Glucose:NADP+ 1-oxidoreductase
R01843 17 ATP:Sedoheptulose 7-phosphate 1-phosphotransferase
R01844 17 ATP:sedoheptulose 7-phosphate
R01845 17 Sedoheptulose 1,7-bisphosphate 1-phosphohydrolase
R01937 17
R01987 17
R02032 17 6-Phospho-2-dehydro-D-gluconate:NAD+ 2-oxidoreductase
R02063 17
R02064 17 Geranylgeranyl-diphosphate pyrophosphate-lyase (cyclizing)
R02065 17
Geranylgeranyl-diphosphate:geranylgeranyl-diphosphategeranylgeranyltransferase
R02068 17 ent-Copalyl-diphosphate lyase
R02086 17 N-Acetyl-D-glucosamine 1-phosphate 1,6-phosphomutase
R02087 17 N-Acetyl-D-glucosamine 6-phosphate 2-epimerase
R02201 17 L-Pipecolate:NAD+ 2-oxidoreductase
R02274 17 5-Aminopentanoate:2-oxoglutarate aminotransferase
R02276 17 5-Acetamidopentanoate amidohydrolase
R02295 17 Nicotinate D-ribonucleoside:orthophosphate ribosyltransferase
R02299 17 alpha-D-Ribose 1-phosphate 1,6-phosphomutase
R02325 17 dCTP aminohydrolase
R02326 17 ATP:nucleoside-diphosphate phosphatransferase
R02327 17 dCTP:uridine 5'-phosphotransferase
R02331 17 ATP:nucleoside-diphosphate phosphatransferase
R02437 17 L-Rhamnose ketol-isomerase
R02532 17
4-[(1R)-2-Amino-1-hydroxyethyl]-1,2-benzenediol:oxygenoxidoreductase(deaminating)(flavin-containing)
R02872 17 Presqualene diphosphate:farnesyl-diphosphate farnesyltransferase
R02874 17 Squalene,hydrogen-donor:oxygen oxidoreductase (2,3-epoxidizing)
R02875 17
R02876 17
R03083 17 2-Dehydro-3-deoxy-D-arabino-heptonate 7-phosphate
phosphate-lyase(cyclyzing)
R03114 17 (-)-trans-Carveol:NADP+ oxidoreductase
R03186 17
R03204 17 2,5-Dihydroxypyridine:oxygen 5,6-oxidoreductase
R03256 17 Lactose 6-phosphate 6-phosphogalactohydrolase
R03261 17 (-)-trans-isopiperitenol:NAD+ oxidoreductase
R03331 17 sn-Glycero-3-phospho-1-inositol inositolphosphohydrolase
R03333 17 1D-myo-Inositol-1,2-cyclic-phosphate 2-inositolphosphohydrolase
R03349 17 L-erythro-3,5-diaminohexanoate:NAD+ oxidoreductase (deaminating)
R03350 17 3-Deoxy-D-manno-octulosonate-8-phosphate 8-phosphohydrolase
R03733 17 L-Threonate:NAD+ 3-oxidoreductase
R03741 17
R03887 17
R03945 17 Perillyl-alcohol:NAD+ oxidoreductase
R04142 17
R04174 17 6-Acetamido-2-oxohexanoate amidohydrolase
R04210 17 4-phospho-D-erythronate:NAD+ 2-oxidoreductase
R04357 17 citrate:N6-acetyl-N6-hydroxy-L-lysine ligase (ADP-forming)
R04515 17
R04687 17 2,5-Diaminohexanoate:NAD+ oxidoreductase (deaminating)
R04745 17 (S)-Hydroxyoctanoyl-CoA:NAD+ oxidoreductase
R04784 17
R04785 17 L-Dehydroascorbate lactonohydrolase
R05049 17 N-succinyl-L-glutamate 5-semialdehyde:NAD+ oxidoreductase
R05083 17
R05331 17 Isovaleryl-CoA:malonyl-CoA acyltransferase
R05332 17 Acetyl-CoA:D-glucosamine-1-phosphate N-acetyltransferase
R05444 17
R05645 17
R05698 17 Mannitol:oxygen oxidoreductase (cyclizing)
R05767 17 trehalose 6-phosphate:phosphate b-D-glucosyltransferase
R05784 17 limonene-1,2-epoxide hydrolase
R05850 17 L-ribulose-5-phosphate 4-epimerase
R06117 17 (+)-trans-carveol: NAD+ oxidoreductase
R06298 17 (+)-Copalyl-diphosphate lyase (decyclizing)
R06305 17 Geranylgeranyl-diphosphate diphosphate-lyase (cyclizing,
taxadieneforming)
R06312 17
R06321 17
R06447 17
di-trans,poly-cis-Decaprenyl-diphosphate:isopentenyl-diphosphateundecaprenylcistransferase
R06741 17
R07125 17 3-dehydro-L-gulonate-6-phosphate carboxy-lyase
R07135 17 mannitol:NAD+ 1-oxidoreductase
R07246 17
sedoheptulose-7-phosphate:D-glyceraldehyde-3-phosphateglycolaldehydetransferase
R07264 17 2-alpha-D-glucosyl-D-glucose:phosphate beta-D-glucosyltransferase
R07265 17 alpha,alpha-trehalose:phosphate alpha-D-glucosyltransferase
R07279 17 ATP:myo-inositol 1-phosphotransferase
R07281 17 3,4-Dihydroxy-2-butanone 4-phosphate synthase
R07322 17 squalene mutase (cyclizing)
R07323 17 squalene mutase (cyclizing)
R07346 17 D-glucitol:NADP+ oxidoreductase
R07419 17 4-(Glutamylamino)butanoate amidohydrolase
R00010 18 alpha,alpha-Trehalose glucohydrolase
R00015 18 Sucrose:sucrose 1F-beta-D-fructosyltransferase
R00024 18 D-Ribulose 1,5-bisphosphate carboxy-lyase (dimerizing)
R00026 18 beta-D-Glucoside glucohydrolase
R00028 18 alpha-D-Glucoside glucohydrolase
R00155 18 UDP diphosphohydrolase
R00156 18 ATP:nucleoside-diphosphate phosphatransferase
R00306 18 1,4-beta-D-Glucan glucohydrolase
R00411 18 N-succinyl-L-glutamate amidohydrolase
R00659 18 UTP:pyruvate O2-phosphotransferase
R00769 18 UTP:D-fructose-6-phosphate 1-phosphotransferase
R00801 18 alpha-D-Glucoside glucohydrolase
R00802 18 alpha-D-Glucoside glucohydrolase
R00810 18 Sucrose glucosylmutase
R00836 18 UDPglucose:D-glucose-6-phosphate 1-alpha-D-glucosyltransferase
R01050 18 ATP:D-ribose-5-phosphate 1-phosphotransferase
R01053 18 Ribose-5-phosphate:ammonia ligase (ADP-forming)
R01055 18 Uracil hydro-lyase (adding D-ribose 5-phosphate)
R01072 18 5-Phosphoribosylamine:pyrophosphate
phosphoribosyltransferase(glutamate-amidating)
R01073 18
N-(5-Phospho-D-ribosyl)anthranilate:pyrophosphatephosphoribosyl-transferase
R01092 18 ATP:D-galactose 1-phosphotransferase
R01094 18 D-Galactose:NAD+ 1-oxidoreductase
R01096 18 D-Galactose:NADP+ 1-oxidoreductase
R01098 18 D-Galactose:oxygen 6-oxidoreductase
R01099 18 D-Galactose:oxygen 6-oxidoreductase
R01100 18 Lactose galactohydrolase
R01104 18 Galactosylglycerol galactohydrolase
R01182 18 ATP:myo-inositol 1-phosphotransferase
R01183 18 myo-Inositol:NAD+ 2-oxidoreductase
R01184 18 myo-Inositol:oxygen oxidoreductase
R01193 18 sn-Glycero-3-phospho-1-inositol glycerophosphohydrolase
R01194 18 1-alpha-D-Galactosyl-myo-inositol galactohydrolase
R01200 18 N-Acetyl-D-glucosamine amidohydrolase
R01202 18 N-Acetyl-D-glucosamine:NAD+ 1-oxidoreductase
R01203 18 N-Acyl-D-hexosamine:oxygen 1-oxidoreductase
R01207 18 N-Acyl-D-glucosamine 2-epimerase
R01266 18 1-beta-Aspartyl-N-acetyl-D-glucosaminylamine L-asparaginohydrolase
R01329 18 Epimelibiose galactohydrolase
R01441 18 ATP:cellobiose 6-phosphotransferase
R01442 18 Cellobiose:oxygen 1-oxidoreductase
R01445 18 Cellobiose 2-epimerase
R01519 18 D-Glucono-1,5-lactone lactonohydrolase
R01555 18 Maltose:orthophosphate 1-beta-D-glucosyltransferase
R01556 18 Acetyl-CoA:maltose O-acetyltransferase
R01557 18 Maltose alpha-D-glucosylmutase
R01663 18 dCMP aminohydrolase
R01664 18 2'-Deoxycytidine 5'-monophosphate phosphohydrolase
R01665 18 ATP:CMP phosphotransferase
R01667 18 dCDP nucleotidohydrolase
R01694 18 L-Sorbose:NADP+ 5-oxidoreductase
R01695 18 L-Sorbose:oxygen 5-oxidoreductase
R01724 18 Nicotinate D-ribonucleotide:pyrophosphate
phosphoribosyltransferase
R01847 18 UTP:Sedoheptulose 7-phosphate 1-phosphotransferase
R01870 18 Orotidine-5'-phosphate:pyrophosphate phosphoribosyltransferase
R01887 18 gamma-Amino-gamma-cyanobutanoate aminohydrolase
R02100 18 dUTP nucleotidohydrolase
R02330 18 dUTP nucleotidohydrolase
R02332 18 dUTP:uridine 5'-phosphotransferase
R02345 18 3-Hydroxybutan-2-one:D-ribose-5-phosphate aldehydetransferase
R02365 18 Cellobiose:quinone 1-oxidoreductase
R02401 18 glutarate-semialdehyde:NAD+ oxidoreductase
R02558 18 (R)-Prunasin beta-D-glucohydrolase
R02706 18
R02727 18 alpha,alpha-Trehalose:orthophosphate beta-D-glucosyltransferase
R02778 18 Trehalose-6-phosphate phosphohydrolase
R02926 18 Melibiitol galactohydrolase
R03014 18 ATP:L-rhamnulose 1-phosphotransferase
R03140 18 D-Ribulose 1,5-bisphosphate carboxy-lyase (dimerizing)
R03199 18 (S)-2,3-Epoxysqualene mutase (cyclizing, lanosterol-forming)
R03200 18 (S)-2,3-Epoxysqualene mutase (cyclizing, cycloartenol-forming)
R03201 18
R03238 18 UTP:D-Tagatose 6-phosphate 1-phosphotransferase
R03346 18 Nicotinate D-ribonucleotide phosphohydrolase
R03347 18
R03348 18 Nicotinate-nucleotide:pyrophosphate
phosphoribosyltransferase(carboxylating)
R03540 18
R03542 18 alpha-Aminopropiononitrile aminohydrolase
R03819 18 ATP:sedoheptulose 7-phosphate
R03960 18 (3R)-beta-Leucine:NAD+ oxidoreductase(deaminating)
R04048 18
R04218 18 prephytoene
diphosphate:geranylgeranyl-diphosphategeranylgeranyltransferase
R04435 18 N-Acetylneuraminate 9-phosphate
pyruvate-lyase(pyruvate-phosphorylating)
R04746 18 (S)-Hydroxyoctanoyl-CoA hydro-lyase
R04880 18 3,4-Dihydroxyphenylethyleneglycol:NAD+ oxidoreductase
R04882 18 3,4-Dihydroxymandelaldehyde:NAD+ oxidoreductase
R05085 18 O-Phospho-4-hydroxy-L-threonine:2-oxoglutarate aminotransferase
R05092 18 ent-Copalyl-diphosphate diphosphate-lyase
R05128 18
R05129 18
R05351 18
R05513 18
R05646 18
R05781 18 cyclic-imide amidohydrolase (decyclicizing)
R05842 18 ethylene oxide hydrolase
R06299 18 Copalyl-diphosphate diphosphate-lyase (cyclizing)
R06300 18 Copalyl-diphosphate diphosphate-lyase (cyclizing)
R06301 18 Copalyl-diphosphate diphosphate-lyase (cyclizing)
R06302 18 Copalyl-diphosphate diphosphate-lyase (cyclizing)
R06303 18 Copalyl-diphosphate diphosphate-lyase (cyclizing)
R06304 18 Copalyl-diphosphate diphosphate-lyase (cyclizing)
R06314 18
R06315 18
R06366 18 Aldehyde:NAD+ oxidoreductase
R06372 18 Carvone reductase
R06399 18 limonene-1,2-diol:(acceptor) 2-oxidoreductase
R06466 18
R06469 18
R06471 18
R07132 18 D-galactose:NADP+ 1-oxidoreductase
R07145 18 L-iditol:NAD+ 2-oxidoreductase
R07148 18 D-threo-aldose:NAD+ 1-oxidoreductase
R07269 18
di-trans,poly-cis-decaprenyl-diphosphate:isopentenyl-diphosphateundecaprenylcistransferase
R07270 18 prephytoene
diphosphate:geranylgeranyl-diphosphategeranylgeranyltransferase
R07343 18 myo-inositol-phosphate phosphohydrolase
R00159 19 UTP diphosphohydrolase
R00286 19 UDPglucose:NAD+ oxidoreductase
R00287 19 UDPglucose pyrophosphohydrolase
R00289 19 UTP:alpha-D-glucose-1-phosphate uridylyltransferase
R00291 19 UDPglucose 4-epimerase
R00293 19 UDPglucose 4,6-hydro-lyase
R00414 19 UDP-N-acetyl-D-glucosamine 2-epimerase
R00415 19 UTP:N-acetyl-alpha-D-glucosamine-1-phosphate uridylyltransferase
R00502 19 UTP:alpha-D-hexose-1-phosphate uridylyltransferase
R00571 19 UTP:ammonia ligase(ADP-forming)
R00573 19 UTP:ammonia ligase(ADP-forming)
R00662 19 Uridine triphosphate pyrophosphohydrolase
R00766 19 UDPglucose:D-fructose-6-phosphate 2-alpha-D-glucosyltransferase
R00806 19 UDPglucose:D-fructose 2-alpha-D-glucosyltransferase
R00871 19 D-Fructose:NADP+ 5-oxidoreductase
R00955 19 UDPglucose:alpha-D-galactose-1-phosphate uridylyltransferase
R00965 19 Orotidine-5'-phosphate carboxy-lyase
R00967 19 UTP:uridine 5'-phosphotransferase
R01020 19
R01204 19 Acetyl-CoA:D-glucosamine N-acetyltransferase
R01240 19 UDPglucose:phenol beta-D-glucosyltransferase
R01304 19 UDPglucose:4-hydroxybenzoate 4-O-beta-D-glucosyltransferase
R01334 19 2-Phosphoglycolate phosphohydrolase
R01380 19 UTP:1-phospho-alpha-D-glucuronate uridylyltransferase
R01381 19 UTP:1-phospho-alpha-D-glucuronate uridylyltransferase
R01666 19 ATP:deoxycitidine 5'-phosphotransferase
R01678 19 Lactose galactohydrolase
R01679 19 Lactose 6-phosphate galactohydrolase
R01722 19 UDPglucose:nicotinate N-glucosyltransferase
R01804 19 N-Acetylneuraminate pyruvate-lyase (pyruvate-phosphorylating)
R01805 19 N-Acetylneuraminate 9-phosphate phosphohydrolase
R01811 19 N-Acetylneuraminate pyruvate-lyase
R01961 19 ATP:D-glucosamine phosphotransferase
R01962 19
R02256 19 UDPglucose:trans-cinnamate beta-D-glucosyltransferase
R02388 19 UDPglucose:arylamine N-D-glucosyltransferase
R02402 19 Glutarate:CoA ligase (ADP-forming)
R02411 19
1-alpha-D-Galactosyl-myo-inositol:sucrose6-alpha-D-galactosyltransferase
R02485 19 Deoxycytidine aminohydrolase
R02705 19 ATP:N-acyl-D-mannosamine 6-phosphotransferase
R02707 19
R02709 19 UDPglucose:4-hydroxymandelonitrile glucosyltransferase
R02737 19 UDPglucose:D-glucose-6-phosphate 1-alpha-D-glucosyltransferase
R02781 19 L-Glutamine:2,4,6/3,5-pentahydroxycyclohexanone aminotransferase
R02782 19 2,4,6/3,5-Pentahydroxycyclohexanone hydro-lyase
R02951 19 UDPglucose:trans-4-hydroxycinnamate 4-O-beta-D-glucosyltransferase
R02985 19
R03033 19 D-Galactonate hydro-lyase
R03034 19 D-Galactono-1,4-lactone hydroxyacylhydrolase
R03094 19 UDPglucose:indole-3-acetate beta-D-glucosyltransferase
R03297 19 UDPglucose:gallate beta-D-glucosyltransferase
R03384 19 ATP:1-amino-1-deoxy-scyllo-inositol 4-phosphotransferase
R03421 19 N4-(beta-N-Acetyl-D-glucosaminyl)-L-asparagine amidohydrolase
R03509 19 N-(5-Phospho-beta-D-ribosyl)anthranilate ketol-isomerase
R03616 19 Galactosylglycerol galactohydrolase
R03689 19
R03690 19
R03710 19 UDPglucose:trans-2-hydroxycinnamate O-beta-D-glucosyltransferase
R03765 19
R03776 19 trans-Oct-2-enoyl-CoA reductase
R03971 19 (5-Glutamyl)-peptide:amino-acid 5-glutamyltransferase
R04144 19 5-Phospho-D-ribosylamine:glycine ligase (ADP-forming)
R04296 19 UDPglucose:(S)-4-hydroxymandelonitrile beta-D-glucosyltransferase
R04786 19
R05067 19
R05086 19 O-Phospho-4-hydroxy-L-threonine phospho-lyase (adding water)
R05130 19
R05326 19
beta-D-Galactopyranosyl-(13)-N-acetyl-D-hexosamine:phosphategalactosyltransferase
R05640 19 Lanosterol,NADPH:oxygen oxidoreductase (14-methyl cleaving)
R05647 19
R05659 19
R05681 19 NAD-dependent threonine 4-phosphate dehydrogenase
R05769 19 UDP-glucose:hydroquinone-O-b-D-glucosyltransferase
R06291 19 ent-kaur-16-ene,NADPH:oxygen oxidoreductase (hydroxylating)
R06367 19 perillic acid:CoA ligase (ADP-forming)
R06381 19
R06400 19 (1S,4R)-1-hydroxy-2-oxolimonene, NADPH:oxygen oxidoreductase
R06501 19
R06594 19
R06836 19 Ribose 1,5-biphosphokinase
R00039 20 Raffinose:raffinose alpha-D-galactosyltransferase
R00049 20
1-O-Galloyl-beta-D-glucose:1-O-galloyl-beta-D-glucoseO-galloyltransferase
R00416 20 UTP:N-acetyl-alpha-D-glucosamine-1-phosphate uridylyltransferase
R00418 20 UDP-N-acetyl-D-glucosamine 4-epimerase
R00420 20 UDP-N-acetyl-D-glucosamine 2-epimerase
R00421 20 UDP-N-acetyl-D-glucosamine:NAD+ 6-oxidoreductase
R00422 20
R00423 20
R00501 20
R00503 20 UDPgalactose:D-glucose 4-beta-D-galactosyltransferase
R00504 20 UDPgalactose:UDP-N-acetyl-D-glucosamine
galactosephosphotransferase
R00505 20 UDP-D-galactopyranose furanomutase
R00515 20 CTP pyrophosphohydrolase
R00568 20 CTP aminohydrolase
R00569 20 CTP diphosphohydrolase
R00570 20 ATP:nucleoside-diphosphate phosphatransferase
R00572 20 CTP:pyruvate O2-phosphotransferase
R00574 20 CTP pyriphosphate-lyase (cyclizing)
R00660 20
Phosphoenolpyruvate:UDP-N-acetyl-D-glucosamine1-carboxyvinyl-transferase
R00767 20 CTP:D-fructose-6-phosphate 1-phosphotransferase
R00809 20 UDPgalactose:sucrose 6F-alpha-D-galactosyltransferase
R00853 20 UDPgalactose:sn-glycerol-3-phosphate
2-alpha-D-galactosyltransferase
R00854 20 UDPgalactose:sn-glycerol-3-phosphate
1-alpha-D-galactosyltransferase
R00856 20 CTP:sn-glycerol-3-phosphate cytidylyltransferase
R00956 20 CTP:D-glucose-1-phosphate cytidylyltransferase
R01019 20
R01103 20 Raffinose galactohydrolase
R01117 20 CTP:N-acylneuraminate cytidylyltransferase
R01146 20
R01192 20 UDPgalactose:myo-inositol 1-alpha-D-galactosyltransferase
R01205 20 UDPgalactose:N-acetyl-D-glucosamine 4-beta-D-galactosyltransferase
R01384 20 UDP-D-glucuronate carboxy-lyase
R01385 20 UDPglucuronate 4-epimerase
R01386 20
R01387 20 UDPglucuronate 5'-epimerase
R01544 20 2-amino-2-deoxy-D-gluconate ammonia-lyase
R01806 20 Acetyl-CoA:N-acetylneuraminate 4-O-acetyltransferase
R01807 20 Acetyl-CoA:N-acetylneuraminate 7-O-acetyltransferase
R01808 20 Acetyl-CoA:N-acetylneuraminate 9-O-acetyltransferase
R01810 20 N-Acyl-O-acetylneuraminate O-acetylesterase
R01846 20 CTP:Sedoheptulose 7-phosphate 1-phosphotransferase
R01873 20 Quinate:pyrroloquinoline-quinone 5-oxidoreductase
R02038 20 CTP:ethanolamine-phosphate cytidylyltransferase
R02410 20 Raffinose fructohydrolase
R02415 20 Shikimate:pyrroloquinoline-quinone 5-oxidoreductase
R02921 20 CTP:D-ribitol-5-phosphate cytidylyltransferase
R03237 20 CTP:D-Tagatose 6-phosphate 1-phosphotransferase
R03317 20 UDP-N-acetyl-D-mannosamine:NAD+ 1-oxidoreductase
R03351 20 CTP:3-deoxy-D-manno-octulosonate cytidylyltransferase
R03387 20 ATP:2-dehydro-3-deoxy-galactonokinase
R03418 20 1-alpha-D-Galactosyl-myo-inositol:raffinose galactosyltransferase
R03477 20
L-Arginine:1-amino-1-deoxy-scyllo-inositol-4-phosphateamindinotransferase
R03508 20
1-(2-Carboxyphenylamino)-1-deoxy-D-ribulose-5-phosphatecarboxy-lyase(cyclizing)
R03778 20 Octanoyl-CoA:acetyl-CoA C-acyltransferase
R03879 20
R04247 20 CTP:ethanolamine-phosphate cytidylyltransferase
R04299 20
R04409 20
1-O-trans-Cinnamoyl-beta-D-glucopyranose:alcoholO-cinnamoyltransferase
R04410 20
1-O-trans-Cinnamoyl-beta-D-glucopyranose:alcoholO-cinnamoyltransferase
R04668 20
R04669 20
R04686 20
R04787 20
R04804 20 delta8,24-Cholestadien-3beta-ol delta7-delta8-isomerase
R05061 20
1-O-trans-Cinnamoyl-beta-D-glucopyranose:alcoholO-cinnamoyltransferase
R05087 20
R05198 20
R05633 20 CTP: 2-C-Methyl-D-erythritol 4-phosphate cytidylyltransferase
R05639 20 4,4-dimethyl-5a-cholesta-8,24-dien-3b-ol:NADP+ D14-oxidoreductase
R05660 20
R05729 20 alkene,NADH:oxygen oxidoreductase
R05730 20 alkene,NADH:oxygen oxidoreductase
R06292 20 ent-Kaur-16-ene,NADPH:oxygen oxidoreductase (hydroxylating)
R06369 20 2-hydroxy-4-isopropenylcyclohexane-1-carboxyl-CoA hydro-lyase
R06974 20 glycinamide ribonucleotide transformylase
R07194 20 alkene,NADH:oxygen oxidoreductase
R07353 20
6-(2-Amino-2-carboxyethyl)-7,8-dioxo-7,8-dihydroquinoline-2,4-dicarboxylate:oxygen
oxidoreductase (cyclizing)
R07406 20
R00510 21 Cytidine-5'-monophosphate phosphoribo(deoxyribo)hydrolase
R00511 21 Cytidine-5'-monophosphate phosphohydrolase
R00512 21 ATP:CMP phosphotransferase
R00514 21 CDP diphosphohydrolase
R00855 21 CDPglycerol phosphoglycerohydrolase
R01064 21
2-Dehydro-3-deoxy-D-galactonate-6-phosphateD-glyceraldehyde-3-phosphate-lyase
R01101 21 alpha-D-Glucoside glucohydrolase
R01120 21
R01471 21 UTP:alpha-D-xylose-1-phosphate uridylyltransferase
R01473 21 UDP-L-arabinose 4-epimerase
R01474 21
R01537 21
R02340 21 (1S,2R)-1-C-(indol-3-yl)glycerol
3-phosphateD-glyceraldehyde-3-phosphate-lyase
R02426 21 CDPglucose 4,6-hydro-lyase
R02563 21 CDPethanolamine:L-serine ethanolaminephosphotransferase
R02634 21
R02636 21 UDP-D-galacturonate carboxy-lyase
R02722 21 L-Serine hydro-lyase (adding indoleglycerol-phosphate)
R03191 21 UDP-N-acetylmuramate:NADP+ oxidoreductase
R03496 21 1-Guanidino-1-deoxy-scyllo-inositol-4-phosphate 4-phosphohydrolase
R03634 21
R03635 21 Stachyose fructohydrolase
R04289 21
R04329 21
R04463 21 5'-Phosphoribosylformylglycinamide:L-glutamine
amido-ligase(ADP-forming)
R04531 21
UDPgalactose:beta-D-galactosyl-1,4-N-acetyl-D-glucosamine3-alpha-D-galactosyltransferase
R04532 21
CMP-N-acetylneuraminate:beta-D-galactosyl-1,4-N-acetyl-beta-D--glucosamine
alpha-2,6-N-acetylneuraminyltransferase
R04671 21 4alpha-Methylcholesta-8-en-3beta-ol delta7-delta8-isomerase
R04743 21 (S)-Hydroxydecanoyl-CoA:NAD+ oxidoreductase
R04798 21
R04998 21 beta-D-Glucosyl-2-coumarinate glucohydrolase
R05634 21 ATP: 4-(Cytidine
5'-diphospho)-2-C-methyl-D-erythritol2-phosphotransferase
R05661 21
R05703 21 lanosterol D24-reductase
R05838 21 pyridoxine 5'-phosphate synthase
R06293 21 ent-Kaur-16-ene,NADPH:oxygen oxidoreductase (hydroxylating)
R06894 21
R00278 22 Pyridoxine 5-phosphate:oxygen oxidoreductase (deaminating)
R00513 22 ATP:cytidine 5'-phosphotransferase
R00516 22 UTP:cytidine 5'-phosphotransferase
R00673 22 L-Tryotophan indole-lyase (deaminating)
R00674 22 L-Serine hydro-lyase (adding indoleglycerol-phosphate)
R00675 22 L-Tryptophan:NAD+ oxidoreductase (deaminating)
R00677 22 L-Tryptophan:oxygen oxidoreductase (deaminating)
R00678 22 L-tryptophan:oxygen 2,3-oxidoreductase (decyclizing)
R00679 22 L-Tryptophan:oxygen 2-oxidoreductase(decarboxylating)
R00681 22 L-Tryptophan:oxygen 2'-oxidoreductase (side-chain-cleaving)
R00682 22 L-Tryptophanamide amidohydrolase
R00684 22 L-Tryptophan:2-oxoglutarate aminotransferase
R00685 22 L-Tryptophan decarboxy-lyase
R00974 22 Cytosine aminohydrolase
R01376 22 L-Tryptophan:phenylpyruvate aminotransferase
R01657 22 Dimethylallyl-diphosphate:L-tryptophan dimethylallyltransferase
R01878 22 Cytidine aminohydrolase
R01911 22 pyridoxine-5'-phosphate phosphohydrolase
R01980 22 ATP:D-galacturonate 1-phosphotransferase
R02137 22 Cytidine ribohydrolase
R02296 22 Cytidine:orthophosphate alpha-D-ribosyltransferase
R02338 22 Indole:oxygen 2,3-oxidoreductase (decyclizing)
R02339 22
R02371 22 dCTP:cytidine 5'-phosphotransferase
R02372 22 dUTP:cytidine 5'-phosphotransferase
R02817 22 Serine-phosphoethanolamine ethanolaminephosphohydrolase
R03079 22
R03193 22 UDP-N-acetylmuramate:L-alanine ligase (ADP-forming)
R03310 22 5alpha-cholest-7-en-3beta-ol, NADH:oxygen 5-oxidoreductase
R03353 22 5alpha-Cholest-7-en-3beta-ol delta7-delta8-isomerase
R03391 22 CDP-4-dehydro-3,6-dideoxy-D-glucose:NAD+ 3-oxydoreductase
R04208 22 2-(Formamido)-N1-(5-phosphoribosyl)acetamidine
cyclo-ligase(ADP-forming)
R04215 22 CTP:N-acylneuraminate cytidylyltransferase
R04328 22
R04744 22 (S)-Hydroxydecanoyl-CoA hydro-lyase
R04999 22
R05317 22 L-Tryptophan:oxygen alpha,beta-oxidoreductase
R05378 22 2-Deoxy-5-keto-D-gluconic acid 6-phosphate
Dihydroxyacetonephosphate-lyase
R05549 22
R05637 22 2-Phospho-4-(cytidine
5'-diphospho)-2-C-methyl-D-erythritolCMP-lyase (cyclizing)
R06294 22 ent-Kaur-16-en-19-oate,NADPH:oxygen oxidoreductase (hydroxylating)
R06960 22
R07403 22
R00173 23 pyridoxal-5'-phosphate phosphohydrolase
R01147 23 Pyridoxamine-5'-phosphate:2-oxoglutarate aminotransferase
R01451 23 Cholesterol:NAD+ delta7-oxidoreductase
R01580 23 Pyridoxamine-5'-phosphate:2-oxoglutarate aminotransferase
R01708 23 Pyridoxine:NADP+ 4-oxidoreductase
R01711 23 Pyridoxine:oxygen oxidoreductase (deaminating)
R01909 23 ATP:pyridoxal 5'-phosphotransferase
R01910 23 Primary alcohol:(acceptor) oxidoreductase
R01912 23 UDPglucose:pyridoxine 5'-O-beta-D-glucosyltransferase
R01959 23 N-Formyl-L-kynurenine amidohydrolase
R01971 23 Indolelactate:NAD+ oxidoreductase
R01974 23 Indol-3-yl-pyruvate carboxy-lyase
R02173 23 Tryptamine:oxygen oxidoreductase(deaminating)(flavin-containing)
R02783 23 UDP-N-acetylmuramoyl-L-alanine:D-glutamate ligase(ADP-forming)
R03096 23 Indole-3-acetamide amidohydrolase
R03311 23
R03472 23
R03936 23 Formylkynurenine hydrolase
R04045 23
R04209 23 1-(5-Phospho-D-ribosyl)-5-amino-4-imidazolecarboxylate
carboxy-lyase
R04265 23
R04753 23 trans-Dec-2-enoyl-CoA reductase
R05840 23
R06048 23
R06295 23 ent-Kaur-16-en-19-oate,NADPH:oxygen oxidoreductase (hydroxylating)
R06296 23 ent-Kaur-16-en-19-oate,NADPH:oxygen oxidoreductase (hydroxylating)
R06961 23
R07404 23 5-amino-1-(5-phospho-D-ribosyl)imidazole:carbon-dioxide
ligase(ADP-forming)
R07421 23
R00174 24 ATP:pyridoxal 5'-phosphotransferase
R00277 24 Pyridoxamine-5'-phosphate:oxygen oxidoreductase (deaminating)
R00983 24 2,3-Dihydroxyindole:oxygen 2,3-oxidoreductase (decyclizing)
R00987 24 L-Kynurenine hydrolase
R00988 24 N-Formylanthranilate amidohydrolase
R01452 24
R01453 24
R01454 24 Cholesterol:oxygen oxidoreductase (side-chain-cleaving)
R01459 24 Cholesterol:oxygen oxidoreductase
R01460 24 Cholesteryl-beta-D-glucoside glucohydrolase
R01463 24 Cholesterol,NADPH:oxygen oxidoreductase (7alpha-hydroxylating)
R01707 24 Pyridoxal:NAD+ 4-oxidoreductase
R01709 24 Pyridoxal:oxygen 4-oxidoreductase
R01710 24 Pyridoxamine:oxygen oxidoreductase (deaminating)
R01712 24 Pyridoxamine:pyruvate aminotransferase
R01713 24 Pyridoxamine:oxaloacetate aminotransferase
R01956 24 L-Kynurenine:2-oxoglutarate aminotransferase
R01957 24 L-Kynurenine:glyoxylote aminotransferase (cyclizing)
R01960 24 L-Kynurenine,NADPH:oxygen oxidoreductase (3-hydroxylating)
R02494 24 pyridoxamine-5'-phosphate phosphohydrolase
R02678 24 Indole-3-acetaldehyde:NAD+ oxidoreductase
R02679 24 indole-3-ethanol:NAD+ oxidoreductase
R02681 24 indole-3-acetaldehyde:oxygen oxidoreductase
R02723 24
R02785 24 UDP-N-acetylmuramoyl-L-alanyl-D-glutamate:L-lysine
ligase(ADP-forming)
R02786 24 UDP-N-acetylmuramoyl-L-alanyl-D-glutamate:L-lysine
ligase(ADP-forming)
R02788 24
UDP-N-acetylmuramoyl-L-alanyl-D-glutamate:meso-2,6-diaminoheptanedioate
ligase (ADP-forming)
R03471 24 ATP:4-amino-5-hydroxymethyl-2-methylpyrimidine
5-phosphotransferase
R03811 24
R04024 24 Acetyl-CoA:N-hydroxyarylamine O-acetyltransferase
R04266 24 CDP-3,6-dideoxy-D-glucose 2-epimerase
R04591 24 1-(5-Phosphoribosyl)-5-amino-4-carboxyimidazole:L-aspartate
ligase(ADP-forming)
R04742 24 Decanoyl-CoA:acetyl-CoA C-acyltransferase
R04915 24 Quinoline-3,4-diol 2,4-dioxygenase (carbon monoxide-forming)
R05383 24 (hydroxyamino)benzene hydroxymutase
R05719 24 3-hydroxy-1H-quinolin-4-one 2,4-dioxygenase (CO-forming)
R05839 24 pyridoxamine:2-oxoglutarate aminotransferase
R06297 24 ent-Kaur-16-en-19-oate,NADPH:oxygen oxidoreductase (hydroxylating)
R06962 24
R07207 24 cholesterol,NADPH:oxygen oxidoreductase (24-hydroxylating)
R07405 24 5-carboxyamino-1-(5-phospho-D-ribosyl)imidazole carboxymutase
R07422 24
R00074 25 2-Aminophenol:oxygen oxidoreductase
R02493 25 ATP:pyridoxal 5'-phosphotransferase
R02609 25 5beta-Cholestan-3-one:NADP+ 4,5-oxidoreductase
R02610 25 5alpha-cholestan-3-one:NADP+ delta7-oxidoreductase
R02668 25 3-Hydroxy-L-kynurenine hydrolase
R02669 25
R02992 25 4-Pyridoxolactone lactonohydrolase
R02993 25
R03445 25
R04171 25 3-Hydroxy-L-kynurenine:2-oxoglutarate aminotransferase
R04172 25
R04263 25 cholest-5-ene-3beta,7alpha-diol:NAD+ 3-oxidoreductase
R04509 25 ATP:4-amino-2-methyl-5-phosphomethylpyrimidine phosphotransferase
R04559 25
1-(5'-Phosphoribosyl)-5-amino-4-(N-succinocarboxamide)-imidazoleAMP-lyase
R04572 25
UDP-N-acetylmuramoyl-L-alanyl-D-glutamyl-L-lysine:alanyl-D-alanineligase
(ADP-forming)
R04573 25
UDP-N-acetylmuramoyl-L-alanyl-D-glutamyl-L-lysine:alanyl-D-alanineligase
(ADP-forming)
R04617 25
UDP-N-acetylmuramoyl-L-alanyl-D-glutamyl-meso-2,6-diaminoheptanedioate:D-alanyl-D-alanine
ligase(ADP-forming)
R04741 25 (S)-3-Hydroxydodecanoyl-CoA:NAD+ oxidoreductase
R04792 25
R04793 25
R04853 25 20alpha-Hydroxycholesterol,hydrogen-donor:oxygen
oxidoreductase(17-alpha-hydroxylating)
R04854 25 20alpha-Hydroxycholesterol:oxygen
oxidoreductase(side-chain-cleaving)
R04855 25 22beta-Hydroxycholesterol:oxygen
oxidoreductase(side-chain-cleaving)
R05154 25 quinolin-4(1H)-one,NADH:oxygen oxidoreductase (3-oxygenating)
R05405 25
R06322 25 (gibberellin-44),2-oxoglutarate:oxygen oxidoreductase
R06964 25
R07208 25
(24S)-cholest-5-ene-3beta,24-diol,NADPH:oxygenoxidoreductase(7alpha-hydroxylating)
R07423 25
R02665 26 3-Hydroxyanthranilate:oxygen 3,4-oxidoreductase (decyclizing)
R02666 26 3-Hydroxyanthranilate:oxygen oxidoreductase
R02670 26 Hydorogen-peroxide:hydrogen-peroxide oxidoreductase
R03439 26 kynurenate:oxygen oxidoreductase (hydroxylating)
R03954 26
R04170 26 (S)-3-Hydroxydodecanoyl-CoA hydro-lyase
R04378 26
1-(5'-Phosphoribosyl)-5-amino-4-imidazolecarboxamide:pyrophosphatephosphoribosyltransferase
R04611 26
R04676 26 17alpha,20alpha-Dihydroxycholesterol:oxygen
oxidoreductase(side-chain-cleaving)
R04817 26
7alpha-Hydroxy-5beta-cholestan-3-one:(acceptor)delta4-oxidoreductase
R04826 26
7alpha-hydroxycholest-4-en-3-one,NADPH:oxygenoxidoreductase(12alpha-hydroxylating)
R04907 26
3-Hydroxykynurenamine:oxygenoxidoreductase(deaminating)(flavin-containing)
R06323 26 (gibberellin-44),2-oxoglutarate:oxygen oxidoreductase
R06975 26
5-formaminoimidazole-4-carboxamide-1-beta-D-ribofuranosyl5'-monophosphate
synthetase
R07426 26
R01127 27 IMP 1,2-hydrolase (decyclizing)
R03251 27 7,8-dihydro-7,8-dihydroxykynurenate:NAD+ oxidoreductase
R03327 27 17alpha-Hydroxypregnenolone:NAD+ 3-oxidoreductase
R03403 27 3beta-Hydroxyandrost-5-en-17-one acetaldehyde-lyase
R03856 27 trans-Dodec-2-enoyl-CoA reductase
R04100 27 3-cis-Dodecenoyl-CoA delta3-cis-delta2-trans-isomerase
R04675 27 17alpha-Hydroxypregnenolone,hydrogen-donor:oxygen
oxidoreductase(21-hydroxylating)
R04818 27 3alpha,7alpha-Dihydroxy-5beta-cholestane:NAD+
oxidoreductase(B-specific)
R04823 27
7alpha,12alpha-Dihydroxy-5beta-cholestan-3-one:(acceptor)delta4-oxidoreductase
R06335 27
R01126 28 Inosine 5'-monophosphate phosphohydrolase
R01128 28 5'-Inosinate phosphoribohydrolase
R01130 28 IMP:NAD+ oxidoreductase
R01131 28 ATP:inosine 5'-phosphotransferase
R01132 28 IMP:pyrophosphate phosphoribosyltransferase
R01837 28 3beta-Hydroxyandrost-5-en-17-one:NAD+ 3-oxidoreductase
R01841 28 17alpha-Hydroxyprogesterone acetaldehyde-lyase
R03252 28 7,8-Dihydroxykynurenate:oxygen 8,8a-oxidoreductase (decyclizing)
R03253 28 7,8-Dihydroxykynurenate:oxygen 8,8a-oxidoreductase (decyclizing)
R03324 28 17alpha,20alpha-Dihydroxypregn-4-en-3-one:NAD+ 20-oxidoreductase
R03329 28 Steroid,reduced-adrenal-ferredoxin:oxygen
oxidoreductase(11-hydroxylating)
R03406 28 Androst-5-ene-3beta,17beta-diol:NAD+ oxidoreductase
R03408 28
R03735 28 (2S,3S)-2-Hydroxytridecane-1,2,3-tricarboxylate
oxaloacetate-lyase(CoA-acylating)
R03858 28 Lauroyl-CoA:acetyl-CoA C-acyltransferase
R03859 28 3-Hydroxytetradecane-1,3,4-tricarboxylate
2-oxoglutarate-lyase(CoA-acylating)
R04806 28 5beta-cholestane-3alpha,7alpha-diol,NADPH:oxygen
oxidoreductase(26-hydroxylating)
R04824 28
3alpha,7alpha,12alpha-Trihydroxy-5beta-cholestane:NAD+oxidoreductase
(B-specific)
R04849 28 11-Deoxycortisol delta5-delat4-isomerase
R04850 28 17alpha,21-Dihydroxypregnenolone:oxygen
oxidoreductase(11-hydroxylating)
R07204 28
5beta-cholestane-3alpha,7alpha-diol,NADPH:oxygenoxidoreductase(12alpha-hydroxylating)
R00055 29 Nucleoside:oxygen 5'-oxidoreductase
R01769 29 Hypoxanthine:oxygen oxidoreductase
R01770 29 Inosine ribohydrolase
R01836 29 Testosterone:NAD+ oxidoreductase
R01840 29
R01863 29 inosine:orthophosphate ribosyltransferase
R02142 29 XMP:pyrophosphate phosphoribosyltransferase
R02499 29 Testosterone delta5-delat4-isomerase
R02719 29 Xanthosine 5'-phosphate phosphohydrolase
R02840 29 Cortisol delta5-delat4-isomerase
R04678 29 16alpha-Hydroxyandrost-4-ene-3,17-dione delta5-delat4-isomerase
R04739 29 (S)-3-Hydroxytetradecanoyl-CoA:NAD+ oxidoreductase
R04805 29
R04807 29
5beta-Cholestane-3alpha,7alpha,12alpha-triol,NADPH:oxygenoxidoreductase
(26-hydroxylating)
R04910 29
R01768 30 Xanthine:NAD+ oxidoreductase
R02103 30 xanthine:NAD+ oxidoreductase
R02107 30 Xanthine:oxygen oxidoreductase
R02141 30
R02143 30 Xanthosine ribohydrolase
R02145 30 Guanosine aminohydrolase
R02297 30 Xanthosine:orthophosphate ribosyltransferase
R02501 30
R02502 30 UDPglucuronate beta-D-glucuronosyltransferase(acceptor-unspecific)
R02834 30 Cortisol:NAD+ 11-oxidoreductase
R02837 30 Acetyl-CoA:cortisol O-acetyltransferase
R02841 30
11beta,17alpha,21-Trihydroxy-5beta-pregnane-3,20-dione:NADP+delta4-oxidoreductase
R03507 30
5beta-Cholestane-3alpha,7alpha,12alpha,26-tetraol:NAD+26-oxidoreductase
R04506 30 3alpha,7alpha-Dihydroxy-5beta-cholestan-26-al:NAD+ oxidoreductase
R04740 30 (S)-3-Hydroxytetradecanoyl-CoA hydro-lyase
R04759 30
R04918 30
R05822 30
R01228 31 ATP:inosine 5'-phosphotransferase
R01677 31 Guanosine ribohydrolase
R02106 31 Urate:oxygen oxidoreductase
R02147 31 guanosine:orthophosphate ribosyltransferase
R02351 31
R02646 31 Urate-3-ribonucleoside:orthophosphate D-ribosyltransferase
R02892 31 4,5alpha-dihydrocortisone:NADP+ delta4-oxidoreductase
R02893 31
17alpha,21-dihydroxy-5beta-pregnane-3,11,20-trione:NADP+delta4-oxidoreductase
R03506 31
3alpha,7alpha,12alpha-Trihydroxy-5beta-cholestan-26-al:NAD+26-oxidoreductase
R03989 31 trans-Tetradec-2-enoyl-CoA reductase
R04761 31
R04832 31 Urocortisol:NAD+ oxidoreductase (B-specific)
R04857 31
R04916 31
R00332 32 ATP:(d)GMP phosphotransferase
R00356 32
R01134 32 NADH:guanosine-5'-phosphate oxidoreductase(deaminating)
R01227 32 Guanosine 5'-monophosphate phosphohydrolase
R01229 32 GMP:pyrophosphate phosphoribosyltransferase
R01676 32 Guanine aminohydrolase
R01969 32 Deoxyguanosine:orthophosphate ribosyltransferase
R02347 32 Estradiol-17alpha:NAD+ 17-oxidoreductase
R02352 32 Estradiol-17beta:NAD+ 17-oxidoreductase
R02354 32
R02356 32
R02358 32 UDPglucuronate beta-D-glucuronosyltransferase(acceptor-unspecific)
R03087 32
R03991 32 myristoyl-CoA:acetylCoA C-myristoyltransferase
R04732 32
R04829 32 Urocortisone:NAD+ oxidoreductase (B-specific)
R04830 32 Urocortisone:NADP+ oxidoreductase (B-specific)
R04834 32 Cortol:NAD+ oxidoreductase
R05321 32 n-tetradecanoyl-CoA, NADPH2:O2 oxidoreductase [11-(E)
desaturating]
R05322 32 n-tetradecanoyl-CoA, NADH:O2 oxidoreductase [11-(Z) desaturating]
R06063 32
R06064 32
R06601 32 5-Hydroxyisourate amidohydrolase
R00328 33 GDP phosphohydrolase
R00330 33 ATP:nucleoside-diphosphate phosphatransferase
R00336 33 Guanosine-3',5'-bis(diphosphate) 3'-pyrophosphohydrolase
R00337 33 GDPglucose glucohydrolase
R00430 33 GTP:pyruvate O2-phosphotransferase
R00431 33 GTP:oxaloacetate carboxy-lyase (transphosphorylating)
R00432 33 Succinate:CoA ligase (GDP-forming)
R00883 33 GDP:D-mannose-1-phosphate guanylyltransferase
R01517 33 GTP:3-phospho-D-glycerate 1-phosphotransferase
R01967 33 ATP:deoxyguanosine 5'-phosphotransferase
R01968 33 2'-Deoxyguanosine 5'-monophosphate phosphohydrolase
R02168 33 GDPglucose:D-glucose-6-phosphate 1-alpha-D-glucosyltransferase
R02405 33 Itaconate:CoA ligase (IDP-forming)
R02425 33 (S)(+)-Allantoin amidohydrolase
R03088 33
R03089 33
R03091 33 UDPglucuronate beta-D-glucuronosyltransferase(acceptor-unspecific)
R03925 33 (S)(+)-Allantoin racemase
R04681 33 Estriol:NAD+ 17-oxidoreductase
R04731 33 4-aminoimidazole aminohydrolase
R04737 33 (S)-3-Hydroxyhexadecanoyl-CoA:NAD+ oxidoreductase
R04831 33 Cortolone:NAD+ oxidoreductase
R06604 33
R06605 33
R00012 34 GTP:GTP guanylyltransferase
R00335 34 GTP phosphohydrolase (vesicle-releasing)
R00424 34 GTP 7,8-8,9-dihydrolase
R00425 34 GTP 7,8-8,9-dihydrolase (pyrophosphate-forming)
R00426 34 Guanosine 5'-triphosphate pyrophosphohydrolase
R00428 34 GTP 7,8-8,9-dihydrolase
R00434 34 GTP pyrophosphate-lyase (cyclizing)
R00517 34 GTP:cytidine 5'-phosphotransferase
R00880 34 GDP-D-mannose:NAD+ 6-oxidoreductase
R00881 34 GDPmannose sugarphosphohydrolase
R00885 34 GTP:alpha-D-mannose-1-phosphate guanylyltransferase
R00888 34 GDPmannose 4,6-hydro-lyase
R00889 34 GDPmannose 3,5-epimerase
R00954 34 GTP:alpha-D-glucose-1-phosphate guanylyltransferase
R00968 34 GTP:uridine 5'-phosphotransferase
R01135 34 IMP:L-aspartate ligase (GDP-forming)
R01233 34 GDPglucose sugarphosphohydrolase
R02090 34 ATP:(d)GMP phosphotransferase
R02422 34 Allantoate amidinohydrolase
R02423 34 Allantoate amidinohydrolase (decarboxylating)
R02424 34 Allantoin amidohydrolase
R03409 34 Guanosine 3'-diphosphate 5'-triphosphate 5'-phosphohydrolase
R04026 34
R04683 34 UDPglucuronate beta-D-glucuronosyltransferase(acceptor-unspecific)
R04738 34 (S)-3-Hydroxyhexadecanoyl-CoA hydro-lyase
R05768 34 GDP-mannose:3-phosphoglycerate 3-a-D-mannosyltransferase
R07306 34 GTP 8,9-hydrolase (phosphate-forming)
R00469 35 Ureidoglycolate amidohydrolase (decarboxylating)
R00776 35 (-)-Ureidoglycolate urea-lyase
R01083 35 N6-(1,2-Dicarboxyethyl)AMP AMP-lyase
R01232 35 P1,P4-Bis(5'-nucleosyl)-tetraphosphate nucleotidohydrolase
R01234 35 Guanosine 3',5'-cyclic phosphate 5'-nucleotidohydrolase
R01278 35 trans-Hexadec-2-enoyl-CoA reductase
R01857 35 ATP:nucleoside-diphosphate phosphatransferase
R01858 35 dATP:pyruvate O2-phosphotransferase
R02935 35 (S)-Ureidoglycolate:NAD+ oxidoreductase
R03396 35 GDP-6-deoxy-D-talose:NAD+ 4-oxidoreductase
R03397 35 GDP-6-deoxy-D-mannose:NAD+ 4-oxidoreductase
R03459 35
2,5-Diamino-6-hydroxy-4-(5-phosphoribosylamino)-pyrimidine2-aminohydrolase
R04286 35
2-Amino-4-hydroxy-6-(erythro-1,2,3-trihydroxypropyl)dihydropteridine
triphosphate lyase
R04620 35
2-Amino-4-hydroxy-6-(erythro-1,2,3-trihydroxypropyl)dihydropteridine
triphosphate phosphohydrolase (alkaline optimum)
R04638 35
R05046 35 Formamidopyrimidine nucleoside triphosphate 7,8-8,9-dihydrolase
R05047 35
R05103 35
R05554 35 Ureidoglycine aminohydrolase
R05692 35 GDP-L-fucose:NADP+ 4-oxidoreductase (3,5-epimerizing)
R05790 35 alpha-D-mannosyl-3-phosphoglycerate phosphohydrolase
R07059 35
R00085 36 ATP diphosphohydrolase
R00127 36 ATP:AMP phosphotransferase
R00181 36 AMP aminohydrolase
R00182 36 AMP phosphoribohydrolase
R00183 36 Adenosine 5'-monophosphate phosphohydrolase
R00185 36 ATP:adenosine 5'-phosphotransferase
R00188 36 Adenosine 3',5'-bisphosphate 3'(2')-phosphohydrolase
R00190 36 AMP:pyrophosphate phosphoribosyltransferase
R00235 36 Acetate:CoA ligase (AMP-forming)
R00236 36 Acetyl adenylate:CoA ligase (AMP-forming)
R00483 36 L-Aspartate:ammonia ligase (AMP-forming)
R00578 36 L-aspartate:L-glutamine amido-ligase (AMP-forming)
R00686 36 L-Phenylalanine racemase (ATP-hydrolysing)
R00925 36 Propanoate:CoA ligase (AMP-forming)
R00926 36 Propinol adenylate:CoA ligase (AMP-forming)
R01049 36 ATP:D-ribose-5-phosphate pyrophosphotransferase
R01274 36 Palmitoyl-CoA hydrolase
R01277 36 hexadecanal:NAD+ oxidoreductase (CoA-acylating)
R01280 36 Palmitate:CoA ligase (AMP-forming)
R01281 36 Palmitoyl-CoA:L-serine C-palmitoyltransferase (decarboxylating)
R01510 36 2,3-Dihydroxybenzoate:L-serine ligase
R01855 36 2'-Deoxyguanosine 5'-triphosphate pyrophosphohydrolase
R01856 36 dGTP triphosphohydrolase
R01880 36 dGTP:uridine 5'-phosphotransferase
R01927 36
R01951 36 GTP:L-fucose-1-phosphate guanylyltransferase
R01954 36 L-Citrulline:L-aspartate ligase (AMP-forming)
R02091 36 dGTP:cytidine 5'-phosphotransferase
R02937 36 Carbamoyl-phosphate:oxamate carbamoyltransferase
R03458 36 5-amino-6-(5-phosphoribitylamino)uracil:NADP+ 1'-oxidoreductase
R03504 36
2-Amino-4-hydroxy-6-(D-erythro-1,2,3-trihydroxypropyl)-7,8-dihydropteridine
glycolaldehyde-lyase
R04038 36 2-Isopentenyl-diphosphate:AMP delta2-isopentenyltransferase
R04285 36 6-Lactoyl-5,6,7,8-tetrahydropterin:NADP+ 2'-oxidoreductase
R04621 36
R05048 36 GTP 7,8-8,9-dihydrolase
R05735 36 acetone:carbon-dioxide ligase (AMP-forming)
R05804 36 ADP:D-glucose 6-phosphotransferase
R05805 36 ADP:D-fructose-6-phosphate 1-phosphotransferase
R07060 36
R00087 37 ATP pyrophosphohydrolase
R00088 37 ATP aminohydrolase
R00089 37 ATP pyrophosphate-lyase (cyclizing)
R00122 37 ATP pyrophosphohydrolase
R00123 37 ADP aminohydrolase
R00126 37 ADP:ATP adenylyltransferase
R00157 37 Uridine triphosphate:AMP phosphotransferase
R00186 37 (S)-Lactate adenylohydrolase
R00199 37 ATP:pyruvate,water phosphotransferase
R00206 37 ATP:pyruvate,orthophosphate phosphotransferase
R00316 37 Acetate:CoA ligase (AMP-forming)
R00429 37 ATP:GTP 3'-pyrophosphotransferase
R00580 37
R00687 37 ATP:L-phenylalanine adenylyltransferase
R00735 37 L-Tyrosine:L-arginine ligase (AMP-forming)
R00910 37 L-Lysine:beta-alanine ligase (AMP-forming)
R00912 37 L-Arginine:beta-alanine ligase (AMP-forming)
R00948 37 ATP:alpha-D-glucose-1-phosphate adenyltransferase
R00979 37 ATP:anthranilate N-adenylyltransferase
R00982 37 Anthranilate:CoA ligase (AMP-forming)
R01052 37 ADP:D-ribose-5-phosphate adenylyltransferase
R01071 37 1-(5-Phospho-D-ribosyl)-ATP:pyrophosphate
phosphoribosyl-transferase
R01176 37 Butanoate:CoA ligase (AMP-forming)
R01230 37 Xanthosine-5'-phosphate:ammonia ligase (AMP-forming)
R01231 37 Xanthosine-5'-phosphate:L-glutamine amido-ligase (AMP-forming)
R01244 37 Adenine aminohydrolase
R01245 37 Adenosine ribohydrolase
R01300 37 4-Hydroxybenzoate:CoA ligase (AMP-forming)
R01354 37 Propanoate:CoA ligase (AMP-forming)
R01357 37 Acetoacetate:CoA ligase (AMP-forming)
R01504 37 ATP:2,3-dihydroxybenzoate adenylyltransferase
R01558 37 Oxalate:CoA ligase (AMP-forming)
R01560 37 Adenosine aminohydrolase
R01561 37 Adenosine:orthophosphate ribosyltransferase
R01616 37 4-Coumarate:CoA ligase (AMP-forming)
R01703 37 Hexadecanoate:hydrogen-peroxide oxidoreductase
R01704 37 Palmitaldehyde:NAD+ oxidoreductase
R01813 37 Tetrahydrobiopterin:NADP+ oxidoreductase
R01926 37
R01928 37 UDPgalactose:sphingosine 1-beta-galactosyltransferase
R01943 37 3,4-Dihydroxy-trans-cinnamate:CoA ligase (AMP-forming)
R02255 37 trans-Cinnamate:CoA ligase (AMP-forming)
R02462 37 Hexadecanol:NAD+ oxidoreductase
R02463 37 hexadecanal:NADP+ delta2-oxidoreductase
R02473 37 (R)-Pantoate:beta-alanine ligase (AMP-forming)
R02539 37 Phenylacetate:CoA ligase
R02557 37 Deoxyadenosine:orthophosphate ribosyltransferase
R02699 37 4-Hydroxyphenylacetate:CoA ligase (AMP-forming)
R02978 37 Sphinganine:NADP+ 3-oxidoreductase
R03005 37 ATP:nicotinamide-nucleotide adenylyltransferase
R03066 37
2-Amino-4-hydroxy-6-hydroxymethyl-7,8-dihydropteridine:4-aminobenzoate2-amino-4-hydroxydihydropteridine-6-methenyltransferase
R03098 37 L-2-Aminoadipate-6-semialdehyde:NAD(P)+ 6-oxidoreductase
R03099 37
R03503 37
ATP:2-amino-4-hydroxy-6-hydroxymethyl-7,8-dihydropteridine6'-pyrophosphotransferase
R04030 37 O-Succinylbenzoate:CoA ligase (AMP-forming)
R04507 37 3alpha,7alpha-Dihydroxy-5beta-cholestanate:CoA ligase
(AMP-forming)
R04580 37 3alpha,7alpha,12alpha-Trihydroxy-5beta-cholestanate:CoA
ligase(AMP-forming)
R04639 37
2-Amino-4-hydroxy-6-(erythro-1,2,3-trihydroxypropyl)dihydropteridine
triphosphate 7,8-8,9-dihydrolase
R05467 37 L-N2-(2-carboxyethyl)arginine cyclo-ligase (AMP-forming)
R05644 37
R05668 37
R05695 37 Nucleoside:oxygen 5'-oxidoreductase (H2O2-forming)
R05696 37
R06368 37 perillic acid:CoA ligase (AMP-forming)
R07280 37
R00125 38 P1,P4-Bis(5'-nucleosyl)-tetraphosphate
nucleotidebisphosphohydrolase
R00184 38 P1,P4-Bis(5'-adenosyl) tetraphosphate nucleotidohydrolase
R00189 38 Deamino-NAD+:ammonia ligase (AMP-forming)
R00191 38 Adenosine 3',5'-phosphate 5'-nucleotidohydrolase
R00257 38 Deamido-NAD+:L-glutamine amido-ligase (AMP-forming)
R00719 38 ITP diphosphohydrolase
R00720 38 Inosine 5'-triphosphate pyrophosphohydrolase
R00722 38 ATP:nucleoside-diphosphate phosphatransferase
R00724 38 ITP:pyruvate O2-phosphotransferase
R00725 38 ITP:D-hexose 6-phosphotransferase
R00726 38 ITP:oxaloacetate carboxy-lyase (transphosphorylating)
R00727 38 Succinate:CoA ligase (GDP-forming)
R00770 38 ITP:D-fructose-6-phosphate 1-phosphotransferase
R00876 38 ITP:D-hexose 6-phosphotransferase
R00911 38 beta-Alanyl-L-lysine hydrolase
R00951 38 ADPglucose sugarphosphohydrolase
R00961 38 IDP diphosphohydrolase
R00962 38 ITP:cytidine 5'-phosphotransferase
R00970 38 ITP:uridine 5'-phosphotransferase
R01054 38 ADPribose ribophosphohydrolase
R01301 38 4-Hydroxybenzoyl-CoA hydrolase
R01327 38 ITP:D-hexose 6-phosphotransferase
R01612 38
R01613 38 Malonyl-CoA:4-Coumaroyl-CoA malonyltransferase(cyclizing)
R01614 38 Malonyl-CoA:4-coumaroyl-CoA malonyltransferase (cyclizing)
R01615 38 4-Hydroxycinnamyl aldehyde:NADP+ oxidoreductase
(CoA-cinnamoylating)
R01617 38 4-Coumaroyl-CoA:agmatine N4-coumaroyltransferase
R01793 38 NADH:6,7-dihydropteridine oxidoreductase
R01795 38 L-Phenylalanine,tetrahydrobiopterin:oxygen
oxidoreductase(4-hydroxylating)
R01812 38 5,6,7,8-Tetrahydrobiopterin:NADP+ oxidoreductase
R01814 38 L-Tryptophan,tetrahydrobiopterin:oxygen
oxidoreductase(5-hydroxylating)
R01815 38 L-Tyrosine,tetrahydrobiopterin:oxygen
oxidoreductase(3-hydroxylating)
R01816 38 Anthranilate,tetrahydrobiopterin:oxygen
oxidoreductase(3-hydroxylating)
R01848 38 ITP:Sedoheptulose 7-phosphate 1-phosphotransferase
R01885 38
R01886 38 N(omega)-(ADP-D-ribosyl)-L-arginine ADPribosylhydrolase
R01941 38 3,4-Dihydroxyphenylacetaldehyde:NADP+
oxidoreductase(CoA-cinnamoylating)
R01944 38 Caffeoyl-CoA:putrescine N-(3,4-dihydroxycinnamoyl)transferase
R01945 38 Caffeoyl-CoA:quinate O-(hydroxycinnamoyl)transferase
R01946 38 Caffeoyl-CoA:isocitrate 3-O-(3,4-dihydroxycinnamoyl)transferase
R01964 38 ITP:D-hexose 6-phosphotransferase
R02088 38 2'-Deoxyadenosine 5'-monophosphate phosphohydrolase
R02089 38 ATP:deoxyadenosine 5'-phosphotransferase
R02237 38 Tetrahydrofolate:L-glutamate gamma-ligase (ADP-forming)
R02406 38 Itaconate:CoA ligase (IDP-forming)
R02416 38 4-Coumaroyl-CoA:shikimate O-(hydroxycinnamoyl)transferase
R02474 38 Pantothenate amidohydrolase
R02505 38 Malonyl-CoA:cinnamoyl-CoA malonyltransferase (cyclizing)
R02506 38 cinnamaldehyde:NADP+ oxidoreductase (CoA-cinnamoylating)
R02556 38 Deoxyadenosine aminohydrolase
R02867 38 ITP:D-hexose 6-phosphotransferase
R02976 38 ATP:sphinganine 1-phosphotransferase
R03004 38 Deamino-NAD+ nucleotidohydrolase
R03018 38 ATP:pantothenate 4'-phosphotransferase
R03067 38
2-Amino-4-hydroxy-6-hydroxymethyl-7,8-dihydropteridine-diphosphate:4-aminobenzoate2-amino-4-hydroxydihydropteridine-6-methenyltransferase
R03239 38 ITP:D-Tagatose 6-phosphate 1-phosphotransferase
R03374 38 Caffeoyl-CoA:3-(3,4-dihydroxyphenyl)lactate
2'-O-caffeoyltransferase
R03794 38
(S)-2-Hydroxy-2-phenylacetate,tetrahydrobiopterin:oxygenoxidoreductase
(4-hydroxylating)
R03935 38 beta-Alanyl-L-arginine hydrolase
R03998 38 anthranilyl-CoA,NADH:oxygen oxidoreductase (de-aromatizing)
R04035 38 Phosphoribosyl-ATP pyrophosphohydrolase
R04150 38 O-Succinylbenzoyl-CoA 1,4-dihydroxy-2-naphthoate-lyase
R04457 38
6,7-Dimethyl-8-(1-D-ribityl)lumazine:6,7-dimethyl-8-(1-D-ribityl)lumazine
2,3-butanediyltransferase
R04776 38 Phenylacetyl-CoA:L-glutamine alpha-N-phenylacetyltransferase
R04777 38
R05104 38
R05176 38 ADP-D-glycero-D-manno-heptose 6-epimerase
R05328 38 ADP-glucose:sn-glycerol-3-phosphate 2-b-D-glucosyltransferase
R05455 38
R05466 38 Deoxyamidinoproclavaminate,2-oxoglutarate:oxygen
oxidoreductase(3-hydroxylating)
R05669 38
R05697 38
R06512 38
R06516 38 sphinganine-1-phosphate palmitaldehyde-lyase
R06521 38 3-sn-phosphatidate phosphohydrolase
R06525 38 Sphinganine, NADPH: oxygen oxidoreductase (4-hydroxylating)
R07211 38
L-phenylalanine,tetrahydrobiopterin:oxygenoxidoreductase(4-hydroxylating)
R07212 38
L-tyrosine,tetrahydrobiopterin:oxygenoxidoreductase(3-hydroxylating)
R07213 38
L-tryptophan,tetrahydrobiopterin:oxygenoxidoreductase(5-hydroxylating)
R07254 38 malonyl-CoA:4-coumaroyl-CoA malonyltransferase (cyclizing,
reducing)
R07263 38
R00066 39
6,7-Dimethyl-8-(1-D-ribityl)lumazine:6,7-dimethyl-8-(1-D-ribityl)lumazine
2,3-butanediyltransferase
R00102 39 NAD+ glycohydrolase
R00103 39 NAD+ phosphohydrolase
R00104 39 ATP:NAD+ 2'-phosphotransferase
R00137 39 ATP:nicotinamide-nucleotide adenylyltransferase
R00555 39 NAD+:L-arginine ADP-D-ribosyltransferase
R00936 39 5,6,7,8-Tetrahydrofolate:NAD+ oxidoreductase
R01547 39 ATP:AMP phosphotransferase
R02235 39 Dihydrofolate:NAD+ oxidoreductase
R02238 39 Formate:dihydrofolate ligase (ADP-forming)
R02464 39 Sphinganine-1-phosphate pamlmitaldehyde-lyase
R02700 39 5-Hydroxy-L-tryptophan:2-oxoglutarate aminotransferase
R02701 39 5-Hydroxy-L-tryptophan decarboxy-lyase
R02702 39 5-hydroxy-L-tryptophan:oxygen 2,3-dioxygenase (indole-decyclizing)
R02748 39 Deoxyinosine:orthophosphate ribosyltransferase
R02997 39 Chlorogenate hydroloase
R03054 39 cinnamyl-alcohol:NADP+ oxidoreductase
R03574 39
UDPglucose:5,7,3',4'-tetrahydroxyflavone7-O-beta-D-glucosyltransferase
R03590 39 flavanone,2-oxoglutarate:oxygen oxidoreductase (dehydrating)
R03640 39 Eriodictyol,2-oxoglutarate:oxygen oxidoreductase (3-hydroxylating)
R04004 39 4-Coumaryl alcohol:NADP+ oxidoreductase
R04037 39 1-(5-phospho-D-ribosyl)-AMP 1,6-hydrolase
R04901 39 (2S)-flavan-4-ol:NADP+ 4-oxidoreductase
R04902 39 flavanone,NADPH:oxygen oxidoreductase
R05357 39 Amidinoproclavaminate amidinohydrolase
R05454 39
R05546 39
R05791 39 2-(beta-D-glucosyl)-sn-glycerol-3-phosphate phosphohydrolase
R06520 39 3-sn-phosphatidate phosphohydrolase
R06537 39 flavonoid,NADPH:oxygen oxidoreductase (3'-hydroxylating)
R06556 39 flavanone lyase (decyclizing)
R06559 39 flavanone,NADPH:oxygen oxidoreductase
R06571 39 cinnamyl-alcohol:NADP+ oxidoreductase
R06792 39 apigenin,NADPH:oxygen oxidoreductase (isoflavanone-forming)
R06858 39
R07224 39 2',4,4',6'-tetrahydroxychalcone:oxygen oxidoreductase
R07262 39
R00112 40 NADPH:NAD+ oxidoreductase (B-specific)
R00113 40 NADPH:hydrogen-peroxide oxidoreductase
R00118 40
R00119 40 NADP+ glycohydrolase
R00205 40 2-Oxopropanal:NADP+ oxidoreductase
R00210 40 Pyruvate:NADP+ 2-oxidoreductase (CoA-acetylating)
R00216 40 (S)-Malate:NADP+ oxidoreductase(oxaloacetate-decarboxylating)
R00248 40 L-Glutamate:NADP+ oxidoreductase (deaminating)
R00267 40 Isocitrate:NADP+ oxidoreductase (decarboxylating)
R00343 40 (S)-Malate:NADP+ oxidoreductase
R00465 40 Glycolate:NADP+ oxidoreductase
R00549 40 ATP:riboflavin 5'-phosphotransferase
R00550 40 D-Glucose-1-phosphate:riboflavin 5'-phosphotransferase
R00676 40 L-Tryptophan:NADP+ oxidoreductase (deaminating)
R00706 40 3-Oxopropanoate:NADP+ oxidoreductase
(decarboxylating,CoA-acetylating)
R00708 40 L-1-Pyrroline-5-carboxylate:NAD+ oxidoreductase
R00711 40 Acetaldehyde:NADP+ oxidoreductase
R00714 40 Succinate-semialdehyde:NADP+ oxidoreductase
R00716 40 N6-(L-1,3-Dicarboxypropyl)-L-lysine:NADP+
oxidoreductase(L-lysine-forming)
R00733 40 L-arogenate:NAD+ oxidoreductase
R00746 40 Ethanol:NADP+ oxidoreductase
R00844 40 sn-Glycerol-3-phosphate:NADP+ 2-oxidoreductase
R00870 40 D-Mannitol:NADP+ 2-oxidoreductase
R00937 40 5,6,7,8-Tetrahydrofolate:NAD+ oxidoreductase
R00939 40 5,6,7,8-Tetrahydrofolate:NADP+ oxidoreductase
R00942 40 Tetrahydrofolate:L-glutamate gamma-ligase (ADP-forming)
R00943 40 Formate:tetrahydrofolate ligase (ADP-forming)
R00945 40 5,10-Methylenetetrahydrofolate:glycine hydroxymethyltransferase
R00978 40 5,6-Dihydrouracil:NADP+ oxidoreductase
R01039 40 Glycerol:NADP+ 2-oxidoreductase
R01041 40 Glycerol:NADP+ oxidoreductase
R01063 40 D-Glyceraldehyde-3-phosphate:NADP+ oxidoreductase(phosphorylating)
R01095 40 D-Galactose:NADP+ 1-oxidoreductase
R01097 40 D-Galactose:NADP+ 1-oxidoreductase
R01137 40 ATP:nucleoside-diphosphate phosphatransferase
R01138 40 dATP:pyruvate O2-phosphotransferase
R01139 40 dATP:D-hexose 6-phosphotransferase
R01140 40 dATP:D-hexose 6-phosphotransferase
R01143 40 methane,NADPH:oxygen oxidoreductase (hydroxylating)
R01212 40 L-valine:NADP+ oxidoreductase (deaminating)
R01251 40 L-Proline:NADP+ 5-oxidoreductase
R01268 40 Nicotinamide amidohydrolase
R01270 40 Nicotinamide D-ribonucleotide phosphoribohydrolase
R01271 40
Nicotinamide-nucleotide:pyrophosphatephospho-alpha-D-ribosyltransferase
R01294 40 4-Hydroxybenzaldehyde:NADP+ oxidoreductase
R01298 40 4-hydroxybenzoate,NADH:oxygen oxidoreductase (3-hydroxylating)
R01299 40 4-hydroxybenzoate,NADPH:oxygen oxidoreductase
(1-hydroxylating,decarboxylating)
R01330 40 dATP:D-hexose 6-phosphotransferase
R01371 40 Phenyllactate:NADP+ oxidoreductase
R01392 40 D-Glycerate:NADP+ 2-oxidoreductase
R01420 40 benzaldehyde:NADP+ oxidoreductase
R01430 40 D-xylose:NADP+ 1-oxidoreductase
R01521 40 beta-D-Glucose:NADP+ 1-oxoreductase
R01525 40 D-Ribitol-5-phosphate:NADP+ 2-oxidoreductase
R01575 40 D-Arabinose:NADP+ 1-oxidoreductase
R01730 40 Prephenate:NADP+ oxidoreductase(decarboxylating)
R01732 40 Riboflavin hydrolase
R01740 40 D-Gluconate:NADP+ 5-oxidoreductase
R01747 40 (R)-Glycerate:NADP+ oxidoreductase
R01759 40 L-Arabitol:NADP+ 1-oxidoreductase
R01775 40 L-Homoserine:NADP+ oxidoreductase
R01794 40 NADPH:6,7-dihydropteridine oxidoreductase
R01838 40 Testosterone:NADP+ 17-oxidoreductase
R01839 40 3beta-Hydroxyandrost-5-en-17-one:NADP+ 3-oxidoreductase
R01866 40 (S)-dihydroorotate:NADP+ oxidoreductase
R01904 40 Xylitol:NADP+ 4-oxidoreductase (L-xylulose-forming)
R01965 40 dATP:D-hexose 6-phosphotransferase
R01976 40 (S)-3-Hydroxybutanoyl-CoA:NADP+ oxidoreductase
R01986 40 4-Aminobutyraldehyde:NAD+ oxidoreductase
R02160 40 dihydroflavonol,2-oxoglutarate:oxygen oxidoreductase
R02236 40 Dihydrofolate:NADP+ oxidoreductase
R02247 40 (R)-Mevalonate:NADP+ oxidoreductase
R02259 40 Propane-1,2-diol:NADP+ oxidoreductase
R02294 40 N-Ribosylnicotinamide:orthophosphate ribosyltransferase
R02315 40 N6-(L-1,3-Dicarboxypropyl)-L-lysine:NADP+ oxidoreductase
R02322 40 Nicotinamide-D-ribonucleotide amidohydrolase
R02323 40 Nicotinamide ribonucleotide phosphohydrolase
R02353 40 Estradiol-17beta:NADP+ 17-oxidoreductase
R02413 40 Shikimate:NADP+ 5-oxidoreductase
R02456 40 D-Mannonate:NADP+ 6-oxidoreductase
R02500 40 Testosterone delta5-delat4-isomerase
R02517 40 3-hydroxyphenylacetate,NADPH:oxygen oxidoreductase
(6-hydroxylating)
R02537 40 Aldehyde:NADP+ oxidoreductase
R02639 40 3-Dehydro-L-gulonate:NADP+ 2-oxidoreductase
R02680 40 indole-3-ethanol:NADP+ oxidoreductase
R02697 40 4-Hydroxyphenylacetaldehyde:NADP+ oxidoreductase
R02729 40 5-Formiminotetrahydrofolate:glycine N-formiminotransferase
R02836 40 Cortisol:NADP+ 11-oxidoreductase
R02842 40 Cortisol delta5-delat4-isomerase
R02856 40 (R)-Acetoin:NAD+ oxidoreductase
R02868 40 dATP:D-hexose 6-phosphotransferase
R02936 40 (S)-Ureidoglycolate:NADP+ oxidoreductase
R03103 40 L-2-Aminoadipate-6-semialdehyde:NADP+ 6-oxidoreductase
R03302 40 3,4-Dihydroxyphenylacetaldehyde:NADP+ oxidoreductase
R03328 40 17alpha-Hydroxypregnenolone:NADP+ 3-oxidoreductase
R03338 40 4-Hydroxyphenyllactate:NADP+ oxidoreductase
R03339 40 (R)-3-(4-hydroxyphenyl)lactate:NADP+ 2-oxidoreductase
R03588 40
UDPglucose:5,7,3',4'-tetrahydroxyflavone7-O-beta-D-glucosyltransferase
R03589 40 UDPglucuronate:luteolin 7-O-glucuronosyltransferase
R03636 40 Leucocyanidin:NADP+ 4-oxidoreductase
R03637 40 taxifolin,NADH:oxygen oxidoreductase (8-hydroxylating)
R03639 40 flavanone,NADPH:oxygen oxidoreductase
R04005 40 UDPglucose:coniferyl-alcohol 4'-beta-D-glucosyltransferase
R04007 40 Donor:hydrogen-peroxide oxidoreductase
R04199 40 2,3,4,5-Tetrahydrodipicolinate:NADP+ oxidoreductase
R04201 40 D-threo-2,4-diaminopentanoate:NADP+
oxidoreductase(phosphorylating)
R04264 40 Cholest-5-ene-3beta,7alpha-diol:NAD+ 3-oxidoreductase
R04279 40 2-Hydroxy-2-hydropyrone-4,6-dicarboxylate:NADP+ 6-oxidoreductase
R04325 40
10-Formyltetrahydrofolate:5'-phosphoribosylglycinamideformyltransferase
R04419 40 5-Carboxymethyl-2-hydroxymuconic-semialdehyde:NADP+ oxidoreductase
R04526 40 UDP-apiose:apigenin
7-O-beta-D-glucoside2''-O-beta-D-apiofuranosyltransferase
R04560 40
10-Formyltetrahydrofolate:5'-phosphoribosyl-5-amino-4-imidazolecarboxamide
formyltransferase
R04599 40 3,4-Dihydroxy-L-phenylalanine:oxygen
4,5-oxidoreductase(recyclizing)
R04601 40 3,4-Dihydroxy-L-phenylalanine:oxygen
2,3-oxidoreductase(recyclizing)
R04640 40
N-(5'-Phospho-D-ribosylformimino)-5-amino-1-(5''-phospho-D-ribosyl)-4-imidazolecarboxamide
ketol-isomerase
R04680 40 16alpha-Hydroxyandrost-4-ene-3,17-dione delta5-delat4-isomerase
R04682 40 Estriol:NADP+ 17-oxidoreductase
R04688 40 2,5-Diaminohexanoate:NADP+ oxidoreductase (deaminating)
R04851 40 11-Deoxycortisol delta5-delat4-isomerase
R04883 40 3,4-Dihydroxymandelaldehyde:NADP+ oxidoreductase
R04911 40 Aryl-formylamine amidohydrolase
R04917 40
R05039 40 Pentahydroxyflavanone,2-oxoglutarate:oxygen
oxidoreductase(3-hydroxylating)
R05468 40
R05680 40 sn-Glycerol-1-phosphate:NADP 2-oxidoreductase
R05684 40 L-Idonate:NADP oxidoreductase
R05707 40 reduced-riboflavin:NADP+ oxidoreductase
R05725 40 nitric oxide, NADPH2:oxygen oxidoreductase
R06551 40 flavanone,2-oxoglutarate:oxygen oxidoreductase (dehydrating)
R06554 40
R06793 40 2,7,4'-trihydroxyisoflavanone hydro-lyase
R06821 40 malonyl-CoA:isoflavone-7-O-beta-D-glucoside
6''-O-malonyltransferase
R06826 40 UDP-L-rhamnose:apigenin
7-O-beta-D-glucoside2''-O-beta-L-rhamnosyltransferase
R06846 40 L-quinate:NADP+ 3-oxidoreductase
R07139 40 lactaldehyde:NADP+ oxidoreductase
R07143 40 D-arabinitol:NADP+ oxidoreductase
R07144 40 D-arabinitol:NADP+ oxidoreductase
R07147 40 D-glucose:NADP+ 1-oxidoreductase
R07165 40 L-aspartate:NADP+ oxidoreductase (deaminating)
R07172 40 NADPH:oxygen oxidoreductase
R07181 40 hydrogen:NADP+ oxidoreductase
R07198 40 liquiritigenin,NADPH:oxygen oxidoreductase (licodione-forming)
R07215 40 5alpha-cholest-7-en-3beta-ol, NADPH:oxygen 5-oxidoreductase
R07216 40 n-tetradecanoyl-CoA,NADPH:O2 oxidoreductase [11-(E) desaturating]
R07217 40 n-tetradecanoyl-CoA,NADPH:O2 oxidoreductase [11-(Z) desaturating]
R07225 40 2',3,4,4',6'-pentahydroxychalcone:oxygen oxidoreductase
R07407 40 L-aspartate:NADP+ oxidoreductase (deaminating)
R07418 40
R00105 41 ATP:NADH 2'-phosphotransferase
R00114 41 L-Glutamate:NADP+ oxidoreductase (transaminating)
R00134 41 Formate:NADP+ oxidoreductase
R00161 41 ATP:FMN adenylyltransferase
R00548 41 Riboflavin-5-phosphate phosphohydrolase (acid optimum)
R00789 41 ammonium-hydroxide:NAD(P)+ oxidoreductase
R00796 41 NADPH:nitrate oxidoreductase
R00825 41 Anthranilate,NADPH:oxygen oxidoreductase
(1,2-hydroxylating,deaminating, decarboxylating)
R00940 41 5,6,7,8-Tetrahydrofolate:NADP+ oxidoreductase
R00941 41 10-formyltetrahydrofolate:NADP+ oxidoreductase
R00944 41 10-Formyltetrahydrofolate amidohydrolase
R01142 41 Methane,NADH:oxygen oxidoreductase (hydroxylating)
R01218 41 5,10-methylenetetrahydrofolate:NAD+ oxidoreductase
R01220 41 5,10-methylenetetrahydrofolate:NADP+ oxidoreductase
R01221 41 glycine synthase
R01224 41 5-Methyltetrahyfrofolate:(acceptor) oxidoreductase
R01225 41 5,10-Methylenetetrahydrofolate:D-alanine
2-hydroxymethyltransferase
R01226 41
5,10-Methylenetetrahydrofolate:3-methyl-2-oxobutanoatehydroxymethyltransferase
R01249 41 L-proline:NADP+ 2-oxidoreductase
R01273 41 N-Ribosylnicotinamide ribohydrolase
R01456 41 Cholesterol:NADP+ delta7-oxidoreductase
R01548 41 dATP:cytidine 5'-phosphotransferase
R01549 41 dATP:uridine 5'-phosphotransferase
R01607 41 3-Oxopropanoate:NADP+ oxidoreductase
R01630 41
R01653 41
R01654 41 10-Formyltetrahydrofolate:L-glutamate ligase (ADP-forming)
R01655 41 5,10-Methenyltetrahydrofolate 5-hydrolase(decyclizing)
R01669 41
5,10-Methylenetetrahydrofolate:deoxycytidylate5'-hydroxymethyltransferase
R01670 41 5,10-Methylenetetrahydrofolate:dCMP C-methyltransferase
R01750 41 D-Glycerate:NADP+ oxidoreductase (carboxylating)
R01938 41
R02034 41 6-Phospho-D-gluconate:NADP+ 2-oxidoreductase
R02082 41 (R)-Mevalonate:NADP+ oxidoreductase (CoA acylating)
R02101 41 5,10-Methylenetetrahydrofolate:dUMP C-methyltransferase
R02156 41 quercetin:oxygen 2,3-oxidoreductase (decyclizing)
R02158 41 UDPglucose:flavonol 3-O-D-glucosyltransferase
R02203 41 L-Pipecolate:NADP+ 2-oxidoreductase
R02287 41 5-Formiminotetrahydrofolate:L-glutamate N-formiminotransferase
R02324 41 ATP:N-ribosylnicotinamide 5'-phosphotransferase
R02349 41 Estradiol-17alpha:NADP+ 16-oxidoreductase
R02355 41
R02436 41 Quercitrin 3-L-rhamnohydrolase
R02516 41 4-hydroxyphenylacetate,NADPH:oxygen oxidoreductase
(1-hydroxylating)
R02562 41 4-aminobenzoate,NADPH:oxygen oxidoreductase
(1-hydroxylating,decarboxylating)
R02932 41 UDPglucose:isoflavone 7-O-beta-D-glucosyltransferase
R02989 41 3-oxoadipate:NADP+ oxidoreductase
R03090 41
R03192 41 UDP-N-acetylmuramate:NADP+ oxidoreductase
R03325 41 17alpha,20alpha-Dihydroxypregn-4-en-3-one:NADP+ 20-oxidoreductase
R03392 41 CDP-4-dehydro-3,6-dideoxy-D-glucose:NADP+ 3-oxydoreductase
R03398 41 GDP-6-deoxy-D-talose:NADP+ 4-oxidoreductase
R03399 41 GDP-6-deoxy-D-mannose:NADP+ 4-oxidoreductase
R03407 41 Androst-5-ene-3beta,17beta-diol:NADP+ oxidoreductase
R03440 41 kynurenate:oxygen oxidoreductase (hydroxylating)
R03638 41 taxifolin,NADPH:oxygen oxidoreductase (8-hydroxylating)
R03999 41 anthranilyl-CoA,NADH:oxygen oxidoreductase (de-aromatizing)
R04006 41 4-Hydroxycinnamyl alcohol 4-D-glucoside beta-D-glucosidase
R04558 41
R04618 41 Malonyl-CoA:isoflavone-7-O-beta-D-glucoside
6''-O-malonyltransferase
R04655 41
R04819 41 3alpha,7alpha-Dihydroxy-5beta-cholestane:NADP+
oxidoreductase(B-specific)
R04825 41
3alpha,7alpha,12alpha-Trihydroxy-5beta-cholestane:NADP+oxidoreductase
(B-specific)
R04833 41 Urocortisol:NADP+ oxidoreductase (B-specific)
R04909 41 5-Hydroxykynurenamine decarboxy-lyase
R05036 41 leucocyanidin,2-oxoglutarate:oxygen oxidoreductase
R05038 41 Leucodelphinidin:NADP+ 4-oxidoreductase
R05469 41
R05622 41
R05705 41 FMNH2:NAD+ oxidoreductase
R05706 41 FMNH2:NADP+ oxidoreductase
R05723 41 leucocyanidin,2-oxoglutarate:oxygen oxidoreductase
R06532 41 (2R,3S)-catechin:NADP+ 4-oxidoreductase
R06539 41 dihydroflavonol,2-oxoglutarate:oxygen oxidoreductase
R06606 41 formononetin,NADPH:oxygen oxidoreductase (2'-hydroxylating)
R06607 41 formononetin,NADPH:oxygen oxidoreductase (2'-hydroxylating)
R06633 41
R06810 41 UDP-glucose:flavonol 7-O-beta-D-glucosyltransferase
R06827 41
UDP-glucuronate:luteolin-7-O-beta-D-glucuronide2''-O-glucuronosyltransferase
R06829 41
UDP-L-rhamnose:flavanone-7-O-glucoside2''-O-beta-L-rhamnosyltransferase
R07168 41 5-methyltetrahydrofolate:NAD+ oxidoreductase
R07317 41 2,7,4'-trihydroxyisoflavanone hydro-lyase
R07366 41 leucocyanidin,2-oxoglutarate:oxygen oxidoreductase
R00129 42
(6S)-beta-6-Hydroxy-1,4,5,6-tetrahydronicotinamide-adenine-dinucleotide
hydro-lyase (ATP-hydrolysing)
R00140 42
R00160 42 FAD nucleotidohydrolase
R00408 42 Succinate:(acceptor) oxidoreductase
R00807 42 Sucrose:(acceptor) 3-oxidoreductase
R00848 42 sn-Glycerol-3-phosphate:(acceptor) 2-oxidoreductase
R00924 42 Propanoyl-CoA:(acceptor) 2,3-oxidoreductase
R01175 42 Butanoyl-CoA:oxygen 2-oxidoreductase
R01222 42 5-Methyltetrahyfrofolate:(acceptor) oxidoreductase
R01257 42 (S)-Malate:(acceptor) oxidoreductase
R01279 42 Palmitoyl-CoA:oxygen 2-oxidoreductase
R01568 42 ADP:thymidine 5'-phosphotransferase
R01569 42 Thymidylate 5'-phosphohydrolase
R01571 42 ATP:thymidine 5'-phosphotransferase
R01680 42 Lactose:(acceptor) 3-oxidoreductase
R01741 42 D-Gluconate:(acceptor) 2-oxidoreductase
R02094 42 ATP:dTMP phosphotransferase
R02205 42 L-Pipecolate:(acceptor) 1,6-oxidoreductase
R02285 42 N-Formimino-L-glutamate formiminohydrolase
R02286 42 N-Formimino-L-glutamate iminohydrolase
R02300 42
S-Aminomethyldihydrolipoylprotein:(6S)-tetrahydrofolateaminomethyltransferase
(ammonia-forming)
R02301 42 5-Formyltetrahydrofolate cyclo-ligase (ADP-forming)
R02302 42 5-Formiminotetrahydrofolate ammonia-lyase (cyclizing)
R02487 42 Glutaryl-CoA:(acceptor) 2,3-oxidoreductase (decarboxylating)
R02661 42 2-Methylpropanoyl-CoA:(acceptor) 2,3-oxidoreductase
R02979 42
R03189 42 5-Formyltetrahydrofolate:L-glutamate N-formiminotransferase
R03294 42 trans-4-Hydroxy-L-proline:NAD+ oxidoreductase
R03457 42 D-erythro-1-(Imidazol-4-yl)glycerol 3-phosphate hydro-lyase
R03777 42 Octanoyl-CoA:oxygen 2-oxidoreductase
R03857 42 Lauroyl-CoA:(acceptor) 2,3-oxidoreductase
R03962 42 2'-hydroxydihydrodaidzein:NADP+ 2-oxidoreductase
R03990 42 Tetradecanoyl-CoA:(acceptor) 2,3-oxidoreductase
R04092 42
R04095 42 3-Methylbutanoyl-CoA:(acceptor) 2,3-oxidoreductase
R04235 42 ATP:5-methyldeoxycytidine-5'-phosphate phosphotransferase
R04326 42
R04547 42
R04554 42
R04592 42
R04751 42 Hexanoyl-CoA:(acceptor) 2,3-oxidoreductase
R04754 42 Decanoyl-CoA:(acceptor) 2,3-oxidoreductase
R04900 42 UDP-L-rhamnose:flavonol-3-O-D-glucoside L-rhamnosyltransferase
R04908 42
5-Hydroxykynurenamine:oxygenoxidoreductase(deaminating)(flavin-containing)
R05037 42 leucocyanidin,2-oxoglutarate:oxygen oxidoreductase
R06533 42 (2R,3S)-catechin:NADP+ 4-oxidoreductase
R06535 42 UDP-glucose:flavonol 3-O-D-glucosyltransferase
R06542 42 flavan-3-ol:NADP+ oxidoreductase
R06613 42 5,10-methylenetetrahydrofolate,FADH2:dUMP C-methyltransferase
R06797 42 malonyl-CoA:flavonol-3-O-beta-D-glucoside 6''-O-malonyltransferase
R06812 42 UDP-glucose:flavonol-3-O-glucoside
2''-O-beta-D-glucosyltransferase
R06814 42 UDP-D-xylose:flavonol-3-O-glycoside
2''-O-beta-D-xylosyltransferase
R06828 42
UDP-glucuronate:luteolin-7-O-beta-D-diglucuronide4'-O-glucuronosyltransferase
R00139 43
R00524 43 Formamide amidohydrolase
R00525 43 N-Formyl-L-glutamate amidohydrolase
R01567 43 ATP:thymidine 5'-phosphotransferase
R01570 43 Thymidine:orthophosphate deoxyribosyltransferase
R02092 43 dTDP diphosphohydrolase
R02093 43 ATP:nucleoside-diphosphate phosphatransferase
R02925 43 D-Sorbitol:(acceptor) 1-oxidoreductase
R03243 43 5-Amino-2-oxopentanoate:2-oxoglutarate aminotransferase
R03291 43 trans-4-Hydroxy-L-proline:NAD+ 5-oxidoreductase
R03293 43 trans-4-Hydroxy-L-proline:NADP+ 5-oxidoreductase
R03534 43 2-Hydroxyglutarate:(acceptor) 2-oxidoreductase
R04137 43 3-Hydroxyisopentyl-CoA hydro-lyase
R04138 43 3-Methylcrotonoyl-CoA:carbon-dioxide ligase (ADP-forming)
R04443 43
R04444 43 L-1-Pyrroline-3-hydroxy-5-carboxylate:NAD+ oxidoreductase
R04445 43 L-1-Pyrroline-3-hydroxy-5-carboxylate:NADP+ oxidoreductase
R04783 43 3-Ketolactose galactohydrolase
R04809 43
R04813 43
(24R,25R)-3alpha,7alpha,12alpha,24-tetrahydroxy-5beta-cholestanoyl-CoA
hydro-lyase
R06536 43 UDP-glucose:flavonol 3-O-D-glucosyltransferase
R06543 43 flavan-3-ol:NADP+ oxidoreductase
R06544 43
R06811 43 UDP-D-xylose:flavonol-3-O-glycoside
2''-O-beta-D-xylosyltransferase
R06813 43
UDP-glucose:flavonol-3-O-beta-D-glucosyl-(1->2)-beta-D-glucoside2'''-O-beta-D-glucosyltransferase
R06817 43
malonyl-CoA:anthocyanidin-3-O-beta-D-glucoside6''-O-malonyltransferase
R06818 43
R01411 44 5-Methylcytosine aminohydrolase
R01412 44 Thymine,2-oxoglutarate:oxygen oxidoreductase (7-hydroxylating)
R01414 44 5,6-Dihydrothymine:NAD+ oxidoreductase
R01415 44 5,6-Dihydrothymine:NADP+ oxidoreductase
R02095 44 dTTP nucleotidohydrolase
R02096 44 dTTP:cytidine 5'-phosphotransferase
R02097 44 dTTP:uridine 5'-phosphotransferase
R02328 44 dTTP:alpha-D-glucose-1-phosphate thymidylyltransferase
R02329 44 dTTP:alpha-D-galactose-1-phosphate thymidylyltransferase
R03013 44 L-Histidinol-phosphate phosphohydrolase
R03113 44
R04810 44
R04812 44
R05051 44 L-erythro-4-Hydroxyglutamate:NAD+ oxidoreductase
R05052 44 L-erythro-4-Hydroxyglutamate:2-oxoglutarate aminotransferase
R05053 44 D-Aspartate:2-oxoglutarate aminotransferase
R06550 44
R06819 44 UDP-glucose:cyanidin 3-O-rutinoside 5-O-beta-D-glucosyltransferase
R01158 45 L-Histidinol:NAD+ oxidoreductase
R02771 45 dTDPglucose 4,6-hydro-lyase
R02983 45
R02984 45 dTDPglucose 4-epimerase
R03012 45 L-Histidinol:NAD+ oxidoreductase
R03055 45 5,6-Dihydrothymine amidohydrolase
R03719 45 Propanoyl-CoA:acetyl-CoA C-acyltransferase
R03826 45 dTDP-D-galactose:NAD+ 6-oxidoreductase
R04811 45 Propanoyl-CoA:acetyl-CoA C-acyltransferase
R06513 45
R07150 45 dTDP-D-galactose:NADP+ 6-oxidoreductase
R01160 46 Acetyl-CoA:L-histidine N-acetyltransferase
R01161 46
R01163 46 L-Histidinal:NAD+ oxidoreductase
R01164 46 L-Histidine:beta-alanine ligase (AMP-forming)
R01167 46 L-Histidine carboxy-lyase
R01168 46 L-Histidine ammonia-lyase
R01991 46 L-Histidine:4-aminobutanoate ligase (AMP-forming)
R02772 46
dTDP-4-acetamido-4,6-dideoxy-D-glucose:2-oxoglutarateaminotransferase
R02773 46 dTDP-4-amino-4,6-dideoxy-D-glucose:2-oxoglutarate aminotransferase
R02774 46 dTDP-4-dehydro-6-deoxy-D-glucose 3,5-epimerase
R02794 46 Cholate:CoA ligase (AMP-forming)
R03718 46 Choloyl-CoA:glycine N-choloyltransferase
R04666 46 3-Ureidoisobutyrate amidohydrolase
R04828 46 Chenodeoxyglycocholoyl-CoA:glycine N-choloyltransferase
R05517 46
R05518 46
R05687 46 dTDP-4-keto-6-Deoxyglucose reductase
R06424 46
R06428 46
R06437 46
R06514 46
R07296 46 choloyl-CoA hydrolase
R01166 47 Nalpha-(beta-alanyl)-L-histidine hydrolase
R01992 47 alpha-Aminobutyryl histidine hydrolase
R02150 47 1H-Imidazole-4-ethanamine:oxygen oxidoreductase
(deaminating)(copper-containing)
R02152 47
R02153 47 L-Glutamate:histamine ligase
R02154 47 L-Glutamate:histamine ligase
R02776 47 dTDP-6-deoxy-L-talose:NADP+ 4-oxidoreductase
R02777 47 dTDP-6-deoxy-L-mannose:NADP+ 4-oxidoreductase
R02792 47
3alpha,7alpha,12alpha-Trihydroxy-5beta-cholanate:NAD+7-oxidoreductase
R02793 47
3alpha,7alpha,12alpha-trihydroxy-5beta-cholanate:NADP+12-oxidoreductase
R02798 47
R02914 47 4,5-Dihydro-4-oxo-5-imidazolepropanoate hydro-lyase
R04069 47
R04185 47 (S)-3-(Imidazol-5-yl)lactate:NAD+ oxidoreductase
R04186 47 (S)-3-(Imidazol-5-yl)lactate:NADP+ oxidoreductase
R04874 47
R04876 47
R05526 47
R05835 47 Glycocholate amidohydrolase
R06423 47
R06429 47
R06430 47
R06438 47
R06440 47
R06443 47
R06631 47
R07220 47 deoxycholate:FAD oxidoreductase (7alpha-dehydroxylating)
R00069 48
R02288 48 4-imidazolone-5-propanoate amidohydrolase
R03495 48 12beta-hydroxysteroid:NADP+ 12-oxidoreductase
R04065 48 Imidazole acetaldehyde:NAD+ oxidoreductase
R04066 48 imidazole-4-acetate,NADH:oxygen oxidoreductase (5-hydroxylating)
R04068 48 Imidazole-4-acetate:5-phosphoribosyl-diphosphate ligase (ADP-
andpyrophosphate- forming)
R04252 48
R04282 48
R05516 48
R05527 48
R05836 48
R06431 48
R06433 48
R06441 48
R06446 48
R07295 48 deoxycholoyl-CoA hydrolase
R04214 49
R04479 49
R04879 49
R06434 49
R03188 50 N-Formimino-L-aspartate iminohydrolase
R00526 51 N-Formyl-L-aspartate amidohydrolase
