# Supplementary material for: Local and global modes of drug action in biochemical networks
Source: BMC Chem Biol. 2009 Apr 7;9:4. doi: 10.1186/1472-6769-9-4 (PMC2670818; doi:10.1186/1472-6769-9-4)
Supplement: Additional File 3 — Full set of metabolic drug scopes. This archive contains the full set of metabolic drug scopes for 276 drugs from the DrugBank database and four metabolic networks. Individual files in the archive are named according to the following nomenclature: DrugBank accession number of the drug, followed by "_hsa" for human or "_ref" for reference network, followed by "_i" for irreversible or "_r" for reversible network. [file 1472-6769-9-4-S3.zip › aprd00099_ref_r.txt]

  Expansion curve

seeds: Oxygen H2O NH3 H2O2 Phenethylamine 4-Hydroxyphenylacetaldehyde
Tyramine 3-(2-Aminoethyl)-1H-indol-5-ol Benzylamine Benzaldehyde
not identified:


      compounds:

ID generation name

C00001 1 H2O
C00007 1 Oxygen
C00014 1 NH3
C00027 1 H2O2
C00261 1 Benzaldehyde
C00483 1 Tyramine
C00780 1 3-(2-Aminoethyl)-1H-indol-5-ol
C03765 1 4-Hydroxyphenylacetaldehyde
C05332 1 Phenethylamine
C15562 1 Benzylamine
C00009 2 Orthophosphate
C00080 2 H+
C00180 2 Benzoate
C00192 2 Hydroxylamine
C00601 2 Phenylacetaldehyde
C00642 2 4-Hydroxyphenylacetate
C00704 2 O2.-
C01408 2 Benzoin
C04227 2 1-(4-Hydroxyphenyl)-2-aminoethanol
C05359 2 e-
C05361 2 Hydrazine
C05634 2 5-Hydroxyindoleacetaldehyde
C05647 2 Formyl-5-hydroxykynurenamine
C00011 3 CO2
C00013 3 Pyrophosphate
C00088 3 Nitrite
C00090 3 Catechol
C00156 3 4-Hydroxybenzoate
C00282 3 Hydrogen
C00544 3 Homogentisate
C00556 3 Benzyl alcohol
C01161 3 3,4-Dihydroxyphenylacetate
C01468 3 4-Cresol
C01818 3 Hyponitrite
C02083 3 Styrene oxide
C03758 3 4-(2-Aminoethyl)-1,2-benzenediol
C04634 3 1,6-Dihydroxycyclohexa-2,4-diene-1-carboxylate
C05360 3 Diimine
C05635 3 5-Hydroxyindoleacetate
C05853 3 Phenylethyl alcohol
C06044 3 4-Hydroxyphenylethanol
C06206 3 Benzoyl phosphate
C06321 3 1,6-Dihydroxy-cis-2,4-cyclohexadiene-1-carboxylic acid
C06701 3 Phosphonate
C07086 3 Phenylacetic acid
C09814 3 Benzonitrile
C09815 3 Benzamide
C00058 4 Formate
C00079 4 L-Phenylalanine
C00082 4 L-Tyrosine
C00086 4 Urea
C00108 4 Anthranilate
C00146 4 Phenol
C00166 4 Phenylpyruvate
C00169 4 Carbamoyl phosphate
C00196 4 2,3-Dihydroxybenzoate
C00209 4 Oxalate
C00230 4 3,4-Dihydroxybenzoate
C00237 4 CO
C00244 4 Nitrate
C00355 4 3,4-Dihydroxy-L-phenylalanine
C00530 4 p-Benzenediol
C00536 4 Triphosphate
C00633 4 4-Hydroxybenzaldehyde
C00643 4 5-Hydroxy-L-tryptophan
C00682 4 2-Hydroxymuconate semialdehyde
C00697 4 Nitrogen
C00805 4 Salicylate
C01010 4 Urea-1-carboxylate
C01036 4 4-Maleylacetoacetate
C01179 4 3-(4-Hydroxyphenyl)pyruvate
C01353 4 Carbonic acid
C01358 4 NH4OH
C01455 4 Toluene
C01563 4 Carbamate
C01988 4 2-Nitrophenol
C02137 4 alpha-Oxo-benzeneacetic acid
C02351 4 1,2-Benzoquinone
C02480 4 cis,cis-Muconate
C02505 4 2-Phenylacetamide
C02734 4 Phenolic phosphate
C02923 4 2,3-Dihydroxytoluene
C03861 4 Dibenzo[1,4]dioxin-2,3-dione
C04043 4 3,4-Dihydroxyphenylacetaldehyde
C04091 4 cis-1,2-Dihydrobenzene-1,2-diol
C04221 4 trans-1,2-Dihydrobenzene-1,2-diol
C04642 4 2-Hydroxy-5-carboxymethylmuconate semialdehyde
C05585 4 Gentisate aldehyde
C05593 4 3-Hydroxyphenylacetate
C05852 4 2-Hydroxyphenylacetate
C06160 4 (S)-Norcoclaurine
C00022 5 Pyruvate
C00048 5 Glyoxylate
C00067 5 Formaldehyde
C00254 5 Prephenate
C00288 5 HCO3-
C00292 5 Aniline
C00423 5 trans-Cinnamate
C00472 5 p-Benzoquinone
C00488 5 Formamide
C00533 5 Nitric oxide
C00568 5 4-Aminobenzoate
C00587 5 3-Hydroxybenzoate
C00596 5 2-Hydroxy-2,4-pentadienoate
C00628 5 2,5-Dihydroxybenzoate
C00811 5 4-Coumarate
C00822 5 Dopaquinone
C00826 5 L-Arogenate
C01061 5 4-Fumarylacetoacetate
C01163 5 3-Carboxy-cis,cis-muconate
C01197 5 3,4-Dihydroxy-trans-cinnamate
C01407 5 Benzene
C01417 5 Cyanate
C01467 5 3-Cresol
C01542 5 o-Cresol
C01566 5 Cyanamide
C01983 5 (R)-Mandelate
C01984 5 (S)-Mandelate
C02372 5 4-Hydroxyaniline
C02405 5 Formyl phosphate
C02466 5 Trimetaphosphate
C02501 5 2-Hydroxymuconate
C02637 5 3-Dehydroshikimate
C02763 5 enol-Phenylpyruvate
C02775 5 2,3-Dihydroxyindole
C02814 5 Benzene-1,2,4-triol
C02916 5 (S)-Norlaudanosoline
C03004 5 N-Hydroxy-L-tyrosine
C03198 5 (S)-4-Hydroxymandelate
C03223 5 3,4-Dihydroxyphthalate
C03233 5 4,5-Dihydroxyphthalate
C03590 5 4-Hydroxyphenylglyoxylate
C03666 5 2-Carboxy-cis,cis-muconate
C03672 5 3-(4-Hydroxyphenyl)lactate
C03964 5 (R)-3-(4-Hydroxyphenyl)lactate
C04105 5 2,5-Dihydro-5-oxofuran-2-acetate
C04171 5 2,3-Dihydro-2,3-dihydroxybenzoate
C04186 5 5-Carboxymethyl-2-hydroxymuconate
C04368 5 3-Amino-3-(4-hydroxyphenyl)propanoate
C04480 5 3-Carboxy-2-hydroxymuconate semialdehyde
C04484 5 4-Carboxy-2-hydroxymuconate semialdehyde
C04592 5 Toluene-cis-dihydrodiol
C04796 5 4-(L-Alanin-3-yl)-2-hydroxy-cis,cis-muconate 6-semialdehyde
C04797 5 5-(L-Alanin-3-yl)-2-hydroxy-cis,cis-muconate 6-semialdehyde
C05350 5 2-Hydroxy-3-(4-hydroxyphenyl)propenoate
C05607 5 Phenyllactate
C05648 5 5-Hydroxy-N-formylkynurenine
C05653 5 Formylanthranilate
C06059 5 Cyclic amidines
C06202 5 Salicylaldehyde
C06210 5 2-Hydroxy-6-keto-2,4-heptadienoate
C06318 5 (3S,4R)-3,4-Dihydroxycyclohexa-1,5-diene-1,4-dicarboxylate
C06555 5 Biuret
C06603 5 cis,trans-4-Hydroxymuconic semialdehyde
C06720 5 1,6-Dihydroxy-5-methylcyclohexa-2,4-dienecarboxylate
C06731 5 1,2-Dihydroxy-6-methylcyclohexa-3,5-dienecarboxylate
C11527 5 4-Hydroxymandelate
C13635 5 4-Hydroxyphenacyl alcohol
C14088 5 3-Methylsalicylate
C14097 5 2-Hydroxyisophthalic acid
C14610 5 (S)-5-Oxo-2,5-dihydrofuran-2-acetate
C15561 5 N-Benzylformamide
C00033 6 Acetate
C00036 6 Oxaloacetate
C00037 6 Glycine
C00041 6 L-Alanine
C00065 6 L-Serine
C00074 6 Phosphoenolpyruvate
C00084 6 Acetaldehyde
C00122 6 Fumarate
C00132 6 Methanol
C00133 6 D-Alanine
C00149 6 (S)-Malate
C00160 6 Glycolate
C00164 6 Acetoacetate
C00186 6 (S)-Lactate
C00218 6 Methylamine
C00227 6 Acetyl phosphate
C00251 6 Chorismate
C00256 6 (R)-Lactate
C00493 6 Shikimate
C00497 6 (R)-Malate
C00546 6 Methylglyoxal
C00603 6 (-)-Ureidoglycolate
C00716 6 Serine
C00740 6 D-Serine
C00870 6 4-Nitrophenol
C00885 6 Isochorismate
C00887 6 Nitrous oxide
C00900 6 2-Acetolactate
C00944 6 3-Dehydroquinate
C01127 6 4-Hydroxy-2-oxoglutarate
C01146 6 2-Hydroxy-3-oxopropanoate
C01273 6 2-Hydroxy-6-oxo-6-phenylhexa-2,4-dienoate
C01278 6 2-Carboxy-2,5-dihydro-5-oxofuran-2-acetate
C01326 6 Hydrogen cyanide
C01456 6 Tropate
C01751 6 Resorcinol
C01772 6 trans-2-Hydroxycinnamate
C02167 6 Maleylpyruvate
C02222 6 2-Maleylacetate
C02235 6 4-Nitrocatechol
C02657 6 6-Methylsalicylate
C03015 6 O-Carbamoyl-L-serine
C03248 6 Acetylenedicarboxylate
C03453 6 (Z)-5-Oxohex-2-enedioate
C03549 6 2-Hydroxycinnamate
C03586 6 2-Oxo-2,3-dihydrofuran-5-acetate
C03589 6 4-Hydroxy-2-oxopentanoate
C03676 6 3-Hydroxy-cis,cis-muconate
C03981 6 2-Hydroxyethylenedicarboxylate
C04052 6 5-Carboxy-2-oxohept-3-enedioate
C04184 6 4-Hydroxy-4-methyl-2-oxoglutarate
C04324 6 4-Carboxy-2-hydroxy-cis,cis-muconate
C04366 6 3-(2-Carboxyethenyl)-cis,cis-muconate
C04553 6 3-Carboxy-2,5-dihydro-5-oxofuran-2-acetate
C04783 6 cis-4,5-Dihydroxycyclohexa-1(6),2-diene-1,2-dicarboxylate
C05343 6 (R)-4-Hydroxymandelate
C05375 6 2-Hydroxy-2-hydropyrone-4,6-dicarboxylate
C05627 6 4-Hydroxystyrene
C05629 6 Phenylpropanoate
C05651 6 5-Hydroxykynurenine
C05658 6 Indoxyl
C05854 6 4-Carboxy-2-oxo-4-pentanoate
C05946 6 D-4-Hydroxy-2-oxoglutarate
C06010 6 (S)-2-Acetolactate
C06033 6 Parapyruvate
C06047 6 Stizolobate
C06048 6 Stizolobinate
C06203 6 trans-O-Hydroxybenzylidenepyruvate
C06224 6 3,4-Dihydroxystyrene
C06330 6 Quinoline-3,4-diol
C06337 6 Terephthalate
C06393 6 2,3-Diaminopropanoate
C06554 6 Cyanuric acid
C06672 6 Vanillate
C06680 6 4-Hydroxyphthalate
C07103 6 2-Hydroxy-1,4-benzoquinone
C07211 6 m-Methylbenzoate
C07215 6 o-Toluate
C07301 6 (R)-Mandelamide
C07731 6 2-Hydroxy-6-oxo-6-(2-hydroxyphenyl)-hexa-2,4-dienoate
C07734 6 2-Hydroxy-6-oxo-6-(2-hydroxyphenoxy)-hexa-2,4-dienoate
C08062 6 2-Hydroxy-6-oxo-(2'-aminophenyl)-hexa-2,4-dienoate
C11355 6 4-Amino-4-deoxychorismate
C11503 6 3-Hydroxy-1H-quinolin-4-one
C11824 6 Cyclic amide
C12323 6 L-4-Hydroxyphenylglycine
C12622 6 cis-3-(3-Carboxyethenyl)-3,5-cyclohexadiene-1,2-diol
C13634 6 2,3-Bis(4-hydroxyphenyl)-1,2-propanediol
C14087 6 3-Methylsalicylaldehyde
C14096 6 3-Formylsalicylic acid
C15503 6 N,N-Dihydroxy-L-tyrosine
C00042 7 Succinate
C00049 7 L-Aspartate
C00111 7 Glycerone phosphate
C00158 7 Citrate
C00168 7 Hydroxypyruvate
C00188 7 L-Threonine
C00189 7 Ethanolamine
C00207 7 Acetone
C00213 7 Sarcosine
C00222 7 3-Oxopropanoate
C00258 7 D-Glycerate
C00266 7 Glycolaldehyde
C00296 7 Quinate
C00328 7 L-Kynurenine
C00346 7 Ethanolamine phosphate
C00402 7 D-Aspartate
C00424 7 (S)-Lactaldehyde
C00463 7 Indole
C00469 7 Ethanol
C00499 7 Allantoate
C00548 7 Phenyl acetate
C00581 7 Guanidinoacetate
C00631 7 2-Phospho-D-glycerate
C00679 7 5-Dehydro-4-deoxy-D-glucarate
C00711 7 Malate
C00755 7 4-Hydroxy-3-methoxy-benzaldehyde
C00802 7 Oxalureate
C00810 7 (R)-Acetoin
C00846 7 3-Oxoadipate
C00898 7 (R,R)-Tartaric acid
C00937 7 (R)-Lactaldehyde
C00975 7 Dihydroxyfumarate
C00978 7 N-Acetylserotonin
C00979 7 O-Acetyl-L-serine
C00988 7 2-Phosphoglycolate
C00993 7 D-Alanyl-D-alanine
C01005 7 O-Phospho-L-serine
C01089 7 (R)-3-Hydroxybutanoate
C01108 7 1,2,3-Trihydroxybenzene
C01198 7 3-(2-Hydroxyphenyl)propanoate
C01269 7 5-O-(1-Carboxyvinyl)-3-phosphoshikimate
C01384 7 Maleic acid
C01405 7 Aspirin
C01438 7 Methane
C01548 7 Acetylene
C01586 7 Hippurate
C01606 7 Phthalate
C01837 7 Nitroethane
C01888 7 Aminoacetone
C01990 7 3-Oxalomalate
C02091 7 Ureidoglycine
C02107 7 (S,S)-Tartaric acid
C02132 7 Acetylpyruvate
C02218 7 2-Aminoacrylate
C02220 7 2-Aminomuconate
C02294 7 Methylguanidine
C02362 7 2-Oxosuccinamate
C02514 7 3-Fumarylpyruvate
C02526 7 Biphenyl-2,3-diol
C02532 7 D-O-Phosphoserine
C02558 7 N-Acetylarylamine
C02612 7 (R)-2-Methylmalate
C02614 7 (S)-2-Methylmalate
C02652 7 5-Dehydroshikimate
C02700 7 L-Formylkynurenine
C02721 7 N-Methyl-L-alanine
C02798 7 3-Phosphonopyruvate
C03063 7 2-Oxohept-3-enedioate
C03167 7 Phosphonoacetaldehyde
C03175 7 Shikimate 3-phosphate
C03210 7 2,2'-Iminodipropanoate
C03214 7 2-Amino-3-oxobutanoate
C03290 7 L-threo-3-Phenylserine
C03341 7 2-Amino-4-oxopentanoic acid
C03360 7 4-Nitrophenyl phosphate
C03508 7 L-2-Amino-3-oxobutanoic acid
C03519 7 N-Acetyl-L-phenylalanine
C03569 7 2,2',3-Trihydroxybiphenyl
C03600 7 Carboxymethyloxysuccinate
C03671 7 2-Pyrone-4,6-dicarboxylate
C03710 7 N-Benzyloxycarbonylglycine
C03716 7 Oxaloacetate 4-methyl ester
C03750 7 2,6-Dioxo-6-phenylhexanoate
C03790 7 N-(Carboxymethyl)-D-alanine
C03921 7 2-Dehydro-3-deoxy-D-glucarate
C03961 7 erythro-3-Hydroxy-L-aspartate
C04039 7 2,3-Dihydroxy-3-methylbutanoate
C04115 7 4-Carboxy-4-hydroxy-2-oxoadipate
C04181 7 3-Hydroxy-3-methyl-2-oxobutanoic acid
C04204 7 N-(2,3-Dihydroxybenzoyl)-L-serine
C04272 7 (R)-2,3-Dihydroxy-3-methylbutanoate
C04353 7 (Z)-4-Hydroxyphenylacetaldehyde-oxime
C04431 7 cis-4-Carboxymethylenebut-2-en-4-olide
C04548 7 1-(4-Hydroxyphenyl)-2-(methylamino)ethanol
C04691 7 2-Dehydro-3-deoxy-D-arabino-heptonate 7-phosphate
C05235 7 Hydroxyacetone
C05406 7 (4S)-5-Hydroxy-2,4-dioxopentanoate
C05519 7 L-Allothreonine
C05598 7 Phenylacetylglycine
C05600 7 2-Hydroxyhepta-2,4-dienedioate
C05638 7 5-Hydroxykynurenamine
C05682 7 Phosphonoacetate
C05999 7 Lactaldehyde
C06034 7 4-Hydroxy-4-methylglutamate
C06035 7 4-Methylene-2-oxoglutarate
C06144 7 3-Butynoate
C06204 7 2-Hydroxychromene-2-carboxylate
C06244 7 Acetamide
C06343 7 Quinolin-4-ol
C06548 7 Ethylene oxide
C06746 7 N-Acetylphenylethylamine
C07209 7 3-Methylbenzaldehyde
C07214 7 2-Methylbenzaldehyde
C07733 7 2,2',3-Trihydroxydiphenylether
C08061 7 2'-Aminobiphenyl-2,3-diol
C08734 7 2,4-Dihydroxy-6-amino-1,3,5-triazine
C09816 7 Benzylsuccinate
C11511 7 threo-3-Hydroxy-L-aspartate
C11588 7 cis-3-(Carboxy-ethyl)-3,5-cyclo-hexadiene-1,2-diol
C11822 7 2-Aminomalonate semialdehyde
C12623 7 trans-2,3-Dihydroxycinnamate
C12624 7 2-Hydroxy-6-ketononatrienedioate
C12838 7 trans-4-Carboxymethylenebut-2-en-4-olide
C13631 7 2,2-Bis(4-hydroxyphenyl)-1-propanol
C13636 7 4-Hydroxyphenyl acetate
C14086 7 2-Hydroxy-3-methylbenzalpyruvate
C14095 7 2-Hydroxy-3-carboxybenzalpyruvate
C15499 7 Pentane-2,4-dione
C00078 8 L-Tryptophan
C00093 8 sn-Glycerol 3-phosphate
C00099 8 beta-Alanine
C00109 8 2-Oxobutanoate
C00116 8 Glycerol
C00118 8 (2R)-2-Hydroxy-3-(phosphonooxy)-propanal
C00141 8 3-Methyl-2-oxobutanoic acid
C00152 8 L-Asparagine
C00184 8 Glycerone
C00197 8 3-Phospho-D-glycerate
C00232 8 Succinate semialdehyde
C00279 8 D-Erythrose 4-phosphate
C00300 8 Creatine
C00311 8 Isocitrate
C00322 8 2-Oxoadipate
C00383 8 Malonate
C00417 8 cis-Aconitate
C00418 8 (R)-Mevalonate
C00433 8 2,5-Dioxopentanoate
C00438 8 N-Carbamoyl-L-aspartate
C00552 8 meso-Tartaric acid
C00577 8 D-Glyceraldehyde
C00583 8 Propane-1,2-diol
C00623 8 Glycerol 1-phosphate
C00650 8 4-Hydroxymandelonitrile
C00684 8 2-Dehydro-3-deoxy-L-arabinonate
C00741 8 Diacetyl
C00804 8 Propynoate
C00815 8 Citramalate
C00818 8 D-Glucarate
C00820 8 D-Threonine
C00879 8 D-Galactarate
C01013 8 3-Hydroxypropanoate
C01026 8 N,N-Dimethylglycine
C01042 8 N-Acetyl-L-aspartate
C01043 8 N-Carbamoylsarcosine
C01044 8 N-Formyl-L-aspartate
C01099 8 L-Fuculose 1-phosphate
C01102 8 O-Phospho-L-homoserine
C01131 8 L-Rhamnulose 1-phosphate
C01159 8 2,3-Bisphospho-D-glycerate
C01252 8 4-(2-Aminophenyl)-2,4-dioxobutanoate
C01380 8 Ethylene glycol
C01424 8 Gallate
C01444 8 Oxamate
C01537 8 Urethane
C01551 8 Allantoin
C01596 8 Maleamate
C01732 8 Mesaconate
C01769 8 (S)-Acetoin
C01845 8 Propan-2-ol
C02116 8 2-Nitropropane
C02226 8 2-Methylmaleate
C02274 8 Dihydrocoumarin
C02350 8 (S)(+)-Allantoin
C02499 8 2-Hydroxybiphenyl
C02512 8 3-Cyano-L-alanine
C02659 8 Acetone cyanohydrin
C02752 8 Triacetate lactone
C02912 8 (R)-Propane-1,2-diol
C02917 8 (S)-Propane-1,2-diol
C03012 8 Naphthalene-1,2-diol
C03044 8 (R,R)-Butane-2,3-diol
C03057 8 2-Carboxybenzaldehyde
C03071 8 3-aci-Nitropropanoate
C03082 8 4-Phospho-L-aspartate
C03139 8 N-Amidino-L-aspartate
C03147 8 N-Malonylanthranilate
C03166 8 Phosphoguanidinoacetate
C03194 8 (R)-1-Aminopropan-2-ol
C03227 8 3-Hydroxy-L-kynurenine
C03394 8 Erythrulose 1-phosphate
C03459 8 2-Hydroxy-3-oxosuccinate
C03557 8 (2-Aminoethyl)phosphonate
C03574 8 2-Formylaminobenzaldehyde
C03742 8 (S)-4-Hydroxymandelonitrile
C03761 8 3-Hydroxy-3-methylglutarate
C03824 8 2-Aminomuconate semialdehyde
C03826 8 2-Dehydro-3-deoxy-D-xylonate
C03872 8 L-Serine-phosphoethanolamine
C03943 8 (2R,4S)-2,4-Diaminopentanoate
C03979 8 2-Dehydro-3-deoxy-L-rhamnonate
C04044 8 3-(2,3-Dihydroxyphenyl)propanoate
C04451 8 4-Carboxy-2-hydroxyhexa-2,4-dienedioate
C04456 8 6-Phospho-5-dehydro-2-deoxy-D-gluconate
C04479 8 2-Hydroxy-6-oxonona-2,4-diene-1,9-dioate
C04546 8 (R)-3-((R)-3-Hydroxybutanoyloxy)butanoate
C04547 8 1,2-Bis(4-hydroxy-3-methoxyphenyl)ethylene
C04593 8 (2S,3R)-3-Hydroxybutane-1,2,3-tricarboxylate
C05364 8 4-Carboxy-2-oxo-3-hexenedioate
C05601 8 4-Hydroxy-2-oxo-heptanedioate
C05616 8 3-O-Methylgallate
C05639 8 4,6-Dihydroxyquinoline
C05840 8 Iminoaspartate
C05947 8 L-erythro-4-Hydroxyglutamate
C06145 8 3-Butyn-1-al
C06159 8 2-Dehydro-3-deoxy-D-fuconate
C06201 8 2,4-Dihydroxyhept-2-enedioate
C06234 8 4-Methyl-L-glutamate
C06317 8 4-Hydroxy-3-methoxy-benzenemethanol
C06441 8 L-Xylulose 1-phosphate
C06455 8 Hydroxymethylphosphonate
C06547 8 Ethylene
C06589 8 cis-2,3-Dihydro-2,3-dihydroxybiphenyl
C06735 8 Aminoacetaldehyde
C06772 8 Diethanolamine
C06893 8 2-Deoxy-5-keto-D-gluconic acid 6-phosphate
C07213 8 2-Methylbenzyl alcohol
C07216 8 3-Methylbenzyl alcohol
C07729 8 Dibenzofuran
C07732 8 Dibenzo-p-dioxin
C08060 8 Carbazole
C08733 8 2-Hydroxy-4,6-diamino-1,3,5-triazine
C10700 8 4'-Hydroxyacetophenone
C11205 8 Hexadimethrine bromide
C12312 8 Indolin-2-one
C12621 8 trans-3-Hydroxycinnamate
C13624 8 Bisphenol A
C13633 8 2,2-Bis(4-hydroxyphenyl)-propanoic acid
C14085 8 2-Hydroxy-8-methylchromene-2-carboxylate
C14094 8 2-Carboxy-2-hydroxy-8-carboxychromene
C00026 9 2-Oxoglutarate
C00085 9 D-Fructose 6-phosphate
C00177 9 Cyanide
C00183 9 L-Valine
C00231 9 D-Xylulose 5-phosphate
C00236 9 3-Phospho-D-glyceroyl phosphate
C00263 9 L-Homoserine
C00312 9 L-Xylulose
C00331 9 Indolepyruvate
C00333 9 D-Galacturonate
C00337 9 (S)-Dihydroorotate
C00354 9 D-Fructose 1,6-bisphosphate
C00398 9 Tryptamine
C00430 9 5-Aminolevulinate
C00441 9 L-Aspartate 4-semialdehyde
C00447 9 Sedoheptulose 1,7-bisphosphate
C00466 9 Acetoin
C00479 9 Propanal
C00490 9 Itaconate
C00502 9 D-Xylonate
C00511 9 Propenoate
C00515 9 D-Ornithine
C00545 9 L-Arabinonate
C00632 9 3-Hydroxyanthranilate
C00673 9 2-Deoxy-D-ribose 5-phosphate
C00772 9 Mevaldate
C00791 9 Creatinine
C00813 9 Barbiturate
C00861 9 L-Rhamnulose
C00878 9 D-Arabinonate
C00966 9 2-Dehydropantoate
C00969 9 3-Hydroxypropanal
C00977 9 L-Tryptophanamide
C00989 9 4-Hydroxybutanoic acid
C01059 9 2,5-Dihydroxypyridine
C01073 9 N-Acetyl-beta-alanine
C01088 9 (R)-3,3-Dimethylmalate
C01094 9 D-Fructose 1-phosphate
C01107 9 (R)-5-Phosphomevalonate
C01118 9 O-Succinyl-L-homoserine
C01182 9 D-Ribulose 1,5-bisphosphate
C01215 9 2-(Acetamidomethylene)succinate
C01233 9 sn-glycero-3-Phosphoethanolamine
C01234 9 1-Aminocyclopropane-1-carboxylate
C01275 9 (3E)-4-(2-Carboxyphenyl)-2-oxobut-3-enoate
C01286 9 2-Dehydro-3-deoxy-D-galactonate 6-phosphate
C01504 9 Indanone
C01572 9 Digallate
C01680 9 D-Fuconate
C01717 9 4-Hydroxy-2-quinolinecarboxylic acid
C01721 9 L-Fuculose
C01757 9 Triacetate
C01934 9 L-Rhamnonate
C01987 9 2-Aminophenol
C02207 9 beta-Alanopine
C02305 9 Phosphocreatine
C02341 9 trans-Aconitate
C02348 9 (R)(-)-Allantoin
C02360 9 2-Hydroxyadipate
C02488 9 (R)-2-Ethylmalate
C02504 9 (2S)-2-Isopropylmalate
C02565 9 N-Methylhydantoin
C02642 9 3-Ureidopropionate
C02670 9 D-Glucuronolactone
C02693 9 Indole-3-acetamide
C02979 9 Glycerol 2-phosphate
C03046 9 (S,S)-Butane-2,3-diol
C03065 9 3-Guanidinopropanoate
C03124 9 L-Aspartylhydroxamate
C03203 9 1-Hydroxy-2-naphthoate
C03230 9 3-Indoleglycolaldehyde
C03232 9 3-Phosphonooxypyruvate
C03283 9 L-2,4-Diaminobutanoate
C03393 9 4-Phospho-D-erythronate
C03409 9 N-Formimino-L-aspartate
C03506 9 Indoleglycerol phosphate
C03548 9 trans-2,3-Epoxysuccinate
C03618 9 L-threo-3-Methylaspartate
C03703 9 L-5-Carboxymethylhydantoin
C03722 9 Pyridine-2,3-dicarboxylate
C03766 9 4-Hydroxyphenylacetonitrile
C03785 9 D-Tagatose 1,6-bisphosphate
C03932 9 5-Dehydro-2-deoxy-D-gluconate
C03947 9 Glycerol 1,2-cyclic phosphate
C04225 9 (Z)-But-2-ene-1,2,3-tricarboxylate
C04281 9 L-1-Pyrroline-3-hydroxy-5-carboxylate
C04282 9 1-Pyrroline-4-hydroxy-2-carboxylate
C04314 9 cis-1,2-Dihydronaphthalene-1,2-diol
C04409 9 2-Amino-3-carboxymuconate semialdehyde
C04442 9 2-Dehydro-3-deoxy-6-phospho-D-gluconate
C05378 9 beta-D-Fructose 1,6-bisphosphate
C05379 9 Oxalosuccinate
C05520 9 2-Amino-3-oxoadipate
C05533 9 Oxaloglutarate
C05636 9 3-Hydroxykynurenamine
C05662 9 Homoisocitrate
C05665 9 beta-Aminopropion aldehyde
C05670 9 beta-Aminopropionitrile
C05672 9 2-Amino-3-phosphonopropanoate
C05835 9 2-Formaminobenzoylacetate
C05938 9 L-4-Hydroxyglutamate semialdehyde
C05984 9 2-Hydroxybutanoic acid
C05985 9 2-Propyn-1-al
C06029 9 L-threo-3-Methylmalate
C06030 9 Methyloxaloacetate
C06031 9 D-threo-3-Methylmalate
C06032 9 D-erythro-3-Methylmalate
C06189 9 Cyclic 2,3-bisphospho-D-glycerate
C06205 9 1,2-Dihydronaphthalene-1,2-diol
C06588 9 Biphenyl
C06732 9 alpha,beta-Didehydrotryptophan
C06771 9 Triethanolamine
C06892 9 2-Deoxy-5-keto-D-gluconic acid
C07208 9 m-Xylene
C07212 9 o-Xylene
C07272 9 Maleimide
C08737 9 Melamine
C11130 9 1,3-Dihydro-3-hydroxy-2H-indol-2-one
C11437 9 1-Deoxy-D-xylulose 5-phosphate
C11457 9 3-(3-Hydroxy-phenyl)-propanoic acid
C11713 9 beta-Naphthol
C11821 9 5-Hydroxyisourate
C12248 9 5-Hydroxy-2-oxo-4-ureido-2,5-dihydro-1H-imidazole-5-carboxylate
C13629 9 1,2-Bis(4-hydroxyphenyl)-2-propanol
C13632 9 4,4'-Dihydroxy-alpha-methylstilbene
C13638 9 1-(4'-Hydroxyphenyl)ethanol
C14084 9 1,2-Dihydroxy-8-methylnaphthalene
C14093 9 1,2-Dihydroxy-8-carboxynaphthalene
C14783 9 1,2-Naphthoquinone
C00025 10 L-Glutamate
C00077 10 L-Ornithine
C00092 10 D-Glucose 6-phosphate
C00095 10 D-Fructose
C00163 10 Propanoate
C00191 10 D-Glucuronate
C00199 10 D-Ribulose 5-phosphate
C00204 10 2-Dehydro-3-deoxy-D-gluconate
C00217 10 D-Glutamate
C00253 10 Nicotinate
C00275 10 D-Mannose 6-phosphate
C00281 10 Sedoheptulose 7-phosphate
C00295 10 Orotate
C00310 10 D-Xylulose
C00345 10 6-Phospho-D-gluconate
C00349 10 2-Methyl-3-oxopropanoate
C00352 10 D-Glucosamine 6-phosphate
C00366 10 Urate
C00379 10 Xylitol
C00429 10 5,6-Dihydrouracil
C00489 10 Glutarate
C00507 10 L-Rhamnose
C00522 10 (R)-Pantoate
C00532 10 L-Arabitol
C00558 10 D-Tagaturonate
C00561 10 Mandelonitrile
C00597 10 3-Phosphoglycerate
C00618 10 3-Dehydro-L-gulonate
C00637 10 Indole-3-acetaldehyde
C00644 10 D-Mannitol 1-phosphate
C00652 10 D-Arabinono-1,4-lactone
C00665 10 beta-D-Fructose 2,6-bisphosphate
C00672 10 2-Deoxy-D-ribose 1-phosphate
C00792 10 D-Arginine
C00829 10 Naphthalene
C00931 10 Porphobilinogen
C00940 10 2-Oxoglutaramate
C00954 10 Indole-3-acetate
C00986 10 1,3-Diaminopropane
C01019 10 6-Deoxy-L-galactose
C01020 10 6-Hydroxynicotinate
C01040 10 L-Gulono-1,4-lactone
C01053 10 (R)-4-Dehydropantoate
C01077 10 O-Acetyl-L-homoserine
C01096 10 Sorbitol 6-phosphate
C01097 10 D-Tagatose 6-phosphate
C01101 10 L-Ribulose 5-phosphate
C01110 10 5-Amino-2-oxopentanoic acid
C01114 10 L-Arabinono-1,4-lactone
C01143 10 (R)-5-Diphosphomevalonate
C01157 10 trans-4-Hydroxy-L-proline
C01216 10 2-Dehydro-3-deoxy-D-galactonate
C01249 10 7,8-Dihydro-7,8-dihydroxykynurenate
C01251 10 2-Hydroxybutane-1,2,4-tricarboxylate
C01270 10 3-Hydroxy-2-methylpyridine-5-carboxylate
C01302 10 1-(2-Carboxyphenylamino)-1'-deoxy-D-ribulose 5'-phosphate
C01508 10 L-Lyxose
C01659 10 Acrylamide
C01667 10 Bacitracin
C01710 10 Indan-1-ol
C01801 10 Deoxyribose
C01998 10 Acrylonitrile
C02043 10 Indolelactate
C02161 10 Isophenoxazine
C02170 10 Methylmalonate
C02225 10 2-Methylcitrate
C02266 10 D-Xylonolactone
C02273 10 Digalacturonate
C02457 10 Propane-1,3-diol
C02572 10 O-Feruloylquinate
C02630 10 2-Hydroxyglutarate
C02631 10 2-Isopropylmaleate
C02666 10 Coniferyl aldehyde
C02717 10 N-Feruloyltyramine
C02720 10 N-Hydroxyarylamine
C02753 10 D-Xylono-1,4-lactone
C02787 10 2-Methylpropanamine
C02800 10 4,5-Dioxopentanoate
C02876 10 Propanoyl phosphate
C02938 10 3-Indoleacetonitrile
C02948 10 4-Hydroxyhexan-3-one
C02991 10 L-Rhamnono-1,4-lactone
C03217 10 2-Hydroxy-3-oxoadipate
C03291 10 L-Xylulose 5-phosphate
C03340 10 L-2,3-Dihydrodipicolinate
C03440 10 cis-4-Hydroxy-D-proline
C03623 10 N-Methyl-2-oxoglutaramate
C03741 10 (S)-4-Amino-5-oxopentanoate
C04002 10 But-1-ene-1,2,4-tricarboxylate
C04037 10 1-Phospho-alpha-D-galacturonate
C04045 10 3-(3,4-Dihydroxyphenyl)pyruvate
C04584 10 6-Imino-5-oxocyclohexa-1,3-dienecarboxylate
C05133 10 4-Imidazolone-5-acetate
C05345 10 beta-D-Fructose 6-phosphate
C05382 10 D-Sedoheptulose 7-phosphate
C05405 10 L-Arabinono-1,5-lactone
C05572 10 4-Oxoglutaramate
C05637 10 4,8-Dihydroxyquinoline
C05640 10 Cinnavalininate
C05645 10 4-(2-Amino-3-hydroxyphenyl)-2,4-dioxobutanoate
C05646 10 5-Hydroxyindolepyruvate
C05655 10 5-(2'-Carboxyethyl)-4,6-dihydroxypicolinate
C05714 10 alpha-Aminopropiononitrile
C05715 10 gamma-Amino-gamma-cyanobutanoate
C05817 10 2-Succinyl-6-hydroxy-2,4-cyclohexadiene-1-carboxylate
C05941 10 2-Oxo-4-hydroxy-5-aminovalerate
C05942 10 Pyrrole-2-carboxylate
C05979 10 Propane-1-ol
C06002 10 (S)-Methylmalonate semialdehyde
C06019 10 D-arabino-3-Hexulose 6-phosphate
C06054 10 2-Oxo-3-hydroxy-4-phosphobutanoate
C06430 10 D-Galacturonolactone
C06442 10 N-gamma-Acetyldiaminobutyrate
C06762 10 4-Hydroxy-2-oxohexanoic acid
C06891 10 D-2,3-Diketo 4-deoxy-epi-inositol
C07087 10 2-Hydroxy-6-oxoocta-2,4,7-trienoate
C07719 10 2-Formyl-1-indanone
C07720 10 3-Hydroxy-1-indanone
C09756 10 Homoeriodictyol
C11427 10 1-Hydroxy-2-naphthaldehyde
C11434 10 2-C-Methyl-D-erythritol 4-phosphate
C13637 10 4-Ethylphenol
C14083 10 cis-1,2-Dihydroxy-1,2-dihydro-8-methylnaphthalene
C14092 10 cis-1,2-Dihydroxy-1,2-dihydro-8-carboxynaphthalene
C14784 10 1,2-Dihydroxy-3,4-epoxy-1,2,3,4-tetrahydronaphthalene
C14786 10 (1R,2S)-Naphthalene 1,2-oxide
C14787 10 (1S,2R)-Naphthalene 1,2-oxide
C15769 10 HBOA
C00031 11 D-Glucose
C00062 11 L-Arginine
C00064 11 L-Glutamine
C00106 11 Uracil
C00117 11 D-Ribose 5-phosphate
C00129 11 Isopentenyl diphosphate
C00134 11 Putrescine
C00137 11 myo-Inositol
C00148 11 L-Proline
C00153 11 Nicotinamide
C00159 11 D-Mannose
C00181 11 D-Xylose
C00216 11 D-Arabinose
C00246 11 Butanoic acid
C00257 11 D-Gluconic acid
C00259 11 L-Arabinose
C00267 11 alpha-D-Glucose
C00302 11 Glutamate
C00309 11 D-Ribulose
C00314 11 Pyridoxine
C00327 11 L-Citrulline
C00329 11 D-Glucosamine
C00334 11 4-Aminobutanoate
C00357 11 N-Acetyl-D-glucosamine 6-phosphate
C00385 11 Xanthine
C00392 11 Mannitol
C00437 11 N-Acetylornithine
C00439 11 N-Formimino-L-glutamate
C00476 11 D-Lyxose
C00508 11 L-Ribulose
C00514 11 D-Mannonate
C00590 11 Coniferyl alcohol
C00624 11 N-Acetyl-L-glutamate
C00636 11 D-Mannose 1-phosphate
C00668 11 alpha-D-Glucose 6-phosphate
C00691 11 2,4,6/3,5-Pentahydroxycyclohexanone
C00794 11 D-Sorbitol
C00795 11 D-Tagatose
C00800 11 L-Gulonate
C00817 11 D-Altronate
C00819 11 D-Glutamine
C00864 11 Pantothenate
C00880 11 D-Galactonate
C00905 11 D-Fructuronate
C00955 11 Indole-3-ethanol
C00956 11 L-2-Aminoadipate
C01024 11 Hydroxymethylbilane
C01045 11 N-Formyl-L-glutamate
C01046 11 N-Methyl-L-glutamate
C01068 11 D-Ribitol 5-phosphate
C01111 11 7,8-Dihydroxykynurenate
C01112 11 D-Arabinose 5-phosphate
C01113 11 D-Galactose 6-phosphate
C01165 11 L-Glutamate 5-semialdehyde
C01172 11 beta-D-Glucose 6-phosphate
C01177 11 Inositol 1-phosphate
C01188 11 3-Hydroxy-2-methylpropanoate
C01195 11 1-Phospho-alpha-D-glucuronate
C01205 11 (R)-3-Amino-2-methylpropanoate
C01207 11 3-(3,4-Dihydroxyphenyl)lactate
C01218 11 6-Phospho-2-dehydro-D-gluconate
C01236 11 D-Glucono-1,5-lactone 6-phosphate
C01394 11 Xylose
C01401 11 Alanine
C01412 11 Butanal
C01494 11 Ferulate
C01602 11 Ornithine
C01877 11 4-Oxoproline
C01879 11 5-Oxoproline
C01904 11 D-Arabitol
C01989 11 3-Ethylmalate
C02076 11 Sedoheptulose
C02214 11 (E)-Glutaconate
C02237 11 5-Oxo-D-proline
C02238 11 5-Oxo-L-proline
C02265 11 D-Phenylalanine
C02336 11 beta-D-Fructose
C02431 11 L-Rhamnofuranose
C02470 11 Xanthurenic acid
C02527 11 Butanoylphosphate
C02624 11 2,3-Dimethylmalate
C02709 11 N-Acetoxyarylamine
C02730 11 2-Succinylbenzoate
C02835 11 Imidazole-4-acetate
C02888 11 Sorbose 1-phosphate
C02895 11 Xylitol 5-phosphate
C02937 11 3-Indoleacetaldoxime
C02985 11 L-Fucose 1-phosphate
C03079 11 4-Hydroxy-L-glutamate
C03153 11 N5-Methyl-L-glutamine
C03267 11 beta-D-Fructose 2-phosphate
C03273 11 5-Oxopentanoate
C03284 11 L-3-Amino-isobutanoate
C03287 11 L-Glutamyl 5-phosphate
C03289 11 L-xylo-Hexulonolactone
C03387 11 D-Glucurono-6,2-lactone
C03493 11 D-4-Hydroxyphenylglycine
C03564 11 1-Pyrroline-2-carboxylate
C03734 11 alpha-D-Glutamyl phosphate
C03752 11 2-Amino-2-deoxy-D-gluconate
C03771 11 5-Guanidino-2-oxopentanoate
C03912 11 (S)-1-Pyrroline-5-carboxylate
C03972 11 2,3,4,5-Tetrahydrodipicolinate
C04006 11 1D-myo-Inositol 3-phosphate
C04210 11 N5-(L-1-Carboxyethyl)-L-ornithine
C04302 11 N-(5-Phospho-D-ribosyl)anthranilate
C04322 11 3,4-Dihydro-2H-Pyrrole-2-carboxylate
C04349 11 (4S)-4,6-Dihydroxy-2,5-dioxohexanoate
C04411 11 (2R,3S)-3-Isopropylmalate
C04471 11 (4S,5S)-4,5-Dihydroxy-2,6-dioxohexanoate
C04514 11 (1S,2S)-1,2-Dihydronaphthalene-1,2-diol
C04575 11 (4R,5S)-4,5,6-Trihydroxy-2,3-dioxohexanoate
C04604 11 3-Hydroxy-2-methylpyridine-4,5-dicarboxylate
C05281 11 5-Methylbarbiturate
C05380 11 Nicotinurate
C05385 11 D-Glucuronate 1-phosphate
C05654 11 5-(2'-Formylethyl)-4,6-dihydroxypicolinate
C05657 11 6-Hydroxyindolelactate
C05711 11 gamma-Glutamyl-beta-cyanoalanine
C05765 11 L-Glutamyl 1-phosphate
C05829 11 N-Carbamyl-L-glutamate
C05834 11 3-Methyldioxyindole
C05931 11 N-Succinyl-L-glutamate
C06001 11 (S)-3-Hydroxyisobutyrate
C06055 11 O-Phospho-4-hydroxy-L-threonine
C06156 11 alpha-D-Glucosamine 1-phosphate
C06231 11 Ectoine
C06311 11 Galactitol 1-phosphate
C06316 11 D-erythro-Ascorbate
C06761 11 (4E)-2-Oxohexenoic acid
C06876 11 Nitrosobenzene
C07085 11 3-Vinylcatechol
C07123 11 2-Hydroxy-6-oxo-octa-2,4-dienoate
C07718 11 2-Hydroxy-4-(1-oxo-1,3-dihydro-2H-inden-2-ylidene)-but-2-enoic
acid
C07836 11 D-glycero-D-manno-Heptose 7-phosphate
C11354 11 2-Hydroxy-cis-hex-2,4-dienoate
C11426 11 cis-4-(1'-Hydroxynaphth-2'-yl)-2-oxobut-3-enoate
C11714 11 alpha-Naphthol
C12204 11 5-Hydroxyconiferaldehyde
C14082 11 1-Methylnaphthalene
C14091 11 1-Naphthoic acid
C14899 11 3-Dehydro-L-gulonate 6-phosphate
C15523 11 2,6-Dihydroxynicotinate
C15556 11 3,4-Dihydroxy-2-butanone 4-phosphate
C15770 11 DIBOA
C00072 12 Ascorbate
C00089 12 Sucrose
C00103 12 D-Glucose 1-phosphate
C00113 12 PQQ
C00119 12 5-Phospho-alpha-D-ribose 1-diphosphate
C00121 12 D-Ribose
C00124 12 D-Galactose
C00140 12 N-Acetyl-D-glucosamine
C00179 12 Agmatine
C00185 12 Cellobiose
C00198 12 D-Glucono-1,5-lactone
C00208 12 Maltose
C00221 12 beta-D-Glucose
C00235 12 Dimethylallyl diphosphate
C00242 12 Guanine
C00247 12 L-Sorbose
C00250 12 Pyridoxal
C00252 12 Isomaltose
C00262 12 Hypoxanthine
C00380 12 Cytosine
C00431 12 5-Aminopentanoate
C00436 12 N-Carbamoylputrescine
C00455 12 Nicotinamide D-ribonucleotide
C00474 12 Ribitol
C00526 12 Deoxyuridine
C00555 12 4-Aminobutanal
C00620 12 alpha-D-Ribose 1-phosphate
C00627 12 Pyridoxine phosphate
C00629 12 2-Dehydro-D-gluconate
C00663 12 beta-D-Glucose 1-phosphate
C00689 12 alpha,alpha'-Trehalose 6-phosphate
C00761 12 Coniferin
C00763 12 D-Proline
C00844 12 (R)-Prunasin
C00922 12 Dimethylmaleate
C01015 12 4-Hydroxy-L-proline
C01035 12 4-Guanidinobutanoate
C01051 12 Uroporphyrinogen III
C01062 12 5-Dehydro-D-gluconate
C01083 12 alpha,alpha-Trehalose
C01151 12 D-Ribose 1,5-bisphosphate
C01168 12 Pseudouridine 5'-phosphate
C01187 12 3-Deoxy-D-manno-octulosonate
C01214 12 1-Amino-1-deoxy-scyllo-inositol
C01225 12 sn-glycero-3-Phospho-1-inositol
C01250 12 N-Acetyl-L-glutamate 5-semialdehyde
C01328 12 HO-
C01682 12 D-Nopaline
C01697 12 Galactitol
C01752 12 Scopoletin
C01771 12 2-Butenoate
C02024 12 D-Mannuronate
C02564 12 N-Feruloylglycine
C02591 12 Sucrose 6-phosphate
C02647 12 4-Guanidinobutanal
C02655 12 6-Acetyl-D-glucose
C02714 12 N-Acetylputrescine
C02779 12 2-Dehydro-D-glucose
C02946 12 4-Acetamidobutanoate
C02995 12 Maltose 6'-phosphate
C03030 12 Uracil 5-carboxylate
C03078 12 4-Guanidinobutanamide
C03090 12 5-Phosphoribosylamine
C03107 12 D-Glucono-1,4-lactone
C03277 12 Imidazol-5-yl-pyruvate
C03296 12 N2-Succinyl-L-arginine
C03383 12 D-Galactono-1,4-lactone
C03406 12 N-(L-Arginino)succinate
C03492 12 D-4'-Phosphopantothenate
C03546 12 myo-Inositol 4-phosphate
C03584 12 3-(Uracil-1-yl)-L-alanine
C03680 12 4-Imidazolone-5-propanoate
C03738 12 gamma-L-Glutamyl-D-alanine
C03871 12 L-2-Amino-6-oxoheptanedioate
C03906 12 beta-L-Arabinose 1-phosphate
C04053 12 5-Dehydro-4-deoxy-D-glucuronate
C04062 12 D-myo-Inositol 1,3-bisphosphate
C04063 12 D-myo-Inositol 3,4-bisphosphate
C04076 12 L-2-Aminoadipate 6-semialdehyde
C04133 12 N-Acetyl-L-glutamate 5-phosphate
C04137 12 N2-(D-1-Carboxyethyl)-L-arginine
C04148 12 alpha-N-Phenylacetyl-L-glutamine
C04236 12 (2S)-2-Isopropyl-3-oxosuccinate
C04256 12 N-Acetyl-D-glucosamine 1-phosphate
C04257 12 N-Acetyl-D-mannosamine 6-phosphate
C04287 12 3,5/4-Trihydroxycyclohexa-1,2-dione
C04299 12 D-myo-Inositol 1,2-cyclic phosphate
C04359 12 1-Deoxy-D-altro-heptulose 7-phosphate
C04462 12 N-Succinyl-2-L-amino-6-oxoheptanedioate
C04478 12 3-Deoxy-D-manno-octulosonate 8-phosphate
C04534 12 6-Phospho-beta-D-glucosyl-(1,4)-D-glucose
C04826 12 5-(3-Carboxy-3-oxopropenyl)-4,6-dihydroxypyridine-2-carboxylate
C05130 12 Imidazole-4-acetaldehyde
C05383 12 Aminosugars
C05411 12 L-Xylonate
C05412 12 L-Lyxonate
C05422 12 L-Dehydroascorbate
C05515 12 5-Ureido-4-imidazole carboxylate
C05539 12 N-Acetyl-L-2-amino-6-oxopimelate
C05565 12 Hydantoin-5-propionate
C05615 12 Lignin
C05619 12 5-Hydroxyferulate
C05620 12 N-Acetyl-D-phenylalanine
C05641 12 5-(3'-Carboxy-3'-oxopropenyl)-4,6-dihydroxypicolinate
C05656 12 5-(3'-Carboxy-3'-oxopropyl)-4,6-dihydroxypicolinate
C05766 12 Uroporphyrinogen I
C05932 12 N-Succinyl-L-glutamate 5-semialdehyde
C05933 12 N-(omega)-Hydroxyarginine
C05935 12 2-Oxoarginine
C05945 12 L-Arginine phosphate
C06046 12 Salidroside
C06051 12 Isopyridoxal
C06056 12 4-Hydroxy-L-threonine
C06114 12 gamma-Glutamyl-beta-aminopropiononitrile
C06142 12 1-Butanol
C06187 12 Arbutin 6-phosphate
C06222 12 Sedoheptulose 1-phosphate
C06312 12 L-Tagatose 6-phosphate
C06366 12 Homospermidine
C06655 12 L-N2-(2-Carboxyethyl)arginine
C06728 12 3-Ethylcatechol
C06760 12 2-Hydroxy-5-methyl-cis,cis-muconic semialdehyde
C06813 12 Nitrobenzene
C06986 12 Spirodilactone
C07084 12 Styrene cis-glycol
C07335 12 2-Amino-3-oxo-4-phosphonooxybutyrate
C07479 12 2-Oxo-5-methyl-cis-muconate
C07717 12 3,4-Dihydroxyfluorene
C11425 12 2-Hydroxy-2H-benzo[h]chromene-2-carboxylate
C11472 12 D-glycero-D-manno-Heptose 1,7-bisphosphate
C11811 12 1-Hydroxy-2-methyl-2-butenyl 4-diphosphate
C12205 12 5-Hydroxyconiferyl alcohol
C14089 12 1-Hydroxymethylnaphthalene
C14090 12 1-Naphthaldehyde
C15532 12 N-Acetyl-L-citrulline
C15585 12 myo-Inositol phosphate
C15699 12 gamma-L-Glutamylputrecine
C15767 12 gamma-Glutamyl-gamma-aminobutyraye
C00018 13 Pyridoxal phosphate
C00047 13 L-Lysine
C00055 13 CMP
C00105 13 UMP
C00130 13 IMP
C00135 13 L-Histidine
C00144 13 GMP
C00147 13 Adenine
C00233 13 4-Methyl-2-oxopentanoate
C00243 13 Lactose
C00273 13 5-Dehydro-D-fructose
C00294 13 Inosine
C00299 13 Uridine
C00315 13 Spermidine
C00330 13 Deoxyguanosine
C00341 13 Geranyl diphosphate
C00365 13 dUMP
C00387 13 Guanosine
C00388 13 1H-Imidazole-4-ethanamine
C00425 13 Dehydroascorbate
C00446 13 alpha-D-Galactose 1-phosphate
C00449 13 N6-(L-1,3-Dicarboxypropyl)-L-lysine
C00450 13 2,3,4,5-Tetrahydropyridine-2-carboxylate
C00475 13 Cytidine
C00492 13 Raffinose
C00534 13 Pyridoxamine
C00547 13 L-Noradrenaline
C00645 13 N-Acetyl-D-mannosamine
C00655 13 Xanthosine 5'-phosphate
C00660 13 D-Glucose 1,6-bisphosphate
C00680 13 meso-2,6-Diaminoheptanedioate
C00770 13 L-Idonate
C00785 13 Urocanate
C00847 13 4-Pyridoxate
C00881 13 Deoxycytidine
C00971 13 4-Pyridoxolactone
C00990 13 5-Aminopentanamide
C01041 13 Monodehydroascorbate
C01093 13 Cellobiono-1,5-lactone
C01103 13 Orotidine 5'-phosphate
C01115 13 L-Galactono-1,4-lactone
C01133 13 N-Acetyl-D-glucosaminate
C01185 13 Nicotinate D-ribonucleotide
C01220 13 1D-myo-Inositol 1,4-bisphosphate
C01231 13 alpha-D-Glucose 1,6-bisphosphate
C01235 13 1-alpha-D-Galactosyl-myo-inositol
C01243 13 1D-myo-Inositol 1,3,4-trisphosphate
C01283 13 1-Amino-1-deoxy-scyllo-inositol 4-phosphate
C01359 13 PQQH2
C01390 13 Prenol
C01507 13 L-Iditol
C01620 13 Threonate
C01674 13 Chitobiose
C01685 13 D-Ribonate
C01742 13 Palatinose
C01762 13 Xanthosine
C01982 13 (R)-Amygdalin
C02048 13 Laminaribiose
C02067 13 Pseudouridine
C02130 13 Acetyl-maltose
C02143 13 D-threo-Aldose
C02253 13 Benzoylagmatine
C02295 13 Methylitaconate
C02325 13 Sinapyl alcohol
C02569 13 Neryl diphosphate
C02646 13 4-Coumaryl alcohol
C02669 13 D-Galactono-1,5-lactone
C02674 13 Deoxyribonolactone
C02726 13 N4-Phosphoagmatine
C02780 13 2,5-Didehydro-D-gluconate
C02964 13 D-Glucosyl-D-mannose
C03047 13 1,4-Diguanidinobutane
C03087 13 5-Acetamidopentanoate
C03150 13 N-Ribosylnicotinamide
C03164 13 Phenanthrene-3,4-diol
C03263 13 Coproporphyrinogen III
C03269 13 D-galacto-Hexodialdose
C03415 13 N2-Succinyl-L-ornithine
C03652 13 (2R,3S)-2,3-Dimethylmalate
C03661 13 1F-beta-D-Fructosylsucrose
C03736 13 alpha-D-Ribose 5-phosphate
C03817 13 (S)-3-(Imidazol-5-yl)lactate
C03838 13 5'-Phosphoribosylglycinamide
C04290 13 4-(3-Methylbut-2-enyl)-L-tryptophan
C04390 13 N6-Acetyl-LL-2,6-diaminoheptanedioate
C04421 13 N-Succinyl-LL-2,6-diaminoheptanedioate
C04437 13 1-(5-Phosphoribosyl)imidazole-4-acetate
C04540 13 N4-(Acetyl-beta-D-glucosaminyl)asparagine
C04733 13 4-(4-Deoxy-beta-D-gluc-4-enuronosyl)-D-galacturonate
C05396 13 Lactose 6-phosphate
C05399 13 Melibiitol
C05400 13 Epimelibiose
C05401 13 3-beta-D-Galactosyl-sn-glycerol
C05402 13 Melibiose
C05512 13 Deoxyinosine
C05513 13 Urate-3-ribonucleoside
C05516 13 5-Amino-4-imidazole carboxylate
C05568 13 Imidazole lactate
C05573 13 Formylisoglutamate
C05768 13 Coproporphyrinogen I
C05841 13 Nicotinate D-ribonucleoside
C05936 13 N4-Acetylaminobutanal
C05939 13 Linatine
C06057 13 3-Aminopropane-1,2-diol
C06118 13 4-(4-Deoxy-alpha-D-gluc-4-enuronosyl)-D-galacturonate
C06219 13 Cellotriose
C06241 13 N-Acetylneuraminate 9-phosphate
C06440 13 2-Dehydro-D-glucono-1,5-lactone
C06727 13 cis-1,2-Dihydro-3-ethylcatechol
C06730 13 4-Methylcatechol
C07083 13 Styrene
C07478 13 2-Hydroxy-5-methyl-cis,cis-muconate
C07715 13 Fluorene
C07838 13 D-glycero-D-manno-Heptose 1-phosphate
C11638 13 3-Amino-2-oxopropyl phosphate
C12456 13 3-Dimethylallyl-4-hydroxyphenylpyruvate
C15483 13 D-Galactonolactone
C15548 13 2-alpha-D-Glucosyl-D-glucose
C15599 13
6-(2-Amino-2-carboxyethyl)-7,8-dioxo-7,8-dihydroquinoline-2,4-dicarboxylate
C15668 13 1-Pyrroline
C15700 13 gamma-Glutamyl-gamma-aminobutyraldehyde
C00015 14 UDP
C00020 14 AMP
C00029 14 UDP-glucose
C00035 14 GDP
C00044 14 GTP
C00063 14 CTP
C00075 14 UTP
C00081 14 ITP
C00096 14 GDP-mannose
C00104 14 IDP
C00112 14 CDP
C00123 14 L-Leucine
C00212 14 Adenosine
C00239 14 dCMP
C00270 14 N-Acetylneuraminate
C00286 14 dGTP
C00362 14 dGMP
C00386 14 Carnosine
C00394 14 GDP-glucose
C00408 14 L-Pipecolate
C00448 14 trans,trans-Farnesyl diphosphate
C00458 14 dCTP
C00460 14 dUTP
C00513 14 CDP-glycerol
C00521 14 (-)-Limonene
C00559 14 Deoxyadenosine
C00570 14 CDP-ethanolamine
C00612 14 N1-Acetylspermidine
C00647 14 Pyridoxamine phosphate
C00666 14 LL-2,6-Diaminoheptanedioate
C00700 14 XTP
C00739 14 D-Lysine
C00860 14 L-Histidinol
C00884 14 Homocarnosine
C00942 14 3',5'-Cyclic GMP
C01028 14 N6-Hydroxy-L-lysine
C01029 14 N8-Acetylspermidine
C01079 14 Protoporphyrinogen IX
C01092 14 8-Amino-7-oxononanoate
C01142 14 (3S)-3,6-Diaminohexanoate
C01239 14 N-Acetyl-beta-D-glucosaminylamine
C01245 14 D-myo-Inositol 1,4,5-trisphosphate
C01258 14 1,2-Didehydropiperidine-2-carboxylate
C01272 14 1D-myo-Inositol 1,3,4,5-tetrakisphosphate
C01294 14 1-Guanidino-1-deoxy-scyllo-inositol 4-phosphate
C01346 14 dUDP
C01368 14 3'-UMP
C01475 14 Allysine
C01533 14 Syringin
C01582 14 Galactose
C01613 14 Stachyose
C01672 14 Cadaverine
C01929 14 L-Histidinal
C01993 14 5'-Oxoinosine
C02013 14 Cellotetraose
C02344 14 (-)-endo-Fenchol
C02427 14 L-Homocitrulline
C02462 14 Sabinene hydrate
C02727 14 N6-Acetyl-L-lysine
C02728 14 N6-Methyl-L-lysine
C02837 14 L-Lysine 1,6-lactam
C02930 14 2-Methyleneglutarate
C02997 14 N-Acetyl-L-histidine
C03064 14 3-Dehydro-L-threonate
C03190 14 (+)-Bornyl-diphosphate
C03239 14 6-Amino-2-oxohexanoate
C03465 14 3-Methyl-2-oxopentanoate
C03657 14 1,4-Dihydroxy-2-naphthoate
C03971 14 1F-alpha-D-Galactosylraffinose
C04020 14 N2-(D-1-Carboxyethyl)-L-lysine
C04112 14 3-Methyl-cis,cis-hexadienedioate
C04138 14 N(alpha)-gamma-L-Glutamylhistamine
C04211 14 N6-[(Indole-3-yl)acetyl]-L-lysine
C04376 14 5'-Phosphoribosyl-N-formylglycinamide
C04468 14 (+)-cis-3,4-Dihydrophenanthrene-3,4-diol
C04477 14 1D-myo-Inositol 1,3,4,6-tetrakisphosphate
C04734 14 1-(5'-Phosphoribosyl)-5-formamido-4-imidazolecarboxamide
C05131 14 (1-Ribosylimidazole)-4-acetate
C05135 14 4-(beta-Acetylaminoethyl)imidazole
C05239 14 5-Aminoimidazole
C05341 14 beta-Alanyl-L-lysine
C05404 14 D-Gal alpha 1->6D-Gal alpha 1->6D-Glucose
C05548 14 6-Acetamido-2-oxohexanoate
C05574 14 Isoglutamate
C05577 14 3,4-Dihydroxymandelaldehyde
C05608 14 4-Hydroxycinnamyl aldehyde
C05610 14 Sinapoyl aldehyde
C05822 14 3'-CMP
C05855 14 4-Hydroxycinnamyl alcohol 4-D-glucoside
C05986 14 2-Propyn-1-ol
C06050 14 2-Methyl-3-hydroxy-5-formylpyridine-4-carboxylate
C06074 14 Myrcene
C06075 14 Terpinolene
C06076 14 Comphene
C06077 14 Pinene
C06099 14 (+)-Limonene
C06146 14 3-Butyn-1-ol
C06193 14 Guanosine 3'-phosphate
C06307 14 (-)-beta-Pinene
C06308 14 (-)-alpha-Pinene
C06372 14 Lacto-N-biose
C06435 14 5'-Butyrylphosphoinosine
C06711 14 Fluoren-9-ol
C06729 14 cis-1,2-Dihydroxy-4-methylcyclohexa-3,5-diene-1-carboxylate
C07111 14 Ethylbenzene
C07721 14 (+)-(3S,4R)-cis-3,4-Dihydroxy-3,4-dihydrofluorene
C07724 14 1,2-Dihydroxyfluorene
C07728 14 3-Isochromanone
C10906 14 D-Fructose
C12457 14 3-Dimethylallyl-4-hydroxymandelic acid
C12459 14 3-Dimethylallyl-4-hydroxybenzaldehyde
C12989 14 N2-Acetyl-L-lysine
C14103 14 4-Methylsalicylate
C14448 14 Glyoxal
C00002 15 ATP
C00003 15 NAD+
C00008 15 ADP
C00043 15 UDP-N-acetyl-D-glucosamine
C00052 15 UDP-D-galactose
C00054 15 Adenosine 3',5'-bisphosphate
C00128 15 CMP-N-acetylneuraminate
C00167 15 UDP-glucuronate
C00301 15 ADP-ribose
C00325 15 GDP-L-fucose
C00353 15 Geranylgeranyl diphosphate
C00360 15 dAMP
C00361 15 dGDP
C00407 15 L-Isoleucine
C00498 15 ADP-glucose
C00501 15 CDP-glucose
C00575 15 3',5'-Cyclic AMP
C00617 15 UDP-D-galacturonate
C00705 15 dCDP
C00751 15 Squalene
C00788 15 L-Adrenaline
C00789 15 CDP-ribitol
C00857 15 Deamino-NAD+
C00941 15 3',5'-Cyclic CMP
C00964 15 (-)-trans-Carveol
C00976 15 GDP-D-mannuronate
C01100 15 L-Histidinol phosphate
C01123 15 (-)-trans-Isopiperitenol
C01158 15 1-O-Galloyl-beta-D-glucose
C01170 15 UDP-N-acetyl-D-mannosamine
C01186 15 (3S,5S)-3,5-Diaminohexanoate
C01222 15 GDP-4-dehydro-6-deoxy-D-mannose
C01228 15 Guanosine 3',5'-bis(diphosphate)
C01261 15 P1,P4-Bis(5'-guanosyl) tetraphosphate
C01284 15 1D-myo-Inositol 1,3,4,5,6-pentakisphosphate
C01304 15 2,5-Diamino-6-hydroxy-4-(5'-phosphoribosylamino)pyrimidine
C01367 15 3'-AMP
C01454 15 Toluate
C01527 15 Scopolin
C01594 15 Linamarin
C01841 15 Pentalenene
C01855 15 Taxiphyllin
C01860 15 Trichodiene
C02004 15 Aristolochene
C02191 15 Protoporphyrin
C02280 15 GDP-L-galactose
C02354 15 2',3'-Cyclic CMP
C02355 15 2',3'-Cyclic UMP
C02452 15 Perillyl alcohol
C02486 15 (3R)-beta-Leucine
C02656 15 6-Carboxyhexanoate
C02710 15 N-Acetyl-L-leucine
C03003 15 N-Glucosylnicotinate
C03097 15 Aryl beta-D-glucoside
C03115 15 Farnesyl triphosphate
C03142 15 N-D-Glucosylarylamine
C03428 15 Presqualene diphosphate
C03614 15 Inosine 5'-tetraphosphate
C03708 15 N-Acetyl-O-acetylneuraminate
C03794 15 N6-(1,2-Dicarboxyethyl)-AMP
C03955 15 N6-Acetyl-N6-hydroxy-L-lysine
C03993 15 4-(beta-D-Glucosyloxy)benzoate
C03996 15 5'-O-beta-D-Glucosylpyridoxine
C04015 15 N-Acetyl-4-O-acetylneuraminate
C04016 15 N-Acetyl-7-O-acetylneuraminate
C04017 15 N-Acetyl-9-O-acetylneuraminate
C04089 15 UDP-4-dehydro-6-deoxy-D-glucose
C04092 15 delta1-Piperideine-2-carboxylate
C04121 15 CMP-3-deoxy-D-manno-octulosonate
C04124 15 Indole-3-acetyl-beta-1-D-glucose
C04164 15 trans-Cinnamoyl beta-D-glucoside
C04280 15 1-Guanidino-1-deoxy-scyllo-inositol
C04335 15 N(alpha)-Benzyloxycarbonyl-L-leucine
C04392 15 P1,P4-Bis(5'-xanthosyl) tetraphosphate
C04415 15 4-O-beta-D-Glucosyl-4-hydroxycinnamate
C04559 15 4-Carboxymethyl-4-methylbut-2-en-1,4-olide
C04640 15 2-(Formamido)-N1-(5'-phosphoribosyl)acetamidine
C04677 15 1-(5'-Phosphoribosyl)-5-amino-4-imidazolecarboxamide
C04713 15 N6-(delta2-Isopentenyl)-adenosine 5'-monophosphate
C04895 15
2-Amino-4-hydroxy-6-(erythro-1,2,3-trihydroxypropyl)dihydropteridinetriphosphate
C05143 15 Dhurrin
C05158 15 trans-beta-D-Glucosyl-2-hydroxycinnamate
C05161 15 2,5-Diaminohexanoate
C05328 15 D-2-Amino-hexano-6-lactam
C05576 15 3,4-Dihydroxyphenylethyleneglycol
C05580 15 3,4-Dihydroxymandelate
C05673 15 CMP-2-aminoethylphosphonate
C05922 15 Formamidopyrimidine nucleoside triphosphate
C05983 15 Propinol adenylate
C05993 15 Acetyl adenylate
C06111 15 Nerolidyl diphosphate
C06186 15 Arbutin
C06192 15 ADP-mannose
C06194 15 2',3'-Cyclic GMP
C06195 15 Imidazolone
C06198 15 P1,P4-Bis(5'-uridyl) tetraphosphate
C06218 15 Cellopentaose
C06394 15 (+)-delta-Cadinene
C06433 15 5'-Benzoylphosphoadenosine
C06434 15 5'-Acetylphosphoadenosine
C06712 15 Fluoren-9-one
C07112 15 1-Phenylethanol
C07271 15 Limonene-1,2-epoxide
C07350 15 3-Methyl-1-(2,4,6-trihydroxyphenyl)butan-1-one
C07725 15 2-Hydroxy-4-(2-oxo-1,3-dihydro-2H-inden-1-ylidene)but-2-enoic acid
C07727 15 2-Indanone
C08481 15 Indican
C11356 15 trans,trans,cis-Geranylgeranyl diphosphate
C11409 15 (+)-trans-Carveol
C11435 15 4-(Cytidine 5'-diphospho)-2-C-methyl-D-erythritol
C11500 15 5'-Dehydroadenosine
C11501 15 9-Riburonosyladenine
C11516 15 2-(alpha-D-Mannosyl)-3-phosphoglycerate
C11555 15 1D-myo-Inositol 1,4,5,6-tetrakisphosphate
C11631 15 9-Riburonosylhypoxanthine
C12142 15 Vetispiradiene
C12210 15 UDP-3-ketoglucose
C12455 15 5-Aminopentanal
C12458 15 3-Dimethylallyl-4-hydroxybenzoate
C12988 15 N2-Acetyl-L-aminoadipate semialdehyde
C15563 15 2-Amino-5-formylamino-6-(5-phosphoribosylamino)pyrimidin-4(3H)-one
C15772 15 DIBOA-glucoside
C00006 16 NADP+
C00190 16 UDP-D-xylose
C00203 16 UDP-N-acetyl-D-galactosamine
C00206 16 dADP
C00293 16 Glucose
C00482 16 Sinapate
C00611 16 N-Acetyllactosamine
C00671 16 (S)-3-Methyl-2-oxopentanoic acid
C00935 16 UDP-L-arabinose
C01054 16 (S)-2,3-Epoxysqualene
C01201 16 N(omega)-(ADP-D-ribosyl)-L-arginine
C01204 16 myo-Inositol hexakisphosphate
C01219 16 CDP-4-dehydro-6-deoxy-D-glucose
C01260 16 P1,P4-Bis(5'-adenosyl) tetraphosphate
C01267 16 3-(Imidazol-4-yl)-2-oxopropyl phosphate
C01268 16 5-Amino-6-(5'-phosphoribosylamino)uracil
C01414 16 Casbene
C01477 16 Apigenin
C01623 16 UDP-apiose
C01767 16 (-)-Carvone
C02199 16 UDP-L-rhamnose
C02330 16 UDP-L-iduronate
C02353 16 2',3'-Cyclic AMP
C02485 16 (-)-Isopiperitenone
C02576 16 Perillyl aldehyde
C02718 16 N-Formiminoglycine
C02739 16 Phosphoribosyl-ATP
C02947 16 4-Coumaroylshikimate
C02977 16 GDP-6-deoxy-D-talose
C02993 16 L-Tyrosyl-L-arginine
C03117 16 GDP-6-deoxy-D-mannose
C03293 16 N-Adenylylanthranilate
C03373 16 Aminoimidazole ribotide
C03427 16 Prephytoene diphosphate
C03467 16 3-Oxo-4-methylpentanoic acid
C03483 16 Adenosine tetraphosphate
C03526 16 O-Sinapoylglucarolactone
C03582 16 3,4',5-Trihydroxystilbene
C03656 16 (S)-5-Amino-3-oxohexanoic acid
C03684 16 6-Pyruvoyltetrahydropterin
C03709 16 N-Adenylyl-L-phenylalanine
C03733 16 UDP-alpha-D-galacto-1,4-furanose
C03848 16 6F-alpha-D-Galactosylsucrose
C04030 16 (2,3-Dihydroxybenzoyl)adenylate
C04051 16 5-Amino-4-imidazolecarboxyamide
C04101 16 1-O,6-O-Digalloyl-beta-D-glucose
C04307 16 P1,P2-Bis(5'-adenosyl) triphosphate
C04494 16 Guanosine 3'-diphosphate 5'-triphosphate
C04498 16 N-(4-Guanidinobutyl)-4-hydroxycinnamide
C04501 16 N-Acetyl-alpha-D-glucosamine 1-phosphate
C04520 16 1D-myo-Inositol 3,4,5,6-tetrakisphosphate
C04558 16 4-Carboxymethyl-3-methylbut-2-en-1,4-olide
C04573 16 UDP-N-acetyl-2-amino-2-deoxy-D-glucuronate
C04574 16 di-trans,poly-cis-Undecaprenyl diphosphate
C04631 16 UDP-N-acetyl-3-(1-carboxyvinyl)-D-glucosamine
C04641 16 2-(alpha-D-Galactosyl)-sn-glycerol 3-phosphate
C04703 16 alpha-D-Galactosyl-(1,1')-sn-glycerol 3-phosphate
C04739 16 UDP-N-acetyl-6-(D-galactose-1-phospho)-D-glucosamine
C04823 16 1-(5'-Phosphoribosyl)-5-amino-4-(N-succinocarboxamide)-imidazole
C04874 16
2-Amino-4-hydroxy-6-(D-erythro-1,2,3-trihydroxypropyl)-7,8-dihydropteridine
C05005 16 Glycolipid
C05114 16 Mucopolysaccharide
C05340 16 beta-Alanyl-L-arginine
C05427 16 Phytyl diphosphate
C05554 16 Aerobactin
C05560 16 L-2-Aminoadipate adenylate
C05820 16 (L-Seryl)adenylate
C05825 16 2-Amino-5-oxohexanoate
C05839 16 cis-beta-D-Glucosyl-2-hydroxycinnamate
C05923 16 2,5-Diaminopyrimidine nucleoside triphosphate
C05925 16 Dihydroneopterin phosphate
C06083 16 Tetrahymanol
C06084 16 Hopanoid
C06089 16 ent-Copalyl diphosphate
C06148 16
2,5-Diamino-6-(5'-triphosphoryl-3',4'-trihydroxy-2'-oxopentyl)-amino-4-oxopyrimidine
C06181 16 Piperideine
C06197 16 P1,P3-Bis(5'-adenosyl) triphosphate
C06217 16 Cellohexaose
C06240 16 UDP-N-acetyl-D-mannosaminouronate
C06309 16 Diplopterol
C06310 16 Diploptene
C06358 16 Methyl cinnamate
C06359 16 Ethyl cinnamate
C06360 16 Propyl cinnamate
C06397 16 ADP-D-glycero-D-manno-heptose
C06561 16 Isosalipurpol
C06656 16 Deoxyguanidinoproclavaminic acid
C06758 16 p-Tolualdehyde
C07024 16 3'-Keto-3'-deoxy-ATP
C07113 16 Acetophenone
C07276 16 Limonene-1,2-diol
C07305 16 Products of ATP breakdown
C07722 16 3,4-Dihydroxy-3,4-dihydro-9-fluorenone
C07726 16 1-Formyl-2-indanone
C08650 16 Isoliquiritigenin
C10517 16 2-(beta-D-Glucosyl)-sn-glycerol 3-phosphate
C11383 16 (+)-(S)-Carvone
C11436 16 2-Phospho-4-(cytidine 5'-diphospho)-2-C-methyl-D-erythritol
C11544 16 2(alpha-D-Mannosyl)-D-glycerate
C11893 16 Cembrene
C11894 16 Taxa-4(5),11(12)-diene
C11901 16 Copalyl diphosphate
C11902 16 syn-Copalyl diphosphate
C12987 16 N2-Acetyl-L-aminoadipyl-delta-phosphate
C14830 16 GDP-4-keto-6-L-deoxygalactose
C00005 17 NADPH
C00131 17 dATP
C00509 17 Naringenin
C00852 17 Chlorogenate
C00903 17 Cinnamaldehyde
C01050 17 UDP-N-acetylmuramate
C01279 17 4-Amino-5-hydroxymethyl-2-methylpyrimidine
C01300 17 2-Amino-4-hydroxy-6-hydroxymethyl-7,8-dihydropteridine
C01460 17 Vitexin
C01514 17 Luteolin
C01714 17 Apigenin-6-C-glucoside
C01724 17 Lanosterol
C01745 17 Pinosylvin
C01850 17 Rosmarinate
C01902 17 Cycloartenol
C02223 17 2-Methylbutanal
C02385 17 Amino acid(Arg-)
C02741 17 Phosphoribosyl-AMP
C02919 17 1-Sinapoyl-D-glucose
C02927 17 2-Caffeoylisocitrate
C03002 17 N-Caffeoylputrescine
C03246 17 ADPribose 2'-phosphate
C03691 17 CMP-N-glycoloylneuraminate
C03737 17 alpha-D-Xylose 1-phosphate
C04244 17 6-Lactoyl-5,6,7,8-tetrahydropterin
C04297 17 CDP-4-dehydro-3,6-dideoxy-D-glucose
C04454 17 5-Amino-6-(5'-phosphoribitylamino)uracil
C04509 17 di-trans,poly-cis-Decaprenyl diphosphate
C04563 17 D-myo-Inositol 1,2,4,5,6-pentakisphosphate
C04579 17 Inositol 1,2,3,4,5-pentakisphosphate
C04608 17 Apigenin 7-O-beta-D-glucoside
C04666 17 D-erythro-1-(Imidazol-4-yl)glycerol 3-phosphate
C04751 17 1-(5-Phospho-D-ribosyl)-5-amino-4-imidazolecarboxylate
C04847 17
alpha-D-Galactosyl-1,3-beta-D-galactosyl-1,4-N-acetyl-D-glucosamine
C04886 17
alpha-N-Acetylneuraminyl-2,6-beta-D-galactosyl-1,4-N-acetyl-beta-D-glucosamine
C05413 17 Phytoene
C05421 17 cis-Phytoene
C05595 17 4-Hydroxyphenylacetylglutamine
C05596 17 4-Hydroxyphenylacetylglycine
C05631 17 Eriodictyol
C05838 17 cis-2-Hydroxycinnamate
C06004 17 (R)-3-Methyl-2-oxobutanoate
C06007 17 (R)-2,3-Dihydroxy-3-methylpentanoate
C06016 17 Pentosans
C06085 17 Triterpenoid
C06086 17 Pimaradiene
C06090 17 ent-Kaurene
C06180 17 Anabasine
C06182 17 Pelletierine
C06216 17 Celloheptaose
C06238 17 L-Arabinose 1-phosphate
C06398 17 ADP-L-glycero-D-manno-heptose
C06657 17 Guanidinoproclavaminic acid
C06757 17 4-Methylbenzyl alcohol
C07025 17 3'-Keto-3'-deoxy-AMP
C07114 17 Benzoyl acetate
C07189 17 2-Hydroxyacetophenone
C07723 17 4-Hydroxy-9-fluorenone
C08576 17 Aureusidin
C08615 17 alpha-Amyrin
C08616 17 beta-Amyrin
C08628 17 Lupeol
C09762 17 Liquiritigenin
C10192 17 Tricetin
C10945 17 Caffeic aldehyde
C11174 17 1-Diphosinositol pentakisphosphate
C11395 17 (4R,6R)-cis-Carveol
C11408 17 (4S,6S)-cis-Carveol
C11412 17 (1R,4S)-Iso-dihydrocarvone
C11453 17 2-C-Methyl-D-erythritol 2,4-cyclodiphosphate
C11526 17 5-PP-InsP5
C11546 17 2-(beta-D-Glucosyl)-sn-glycerol
C11877 17 (+)-Sandaracopimaradiene
C11878 17 (-)-Abietadiene
C11879 17 Levopimaradiene
C11880 17 Neoabietadiene
C11881 17 Palustradiene
C11891 17 Aphidicol-16-ene
C11892 17 Aphidicol-15-ene
C11924 17 Perillic acid
C11937 17 (1S,4R)-1-Hydroxy-2-oxolimonene
C12631 17 2-Hydroxy-2,3-dihydrogenistein
C12986 17 N2-Acetyl-L-aminoadipate
C13309 17 2-Phytyl-1,4-naphthoquinone
C13952 17 UDP-N-acetyl-D-galactosaminuronic acid
C15667 17 5-carboxyamino-1-(5-phospho-D-ribosyl)imidazole
C00004 18 NADH
C00272 18 Tetrahydrobiopterin
C00921 18 Dihydropteroate
C00974 18 Dihydrokaempferol
C01212 18 UDP-N-acetylmuramoyl-L-alanine
C01481 18 Caffeate
C01592 18 Licodione
C01617 18 Taxifolin
C02394 18 Cinnamyl alcohol
C03410 18 N-Glycoloyl-neuraminate
C03515 18 Luteolin 7-O-glucuronide
C03598 18 CDP-3,6-dideoxy-D-glucose
C03951 18 Luteolin 7-O-beta-D-glucoside
C04024 18 Vitexin 2''-O-beta-D-glucoside
C04199 18 Isovitexin 2''-O-beta-D-glucoside
C04556 18 4-Amino-2-methyl-5-phosphomethylpyrimidine
C04732 18 4-(1-D-Ribitylamino)-5-amino-2,6-dihydroxypyrimidine
C04807 18 2-Amino-7,8-dihydro-4-hydroxy-6-(diphosphooxymethyl)pteridine
C04858 18 Apigenin 7-O-[beta-D-apiosyl-(1->2)-beta-D-glucoside]
C04896 18
5-(5-Phospho-D-ribosylaminoformimino)-1-(5-phosphoribosyl)-imidazole-4-carboxamide
C04916 18
N-(5'-Phospho-D-1'-ribulosylformimino)-5-amino-1-(5''-phospho-D-ribosyl)-4-imidazolecarboxamide
C05108 18 14-Demethyllanosterol
C05109 18 24,25-Dihydrolanosterol
C05414 18 Phytofluene
C05437 18 Zymosterol
C05569 18 5'-Phospho-D-1-ribulosylformimine
C05851 18 Coumarin
C05907 18 Luteoforol
C05911 18 Pentahydroxyflavanone
C06183 18 Anapheline
C06563 18 Genistein
C06658 18 Proclavaminic acid
C06756 18 p-Xylene
C08063 18 1,4-Cyclohexanedione
C08980 18 Soyasapogenol B
C09099 18 Naringenin 7-O-beta-D-glucoside
C10020 18 Apigenin 7-(6''-malonylglucoside)
C10208 18 Daidzein
C11405 18 (3R)-3-Isopropenyl-6-oxoheptanoate
C11410 18 (1R,2S,4S)- Neoiso-dihydrocarveol
C11411 18 (1R,2R,4S)-Iso-dihydrocarveol
C11415 18 (1S,4S)-Dihydrocarvone
C11455 18 4,4-Dimethyl-5alpha-cholesta-8,14,24-trien-3beta-ol
C11505 18 Propene
C11872 18 Kaur-16-en-18-ol
C12124 18 Apiforol
C12206 18 Caffeyl alcohol
C12627 18 Apigenin 7-O-neohesperidoside
C14463 18 (R)-3-Hydroxy-3-methyl-2-oxopentanoate
C15525 18 2',3,4,4',6'-Pentahydroxychalcone
C00268 19 Dihydrobiopterin
C00389 19 Quercetin
C00415 19 Dihydrofolate
C00692 19 UDP-N-acetylmuramoyl-L-alanyl-D-glutamate
C02495 19 2'-Hydroxydaidzein
C02906 19 Dihydromyricetin
C03052 19 2,3-Dihydrogossypetin
C03599 19 CDP-3,6-dideoxy-D-mannose
C03648 19 cis-3,4-Leucopelargonidin
C04332 19 6,7-Dimethyl-8-(1-D-ribityl)lumazine
C04752 19 2-Methyl-4-amino-5-hydroxymethylpyrimidine diphosphate
C04856 19
(6S)-6-beta-Hydroxy-1,4,5,6-tetrahydronicotinamide-adeninedinucleotide
C05110 19 4alpha-Methylcholesta-8-en-3beta-ol
C05430 19 zeta-Carotene
C05439 19 5alpha-Cholesta-7,24-dien-3beta-ol
C05622 19 Malonylapiin
C05903 19 Kaempferol
C05906 19 Leucocyanidin
C06006 19 (S)-2-Aceto-2-hydroxybutanoate
C06313 19 Biopterin
C06659 19 Dihydroclavaminic acid
C09126 19 Genistein 7-O-beta-D-glucoside
C09789 19 Naringin
C11404 19 (3R)-6-Hydroxy-3-isopropenyl-heptanoate
C11413 19 (1S,2S,4S)-Dihydrocarveol
C11416 19 (1S,2R,4S)-Neo-dihydrocarveol
C11506 19 (R)-1,2-Epoxypropane
C11507 19 (S)-1,2-Epoxypropane
C11873 19 Kaur-16-en-18-al
C12134 19 2'-Hydroxygenistein
C12630 19 Luteolin 7-O-neohesperidoside
C12632 19 Luteolin 7-O-[beta-D-glucuronosyl-(1->2)-beta-D-glucuronide]
C15508 19 1,2-Epoxypropane
C15522 19 4a-Hydroxytetrahydrobiopterin
C15567 19 2,7,4'-Trihydroxyisoflavanone
C00101 20 Tetrahydrofolate
C00255 20 Riboflavin
C00504 20 Folate
C01189 20 5alpha-Cholest-7-en-3beta-ol
C01750 20 Quercitrin
C03204 20 10-Formyldihydrofolate
C03567 20 2'-Hydroxydihydrodaidzein
C03845 20 5alpha-Cholest-8-en-3beta-ol
C04524 20 2-Protocatechoylphloroglucinolcarboxylate
C04700 20 UDP-N-acetylmuramoyl-L-alanyl-D-glutamyl-L-lysine
C04877 20
UDP-N-acetylmuramoyl-L-alanyl-D-gamma-glutamyl-meso-2,6-diaminopimelate
C04900 20
Luteolin7-O-[beta-D-glucuronosyl-(1->2)-beta-D-glucuronide]-4'-O-beta-D-glucuronide
C05111 20 Methostenol
C05431 20 Neurosporene
C05623 20 Quercetin 3-O-glucoside
C05892 20 UDP-N-acetylmuramoyl-L-alanyl-gamma-D-glutamyl-L-lysine
C05904 20 Pelargonidin
C05905 20 Cyanidin
C05909 20 Leucodelphinidin
C06562 20 (+)-Catechin
C06660 20 Clavaminic acid
C09320 20 Afzelechin
C10107 20 Myricetin
C11402 20 (4R,7R)-4-Isopropenyl-7-methyl-2-oxo-oxepanone
C11874 20 Kaur-16-en-18-oic acid
C12249 20 Kaempferol 3-O-glucoside
C12316 20 cis-Dihydroquercetin
C12626 20 Kaempferol 3-O-beta-D-galactoside
C12639 20 Quercetin 7-O-beta-D-glucoside
C00061 21 FMN
C00143 21 5,10-Methylenetetrahydrofolate
C00234 21 10-Formyltetrahydrofolate
C00445 21 5,10-Methenyltetrahydrofolate
C00664 21 5-Formiminotetrahydrofolate
C01007 21 Reduced riboflavin
C01164 21 Cholesta-5,7-dien-3beta-ol
C01727 21 Lumichrome
C03479 21 5-Formyltetrahydrofolate
C04702 21 UDPMurAc(oyl-L-Ala-D-gamma-Glu-L-Lys-D-Ala-D-Ala)
C04846 21
UDP-N-acetylmuramoyl-L-alanyl-D-glutamyl-L-lysyl-D-alanyl-D-alanine
C04882 21
UDP-N-acetylmuramoyl-L-alanyl-D-glutamyl-6-carboxy-L-lysyl-D-alanyl-D-alanine
C05625 21 Rutin
C05908 21 Delphinidin
C08604 21 Cyanidin 3-O-glucoside
C09332 21 Tetrahydrofolyl-[Glu](2)
C09727 21 (-)-Epicatechin
C11875 21 ent-7alpha-Hydroxykaur-16-en-19-oic acid
C12127 21 (+)-Gallocatechin
C12128 21 (-)-Epiafzelechin
C12137 21 Pelargonidin 3-O-glucoside
C12634 21 Kaempferol 3-O-beta-D-glucosyl-(1->2)-beta-D-glucoside
C12637 21 Quercetin 3-O-[beta-D-xylosyl-(1->2)-beta-D-glucoside]
C12638 21 Quercetin 3-O-(6-O-malonyl-beta-D-glucoside)
C12667 21 Quercetin 3-O-beta-D-glucosyl-(1->2)-beta-D-glucoside
C14146 21 alpha-Zeacarotene
C00016 22 FAD
C00187 22 Cholesterol
C00364 22 dTMP
C00440 22 5-Methyltetrahydrofolate
C01847 22 Reduced FMN
C02115 22 2-Methylserine
C03495 22 Deoxy-5-methylcytidylate
C03997 22 5-Hydroxymethyldeoxycytidylate
C05443 22 Vitamin D3
C05928 22 10-Formyltetrahydrofolyl L-glutamate
C06093 22 Gibberellin A12 aldehyde
C06432 22 UDP-N-acetylmuramoyl-L-alanyl-D-glutamyl-L-lysyl-D-alanine
C08586 22 delta-Carotene
C08620 22 Cyanidin 3-O-rutinoside
C08639 22 Cyanin
C10175 22 Quercetin 3-(2G-xylosylrutinoside)
C11876 22 6beta,7beta-Dihydroxykaurenoic acid
C12095 22 Cyanidin 3-O-(6-O-p-coumaroyl)glucoside
C12136 22 (-)-Epigallocatechin
C12138 22 Delphinidin 3-O-glucoside
C12635 22
Kaempferol3-O-beta-D-glucosyl-(1->2)-beta-D-glucosyl-(1->2)-beta-D-glucoside
C12642 22 Pelargonidin 3-O-(6-O-malonyl-beta-D-glucoside)
C12643 22 Cyanidin 3-O-(6-O-malonyl-beta-D-glucoside)
C12644 22 Pelargonidin 3-O-rutinoside
C12668 22
Quercetin3-O-beta-D-glucosyl-(1->2)-beta-D-glucosyl-(1->2)-beta-D-glucoside
C00214 23 Thymidine
C00363 23 dTDP
C00599 23 Cholest-4-en-3-one
C01352 23 FADH2
C01802 23 Desmosterol
C03594 23 7alpha-Hydroxycholesterol
C03855 23 Cholesteryl-beta-D-glucoside
C04187 23 5-Methyldeoxycytidine diphosphate
C05403 23 3-Ketolactose
C05418 23 Cholesterol-5beta,6beta-epoxide
C05419 23 Cholesterol-5alpha,6beta-epoxide
C05432 23 Lycopene
C05433 23 alpha-Carotene
C05500 23 20alpha-Hydroxycholesterol
C05502 23 22beta-Hydroxycholesterol
C05731 23 3-Ketosucrose
C11038 23 2'-Deoxy-5-hydroxymethylcytidine-5'-diphosphate
C11857 23 Gibberellin A12
C12096 23 Cyanidin 3-O-(6-O-p-coumaroyl)glucoside-5-O-glucoside
C12140 23 Malvidin 3-O-glucoside
C12636 23
Kaempferol3-O-[6-(4-coumaroyl)-beta-D-glucosyl-(1->2)-beta-D-glucosyl-(1->2)-beta-D-glucoside]
C12645 23 Pelargonidin 3-O-rutinoside 5-O-beta-D-glucoside
C12646 23 Cyanidin 3-O-rutinoside 5-O-beta-D-glucoside
C13550 23 24-Hydroxycholesterol
C00178 24 Thymine
C00459 24 dTTP
C03091 24 5beta-Cholestan-3-one
C03238 24 5alpha-Cholestan-3-one
C03910 24 (24R,24'R)-Fucosterol epoxide
C05394 24 3-Keto-beta-D-galactose
C05425 24 3beta,5alpha,6beta-Cholestanetriol
C05435 24 gamma-Carotene
C05455 24 7alpha-Hydroxycholest-4-en-3-one
C05499 24 17alpha,20alpha-Dihydroxycholesterol
C05501 24 20alpha,22beta-Dihydroxycholesterol
C08601 24 Lutein
C11039 24 2'-Deoxy-5-hydroxymethylcytidine-5'-triphosphate
C11860 24 Gibberellin A15 open lactone
C15518 24 (24S)-Cholest-5-ene-3beta,7alpha,24-triol
C00842 25 dTDP-glucose
C00906 25 5,6-Dihydrothymine
C00962 25 beta-D-Galactose
C02097 25 dTDP-galactose
C02373 25 4-Methylpentanal
C02376 25 5-Methylcytosine
C03088 25 5-Hydroxymethyluracil
C05138 25 17alpha-Hydroxypregnenolone
C05451 25 7alpha-Hydroxy-5beta-cholestan-3-one
C05457 25 7alpha,12alpha-Dihydroxycholest-4-en-3-one
C06104 25 Adipate
C11861 25 Gibberellin A24
C00687 26 dTDP-4-dehydro-6-deoxy-alpha-D-glucose
C01176 26 17alpha-Hydroxyprogesterone
C01227 26 3beta-Hydroxyandrost-5-en-17-one
C03034 26 dTDP-D-galacturonate
C05100 26 3-Ureidoisobutyrate
C05452 26 3alpha,7alpha-Dihydroxy-5beta-cholestane
C05453 26 7alpha,12alpha-Dihydroxy-5beta-cholestan-3-one
C05487 26 17alpha,21-Dihydroxypregnenolone
C06017 26 dTDP-D-glucuronate
C06102 26 Adipate semialdehyde
C11862 26 Gibberellin A36
C11907 26 4,6-Dideoxy-4-oxo-dTDP-D-glucose
C00280 27 Androst-4-ene-3,17-dione
C00688 27 dTDP-4-dehydro-6-deoxy-L-mannose
C02378 27 6-Aminohexanoate
C04268 27 dTDP-4-amino-4,6-dideoxy-D-glucose
C04295 27 Androst-5-ene-3beta,17beta-diol
C04518 27 17alpha,20alpha-Dihydroxypregn-4-en-3-one
C04529 27 (3S,4S)-3-Hydroxytetradecane-1,3,4-tricarboxylate
C04655 27 (2S,3S)-2-Hydroxytridecane-1,2,3-tricarboxylate
C05139 27 16alpha-Hydroxydehydroepiandrosterone
C05145 27 3-Aminoisobutanoate
C05444 27 3alpha,7alpha,26-Trihydroxy-5beta-cholestane
C05454 27 3alpha,7alpha,12alpha-Trihydroxy-5beta-cholestane
C05488 27 11-Deoxycortisol
C05489 27 11beta,17alpha,21-Trihydroxypregnenolone
C05497 27 21-Deoxycortisol
C06018 27 dTDP-4-acetamido-4,6-dideoxy-D-glucose
C06101 27 Hexan-1-ol-6-oate
C06103 27 6-Hydroxyhexanoic acid
C06105 27 Cyclohexan-1,2-dione
C06617 27 dTDP-3-oxo-6-deoxy-alpha-D-glucose
C06620 27 dTDP-3,4-dioxo-2,6-dideoxy-D-glucose
C07277 27 dTDP-D-fucose
C11859 27 Gibberellin A37 open lactone
C11908 27 3,6-Dideoxy-3-oxo-dTDP-D-glucose
C11926 27 dTDP-4-oxo-6-deoxy-D-allose
C11930 27 dTDP 1-ester with
(6R)-5,6-dihydro-4-hydroxy-6-methyl-5-oxo-2H-pyran
C00535 28 Testosterone
C00735 28 Cortisol
C01147 28 2-Hydroxycyclohexan-1-one
C01255 28 N-(6-Aminohexanoyl)-6-aminohexanoate
C01880 28 6-Hexanolide
C03187 28 dTDP-6-deoxy-L-talose
C03319 28 dTDP-6-deoxy-L-mannose
C05140 28 16alpha-Hydroxyandrost-4-ene-3,17-dione
C05290 28 19-Hydroxyandrost-4-ene-3,17-dione
C05445 28 3alpha,7alpha-Dihydroxy-5beta-cholestan-26-al
C05446 28 3alpha,7alpha,12alpha,26-Tetrahydroxy-5beta-cholestane
C06593 28 epsilon-Caprolactam
C06621 28 dTDP-4-oxo-2,6-dideoxy-alpha-D-glucose
C11912 28 dTDP-6-deoxy-D-allose
C11918 28 Maltol
C11922 28 dTDP-4-oxo-2,6-dideoxy-D-glucose
C11925 28 dTDP-3-amino-3,6-dideoxy-D-glucose
C11928 28 dTDP-4-oxo-2,6-dideoxy-D-allose
C11931 28 dTDP 1-ester with
(6S)-5,6-dihydro-4-hydroxy-6-methyl-5-oxo-2H-pyran
C12318 28 dTDP-3-amino-2,3,6-trideoxy-D-threo-hexopyranos-4-ulose
C00414 29 Cyclohexanone
C00762 29 Cortisone
C01301 29 3alpha,7alpha,12alpha-Trihydroxy-5beta-cholestan-26-al
C02821 29 Cortisol 21-acetate
C03241 29 6-Hydroxyhexan-6-olide
C03442 29 dTDP-L-dihydrostreptose
C03739 29 trans-Cyclohexane-1,2-diol
C04277 29 1,8-Diazacyclotetradecane-2,9-dione
C04554 29 3alpha,7alpha-Dihydroxy-5beta-cholestanate
C05294 29 19-Hydroxytestosterone
C05297 29 19-Oxoandrost-4-ene-3,17-dione
C05471 29 11beta,17alpha,21-Trihydroxy-5beta-pregnane-3,20-dione
C06622 29 dTDP-4-oxo-2,6-dideoxy-L-glucose
C11134 29 Testosterone glucuronide
C11920 29 dTDP-L-olivose
C11923 29 dTDP-D-olivose
C11927 29 dTDP-4-oxo-2,6-dideoxy-L-mannose
C11932 29 dTDP 1-ester with 2,6-dideoxy-L-erythro-hexopyranos-3-ulose
C12313 29 cis-Cyclohexane-1,2-diol
C12314 29 1-Oxa-2-oxo-3-hydroxycycloheptane
C00468 30 Estrone
C00571 30 Cyclohexylamine
C00854 30 Cyclohexanol
C03588 30 4,5alpha-Dihydrocortisone
C04722 30 3alpha,7alpha,12alpha-Trihydroxy-5beta-cholestanoate
C05295 30 19-Oxotestosterone
C05469 30 17alpha,21-Dihydroxy-5beta-pregnane-3,11,20-trione
C05472 30 Urocortisol
C00951 31 Estradiol-17beta
C02537 31 Estradiol-17alpha
C05298 31 2-Hydroxyestrone
C05300 31 16alpha-Hydroxyestrone
C05470 31 Urocortisone
C05482 31 Cortol
C11133 31 Estrone glucuronide
C11249 31 Cyclohexane
C11519 31 N-Cyclohexylformamide
C05141 32 Estriol
C05301 32 2-Hydroxyestradiol-17beta
C05481 32 Cortolone
C05503 32 Estradiol-17beta 3-glucuronide
C11520 32 Cyclohexyl isocyanide
C05504 33 16-Glucuronide-estriol
C06121 34 3-Ketosphingosine
C00249 35 Hexadecanoic acid
C00319 35 Sphingosine
C00517 35 Hexadecanal
C02934 35 3-Dehydrosphinganine
C05462 35 Chenodeoxyglycocholate
C00695 36 3alpha,7alpha,12alpha-Trihydroxy-5beta-cholanate
C00823 36 1-Hexadecanol
C00836 36 Sphinganine
C01120 36 Sphinganine 1-phosphate
C01747 36 Psychosine
C01921 36 Glycocholate
C01948 36 Pentadecanal
C02788 36 2-trans-Hexadecenal
C06124 36 Sphingosine 1-phosphate
C01292 37 3alpha,7alpha-Dihydroxy-12-oxo-5beta-cholanate
C04483 37 3alpha,12alpha-Dihydroxy-5beta-cholanate
C04643 37 3alpha,12alpha-Dihydroxy-7-oxo-5beta-cholanate
C06123 37 Hexadecenal
C11637 37 3alpha,12alpha-Dihydroxy-5beta-chol-6-enoate
C12144 37 Phytosphingosine
C04661 38 3alpha,7alpha,12beta-Trihydroxy-5beta-cholanate
C05464 38 Glycodeoxycholate
C05683 38 2-Aminoethylphosphocholate


      reactions:

ID generation name

R00002 2 Reduced ferredoxin:dinitrogen oxidoreductase (ATP-hydrolysing)
R00009 2 hydrogen-peroxide:hydrogen-peroxide oxidoreductase
R00027 2 2-Hydroxy-1,2-diphenylethanone benzaldehyde-lyase
R00086 2 ATP phosphohydrolase (protein-secreting)
R00090 2 NADH:hydrogen-peroxide oxidoreductase
R00143 2 Ammonia:(acceptor) oxidoreductase
R00148 2
R00153 2 Reduced ferredoxin:dinitrogen oxidoreductase (ATP-hydrolysing)
R00275 2 Superoxide:superoxide oxidoreductase
R01419 2 Benzaldehyde:NAD+ oxidoreductase
R02382 2 Tyramine:oxygen oxidoreductase(deaminating)(flavin-containing)
R02613 2 Phenethylamine:oxygen oxidoreductase
(deaminating)(copper-containing)
R02695 2 4-Hydroxyphenylacetaldehyde:NAD+ oxidoreductase
R02908 2
5-Hydroxytryptamine:oxygenoxidoreductase(deaminating)(flavin-containing)
R02909 2 5-hydroxytryptamine:oxygen 2,3-dioxygenase (indole-decyclizing)
R03358 2 Octopamine hydro-lyase (deaminating)
R07171 2 NADH:oxygen oxidoreductase
R00004 3 Pyrophosphate phosphohydrolase
R00023 3 NADH:hyponitrite oxidoreductase
R00067 3 Reduced ferredoxin:dinitrogen oxidoreductase (ATP-hydrolysing)
R00700 3 Hydrogen:NAD+ oxidoreductase
R00793 3 Hydroxylamine:oxygen oxidoreductase
R00819 3 Benzoate,NADH:oxygen oxidoreductase
(1,2-hydroxylating,decarboxylating)
R01295 3 benzoate,NADPH:oxygen oxidoreductase(4-hydroxylating)
R01421 3 Benzoyl phosphate phosphohydrolase
R01763 3 Benzyl alcohol:NAD+ oxidoreductase
R02383 3 Monophenol,L-dopa:oxygen oxidoreductase
R02514 3 4-hydroxyphenylacetate,NADH:oxygen oxidoreductase (1-hydroxylating)
R02536 3 Phenylacetaldehyde:NAD+ oxidoreductase
R02611 3 Phenylethylalcohol:NAD+ oxidoreductase
R02615 3 Styrene-oxide isomerase
R02698 3 4-hydroxyphenylacetate,NADH:oxygen oxidoreductase (3-hydroxylating)
R04304 3 4-Hydroxyphenylethanol:NAD+ oxidoreductase
R04782 3 Reduced ferredoxin:dinitrogen oxidoreductase (ATP-hydrolysing)
R04903 3 5-Hydroxyindoleacetaldehyde:NAD+ oxidoreductase
R04904 3 5-Hydroxyindoleacetaldehyde:oxygen oxidoreductase
R05590 3 Acylamide aminohydrolase
R05591 3 Nitrile aminohydrolase
R05621 3
R05746 3 phosphonate:NAD+ oxidoreductase
R07173 3 hydroxylamine:acceptor oxidoreductase
R07188 3 benzoate,NADH:oxygen oxidoreductase (1,2-hydroxylating)
R07312 3 4-hydroxyphenylacetate carboxy-lyase
R00005 4 Urea-1-carboxylate amidohydrolase
R00042 4 4-Hydroxyphenylpyruvate:oxygen oxidoreductase (decarboxylating)
R00058 4 1,2-Benzenediol:oxygen oxidoreductase
R00080 4 Catechol:oxygen oxidoreductase (dimerizing)
R00131 4 Urea amidohydrolase
R00132 4 Carbonic acid hydro-lyase
R00136 4 ATP:polyphosphate phosphotransferase
R00138 4 Triphosphate phosphohydrolase
R00149 4 Carbon-dioxide:ammonia
ligase(ADP-forming,carbamate-phosphorylating)
R00150 4 ATP:carbamate phosphotransferase
R00273 4 oxalate:oxygen oxidoreductase
R00276 4 Carbon-monoxide:oxygen oxidoreductase
R00519 4 Formate:NAD+ oxidoreductase
R00699 4 L-Phenylalanine carboxy-lyase
R00736 4 L-Tyrosine carboxy-lyase
R00787 4 ammonium-hydroxide:NADP+ oxidoreductase
R00794 4 NADH:nitrate oxidoreductase
R00800 4
R00812 4 cis-1,2-dihydrobenzene-1,2-diol:NAD+ oxidoreductase
R00813 4
cis-1,2-dihydroxycyclohexa-3,5-diene-1-carboxylate:NAD+oxidoreductase
R00814 4 trans-1,2-dihydrobenzene-1,2-diol:NADP+ oxidoreductase
R00815 4 phenol,NADPH:oxogen oxidoreductase (2-hydroxylating)
R00816 4 Catechol:oxygen 2,3-oxidoreductase(decyclizing)
R00817 4 Catechol:oxygen 1,2-oxidoreductase(decyclizing)
R00818 4 salicylate,NADH:oxygen oxidoreductase
(1-hydroxylating,decarboxylating)
R00820 4 1,6-dihydroxycyclohexa-2,4-diene-1-carboxylate:NAD+
oxidoreductase(decarboxylating)
R00821 4 2,3-Dihydroxybenzoate carboxy-lyase
R00822 4 Protocatechuate carboxy-lyase
R00823 4 Anthranilate,NADH:oxygen oxidoreductase
(1,2-hydroxylating,deaminating, decarboxylating)
R00828 4 2-nitrophenol,NADPH:oxygen 2-oxidoreductase
(2-hydroxylating,nitrite-forming)
R01238 4 4-Hydroxybenzoate carboxy-lyase
R01293 4 4-hydroxybenzaldehyde:NAD+ oxidoreductase
R01296 4 4-hydroxybenzoate,NAD(P)H:oxygen oxidoreductase (3-hydroxylating)
R01297 4 4-hydroxybenzoate,NADH:oxygen oxidoreductase
(1-hydroxylating,decarboxylating)
R01301 4 4-Hydroxybenzoyl-CoA hydrolase
R01377 4 Phenylpyruvate carboxy-lyase
R01764 4 Benzoylformate carboxy-lyase
R01849 4 Reduced ferredoxin:dinitrogen oxidoreductase (ATP-hydrolysing)
R02080 4 3-Hydroxy-L-tyrosine carboxy-lyase
R02515 4 3-hydroxyphenylacetate,NADH:oxygen oxidoreductase (6-hydroxylating)
R02518 4
R02519 4 Homogentisate:oxygen 1,2-oxidoreductase (decyclizing)
R02520 4
R02521 4 4-Hydroxyphenylpyruvate:oxygen
oxidoreductase(hydroxylating,decarboxylating)
R02540 4 2-Phenylacetamide amidohydrolase
R02550 4
R02701 4 5-Hydroxy-L-tryptophan decarboxy-lyase
R02802 4 Reduced ferredoxin:dinitrogen oxidoreductase (ATP-hydrolysing)
R03299 4 3-Hydroxyphenylacetate,NADH:oxygen oxidoreductase (3-hydroxylating)
R03300 4 3,4-Dihydroxyphenylacetaldehyde:NAD+ oxidoreductase
R03303 4 3,4-Dihydroxyphenylacetate:oxygen 2,3-oxidoreductase (decyclizing)
R03341 4 4-hydroxyphenylpyruvate carboxy-lyase
R03568 4 4-Cresol,NADPH:oxogen oxidoreductase (2-hydroxylating)
R04300 4
4-(2-Aminoethyl)-1,2-benzenediol:oxygenoxidoreductase(deaminating)(flavin-containing)
R04305 4 4-Hydroxyphenylacetaldehyde hydro-lyase (adding dopamine)
R05450 4
R05487 4
R05596 4 Nitrile hydro-lyase
R05603 4
R07316 4 carbamate hydro-lyase
R00031 5 1,2-Benzenediol:oxygen oxidoreductase
R00045 5 1,2-Benzenediol:oxygen oxidoreductase
R00466 5 Glyoxylate:oxygen oxidoreductase
R00518 5 ATP:formate phosphotransferase
R00521 5 Formyl-CoA hydrolase
R00522 5 Oxalate carboxy-lyase
R00524 5 Formamide amidohydrolase
R00604 5 Formaldehyde:NAD+ oxidoreductase
R00688 5 L-phenylalanine:NAD+ oxidoreductase (deaminating)
R00689 5 L-Phenylalanine:oxygen oxidoreductase (deaminating)
R00690 5 L-Phenylalanine:oxygen 2-oxidoreductase (decarboxylating)
R00691 5 L-Arogenate hydro-lyase (decarboxylating)
R00697 5 L-Phenylalanine ammonia-lyase
R00698 5 Donor:hydrogen-peroxide oxidoreductase
R00728 5 L-Tyrosine phenol-lyase (deaminating)
R00729 5 L-Tyrosine:oxygen oxidoreductase (deaminating)
R00730 5 L-Tyrosine,NADPH:oxygen oxidoreductase (N-hydroxylating)
R00731 5 L-Tyrosine:oxygen oxidoreductase
R00732 5 L-arogenate:NAD+ oxidoreductase
R00737 5 L-Tyrosine ammonia-lyase
R00739 5 L-Tyrosine 2,3-aminomutase
R00774 5 Urea:carbon-dioxide ligase (ADP-forming)
R00778 5 Urea hydro-lyase
R00980 5 Anthranilate,NADPH:oxygen oxidoreductase
(3-hydroxylating,deaminating)
R00983 5 2,3-Dihydroxyindole:oxygen 2,3-oxidoreductase (decyclizing)
R00988 5 N-Formylanthranilate amidohydrolase
R00990 5 2-Aminobenzoate carboxy-lyase
R01305 5 2,4'-Dihydroxyacetophenone oxidoreductase (C-C-bond-cleaving)
R01370 5 Phenyllactate:NAD+ oxidoreductase
R01372 5 Phenylpyruvate:oxygen oxidoreductase
(hydroxylating,decarboxylating)
R01373 5 Prephenate hydro-lyase (decarboxylating)
R01378 5 Phenylpyruvate keto-enol-isomerase
R01395 5 ATP:carbamate phosphotransferase
R01400 5
R01505 5 2,3-dihydro-2,3-dihydroxybenzoate:NAD+ oxidoreductase
R01506 5 2,3-Dihydroxybenzoate:oxygen 2,3-oxidoreductase (decyclizing)
R01507 5 2,3-Dihydroxybenzoate:oxygen 3,4-oxidoreductase (decyclizing)
R01627 5 3-Dehydroshikimate hydro-lyase
R01628 5 3-hydroxybenzoate,NADPH:oxygen oxidoreductase (4-hydroxylating)
R01629 5
R01631 5 Protocatechuate:oxygen 3,4-oxidoreductase (decyclizing)
R01632 5 Protocatechuate:oxygen 4,5-oxidoreductase (decyclizing)
R01633 5
(3S,4R)-3,4-dihydroxycyclohexa-1,5-diene-1,4-dicarboxylate:NAD+oxidoreductase
R01634 5 3,4-Dihydroxyphthalate carboxy-lyase
R01635 5 4,5-Dihydroxyphthalate carboxy-lyase
R01728 5 Prephenate:NAD+ oxidoreductase(decarboxylating)
R02075 5 3,4-Dihydroxy-L-phenylalanine:oxygen
4,5-oxidoreductase(recyclizing)
R02076 5 3,4-Dihydroxy-L-phenylalanine:oxygen
2,3-oxidoreductase(recyclizing)
R02078 5 L-Tyrosine,L-dopa:oxygen oxidoreductase
R02079 5 3,4-Dihydroxy-L-phenylalanine ammonia-lyase
R02363 5 Hydroquinone:oxygen oxidoreductase
R02489 5 Gentisate carboxy-lyase
R02504 5 Trimetaphosphate hydrolase
R02604 5
R02655 5 Gentisate aldehyde:NAD+ oxidoreductase
R02657 5
R02672 5 4-Hydroxybenzoylformate carboxy-lyase
R02673 5 (S)-2-Hydroxy-2-(4-hydroxyphenyl)acetate:oxygen 1-oxidoreductase
R02702 5 5-hydroxy-L-tryptophan:oxygen 2,3-dioxygenase (indole-decyclizing)
R02762 5 2-Hydroxymuconate semialdehyde:NAD+ 6-oxidoreductase
R02763 5
R02941 5 salicylaldehyde:NAD+ oxidoreductase
R03181 5 4-Maleylacetoacetate cis-trans-isomerase
R03336 5 4-hydroxyphenyllactate:NAD+ oxidoreductase
R03337 5 (R)-3-(4-hydroxyphenyl)lactate:NAD+ 2-oxidoreductase
R03342 5 3-(4-Hydroxyphenyl)pyruvate keto-enol-isomerase
R03543 5 benzene,NADH:oxygene 1,2-oxidoreductase
R03546 5 Cyanate C-N-lyase
R03559 5 toluene,NADH:oxygen oxidoreductase (1,2-hydroxylating)
R03560 5 Toluene,NADPH:oxogen oxidoreductase (2-hydroxylating)
R03562 5 Toluene,NADPH:oxogen oxidoreductase (2-hydroxylating)
R03566 5 3-Cresol,NADPH:oxogen oxidoreductase (2-hydroxylating)
R03608 5 o-Cresol,NADPH:oxogen oxidoreductase (2-hydroxylating)
R03790 5
R03792 5
R03959 5 2,5-Dihydro-5-oxofuran-2-acetate lyase (decyclizing)
R04084 5 3,4-Dihydroxyphenylacetaldehyde hydro-lyase (adding dopamine)
R04088 5 Toluene-cis-1,2-dihydrodiol:NAD+ oxidoreductase
R04089 5 3-Methylcatechol:oxygen 2,3-oxidoreductase(decyclizing)
R04418 5 5-carboxymethyl-2-hydroxymuconic-semialdehyde:NAD+ oxidoreductase
R05244 5 NADPH:p-benzoquinone oxidoreductase
R05246 5
R05280 5
R05309 5
1,6-dihydroxy-5-methylcyclohexa-2,4-dienecarboxylate:NAD+oxidoreductase
(decarboxylating)
R05314 5
1,2-Dihydroxy-6-methylcyclohexa-3,5-dienecarboxylate:NAD+oxidoreductase
(decarboxylating)
R05482 5
R05562 5 Biuret amidohydrolase
R05563 5 Biuret amidohydrolase
R05724 5 nitric oxide, NAD(P)H2:oxygen oxidoreductase
R05778 5 4-hydroxyphenylpyruvate:oxygen oxidoreductase (decarboxylating)
R06632 5
R06851 5 phenol,NADPH:oxygen oxidoreductase (2-hydroxylating)
R06915 5 salicylate,NADH:oxygen
oxidoreductase(1-hydroxylating,decarboxylating)
R06925 5
R06989 5 2,5-Dihydro-5-oxofuran-2-acetate lyase (decyclizing)
R07294 5 phenylglyoxylyl-CoA hydrolase
R07303 5 N-benzylformamide amidohydrolase
R07315 5 carbamate hydro-lyase
R00006 6 2-Acetolactate pyruvate-lyase (carboxylating)
R00007 6 4-Hydroxy-4-methyl-2-oxoglutarate pyruvate-lyase
R00008 6 Parapyruvate pyruvate-lyase
R00013 6 Glyoxylate carboxy-lyase (dimerizing)
R00195 6 2,3-Diaminopropionate ammonia-lyase
R00200 6 ATP:pyruvate O2-phosphotransferase
R00203 6 Pyruvaldehyde:NAD+ oxidoreductase
R00207 6 Pyruvate:oxygen 2-oxidoreductase (phosphorylating)
R00208 6 Phosphoenolpyruvate phosphohydrolase
R00209 6 Pyruvate:NAD+ 2-oxidoreductase (CoA-acetylating)
R00211 6 Glyoxylate:oxygen oxidoreductase
R00212 6 Acetyl-CoA:formate C-acetyltransferase
R00213 6 O-Carbamoyl-L-serine ammonia-lyase (pyruvate-forming)
R00214 6 (S)-Malate:NADP+ oxidoreductase(oxaloacetate-decarboxylating)
R00215 6 (R)-Malate:NAD+ oxidoreductase (decarboxylating)
R00217 6 Oxaloacetate carboxy-lyase
R00218 6 acetylenedicarboxylate carboxy-lyase
R00219 6
R00220 6 L-serine ammonia-lyase
R00221 6 D-serine ammonia-lyase
R00223 6 Serine ammonia-lyase
R00224 6 Pyruvate carboxy-lyase
R00226 6 (S)-2-Acetolactate pyruvate-lyase (carboxylating)
R00344 6 Pyruvate:carbon-dioxide ligase (ADP-forming)
R00365 6 glycine:NAD+ oxidoreductase (deaminating)
R00366 6 Aminoacetic acid:oxygen oxidoreductase (deaminating)
R00396 6 L-Alanine:NAD+ oxidoreductase (deaminating)
R00468 6 Glyoxylate:NADP+ oxidoreductase (CoA-oxalylating)
R00469 6 Ureidoglycolate amidohydrolase (decarboxylating)
R00470 6 4-Hydroxy-2-oxoglutarate glyoxylate-lyase
R00471 6 D-4-Hydroxy-2-oxoglutarate glyoxylate-lyase
R00475 6 (S)-2-Hydroxy-acid:oxygen 2-oxidoreductase
R00602 6 Hydorogen-peroxide:hydrogen-peroxide oxidoreductase
R00605 6 methanol:NAD+ oxidoreductase
R00606 6 Methylamine:(acceptor) oxidoreductase (deaminating)
R00608 6 Methanol:oxygen oxidereductase
R00614 6 Formaldehyde:formaldehyde oxidoreductase
R00692 6 L-Phenylalanine(L-histidine):pyruvate aminotransferase
R00703 6 (S)-Lactate:NAD+ oxidoreductase
R00704 6 (R)-Lactate:NAD+ oxidoreductase
R00717 6 Glycolate:NAD+ oxidoreductase
R00776 6 (-)-Ureidoglycolate urea-lyase
R00985 6 Chorismate pyruvate-lyase (amino-accepting)
R01302 6
R01308 6
R01364 6 4-Fumarylacetoacetate fumarylhydrola
R01408 6 Formamide hydro-lyase
R01426 6
R01715 6 Chorismate pyruvatemutase
R01860 6 4-Aminobenzoate carboxy-lyase
R01908 6 Oxalyl-CoA carboxy-lyase
R02252 6 Phenylpropanoate:NAD+ delta2-oxidoreductase
R02253 6 trans-cinnamate,NADPH:oxygen oxidoreductase (4-hydroxylating)
R02254 6 trans-Cinnamate,NADPH:oxygen oxidoreductase (2-hydroxylating)
R02492 6 Nitrous-oxide:(acceptor) oxidoreductase (NO-forming)
R02561 6 4-aminobenzoate,NADH:oxygen oxidoreductase
(1-hydroxylating,decarboxylating)
R02589 6 3-hydroxybenzoate,NADH:oxygen oxidoreductase (6-hydroxylating)
R02601 6
R02602 6 4-Oxalocrotonate carboxy-lyase
R02606 6 2,6-Dioxo-6-phenylhexa-3-enoate benzoylhydrolase
R02656 6 Gentisate:oxygen 1,2-oxidoreductase (decyclizing)
R02950 6 4-Coumarate:oxygen oxidoreductase
R02952 6
R03037 6 Isochorismate pyruvate-hydrolase
R03084 6 3-Dehydroquinate hydro-lyase
R03307 6 2-Carboxy-2,5-dihydro-5-oxofuran-2-acetate lyase (decyclizing)
R03308 6 3-Carboxy-2,5-dihydro-5-oxofuran-2-acetate lyase (decyclizing)
R03365 6 3,4-Dihydroxy-trans-cinnamate:oxygen
3,4-oxidoreductase(decyclizing)
R03367 6
R03567 6 6-Methylsalicylate carboxy-lyase
R03791 6 (S)-Mandelate racemase
R03891 6 Benzene-1,2,4-triol:oxygen 1,2-oxidoreductase (decyclizing)
R03966 6
R04045 6
R04061 6 Benzene-1,2,4-triol:oxygen 1,2-oxidoreductase (decyclizing)
R04161 6 (S)-4-Hydroxymandelate racemase
R04260 6 2-Oxo-2,5-dihydrofuran-5-acetate delta3-delat2-isomerase
R04379 6
5-Carboxymethyl-2-hydroxymuconatedelta2,delta4-2-oxo,delta3-isomerase
R04453 6
4-Carboxy-2-hydroxy-cis,cis-muconate-6-semialdehyde:NADP+6-oxidoreductase
R04460 6 L-tyrosine,NADPH:oxygen oxidoreductase (N-hydroxylating)
R04488 6
R04489 6 2-Hydroxy-2-hydropyrone-4,6-dicarboxylate lyase (decyclizing)
R04598 6 3,4-Dihydroxy-L-phenylalanine:oxygen
4,5-oxidoreductase(recyclizing)
R04600 6 3,4-Dihydroxy-L-phenylalanine:oxygen
2,3-oxidoreductase(recyclizing)
R04911 6 Aryl-formylamine amidohydrolase
R04915 6 Quinoline-3,4-diol 2,4-dioxygenase (carbon monoxide-forming)
R05136 6
R05138 6
R05148 6 benzene-1,4-dicarboxylate, NADH:oxygen
oxidoreductase(1,2-hydroxylating)
R05236 6 4-Hydroxymuconic-semialdehyde:NAD+ oxidoreductase
R05249 6 Resorcinol,NADPH:oxogen oxidoreductase (2-hydroxylating)
R05258 6
R05265 6
R05274 6 vanillate:oxygen oxidoreductase (demethylating)
R05275 6
cis-4,5-dihydroxycyclohexa-1(6),2-diene-1,2-dicarboxylate:NAD+oxidoreductase
R05360 6
2-Hydroxy-6-oxo-6-(2-hydroxyphenyl)-hexa-2,4-dienoatebenzoylhydrolase
R05361 6
2-Hydroxy-6-oxo-6-(2-hydroxyphenoxy)-hexa-2,4-dienoatebenzoylhydrolase
R05365 6 2-Hydroxy-6-oxo-(2'-aminophenyl)-hexa-2,4-dienoate benzoylhydrolase
R05375 6 4-Hydroxyphthalate carboxy-lyase
R05399 6 1,2,4-trihydroxybenzene:NAD oxidoreductase
R05428 6
R05553 6 4-amino-4-deoxychorismate pyruvate-lyase
R05561 6 Cyanuric acid amidohydrolase
R05665 6
R05719 6 3-hydroxy-1H-quinolin-4-one 2,4-dioxygenase (CO-forming)
R05783 6 mandelamide hydrolase
R05861 6 D-alanine:oxygen oxidoreductase (deaminating)
R06137 6
R06154 6 methylamine:oxygen oxidoreductase (deaminating) (copper-containing)
R06602 6
R06603 6
R06626 6
R06744 6
R06783 6 trans-Cinnamate,NADH:oxygen oxidoreductase (2,3-hydroxylating)
R06847 6 shikimate:NAD+ 3-oxidoreductase
R06852 6
R06853 6
R06854 6
R06889 6
R06914 6
R06924 6
R06990 6 2-Oxo-2,5-dihydrofuran-5-acetate delta3-delat2-isomerase
R07189 6 trans-cinnamate,NADPH:oxygen oxidoreductase (2-hydroxylating)
R07222 6 phenylacetyl-CoA:quinone oxidoreductase
R07290 6 formyl-CoA:oxalate CoA-transferase
R07305 6 cyanuric acid amidohydrolase
R00227 7 Acetyl-CoA hydrolase
R00228 7 acetaldehyde:NAD+ oxidoreductase (CoA-acetylating)
R00229 7 Acetate:CoA ligase (ADP-forming)
R00230 7 Acetyl-CoA:orthophosphate acetyltransferase
R00233 7 Malonyl-CoA carboxy-lyase
R00237 7 (3S)-Citramalyl-CoA pyruvate-lyase
R00238 7 Acetyl-CoA:acetyl-CoA C-acetyltransferase
R00315 7 ATP:acetate phosphotransferase
R00317 7 Acetyl phosphate phosphohydrolase
R00318 7 Phosphonoacetate phosphonohydrolase
R00319 7 (S)-Lactate:oxygen 2-oxidoreductase(decarboxylating)
R00320 7 Pyrophosphate:acetate phosphotransferase
R00321 7 Acetamide amidohydrolase
R00324 7 Acetylpyruvate acetylhydrolase
R00325 7 (3S)-citramalate pyruvate-lyase
R00338 7 Oxaloacetate acetylhydrolase
R00339 7 (R,R)-Tartrate hydro-lyase
R00340 7 (S,S)-Tartrate hydro-lyase
R00341 7 ATP:oxaloacetate carboxy-lyase (transphosphorylating)
R00342 7 (S)-malate:NAD+ oxidoreductase
R00345 7 Orthophosphate:oxaloacetate carboxyl-lyase (phosphorylating)
R00346 7 Pyrophosphate:oxaloacetate carboxy-lyase (transphosphorylating)
R00347 7 erythro-3-hydroxy-Ls-aspartate ammonia-lyase
R00348 7 2-Oxosuccinamate amidohydrolase
R00350 7 4-Hydroxy-4-carboxymethyl-2-oxoglutarate pyruvate-lyase
R00351 7 Citrate oxaloacetate-lyase ((pro-3S)-CH2COO- -> acetyl-CoA)
R00352 7 ATP:citrate oxaloacetate-lyase ((pro-3S)-CH2COO-
->acetyl-CoA)(ATP-dephosphorylating)
R00353 7 Malonyl-CoA:pyruvate carboxyltransferase
R00354 7 (3S)-Citryl-CoA oxaloacetate-lyase
R00357 7 L-Aspartic acid:oxygen oxidoreductase (deaminating)
R00359 7 D-Aspartate:oxygen oxidoreductase (deaminating)
R00360 7 (S)-Malate:oxygen oxidoreductase
R00362 7 Citrate oxaloacetate-lyase ((pro-3S)-CH2COO- -->acetate)
R00363 7 Oxaloacetate keto-enol-isomerase
R00368 7 N-(carboxymethyl)-D-alanine:NAD+ oxidoreductase (glycine-forming)
R00369 7 L-Alanine:glyoxylate aminotransferase
R00370 7 Acetyl-CoA:glycine C-acetyltransferase
R00371 7 Succinyl-CoA:glycine C-succinyl-transferase(decarboxylating)
R00373 7 Glycine:oxaloacetate aminotransferase
R00397 7 L-Aspartate 4-carboxy-lyase
R00398 7 2,2'-iminodipropanoate:NAD+ oxidoreductase (L-alanine-forming)
R00399 7
R00400 7 L-Alanine:2-oxo-acid aminotransferase
R00401 7 L-Alanine racemase
R00402 7 succinate:NAD+ oxidoreductase
R00472 7 L-Malate glyoxylate-lyase (CoA-acetylating)
R00473 7 (3S)-3-Carboxy-3-hydroxypropanoyl-CoA glyoxylate-lyase
R00477 7 3-Oxalomalate glyoxylate-lyase
R00478 7 erythro-3-Hydroxy-L-aspartate glyoxylate-lyase
R00490 7 L-Aspartate ammonia-lyase
R00581 7 L-serine:NAD+ oxidoreductase (deaminating)
R00582 7 L-O-Phosphoserine phosphohydrolase
R00584 7 Pyrophosphate:L-serine O-phosphotransferase
R00585 7 L-Serine:pyruvate aminotransferase
R00586 7
R00588 7 L-Serine:glyoxylate aminotransferase
R00589 7 L-2-Amino-3-hydroxypropionic acid racemase
R00590 7 L-Serine hydro-lyase (deaminating)
R00610 7 Sarcosine:oxygen oxidoreductase (demethylating)
R00658 7 2-Phospho-D-glucerate hydro-lyase
R00661 7 Phosphoenolpyruvate 2,3-phosphonomutase
R00693 7 Acetyl-CoA:L-phenylalanine N-acetyltransferase
R00695 7 L-Aspartate:phenylpyruvate aminotransferase
R00705 7 3-Oxopropanoate:NAD+ oxidoreductase
(decarboxylating,CoA-acetylating)
R00710 7 Acetaldehyde:NAD+ oxidoreductase
R00742 7 Acetyl-CoA:carbon-dioxide ligase (ADP-forming)
R00747 7 2-Phosphonoacetaldehyde phosphonohydrolase
R00748 7 Ethanolamine-phosphate phospho-lyase (deaminating)
R00749 7 Ethanolamine ammonia-lyase
R00750 7
R00751 7 L-Threonine acetaldehyde-lyase
R00753 7 (S)-Lactate acetaldehyde-lyase
R00754 7 Ethanol:NAD+ oxidoreductase
R00775 7 Guanidinoacetate amidohydrolase
R00799 7 Nitroethane:oxygen oxidoreductase
R00987 7 L-Kynurenine hydrolase
R01016 7 Glycerone-phosphate phospho-lyase
R01082 7 (S)-Malate hydro-lyase
R01085 7 3-Fumarylpyruvate acylhydrolase
R01087 7 Maleate cis-trans-isomerase
R01142 7 Methane,NADH:oxygen oxidoreductase (hydroxylating)
R01144 7 Oxaloacetate-4-methyl-ester oxaloacetohydrolase
R01150 7 D-AlanineD-Alanine ligase (ADP-forming)
R01241 7
R01256 7 (S)-Malate:CoA ligase (ADP-forming)
R01333 7 glycolaldehyde:NAD+ oxidoreductase
R01334 7 2-Phosphoglycolate phosphohydrolase
R01335 7
R01336 7 Carboxymethyloxysuccinate glycolate-lyase
R01358 7 Acetoacetyl-CoA hydrolase
R01359 7 Acetoacetyl-CoA:acetate CoA-transferase
R01360 7 (S)-3-Hydroxy-3-methylglutaryl-CoA acetoacetate-lyase
R01361 7 (R)-3-Hydroxybutanoate:NAD+ oxidoreductase
R01366 7 Acetoacetate carboxy-lyase
R01367 7 Acetoacetate hydro-lyase
R01394 7 Hydroxypyruvate ketol-isomerase
R01424 7 N-Benzoylglycine amidohydrolase
R01446 7 (S)-lactaldehyde:NAD+ oxidoreductase
R01447 7 (S)-Lactate:oxaloacetate oxidoreductase
R01450 7
R01509 7 2,3-Dihydroxybenzoate:L-serine ligase
R01584 7 N-methyl-L-alanine:NADP+ oxidoreductase (demethylating,
deaminating)
R01589 7 Methylguanidine amidinohydrolase
R01714 7 5-O-(1-Carboxyvinyl)-3-phosphoshikimate phosphate-lyase
R01717 7 Chorismate hydroxymutase
R01731 7 L-Aspartate:2-oxoglutarate aminotransferase
R01735 7 (R)-Lactaldehyde:NAD+ 2-oxidoreductase
R01745 7 (R)-Glycerate:NAD+ oxidoreductase
R01766 7 L-threo-3-Phenylserine benzaldehyde-lyase
R01872 7 Quinate:NAD+ 5-oxidoreductase
R02260 7 (S)-Lactaldehyde:NADP+ oxidoreductase
R02339 7
R02387 7 Acetyl-CoA:arylamine N-acetyltransferase
R02412 7 ATP:shikimate 3-phosphotransferase
R02414 7 Shikimate:NADP+ 5-oxidoreductase
R02419 7 (R)-Malate hydro-lyase
R02422 7 Allantoate amidinohydrolase
R02527 7 (R)-Lactaldehyde:NAD+ oxidoreductase
R02528 7
R02529 7 Aminoacetone:oxygen oxidoreductase(deaminating)(flavin-containing)
R02531 7 Lactaldehyde:NAD+ 1-oxidoreductase
R02551 7 N-Benzyloxycarbonylglycine urethanehydrolase
R02754 7 5-Dehydro-4-deoxy-D-glucarate tartronate-semialdehyde-lyase
R02853 7 D-O-Phosphoserine phosphohydrolase
R02911 7 Acetyl-CoA:aralkylamine N-acetyltransferase
R02935 7 (S)-Ureidoglycolate:NAD+ oxidoreductase
R02942 7 Acetylsalicylate O-acetylhydrolase
R02947 7 2-Acetolactate carboxy-lyase
R02948 7 (S)-2-Hydroxy-2-methyl-3-oxobutanoate carboxy-lyase
R02988 7 3-oxoadipate:NAD+ oxidoreductase
R02991 7 4-Carboxymethylbut-3-en-4-olide enol-lactonohydrolase
R03023 7 4-nitrophenol,NADH:oxygen oxidoreductase (2-hydroxylating)
R03024 7 4-Nitrophenyl phosphate phosphohydrolase
R03051 7 2,3-Dihydroxy-3-methylbutanoate:NADP+ oxidoreductase (isomerizing)
R03052 7 2-Acetolactate methylmutase
R03083 7 2-Dehydro-3-deoxy-D-arabino-heptonate 7-phosphate
phosphate-lyase(cyclyzing)
R03127 7 Dihydroxyfumarate carboxy-lyase
R03246 7 1,2,3-Trihydroxybenzene:oxygen 1,2-oxidoreductase (decyclizing)
R03277 7
R03359 7 1-(4-Hydroxyphenyl)-2-(methylamino)ethanol hydro-lyase
R03462 7 Biphenyl-2,3-diol:oxygen 1,2-oxidoreductase (decyclizing)
R03463 7 2,6-dioxo-6-phenylhexanoate:NADP+ delta2-oxidoreductase
R03470 7 4-Carboxymuconolactone carboxy-lyase
R03630 7 Phthalate,NADH:oxygen oxidoreductase (4,5-hydroxylating)
R03709 7 3-(2-Hydroxyphenyl)propanoate:NAD+ oxidoreductase
R03868 7 3-Maleylpyruvate cis-trans-isomerase
R03887 7
R03892 7
R03893 7 4-Carboxymethylenebut-2-en-4-olide lactonohydrolase
R03936 7 Formylkynurenine hydrolase
R03995 7
R04133 7 5-Oxopent-3-ene-1,2,5-tricarboxylate carboxy-lyase
R04177 7 2-Hydroxyethylenedicarboxylate hydro-lyase
R04223 7
R04278 7 2-Hydroxy-2-hydropyrone-4,6-dicarboxylate:NAD+ 6-oxidoreductase
R04380 7 5-Oxopent-3-ene-1,2,5-tricarboxylate carboxy-lyase
R04399 7
R04417 7
R04439 7 (R)-2,3-Dihydroxy-3-methylbutanoate:NADP+
oxidoreductase(isomerizing)
R04909 7 5-Hydroxykynurenamine decarboxy-lyase
R05071 7 (S)-2-Acetolactate methylmutase
R05077 7
R05078 7
R05137 7
R05154 7 quinolin-4(1H)-one,NADH:oxygen oxidoreductase (3-oxygenating)
R05250 7
R05273 7 4-Hydroxy-3-methoxybenzoate:oxygen oxidoreductase
R05351 7
R05380 7 Acetaldehyde hydro-lyase
R05411 7
R05413 7
R05415 7
R05508 7
R05552 7
R05554 7 Ureidoglycine aminohydrolase
R05598 7 Benzylsuccinate fumarate-lyase
R05663 7
R05664 7
R05699 7 Vanillin:NAD oxidoreductase
R05758 7 threo-3-hydroxy-L-aspartate ammonia-lyase
R05841 7
R05862 7 sarcosine:oxygen oxidoreductase (deaminating)
R06126 7 L-serine:NADP+ 3-oxidoreductase
R06171 7 L-Allothreonine acetaldehyde-lyase
R06782 7 3-phenylpropanoate,NADH:oxygen oxidoreductase (2,3-hydroxylating)
R06785 7
R06789 7
R06838 7 4-carboxymethylenebut-2-en-4-olide lactonohydrolase
R06888 7
R06893 7 aryl-ester hydrolase
R06913 7
R06923 7
R06967 7 N-isopropylammelide isopropylaminohydrolase
R06973 7
R07164 7 L-aspartate:NAD+ oxidoreductase (deaminating)
R07183 7 acetylacetone:oxygen oxidoreductase
R07190 7 L-tyrosine,NADPH:oxygen oxidoreductase (N-hydroxylating)
R07253 7 acyl-CoA:malonyl-CoA C-acyltransferase
(decarboxylating,oxoacyl-reducing, thioester-hydrolysing and cyclizing)
R07301 7 (S)-N-acetylphenylethylamine:H2O hydrolase
R07399 7
R00025 8 2-Nitropropane:oxygen 2-oxidoreductase
R00043 8 1,2-Bis(4-hydroxy-3-methoxyphenyl)ethylene:oxygen
oxidoreductase(alpha-beta-bond-cleaving)
R00048 8 (R)-3-((R)-3-Hydroxybutanoyloxy)-butanoate hydroxybutanoylhydrolase
R00405 8 Succinate:CoA ligase (ADP-forming)
R00406 8
R00407 8 Succinyl-CoA hydrolase
R00409 8 (2S,3R)-3-Hydroxybutane-1,2,3-tricarboxylate pyruvate-lyase
R00410 8 Succinyl-CoA:3-oxo-acid CoA-transferase
R00479 8 Isocitrate glyoxylate-lyase
R00480 8 ATP:L-aspartate 4-phosphotransferase
R00481 8
R00482 8 L-Aspartate:ammonia ligase (ADP-forming)
R00484 8 N-Carbamoyl-L-aspartate amidohydrolase
R00485 8 L-Asparagine amidohydrolase
R00486 8 3-Cyano-L-alanine aminohydrolase
R00487 8 Acetyl-CoA:L-aspartate N-acetyltransferase
R00488 8 N-Acetyl-L-aspartate amidohydrolase
R00489 8 L-Aspartate 1-carboxy-lyase
R00491 8 L-Aspartate racemase
R00526 8 N-Formyl-L-aspartate amidohydrolase
R00673 8 L-Tryotophan indole-lyase (deaminating)
R00674 8 L-Serine hydro-lyase (adding indoleglycerol-phosphate)
R00678 8 L-tryptophan:oxygen 2,3-oxidoreductase (decyclizing)
R00713 8 Succinate-semialdehyde:NAD+ oxidoreductase
R00740 8 3-Oxopropanoate:NADP+ oxidoreductase
(decarboxylating,CoA-acetylating)
R00743 8 Acetyl-CoA:malonate CoA-transferase
R00744 8
R00777 8 N-Amidino-L-aspartate amidinohydrolase
R00842 8 sn-Glycerol-3-phosphate:NAD+ 2-oxidoreductase
R00846 8 sn-Glycerol-3-phosphate:oxygen 2-oxidoreductase
R00907 8 L-Alanine:3-oxopropanoate aminotransferase
R00989 8 Malonyl-CoA:anthranilate N-malonyltransferase
R00996 8 L-threonine ammonia-lyase
R01010 8 Glycerone phosphate phosphohydrolase (alkaline optimum)
R01011 8 ATP:glycerone phosphotransferase
R01012 8 Phosphoenolpyruvate:glycerone phosphotransferase
R01014 8 Erythrulose-1-phosphate formaldehyde-lyase
R01015 8 D-Glyceraldehyde-3-phosphate ketol-isomerase
R01048 8 Glycerol hydro-lyase
R01209 8 2,3-Dihydroxy-3-methylbutanoate hydro-lyase
R01322 8 Citrate:CoA ligase (ADP-forming)
R01323 8 Acetyl-CoA:citrate CoA-transferase
R01324 8 Citrate hydro-lyase
R01325 8 Citrate hydro-lyase
R01388 8 D-Glycerate:NADP+ 2-oxidoreductase
R01390 8
R01393 8 Hydroxypyruvate carboxy-lyase
R01397 8 Carbamoyl-phosphate:L-aspartate carbamoyltransferase
R01465 8 L-Threonine:NAD+ oxidoreductase
R01466 8 O-Phospho-L-homoserine phospho-lyase (adding water)
R01467 8 L-Threonine racemase
R01468 8 ATP:ethanolamine O-phosphotransferase
R01469 8 Ethanolamine:oxygen oxidoreductase (deaminating)
R01511 8 D-Glycerate-3-phosphate phosphohydrolase
R01514 8 ATP:(R)-glycerate 3-phosphotransferase
R01518 8 2-Phospho-D-glycerate 2,3-phosphomutase
R01550 8 Propan-2-ol:NADP+ oxidoreductase
R01553 8 Acetone-cyanohydrin acetone-lyase
R01559 8 Succinyl-CoA:oxalate CoA-transferase
R01563 8 N-Carbamoylsarcosine amidohydrolase
R01564 8 N,N-Dimethylglycine:oxygen oxidoreductase (demethylating)
R01566 8 Creatine amidinohydrolase
R01604 8 3-Oxopropanoate:NAD+ oxidoreductase
R01608 8 3-hydroxypropanoate:NAD+ oxidoreductase
R01609 8 3-aci-Nitropropanoate:oxygen oxidoreductase
R01610 8
5-Dehydro-2-deoxy-D-glyconate-6-phosphatemalonate-semialdehyde-lyase
R01611 8 3-Oxopropanoate hydro-lyase
R01748 8 D-Glycerate-2-phosphate phosphohydrolase
R01749 8 D-Glycerate:NAD+ oxidoreductase (carboxylating)
R01751 8 (R,R)-Tartrate carboxy-lyase
R01752 8 D-Glyceraldehyde:NAD+ oxidoreductase
R01781 8 Glycol:NAD+ oxidoreductase
R01782 8 2-Dehydro-3-deoxy-D-pentanoate glycoaldehyde-lyase
R01784 8 2-Dehydro-3-deoxy-L-pentanoate glycolaldehyde
R01785 8 L-Xylulose 1-phosphate lactaldehyde-lyase
R01826 8
Phosphoenolpyruvate:D-erythrose-4-phosphateC-(1-carboxyvinyl)transferase
(phosphate hydrolysing,2-carboxy-2-oxoethyl-forming)
R01937 8
R01957 8 L-Kynurenine:glyoxylote aminotransferase (cyclizing)
R01959 8 N-Formyl-L-kynurenine amidohydrolase
R01960 8 L-Kynurenine,NADPH:oxygen oxidoreductase (3-hydroxylating)
R01975 8 (S)-3-Hydroxybutanoyl-CoA:NAD+ oxidoreductase
R01977 8 (R)-3-Hydroxybutanoyl-CoA:NADP+ oxidoreductase
R01978 8 (S)-3-Hydroxy-3-methylglutaryl-CoA
acetoacetyl-CoA-lyase(CoA-acetylating)
R02081 8 (R)-Mevalonate:NAD+ oxidoreductase (CoA-acetylating)
R02083 8 (S)-3-Hydroxy-3-methylglutaryl-CoA hydrolase
R02084 8 succinyl-CoA:3-hydroxy-3-methylglutarate CoA-transferase
R02085 8 (S)-3-Hydroxy-3-methylglutaryl-CoA hydro-lyase
R02257 8 Propane-1,2-diol:NAD+ oxidoreductase
R02258 8 (S)-Propane-1,2-diol:NAD+ oxidoreductase
R02261 8
R02262 8 L-Fuculose-1-phosphate lactaldehyde-lyase
R02263 8 L-Rhamnulose-1-phosphate lactaldehyde-lyase
R02279 8 5-Dehydro-4-deoxy-D-glucarate hydro-lyase (decarboxylating)
R02338 8 Indole:oxygen 2,3-oxidoreductase (decyclizing)
R02359 8 Urethane amidohydrolase (decarboxylating)
R02423 8 Allantoate amidinohydrolase (decarboxylating)
R02424 8 Allantoin amidohydrolase
R02425 8 (S)(+)-Allantoin amidohydrolase
R02491 8 L-Citramalyl-CoA hydro-lyase
R02544 8 meso-tartrate:NAD+ oxidoreductase
R02546 8 (R,R)-Tartrate epimerase
R02575 8 ATP:guanidoacetate N-phosphotransferase
R02577 8 Propane-1,2-diol:NAD+ 1-oxidoreductase
R02603 8
R02664 8
R02752 8 D-Glucarate hydro-lyase
R02817 8 Serine-phosphoethanolamine ethanolaminephosphohydrolase
R02855 8 (R)-Acetoin:NAD+ oxidoreductase
R02877 8 Vanillyl alcohol:oxygen oxidoreductase
R02937 8 Carbamoyl-phosphate:oxamate carbamoyltransferase
R02946 8 (R,R)-Butane-2,3-diol:NAD+ oxidoreductase
R02949 8 (R)-Acetoin racemase
R02955 8 Acetyl-CoA:citramalate CoA-transferase
R02963 8 Lactoyl-CoA hydro-lyase
R03080 8 (R)-Propane-1,2-diol:NAD+ oxidoreductase
R03081 8 2-Dehydro-3-deoxy-D-fuconate glycolaldehyde
R03128 8
R03153 8 Acetyl-CoA:citramalate CoA-transferase
R03154 8 Succinyl-CoA:citramalate CoA-transferase
R03247 8 Gallate carboxy-lyase
R03369 8
3-(2-hydroxyphenyl)propanoate,NADH2:oxygenoxidoreductase(3-hydroxylating)
R03460 8
Phosphoenolpyruvate:3-phosphoshikimate5-O-(1-carboxyvinyl)-transferase
R03540 8
R03549 8 Gallate:oxygen 3,4-oxidoreductase (decyclizing)
R03692 8 Dihydrocoumarin lactonohydrolase
R03693 8 (S)-2-Methylmalate hydro-lyase
R03758 8
R03759 8 (R)-1-Aminopropan-2-ol:NAD+ oxidoreductase
R03889 8 2-Aminomuconate semialdehyde:NAD+ 6-oxidoreductase
R03896 8 (R)-2-Methylmalate hydro-lyase
R03964 8 2-hydroxybiphenyl,NADH:oxygen oxidoreductase (3-hydroxylating)
R04053 8 3-phosphonopyruvate carboxy-lyase
R04117 8
R04131 8
R04132 8
R04134 8
R04152 8 (2-Aminoethyl)phosphonate:pyruvate aminotransferase
R04200 8 D-threo-2,4-diaminopentanoate:NAD+ oxidoreductase (deaminating)
R04248 8
R04277 8 2-Pyrone-4,6-dicarboxylate lactonohydrolase
R04280 8 3-O-Methylgallate:oxygen 4,5-oxidoreductase (decyclizing)
R04306 8
R04375 8
R04440 8 (R)-2,3-Dihydroxy-3-methylbutanoate:NADP+
oxidoreductase(isomerizing)
R04441 8 (R)-2,3-Dihydroxy-3-methylbutanoate hydro-lyase
R04781 8 4-Carboxy-4-hydroxy-2-oxoadipate hydro-lyase
R04895 8
R04908 8
5-Hydroxykynurenamine:oxygenoxidoreductase(deaminating)(flavin-containing)
R05053 8 D-Aspartate:2-oxoglutarate aminotransferase
R05079 8
R05119 8 3-Butyn-1-al:NAD+ oxidoreductase
R05204 8
R05239 8 cis-3-phenylcyclohexa-3,5-diene-1,2-diol:NAD+ oxidoreductase
R05347 8
R05348 8
R05378 8 2-Deoxy-5-keto-D-gluconic acid 6-phosphate
Dihydroxyacetonephosphate-lyase
R05381 8 Diethanolamine Ethanolamine-lyase
R05414 8
R05434 8
R05439 8
R05444 8
R05457 8
R05576 8 (S)-3-Hydroxybutanoyl-CoA:NADP+ oxidoreductase
R05608 8 D-galactarate hydro-lyase
R05643 8 2-carboxybenzaldehyde dehydrogenase
R05679 8 sn-Glycerol-1-phosphate:NAD 2-oxidoreductase
R05728 8 4-hydroxyphenylacetaldehyde oxime, NADPH2:oxygen oxidoreductase
R05773 8 3-hydroxy-3-(4-hydroxy-3-methoxyphenyl)propionyl-CoA:vanillin
lyase(acetyl-CoA-forming)
R05842 8 ethylene oxide hydrolase
R06180 8
R06510 8
R06784 8
R06787 8
R06788 8
R06830 8
R06870 8 Phosphoethanolamine phosphohydrolase
R06884 8
R06887 8
R06892 8
R06897 8 2,4-dihydroxyhept-2-enedioate hydro-lyase
R06912 8
R06922 8
R06969 8
R07403 8
R07410 8 L-aspartate:NAD+ oxidoreductase (deaminating)
R00024 9 D-Ribulose 1,5-bisphosphate carboxy-lyase (dimerizing)
R00053 9 Tannin acylhydrolase
R00264 9 2,5-dioxopentanoate:NADP+ 5-oxidoreductase
R00265 9 2-Oxoglutarate:NADP+ 2-oxidoreductase (CoA-succinylating)
R00272 9 2-Oxoglutarate carboxy-lyase
R00675 9 L-Tryptophan:NAD+ oxidoreductase (deaminating)
R00677 9 L-Tryptophan:oxygen oxidoreductase (deaminating)
R00679 9 L-Tryptophan:oxygen 2-oxidoreductase(decarboxylating)
R00681 9 L-Tryptophan:oxygen 2'-oxidoreductase (side-chain-cleaving)
R00682 9 L-Tryptophanamide amidohydrolase
R00685 9 L-Tryptophan decarboxy-lyase
R00709 9 Isocitrate:NAD+ oxidoreductase (decarboxylating)
R00761 9 D-Fructose-6-phosphate D-erythrose-4-phosphate-lyase
R00829 9 Succinyl-CoA:acetyl-CoA C-acyltransferase
R00830 9 Succinyl-CoA:glycine C-succinyl-transferase(decarboxylating)
R00831 9 Succinyl-CoA:glycine C-succinyl-transferase(decarboxylating)
R00833 9 (R)-2-Methyl-3-oxopropanoyl-CoA CoA-carbonylmutase
R00841 9 Glycerol-3-phosphate phosphohydrolase
R00845 9 sn-glycerol-3-phosphate:NADP+ 1-oxidoreductase
R00847 9 ATP:glycerol 3-phosphotransferase
R00904 9 beta-Aminopropion aldehyde:NAD+ oxidoreductase
R00905 9 N-Carbamoyl-beta-alanine amidohydrolase
R00906 9 N-(D-1-carboxyethyl)-beta-alanine:NAD+
oxidoreductase(beta-alanine-forming)
R00909 9 N-Acetyl-beta-alanine amidohydrolase
R00913 9 3-Guanidinopropanoate amidinopropionase
R00914 9
R00919 9
R00991 9
R00994 9
R00995 9
R00997 9 1-Aminocyclopropane-1-carboxylate endolyase (deaminating)
R00998 9 (R)-2-Ethylmalate 2-oxobutanoyl-lyase (CoA-acylating)
R00999 9 O-Succinyl-L-homoserine succinate-lyase (adding cysteine)
R01000 9 2-Hydroxybutyrate:NAD+ oxidoreductase
R01034 9 Glycerol:NAD+ oxidoreductase
R01036 9 Glycerol:NAD+ oxidoreductase
R01043 9 Glycerol-2-phosphate phosphohydrolase
R01044 9 Pyrophosphate:glycerol 1-phosphotransferase
R01047 9 Glycerol hydro-lyase
R01058 9 D-glyceraldehyde 3-phosphate:NADP+ oxidoreductase
R01059 9 ATP:D-glyceraldehyde 3-phosphotransferase
R01061 9 D-Glyceraldehyde-3-phosphate:NAD+ oxidoreductase(phosphorylating)
R01064 9
2-Dehydro-3-deoxy-D-galactonate-6-phosphateD-glyceraldehyde-3-phosphate-lyase
R01066 9 2-Deoxy-D-ribose-5-phosphate acetaldehyde-lyase
R01068 9 D-Fructose-1,6-bisphosphate D-glyceraldehyde-3-phosphate-lyase
R01069 9 D-Tagatose 1,6-bisphosphate triosephosphate lyase
R01070 9 beta-D-fructose 1,6-bisphosphate D-glyceraldehyde-3-phosphate-lyase
R01210 9 3-Methyl-2-oxobutanoate:NAD+
oxidoreductase(CoA-mehtylpropanoylating)
R01211 9 (R)-3,3-Dimethylmalate:NAD+ oxidoreductase (decarboxylating)
R01213 9 3-Carboxy-3-hydroxy-4-methylpentanoate
3-methyl-2-oxobutanoate-lyase(CoA-acetylating)
R01215 9 L-Valine:pyruvate aminotransferase
R01216 9 2-Hydroxy-2-isopropylbutanedioate formaldehyde-lyase
R01267 9 L-Asparagine hydro-lyase
R01376 9 L-Tryptophan:phenylpyruvate aminotransferase
R01434 9 L-Valine:NAD+ oxidoreductase(deaminating)
R01440 9 D-Xylulose-5-phosphate:formaldehyde glycolaldehydetransferase
R01470 9 sn-Glycero-3-phosphoethanolamine glycerophosphohydrolase
R01485 9 L-Asparagine:hydroxylamine gamma-aspartyltransferase
R01512 9 ATP:3-phospho-D-glycerate 1-phosphotransferase
R01513 9 3-Phospho-D-glycerate:NAD+ 2-oxidoreductase
R01515 9 3-Phospho-D-glyceroyl phosphate phosphohydrolase
R01516 9 3-Phospho-D-glycerate 1,2-phosphomutase
R01621 9 D-Xylulose 5-phosphate D-glyceraldehyde-3-phosphate-lyase
R01644 9 4-Hydroxybutanoate:NAD+ oxidoreductase
R01645 9 4-hydroxy-2-oxo-heptandioate succinate semialdehyde-lyase
R01647 9
R01649 9 2-(Acetamidomethylene)succinate amidohydrolase
(deaminating,decarboxylating)
R01662 9 3-Phospho-D-glyceroyl phosphate 2,3-phosphomutase
R01771 9 ATP:L-homoserine O-phosphotransferase
R01825 9 D-erythrose 4-phosphate:NAD+ oxidoreductase
R01829 9 Sedoheptulose 1,7-bisphosphate D-glyceraldehyde-3-phosphate-lyase
R01881 9 ATP:creatine N-phosphotransferase
R01882 9 N-Phosphocreatine hydrolase
R01884 9 Creatinine amidohydrolase
R01899 9 Isocitrate:NADP+ oxidoreductase (decarboxylating)
R01900 9 Isocitrate hydro-lyase
R01902 9 ATP:L-rhamnulose 1-phosphotransferase
R01932 9
R01933 9 2-Oxoadipate:lipoamde 2-oxidoreductase(decarboxylating
andacceptor-succinylating)
R01934 9 (1R,2S)-1-hydroxybutane-1,2,4-tricarboxylate:NAD+
oxidoreductase(decarboxylating)
R01936 9
R01981 9 uronate:NAD+ 1-oxidoreductase
R01993 9 (S)-Dihydroorotate amidohydrolase
R02139 9 Barbiturate amidohydrolase
R02243 9 cis-Aconitate carboxy-lyase
R02244 9 trans-Aconitate delta2-delta3-isomerase
R02245 9 ATP:(R)-mevalonate 5-phosphotransferase
R02246 9 (R)-Mevalonate:NAD+ oxidoreductase
R02278 9 2-Dehydro-3-deoxy-L-arabinonate hydro-lyase
R02280 9 1-Pyrroline-4-hydroxy-2-carboxylate aminohydrolase (decyclizing)
R02284 9 L-5-Carboxymethylhydantoin amidohydrolase
R02291 9 L-Aspartate-4-semialdehyde:NADP+ oxidoreductase (phosphorylating)
R02340 9 (1S,2R)-1-C-(indol-3-yl)glycerol
3-phosphateD-glyceraldehyde-3-phosphate-lyase
R02343 9 Acetoin:NAD+ oxidoreductase
R02376 9 Propane-1,2-diol hydro-lyase
R02404 9 Itaconate:CoA ligase (ADP-forming)
R02407 9 Succinyl-CoA:citramalate CoA-transferase
R02429 9 D-Xylonate hydro-lyase
R02461 9 D-Ornithine 4,5-aminomutase
R02490 9 Citramalyl-CoA hydro-lyase
R02522 9 L-Arabinonate hydro-lyase
R02545 9 meso-Tartaric acid:NAD+ oxidoreductase
R02547 9 trans-2,3-Epoxysuccinate hydrolase
R02568 9 D-Fructose 1-phosphate D-glyceraldehyde-3-phosphate-lyase
R02648 9 Glycerol 1,2-cyclic phosphate 2-glycerophosphohydrolase
R02668 9 3-Hydroxy-L-kynurenine hydrolase
R02676 9 4-Hydroxymandelonitrile hydroxybenzaldehyde-lyase
R02708 9 4-hydroxyphenylacetonitrile,NADPH:oxygen
oxidoreductase(2-hydroxylating)
R02722 9 L-Serine hydro-lyase (adding indoleglycerol-phosphate)
R02940 9 2-Propyn-1-al:NAD+ oxidoreductase
R02956 9 Succinyl-CoA:citramalate CoA-transferase
R02957 9 D-Glucuronolactone:NAD+ oxidoreductase
R02990 9 Succinyl-CoA:3-oxoadipate CoA-transferase
R03014 9 ATP:L-rhamnulose 1-phosphotransferase
R03026 9 (S)-3-Hydroxybutanoyl-CoA hydro-lyase
R03027 9 (3R)-3-Hydroxybutanoyl-CoA hydro-lyase
R03032 9 D-Arabinonate hydro-lyase
R03045 9 3-Hydroxypropionyl-CoA hydro-lyase
R03046 9 beta-Alanyl-CoA cmmonia-lyase
R03140 9 D-Ribulose 1,5-bisphosphate carboxy-lyase (dimerizing)
R03157 9
R03158 9
R03187 9 N-Methylimidazolidine-2,4-dione amidohydrolase (ATP-hydrolysing)
R03188 9 N-Formimino-L-aspartate iminohydrolase
R03204 9 2,5-Dihydroxypyridine:oxygen 5,6-oxidoreductase
R03241 9 ATP:L-fuculose 1-phosphotransferase
R03276 9 (S)-3-Hydroxybutanoyl-CoA 3-epimerase
R03298 9
R03445 9
R03465 9
(3E)-4-(2-Carboxyphenyl)-2-oxobut-3-enoate2-carboxybenzaldehyde-lyase
R03550 9 Gallate:oxygen 4,5-oxidoreductase (decyclizing)
R03551 9
R03671 9 D-Fuconate hydro-lyase
R03694 9
R03695 9
R03696 9 L-threo-3-Methylaspartate ammonia-lyase
R03702 9 Triacetolactone lactonohydrolase
R03707 9 (S,S)-Butane-2,3-diol:NAD+ oxidoreductase
R03774 9 L-Rhamnonate hydro-lyase
R03897 9
R03898 9
R03925 9 (S)(+)-Allantoin racemase
R03972 9
R04115 9 cis-1,2-dihydronaphthalene-1,2-diol:NAD+ 1,2-oxidoreductase
R04138 9 3-Methylcrotonoyl-CoA:carbon-dioxide ligase (ADP-forming)
R04172 9
R04246 9
R04292 9
R04323 9 2-Amino-3-carboxymuconate semialdehyde carboxy-lyase
R04351 9 ATP:5-dehydro-2-deoxy-D-gluconate 6-phosphotransferase
R04376 9
R04425 9 (2S,3R)-3-Hydroxybutane-1,2,3-tricarboxylate hydro-lyase
R04444 9 L-1-Pyrroline-3-hydroxy-5-carboxylate:NAD+ oxidoreductase
R04482 9 4-Carboxy-2-oxo-3-hexenedioate delta2,delta4-2-oxo,delta3-isomerase
R04919 9
R05051 9 L-erythro-4-Hydroxyglutamate:NAD+ oxidoreductase
R05263 9 biphenyl,NADH2:oxygen oxidoreductase (2,3-hydroxylating)
R05317 9 L-Tryptophan:oxygen alpha,beta-oxidoreductase
R05382 9 Triethanolamine Diethanolamine-lyase
R05405 9
R05430 9
R05442 9
R05443 9
R05509 9
R05588 9
R05595 9
R05605 9
2-dehydro-3-deoxy-D-gluconate-6-phosphateD-glyceraldehyde-3-phosphate-lyase
R05632 9
R05636 9 1-Deoxy-D-xylulose-5-phosphate pyruvate-lyase (carboxylating)
R05661 9
R05772 9 trans-feruloyl-CoA hydro-lyase
R05781 9 cyclic-imide amidohydrolase (decyclicizing)
R06064 9
R06604 9
R06614 9
R06786 9
R06883 9
R06886 9
R06891 9
R06911 9
R06921 9
R06968 9
R06987 9 Acetyl-CoA:formate C-acetyltransferase
R07015 9 1,2-Dihydronaphthalene-1,2-diol dehydrogenase
R07017 9
R07020 9 beta-Naphthol, NADPH:oxygen oxidoreductase (RH-hydroxylating
or-epoxidizing)
R07298 9 glycerol-1-phosphate phosphohydrolase
R07421 9
R00036 10 5-Aminolevulinate hydro-lyase(adding 5-aminolevulinate
andcyclizing)
R00038 10 4-Hydroxy-3-hexanone propanal-lyase
R00047 10 6-Hydroxynicotinate, hydrogen-donor:oxygen
oxidoreductase(5-hydroxylating)
R00074 10 2-Aminophenol:oxygen oxidoreductase
R00243 10 L-Glutamate:NAD+ oxidoreductase (deaminating)
R00250 10 L-Glutamate:oxygen oxidoreductase (deaminating)
R00258 10 L-Alanine:2-oxoglutarate aminotransferase
R00262 10 L-threo-3-Methylaspartate carboxy-aminomethylmutase
R00268 10 Oxalosuccinate:NADP+ oxidoreductase (decarboxylating)
R00269 10 2-Oxoglutaramate amidohydrolase
R00270 10
R00271 10 2-Hydroxybutane-1,2,4-tricarboxylate
2-oxoglutarate-lyase(CoA-acetylating)
R00279 10 D-Glutamate(D-aspartate):oxygen oxidoreductase (deaminating)
R00355 10 L-Aspartate:2-oxoglutarate aminotransferase
R00356 10
R00372 10 Glycine:2-oxoglutarate aminotransferase
R00474 10 2-Hydroxy-3-oxoadipate glyoxylate-lyase (carboxylating)
R00672 10 L-Ornithine racemase
R00684 10 L-Tryptophan:2-oxoglutarate aminotransferase
R00694 10 L-Phenylalanine:2-oxoglutarate aminotransferase
R00734 10 L-Tyrosine:2-oxoglutarate aminotransferase
R00756 10 ATP:D-fructose-6-phosphate 1-phosphotransferase
R00758 10 D-Mannitol-1-phosphate:NAD+ 5-oxidoreductase
R00760 10 ATP:D-fructose 6-phosphotransferase
R00762 10 D-Fructose-1,6-bisphosphate 1-phosphohydrolase
R00763 10 D-Fructose-2,6-bisphosphate 2-phosphohydrolase
R00764 10 Pyrophosphate:D-fructose-6-phosphate 1-phosphotransferase
R00765 10 D-Glucosamine-6-phosphate ketol-isomerase(deaminating)
R00771 10 D-Glucose-6-phosphate ketol-isomerase
R00772 10 D-Mannose-6-phosphate ketol-isomerase
R00866 10 ATP:D-fructose 1-phosphotransferase
R00908 10 3-Aminopropanoate:2-oxoglutarate aminotransferase
R00920 10 Propanoate:CoA ligase (ADP-forming)
R00921 10 acetyl-CoA:phosphate acetyltransferase
R00922 10 2-Methyl-3-oxopropanoate:NAD+ oxidoreductase (CoA-propanoylating)
R00923 10 (S)-2-Methyl-3-oxopropanoyl-CoA carboxy-lyase
R00927 10 Propanoyl-CoA:acetyl-CoA C-acyltransferase
R00928 10 Acetyl-CoA:propanoate CoA-transferase
R00930 10 (S)-2-Methyl-3-oxopropanoyl-CoA:pyruvate carboxyltransferase
R00931 10 2-Methylcitrate oxaloacetate-lyase
R00932 10 2-Hydroxyglutarate glyoxylate-lyase (CoA-propanoylating)
R00934 10
R00935 10 (S)-Methylmalonate semialdehyde:NAD+
oxidoreductase(CoA-propanoylating)
R01067 10 D-Fructose 6-phosphate:D-glyceraldehyde-3-phosphate
glycolaldehydetransferase
R01148 10 D-Alanine:2-oxoglutarate aminotransferase
R01171 10 Butanoyl-CoA:(acceptor) 2,3-oxidoreductase
R01181 10 2-Methylpropanoyl-CoA CoA-carbonylmutase
R01214 10 L-Valine:2-oxoglutarate aminotransferase
R01410 10
R01437 10 L-Valine carboxy-lyase
R01449 10 Acetyl-CoA:propanoate CoA-transferase
R01483 10 D-Glucuronolactone lactonohydrolase
R01523 10 ATP:D-ribulose-5-phosphate 1-phosphotransferase
R01529 10 D-Ribulose-5-phosphate 3-epimerase
R01541 10 ATP:2-dehydro-3-deoxy-D-gluconate 6-phosphotransferase
R01587 10 N-Methyl-2-oxoglutaramate methylamidohydrolase
R01639 10 ATP:D-xylulose 5-phosphotransferase
R01650 10
R01726 10
R01767 10 Mandelonitrile benzaldehyde-lyase
R01773 10 L-Homoserine:NAD+ oxidoreductase
R01776 10 Acetyl-CoA:L-homoserine O-acetyltransferase
R01777 10 Succinyl-CoA:L-homoserine O-succinyltransferase
R01827 10
Sedoheptulose-7-phosphate:D-glyceraldehyde-3-phosphateglyceronetransferase
R01830 10 beta-D-Fructose
6-phosphate:D-glyceraldehyde-3-phosphateglycolaldehyde transferase
R01843 10 ATP:Sedoheptulose 7-phosphate 1-phosphotransferase
R01845 10 Sedoheptulose 1,7-bisphosphate 1-phosphohydrolase
R01859 10 Propanoyl-CoA:carbon-dioxide ligase (ADP-forming)
R01867 10 (S)-Dihydroorotate:oxygen oxidoreductase
R01869 10 (S)-Dihydroorotate:(acceptor) oxidoreductase
R01901 10 ATP:L-xylulose 5-phosphotransferase
R01903 10 L-Arabitol:NAD+ 4-oxidoreductase (L-xylulose-forming)
R01905 10 3-Dehydro-L-gulonate carboxy-lyase
R01906 10
R01956 10 L-Kynurenine:2-oxoglutarate aminotransferase
R01971 10 Indolelactate:NAD+ oxidoreductase
R01974 10 Indol-3-yl-pyruvate carboxy-lyase
R01980 10 ATP:D-galacturonate 1-phosphotransferase
R01983 10 D-Galacturonate ketol-isomerase
R01984 10
R02036 10 6-Phospho-D-gluconate hydro-lyase
R02069 10 D-Fructose 1,6-bisphosphate phosphohydrolase
R02071 10 ATP:D-fructose-1-phosphate 6-phosphotransferase
R02073 10 Pyrophosphate:D-fructose-6-phosphate 1-phosphotransferase
R02077 10 3,4-Dihydroxy-L-phenylalanine:2-oxoglutarate aminotransferase
R02106 10 Urate:oxygen oxidoreductase
R02173 10 Tryptamine:oxygen oxidoreductase(deaminating)(flavin-containing)
R02193 10 Coniferyl aldehyde:NADP+ oxidoreductase (CoA-cinnamoylating)
R02195 10 Feruloyl-CoA:quinate O-(hydroxycinnamoyl)transferase
R02269 10 5,6-Dihydrouracil amidohydrolase
R02270 10 Succinyl-CoA:glycine C-succinyl-transferase(decarboxylating)
R02271 10 5-Aminolevulinate:pyruvate aminotransferase
R02272 10 (S)-4-Amino-5-oxopentanoate 4,5-aminomutase
R02292 10 L-Aspartate-4-semialdehyde hydro-lyase (adding pyruvate
andcyclizing)
R02293 10 L-2,4-Diaminobutanoate:pyruvate aminotransferase
R02344 10 (S,S)-Butane-2,3-diol:NAD+ oxidoreductase
R02377 10 Propane-1,3-diol:NAD+ 1-oxidoreductase
R02385 10 Feruloyl-CoA:tyramine N-(hydroxycinnamoyl)transferase
R02402 10 Glutarate:CoA ligase (ADP-forming)
R02427 10 D-Xylonolactone lactonohydrolase
R02428 10 D-Xylono-1,4-lactone lactonohydrolase
R02437 10 L-Rhamnose ketol-isomerase
R02457 10 D-Ornithine:oxygen oxidoreductase (deaminating)
R02458 10 D-Arginine amidinohydrolase
R02460 10
R02472 10 (R)-Pantoate:NADP+ 2-oxidoreductase
R02525 10 L-Arabinono-1,5-lactone lactonohydrolase
R02526 10 L-Arabinono-1,4-lactone lactonohydrolase
R02607 10 3-Phosphoglycerate:NAD+ 2-oxidoreductase
R02660 10 2-Methylpropanoyl-CoA:(acceptor) 2,3-oxidoreductase
R02665 10 3-Hydroxyanthranilate:oxygen 3,4-oxidoreductase (decyclizing)
R02666 10 3-Hydroxyanthranilate:oxygen oxidoreductase
R02669 10
R02670 10 Hydorogen-peroxide:hydrogen-peroxide oxidoreductase
R02700 10 5-Hydroxy-L-tryptophan:2-oxoglutarate aminotransferase
R02714 10 D-Arabinono-1,4-lactone lactonohydrolase
R02749 10 2-Deoxy-D-ribose 1-phosphate 1,5-phosphomutase
R02750 10
R02765 10 (R)-2-Methyl-3-oxopropanoyl-CoA 2-epimerase
R02922 10 Creatinine iminohydrolase
R02968 10 naphthalene,NADH:oxygen oxidoreductase (1,2-hydroxylating)
R03028 10 Glutaconyl-1-CoA carboxy-lyase
R03030 10 L-3-Aminobutyryl-CoA ammonia-lyase
R03031 10 Vinylacetyl-CoA delta3-delta2-isomerase
R03096 10 Indole-3-acetamide amidohydrolase
R03097 10
R03119 10 propane-1,3-diol:NAD+ 1-oxidoreductase
R03139 10 1,3-Diaminopropane:oxygen oxidoreductase
(deaminating)(copper-containing)
R03163 10 L-Fucose ketol-isomerase
R03183 10 L-Gulono-1,4-lactone:NADP+ 1-oxidoreductase
R03198 10 (R)-4-dehydropantoate:NAD+ 4-oxidoreductase
R03236 10 ATP:D-tagatose-6-phosphate 1-phosphotransferase
R03245 10 ATP:(R)-5-phosphomevalonate phosphotransferase
R03291 10 trans-4-Hydroxy-L-proline:NAD+ 5-oxidoreductase
R03381 10 3-Oxopropanoate:NAD+ oxidoreductase
(decarboxylating,CoA-acetylating)
R03383 10
R03385 10 3-hydroxy-2-methylpyridine-5-carboxylate,NADH:oxygen
oxidoreductase(decyclizing)
R03387 10 ATP:2-dehydro-3-deoxy-galactonokinase
R03439 10 kynurenate:oxygen oxidoreductase (hydroxylating)
R03466 10 1-Hydroxy-2-naphthoate:oxygen 1,2-oxidoreductase (decyclizing)
R03508 10
1-(2-Carboxyphenylamino)-1-deoxy-D-ribulose-5-phosphatecarboxy-lyase(cyclizing)
R03582 10 Indan-1-ol:NAD+ 1-oxidoreductase
R03772 10 L-rhamno-1,4-lactone lactonohydrolase
R03968 10 2-Isopropylmalate hydro-lyase
R04020 10 Indole-3-acetamide hydro-lyase
R04051 10
R04137 10 3-Hydroxyisopentyl-CoA hydro-lyase
R04171 10 3-Hydroxy-L-kynurenine:2-oxoglutarate aminotransferase
R04173 10 3-Phosphoserine:2-oxoglutarate aminotransferase
R04210 10 4-phospho-D-erythronate:NAD+ 2-oxidoreductase
R04214 10
R04221 10 cis-4-Hydroxy-D-proline:oxygen oxidoreductase (deaminating)
R04269 10
R04293 10
R04371 10 Homoisocitrate hydro-lyase
R04424 10 2-Hydroxybutane-1,2,3-tricarboxylate hydro-lyase
R04443 10
R04446 10
R04447 10
R04779 10 ATP:D-fructose-6-phosphate 1-phosphotransferase
R04780 10 beta-D-Fructose 1,6-bisphosphate 1-phosphohydrolase
R04862 10 (1R,2S)-1-hydroxybutane-1,2,4-tricarboxylate:NAD+
oxidoreductase(decarboxylating)
R04907 10
3-Hydroxykynurenamine:oxygenoxidoreductase(deaminating)(flavin-containing)
R05052 10 L-erythro-4-Hydroxyglutamate:2-oxoglutarate aminotransferase
R05076 10
R05298 10
R05336 10
R05339 10
R05358 10 Acrylonitrile aminohydrolase
R05362 10 2-Hydroxy-6-oxoocta-2,4,7-trienoate formylhydrolase
R05373 10 Methylmalonyl-CoA carboxy-lyase
R05383 10 (hydroxyamino)benzene hydroxymutase
R05431 10
R05540 10
R05551 10
R05586 10
R05649 10
R05660 10
R05688 10 1-Deoxy-D-xylulose-5-phosphate isomeroreductase
R05831 10 xylitol:NAD oxidoreductase
R05850 10 L-ribulose-5-phosphate 4-epimerase
R06063 10
R06511 10
R06601 10 5-Hydroxyisourate amidohydrolase
R06605 10
R06860 10
isochorismate:2-oxoglutarate:cyclodienyltransferase(decarboxylating,pyruvate-forming)
R06885 10
R06890 10
R06910 10 cis-1,2-dihydronaphthalene-1,2-diol:NAD+ 1,2-oxidoreductase
R06920 10
R06941 10 (S)-3-hydroxyacyl-CoA:NAD+ oxidoreductase
R06977 10 L-2,4-diaminobutyrate:2-oxoglutarate 4-aminotransferase
R06978 10 L-2,4-diaminobutyrate acetyltransferase
R07011 10
R07012 10
R07013 10 (1R,2S)-naphthalene 1,2-oxide hydrolase
R07014 10 (1S,2R)-naphthalene 1,2-oxide hydrolase
R07016 10 1,2-Dihydronaphthalene-1,2-diol, NADPH:oxygen
oxidoreductase(RH-hydroxylating or -epoxidizing)
R07133 10 D-sorbitol-6-phosphate:NAD+ 2-oxidoreductase
R07276 10 L-arogenate:2-oxoglutarate aminotransferase
R07378 10
sedoheptulose-7-phosphate:D-glyceraldehyde-3-phosphateglyceronetransferase
R07413 10
R07420 10
R07422 10
R00084 11 Porphobilinogen ammonia-lyase (polymerizing)
R00093 11 L-glutamate:NAD+ oxidoreductase (transaminating)
R00239 11 ATP:L-glutamate 5-phosphotransferase
R00240 11 ATP:L-glutamate 1-phosphotransferase
R00241 11 ATP:L-glutamate 1-phosphotransferase
R00245 11 L-Glutamate 5-semialdehyde:NAD+ oxidoreductase
R00251 11 5-Oxoproline amidohydrolase (ATP-hydrolysing)
R00253 11 L-Glutamate:ammonia ligase (ADP-forming)
R00254 11
R00256 11 L-Glutamine amidohydrolase
R00259 11 Acetyl-CoA:L-glutamate N-acetyltransferase
R00260 11 L-Glutamate racemase
R00261 11 L-Glutamate 1-carboxy-lyase
R00299 11 ATP:D-glucose 6-phosphotransferase
R00303 11 D-Glucose-6-phosphate phosphohydrolase
R00307 11
R00411 11 N-succinyl-L-glutamate amidohydrolase
R00525 11 N-Formyl-L-glutamate amidohydrolase
R00551 11 L-Arginine amidinohydrolase
R00565 11 L-Arginine:glycine amidinotransferase
R00567 11 L-Arginine racemase
R00575 11 Carbon-dioxide:L-glutamine amido-ligase
(ADP-forming,carbamate-phosphorylating)
R00576 11 L-Glutamine:pyruvate aminotransferase
R00665 11 L-Citrulline N5-carbamoyldihydrolase
R00666 11 N5-(L-1-carboxyethyl)-L-ornithine:NADP+
oxidoreductase(L-ornithine-dorming)
R00667 11 L-Ornithine:2-oxo-acid aminotransferase
R00668 11 L-Ornithine(L-lysine):2-oxoglutarate omega-aminotransferase
R00669 11 N2-Acetyl-L-ornithine amidohydrolase
R00670 11 L-Ornithine carboxy-lyase
R00671 11 L-Ornithine ammonia-lyase(cyclizing)
R00707 11 L-1-Pyrroline-5-carboxylate:NAD+ oxidoreductase
R00768 11 L-Glutamine:D-fructose-6-phosphate aminotransferase
(hexoseisomerizing)
R00834 11 D-Sorbitol 6-phosphate:NADP+ 1-oxidoreductase
R00835 11 D-Glucose-6-phosphate:NADP+ 1-oxoreductase
R00840 11 1L-myo-Inositol-1-phosphate lyase (isomerizing)
R00850 11 sn-Glycerol-3-phosphate:D-glucose 6-phosphotransferase
R00867 11 ATP:D-fructose 6-phosphotransferase
R00868 11 D-Mannitol:NAD+ 2-oxidoreductase
R00872 11 D-Fructose 2-phosphate phosphatase
R00875 11 D-Glucitol:NAD+ 2-oxidoreductase
R00877 11 D-Mannose ketol-isomerase
R00878 11 alpha-D-Glucose ketol-isomerase
R00975 11 5,6-Dihydrouracil:oxygen oxidoreductase
R00977 11 5,6-Dihydrouracil:NAD+ oxidoreductase
R00986 11 Chorismate pyruvate-lyase (amino-accepting)
R01056 11 D-Ribose-5-phosphate ketol-isomerase
R01121 11 ATP:(R)-5-diphosphomevalonate carboxy-lyase (dehydrating)
R01172 11 butyraldehyde:NAD+ oxidoreductase (CoA-acetylating)
R01174 11 Butanoyl-CoA:orthophosphate butanoyltransferase
R01177 11 Acetyl-CoA:acetyl-CoA C-acetyltransferase
R01179 11 Butanoyl-CoA:acetate CoA-transferase
R01180 11 3-Ethylmalate glyoxylate-lyase (CoA-butanoylating)
R01184 11 myo-Inositol:oxygen oxidoreductase
R01252 11 L-Proline,2-oxoglutarate:oxygen oxidoreductase (4-hydroxylating)
R01268 11 Nicotinamide amidohydrolase
R01326 11 ATP:D-glucose 6-phosphotransferase
R01353 11 ATP:acetate phosphotransferase
R01355 11 2,3-Dimethylmalate pyruvate-lyase
R01365 11 Butanoyl-CoA:acetoacetate CoA-transferase
R01375 11 L-Glutamine:phenylpyruvate aminotransferase
R01398 11 Carbamoyl-phosphate:L-ornithine carbamoyltransferase
R01429 11 D-xylose:NAD+ 1-oxidoreductase
R01431 11 Xylitol:NADP+ oxidoreductase
R01432 11 D-Xylose ketol-isomerase
R01475 11 ATP:D-glucuronate 1-phosphotransferase
R01476 11 ATP:D-glucuronate 1-phosphotransferase
R01481 11 L-Gulonate:NADP+ 6-oxidoreductase
R01482 11 D-Glucuronate ketol-isomerase
R01484 11 D-Glucurono-6,2-lactone lactonohydrolase
R01524 11 D-Ribitol-5-phosphate:NAD+ 2-oxidoreductase
R01526 11 ATP:D-ribulose 5-phosphotransferase
R01528 11 6-Phospho-D-gluconate:NADP+ 2-oxidoreductase (decarboxylating)
R01530 11 D-Arabinose-5-phosphate ketol-isomerase
R01538 11 D-Gluconate hydro-lyase
R01540 11 D-Altronate hydro-lyase
R01542 11 2-Dehydro-3-deoxy-D-gluconate:NAD+ 5-oxidoreductase
R01543 11 2-Dehydro-3-deoxy-D-gluconate:NADP+ 6-oxidoreductase
R01544 11 2-amino-2-deoxy-D-gluconate ammonia-lyase
R01574 11 D-Arabinose:NAD+ 1-oxidoreductase
R01579 11 D-Glutamine amidohydrolase
R01582 11 D-Phenylalanine:2-oxoglutarate aminotransferase
R01583 11 D-Glutamate hydro-lyase (cyclizing)
R01585 11 L-Glutamate:methylamine ligase (ADP-forming)
R01586 11 Methylamine:L-glutamate N-methyltransferase
R01641 11
Sedoheptulose-7-phosphate:D-glyceraldehyde-3-phosphateglycolaldehyde
transferase
R01648 11 4-Aminobutanoate:2-oxoglutarate aminotransferase
R01716 11 Chorismate:L-glutamine amido-ligase
R01720 11 nicotinate:NADP+ 6-oxidoreductase (hydroxylating)
R01723 11
R01737 11 ATP:D-Gluconate 6-phosphotransferase
R01756 11 D-threo-Aldose:NAD+ 1-oxidoreductase
R01757 11 L-Arabinose:NAD+ 1-oxidoreductase
R01758 11 L-Arabitol:NAD+ 1-oxidoreductase
R01817 11 D-mannitol-1-phosphate:NADP+ 6-oxidoreductase
R01818 11 D-Mannose 6-phosphate 1,6-phosphomutase
R01819 11 D-Mannose-6-phosphate ketol-isomerase
R01844 11 ATP:sedoheptulose 7-phosphate
R01887 11 gamma-Amino-gamma-cyanobutanoate aminohydrolase
R01896 11 Xylitol:NAD+ 2-oxidoreductase (D-xylulose-forming)
R01898 11 D-Lyxose ketol-isomerase
R01939 11 L-2-Aminoadipate:2-oxoglutarate aminotransferase
R01961 11 ATP:D-glucosamine phosphotransferase
R02032 11 6-Phospho-2-dehydro-D-gluconate:NAD+ 2-oxidoreductase
R02035 11 6-Phospho-D-glucono-1,5-lactone lactonohydrolase
R02047 11 3-Hydroxy-2-methylpropanoate:NAD+ oxidoreductase
R02048 11 (R)-3-Amino-2-methylpropanoate:2-oxoglutarate aminotransferase
R02050 11 (R)-3-Amino-2-methylpropanoate:pyruvate aminotransferase
R02058 11 Acetyl-CoA:D-glucosamine-6-phosphate N-acetyltransferase
R02059 11 N-Acetyl-D-glucosamine-6-phosphate amidohydrolase
R02060 11 D-Glucosamine 1-phosphate 1,6-phosphomutase
R02103 11 xanthine:NAD+ oxidoreductase
R02107 11 Xanthine:oxygen oxidoreductase
R02136 11 ATP:xylitol 5-phosphotransferase
R02167 11 D-Mannitol-1-phosphate phosphohydrolase
R02285 11 N-Formimino-L-glutamate formiminohydrolase
R02401 11 glutarate-semialdehyde:NAD+ oxidoreductase
R02438 11
R02439 11 ATP:L-ribulose 5-phosphotransferase
R02441 11 L-Arabitol:NAD+ 2-oxidoreductase (L-ribulose-forming)
R02471 11
R02474 11 Pantothenate amidohydrolase
R02555 11 D-Altronate:NAD+ 3-oxidoreductase
R02593 11 coniferyl alcohol:NADP+ oxidoreductase
R02637 11 3-Dehydro-L-gulonate:NAD+ 2-oxidoreductase
R02640 11 L-Gulonate:NAD+ 3-oxidoreductase
R02678 11 Indole-3-acetaldehyde:NAD+ oxidoreductase
R02679 11 indole-3-ethanol:NAD+ oxidoreductase
R02681 11 indole-3-acetaldehyde:oxygen oxidoreductase
R02703 11 D-Mannitol-1-phosphate:NAD+ 5-oxidoreductase
R02715 11 D-Arabinono-1,4-lactone:oxygen oxidoreductase
R02730 11 D-Fructose-2,6-bisphosphate 6-phosphohydrolase
R02731 11 D-Fructose-2,6-bisphosphate 2-phosphohydrolase
R02732 11 ATP:D-fructose-6-phosphate 2-phosphotransferase
R02740 11 alpha-D-Glucose 6-phosphate ketol-isomerase
R02764 11 (S)-Methylmalonyl-CoA hydrolase
R02865 11 ATP:D-hexose 6-phosphotransferase
R02866 11 Sorbitol-6-phosphate phosphohydrolase
R02923 11 D-Arginine:oxygen oxidoreductase (deaminating)
R02927 11 ATP:D-tagatose 6-phosphotransferase
R02933 11 L-Gulono-1,4-lactone lactonohydrolase
R02967 11 naphthalene,NADH:oxygen oxidoreductase (1,2-hydroxylating)
R03033 11 D-Galactonate hydro-lyase
R03092 11
R03093 11 3-Indoleacetonitrile aminohydrolase
R03161 11 ATP:6-deoxy-L-galactose 1-phosphotransferase
R03184 11 L-gulono-1,4-lactone:oxygen 3-oxidoreductase
R03234 11
R03240 11 D-Galactose 6-phosphate ketol-isomerase
R03244 11 L-ribulose-5-phosphate 3-epimerase
R03248 11 2,5-Diaminopentanoate:2-oxoglutarate aminotransferase
R03249 11
R03250 11
R03251 11 7,8-dihydro-7,8-dihydroxykynurenate:NAD+ oxidoreductase
R03266 11 4-Hydroxy-L-glutamate:2-oxoglutarate aminotransferase
R03290 11 4-Hydroxy-L-proline:NAD+ oxidoreductase
R03296 11 trans-4-Hydroxy-L-proline 2-epimerase
R03321 11 beta-D-Glucose 6-phosphate ketol-isomerase
R03373 11 4-Hydroxyphenyllactate:NAD+ oxidoreductase
R03444 11 2-Hydroxybutane-1,2,4-tricarboxylate hydro-lyase
R03461 11 3-Hydroxy-2-methylpyridine-4,5-dicarboxylate 4-carboxy-lyase
R03509 11 N-(5-Phospho-beta-D-ribosyl)anthranilate ketol-isomerase
R03542 11 alpha-Aminopropiononitrile aminohydrolase
R03811 11
R03869 11 (S)-Methylmalonate semialdehyde:NAD+ oxidoreductase
R03870 11 5-Methylbarbiturate amidohydrolase
R03871 11 (S)-Methylmalonate semialdehyde:oxygen oxidoreductase
R03884 11 (E)-Glutaconate CoA-transferase
R03920 11 ATP:D-fructose 6-phosphotransferase
R03937 11
R03942 11 L-Rhamnofuranose:NAD+ 1-oxidoreductase
R03954 11
R03970 11 (5-Glutamyl)-peptide:amino-acid 5-glutamyltransferase
R04000 11 (E)-Glutaconate CoA-transferase
R04001 11 3-Isopropylmalate hydro-lyase
R04024 11 Acetyl-CoA:N-hydroxyarylamine O-acetyltransferase
R04031 11
R04066 11 imidazole-4-acetate,NADH:oxygen oxidoreductase (5-hydroxylating)
R04093 11 3-Indoleacetaldoxime hydro-lyase
R04187 11 L-Alanine:3-oxopropanoate aminotransferase
R04188 11 L-3-Amino-isobutanoate:2-oxoglutarate aminotransferase
R04198 11 2,3,4,5-Tetrahydrodipicolinate:NAD+ oxidoreductase
R04203 11 (2S,3S)-3-hydroxy-2-methylbutanoyl-CoA:NAD+ oxidoreductase
R04224 11 (S)-3-Hydroxyisobutyryl-CoA hydro-lyase
R04234 11 D-4-Hydroxyphenylglycine:2-oxoglutarate aminotransferase
R04295 11 (S)-4-Amino-5-oxopentanoate:NADP+
5-oxidoreductase(phosphorylationg)
R04916 11
R05066 11 3-Hydroxy-2-methylpropanoate:NAD+ oxidoreductase
R05085 11 O-Phospho-4-hydroxy-L-threonine:2-oxoglutarate aminotransferase
R05297 11
R05305 11 3-hydroxypimeloyl-CoA:NAD+ oxidoreductase
R05337 11
R05338 11 D-arabino-3-Hexulose 6-phosphate formaldehyde-lyase
R05366 11 2-Hydroxy-6-oxo-octa-2,4-dienoate acylhydrolase
R05379 11 Acrylonitrile hydro-lyase
R05400 11
R05404 11
R05538 11
R05571 11 Galactitol-1-phosphate:NAD oxidoreductase
R05604 11 D-arabinitol:NAD 4-oxidoreductase
R05606 11 D-mannonate hydro-lyase
R05607 11 D-sorbitol-6-phosphate:NAD 2-oxidoreductase
R05645 11
R05648 11
R05659 11
R05700 11 Coniferyl aldehyde:NAD oxidoreductase
R05840 11
R05864 11 4-Hydroxy-2-oxohexanoate hydro-lyase
R06572 11
R06909 11 naphthalene,NADH:oxygen oxidoreductase (1,2-hydroxylating)
R06919 11
R06942 11 (3S)-3-hydroxyacyl-CoA hydro-lyase
R06979 11 Ectoine hydro-lyase
R07000 11 Naphthalene, NADPH:oxygen oxidoreductase (RH-hydroxylating
or-epoxidizing)
R07001 11 Naphthalene, NADPH:oxygen oxidoreductase (RH-hydroxylating
or-epoxidizing)
R07009 11
R07010 11
R07125 11 3-dehydro-L-gulonate-6-phosphate carboxy-lyase
R07127 11 ATP:3-dehydro-L-gulonate 6-phosphotransferase
R07152 11 xylitol:oxygen oxidoreductase
R07221 11 6-hydroxynicotinate:O2 oxidoreductase
R07246 11
sedoheptulose-7-phosphate:D-glyceraldehyde-3-phosphateglycolaldehydetransferase
R07281 11 3,4-Dihydroxy-2-butanone 4-phosphate synthase
R07304 11 5-oxo-L-proline amidohydrolase (ATP-hydrolysing)
R07324 11 1D-myo-inositol-3-phosphate lyase (isomerizing)
R07423 11
R00010 12 alpha,alpha-Trehalose glucohydrolase
R00018 12 Putrescine:putrescine 4-aminobutyltransferase (ammonia-forming)
R00028 12 alpha-D-Glucoside glucohydrolase
R00111 12 N-(omega)-Hydroxyarginine,NADPH:oxygen
oxidoreductase(nitric-oxide-forming)
R00300 12 D-Glucose:NAD+ 1-oxidoreductase
R00301 12 D-Glucose:NADP+ 1-oxidoreductase
R00302 12 Pyranose:oxygen 2-oxidoreductase
R00304 12 D-Glucose-1-phosphate phosphohydrolase
R00306 12 1,4-beta-D-Glucan glucohydrolase
R00327 12 6-Acetyl-D-glucose acetylhydrolase
R00552 12 L-Arginine iminohydrolase
R00554 12 ATP:L-arginine N-phosphotransferase
R00556 12
R00557 12 L-Arginine,NADPH:oxygen oxidoreductase (nitric-oxide-forming)
R00558 12 L-Arginine,NADPH:oxygen oxidoreductase (nitric-oxide-forming)
R00559 12 L-Arginine:oxygen 2-oxidoreductase (decarboxylating)
R00562 12 N2-(D-1-carboxyethyl)-L-arginine:NADP+ oxidoreductase
R00563 12 D-nopaline:NADP+ oxidoreductase (L-arginine-forming)
R00566 12 L-Arginine carboxy-lyase
R00579 12 L-Glutamine racemase
R00647 12
R00801 12 alpha-D-Glucoside glucohydrolase
R00802 12 alpha-D-Glucoside glucohydrolase
R00832 12 succinyl-CoA:L-arginine N2-succinyltransferase
R00837 12 alpha,alpha-Trehalose-6-phosphate phosphoglucohydrolase
R00838 12 Maltose-6'-phosphate 6-phosphoglucohydrolase
R00839 12 6-Phospho-beta-D-glucosyl-(1,4)-D-gluxose glucohydrolase
R00874 12 D-Glucose:D-fructose oxidoreductase
R00947 12 D-Glucose-1-phosphate phosphohydrolase
R00959 12 alpha-D-Glucose 1-phosphate 1,6-phosphomutase
R00973 12 Uracil-5-carboxylate carboxy-lyase
R00974 12 Cytosine aminohydrolase
R01020 12
R01050 12 ATP:D-ribose-5-phosphate 1-phosphotransferase
R01051 12 ATP:D-ribose 5-phosphotransferase
R01053 12 Ribose-5-phosphate:ammonia ligase (ADP-forming)
R01055 12 Uracil hydro-lyase (adding D-ribose 5-phosphate)
R01057 12 D-Ribose 1,5-phosphomutase
R01073 12
N-(5-Phospho-D-ribosyl)anthranilate:pyrophosphatephosphoribosyl-transferase
R01081 12 D-Ribose ketol-isomerase
R01086 12 N-(L-Argininosuccinate) arginie-lyase
R01098 12 D-Galactose:oxygen 6-oxidoreductase
R01123 12 Isopentenyl-diphosphate delta3-delta2-isomerase
R01149 12 L-Glutamine:D-alanine gamma-glutamyltransferase
R01151 12 Putrescine:oxygen oxidoreductase (deaminating)
R01152 12 N-Carbamoylputrescine amidohydrolase
R01154 12 Acetyl-CoA:alkane-alpha,omega-diamine N-acetyltransferase
R01155 12 putrescine:2-oxoglutarate aminotransferase
R01156 12 N-Acetylputrescine acetylhydrolase
R01157 12 Agmatine amidinohydrolase
R01182 12 ATP:myo-inositol 1-phosphotransferase
R01183 12 myo-Inositol:NAD+ 2-oxidoreductase
R01185 12 myo-Inositol 1-phosphate phosphahydrolase
R01186 12 myo-Inositol 4-phosphate phosphahydrolase
R01187 12 1D-myo-Inositol 3-phosphate phosphahydrolase
R01193 12 sn-Glycero-3-phospho-1-inositol glycerophosphohydrolase
R01200 12 N-Acetyl-D-glucosamine amidohydrolase
R01201 12 ATP:N-acetyl-D-glucosamine 6-phosphotransferase
R01204 12 Acetyl-CoA:D-glucosamine N-acetyltransferase
R01246 12 L-proline:NAD+ 2-oxidoreductase
R01248 12 L-Proline:NAD+ 5-oxidoreductase
R01255 12 L-Proline racemase
R01270 12 Nicotinamide D-ribonucleotide phosphoribohydrolase
R01399 12 Carbamoyl-phosphate:putrescine carbamoyltransferase
R01519 12 D-Glucono-1,5-lactone lactonohydrolase
R01573 12 ATP:D-arabinose 5-phosphotransferase
R01576 12 3-Deoxy-D-manno-octulosonate D-arabinose-lyase
R01577 12 D-Arabinose ketol-isomerase
R01600 12 ATP:D-glucose 6-phosphotransferase
R01602 12 alpha-D-Glucose 1-epimerase
R01676 12 Guanine aminohydrolase
R01688 12 ATP:butyrate 1-phosphotransferase
R01689 12 butanoate:NAD+ delta2-oxidoreductase
R01708 12 Pyridoxine:NADP+ 4-oxidoreductase
R01711 12 Pyridoxine:oxygen oxidoreductase (deaminating)
R01718 12 Isomaltose 6-alpha-D-glucanohydrolase
R01738 12 D-Gluconate:NAD+ 5-oxidoreductase
R01739 12 D-gluconate:NADP+ oxidoreductase
R01754 12 ATP:L-arabinose 1-phosphotransferase
R01761 12 L-Arabinose ketol-isomerase
R01768 12 Xanthine:NAD+ oxidoreductase
R01769 12 Hypoxanthine:oxygen oxidoreductase
R01786 12 ATP:D-glucose 6-phosphotransferase
R01787 12 alpha-D-Glucose:NADP+ 1-oxidoreductase
R01788 12 alpha-D-Glucose 6-phosphate phosphohydrolase
R01893 12 Ribitol:NAD+ 2-oxidoreductase
R01909 12 ATP:pyridoxal 5'-phosphotransferase
R01910 12 Primary alcohol:(acceptor) oxidoreductase
R01911 12 pyridoxine-5'-phosphate phosphohydrolase
R01962 12
R01987 12
R01989 12 L-Arginine:glycine amidinotransferase
R01990 12 4-Guanidinobutanoate amidinohydrolase
R02086 12 N-Acetyl-D-glucosamine 1-phosphate 1,6-phosphomutase
R02087 12 N-Acetyl-D-glucosamine 6-phosphate 2-epimerase
R02141 12
R02274 12 5-Aminopentanoate:2-oxoglutarate aminotransferase
R02282 12 N2-Acetyl-L-ornithine:L-glutamate N-acetyltransferase
R02283 12 N2-Acetyl-L-ornithine:2-oxoglutarate aminotransferase
R02286 12 N-Formimino-L-glutamate iminohydrolase
R02288 12 4-imidazolone-5-propanoate amidohydrolase
R02345 12 3-Hydroxybutan-2-one:D-ribose-5-phosphate aldehydetransferase
R02454 12 D-Mannonate:NAD+ 5-oxidoreductase
R02455 12 D-Mannonate:NAD+ 6-oxidoreductase
R02484 12 deoxyuridine:orthophosphate 2-deoxy-D-ribosyltransferase
R02549 12 4-aminobutanal:NAD+ 1-oxidoreductase
R02558 12 (R)-Prunasin beta-D-glucohydrolase
R02576 12 Phenylacetyl-CoA:L-glutamine alpha-N-phenylacetyltransferase
R02595 12 Coniferin beta-D-glucosidase
R02596 12 Donor:hydrogen-peroxide oxidoreductase
R02649 12 ATP:N-acetyl-L-glutamate 5-phosphotransferase
R02658 12 ATP:2-dehydro-D-gluconate 6-phosphate
R02728 12 beta-D-Glucose 1-phosphate 1,6-phosphomutase
R02736 12 beta-D-Glucose-6-phosphate:NADP+ 1-oxoreductase
R02739 12 alpha-D-Glucose 6-phosphate ketol-isomerase
R02781 12 L-Glutamine:2,4,6/3,5-pentahydroxycyclohexanone aminotransferase
R02782 12 2,4,6/3,5-Pentahydroxycyclohexanone hydro-lyase
R02894 12 D-Proline:oxygen oxidoreductase (deaminating)
R02928 12 Galactitol:NAD+ 2-oxidoreductase
R03018 12 ATP:pantothenate 4'-phosphotransferase
R03034 12 D-Galactono-1,4-lactone hydroxyacylhydrolase
R03068 12 2,3-Dimethylmalate hydro-lyase
R03102 12 L-2-Aminoadipate-6-semialdehyde:NAD+ 6-oxidoreductase
R03131 12 O3-acetyl-L-serine:uracil 1-(2-amino-2-carboxyethyl)transferase
R03165 12 Hydroxymethylbilane hydro-lyase(cyclizing)
R03166 12
R03178 12 2-oxo-5-Guanidinopentanoate carboxy-lyase
R03252 12 7,8-Dihydroxykynurenate:oxygen 8,8a-oxidoreductase (decyclizing)
R03253 12 7,8-Dihydroxykynurenate:oxygen 8,8a-oxidoreductase (decyclizing)
R03254 12
2-Dehydro-3-deoxy-D-octonate-8-phosphateD-arabinose-5-phosphate-lyase
(pyruvate-phosphorylating)
R03313 12 L-Glutamate-5-semialdehyde:NADP+ 5-oxidoreductase
(phosphorylationg)
R03314 12
R03330 12 D-myo-Inositol-1,3-bisphosphate 3-phosphohydrolase
R03331 12 sn-Glycero-3-phospho-1-inositol inositolphosphohydrolase
R03333 12 1D-myo-Inositol-1,2-cyclic-phosphate 2-inositolphosphohydrolase
R03352 12 3-Hydroxy-2-methylpropanoyl-CoA hydrolase
R03544 12
R03578 12
R03579 12 N-Feruloylglycine amidohydrolase
R03580 12
R03819 12 ATP:sedoheptulose 7-phosphate
R03903 12 Acetyl-CoA:D-amino-acid N-acetyltransferase
R03921 12 Sucrose 6-phosphate fructohydrolase
R03971 12 (5-Glutamyl)-peptide:amino-acid 5-glutamyltransferase
R04065 12 Imidazole acetaldehyde:NAD+ oxidoreductase
R04069 12
R04204 12 (2S,3S)-3-Hydroxy-2-methylbutanoyl-CoA hydro-liase
R04299 12
R04336 12
R04364 12 Acetyl-CoA:L-2,3,4,5-tetrahydrodipicolinate N2-acetyltransferase
R04365 12
Succinyl-CoA:2,3,4,5-tetrahydropyridine-2,6-dicarboxylateN-succinyltransferase
R04372 12 D-myo-Inositol-3,4-bisphosphate 4-phosphohydrolase
R04383 12 5-Dehydro-4-deoxy-D-glucuronate ketol-isomerase
R04426 12 3-Isopropylmalate:NAD+ oxidoreductase
R04515 12
R04748 12 (S)-Hydroxyhexanoyl-CoA:NAD+ oxidoreductase
R04784 12
R04785 12 L-Dehydroascorbate lactonohydrolase
R04875 12
R04918 12
R05049 12 N-succinyl-L-glutamate 5-semialdehyde:NAD+ oxidoreductase
R05064 12 (S)-3-Hydroxyisobutyryl-CoA hydrolase
R05083 12
R05086 12 O-Phospho-4-hydroxy-L-threonine phospho-lyase (adding water)
R05133 12 Arbutin 6-phosphate glucohydrolase
R05147 12 galactitol-1-phosphate:NAD+ oxidoreductase
R05296 12 2-Hydroxy-5-methyl-cis,cis-muconic semialdehyde formylhydrolase
R05332 12 Acetyl-CoA:D-glucosamine-1-phosphate N-acetyltransferase
R05354 12
R05374 12 2-Oxo-5-methyl-cis-muconate carboxy-lyase
R05401 12
R05410 12
R05416 12
R05454 12
R05465 12
R05513 12
R05593 12
R05594 12
R05601 12
R05642 12
R05646 12
R05681 12 NAD-dependent threonine 4-phosphate dehydrogenase
R05698 12 Mannitol:oxygen oxidoreductase (cyclizing)
R05865 12 2-Hydroxy-5-methyl-cis,cis-muconic-semialdehyde formylhydrolase
R05884 12 isopentenyl-diphosphate:NAD(P)+ oxidoreductase
R06569 12 cinnamaldehyde:NADP+ oxidoreductase (CoA-cinnamoylating)
R06570 12 cinnamyl-alcohol:NADP+ oxidoreductase
R06573 12
R06916 12
R06918 12
R07134 12 D-arabinitol:NAD+ 2-oxidoreductase (D-ribulose-forming)
R07135 12 mannitol:NAD+ 1-oxidoreductase
R07146 12 4-hydroxy-L-proline:NAD+ oxidoreductase
R07245 12 carbamoyl-phosphate:N2-acetyl-L-ornithine carbamoyltransferase
R07279 12 ATP:myo-inositol 1-phosphotransferase
R07343 12 myo-inositol-phosphate phosphohydrolase
R07346 12 D-glucitol:NADP+ oxidoreductase
R07414 12 glutamate putrescine ligase
R07419 12 4-(Glutamylamino)butanoate amidohydrolase
R00015 13 Sucrose:sucrose 1F-beta-D-fructosyltransferase
R00016 13 D-Glucose-1-phosphate:D-glucose-1-phosphate 6-phosphotransferase
R00022 13
R00026 13 beta-D-Glucoside glucohydrolase
R00035 13 L-Ascorbate:oxygen oxidoreductase
R00064 13 4-(4-Deoxy-beta-D-gluc-4-enuronosyl)-D-galacturonate lyase
R00068 13 L-Ascorbate:oxygen oxidoreductase
R00069 13
R00095 13 NADH:monodehydroascorbate oxidoreductase
R00173 13 pyridoxal-5'-phosphate phosphohydrolase
R00174 13 ATP:pyridoxal 5'-phosphotransferase
R00278 13 Pyridoxine 5-phosphate:oxygen oxidoreductase (deaminating)
R00453 13 L-Lysine:pyruvate aminotransferase
R00457 13 L-Lysine:2-oxoglutarate 6-aminotransferase
R00510 13 Cytidine-5'-monophosphate phosphoribo(deoxyribo)hydrolase
R00642 13 L-Ascorbate:hydrogen-peroxide oxidoreductase
R00643 13 L-Galactono-1,4-lactone:oxygen 3-oxidoreductase
R00644 13 L-Ascorbate:hydrogen-peroxide oxidoreductase
R00645 13
R00646 13 Ascorbate:oxygen 2,3-oxidoreductase (bond-cleaving)
R00803 13 Sucrose:orthophosphate alpha-D-glucosyltransferase
R00805 13 Sucrose-6-phosphate phosphohydrolase
R00810 13 Sucrose glucosylmutase
R00949 13 ATP:D-glucose-1-phosphate 6-phosphotransferase
R00952 13 Cellobiose:orthophosphate alpha-D-glucosyltransferase
R00953 13 3-beta-D-Glucosylglucose:orthophosphate
alpha-D-glucosyltransferase
R00957 13
alpha-D-Glucose-1-phosphate:alpha-D-glucose-1-phosphate4-alpha-D-glucosyltransferase
(dephosphorylating)
R00960 13 D-Glucose-1-phosphate:D-glucose-1-phosphate 6-phosphotransferase
R00966 13 UMP:pyrophosphate phosphoribosyltransferase
R01019 13
R01072 13 5-Phosphoribosylamine:pyrophosphate
phosphoribosyltransferase(glutamate-amidating)
R01079 13 D-Ribose:NADP+ 1-oxidoreductase
R01080 13 Uridine ribohydrolase
R01092 13 ATP:D-galactose 1-phosphotransferase
R01093 13 D-Galactose:NAD+ 1-oxidoreductase
R01094 13 D-Galactose:NAD+ 1-oxidoreductase
R01096 13 D-Galactose:NADP+ 1-oxidoreductase
R01099 13 D-Galactose:oxygen 6-oxidoreductase
R01100 13 Lactose galactohydrolase
R01101 13 alpha-D-Glucoside glucohydrolase
R01103 13 Raffinose galactohydrolase
R01104 13 Galactosylglycerol galactohydrolase
R01128 13 5'-Inosinate phosphoribohydrolase
R01132 13 IMP:pyrophosphate phosphoribosyltransferase
R01146 13
R01161 13
R01194 13 1-alpha-D-Galactosyl-myo-inositol galactohydrolase
R01202 13 N-Acetyl-D-glucosamine:NAD+ 1-oxidoreductase
R01203 13 N-Acyl-D-hexosamine:oxygen 1-oxidoreductase
R01207 13 N-Acyl-D-glucosamine 2-epimerase
R01229 13 GMP:pyrophosphate phosphoribosyltransferase
R01244 13 Adenine aminohydrolase
R01266 13 1-beta-Aspartyl-N-acetyl-D-glucosaminylamine L-asparaginohydrolase
R01271 13
Nicotinamide-nucleotide:pyrophosphatephospho-alpha-D-ribosyltransferase
R01273 13 N-Ribosylnicotinamide ribohydrolase
R01329 13 Epimelibiose galactohydrolase
R01416 13 Agmatine iminohydrolase
R01417 13 ATP:agmatine N4-phosphotransferase
R01418 13
R01425 13 Benzoylagmatine amidohydrolase
R01441 13 ATP:cellobiose 6-phosphotransferase
R01442 13 Cellobiose:oxygen 1-oxidoreductase
R01444 13 1,4-beta-D-Glucan glucohydrolase
R01445 13 Cellobiose 2-epimerase
R01520 13 beta-D-Glucose:NAD+ 1-oxoreductase
R01522 13 beta-D-Glucose:oxygen 1-oxidoreductase
R01555 13 Maltose:orthophosphate 1-beta-D-glucosyltransferase
R01556 13 Acetyl-CoA:maltose O-acetyltransferase
R01557 13 Maltose alpha-D-glucosylmutase
R01652 13
R01657 13 Dimethylallyl-diphosphate:L-tryptophan dimethylallyltransferase
R01658 13
Dimethylallyl-diphosphate:isopentenyl-diphosphatedimethylallyltranstransferase
R01659 13
Dimethylallyl-diphosphate:isopentenyl-diphosphatedimethylallylcistransferase
R01660 13
3-phospho-D-glyceroyl-phosphate:D-glucose-1-phosphate6-phosphotransferase
R01677 13 Guanosine ribohydrolase
R01678 13 Lactose galactohydrolase
R01694 13 L-Sorbose:NADP+ 5-oxidoreductase
R01695 13 L-Sorbose:oxygen 5-oxidoreductase
R01707 13 Pyridoxal:NAD+ 4-oxidoreductase
R01709 13 Pyridoxal:oxygen 4-oxidoreductase
R01710 13 Pyridoxamine:oxygen oxidoreductase (deaminating)
R01712 13 Pyridoxamine:pyruvate aminotransferase
R01713 13 Pyridoxamine:oxaloacetate aminotransferase
R01719 13
R01724 13 Nicotinate D-ribonucleotide:pyrophosphate
phosphoribosyltransferase
R01770 13 Inosine ribohydrolase
R01863 13 inosine:orthophosphate ribosyltransferase
R01870 13 Orotidine-5'-phosphate:pyrophosphate phosphoribosyltransferase
R01873 13 Quinate:pyrroloquinoline-quinone 5-oxidoreductase
R01876 13 Uridine:orthophosphate ribosyltransferase
R01879 13 2-Deoxyuridine,2-oxoglutarate:oxygen
oxidoreductase(2'-hydroxylating)
R01914 13 Spermidine:(acceptor) oxidoreductase
R01919 13 Spermidine:putrescine
4-aminobutyltransferase(propane-1,3-diamine-forming)
R01969 13 Deoxyguanosine:orthophosphate ribosyltransferase
R02099 13 ATP:deoxyuridine 5'-phosphotransferase
R02102 13
R02137 13 Cytidine ribohydrolase
R02142 13 XMP:pyrophosphate phosphoribosyltransferase
R02143 13 Xanthosine ribohydrolase
R02147 13 guanosine:orthophosphate ribosyltransferase
R02150 13 1H-Imidazole-4-ethanamine:oxygen oxidoreductase
(deaminating)(copper-containing)
R02273 13 5-Aminopentanamide amidohydrolase
R02276 13 5-Acetamidopentanoate amidohydrolase
R02294 13 N-Ribosylnicotinamide:orthophosphate ribosyltransferase
R02295 13 Nicotinate D-ribonucleoside:orthophosphate ribosyltransferase
R02296 13 Cytidine:orthophosphate alpha-D-ribosyltransferase
R02297 13 Xanthosine:orthophosphate ribosyltransferase
R02299 13 alpha-D-Ribose 1-phosphate 1,6-phosphomutase
R02313 13 N6-(L-1,3-Dicarboxypropyl)-L-lysine:NAD+ oxidoreductase
R02317 13
R02322 13 Nicotinamide-D-ribonucleotide amidohydrolase
R02323 13 Nicotinamide ribonucleotide phosphohydrolase
R02324 13 ATP:N-ribosylnicotinamide 5'-phosphotransferase
R02365 13 Cellobiose:quinone 1-oxidoreductase
R02415 13 Shikimate:pyrroloquinoline-quinone 5-oxidoreductase
R02485 13 Deoxycytidine aminohydrolase
R02486 13 2-Deoxyuridine,2-Oxoglutarate:oxygen
oxidoreductase(1'-hydroxylating)
R02535 13 3,4-Dihydroxyphenetylamine,ascorbate:oxygen
oxidoreductase(beta-hydroxylating)
R02646 13 Urate-3-ribonucleoside:orthophosphate D-ribosyltransferase
R02659 13
R02705 13 ATP:N-acyl-D-mannosamine 6-phosphotransferase
R02706 13
R02727 13 alpha,alpha-Trehalose:orthophosphate beta-D-glucosyltransferase
R02748 13 Deoxyinosine:orthophosphate ribosyltransferase
R02755 13 meso-2,6-diaminoheptanedioate:NADP+ oxidoreductase (deaminating)
R02778 13 Trehalose-6-phosphate phosphohydrolase
R02895 13
R02914 13 4,5-Dihydro-4-oxo-5-imidazolepropanoate hydro-lyase
R02926 13 Melibiitol galactohydrolase
R02985 13
R03069 13 (2R,3S)-2,3-Dimethylmalate hydro-lyase
R03070 13 Methylitaconate delta2-delta3-isomerase
R03169 13 2-methyl-branched-chain-acyl-CoA:NAD+ 2-oxidoreductase
R03170 13 2-Methylbutanoyl-CoA:(acceptor) 2,3-oxidoreductase
R03177 13 4-Guanidinobutanal:NAD+ 1-oxidoreductase
R03180 13 4-Guanidinobutanamide amidohydrolase
R03186 13
R03197 13 Uroporphyrinogen-III carboxy-lyase
R03256 13 Lactose 6-phosphate 6-phosphogalactohydrolase
R03315 13 ATP:pseudouridine 5'-phosphotransferase
R03348 13 Nicotinate-nucleotide:pyrophosphate
phosphoribosyltransferase(carboxylating)
R03350 13 3-Deoxy-D-manno-octulosonate-8-phosphate 8-phosphohydrolase
R03384 13 ATP:1-amino-1-deoxy-scyllo-inositol 4-phosphotransferase
R03393 13 D-myo-Inositol-1,4-bisphosphate 1-phosphohydrolase
R03427 13 D-myo-Inositol 1,3,4-trisphosphate 1-phosphohydrolase
R03443 13 N-Acetyl-L-glutamate-5-semialdehyde:NADP+
5-oxidoreductase(phosphrylating)
R03535 13
R03541 13 Prenyl-diphosphate pyrophosphohydrolase
R03919 13 Donor:hydrogen-peroxide oxidoreductase
R04007 13 Donor:hydrogen-peroxide oxidoreductase
R04008 13
R04025 13
N-Acetylputrescine:oxygenoxidoreductase(deaminating)(flavin-containing)
R04048 13
R04068 13 Imidazole-4-acetate:5-phosphoribosyl-diphosphate ligase (ADP-
andpyrophosphate- forming)
R04144 13 5-Phospho-D-ribosylamine:glycine ligase (ADP-forming)
R04185 13 (S)-3-(Imidazol-5-yl)lactate:NAD+ oxidoreductase
R04189 13 N2-succinyl-L-arginine iminohydrolase (decarboxylating)
R04217 13 N2-succinyl-L-ornithine:2-oxoglutarate 5-aminotransferase
R04282 13
R04382 13 4-(4-Deoxy-alpha-D-gluc-4-enuronosyl)-D-galacturonate lyase
R04435 13 N-Acetylneuraminate 9-phosphate
pyruvate-lyase(pyruvate-phosphorylating)
R04467 13
R04475 13
N-Succinyl-L-2,6-diaminoheptanedioate:2-ocoglytarateamino-transferase
R04749 13 (S)-Hydroxyhexanoyl-CoA hydro-lyase
R04857 13
R04874 13
R04876 13
R04910 13
R04972 13 Uroporphyrinogen I carboxy-lyase
R05050 13 N4-Acetylaminobutanal:NAD+ oxidoreductase
R05087 13
R05120 13 3-Butynoate:(pyrroloquinoline-quinone) oxidoreductase
R05198 13
R05295 13 4-Methylcatechol:oxygen 2,3-oxidoreductase(decyclizing)
R05311 13 pimeloyl-CoA:NAD+ oxidoreductase
R05313 13 cis-1,2-Dihydro-3-ethylcatechol:NAD+ oxidoreductase
R05353 13
R05389 13 2-Hydroxy-5-methyl-cis,cis-muconate
2-Oxo-5-methyl-cis-muconateisomerase
R05417 13
R05455 13
R05541 13
R05581 13
R05647 13
R05650 13
R05683 13 L-Idonate:NAD oxidoreductase
R05767 13 trehalose 6-phosphate:phosphate b-D-glucosyltransferase
R05823 13 2-dehydro-D-gluconate:NADP+ 2-oxidoreductase
R05838 13 pyridoxine 5'-phosphate synthase
R05839 13 pyridoxamine:2-oxoglutarate aminotransferase
R06757 13
R06836 13 Ribose 1,5-biphosphokinase
R06917 13 alcohol:NAD+ oxidoreductase
R07132 13 D-galactose:NADP+ 1-oxidoreductase
R07145 13 L-iditol:NAD+ 2-oxidoreductase
R07148 13 D-threo-aldose:NAD+ 1-oxidoreductase
R07214 13 1-aminocyclopropane-1-carboxylate oxygenase (ethylene-forming)
R07219 13 dimethyallyl diphosphate:NADP+ oxidoreductase
R07264 13 2-alpha-D-glucosyl-D-glucose:phosphate beta-D-glucosyltransferase
R07265 13 alpha,alpha-trehalose:phosphate alpha-D-glucosyltransferase
R07353 13
6-(2-Amino-2-carboxyethyl)-7,8-dioxo-7,8-dihydroquinoline-2,4-dicarboxylate:oxygen
oxidoreductase (cyclizing)
R07406 13
R07408 13
R07415 13
R07417 13
R00039 14 Raffinose:raffinose alpha-D-galactosyltransferase
R00055 14 Nucleoside:oxygen 5'-oxidoreductase
R00155 14 UDP diphosphohydrolase
R00158 14 ATP:nucleoside-phosphate phosphotransferase
R00181 14 AMP aminohydrolase
R00182 14 AMP phosphoribohydrolase
R00190 14 AMP:pyrophosphate phosphoribosyltransferase
R00277 14 Pyridoxamine-5'-phosphate:oxygen oxidoreductase (deaminating)
R00287 14 UDPglucose pyrophosphohydrolase
R00328 14 GDP phosphohydrolase
R00332 14 ATP:(d)GMP phosphotransferase
R00426 14 Guanosine 5'-triphosphate pyrophosphohydrolase
R00445 14 L-lysine:NAD+ oxidoreductase (deaminating, cyclizing)
R00446 14 L-Lysine:NAD+ 6-oxidoreductase (deaminating)
R00447 14 L-Lysine:oxygen oxidoreductase(deaminating)
R00448 14 L-lysine,NADPH:oxygen oxidoreductase (6-hydroxylating)
R00449 14 L-Lysine:oxygen 2-oxidoreductase (decarboxylating)
R00451 14 meso-2,6-Diaminoheptanedioate carboxy-lyase
R00452 14 N2-(D-1-carboxylethyl)-L-lysine:NADP+
oxidoreductase(L-lysine-forming)
R00454 14
R00458 14 N6-Acyl-L-lysine amidohydrolase
R00459 14
R00460 14 L-Lysine racemase
R00461 14 L-Lysine 2,3-aminomutase
R00462 14 L-Lysine carboxy-lyase
R00463 14 L-Lysine-1,6-lactam lactamhydrolase
R00511 14 Cytidine-5'-monophosphate phosphohydrolase
R00512 14 ATP:CMP phosphotransferase
R00513 14 ATP:cytidine 5'-phosphotransferase
R00514 14 CDP diphosphohydrolase
R00515 14 CTP pyrophosphohydrolase
R00612 14 N6-Methyl-L-lysine:oxygen oxidoreductase (demethylating)
R00662 14 Uridine triphosphate pyrophosphohydrolase
R00715 14 N6-(L-1,3-Dicarboxypropyl)-L-lysine:NAD+
oxidoreductase(L-lysine-forming)
R00720 14 Inosine 5'-triphosphate pyrophosphohydrolase
R00855 14 CDPglycerol phosphoglycerohydrolase
R00871 14 D-Fructose:NADP+ 5-oxidoreductase
R00881 14 GDPmannose sugarphosphohydrolase
R00911 14 beta-Alanyl-L-lysine hydrolase
R00961 14 IDP diphosphohydrolase
R00963 14 Uridine 5'-monophosphate phosphohydrolase
R00964 14 ATP:uridine 5'-phosphotransferase
R00965 14 Orotidine-5'-phosphate carboxy-lyase
R01088 14 L-leucine:NAD+ oxidoreductase(deaminating)
R01090 14 L-Leucine:2-oxoglutarate aminotransferase
R01126 14 Inosine 5'-monophosphate phosphohydrolase
R01127 14 IMP 1,2-hydrolase (decyclizing)
R01130 14 IMP:NAD+ oxidoreductase
R01131 14 ATP:inosine 5'-phosphotransferase
R01134 14 NADH:guanosine-5'-phosphate oxidoreductase(deaminating)
R01147 14 Pyridoxamine-5'-phosphate:2-oxoglutarate aminotransferase
R01158 14 L-Histidinol:NAD+ oxidoreductase
R01160 14 Acetyl-CoA:L-histidine N-acetyltransferase
R01163 14 L-Histidinal:NAD+ oxidoreductase
R01166 14 Nalpha-(beta-alanyl)-L-histidine hydrolase
R01167 14 L-Histidine carboxy-lyase
R01168 14 L-Histidine ammonia-lyase
R01227 14 Guanosine 5'-monophosphate phosphohydrolase
R01228 14 ATP:inosine 5'-phosphotransferase
R01233 14 GDPglucose sugarphosphohydrolase
R01234 14 Guanosine 3',5'-cyclic phosphate 5'-nucleotidohydrolase
R01245 14 Adenosine ribohydrolase
R01396 14 Carbamoyl-phosphate:L-lysine carbamoyltransferase
R01560 14 Adenosine aminohydrolase
R01561 14 Adenosine:orthophosphate ribosyltransferase
R01580 14 Pyridoxamine-5'-phosphate:2-oxoglutarate aminotransferase
R01620 14 Acetyl-phosphate:L-lysine N6-acetyltransferase
R01651 14 4-Methyl-2-oxopentanoate:NAD+
oxidoreductase(CoA-mehtylpropanoylating)
R01663 14 dCMP aminohydrolase
R01664 14 2'-Deoxycytidine 5'-monophosphate phosphohydrolase
R01666 14 ATP:deoxycitidine 5'-phosphotransferase
R01679 14 Lactose 6-phosphate galactohydrolase
R01690 14 5'-Butyrylphosphouridine acylhydrolase
R01804 14 N-Acetylneuraminate pyruvate-lyase (pyruvate-phosphorylating)
R01805 14 N-Acetylneuraminate 9-phosphate phosphohydrolase
R01811 14 N-Acetylneuraminate pyruvate-lyase
R01856 14 dGTP triphosphohydrolase
R01877 14 Uridine 3'-monophosphate phosphohydrolase
R01878 14 Cytidine aminohydrolase
R01916 14 N1-Acetylspermidine amidohydrolase
R01967 14 ATP:deoxyguanosine 5'-phosphotransferase
R01968 14 2'-Deoxyguanosine 5'-monophosphate phosphohydrolase
R01992 14 alpha-Aminobutyryl histidine hydrolase
R02003 14 Geranyl-diphosphate:isopentenyl-diphosphate
geranyltrans-transferase
R02004 14
R02006 14 Geranyl-diphosphate pyrophosphate-lyase
(cyclizing,sabinene-hydrate-forming)
R02007 14 (+)-Bornyl-diphosphate lyase (decyclizing)
R02009 14 geranyldiphosphate diphosphate lyase (myrcene forming)
R02010 14
R02011 14
R02012 14 geranyldiphosphate diphosphate lyase (pinene forming)
R02013 14 geranyldiphosphate diphosphate lyase (limonene forming)
R02098 14 ATP:dTMP phosphotransferase
R02100 14 dUTP nucleotidohydrolase
R02145 14 Guanosine aminohydrolase
R02148 14 Guanosine 3'-phosphate phosphohydrolase
R02152 14
R02153 14 L-Glutamate:histamine ligase
R02204 14 L-Pipecolate:oxygen 1,6-oxidoreductase
R02370 14 Cytidine 3'-phosphate phosphohydrolase
R02410 14 Raffinose fructohydrolase
R02411 14
1-alpha-D-Galactosyl-myo-inositol:sucrose6-alpha-D-galactosyltransferase
R02493 14 ATP:pyridoxal 5'-phosphotransferase
R02494 14 pyridoxamine-5'-phosphate phosphohydrolase
R02532 14
4-[(1R)-2-Amino-1-hydroxyethyl]-1,2-benzenediol:oxygenoxidoreductase(deaminating)(flavin-containing)
R02556 14 Deoxyadenosine aminohydrolase
R02557 14 Deoxyadenosine:orthophosphate ribosyltransferase
R02563 14 CDPethanolamine:L-serine ethanolaminephosphotransferase
R02719 14 Xanthosine 5'-phosphate phosphohydrolase
R02720 14 XTP pyrophosphohydrolase
R02733 14 N6-Acetyl-LL-2,6-diaminoheptanedioate amidohydrolase
R02734 14 N-Succinyl-LL-2,6-diaminoheptanedioate amidohydrolase
R02735 14 LL-2,6-Diaminoheptanedioate 2-epimerase
R02992 14 4-Pyridoxolactone lactonohydrolase
R02993 14
R03095 14 Indoleacetate:L-lysine ligase (ADP-forming)
R03171 14 3-Methyl-2-oxopentanoate:NAD+
oxidoreductase(CoA-mehtylpropanoylating)
R03210 14 6-Carboxyhexanoyl-CoA:L-alanine
C-carboxyhexanoyltransferase(decarboxylating)
R03220 14 Coproporphyrinogen:oxygen oxidoreductase(decarboxylating)
R03346 14 Nicotinate D-ribonucleotide phosphohydrolase
R03347 14
R03394 14 D-myo-Inositol-1,4,5-trisphosphate 5-phosphohydrolase
R03418 14 1-alpha-D-Galactosyl-myo-inositol:raffinose galactosyltransferase
R03421 14 N4-(beta-N-Acetyl-D-glucosaminyl)-L-asparagine amidohydrolase
R03428 14 ATP:1D-myo-inositol-1,3,4-trisphosphate 5-phosphotransferase
R03429 14 ATP:1D-myo-inositol-1,3,4-trisphosphate 6-phosphotransferase
R03430 14 D-myo-Inositol 1,3,4,5-tetrakisphosphate 5-phosphohydrolase
R03477 14
L-Arginine:1-amino-1-deoxy-scyllo-inositol-4-phosphateamindinotransferase
R03604 14 Syringin beta-D-glucosidase
R03616 14 Galactosylglycerol galactohydrolase
R03634 14
R03733 14 L-Threonate:NAD+ 3-oxidoreductase
R03801 14 1,4-beta-D-Glucan glucohydrolase
R03908 14 2-Methyleneglutarate carboxy-methylenemethylmutase
R03918 14 Sinapyl alcohol:NADP+ oxidoreductase
R04004 14 4-Coumaryl alcohol:NADP+ oxidoreductase
R04006 14 4-Hydroxycinnamyl alcohol 4-D-glucoside beta-D-glucosidase
R04142 14
R04150 14 O-Succinylbenzoyl-CoA 1,4-dihydroxy-2-naphthoate-lyase
R04151 14 (+)-cis-3,4-dihydrophenanthrene-3,4-diol:NAD+ 3,4-oxidoreductase
R04479 14
R04732 14
R04879 14
R05062 14
R05121 14
R05292 14
cis-1,2-Dihydroxy-4-methylcyclohexa-3,5-diene-1-carboxylate:NAD+oxidoreductase
(decarboxylating)
R05299 14 4-Methylcatechol:oxygen 1,2-oxidoreductase(decyclizing)
R05326 14
beta-D-Galactopyranosyl-(13)-N-acetyl-D-hexosamine:phosphategalactosyltransferase
R05422 14
R05423 14
R05424 14
R05440 14
R05494 14
R05539 14
R05542 14
R05549 14
R05592 14
R05602 14
R05765 14 geranyldiphosphate diphosphate lyase (pinene forming)
R05766 14 geranyldiphosphate diphosphate lyase (pinene forming)
R06120 14 geranyldiphosphate diphosphate lyase [(+)-(R)-limonene-forming]
R06758 14
R06762 14
R06845 14
R06939 14 salicylate,NADH:oxygen
oxidoreductase(1-hydroxylating,decarboxylating)
R06974 14 glycinamide ribonucleotide transformylase
R06985 14 trans-Hex-2-enoyl-CoA reductase
R07263 14
R07300 14 N8-acetylspermidine amidohydrolase
R07307 14 dCTP aminohydrolase (dUMP-forming)
R00012 15 GTP:GTP guanylyltransferase
R00085 15 ATP diphosphohydrolase
R00087 15 ATP pyrophosphohydrolase
R00088 15 ATP aminohydrolase
R00103 15 NAD+ phosphohydrolase
R00122 15 ATP pyrophosphohydrolase
R00123 15 ADP aminohydrolase
R00127 15 ATP:AMP phosphotransferase
R00156 15 ATP:nucleoside-diphosphate phosphatransferase
R00157 15 Uridine triphosphate:AMP phosphotransferase
R00159 15 UTP diphosphohydrolase
R00183 15 Adenosine 5'-monophosphate phosphohydrolase
R00185 15 ATP:adenosine 5'-phosphotransferase
R00188 15 Adenosine 3',5'-bisphosphate 3'(2')-phosphohydrolase
R00191 15 Adenosine 3',5'-phosphate 5'-nucleotidohydrolase
R00199 15 ATP:pyruvate,water phosphotransferase
R00206 15 ATP:pyruvate,orthophosphate phosphotransferase
R00235 15 Acetate:CoA ligase (AMP-forming)
R00236 15 Acetyl adenylate:CoA ligase (AMP-forming)
R00286 15 UDPglucose:NAD+ oxidoreductase
R00289 15 UTP:alpha-D-glucose-1-phosphate uridylyltransferase
R00291 15 UDPglucose 4-epimerase
R00293 15 UDPglucose 4,6-hydro-lyase
R00322 15 5'-Acetylphosphoadenosine acylhydrolase
R00330 15 ATP:nucleoside-diphosphate phosphatransferase
R00335 15 GTP phosphohydrolase (vesicle-releasing)
R00336 15 Guanosine-3',5'-bis(diphosphate) 3'-pyrophosphohydrolase
R00337 15 GDPglucose glucohydrolase
R00414 15 UDP-N-acetyl-D-glucosamine 2-epimerase
R00415 15 UTP:N-acetyl-alpha-D-glucosamine-1-phosphate uridylyltransferase
R00424 15 GTP 7,8-8,9-dihydrolase
R00425 15 GTP 7,8-8,9-dihydrolase (pyrophosphate-forming)
R00428 15 GTP 7,8-8,9-dihydrolase
R00430 15 GTP:pyruvate O2-phosphotransferase
R00431 15 GTP:oxaloacetate carboxy-lyase (transphosphorylating)
R00432 15 Succinate:CoA ligase (GDP-forming)
R00434 15 GTP pyrophosphate-lyase (cyclizing)
R00483 15 L-Aspartate:ammonia ligase (AMP-forming)
R00502 15 UTP:alpha-D-hexose-1-phosphate uridylyltransferase
R00503 15 UDPgalactose:D-glucose 4-beta-D-galactosyltransferase
R00516 15 UTP:cytidine 5'-phosphotransferase
R00517 15 GTP:cytidine 5'-phosphotransferase
R00568 15 CTP aminohydrolase
R00569 15 CTP diphosphohydrolase
R00570 15 ATP:nucleoside-diphosphate phosphatransferase
R00571 15 UTP:ammonia ligase(ADP-forming)
R00572 15 CTP:pyruvate O2-phosphotransferase
R00573 15 UTP:ammonia ligase(ADP-forming)
R00574 15 CTP pyriphosphate-lyase (cyclizing)
R00578 15 L-aspartate:L-glutamine amido-ligase (AMP-forming)
R00659 15 UTP:pyruvate O2-phosphotransferase
R00686 15 L-Phenylalanine racemase (ATP-hydrolysing)
R00702 15 Farnesyl-diphosphate:farnesyl-diphosphate farnesyltransferase
R00719 15 ITP diphosphohydrolase
R00722 15 ATP:nucleoside-diphosphate phosphatransferase
R00723 15 Inosine 5'-tetraphosphate phosphohydrolase
R00724 15 ITP:pyruvate O2-phosphotransferase
R00725 15 ITP:D-hexose 6-phosphotransferase
R00726 15 ITP:oxaloacetate carboxy-lyase (transphosphorylating)
R00727 15 Succinate:CoA ligase (GDP-forming)
R00766 15 UDPglucose:D-fructose-6-phosphate 2-alpha-D-glucosyltransferase
R00767 15 CTP:D-fructose-6-phosphate 1-phosphotransferase
R00769 15 UTP:D-fructose-6-phosphate 1-phosphotransferase
R00770 15 ITP:D-fructose-6-phosphate 1-phosphotransferase
R00806 15 UDPglucose:D-fructose 2-alpha-D-glucosyltransferase
R00836 15 UDPglucose:D-glucose-6-phosphate 1-alpha-D-glucosyltransferase
R00856 15 CTP:sn-glycerol-3-phosphate cytidylyltransferase
R00876 15 ITP:D-hexose 6-phosphotransferase
R00880 15 GDP-D-mannose:NAD+ 6-oxidoreductase
R00883 15 GDP:D-mannose-1-phosphate guanylyltransferase
R00885 15 GTP:alpha-D-mannose-1-phosphate guanylyltransferase
R00888 15 GDPmannose 4,6-hydro-lyase
R00889 15 GDPmannose 3,5-epimerase
R00910 15 L-Lysine:beta-alanine ligase (AMP-forming)
R00925 15 Propanoate:CoA ligase (AMP-forming)
R00926 15 Propinol adenylate:CoA ligase (AMP-forming)
R00951 15 ADPglucose sugarphosphohydrolase
R00954 15 GTP:alpha-D-glucose-1-phosphate guanylyltransferase
R00955 15 UDPglucose:alpha-D-galactose-1-phosphate uridylyltransferase
R00956 15 CTP:D-glucose-1-phosphate cytidylyltransferase
R00962 15 ITP:cytidine 5'-phosphotransferase
R00967 15 UTP:uridine 5'-phosphotransferase
R00968 15 GTP:uridine 5'-phosphotransferase
R00969 15 P1,P4-Bis(5'-nucleosyl)-tetraphosphate nucleotidohydrolase
R00970 15 ITP:uridine 5'-phosphotransferase
R01049 15 ATP:D-ribose-5-phosphate pyrophosphotransferase
R01054 15 ADPribose ribophosphohydrolase
R01083 15 N6-(1,2-Dicarboxyethyl)AMP AMP-lyase
R01089 15 Acetyl-CoA:L-leucine N-acetyltransferase
R01091 15 (2S)-alpha-Leucine 2,3-aminomutase
R01117 15 CTP:N-acylneuraminate cytidylyltransferase
R01135 15 IMP:L-aspartate ligase (GDP-forming)
R01164 15 L-Histidine:beta-alanine ligase (AMP-forming)
R01176 15 Butanoate:CoA ligase (AMP-forming)
R01192 15 UDPgalactose:myo-inositol 1-alpha-D-galactosyltransferase
R01230 15 Xanthosine-5'-phosphate:ammonia ligase (AMP-forming)
R01231 15 Xanthosine-5'-phosphate:L-glutamine amido-ligase (AMP-forming)
R01232 15 P1,P4-Bis(5'-nucleosyl)-tetraphosphate nucleotidohydrolase
R01240 15 UDPglucose:phenol beta-D-glucosyltransferase
R01300 15 4-Hydroxybenzoate:CoA ligase (AMP-forming)
R01304 15 UDPglucose:4-hydroxybenzoate 4-O-beta-D-glucosyltransferase
R01327 15 ITP:D-hexose 6-phosphotransferase
R01357 15 Acetoacetate:CoA ligase (AMP-forming)
R01380 15 UTP:1-phospho-alpha-D-glucuronate uridylyltransferase
R01381 15 UTP:1-phospho-alpha-D-glucuronate uridylyltransferase
R01423 15 5'-Benzoylphosphoadenosine acylhydrolase
R01510 15 2,3-Dihydroxybenzoate:L-serine ligase
R01517 15 GTP:3-phospho-D-glycerate 1-phosphotransferase
R01558 15 Oxalate:CoA ligase (AMP-forming)
R01562 15 3'-Adenosine monophosphate phosphohydrolase
R01615 15 4-Hydroxycinnamyl aldehyde:NADP+ oxidoreductase
(CoA-cinnamoylating)
R01665 15 ATP:CMP phosphotransferase
R01667 15 dCDP nucleotidohydrolase
R01668 15 dCTP nucleotidohydrolase
R01722 15 UDPglucose:nicotinate N-glucosyltransferase
R01806 15 Acetyl-CoA:N-acetylneuraminate 4-O-acetyltransferase
R01807 15 Acetyl-CoA:N-acetylneuraminate 7-O-acetyltransferase
R01808 15 Acetyl-CoA:N-acetylneuraminate 9-O-acetyltransferase
R01810 15 N-Acyl-O-acetylneuraminate O-acetylesterase
R01846 15 CTP:Sedoheptulose 7-phosphate 1-phosphotransferase
R01847 15 UTP:Sedoheptulose 7-phosphate 1-phosphotransferase
R01848 15 ITP:Sedoheptulose 7-phosphate 1-phosphotransferase
R01855 15 2'-Deoxyguanosine 5'-triphosphate pyrophosphohydrolase
R01857 15 ATP:nucleoside-diphosphate phosphatransferase
R01858 15 dATP:pyruvate O2-phosphotransferase
R01880 15 dGTP:uridine 5'-phosphotransferase
R01885 15
R01912 15 UDPglucose:pyridoxine 5'-O-beta-D-glucosyltransferase
R01951 15 GTP:L-fucose-1-phosphate guanylyltransferase
R01954 15 L-Citrulline:L-aspartate ligase (AMP-forming)
R01964 15 ITP:D-hexose 6-phosphotransferase
R01991 15 L-Histidine:4-aminobutanoate ligase (AMP-forming)
R02038 15 CTP:ethanolamine-phosphate cytidylyltransferase
R02061 15
trans,trans-Farnesyl-diphosphate:isopentenyl-diphosphatefarnesyltranstransferase
R02088 15 2'-Deoxyadenosine 5'-monophosphate phosphohydrolase
R02089 15 ATP:deoxyadenosine 5'-phosphotransferase
R02090 15 ATP:(d)GMP phosphotransferase
R02091 15 dGTP:cytidine 5'-phosphotransferase
R02154 15 L-Glutamate:histamine ligase
R02168 15 GDPglucose:D-glucose-6-phosphate 1-alpha-D-glucosyltransferase
R02194 15 Ferulate:CoA ligase (AMP-forming)
R02197 15 L-Isoleucine:oxygen oxidoreductase (deaminating)
R02198 15 L-Isoleucine:2-oxoglutarate aminotransferase
R02201 15 L-Pipecolate:NAD+ 2-oxidoreductase
R02220 15 2-Aminomuconate aminohydrolase
R02256 15 UDPglucose:trans-cinnamate beta-D-glucosyltransferase
R02303 15 ATP:farnesyl-diphosphate phosphotransferase
R02305 15 2-trans,6-trans-farnesyldiphosphate diphosphate-lyase
(cyclizing,pentalenene-forming)
R02306 15 trans,trans-Farnesyl-diphosphate sesquiterpenoid-lyase
R02307 15 trans,trans-Farnesyl-diphosphate farnesyltransferase (bicyclizing)
R02310 15 trans,trans-Farnesyl-diphosphate sesquiterpenoid-lyase
R02311 15 2-trans,6-trans-Farnesyl-diphosphate diphosphate-lyase
(cyclizing,(+)-delta-cadinene-forming)
R02325 15 dCTP aminohydrolase
R02326 15 ATP:nucleoside-diphosphate phosphatransferase
R02327 15 dCTP:uridine 5'-phosphotransferase
R02330 15 dUTP nucleotidohydrolase
R02331 15 ATP:nucleoside-diphosphate phosphatransferase
R02332 15 dUTP:uridine 5'-phosphotransferase
R02371 15 dCTP:cytidine 5'-phosphotransferase
R02372 15 dUTP:cytidine 5'-phosphotransferase
R02388 15 UDPglucose:arylamine N-D-glucosyltransferase
R02405 15 Itaconate:CoA ligase (IDP-forming)
R02406 15 Itaconate:CoA ligase (IDP-forming)
R02468 15 (-)-Limonene,NADPH:oxygen oxidoreductase (6-hydroxylating)
R02469 15 (-)-limonene,NADPH:oxygen oxidoreductase (3-hydroxylating)
R02470 15 (-)-Limonene,NADPH:oxygen oxidoreductase (7-hydroxylating)
R02473 15 (R)-Pantoate:beta-alanine ligase (AMP-forming)
R02539 15 Phenylacetate:CoA ligase
R02552 15 N(alpha)-Benzyloxycarbonyl-L-leucine urethanehydrolase
R02594 15 UDPglucose:coniferyl-alcohol 4'-beta-D-glucosyltransferase
R02634 15
R02677 15 ADPmannose sugarphosphohydrolase
R02707 15
R02709 15 UDPglucose:4-hydroxymandelonitrile glucosyltransferase
R02737 15 UDPglucose:D-glucose-6-phosphate 1-alpha-D-glucosyltransferase
R02805 15 P1,P4-Bis(5'-nucleosyl)-tetraphosphate nucleotidohydrolase
R02852 15 D-2,6-Diaminohexanoic acid 5,6-aminomutase
R02867 15 ITP:D-hexose 6-phosphotransferase
R02919 15
4-[(1R)-1-Hydroxy-2-(methylamino)ethyl]-1,2-benzenediol:oxygenoxidoreductase(deaminating)(flavin-containing)
R02921 15 CTP:D-ribitol-5-phosphate cytidylyltransferase
R02951 15 UDPglucose:trans-4-hydroxycinnamate 4-O-beta-D-glucosyltransferase
R03004 15 Deamino-NAD+ nucleotidohydrolase
R03012 15 L-Histidinol:NAD+ oxidoreductase
R03013 15 L-Histidinol-phosphate phosphohydrolase
R03094 15 UDPglucose:indole-3-acetate beta-D-glucosyltransferase
R03168 15 Acetyl-CoA:N6-hydroxy-L-lysine 6-acetyltransferase
R03209 15 6-Carboxyhyxanoate:CoA ligase (AMP-forming)
R03222 15 Protoporphyrinogen-IX:oxygen oxidoreductase
R03237 15 CTP:D-Tagatose 6-phosphate 1-phosphotransferase
R03238 15 UTP:D-Tagatose 6-phosphate 1-phosphotransferase
R03239 15 ITP:D-Tagatose 6-phosphate 1-phosphotransferase
R03275 15 (3S)-3,6-Diaminohexanoate 5,6-aminomutase
R03297 15 UDPglucose:gallate beta-D-glucosyltransferase
R03351 15 CTP:3-deoxy-D-manno-octulosonate cytidylyltransferase
R03433 15 ATP:1D-myo-inositol-1,4,5-trisphosphate 3-phosphotransferase
R03434 15 D-myo-Inositol 1,3,4,5-tetrakisphosphate 3-phosphohydrolase
R03478 15 ATP:1D-myo-inositol-1,3,4,6-tetrakisphosphate 5-phosphotransferase
R03496 15 1-Guanidino-1-deoxy-scyllo-inositol-4-phosphate 4-phosphohydrolase
R03538 15 2',3'-Cyclic UMP 3'-nucleotidohydrolase
R03594 15 UDPglucose:scopoletin O-beta-D-glucosyltransferase
R03605 15 UDPglucose:coniferyl-alcohol 4'-beta-D-glucosyltransferase
R03625 15
UDPglucose:2-hydroxy-2-methylpropanenitrilebeta-D-glucosyltransferase
R03635 15 Stachyose fructohydrolase
R03710 15 UDPglucose:trans-2-hydroxycinnamate O-beta-D-glucosyltransferase
R03802 15 1,4-beta-D-Glucan glucohydrolase
R03929 15 2',3'-Cyclic CMP 3'-nucleotidohydrolase
R04005 15 UDPglucose:coniferyl-alcohol 4'-beta-D-glucosyltransferase
R04029 15 N6-Acetyl-L-lysine:2-oxoglutarate aminotransferase
R04030 15 O-Succinylbenzoate:CoA ligase (AMP-forming)
R04038 15 2-Isopentenyl-diphosphate:AMP delta2-isopentenyltransferase
R04174 15 6-Acetamido-2-oxohexanoate amidohydrolase
R04175 15
R04247 15 CTP:ethanolamine-phosphate cytidylyltransferase
R04296 15 UDPglucose:(S)-4-hydroxymandelonitrile beta-D-glucosyltransferase
R04463 15 5'-Phosphoribosylformylglycinamide:L-glutamine
amido-ligase(ADP-forming)
R04731 15 4-aminoimidazole aminohydrolase
R04736 15 L-2-Amino-hexano-6-lactam racemase
R04747 15 Hexanoyl-CoA:acetyl-CoA C-acyltransferase
R04880 15 3,4-Dihydroxyphenylethyleneglycol:NAD+ oxidoreductase
R04882 15 3,4-Dihydroxymandelaldehyde:NAD+ oxidoreductase
R05135 15 2',3'-Cyclic GMP 3'-nucleotidohydrolase
R05290 15
R05300 15 4-Methylmuconolactone lyase (decyclizing)
R05331 15 Isovaleryl-CoA:malonyl-CoA acyltransferase
R05349 15
R05412 15
R05425 15
R05437 15
R05495 15
R05555 15 Farnesyl diphosphate:Isopentenyl diphosphate farnesyl transferase
R05582 15
R05633 15 CTP: 2-C-Methyl-D-erythritol 4-phosphate cytidylyltransferase
R05695 15 Nucleoside:oxygen 5'-oxidoreductase (H2O2-forming)
R05696 15
R05735 15 acetone:carbon-dioxide ligase (AMP-forming)
R05768 15 GDP-mannose:3-phosphoglycerate 3-a-D-mannosyltransferase
R05769 15 UDP-glucose:hydroquinone-O-b-D-glucosyltransferase
R05800 15 ATP:1D-myo-inositol-1,4,5-trisphosphate 6-phosphotransferase
R05804 15 ADP:D-glucose 6-phosphotransferase
R05805 15 ADP:D-fructose-6-phosphate 1-phosphotransferase
R05822 15
R06048 15
R06119 15 (R)-limonene,NADPH: oxygen oxidoreductase (6-hydroxylating)
R06223 15
R06398 15 (+)-limonene,NADH:oxygen oxidoreductase
R06523 15 trans,trans-farnesyl-diphosphate diphosphate-lyase
(cyclizing,vetispiradiene-forming)
R06583 15 4-coumarate:CoA ligase (AMP-forming)
R06594 15
R06740 15 diamine oxidase
R06759 15
R06844 15
R06975 15
5-formaminoimidazole-4-carboxamide-1-beta-D-ribofuranosyl5'-monophosphate
synthetase
R07262 15
R07306 15 GTP 8,9-hydrolase (phosphate-forming)
R07426 15
R00049 16
1-O-Galloyl-beta-D-glucose:1-O-galloyl-beta-D-glucoseO-galloyltransferase
R00089 16 ATP pyrophosphate-lyase (cyclizing)
R00102 16 NAD+ glycohydrolase
R00104 16 ATP:NAD+ 2'-phosphotransferase
R00118 16
R00125 16 P1,P4-Bis(5'-nucleosyl)-tetraphosphate
nucleotidebisphosphohydrolase
R00126 16 ADP:ATP adenylyltransferase
R00128 16 Adenosine-tetraphosphate phosphohydrolase
R00137 16 ATP:nicotinamide-nucleotide adenylyltransferase
R00184 16 P1,P4-Bis(5'-adenosyl) tetraphosphate nucleotidohydrolase
R00186 16 (S)-Lactate adenylohydrolase
R00187 16 P1,P3-Bis(5'-adenosyl) triphosphate adenylohydrolase
R00189 16 Deamino-NAD+:ammonia ligase (AMP-forming)
R00257 16 Deamido-NAD+:L-glutamine amido-ligase (AMP-forming)
R00316 16 Acetate:CoA ligase (AMP-forming)
R00416 16 UTP:N-acetyl-alpha-D-glucosamine-1-phosphate uridylyltransferase
R00418 16 UDP-N-acetyl-D-glucosamine 4-epimerase
R00420 16 UDP-N-acetyl-D-glucosamine 2-epimerase
R00421 16 UDP-N-acetyl-D-glucosamine:NAD+ 6-oxidoreductase
R00422 16
R00423 16
R00429 16 ATP:GTP 3'-pyrophosphotransferase
R00501 16
R00504 16 UDPgalactose:UDP-N-acetyl-D-glucosamine
galactosephosphotransferase
R00505 16 UDP-D-galactopyranose furanomutase
R00555 16 NAD+:L-arginine ADP-D-ribosyltransferase
R00580 16
R00660 16
Phosphoenolpyruvate:UDP-N-acetyl-D-glucosamine1-carboxyvinyl-transferase
R00687 16 ATP:L-phenylalanine adenylyltransferase
R00735 16 L-Tyrosine:L-arginine ligase (AMP-forming)
R00809 16 UDPgalactose:sucrose 6F-alpha-D-galactosyltransferase
R00853 16 UDPgalactose:sn-glycerol-3-phosphate
2-alpha-D-galactosyltransferase
R00854 16 UDPgalactose:sn-glycerol-3-phosphate
1-alpha-D-galactosyltransferase
R00912 16 L-Arginine:beta-alanine ligase (AMP-forming)
R00948 16 ATP:alpha-D-glucose-1-phosphate adenyltransferase
R00979 16 ATP:anthranilate N-adenylyltransferase
R00982 16 Anthranilate:CoA ligase (AMP-forming)
R01052 16 ADP:D-ribose-5-phosphate adenylyltransferase
R01071 16 1-(5-Phospho-D-ribosyl)-ATP:pyrophosphate
phosphoribosyl-transferase
R01120 16
R01205 16 UDPgalactose:N-acetyl-D-glucosamine 4-beta-D-galactosyltransferase
R01354 16 Propanoate:CoA ligase (AMP-forming)
R01384 16 UDP-D-glucuronate carboxy-lyase
R01385 16 UDPglucuronate 4-epimerase
R01386 16
R01387 16 UDPglucuronate 5'-epimerase
R01504 16 ATP:2,3-dihydroxybenzoate adenylyltransferase
R01547 16 ATP:AMP phosphotransferase
R01612 16
R01613 16 Malonyl-CoA:4-Coumaroyl-CoA malonyltransferase(cyclizing)
R01614 16 Malonyl-CoA:4-coumaroyl-CoA malonyltransferase (cyclizing)
R01616 16 4-Coumarate:CoA ligase (AMP-forming)
R01617 16 4-Coumaroyl-CoA:agmatine N4-coumaroyltransferase
R01886 16 N(omega)-(ADP-D-ribosyl)-L-arginine ADPribosylhydrolase
R01943 16 3,4-Dihydroxy-trans-cinnamate:CoA ligase (AMP-forming)
R02063 16
R02064 16 Geranylgeranyl-diphosphate pyrophosphate-lyase (cyclizing)
R02065 16
Geranylgeranyl-diphosphate:geranylgeranyl-diphosphategeranylgeranyltransferase
R02068 16 ent-Copalyl-diphosphate lyase
R02196 16 L-Isoleucine:NAD+ oxidoreductase(deaminating)
R02199 16 L-Isoleucine:2-oxoglutarate aminotransferase
R02200 16 Valine:(S)-3-methyl-2-oxopentanoate aminotransferase
R02221 16 Sinapate:CoA ligase (AMP-forming)
R02255 16 trans-Cinnamate:CoA ligase (AMP-forming)
R02416 16 4-Coumaroyl-CoA:shikimate O-(hydroxycinnamoyl)transferase
R02426 16 CDPglucose 4,6-hydro-lyase
R02636 16 UDP-D-galacturonate carboxy-lyase
R02699 16 4-Hydroxyphenylacetate:CoA ligase (AMP-forming)
R02872 16 Presqualene diphosphate:farnesyl-diphosphate farnesyltransferase
R02874 16 Squalene,hydrogen-donor:oxygen oxidoreductase (2,3-epoxidizing)
R02875 16
R02876 16
R03005 16 ATP:nicotinamide-nucleotide adenylyltransferase
R03098 16 L-2-Aminoadipate-6-semialdehyde:NAD(P)+ 6-oxidoreductase
R03099 16
R03114 16 (-)-trans-Carveol:NADP+ oxidoreductase
R03243 16 5-Amino-2-oxopentanoate:2-oxoglutarate aminotransferase
R03261 16 (-)-trans-isopiperitenol:NAD+ oxidoreductase
R03317 16 UDP-N-acetyl-D-mannosamine:NAD+ 1-oxidoreductase
R03349 16 L-erythro-3,5-diaminohexanoate:NAD+ oxidoreductase (deaminating)
R03396 16 GDP-6-deoxy-D-talose:NAD+ 4-oxidoreductase
R03397 16 GDP-6-deoxy-D-mannose:NAD+ 4-oxidoreductase
R03409 16 Guanosine 3'-diphosphate 5'-triphosphate 5'-phosphohydrolase
R03459 16
2,5-Diamino-6-hydroxy-4-(5-phosphoribosylamino)-pyrimidine2-aminohydrolase
R03479 16 ATP:1D-myo-inositol-3,4,5,6-tetrakisphosphate 1-phosphotransferase
R03537 16 2',3'-Cyclic AMP 3'-nucleotidohydrolase
R03741 16
R03861 16 Sinapoyl-CoA:glucarolactone O-(hydroxycinnamoyl)transferase
R03879 16
R03945 16 Perillyl-alcohol:NAD+ oxidoreductase
R03960 16 (3R)-beta-Leucine:NAD+ oxidoreductase(deaminating)
R04026 16
R04208 16 2-(Formamido)-N1-(5-phosphoribosyl)acetamidine
cyclo-ligase(ADP-forming)
R04286 16
2-Amino-4-hydroxy-6-(erythro-1,2,3-trihydroxypropyl)dihydropteridine
triphosphate lyase
R04357 16 citrate:N6-acetyl-N6-hydroxy-L-lysine ligase (ADP-forming)
R04378 16
1-(5'-Phosphoribosyl)-5-amino-4-imidazolecarboxamide:pyrophosphatephosphoribosyltransferase
R04409 16
1-O-trans-Cinnamoyl-beta-D-glucopyranose:alcoholO-cinnamoyltransferase
R04410 16
1-O-trans-Cinnamoyl-beta-D-glucopyranose:alcoholO-cinnamoyltransferase
R04510 16 4-Carboxymethyl-4-methylbut-2-en-1,4-olide methylmutase
R04559 16
1-(5'-Phosphoribosyl)-5-amino-4-(N-succinocarboxamide)-imidazoleAMP-lyase
R04620 16
2-Amino-4-hydroxy-6-(erythro-1,2,3-trihydroxypropyl)dihydropteridine
triphosphate phosphohydrolase (alkaline optimum)
R04638 16
R04639 16
2-Amino-4-hydroxy-6-(erythro-1,2,3-trihydroxypropyl)dihydropteridine
triphosphate 7,8-8,9-dihydrolase
R04686 16
R04687 16 2,5-Diaminohexanoate:NAD+ oxidoreductase (deaminating)
R04745 16 (S)-Hydroxyoctanoyl-CoA:NAD+ oxidoreductase
R05046 16 Formamidopyrimidine nucleoside triphosphate 7,8-8,9-dihydrolase
R05047 16
R05061 16
1-O-trans-Cinnamoyl-beta-D-glucopyranose:alcoholO-cinnamoyltransferase
R05142 16 1,4-beta-D-Glucan glucohydrolase
R05202 16
R05289 16 p-Methylbenzaldehyde:NADP+ oxidoreductase
R05328 16 ADP-glucose:sn-glycerol-3-phosphate 2-b-D-glucosyltransferase
R05352 16
R05426 16
R05435 16
R05467 16 L-N2-(2-carboxyethyl)arginine cyclo-ligase (AMP-forming)
R05544 16
R05600 16
R05634 16 ATP: 4-(Cytidine
5'-diphospho)-2-C-methyl-D-erythritol2-phosphotransferase
R05644 16
R05668 16
R05692 16 GDP-L-fucose:NADP+ 4-oxidoreductase (3,5-epimerizing)
R05697 16
R05744 16 trans-ferulate:CoASH ligase (ATP-hydrolysing)
R05784 16 limonene-1,2-epoxide hydrolase
R05790 16 alpha-D-mannosyl-3-phosphoglycerate phosphohydrolase
R05801 16 ATP:1D-myo-inositol-1,4,5-trisphosphate 6-phosphotransferase
R06117 16 (+)-trans-carveol: NAD+ oxidoreductase
R06298 16 (+)-Copalyl-diphosphate lyase (decyclizing)
R06305 16 Geranylgeranyl-diphosphate diphosphate-lyase (cyclizing,
taxadieneforming)
R06312 16
R06321 16
R06447 16
di-trans,poly-cis-Decaprenyl-diphosphate:isopentenyl-diphosphateundecaprenylcistransferase
R06741 16
R06843 16
R07059 16
R07060 16
R07254 16 malonyl-CoA:4-coumaroyl-CoA malonyltransferase (cyclizing,
reducing)
R07322 16 squalene mutase (cyclizing)
R07323 16 squalene mutase (cyclizing)
R00112 17 NADPH:NAD+ oxidoreductase (B-specific)
R00113 17 NADPH:hydrogen-peroxide oxidoreductase
R00114 17 L-Glutamate:NADP+ oxidoreductase (transaminating)
R00119 17 NADP+ glycohydrolase
R00134 17 Formate:NADP+ oxidoreductase
R00205 17 2-Oxopropanal:NADP+ oxidoreductase
R00210 17 Pyruvate:NADP+ 2-oxidoreductase (CoA-acetylating)
R00216 17 (S)-Malate:NADP+ oxidoreductase(oxaloacetate-decarboxylating)
R00248 17 L-Glutamate:NADP+ oxidoreductase (deaminating)
R00267 17 Isocitrate:NADP+ oxidoreductase (decarboxylating)
R00343 17 (S)-Malate:NADP+ oxidoreductase
R00465 17 Glycolate:NADP+ oxidoreductase
R00676 17 L-Tryptophan:NADP+ oxidoreductase (deaminating)
R00706 17 3-Oxopropanoate:NADP+ oxidoreductase
(decarboxylating,CoA-acetylating)
R00708 17 L-1-Pyrroline-5-carboxylate:NAD+ oxidoreductase
R00711 17 Acetaldehyde:NADP+ oxidoreductase
R00714 17 Succinate-semialdehyde:NADP+ oxidoreductase
R00716 17 N6-(L-1,3-Dicarboxypropyl)-L-lysine:NADP+
oxidoreductase(L-lysine-forming)
R00733 17 L-arogenate:NAD+ oxidoreductase
R00746 17 Ethanol:NADP+ oxidoreductase
R00789 17 ammonium-hydroxide:NAD(P)+ oxidoreductase
R00796 17 NADPH:nitrate oxidoreductase
R00825 17 Anthranilate,NADPH:oxygen oxidoreductase
(1,2-hydroxylating,deaminating, decarboxylating)
R00844 17 sn-Glycerol-3-phosphate:NADP+ 2-oxidoreductase
R00870 17 D-Mannitol:NADP+ 2-oxidoreductase
R00978 17 5,6-Dihydrouracil:NADP+ oxidoreductase
R01039 17 Glycerol:NADP+ 2-oxidoreductase
R01041 17 Glycerol:NADP+ oxidoreductase
R01063 17 D-Glyceraldehyde-3-phosphate:NADP+ oxidoreductase(phosphorylating)
R01095 17 D-Galactose:NADP+ 1-oxidoreductase
R01097 17 D-Galactose:NADP+ 1-oxidoreductase
R01137 17 ATP:nucleoside-diphosphate phosphatransferase
R01138 17 dATP:pyruvate O2-phosphotransferase
R01139 17 dATP:D-hexose 6-phosphotransferase
R01140 17 dATP:D-hexose 6-phosphotransferase
R01143 17 methane,NADPH:oxygen oxidoreductase (hydroxylating)
R01173 17 butanal:NADP+ oxidoreductase (CoA-acylating)
R01212 17 L-valine:NADP+ oxidoreductase (deaminating)
R01249 17 L-proline:NADP+ 2-oxidoreductase
R01251 17 L-Proline:NADP+ 5-oxidoreductase
R01294 17 4-Hydroxybenzaldehyde:NADP+ oxidoreductase
R01298 17 4-hydroxybenzoate,NADH:oxygen oxidoreductase (3-hydroxylating)
R01299 17 4-hydroxybenzoate,NADPH:oxygen oxidoreductase
(1-hydroxylating,decarboxylating)
R01330 17 dATP:D-hexose 6-phosphotransferase
R01371 17 Phenyllactate:NADP+ oxidoreductase
R01392 17 D-Glycerate:NADP+ 2-oxidoreductase
R01420 17 benzaldehyde:NADP+ oxidoreductase
R01430 17 D-xylose:NADP+ 1-oxidoreductase
R01471 17 UTP:alpha-D-xylose-1-phosphate uridylyltransferase
R01473 17 UDP-L-arabinose 4-epimerase
R01474 17
R01521 17 beta-D-Glucose:NADP+ 1-oxoreductase
R01525 17 D-Ribitol-5-phosphate:NADP+ 2-oxidoreductase
R01537 17
R01548 17 dATP:cytidine 5'-phosphotransferase
R01549 17 dATP:uridine 5'-phosphotransferase
R01575 17 D-Arabinose:NADP+ 1-oxidoreductase
R01607 17 3-Oxopropanoate:NADP+ oxidoreductase
R01630 17
R01730 17 Prephenate:NADP+ oxidoreductase(decarboxylating)
R01740 17 D-Gluconate:NADP+ 5-oxidoreductase
R01747 17 (R)-Glycerate:NADP+ oxidoreductase
R01750 17 D-Glycerate:NADP+ oxidoreductase (carboxylating)
R01759 17 L-Arabitol:NADP+ 1-oxidoreductase
R01775 17 L-Homoserine:NADP+ oxidoreductase
R01866 17 (S)-dihydroorotate:NADP+ oxidoreductase
R01904 17 Xylitol:NADP+ 4-oxidoreductase (L-xylulose-forming)
R01938 17
R01941 17 3,4-Dihydroxyphenylacetaldehyde:NADP+
oxidoreductase(CoA-cinnamoylating)
R01944 17 Caffeoyl-CoA:putrescine N-(3,4-dihydroxycinnamoyl)transferase
R01945 17 Caffeoyl-CoA:quinate O-(hydroxycinnamoyl)transferase
R01946 17 Caffeoyl-CoA:isocitrate 3-O-(3,4-dihydroxycinnamoyl)transferase
R01965 17 dATP:D-hexose 6-phosphotransferase
R01976 17 (S)-3-Hydroxybutanoyl-CoA:NADP+ oxidoreductase
R01986 17 4-Aminobutyraldehyde:NAD+ oxidoreductase
R02034 17 6-Phospho-D-gluconate:NADP+ 2-oxidoreductase
R02082 17 (R)-Mevalonate:NADP+ oxidoreductase (CoA acylating)
R02203 17 L-Pipecolate:NADP+ 2-oxidoreductase
R02247 17 (R)-Mevalonate:NADP+ oxidoreductase
R02259 17 Propane-1,2-diol:NADP+ oxidoreductase
R02315 17 N6-(L-1,3-Dicarboxypropyl)-L-lysine:NADP+ oxidoreductase
R02380 17 UDPglucose:sinapate D-glucosyltransferase
R02413 17 Shikimate:NADP+ 5-oxidoreductase
R02445 17 flavanone,2-oxoglutarate:oxygen oxidoreductase (dehydrating)
R02446 17 flavanone lyase (decyclizing)
R02456 17 D-Mannonate:NADP+ 6-oxidoreductase
R02505 17 Malonyl-CoA:cinnamoyl-CoA malonyltransferase (cyclizing)
R02506 17 cinnamaldehyde:NADP+ oxidoreductase (CoA-cinnamoylating)
R02516 17 4-hydroxyphenylacetate,NADPH:oxygen oxidoreductase
(1-hydroxylating)
R02517 17 3-hydroxyphenylacetate,NADPH:oxygen oxidoreductase
(6-hydroxylating)
R02537 17 Aldehyde:NADP+ oxidoreductase
R02562 17 4-aminobenzoate,NADPH:oxygen oxidoreductase
(1-hydroxylating,decarboxylating)
R02639 17 3-Dehydro-L-gulonate:NADP+ 2-oxidoreductase
R02680 17 indole-3-ethanol:NADP+ oxidoreductase
R02697 17 4-Hydroxyphenylacetaldehyde:NADP+ oxidoreductase
R02856 17 (R)-Acetoin:NAD+ oxidoreductase
R02868 17 dATP:D-hexose 6-phosphotransferase
R02936 17 (S)-Ureidoglycolate:NADP+ oxidoreductase
R02989 17 3-oxoadipate:NADP+ oxidoreductase
R03077 17 UTP:aldose-1-phosphate nucleotidyltransferase
R03079 17
R03103 17 L-2-Aminoadipate-6-semialdehyde:NADP+ 6-oxidoreductase
R03191 17 UDP-N-acetylmuramate:NADP+ oxidoreductase
R03199 17 (S)-2,3-Epoxysqualene mutase (cyclizing, lanosterol-forming)
R03200 17 (S)-2,3-Epoxysqualene mutase (cyclizing, cycloartenol-forming)
R03201 17
R03292 17 4-Hydroxy-L-proline:NADP+ oxidoreductase
R03293 17 trans-4-Hydroxy-L-proline:NADP+ 5-oxidoreductase
R03302 17 3,4-Dihydroxyphenylacetaldehyde:NADP+ oxidoreductase
R03338 17 4-Hydroxyphenyllactate:NADP+ oxidoreductase
R03339 17 (R)-3-(4-hydroxyphenyl)lactate:NADP+ 2-oxidoreductase
R03371 17 myo-Inositol-hexakisphosphate 3-phosphohydrolase
R03372 17 myo-Inositol-hexakisphosphate 6-phosphohydrolase
R03374 17 Caffeoyl-CoA:3-(3,4-dihydroxyphenyl)lactate
2'-O-caffeoyltransferase
R03386 17 3-hydroxy-2-methylpyridine-5-carboxylate,NADPH:oxygen
oxidoreductase(decyclizing)
R03391 17 CDP-4-dehydro-3,6-dideoxy-D-glucose:NAD+ 3-oxydoreductase
R03398 17 GDP-6-deoxy-D-talose:NADP+ 4-oxidoreductase
R03399 17 GDP-6-deoxy-D-mannose:NADP+ 4-oxidoreductase
R03440 17 kynurenate:oxygen oxidoreductase (hydroxylating)
R03457 17 D-erythro-1-(Imidazol-4-yl)glycerol 3-phosphate hydro-lyase
R03458 17 5-amino-6-(5-phosphoribitylamino)uracil:NADP+ 1'-oxidoreductase
R03472 17
R03504 17
2-Amino-4-hydroxy-6-(D-erythro-1,2,3-trihydroxypropyl)-7,8-dihydropteridine
glycolaldehyde-lyase
R03545 17
R03574 17
UDPglucose:5,7,3',4'-tetrahydroxyflavone7-O-beta-D-glucosyltransferase
R03583 17 Indan-1-ol:NADP+ 1-oxidoreductase
R03894 17 (3S)-3-Methyl-2-oxopentanoate carboxy-lyase
R03935 17 beta-Alanyl-L-arginine hydrolase
R03998 17 anthranilyl-CoA,NADH:oxygen oxidoreductase (de-aromatizing)
R04035 17 Phosphoribosyl-ATP pyrophosphohydrolase
R04186 17 (S)-3-(Imidazol-5-yl)lactate:NADP+ oxidoreductase
R04199 17 2,3,4,5-Tetrahydrodipicolinate:NADP+ oxidoreductase
R04201 17 D-threo-2,4-diaminopentanoate:NADP+
oxidoreductase(phosphorylating)
R04209 17 1-(5-Phospho-D-ribosyl)-5-amino-4-imidazolecarboxylate
carboxy-lyase
R04218 17 prephytoene
diphosphate:geranylgeranyl-diphosphategeranylgeranyltransferase
R04279 17 2-Hydroxy-2-hydropyrone-4,6-dicarboxylate:NADP+ 6-oxidoreductase
R04285 17 6-Lactoyl-5,6,7,8-tetrahydropterin:NADP+ 2'-oxidoreductase
R04289 17
R04419 17 5-Carboxymethyl-2-hydroxymuconic-semialdehyde:NADP+ oxidoreductase
R04445 17 L-1-Pyrroline-3-hydroxy-5-carboxylate:NADP+ oxidoreductase
R04531 17
UDPgalactose:beta-D-galactosyl-1,4-N-acetyl-D-glucosamine3-alpha-D-galactosyltransferase
R04532 17
CMP-N-acetylneuraminate:beta-D-galactosyl-1,4-N-acetyl-beta-D--glucosamine
alpha-2,6-N-acetylneuraminyltransferase
R04591 17 1-(5-Phosphoribosyl)-5-amino-4-carboxyimidazole:L-aspartate
ligase(ADP-forming)
R04599 17 3,4-Dihydroxy-L-phenylalanine:oxygen
4,5-oxidoreductase(recyclizing)
R04601 17 3,4-Dihydroxy-L-phenylalanine:oxygen
2,3-oxidoreductase(recyclizing)
R04621 17
R04688 17 2,5-Diaminohexanoate:NADP+ oxidoreductase (deaminating)
R04746 17 (S)-Hydroxyoctanoyl-CoA hydro-lyase
R04776 17 Phenylacetyl-CoA:L-glutamine alpha-N-phenylacetyltransferase
R04777 17
R04883 17 3,4-Dihydroxymandelaldehyde:NADP+ oxidoreductase
R04917 17
R04998 17 beta-D-Glucosyl-2-coumarinate glucohydrolase
R05048 17 GTP 7,8-8,9-dihydrolase
R05067 17
R05070 17 (R)-2,3-Dihydroxy-3-methylpentanoate hydro-lyase
R05092 17 ent-Copalyl-diphosphate diphosphate-lyase
R05128 17
R05129 17
R05141 17 1,4-beta-D-Glucan glucohydrolase
R05176 17 ADP-D-glycero-D-manno-heptose 6-epimerase
R05264 17 biphenyl,NADH:oxygen oxidoreductase (2,3-hydroxylating)
R05282 17 4-Methylbenzyl alcohol:NAD+ oxidoreductase
R05291 17
R05293 17
cis-1,2-Dihydroxy-4-methylcyclohexa-3,5-diene-1-carboxylate:NADP+oxidoreductase
(decarboxylating)
R05350 17
R05427 17
R05432 17
R05433 17
R05436 17
R05438 17
R05453 17 Acetophenone: carbon-dioxide ligase
R05466 17 Deoxyamidinoproclavaminate,2-oxoglutarate:oxygen
oxidoreductase(3-hydroxylating)
R05543 17
R05622 17
R05637 17 2-Phospho-4-(cytidine
5'-diphospho)-2-C-methyl-D-erythritolCMP-lyase (cyclizing)
R05669 17
R05680 17 sn-Glycerol-1-phosphate:NADP 2-oxidoreductase
R05684 17 L-Idonate:NADP oxidoreductase
R05701 17 Coniferyl aldehyde:NADP oxidoreductase
R05725 17 nitric oxide, NADPH2:oxygen oxidoreductase
R05779 17 5-Diphosphoinositol pentakisphosphate diphosphohydrolase
R05791 17 2-(beta-D-glucosyl)-sn-glycerol-3-phosphate phosphohydrolase
R05799 17 ATP:1D-myo-inositol-hexakisphosphate phosphotransferase
R06299 17 Copalyl-diphosphate diphosphate-lyase (cyclizing)
R06300 17 Copalyl-diphosphate diphosphate-lyase (cyclizing)
R06301 17 Copalyl-diphosphate diphosphate-lyase (cyclizing)
R06302 17 Copalyl-diphosphate diphosphate-lyase (cyclizing)
R06303 17 Copalyl-diphosphate diphosphate-lyase (cyclizing)
R06304 17 Copalyl-diphosphate diphosphate-lyase (cyclizing)
R06314 17
R06315 17
R06366 17 Aldehyde:NAD+ oxidoreductase
R06372 17 Carvone reductase
R06374 17
R06375 17
R06399 17 limonene-1,2-diol:(acceptor) 2-oxidoreductase
R06466 17
R06469 17
R06471 17
R06512 17
R06537 17 flavonoid,NADPH:oxygen oxidoreductase (3'-hydroxylating)
R06556 17 flavanone lyase (decyclizing)
R06559 17 flavanone,NADPH:oxygen oxidoreductase
R06792 17 apigenin,NADPH:oxygen oxidoreductase (isoflavanone-forming)
R06822 17
R06825 17
R06842 17
R06846 17 L-quinate:NADP+ 3-oxidoreductase
R06858 17
R06894 17
R07139 17 lactaldehyde:NADP+ oxidoreductase
R07143 17 D-arabinitol:NADP+ oxidoreductase
R07144 17 D-arabinitol:NADP+ oxidoreductase
R07147 17 D-glucose:NADP+ 1-oxidoreductase
R07165 17 L-aspartate:NADP+ oxidoreductase (deaminating)
R07172 17 NADPH:oxygen oxidoreductase
R07181 17 hydrogen:NADP+ oxidoreductase
R07224 17 2',4,4',6'-tetrahydroxychalcone:oxygen oxidoreductase
R07269 17
di-trans,poly-cis-decaprenyl-diphosphate:isopentenyl-diphosphateundecaprenylcistransferase
R07270 17 prephytoene
diphosphate:geranylgeranyl-diphosphategeranylgeranyltransferase
R07404 17 5-amino-1-(5-phospho-D-ribosyl)imidazole:carbon-dioxide
ligase(ADP-forming)
R07407 17 L-aspartate:NADP+ oxidoreductase (deaminating)
R07418 17
R00105 18 ATP:NADH 2'-phosphotransferase
R01813 18 Tetrahydrobiopterin:NADP+ oxidoreductase
R02442 18 Naringenin,NADPH:oxygen oxidoreductase (3'-hydroxylating)
R02443 18 flavanone,NADPH:oxygen oxidoreductase
R02444 18 Naringenin,2-oxoglutarate:oxygen oxidoreductase (3-hydroxylating)
R02897 18 UDPglucose:flavanone 7-O-beta-D-glucosyltransferase
R02997 18 Chlorogenate hydroloase
R03054 18 cinnamyl-alcohol:NADP+ oxidoreductase
R03066 18
2-Amino-4-hydroxy-6-hydroxymethyl-7,8-dihydropteridine:4-aminobenzoate2-amino-4-hydroxydihydropteridine-6-methenyltransferase
R03192 18 UDP-N-acetylmuramate:NADP+ oxidoreductase
R03193 18 UDP-N-acetylmuramate:L-alanine ligase (ADP-forming)
R03392 18 CDP-4-dehydro-3,6-dideoxy-D-glucose:NADP+ 3-oxydoreductase
R03471 18 ATP:4-amino-5-hydroxymethyl-2-methylpyrimidine
5-phosphotransferase
R03503 18
ATP:2-amino-4-hydroxy-6-hydroxymethyl-7,8-dihydropteridine6'-pyrophosphotransferase
R03565 18 UDPglucose:vitexin 2''-O-beta-D-glucosyltransferase
R03588 18
UDPglucose:5,7,3',4'-tetrahydroxyflavone7-O-beta-D-glucosyltransferase
R03589 18 UDPglucuronate:luteolin 7-O-glucuronosyltransferase
R03590 18 flavanone,2-oxoglutarate:oxygen oxidoreductase (dehydrating)
R03640 18 Eriodictyol,2-oxoglutarate:oxygen oxidoreductase (3-hydroxylating)
R03686 18 UDPglucose:isovitexin 2''-O-beta-D-glucosyltransferase
R03689 18
R03690 18
R03765 18
R03776 18 trans-Oct-2-enoyl-CoA reductase
R03999 18 anthranilyl-CoA,NADH:oxygen oxidoreductase (de-aromatizing)
R04037 18 1-(5-phospho-D-ribosyl)-AMP 1,6-hydrolase
R04215 18 CTP:N-acylneuraminate cytidylyltransferase
R04265 18
R04526 18 UDP-apiose:apigenin
7-O-beta-D-glucoside2''-O-beta-D-apiofuranosyltransferase
R04554 18
R04558 18
R04786 18
R04901 18 (2S)-flavan-4-ol:NADP+ 4-oxidoreductase
R04902 18 flavanone,NADPH:oxygen oxidoreductase
R04999 18
R05068 18 (R)-2,3-Dihydroxy-3-methylpentanoate:NADP+
oxidoreductase(isomerizing)
R05130 18
R05288 18
R05357 18 Amidinoproclavaminate amidinohydrolase
R05452 18 Benzoyl acetate: CoA ligase
R05546 18
R05640 18 Lanosterol,NADPH:oxygen oxidoreductase (14-methyl cleaving)
R06291 18 ent-kaur-16-ene,NADPH:oxygen oxidoreductase (hydroxylating)
R06367 18 perillic acid:CoA ligase (ADP-forming)
R06368 18 perillic acid:CoA ligase (AMP-forming)
R06377 18
R06379 18
R06381 18
R06400 18 (1S,4R)-1-hydroxy-2-oxolimonene, NADPH:oxygen oxidoreductase
R06501 18
R06551 18 flavanone,2-oxoglutarate:oxygen oxidoreductase (dehydrating)
R06552 18
R06553 18
R06554 18
R06571 18 cinnamyl-alcohol:NADP+ oxidoreductase
R06610 18 (2S)-flavan-4-ol:NADP+ 4-oxidoreductase
R06793 18 2,7,4'-trihydroxyisoflavanone hydro-lyase
R06821 18 malonyl-CoA:isoflavone-7-O-beta-D-glucoside
6''-O-malonyltransferase
R06826 18 UDP-L-rhamnose:apigenin
7-O-beta-D-glucoside2''-O-beta-L-rhamnosyltransferase
R07198 18 liquiritigenin,NADPH:oxygen oxidoreductase (licodione-forming)
R07225 18 2',3,4,4',6'-pentahydroxychalcone:oxygen oxidoreductase
R07280 18
R07405 18 5-carboxyamino-1-(5-phospho-D-ribosyl)imidazole carboxymutase
R00129 19
(6S)-beta-6-Hydroxy-1,4,5,6-tetrahydronicotinamide-adenine-dinucleotide
hydro-lyase (ATP-hydrolysing)
R01793 19 NADH:6,7-dihydropteridine oxidoreductase
R01794 19 NADPH:6,7-dihydropteridine oxidoreductase
R01795 19 L-Phenylalanine,tetrahydrobiopterin:oxygen
oxidoreductase(4-hydroxylating)
R01812 19 5,6,7,8-Tetrahydrobiopterin:NADP+ oxidoreductase
R01814 19 L-Tryptophan,tetrahydrobiopterin:oxygen
oxidoreductase(5-hydroxylating)
R01815 19 L-Tyrosine,tetrahydrobiopterin:oxygen
oxidoreductase(3-hydroxylating)
R01816 19 Anthranilate,tetrahydrobiopterin:oxygen
oxidoreductase(3-hydroxylating)
R02160 19 dihydroflavonol,2-oxoglutarate:oxygen oxidoreductase
R02237 19 Tetrahydrofolate:L-glutamate gamma-ligase (ADP-forming)
R02783 19 UDP-N-acetylmuramoyl-L-alanine:D-glutamate ligase(ADP-forming)
R02932 19 UDPglucose:isoflavone 7-O-beta-D-glucosyltransferase
R03067 19
2-Amino-4-hydroxy-6-hydroxymethyl-7,8-dihydropteridine-diphosphate:4-aminobenzoate2-amino-4-hydroxydihydropteridine-6-methenyltransferase
R03123 19 cis-3,4-leucopelargonidin:NADP+ 4-oxidoreductase
R03124 19 Dihydrokaempferol,NADPH:oxygen oxidoreductase (3'-hydroxylating)
R03125 19 flavanone,NADPH:oxygen oxidoreductase
R03126 19 dihydroflavonol,2-oxoglutarate:oxygen oxidoreductase
R03636 19 Leucocyanidin:NADP+ 4-oxidoreductase
R03637 19 taxifolin,NADH:oxygen oxidoreductase (8-hydroxylating)
R03638 19 taxifolin,NADPH:oxygen oxidoreductase (8-hydroxylating)
R03639 19 flavanone,NADPH:oxygen oxidoreductase
R03778 19 Octanoyl-CoA:acetyl-CoA C-acyltransferase
R03794 19
(S)-2-Hydroxy-2-phenylacetate,tetrahydrobiopterin:oxygenoxidoreductase
(4-hydroxylating)
R04266 19 CDP-3,6-dideoxy-D-glucose 2-epimerase
R04457 19
6,7-Dimethyl-8-(1-D-ribityl)lumazine:6,7-dimethyl-8-(1-D-ribityl)lumazine
2,3-butanediyltransferase
R04509 19 ATP:4-amino-2-methyl-5-phosphomethylpyrimidine phosphotransferase
R04618 19 Malonyl-CoA:isoflavone-7-O-beta-D-glucoside
6''-O-malonyltransferase
R04640 19
N-(5'-Phospho-D-ribosylformimino)-5-amino-1-(5''-phospho-D-ribosyl)-4-imidazolecarboxamide
ketol-isomerase
R04655 19
R04668 19
R04669 19
R04787 19
R04804 19 delta8,24-Cholestadien-3beta-ol delta7-delta8-isomerase
R05039 19 Pentahydroxyflavanone,2-oxoglutarate:oxygen
oxidoreductase(3-hydroxylating)
R05069 19 (S)-2-Aceto-2-hydroxybutanoate:NADP+ oxidoreductase (isomerizing)
R05468 19
R05639 19 4,4-dimethyl-5a-cholesta-8,24-dien-3b-ol:NADP+ D14-oxidoreductase
R05723 19 leucocyanidin,2-oxoglutarate:oxygen oxidoreductase
R05729 19 alkene,NADH:oxygen oxidoreductase
R05730 19 alkene,NADH:oxygen oxidoreductase
R06292 19 ent-Kaur-16-ene,NADPH:oxygen oxidoreductase (hydroxylating)
R06369 19 2-hydroxy-4-isopropenylcyclohexane-1-carboxyl-CoA hydro-lyase
R06383 19
R06385 19
R06394 19
R06540 19 leucocyanidin,2-oxoglutarate:oxygen oxidoreductase
R06606 19 formononetin,NADPH:oxygen oxidoreductase (2'-hydroxylating)
R06607 19 formononetin,NADPH:oxygen oxidoreductase (2'-hydroxylating)
R06820 19
UDP-L-rhamnose:flavanone-7-O-glucoside2''-O-beta-L-rhamnosyltransferase
R06827 19
UDP-glucuronate:luteolin-7-O-beta-D-glucuronide2''-O-glucuronosyltransferase
R06829 19
UDP-L-rhamnose:flavanone-7-O-glucoside2''-O-beta-L-rhamnosyltransferase
R07194 19 alkene,NADH:oxygen oxidoreductase
R07211 19
L-phenylalanine,tetrahydrobiopterin:oxygenoxidoreductase(4-hydroxylating)
R07212 19
L-tyrosine,tetrahydrobiopterin:oxygenoxidoreductase(3-hydroxylating)
R07213 19
L-tryptophan,tetrahydrobiopterin:oxygenoxidoreductase(5-hydroxylating)
R07317 19 2,7,4'-trihydroxyisoflavanone hydro-lyase
R00066 20
6,7-Dimethyl-8-(1-D-ribityl)lumazine:6,7-dimethyl-8-(1-D-ribityl)lumazine
2,3-butanediyltransferase
R00936 20 5,6,7,8-Tetrahydrofolate:NAD+ oxidoreductase
R00939 20 5,6,7,8-Tetrahydrofolate:NADP+ oxidoreductase
R02156 20 quercetin:oxygen 2,3-oxidoreductase (decyclizing)
R02158 20 UDPglucose:flavonol 3-O-D-glucosyltransferase
R02235 20 Dihydrofolate:NAD+ oxidoreductase
R02236 20 Dihydrofolate:NADP+ oxidoreductase
R02238 20 Formate:dihydrofolate ligase (ADP-forming)
R02436 20 Quercitrin 3-L-rhamnohydrolase
R02785 20 UDP-N-acetylmuramoyl-L-alanyl-D-glutamate:L-lysine
ligase(ADP-forming)
R02786 20 UDP-N-acetylmuramoyl-L-alanyl-D-glutamate:L-lysine
ligase(ADP-forming)
R02788 20
UDP-N-acetylmuramoyl-L-alanyl-D-glutamate:meso-2,6-diaminoheptanedioate
ligase (ADP-forming)
R03962 20 2'-hydroxydihydrodaidzein:NADP+ 2-oxidoreductase
R04276 20 leucocyanidin,2-oxoglutarate:oxygen oxidoreductase
R04329 20
R04671 20 4alpha-Methylcholesta-8-en-3beta-ol delta7-delta8-isomerase
R04743 20 (S)-Hydroxydecanoyl-CoA:NAD+ oxidoreductase
R04798 20
R05036 20 leucocyanidin,2-oxoglutarate:oxygen oxidoreductase
R05038 20 Leucodelphinidin:NADP+ 4-oxidoreductase
R05469 20
R05703 20 lanosterol D24-reductase
R06293 20 ent-Kaur-16-ene,NADPH:oxygen oxidoreductase (hydroxylating)
R06390 20
R06532 20 (2R,3S)-catechin:NADP+ 4-oxidoreductase
R06538 20 flavonoid,NADPH:oxygen oxidoreductase (3'-hydroxylating)
R06539 20 dihydroflavonol,2-oxoglutarate:oxygen oxidoreductase
R06557 20 flavanone,NADPH:oxygen oxidoreductase
R06611 20 UDPglucose:flavonol 3-O-D-glucosyltransferase
R06615 20 (2R,3S)-catechin:NADP+ 4-oxidoreductase
R06808 20 UDP-galactose:kaempferol 3-O-beta-D-galactosyltransferase
R06810 20 UDP-glucose:flavonol 7-O-beta-D-glucosyltransferase
R06828 20
UDP-glucuronate:luteolin-7-O-beta-D-diglucuronide4'-O-glucuronosyltransferase
R07366 20 leucocyanidin,2-oxoglutarate:oxygen oxidoreductase
R00548 21 Riboflavin-5-phosphate phosphohydrolase (acid optimum)
R00549 21 ATP:riboflavin 5'-phosphotransferase
R00550 21 D-Glucose-1-phosphate:riboflavin 5'-phosphotransferase
R00937 21 5,6,7,8-Tetrahydrofolate:NAD+ oxidoreductase
R00940 21 5,6,7,8-Tetrahydrofolate:NADP+ oxidoreductase
R00941 21 10-formyltetrahydrofolate:NADP+ oxidoreductase
R00942 21 Tetrahydrofolate:L-glutamate gamma-ligase (ADP-forming)
R00943 21 Formate:tetrahydrofolate ligase (ADP-forming)
R00944 21 10-Formyltetrahydrofolate amidohydrolase
R00945 21 5,10-Methylenetetrahydrofolate:glycine hydroxymethyltransferase
R01221 21 glycine synthase
R01226 21
5,10-Methylenetetrahydrofolate:3-methyl-2-oxobutanoatehydroxymethyltransferase
R01732 21 Riboflavin hydrolase
R02287 21 5-Formiminotetrahydrofolate:L-glutamate N-formiminotransferase
R02729 21 5-Formiminotetrahydrofolate:glycine N-formiminotransferase
R03189 21 5-Formyltetrahydrofolate:L-glutamate N-formiminotransferase
R03310 21 5alpha-cholest-7-en-3beta-ol, NADH:oxygen 5-oxidoreductase
R03353 21 5alpha-Cholest-7-en-3beta-ol delta7-delta8-isomerase
R04325 21
10-Formyltetrahydrofolate:5'-phosphoribosylglycinamideformyltransferase
R04326 21
R04328 21
R04560 21
10-Formyltetrahydrofolate:5'-phosphoribosyl-5-amino-4-imidazolecarboxamide
formyltransferase
R04572 21
UDP-N-acetylmuramoyl-L-alanyl-D-glutamyl-L-lysine:alanyl-D-alanineligase
(ADP-forming)
R04573 21
UDP-N-acetylmuramoyl-L-alanyl-D-glutamyl-L-lysine:alanyl-D-alanineligase
(ADP-forming)
R04617 21
UDP-N-acetylmuramoyl-L-alanyl-D-glutamyl-meso-2,6-diaminoheptanedioate:D-alanyl-D-alanine
ligase(ADP-forming)
R04744 21 (S)-Hydroxydecanoyl-CoA hydro-lyase
R04900 21 UDP-L-rhamnose:flavonol-3-O-D-glucoside L-rhamnosyltransferase
R05037 21 leucocyanidin,2-oxoglutarate:oxygen oxidoreductase
R05707 21 reduced-riboflavin:NADP+ oxidoreductase
R06294 21 ent-Kaur-16-en-19-oate,NADPH:oxygen oxidoreductase (hydroxylating)
R06533 21 (2R,3S)-catechin:NADP+ 4-oxidoreductase
R06534 21 UDP-glucose:flavonol 3-O-D-glucosyltransferase
R06535 21 UDP-glucose:flavonol 3-O-D-glucosyltransferase
R06541 21 flavan-3-ol:NADP+ oxidoreductase
R06542 21 flavan-3-ol:NADP+ oxidoreductase
R06797 21 malonyl-CoA:flavonol-3-O-beta-D-glucoside 6''-O-malonyltransferase
R06804 21 UDP-glucose:flavonol-3-O-glucoside
2''-O-beta-D-glucosyltransferase
R06812 21 UDP-glucose:flavonol-3-O-glucoside
2''-O-beta-D-glucosyltransferase
R06814 21 UDP-D-xylose:flavonol-3-O-glycoside
2''-O-beta-D-xylosyltransferase
R06960 21
R07215 21 5alpha-cholest-7-en-3beta-ol, NADPH:oxygen 5-oxidoreductase
R00160 22 FAD nucleotidohydrolase
R00161 22 ATP:FMN adenylyltransferase
R01218 22 5,10-methylenetetrahydrofolate:NAD+ oxidoreductase
R01220 22 5,10-methylenetetrahydrofolate:NADP+ oxidoreductase
R01224 22 5-Methyltetrahyfrofolate:(acceptor) oxidoreductase
R01225 22 5,10-Methylenetetrahydrofolate:D-alanine
2-hydroxymethyltransferase
R01451 22 Cholesterol:NAD+ delta7-oxidoreductase
R01456 22 Cholesterol:NADP+ delta7-oxidoreductase
R01653 22
R01654 22 10-Formyltetrahydrofolate:L-glutamate ligase (ADP-forming)
R01655 22 5,10-Methenyltetrahydrofolate 5-hydrolase(decyclizing)
R01669 22
5,10-Methylenetetrahydrofolate:deoxycytidylate5'-hydroxymethyltransferase
R01670 22 5,10-Methylenetetrahydrofolate:dCMP C-methyltransferase
R02101 22 5,10-Methylenetetrahydrofolate:dUMP C-methyltransferase
R02300 22
S-Aminomethyldihydrolipoylprotein:(6S)-tetrahydrofolateaminomethyltransferase
(ammonia-forming)
R02301 22 5-Formyltetrahydrofolate cyclo-ligase (ADP-forming)
R02302 22 5-Formiminotetrahydrofolate ammonia-lyase (cyclizing)
R03311 22
R04611 22
R04753 22 trans-Dec-2-enoyl-CoA reductase
R05705 22 FMNH2:NAD+ oxidoreductase
R05706 22 FMNH2:NADP+ oxidoreductase
R06295 22 ent-Kaur-16-en-19-oate,NADPH:oxygen oxidoreductase (hydroxylating)
R06296 22 ent-Kaur-16-en-19-oate,NADPH:oxygen oxidoreductase (hydroxylating)
R06536 22 UDP-glucose:flavonol 3-O-D-glucosyltransferase
R06543 22 flavan-3-ol:NADP+ oxidoreductase
R06544 22
R06546 22
R06633 22
R06801 22
malonyl-CoA:anthocyanidin-3-O-beta-D-glucoside6''-O-malonyltransferase
R06802 22
R06805 22
UDP-glucose:flavonol-3-O-beta-D-glucosyl-(1->2)-beta-D-glucoside2'''-O-beta-D-glucosyltransferase
R06811 22 UDP-D-xylose:flavonol-3-O-glycoside
2''-O-beta-D-xylosyltransferase
R06813 22
UDP-glucose:flavonol-3-O-beta-D-glucosyl-(1->2)-beta-D-glucoside2'''-O-beta-D-glucosyltransferase
R06817 22
malonyl-CoA:anthocyanidin-3-O-beta-D-glucoside6''-O-malonyltransferase
R06818 22
R06961 22
R07168 22 5-methyltetrahydrofolate:NAD+ oxidoreductase
R00140 23
R00408 23 Succinate:(acceptor) oxidoreductase
R00807 23 Sucrose:(acceptor) 3-oxidoreductase
R00848 23 sn-Glycerol-3-phosphate:(acceptor) 2-oxidoreductase
R00924 23 Propanoyl-CoA:(acceptor) 2,3-oxidoreductase
R01175 23 Butanoyl-CoA:oxygen 2-oxidoreductase
R01222 23 5-Methyltetrahyfrofolate:(acceptor) oxidoreductase
R01257 23 (S)-Malate:(acceptor) oxidoreductase
R01452 23
R01453 23
R01454 23 Cholesterol:oxygen oxidoreductase (side-chain-cleaving)
R01457 23
R01459 23 Cholesterol:oxygen oxidoreductase
R01460 23 Cholesteryl-beta-D-glucoside glucohydrolase
R01463 23 Cholesterol,NADPH:oxygen oxidoreductase (7alpha-hydroxylating)
R01567 23 ATP:thymidine 5'-phosphotransferase
R01568 23 ADP:thymidine 5'-phosphotransferase
R01569 23 Thymidylate 5'-phosphohydrolase
R01571 23 ATP:thymidine 5'-phosphotransferase
R01680 23 Lactose:(acceptor) 3-oxidoreductase
R01741 23 D-Gluconate:(acceptor) 2-oxidoreductase
R02092 23 dTDP diphosphohydrolase
R02094 23 ATP:dTMP phosphotransferase
R02205 23 L-Pipecolate:(acceptor) 1,6-oxidoreductase
R02487 23 Glutaryl-CoA:(acceptor) 2,3-oxidoreductase (decarboxylating)
R02661 23 2-Methylpropanoyl-CoA:(acceptor) 2,3-oxidoreductase
R02723 23
R02925 23 D-Sorbitol:(acceptor) 1-oxidoreductase
R03172 23 2-Methylbutanoyl-CoA:(acceptor) 2,3-oxidoreductase
R03294 23 trans-4-Hydroxy-L-proline:NAD+ oxidoreductase
R03534 23 2-Hydroxyglutarate:(acceptor) 2-oxidoreductase
R03777 23 Octanoyl-CoA:oxygen 2-oxidoreductase
R04095 23 3-Methylbutanoyl-CoA:(acceptor) 2,3-oxidoreductase
R04235 23 ATP:5-methyldeoxycytidine-5'-phosphate phosphotransferase
R04742 23 Decanoyl-CoA:acetyl-CoA C-acyltransferase
R04751 23 Hexanoyl-CoA:(acceptor) 2,3-oxidoreductase
R04754 23 Decanoyl-CoA:(acceptor) 2,3-oxidoreductase
R05488 23
R06297 23 ent-Kaur-16-en-19-oate,NADPH:oxygen oxidoreductase (hydroxylating)
R06545 23
R06547 23
R06550 23
R06613 23 5,10-methylenetetrahydrofolate,FADH2:dUMP C-methyltransferase
R06803 23 UDP-glucose:pelargonidin
3-O-rutinoside5-O-beta-D-glucosyltransferase
R06806 23
4-coumaroyl-CoA:flavonol-3-O-[beta-D-glucosyl-(1->2)-beta-D-glucosyl-(1->2)-beta-D-glucoside]
6'''-O-4-coumaroyltransferase
R06819 23 UDP-glucose:cyanidin 3-O-rutinoside 5-O-beta-D-glucosyltransferase
R06962 23
R06963 23
R07207 23 cholesterol,NADPH:oxygen oxidoreductase (24-hydroxylating)
R00139 24
R01570 24 Thymidine:orthophosphate deoxyribosyltransferase
R02093 24 ATP:nucleoside-diphosphate phosphatransferase
R02095 24 dTTP nucleotidohydrolase
R02096 24 dTTP:cytidine 5'-phosphotransferase
R02097 24 dTTP:uridine 5'-phosphotransferase
R02609 24 5beta-Cholestan-3-one:NADP+ 4,5-oxidoreductase
R02610 24 5alpha-cholestan-3-one:NADP+ delta7-oxidoreductase
R03723 24 (24R,24'R)-Fucosterol-epoxide acetaldehyde-lyase
R04263 24 cholest-5-ene-3beta,7alpha-diol:NAD+ 3-oxidoreductase
R04264 24 Cholest-5-ene-3beta,7alpha-diol:NAD+ 3-oxidoreductase
R04741 24 (S)-3-Hydroxydodecanoyl-CoA:NAD+ oxidoreductase
R04783 24 3-Ketolactose galactohydrolase
R04792 24
R04793 24
R04853 24 20alpha-Hydroxycholesterol,hydrogen-donor:oxygen
oxidoreductase(17-alpha-hydroxylating)
R04854 24 20alpha-Hydroxycholesterol:oxygen
oxidoreductase(side-chain-cleaving)
R04855 24 22beta-Hydroxycholesterol:oxygen
oxidoreductase(side-chain-cleaving)
R05341 24
R06322 24 (gibberellin-44),2-oxoglutarate:oxygen oxidoreductase
R06943 24
R06964 24
R06965 24
R07208 24
(24S)-cholest-5-ene-3beta,24-diol,NADPH:oxygenoxidoreductase(7alpha-hydroxylating)
R01411 25 5-Methylcytosine aminohydrolase
R01412 25 Thymine,2-oxoglutarate:oxygen oxidoreductase (7-hydroxylating)
R01414 25 5,6-Dihydrothymine:NAD+ oxidoreductase
R01415 25 5,6-Dihydrothymine:NADP+ oxidoreductase
R02328 25 dTTP:alpha-D-glucose-1-phosphate thymidylyltransferase
R02329 25 dTTP:alpha-D-galactose-1-phosphate thymidylyltransferase
R03113 25
R04170 25 (S)-3-Hydroxydodecanoyl-CoA hydro-lyase
R04676 25 17alpha,20alpha-Dihydroxycholesterol:oxygen
oxidoreductase(side-chain-cleaving)
R04817 25
7alpha-Hydroxy-5beta-cholestan-3-one:(acceptor)delta4-oxidoreductase
R04826 25
7alpha-hydroxycholest-4-en-3-one,NADPH:oxygenoxidoreductase(12alpha-hydroxylating)
R06323 25 (gibberellin-44),2-oxoglutarate:oxygen oxidoreductase
R06944 25
R02771 26 dTDPglucose 4,6-hydro-lyase
R02983 26
R02984 26 dTDPglucose 4-epimerase
R03055 26 5,6-Dihydrothymine amidohydrolase
R03327 26 17alpha-Hydroxypregnenolone:NAD+ 3-oxidoreductase
R03328 26 17alpha-Hydroxypregnenolone:NADP+ 3-oxidoreductase
R03403 26 3beta-Hydroxyandrost-5-en-17-one acetaldehyde-lyase
R03826 26 dTDP-D-galactose:NAD+ 6-oxidoreductase
R03856 26 trans-Dodec-2-enoyl-CoA reductase
R03857 26 Lauroyl-CoA:(acceptor) 2,3-oxidoreductase
R04100 26 3-cis-Dodecenoyl-CoA delta3-cis-delta2-trans-isomerase
R04675 26 17alpha-Hydroxypregnenolone,hydrogen-donor:oxygen
oxidoreductase(21-hydroxylating)
R04818 26 3alpha,7alpha-Dihydroxy-5beta-cholestane:NAD+
oxidoreductase(B-specific)
R04819 26 3alpha,7alpha-Dihydroxy-5beta-cholestane:NADP+
oxidoreductase(B-specific)
R04823 26
7alpha,12alpha-Dihydroxy-5beta-cholestan-3-one:(acceptor)delta4-oxidoreductase
R05099 26 6-Oxohexanoate:NADP oxidoreductase
R06335 26
R06513 26
R07150 26 dTDP-D-galactose:NADP+ 6-oxidoreductase
R01837 27 3beta-Hydroxyandrost-5-en-17-one:NAD+ 3-oxidoreductase
R01839 27 3beta-Hydroxyandrost-5-en-17-one:NADP+ 3-oxidoreductase
R01841 27 17alpha-Hydroxyprogesterone acetaldehyde-lyase
R02772 27
dTDP-4-acetamido-4,6-dideoxy-D-glucose:2-oxoglutarateaminotransferase
R02773 27 dTDP-4-amino-4,6-dideoxy-D-glucose:2-oxoglutarate aminotransferase
R02774 27 dTDP-4-dehydro-6-deoxy-D-glucose 3,5-epimerase
R03324 27 17alpha,20alpha-Dihydroxypregn-4-en-3-one:NAD+ 20-oxidoreductase
R03325 27 17alpha,20alpha-Dihydroxypregn-4-en-3-one:NADP+ 20-oxidoreductase
R03329 27 Steroid,reduced-adrenal-ferredoxin:oxygen
oxidoreductase(11-hydroxylating)
R03406 27 Androst-5-ene-3beta,17beta-diol:NAD+ oxidoreductase
R03407 27 Androst-5-ene-3beta,17beta-diol:NADP+ oxidoreductase
R03408 27
R03735 27 (2S,3S)-2-Hydroxytridecane-1,2,3-tricarboxylate
oxaloacetate-lyase(CoA-acylating)
R03858 27 Lauroyl-CoA:acetyl-CoA C-acyltransferase
R03859 27 3-Hydroxytetradecane-1,3,4-tricarboxylate
2-oxoglutarate-lyase(CoA-acylating)
R04666 27 3-Ureidoisobutyrate amidohydrolase
R04806 27 5beta-cholestane-3alpha,7alpha-diol,NADPH:oxygen
oxidoreductase(26-hydroxylating)
R04824 27
3alpha,7alpha,12alpha-Trihydroxy-5beta-cholestane:NAD+oxidoreductase
(B-specific)
R04825 27
3alpha,7alpha,12alpha-Trihydroxy-5beta-cholestane:NADP+oxidoreductase
(B-specific)
R04849 27 11-Deoxycortisol delta5-delat4-isomerase
R04850 27 17alpha,21-Dihydroxypregnenolone:oxygen
oxidoreductase(11-hydroxylating)
R04851 27 11-Deoxycortisol delta5-delat4-isomerase
R05098 27
R05100 27
R05231 27 6-Hydroxyhexanoate:NADP+ oxidoreductase
R05283 27 6-Hydroxyhexanoate:NAD oxidoreductase
R05507 27
R05517 27
R05518 27
R05687 27 dTDP-4-keto-6-Deoxyglucose reductase
R06325 27
R06424 27
R06428 27
R06437 27
R06514 27
R07204 27
5beta-cholestane-3alpha,7alpha-diol,NADPH:oxygenoxidoreductase(12alpha-hydroxylating)
R00059 28 N-(6-Aminohexanoyl)-6-aminohexanoate amidohydrolase
R01836 28 Testosterone:NAD+ oxidoreductase
R01838 28 Testosterone:NADP+ 17-oxidoreductase
R01840 28
R02499 28 Testosterone delta5-delat4-isomerase
R02500 28 Testosterone delta5-delat4-isomerase
R02776 28 dTDP-6-deoxy-L-talose:NADP+ 4-oxidoreductase
R02777 28 dTDP-6-deoxy-L-mannose:NADP+ 4-oxidoreductase
R02840 28 Cortisol delta5-delat4-isomerase
R02842 28 Cortisol delta5-delat4-isomerase
R03278 28 trans-Cyclohexane-1,2-diol:NAD+ 1-oxidoreductase
R03750 28
R03751 28 epsilon-Caprolactone lactonohydrolase
R04678 28 16alpha-Hydroxyandrost-4-ene-3,17-dione delta5-delat4-isomerase
R04680 28 16alpha-Hydroxyandrost-4-ene-3,17-dione delta5-delat4-isomerase
R04739 28 (S)-3-Hydroxytetradecanoyl-CoA:NAD+ oxidoreductase
R04805 28
R04807 28
5beta-Cholestane-3alpha,7alpha,12alpha-triol,NADPH:oxygenoxidoreductase
(26-hydroxylating)
R05356 28 2-Hydroxy-cyclohexan-1-one amidohydrolase
R05526 28
R06423 28
R06429 28
R06430 28
R06438 28
R06440 28
R06443 28
R06631 28
R02231 29 Cyclohexanone,NADPH:oxygen oxidoreductase
(6-hydroxylating1,2-lactonizing)
R02501 29
R02502 29 UDPglucuronate beta-D-glucuronosyltransferase(acceptor-unspecific)
R02834 29 Cortisol:NAD+ 11-oxidoreductase
R02836 29 Cortisol:NADP+ 11-oxidoreductase
R02837 29 Acetyl-CoA:cortisol O-acetyltransferase
R02841 29
11beta,17alpha,21-Trihydroxy-5beta-pregnane-3,20-dione:NADP+delta4-oxidoreductase
R03279 29 trans-cyclohexane-1,2-diol:NAD+ 1-oxidoreductase
R03281 29 2-hydroxycyclohexan-1-one,NADPH:oxygen
2-oxidoreductase(1,2-lactonizing)
R03448 29 1,8-Diazacyclotetradecane-2,9-dione lactamhydrolase
R03507 29
5beta-Cholestane-3alpha,7alpha,12alpha,26-tetraol:NAD+26-oxidoreductase
R04506 29 3alpha,7alpha-Dihydroxy-5beta-cholestan-26-al:NAD+ oxidoreductase
R04740 29 (S)-3-Hydroxytetradecanoyl-CoA hydro-lyase
R04759 29
R05516 29
R05527 29
R06431 29
R06433 29
R06441 29
R06446 29
R06621 29
R06622 29
R02229 30 cyclohexanol:NAD+ oxidoreductase
R02232 30 (1-Hydroxycyclohexan-1-yl)acetyl-CoA cyclohexanone-lyase
R02233 30 Cyclohexylamine:oxygen oxidoreductase (deaminating)
R02351 30
R02892 30 4,5alpha-dihydrocortisone:NADP+ delta4-oxidoreductase
R02893 30
17alpha,21-dihydroxy-5beta-pregnane-3,11,20-trione:NADP+delta4-oxidoreductase
R03506 30
3alpha,7alpha,12alpha-Trihydroxy-5beta-cholestan-26-al:NAD+26-oxidoreductase
R03989 30 trans-Tetradec-2-enoyl-CoA reductase
R03990 30 Tetradecanoyl-CoA:(acceptor) 2,3-oxidoreductase
R04507 30 3alpha,7alpha-Dihydroxy-5beta-cholestanate:CoA ligase
(AMP-forming)
R04761 30
R04832 30 Urocortisol:NAD+ oxidoreductase (B-specific)
R04833 30 Urocortisol:NADP+ oxidoreductase (B-specific)
R06434 30
R02347 31 Estradiol-17alpha:NAD+ 17-oxidoreductase
R02349 31 Estradiol-17alpha:NADP+ 16-oxidoreductase
R02352 31 Estradiol-17beta:NAD+ 17-oxidoreductase
R02353 31 Estradiol-17beta:NADP+ 17-oxidoreductase
R02354 31
R02355 31
R02356 31
R02358 31 UDPglucuronate beta-D-glucuronosyltransferase(acceptor-unspecific)
R03087 31
R03991 31 myristoyl-CoA:acetylCoA C-myristoyltransferase
R04547 31
R04580 31 3alpha,7alpha,12alpha-Trihydroxy-5beta-cholestanate:CoA
ligase(AMP-forming)
R04829 31 Urocortisone:NAD+ oxidoreductase (B-specific)
R04830 31 Urocortisone:NADP+ oxidoreductase (B-specific)
R04834 31 Cortol:NAD+ oxidoreductase
R05321 31 n-tetradecanoyl-CoA, NADPH2:O2 oxidoreductase [11-(E)
desaturating]
R05322 31 n-tetradecanoyl-CoA, NADH:O2 oxidoreductase [11-(Z) desaturating]
R06940 31
R06945 31
R07216 31 n-tetradecanoyl-CoA,NADPH:O2 oxidoreductase [11-(E) desaturating]
R07217 31 n-tetradecanoyl-CoA,NADPH:O2 oxidoreductase [11-(Z) desaturating]
R03088 32
R03089 32
R03090 32
R03091 32 UDPglucuronate beta-D-glucuronosyltransferase(acceptor-unspecific)
R04592 32
R04681 32 Estriol:NAD+ 17-oxidoreductase
R04682 32 Estriol:NADP+ 17-oxidoreductase
R04737 32 (S)-3-Hydroxyhexadecanoyl-CoA:NAD+ oxidoreductase
R04809 32
R04831 32 Cortolone:NAD+ oxidoreductase
R05771 32 N-cyclohexylformamide hydro-lyase
R04683 33 UDPglucuronate beta-D-glucuronosyltransferase(acceptor-unspecific)
R04738 33 (S)-3-Hydroxyhexadecanoyl-CoA hydro-lyase
R04810 33
R04813 33
(24R,25R)-3alpha,7alpha,12alpha,24-tetrahydroxy-5beta-cholestanoyl-CoA
hydro-lyase
R01278 34 trans-Hexadec-2-enoyl-CoA reductase
R01279 34 Palmitoyl-CoA:oxygen 2-oxidoreductase
R04811 34 Propanoyl-CoA:acetyl-CoA C-acyltransferase
R04812 34
R05103 34
R01274 35 Palmitoyl-CoA hydrolase
R01277 35 hexadecanal:NAD+ oxidoreductase (CoA-acylating)
R01280 35 Palmitate:CoA ligase (AMP-forming)
R01281 35 Palmitoyl-CoA:L-serine C-palmitoyltransferase (decarboxylating)
R01927 35
R03719 35 Propanoyl-CoA:acetyl-CoA C-acyltransferase
R04092 35
R04828 35 Chenodeoxyglycocholoyl-CoA:glycine N-choloyltransferase
R01703 36 Hexadecanoate:hydrogen-peroxide oxidoreductase
R01704 36 Palmitaldehyde:NAD+ oxidoreductase
R01926 36
R01928 36 UDPgalactose:sphingosine 1-beta-galactosyltransferase
R02462 36 Hexadecanol:NAD+ oxidoreductase
R02463 36 hexadecanal:NADP+ delta2-oxidoreductase
R02464 36 Sphinganine-1-phosphate pamlmitaldehyde-lyase
R02794 36 Cholate:CoA ligase (AMP-forming)
R02978 36 Sphinganine:NADP+ 3-oxidoreductase
R02979 36
R03718 36 Choloyl-CoA:glycine N-choloyltransferase
R06516 36 sphinganine-1-phosphate palmitaldehyde-lyase
R06521 36 3-sn-phosphatidate phosphohydrolase
R07296 36 choloyl-CoA hydrolase
R02792 37
3alpha,7alpha,12alpha-Trihydroxy-5beta-cholanate:NAD+7-oxidoreductase
R02793 37
3alpha,7alpha,12alpha-trihydroxy-5beta-cholanate:NADP+12-oxidoreductase
R02798 37
R02976 37 ATP:sphinganine 1-phosphotransferase
R05104 37
R05835 37 Glycocholate amidohydrolase
R06520 37 3-sn-phosphatidate phosphohydrolase
R06525 37 Sphinganine, NADPH: oxygen oxidoreductase (4-hydroxylating)
R07220 37 deoxycholate:FAD oxidoreductase (7alpha-dehydroxylating)
R03495 38 12beta-hydroxysteroid:NADP+ 12-oxidoreductase
R04252 38
R04486 38 Glycodeoxycholate amidohydrolase
R05836 38
R07295 38 deoxycholoyl-CoA hydrolase
