# Supplementary material for: Local and global modes of drug action in biochemical networks
Source: BMC Chem Biol. 2009 Apr 7;9:4. doi: 10.1186/1472-6769-9-4 (PMC2670818; doi:10.1186/1472-6769-9-4)
Supplement: Additional File 3 — Full set of metabolic drug scopes. This archive contains the full set of metabolic drug scopes for 276 drugs from the DrugBank database and four metabolic networks. Individual files in the archive are named according to the following nomenclature: DrugBank accession number of the drug, followed by "_hsa" for human or "_ref" for reference network, followed by "_i" for irreversible or "_r" for reversible network. [file 1472-6769-9-4-S3.zip › aprd00107_hsa_r.txt]

  Expansion curve

seeds: Oxygen H2O Palmitoyl-CoA L-Carnitine CoA L-Palmitoylcarnitine
not identified:


      compounds:

ID generation name

C00001 1 H2O
C00007 1 Oxygen
C00010 1 CoA
C00154 1 Palmitoyl-CoA
C00318 1 L-Carnitine
C02990 1 L-Palmitoylcarnitine
C00009 2 Orthophosphate
C00027 2 H2O2
C00882 2 Dephospho-CoA
C00013 3 Pyrophosphate
C00020 3 AMP
C00080 3 H+
C00249 3 Hexadecanoic acid
C00704 3 O2.-
C01134 3 Pantetheine 4'-phosphate
C00002 4 ATP
C00008 4 ADP
C00014 4 NH3
C00054 4 Adenosine 3',5'-bisphosphate
C00119 4 5-Phospho-alpha-D-ribose 1-diphosphate
C00130 4 IMP
C00147 4 Adenine
C00212 4 Adenosine
C00575 4 3',5'-Cyclic AMP
C00831 4 Pantetheine
C00081 5 ITP
C00104 5 IDP
C00117 5 D-Ribose 5-phosphate
C00144 5 GMP
C00262 5 Hypoxanthine
C00294 5 Inosine
C00620 5 alpha-D-Ribose 1-phosphate
C00655 5 Xanthosine 5'-phosphate
C00864 5 Pantothenate
C01260 5 P1,P4-Bis(5'-adenosyl) tetraphosphate
C01678 5 Cysteamine
C02739 5 Phosphoribosyl-ATP
C04307 5 P1,P2-Bis(5'-adenosyl) triphosphate
C04734 5 1-(5'-Phosphoribosyl)-5-formamido-4-imidazolecarboxamide
C06197 5 P1,P3-Bis(5'-adenosyl) triphosphate
C00035 6 GDP
C00044 6 GTP
C00121 6 D-Ribose
C00199 6 D-Ribulose 5-phosphate
C00242 6 Guanine
C00301 6 ADP-ribose
C00385 6 Xanthine
C00387 6 Guanosine
C00700 6 XTP
C00942 6 3',5'-Cyclic GMP
C01762 6 Xanthosine
C03492 6 D-4'-Phosphopantothenate
C03736 6 alpha-D-Ribose 5-phosphate
C00033 7 Acetate
C00058 7 Formate
C00231 7 D-Xylulose 5-phosphate
C00366 7 Urate
C01261 7 P1,P4-Bis(5'-guanosyl) tetraphosphate
C04392 7 P1,P4-Bis(5'-xanthosyl) tetraphosphate
C04895 7
2-Amino-4-hydroxy-6-(erythro-1,2,3-trihydroxypropyl)dihydropteridinetriphosphate
C05922 7 Formamidopyrimidine nucleoside triphosphate
C05993 7 Acetyl adenylate
C00084 8 Acetaldehyde
C00118 8 (2R)-2-Hydroxy-3-(phosphonooxy)-propanal
C00164 8 Acetoacetate
C00227 8 Acetyl phosphate
C00281 8 Sedoheptulose 7-phosphate
C00536 8 Triphosphate
C03684 8 6-Pyruvoyltetrahydropterin
C04874 8
2-Amino-4-hydroxy-6-(D-erythro-1,2,3-trihydroxypropyl)-7,8-dihydropteridine
C05382 8 D-Sedoheptulose 7-phosphate
C05923 8 2,5-Diaminopyrimidine nucleoside triphosphate
C06148 8
2,5-Diamino-6-(5'-triphosphoryl-3',4'-trihydroxy-2'-oxopentyl)-amino-4-oxopyrimidine
C00085 9 D-Fructose 6-phosphate
C00111 9 Glycerone phosphate
C00236 9 3-Phospho-D-glyceroyl phosphate
C00279 9 D-Erythrose 4-phosphate
C00418 9 (R)-Mevalonate
C00447 9 Sedoheptulose 1,7-bisphosphate
C00469 9 Ethanol
C00673 9 2-Deoxy-D-ribose 5-phosphate
C01089 9 (R)-3-Hydroxybutanoate
C04244 9 6-Lactoyl-5,6,7,8-tetrahydropterin
C00092 10 D-Glucose 6-phosphate
C00093 10 sn-Glycerol 3-phosphate
C00095 10 D-Fructose
C00184 10 Glycerone
C00197 10 3-Phospho-D-glycerate
C00272 10 Tetrahydrobiopterin
C00275 10 D-Mannose 6-phosphate
C00288 10 HCO3-
C00352 10 D-Glucosamine 6-phosphate
C00354 10 D-Fructose 1,6-bisphosphate
C00665 10 beta-D-Fructose 2,6-bisphosphate
C01107 10 (R)-5-Phosphomevalonate
C01159 10 2,3-Bisphospho-D-glycerate
C01801 10 Deoxyribose
C05345 10 beta-D-Fructose 6-phosphate
C05378 10 beta-D-Fructose 1,6-bisphosphate
C00031 11 D-Glucose
C00116 11 Glycerol
C00159 11 D-Mannose
C00246 11 Butanoic acid
C00268 11 Dihydrobiopterin
C00329 11 D-Glucosamine
C00357 11 N-Acetyl-D-glucosamine 6-phosphate
C00631 11 2-Phospho-D-glycerate
C00636 11 D-Mannose 1-phosphate
C00668 11 alpha-D-Glucose 6-phosphate
C00794 11 D-Sorbitol
C01094 11 D-Fructose 1-phosphate
C01143 11 (R)-5-Diphosphomevalonate
C01172 11 beta-D-Glucose 6-phosphate
C01177 11 Inositol 1-phosphate
C01236 11 D-Glucono-1,5-lactone 6-phosphate
C02336 11 beta-D-Fructose
C03232 11 3-Phosphonooxypyruvate
C04006 11 1D-myo-Inositol 3-phosphate
C00011 12 CO2
C00074 12 Phosphoenolpyruvate
C00089 12 Sucrose
C00096 12 GDP-mannose
C00103 12 D-Glucose 1-phosphate
C00129 12 Isopentenyl diphosphate
C00137 12 myo-Inositol
C00140 12 N-Acetyl-D-glucosamine
C00221 12 beta-D-Glucose
C00267 12 alpha-D-Glucose
C00345 12 6-Phospho-D-gluconate
C00577 12 D-Glyceraldehyde
C00597 12 3-Phosphoglycerate
C01083 12 alpha,alpha-Trehalose
C01096 12 Sorbitol 6-phosphate
C01225 12 sn-glycero-3-Phospho-1-inositol
C04063 12 D-myo-Inositol 3,4-bisphosphate
C04256 12 N-Acetyl-D-glucosamine 1-phosphate
C04299 12 D-myo-Inositol 1,2-cyclic phosphate
C00022 13 Pyruvate
C00036 13 Oxaloacetate
C00169 13 Carbamoyl phosphate
C00185 13 Cellobiose
C00191 13 D-Glucuronate
C00198 13 D-Glucono-1,5-lactone
C00208 13 Maltose
C00222 13 3-Oxopropanoate
C00235 13 Dimethylallyl diphosphate
C00252 13 Isomaltose
C00258 13 D-Glycerate
C00645 13 N-Acetyl-D-mannosamine
C01222 13 GDP-4-dehydro-6-deoxy-D-mannose
C01243 13 1D-myo-Inositol 1,3,4-trisphosphate
C01353 13 Carbonic acid
C01674 13 Chitobiose
C03546 13 myo-Inositol 4-phosphate
C04352 13 (R)-4'-Phosphopantothenoyl-L-cysteine
C15585 13 myo-Inositol phosphate
C00065 14 L-Serine
C00097 14 L-Cysteine
C00133 14 D-Alanine
C00149 14 (S)-Malate
C00158 14 Citrate
C00168 14 Hydroxypyruvate
C00186 14 (S)-Lactate
C00256 14 (R)-Lactate
C00270 14 N-Acetylneuraminate
C00325 14 GDP-L-fucose
C00341 14 Geranyl diphosphate
C00402 14 D-Aspartate
C00900 14 2-Acetolactate
C01220 14 1D-myo-Inositol 1,4-bisphosphate
C01272 14 1D-myo-Inositol 1,3,4,5-tetrakisphosphate
C04079 14 N-((R)-Pantothenoyl)-L-cysteine
C04257 14 N-Acetyl-D-mannosamine 6-phosphate
C04477 14 1D-myo-Inositol 1,3,4,6-tetrakisphosphate
C06010 14 (S)-2-Acetolactate
C06893 14 2-Deoxy-5-keto-D-gluconic acid 6-phosphate
C14830 14 GDP-4-keto-6-L-deoxygalactose
C00041 15 L-Alanine
C00122 15 Fumarate
C00283 15 Hydrogen sulfide
C00311 15 Isocitrate
C00417 15 cis-Aconitate
C00448 15 trans,trans-Farnesyl diphosphate
C00606 15 3-Sulfino-L-alanine
C01005 15 O-Phospho-L-serine
C01146 15 2-Hydroxy-3-oxopropanoate
C01245 15 D-myo-Inositol 1,4,5-trisphosphate
C02218 15 2-Aminoacrylate
C02934 15 3-Dehydrosphinganine
C02985 15 L-Fucose 1-phosphate
C06241 15 N-Acetylneuraminate 9-phosphate
C00026 16 2-Oxoglutarate
C00353 16 Geranylgeranyl diphosphate
C00519 16 Hypotaurine
C00751 16 Squalene
C00836 16 Sphinganine
C01019 16 6-Deoxy-L-galactose
C01061 16 4-Fumarylacetoacetate
C03428 16 Presqualene diphosphate
C03794 16 N6-(1,2-Dicarboxyethyl)-AMP
C05379 16 Oxalosuccinate
C11555 16 1D-myo-Inositol 1,4,5,6-tetrakisphosphate
C00025 17 L-Glutamate
C00049 17 L-Aspartate
C00302 17 Glutamate
C00957 17 Mercaptopyruvate
C01036 17 4-Maleylacetoacetate
C01054 17 (S)-2,3-Epoxysqualene
C01120 17 Sphinganine 1-phosphate
C01284 17 1D-myo-Inositol 1,3,4,5,6-pentakisphosphate
C05527 17 3-Sulfinylpyruvate
C00064 18 L-Glutamine
C00099 18 beta-Alanine
C00334 18 4-Aminobutanoate
C00346 18 Ethanolamine phosphate
C00438 18 N-Carbamoyl-L-aspartate
C00517 18 Hexadecanal
C00544 18 Homogentisate
C00624 18 N-Acetyl-L-glutamate
C00669 18 gamma-L-Glutamyl-L-cysteine
C01042 18 N-Acetyl-L-aspartate
C01044 18 N-Formyl-L-aspartate
C01165 18 L-Glutamate 5-semialdehyde
C01724 18 Lanosterol
C01879 18 5-Oxoproline
C02238 18 5-Oxo-L-proline
C03287 18 L-Glutamyl 5-phosphate
C03912 18 (S)-1-Pyrroline-5-carboxylate
C04520 18 1D-myo-Inositol 3,4,5,6-tetrakisphosphate
C05823 18 3-Mercaptolactate
C00077 19 L-Ornithine
C00148 19 L-Proline
C00152 19 L-Asparagine
C00189 19 Ethanolamine
C00232 19 Succinate semialdehyde
C00337 19 (S)-Dihydroorotate
C00555 19 4-Aminobutanal
C01179 19 3-(4-Hydroxyphenyl)pyruvate
C02642 19 3-Ureidopropionate
C02838 19 L-Octanoylcarnitine
C03090 19 5-Phosphoribosylamine
C05108 19 14-Demethyllanosterol
C05665 19 beta-Aminopropion aldehyde
C06124 19 Sphingosine 1-phosphate
C11455 19 4,4-Dimethyl-5alpha-cholesta-8,14,24-trien-3beta-ol
C00042 20 Succinate
C00082 20 L-Tyrosine
C00134 20 Putrescine
C00295 20 Orotate
C00319 20 Sphingosine
C00327 20 L-Citrulline
C00429 20 5,6-Dihydrouracil
C00437 20 N-Acetylornithine
C00986 20 1,3-Diaminopropane
C01157 20 trans-4-Hydroxy-L-proline
C05350 20 2-Hydroxy-3-(4-hydroxyphenyl)propenoate
C05437 20 Zymosterol
C00079 21 L-Phenylalanine
C00106 21 Uracil
C00355 21 3,4-Dihydroxy-L-phenylalanine
C00483 21 Tyramine
C01103 21 Orotidine 5'-phosphate
C02714 21 N-Acetylputrescine
C03406 21 N-(L-Arginino)succinate
C04281 21 L-1-Pyrroline-3-hydroxy-5-carboxylate
C05439 21 5alpha-Cholesta-7,24-dien-3beta-ol
C15522 21 4a-Hydroxytetrahydrobiopterin
C00062 22 L-Arginine
C00067 22 Formaldehyde
C00105 22 UMP
C00166 22 Phenylpyruvate
C00299 22 Uridine
C00822 22 Dopaquinone
C02505 22 2-Phenylacetamide
C03758 22 4-(2-Aminoethyl)-1,2-benzenediol
C03765 22 4-Hydroxyphenylacetaldehyde
C05332 22 Phenethylamine
C05936 22 N4-Acetylaminobutanal
C05947 22 L-erythro-4-Hydroxyglutamate
C00015 23 UDP
C00029 23 UDP-glucose
C00075 23 UTP
C00086 23 Urea
C00132 23 Methanol
C00179 23 Agmatine
C00218 23 Methylamine
C00475 23 Cytidine
C00533 23 Nitric oxide
C00601 23 Phenylacetaldehyde
C00642 23 4-Hydroxyphenylacetate
C00940 23 2-Oxoglutaramate
C01035 23 4-Guanidinobutanoate
C01201 23 N(omega)-(ADP-D-ribosyl)-L-arginine
C02763 23 enol-Phenylpyruvate
C02946 23 4-Acetamidobutanoate
C04043 23 3,4-Dihydroxyphenylacetaldehyde
C05852 23 2-Hydroxyphenylacetate
C05933 23 N-(omega)-Hydroxyarginine
C05938 23 L-4-Hydroxyglutamate semialdehyde
C05946 23 D-4-Hydroxy-2-oxoglutarate
C00043 24 UDP-N-acetyl-D-glucosamine
C00052 24 UDP-D-galactose
C00055 24 CMP
C00063 24 CTP
C00167 24 UDP-glucuronate
C01161 24 3,4-Dihydroxyphenylacetate
C06198 24 P1,P4-Bis(5'-uridyl) tetraphosphate
C07086 24 Phenylacetic acid
C00112 25 CDP
C00128 25 CMP-N-acetylneuraminate
C00190 25 UDP-D-xylose
C00243 25 Lactose
C00349 25 2-Methyl-3-oxopropanoate
C00446 25 alpha-D-Galactose 1-phosphate
C00570 25 CDP-ethanolamine
C00611 25 N-Acetyllactosamine
C01170 25 UDP-N-acetyl-D-mannosamine
C04501 25 N-Acetyl-alpha-D-glucosamine 1-phosphate
C05983 25 Propinol adenylate
C06002 25 (S)-Methylmalonate semialdehyde
C00124 26 D-Galactose
C00163 26 Propanoate
C01188 26 3-Hydroxy-2-methylpropanoate
C01205 26 (R)-3-Amino-2-methylpropanoate
C02170 26 Methylmalonate
C03284 26 L-3-Amino-isobutanoate
C04886 26
alpha-N-Acetylneuraminyl-2,6-beta-D-galactosyl-1,4-N-acetyl-beta-D-glucosamine
C05396 26 Lactose 6-phosphate
C06001 26 (S)-3-Hydroxyisobutyrate
C00492 27 Raffinose
C01235 27 1-alpha-D-Galactosyl-myo-inositol
C01697 27 Galactitol
C05399 27 Melibiitol
C05400 27 Epimelibiose
C05401 27 3-beta-D-Galactosyl-sn-glycerol
C05402 27 Melibiose
C01582 28 Galactose
C01613 28 Stachyose
C05404 28 D-Gal alpha 1->6D-Gal alpha 1->6D-Glucose


      reactions:

ID generation name

R00009 2 hydrogen-peroxide:hydrogen-peroxide oxidoreductase
R00086 2 ATP phosphohydrolase (protein-secreting)
R00130 2 ATP:dephospho-CoA 3'-phosphotransferase
R01923 2 Palmitoyl-CoA:L-carnitine O-palmitoyltransferase
R00004 3 Pyrophosphate phosphohydrolase
R00275 3 Superoxide:superoxide oxidoreductase
R01274 3 Palmitoyl-CoA hydrolase
R01278 3 trans-Hexadec-2-enoyl-CoA reductase
R03036 3 Dephospho-CoA nucleotidohydrolase
R00085 4 ATP diphosphohydrolase
R00122 4 ATP pyrophosphohydrolase
R00127 4 ATP:AMP phosphotransferase
R00181 4 AMP aminohydrolase
R00183 4 Adenosine 5'-monophosphate phosphohydrolase
R00185 4 ATP:adenosine 5'-phosphotransferase
R00188 4 Adenosine 3',5'-bisphosphate 3'(2')-phosphohydrolase
R00190 4 AMP:pyrophosphate phosphoribosyltransferase
R00191 4 Adenosine 3',5'-phosphate 5'-nucleotidohydrolase
R01280 4 Palmitate:CoA ligase (AMP-forming)
R02971 4 ATP:pantothenate 4'-phosphotransferase
R03035 4 ATP:pantetheine-4'-phosphate adenylyltransferase
R04738 4 (S)-3-Hydroxyhexadecanoyl-CoA hydro-lyase
R00089 5 ATP pyrophosphate-lyase (cyclizing)
R00184 5 P1,P4-Bis(5'-adenosyl) tetraphosphate nucleotidohydrolase
R00186 5 (S)-Lactate adenylohydrolase
R00187 5 P1,P3-Bis(5'-adenosyl) triphosphate adenylohydrolase
R00720 5 Inosine 5'-triphosphate pyrophosphohydrolase
R00961 5 IDP diphosphohydrolase
R01049 5 ATP:D-ribose-5-phosphate pyrophosphotransferase
R01071 5 1-(5-Phospho-D-ribosyl)-ATP:pyrophosphate
phosphoribosyl-transferase
R01126 5 Inosine 5'-monophosphate phosphohydrolase
R01127 5 IMP 1,2-hydrolase (decyclizing)
R01130 5 IMP:NAD+ oxidoreductase
R01132 5 IMP:pyrophosphate phosphoribosyltransferase
R01134 5 NADH:guanosine-5'-phosphate oxidoreductase(deaminating)
R01560 5 Adenosine aminohydrolase
R01561 5 Adenosine:orthophosphate ribosyltransferase
R02973 5 (R)-pantetheine amidohydrolase
R04737 5 (S)-3-Hydroxyhexadecanoyl-CoA:NAD+ oxidoreductase
R00328 6 GDP phosphohydrolase
R00332 6 ATP:(d)GMP phosphotransferase
R00426 6 Guanosine 5'-triphosphate pyrophosphohydrolase
R00719 6 ITP diphosphohydrolase
R00722 6 ATP:nucleoside-diphosphate phosphatransferase
R01051 6 ATP:D-ribose 5-phosphotransferase
R01054 6 ADPribose ribophosphohydrolase
R01056 6 D-Ribose-5-phosphate ketol-isomerase
R01057 6 D-Ribose 1,5-phosphomutase
R01227 6 Guanosine 5'-monophosphate phosphohydrolase
R01229 6 GMP:pyrophosphate phosphoribosyltransferase
R01234 6 Guanosine 3',5'-cyclic phosphate 5'-nucleotidohydrolase
R01768 6 Xanthine:NAD+ oxidoreductase
R01769 6 Hypoxanthine:oxygen oxidoreductase
R01863 6 inosine:orthophosphate ribosyltransferase
R02142 6 XMP:pyrophosphate phosphoribosyltransferase
R02299 6 alpha-D-Ribose 1-phosphate 1,6-phosphomutase
R02719 6 Xanthosine 5'-phosphate phosphohydrolase
R02720 6 XTP pyrophosphohydrolase
R03018 6 ATP:pantothenate 4'-phosphotransferase
R03991 6 myristoyl-CoA:acetylCoA C-myristoyltransferase
R00227 7 Acetyl-CoA hydrolase
R00235 7 Acetate:CoA ligase (AMP-forming)
R00236 7 Acetyl adenylate:CoA ligase (AMP-forming)
R00238 7 Acetyl-CoA:acetyl-CoA C-acetyltransferase
R00330 7 ATP:nucleoside-diphosphate phosphatransferase
R00335 7 GTP phosphohydrolase (vesicle-releasing)
R00424 7 GTP 7,8-8,9-dihydrolase
R00428 7 GTP 7,8-8,9-dihydrolase
R00434 7 GTP pyrophosphate-lyase (cyclizing)
R01232 7 P1,P4-Bis(5'-nucleosyl)-tetraphosphate nucleotidohydrolase
R01529 7 D-Ribulose-5-phosphate 3-epimerase
R01676 7 Guanine aminohydrolase
R02103 7 xanthine:NAD+ oxidoreductase
R02107 7 Xanthine:oxygen oxidoreductase
R02147 7 guanosine:orthophosphate ribosyltransferase
R02297 7 Xanthosine:orthophosphate ribosyltransferase
R02805 7 P1,P4-Bis(5'-nucleosyl)-tetraphosphate nucleotidohydrolase
R03989 7 trans-Tetradec-2-enoyl-CoA reductase
R00316 8 Acetate:CoA ligase (AMP-forming)
R00317 8 Acetyl phosphate phosphohydrolase
R00710 8 Acetaldehyde:NAD+ oxidoreductase
R01357 8 Acetoacetate:CoA ligase (AMP-forming)
R01641 8
Sedoheptulose-7-phosphate:D-glyceraldehyde-3-phosphateglycolaldehyde
transferase
R01975 8 (S)-3-Hydroxybutanoyl-CoA:NAD+ oxidoreductase
R01978 8 (S)-3-Hydroxy-3-methylglutaryl-CoA
acetoacetyl-CoA-lyase(CoA-acetylating)
R04286 8
2-Amino-4-hydroxy-6-(erythro-1,2,3-trihydroxypropyl)dihydropteridine
triphosphate lyase
R04620 8
2-Amino-4-hydroxy-6-(erythro-1,2,3-trihydroxypropyl)dihydropteridine
triphosphate phosphohydrolase (alkaline optimum)
R04639 8
2-Amino-4-hydroxy-6-(erythro-1,2,3-trihydroxypropyl)dihydropteridine
triphosphate 7,8-8,9-dihydrolase
R04740 8 (S)-3-Hydroxytetradecanoyl-CoA hydro-lyase
R05046 8 Formamidopyrimidine nucleoside triphosphate 7,8-8,9-dihydrolase
R07246 8
sedoheptulose-7-phosphate:D-glyceraldehyde-3-phosphateglycolaldehydetransferase
R00754 9 Ethanol:NAD+ oxidoreductase
R01015 9 D-Glyceraldehyde-3-phosphate ketol-isomerase
R01061 9 D-Glyceraldehyde-3-phosphate:NAD+ oxidoreductase(phosphorylating)
R01066 9 2-Deoxy-D-ribose-5-phosphate acetaldehyde-lyase
R01360 9 (S)-3-Hydroxy-3-methylglutaryl-CoA acetoacetate-lyase
R01361 9 (R)-3-Hydroxybutanoate:NAD+ oxidoreductase
R01827 9
Sedoheptulose-7-phosphate:D-glyceraldehyde-3-phosphateglyceronetransferase
R01843 9 ATP:Sedoheptulose 7-phosphate 1-phosphotransferase
R01845 9 Sedoheptulose 1,7-bisphosphate 1-phosphohydrolase
R01848 9 ITP:Sedoheptulose 7-phosphate 1-phosphotransferase
R02082 9 (R)-Mevalonate:NADP+ oxidoreductase (CoA acylating)
R02085 9 (S)-3-Hydroxy-3-methylglutaryl-CoA hydro-lyase
R03026 9 (S)-3-Hydroxybutanoyl-CoA hydro-lyase
R04285 9 6-Lactoyl-5,6,7,8-tetrahydropterin:NADP+ 2'-oxidoreductase
R04739 9 (S)-3-Hydroxytetradecanoyl-CoA:NAD+ oxidoreductase
R05048 9 GTP 7,8-8,9-dihydrolase
R07378 9
sedoheptulose-7-phosphate:D-glyceraldehyde-3-phosphateglyceronetransferase
R00756 10 ATP:D-fructose-6-phosphate 1-phosphotransferase
R00760 10 ATP:D-fructose 6-phosphotransferase
R00762 10 D-Fructose-1,6-bisphosphate 1-phosphohydrolase
R00763 10 D-Fructose-2,6-bisphosphate 2-phosphohydrolase
R00765 10 D-Glucosamine-6-phosphate ketol-isomerase(deaminating)
R00770 10 ITP:D-fructose-6-phosphate 1-phosphotransferase
R00771 10 D-Glucose-6-phosphate ketol-isomerase
R00772 10 D-Mannose-6-phosphate ketol-isomerase
R00842 10 sn-Glycerol-3-phosphate:NAD+ 2-oxidoreductase
R00876 10 ITP:D-hexose 6-phosphotransferase
R01010 10 Glycerone phosphate phosphohydrolase (alkaline optimum)
R01011 10 ATP:glycerone phosphotransferase
R01067 10 D-Fructose 6-phosphate:D-glyceraldehyde-3-phosphate
glycolaldehydetransferase
R01068 10 D-Fructose-1,6-bisphosphate D-glyceraldehyde-3-phosphate-lyase
R01070 10 beta-D-fructose 1,6-bisphosphate
D-glyceraldehyde-3-phosphate-lyase
R01171 10 Butanoyl-CoA:(acceptor) 2,3-oxidoreductase
R01512 10 ATP:3-phospho-D-glycerate 1-phosphotransferase
R01515 10 3-Phospho-D-glyceroyl phosphate phosphohydrolase
R01662 10 3-Phospho-D-glyceroyl phosphate 2,3-phosphomutase
R01813 10 Tetrahydrobiopterin:NADP+ oxidoreductase
R01829 10 Sedoheptulose 1,7-bisphosphate D-glyceraldehyde-3-phosphate-lyase
R01830 10 beta-D-Fructose
6-phosphate:D-glyceraldehyde-3-phosphateglycolaldehyde transferase
R02245 10 ATP:(R)-mevalonate 5-phosphotransferase
R02750 10
R03858 10 Lauroyl-CoA:acetyl-CoA C-acyltransferase
R04138 10 3-Methylcrotonoyl-CoA:carbon-dioxide ligase (ADP-forming)
R05595 10
R00299 11 ATP:D-glucose 6-phosphotransferase
R00303 11 D-Glucose-6-phosphate phosphohydrolase
R00725 11 ITP:D-hexose 6-phosphotransferase
R00742 11 Acetyl-CoA:carbon-dioxide ligase (ADP-forming)
R00835 11 D-Glucose-6-phosphate:NADP+ 1-oxoreductase
R00840 11 1L-myo-Inositol-1-phosphate lyase (isomerizing)
R00847 11 ATP:glycerol 3-phosphotransferase
R00866 11 ATP:D-fructose 1-phosphotransferase
R00867 11 ATP:D-fructose 6-phosphotransferase
R00875 11 D-Glucitol:NAD+ 2-oxidoreductase
R01176 11 Butanoate:CoA ligase (AMP-forming)
R01177 11 Acetyl-CoA:acetyl-CoA C-acetyltransferase
R01326 11 ATP:D-glucose 6-phosphotransferase
R01327 11 ITP:D-hexose 6-phosphotransferase
R01513 11 3-Phospho-D-glycerate:NAD+ 2-oxidoreductase
R01516 11 3-Phospho-D-glycerate 1,2-phosphomutase
R01518 11 2-Phospho-D-glycerate 2,3-phosphomutase
R01793 11 NADH:6,7-dihydropteridine oxidoreductase
R01818 11 D-Mannose 6-phosphate 1,6-phosphomutase
R01819 11 D-Mannose-6-phosphate ketol-isomerase
R01961 11 ATP:D-glucosamine phosphotransferase
R01964 11 ITP:D-hexose 6-phosphotransferase
R02058 11 Acetyl-CoA:D-glucosamine-6-phosphate N-acetyltransferase
R02059 11 N-Acetyl-D-glucosamine-6-phosphate amidohydrolase
R02731 11 D-Fructose-2,6-bisphosphate 2-phosphohydrolase
R02732 11 ATP:D-fructose-6-phosphate 2-phosphotransferase
R02740 11 alpha-D-Glucose 6-phosphate ketol-isomerase
R03245 11 ATP:(R)-5-phosphomevalonate phosphotransferase
R03321 11 beta-D-Glucose 6-phosphate ketol-isomerase
R03856 11 trans-Dodec-2-enoyl-CoA reductase
R03920 11 ATP:D-fructose 6-phosphotransferase
R04137 11 3-Hydroxyisopentyl-CoA hydro-lyase
R04779 11 ATP:D-fructose-6-phosphate 1-phosphotransferase
R04780 11 beta-D-Fructose 1,6-bisphosphate 1-phosphohydrolase
R05804 11 ADP:D-glucose 6-phosphotransferase
R07324 11 1D-myo-inositol-3-phosphate lyase (isomerizing)
R00010 12 alpha,alpha-Trehalose glucohydrolase
R00233 12 Malonyl-CoA carboxy-lyase
R00658 12 2-Phospho-D-glucerate hydro-lyase
R00801 12 alpha-D-Glucoside glucohydrolase
R00883 12 GDP:D-mannose-1-phosphate guanylyltransferase
R00959 12 alpha-D-Glucose 1-phosphate 1,6-phosphomutase
R01036 12 Glycerol:NAD+ oxidoreductase
R01121 12 ATP:(R)-5-diphosphomevalonate carboxy-lyase (dehydrating)
R01185 12 myo-Inositol 1-phosphate phosphahydrolase
R01187 12 1D-myo-Inositol 3-phosphate phosphahydrolase
R01201 12 ATP:N-acetyl-D-glucosamine 6-phosphotransferase
R01600 12 ATP:D-glucose 6-phosphotransferase
R01786 12 ATP:D-glucose 6-phosphotransferase
R01787 12 alpha-D-Glucose:NADP+ 1-oxidoreductase
R01788 12 alpha-D-Glucose 6-phosphate phosphohydrolase
R02035 12 6-Phospho-D-glucono-1,5-lactone lactonohydrolase
R02086 12 N-Acetyl-D-glucosamine 1-phosphate 1,6-phosphomutase
R02568 12 D-Fructose 1-phosphate D-glyceraldehyde-3-phosphate-lyase
R02607 12 3-Phosphoglycerate:NAD+ 2-oxidoreductase
R02736 12 beta-D-Glucose-6-phosphate:NADP+ 1-oxoreductase
R02739 12 alpha-D-Glucose 6-phosphate ketol-isomerase
R02865 12 ATP:D-hexose 6-phosphotransferase
R02867 12 ITP:D-hexose 6-phosphotransferase
R03331 12 sn-Glycero-3-phospho-1-inositol inositolphosphohydrolase
R03333 12 1D-myo-Inositol-1,2-cyclic-phosphate 2-inositolphosphohydrolase
R04100 12 3-cis-Dodecenoyl-CoA delta3-cis-delta2-trans-isomerase
R04170 12 (S)-3-Hydroxydodecanoyl-CoA hydro-lyase
R04372 12 D-myo-Inositol-3,4-bisphosphate 4-phosphohydrolase
R04748 12 (S)-Hydroxyhexanoyl-CoA:NAD+ oxidoreductase
R00022 13
R00026 13 beta-D-Glucoside glucohydrolase
R00028 13 alpha-D-Glucoside glucohydrolase
R00132 13 Carbonic acid hydro-lyase
R00149 13 Carbon-dioxide:ammonia
ligase(ADP-forming,carbamate-phosphorylating)
R00200 13 ATP:pyruvate O2-phosphotransferase
R00209 13 Pyruvate:NAD+ 2-oxidoreductase (CoA-acetylating)
R00430 13 GTP:pyruvate O2-phosphotransferase
R00431 13 GTP:oxaloacetate carboxy-lyase (transphosphorylating)
R00705 13 3-Oxopropanoate:NAD+ oxidoreductase
(decarboxylating,CoA-acetylating)
R00724 13 ITP:pyruvate O2-phosphotransferase
R00726 13 ITP:oxaloacetate carboxy-lyase (transphosphorylating)
R00802 13 alpha-D-Glucoside glucohydrolase
R00888 13 GDPmannose 4,6-hydro-lyase
R01123 13 Isopentenyl-diphosphate delta3-delta2-isomerase
R01184 13 myo-Inositol:oxygen oxidoreductase
R01186 13 myo-Inositol 4-phosphate phosphahydrolase
R01207 13 N-Acyl-D-glucosamine 2-epimerase
R01520 13 beta-D-Glucose:NAD+ 1-oxoreductase
R01528 13 6-Phospho-D-gluconate:NADP+ 2-oxidoreductase (decarboxylating)
R01602 13 alpha-D-Glucose 1-epimerase
R01718 13 Isomaltose 6-alpha-D-glucanohydrolase
R01752 13 D-Glyceraldehyde:NAD+ oxidoreductase
R03269 13 N-[(R)-4'-Phosphopantothenoyl]-L-cysteine carboxy-lyase
R03427 13 D-myo-Inositol 1,3,4-trisphosphate 1-phosphohydrolase
R04741 13 (S)-3-Hydroxydodecanoyl-CoA:NAD+ oxidoreductase
R04749 13 (S)-Hydroxyhexanoyl-CoA hydro-lyase
R07343 13 myo-inositol-phosphate phosphohydrolase
R00006 14 2-Acetolactate pyruvate-lyase (carboxylating)
R00214 14 (S)-Malate:NADP+ oxidoreductase(oxaloacetate-decarboxylating)
R00220 14 L-serine ammonia-lyase
R00226 14 (S)-2-Acetolactate pyruvate-lyase (carboxylating)
R00342 14 (S)-malate:NAD+ oxidoreductase
R00344 14 Pyruvate:carbon-dioxide ligase (ADP-forming)
R00351 14 Citrate oxaloacetate-lyase ((pro-3S)-CH2COO- -> acetyl-CoA)
R00352 14 ATP:citrate oxaloacetate-lyase ((pro-3S)-CH2COO-
->acetyl-CoA)(ATP-dephosphorylating)
R00359 14 D-Aspartate:oxygen oxidoreductase (deaminating)
R00362 14 Citrate oxaloacetate-lyase ((pro-3S)-CH2COO- -->acetate)
R00703 14 (S)-Lactate:NAD+ oxidoreductase
R00704 14 (R)-Lactate:NAD+ oxidoreductase
R01388 14 D-Glycerate:NADP+ 2-oxidoreductase
R01658 14
Dimethylallyl-diphosphate:isopentenyl-diphosphatedimethylallyltranstransferase
R01804 14 N-Acetylneuraminate pyruvate-lyase (pyruvate-phosphorylating)
R02705 14 ATP:N-acyl-D-mannosamine 6-phosphotransferase
R03393 14 D-myo-Inositol-1,4-bisphosphate 1-phosphohydrolase
R03428 14 ATP:1D-myo-inositol-1,3,4-trisphosphate 5-phosphotransferase
R03429 14 ATP:1D-myo-inositol-1,3,4-trisphosphate 6-phosphotransferase
R03430 14 D-myo-Inositol 1,3,4,5-tetrakisphosphate 5-phosphohydrolase
R04230 14 (R)-4'-Phosphopantothenate:L-cysteine ligase
R04391 14 ATP:pantothenate 4'-phosphotransferase
R04742 14 Decanoyl-CoA:acetyl-CoA C-acyltransferase
R05378 14 2-Deoxy-5-keto-D-gluconic acid 6-phosphate
Dihydroxyacetonephosphate-lyase
R05692 14 GDP-L-fucose:NADP+ 4-oxidoreductase (3,5-epimerizing)
R05861 14 D-alanine:oxygen oxidoreductase (deaminating)
R06985 14 trans-Hex-2-enoyl-CoA reductase
R07059 14
R00582 15 L-O-Phosphoserine phosphohydrolase
R00585 15 L-Serine:pyruvate aminotransferase
R00590 15 L-Serine hydro-lyase (deaminating)
R00782 15 L-Cysteine L-homocysteine-lyase (deaminating)
R00893 15 L-Cysteine:oxygen oxidoreductase
R01082 15 (S)-Malate hydro-lyase
R01281 15 Palmitoyl-CoA:L-serine C-palmitoyltransferase (decarboxylating)
R01324 15 Citrate hydro-lyase
R01325 15 Citrate hydro-lyase
R01394 15 Hydroxypyruvate ketol-isomerase
R01951 15 GTP:L-fucose-1-phosphate guanylyltransferase
R02003 15 Geranyl-diphosphate:isopentenyl-diphosphate
geranyltrans-transferase
R03394 15 D-myo-Inositol-1,4,5-trisphosphate 5-phosphohydrolase
R03433 15 ATP:1D-myo-inositol-1,4,5-trisphosphate 3-phosphotransferase
R03434 15 D-myo-Inositol 1,3,4,5-tetrakisphosphate 3-phosphohydrolase
R04435 15 N-Acetylneuraminate 9-phosphate
pyruvate-lyase(pyruvate-phosphorylating)
R04747 15 Hexanoyl-CoA:acetyl-CoA C-acyltransferase
R04753 15 trans-Dec-2-enoyl-CoA reductase
R07060 15
R00702 16 Farnesyl-diphosphate:farnesyl-diphosphate farnesyltransferase
R00709 16 Isocitrate:NAD+ oxidoreductase (decarboxylating)
R01083 16 N6-(1,2-Dicarboxyethyl)AMP AMP-lyase
R01364 16 4-Fumarylacetoacetate fumarylhydrola
R01899 16 Isocitrate:NADP+ oxidoreductase (decarboxylating)
R01900 16 Isocitrate hydro-lyase
R02061 16
trans,trans-Farnesyl-diphosphate:isopentenyl-diphosphatefarnesyltranstransferase
R02466 16 3-Sulfino-L-alanine carboxy-lyase
R02978 16 Sphinganine:NADP+ 3-oxidoreductase
R03161 16 ATP:6-deoxy-L-galactose 1-phosphotransferase
R04744 16 (S)-Hydroxydecanoyl-CoA hydro-lyase
R04745 16 (S)-Hydroxyoctanoyl-CoA:NAD+ oxidoreductase
R05800 16 ATP:1D-myo-inositol-1,4,5-trisphosphate 6-phosphotransferase
R06223 16
R00243 17 L-Glutamate:NAD+ oxidoreductase (deaminating)
R00258 17 L-Alanine:2-oxoglutarate aminotransferase
R00268 17 Oxalosuccinate:NADP+ oxidoreductase (decarboxylating)
R00896 17 L-Cysteine:2-oxoglutarate aminotransferase
R01135 17 IMP:L-aspartate ligase (GDP-forming)
R02619 17 3-Sulfino-L-alanine:2-oxoglutarate aminotransferase
R02872 17 Presqualene diphosphate:farnesyl-diphosphate farnesyltransferase
R02874 17 Squalene,hydrogen-donor:oxygen oxidoreductase (2,3-epoxidizing)
R02976 17 ATP:sphinganine 1-phosphotransferase
R03181 17 4-Maleylacetoacetate cis-trans-isomerase
R04173 17 3-Phosphoserine:2-oxoglutarate aminotransferase
R04743 17 (S)-Hydroxydecanoyl-CoA:NAD+ oxidoreductase
R04746 17 (S)-Hydroxyoctanoyl-CoA hydro-lyase
R05801 17 ATP:1D-myo-inositol-1,4,5-trisphosphate 6-phosphotransferase
R06520 17 3-sn-phosphatidate phosphohydrolase
R00239 18 ATP:L-glutamate 5-phosphotransferase
R00245 18 L-Glutamate 5-semialdehyde:NAD+ oxidoreductase
R00251 18 5-Oxoproline amidohydrolase (ATP-hydrolysing)
R00253 18 L-Glutamate:ammonia ligase (ADP-forming)
R00256 18 L-Glutamine amidohydrolase
R00259 18 Acetyl-CoA:L-glutamate N-acetyltransferase
R00261 18 L-Glutamate 1-carboxy-lyase
R00355 18 L-Aspartate:2-oxoglutarate aminotransferase
R00488 18 N-Acetyl-L-aspartate amidohydrolase
R00489 18 L-Aspartate 1-carboxy-lyase
R00526 18 N-Formyl-L-aspartate amidohydrolase
R00575 18 Carbon-dioxide:L-glutamine amido-ligase
(ADP-forming,carbamate-phosphorylating)
R00707 18 L-1-Pyrroline-5-carboxylate:NAD+ oxidoreductase
R00768 18 L-Glutamine:D-fructose-6-phosphate aminotransferase
(hexoseisomerizing)
R00894 18 L-Glutamate:L-cysteine gamma-ligase (ADP-forming)
R00908 18 3-Aminopropanoate:2-oxoglutarate aminotransferase
R01231 18 Xanthosine-5'-phosphate:L-glutamine amido-ligase (AMP-forming)
R01397 18 Carbamoyl-phosphate:L-aspartate carbamoyltransferase
R02464 18 Sphinganine-1-phosphate pamlmitaldehyde-lyase
R02519 18 Homogentisate:oxygen 1,2-oxidoreductase (decyclizing)
R03104 18 3-Mercaptolactate:NAD+ oxidoreductase
R03199 18 (S)-2,3-Epoxysqualene mutase (cyclizing, lanosterol-forming)
R03479 18 ATP:1D-myo-inositol-3,4,5,6-tetrakisphosphate 1-phosphotransferase
R03776 18 trans-Oct-2-enoyl-CoA reductase
R03778 18 Octanoyl-CoA:acetyl-CoA C-acyltransferase
R07304 18 5-oxo-L-proline amidohydrolase (ATP-hydrolysing)
R00578 19 L-aspartate:L-glutamine amido-ligase (AMP-forming)
R00667 19 L-Ornithine:2-oxo-acid aminotransferase
R00904 19 beta-Aminopropion aldehyde:NAD+ oxidoreductase
R00905 19 N-Carbamoyl-beta-alanine amidohydrolase
R01072 19 5-Phosphoribosylamine:pyrophosphate
phosphoribosyltransferase(glutamate-amidating)
R01248 19 L-Proline:NAD+ 5-oxidoreductase
R01468 19 ATP:ethanolamine O-phosphotransferase
R01648 19 4-Aminobutanoate:2-oxoglutarate aminotransferase
R01993 19 (S)-Dihydroorotate amidohydrolase
R02521 19 4-Hydroxyphenylpyruvate:oxygen
oxidoreductase(hydroxylating,decarboxylating)
R02549 19 4-aminobutanal:NAD+ 1-oxidoreductase
R03313 19 L-Glutamate-5-semialdehyde:NADP+ 5-oxidoreductase
(phosphorylationg)
R03690 19
R03779 19 Octanoyl-CoA:L-carnitine O-octanoyltransferase
R05640 19 Lanosterol,NADPH:oxygen oxidoreductase (14-methyl cleaving)
R06516 19 sphinganine-1-phosphate palmitaldehyde-lyase
R06870 19 Phosphoethanolamine phosphohydrolase
R00669 20 N2-Acetyl-L-ornithine amidohydrolase
R00670 20 L-Ornithine carboxy-lyase
R00713 20 Succinate-semialdehyde:NAD+ oxidoreductase
R00734 20 L-Tyrosine:2-oxoglutarate aminotransferase
R01151 20 Putrescine:oxygen oxidoreductase (deaminating)
R01252 20 L-Proline,2-oxoglutarate:oxygen oxidoreductase (4-hydroxylating)
R01398 20 Carbamoyl-phosphate:L-ornithine carbamoyltransferase
R01867 20 (S)-Dihydroorotate:oxygen oxidoreductase
R01926 20
R02269 20 5,6-Dihydrouracil amidohydrolase
R03139 20 1,3-Diaminopropane:oxygen oxidoreductase
(deaminating)(copper-containing)
R03342 20 3-(4-Hydroxyphenyl)pyruvate keto-enol-isomerase
R04669 20
R05639 20 4,4-dimethyl-5a-cholesta-8,24-dien-3b-ol:NADP+ D14-oxidoreductase
R06521 20 3-sn-phosphatidate phosphohydrolase
R00405 21 Succinate:CoA ligase (ADP-forming)
R00410 21 Succinyl-CoA:3-oxo-acid CoA-transferase
R00432 21 Succinate:CoA ligase (GDP-forming)
R00727 21 Succinate:CoA ligase (GDP-forming)
R00731 21 L-Tyrosine:oxygen oxidoreductase
R00736 21 L-Tyrosine carboxy-lyase
R00978 21 5,6-Dihydrouracil:NADP+ oxidoreductase
R01154 21 Acetyl-CoA:alkane-alpha,omega-diamine N-acetyltransferase
R01795 21 L-Phenylalanine,tetrahydrobiopterin:oxygen
oxidoreductase(4-hydroxylating)
R01815 21 L-Tyrosine,tetrahydrobiopterin:oxygen
oxidoreductase(3-hydroxylating)
R01870 21 Orotidine-5'-phosphate:pyrophosphate phosphoribosyltransferase
R01954 21 L-Citrulline:L-aspartate ligase (AMP-forming)
R03291 21 trans-4-Hydroxy-L-proline:NAD+ 5-oxidoreductase
R04804 21 delta8,24-Cholestadien-3beta-ol delta7-delta8-isomerase
R07212 21
L-tyrosine,tetrahydrobiopterin:oxygenoxidoreductase(3-hydroxylating)
R00694 22 L-Phenylalanine:2-oxoglutarate aminotransferase
R00698 22 Donor:hydrogen-peroxide oxidoreductase
R00699 22 L-Phenylalanine carboxy-lyase
R00829 22 Succinyl-CoA:acetyl-CoA C-acyltransferase
R00833 22 (R)-2-Methyl-3-oxopropanoyl-CoA CoA-carbonylmutase
R00965 22 Orotidine-5'-phosphate carboxy-lyase
R01086 22 N-(L-Argininosuccinate) arginie-lyase
R01876 22 Uridine:orthophosphate ribosyltransferase
R02078 22 L-Tyrosine,L-dopa:oxygen oxidoreductase
R02080 22 3-Hydroxy-L-tyrosine carboxy-lyase
R02382 22 Tyramine:oxygen oxidoreductase(deaminating)(flavin-containing)
R02383 22 Monophenol,L-dopa:oxygen oxidoreductase
R04025 22
N-Acetylputrescine:oxygenoxidoreductase(deaminating)(flavin-containing)
R04444 22 L-1-Pyrroline-3-hydroxy-5-carboxylate:NAD+ oxidoreductase
R07211 22
L-phenylalanine,tetrahydrobiopterin:oxygenoxidoreductase(4-hydroxylating)
R00155 23 UDP diphosphohydrolase
R00158 23 ATP:nucleoside-phosphate phosphotransferase
R00287 23 UDPglucose pyrophosphohydrolase
R00551 23 L-Arginine amidinohydrolase
R00557 23 L-Arginine,NADPH:oxygen oxidoreductase (nitric-oxide-forming)
R00558 23 L-Arginine,NADPH:oxygen oxidoreductase (nitric-oxide-forming)
R00566 23 L-Arginine carboxy-lyase
R00602 23 Hydorogen-peroxide:hydrogen-peroxide oxidoreductase
R00662 23 Uridine triphosphate pyrophosphohydrolase
R00963 23 Uridine 5'-monophosphate phosphohydrolase
R00964 23 ATP:uridine 5'-phosphotransferase
R00968 23 GTP:uridine 5'-phosphotransferase
R00970 23 ITP:uridine 5'-phosphotransferase
R01372 23 Phenylpyruvate:oxygen oxidoreductase
(hydroxylating,decarboxylating)
R01375 23 L-Glutamine:phenylpyruvate aminotransferase
R01378 23 Phenylpyruvate keto-enol-isomerase
R01878 23 Cytidine aminohydrolase
R01886 23 N(omega)-(ADP-D-ribosyl)-L-arginine ADPribosylhydrolase
R01989 23 L-Arginine:glycine amidinotransferase
R02613 23 Phenethylamine:oxygen oxidoreductase
(deaminating)(copper-containing)
R02695 23 4-Hydroxyphenylacetaldehyde:NAD+ oxidoreductase
R02765 23 (R)-2-Methyl-3-oxopropanoyl-CoA 2-epimerase
R04300 23
4-(2-Aminoethyl)-1,2-benzenediol:oxygenoxidoreductase(deaminating)(flavin-containing)
R05050 23 N4-Acetylaminobutanal:NAD+ oxidoreductase
R05051 23 L-erythro-4-Hydroxyglutamate:NAD+ oxidoreductase
R05052 23 L-erythro-4-Hydroxyglutamate:2-oxoglutarate aminotransferase
R06154 23 methylamine:oxygen oxidoreductase (deaminating)
(copper-containing)
R06941 23 (S)-3-hydroxyacyl-CoA:NAD+ oxidoreductase
R00111 24 N-(omega)-Hydroxyarginine,NADPH:oxygen
oxidoreductase(nitric-oxide-forming)
R00156 24 ATP:nucleoside-diphosphate phosphatransferase
R00157 24 Uridine triphosphate:AMP phosphotransferase
R00159 24 UTP diphosphohydrolase
R00286 24 UDPglucose:NAD+ oxidoreductase
R00289 24 UTP:alpha-D-glucose-1-phosphate uridylyltransferase
R00291 24 UDPglucose 4-epimerase
R00414 24 UDP-N-acetyl-D-glucosamine 2-epimerase
R00415 24 UTP:N-acetyl-alpha-D-glucosamine-1-phosphate uridylyltransferase
R00511 24 Cytidine-5'-monophosphate phosphohydrolase
R00513 24 ATP:cytidine 5'-phosphotransferase
R00516 24 UTP:cytidine 5'-phosphotransferase
R00517 24 GTP:cytidine 5'-phosphotransferase
R00571 24 UTP:ammonia ligase(ADP-forming)
R00573 24 UTP:ammonia ligase(ADP-forming)
R00659 24 UTP:pyruvate O2-phosphotransferase
R00769 24 UTP:D-fructose-6-phosphate 1-phosphotransferase
R00962 24 ITP:cytidine 5'-phosphotransferase
R00967 24 UTP:uridine 5'-phosphotransferase
R00969 24 P1,P4-Bis(5'-nucleosyl)-tetraphosphate nucleotidohydrolase
R01157 24 Agmatine amidinohydrolase
R01847 24 UTP:Sedoheptulose 7-phosphate 1-phosphotransferase
R01859 24 Propanoyl-CoA:carbon-dioxide ligase (ADP-forming)
R02536 24 Phenylacetaldehyde:NAD+ oxidoreductase
R03300 24 3,4-Dihydroxyphenylacetaldehyde:NAD+ oxidoreductase
R06942 24 (3S)-3-hydroxyacyl-CoA hydro-lyase
R00416 25 UTP:N-acetyl-alpha-D-glucosamine-1-phosphate uridylyltransferase
R00420 25 UDP-N-acetyl-D-glucosamine 2-epimerase
R00503 25 UDPgalactose:D-glucose 4-beta-D-galactosyltransferase
R00512 25 ATP:CMP phosphotransferase
R00514 25 CDP diphosphohydrolase
R00569 25 CTP diphosphohydrolase
R00570 25 ATP:nucleoside-diphosphate phosphatransferase
R00572 25 CTP:pyruvate O2-phosphotransferase
R00767 25 CTP:D-fructose-6-phosphate 1-phosphotransferase
R00922 25 2-Methyl-3-oxopropanoate:NAD+ oxidoreductase (CoA-propanoylating)
R00926 25 Propinol adenylate:CoA ligase (AMP-forming)
R00927 25 Propanoyl-CoA:acetyl-CoA C-acyltransferase
R00935 25 (S)-Methylmalonate semialdehyde:NAD+
oxidoreductase(CoA-propanoylating)
R00955 25 UDPglucose:alpha-D-galactose-1-phosphate uridylyltransferase
R01117 25 CTP:N-acylneuraminate cytidylyltransferase
R01205 25 UDPgalactose:N-acetyl-D-glucosamine 4-beta-D-galactosyltransferase
R01384 25 UDP-D-glucuronate carboxy-lyase
R01846 25 CTP:Sedoheptulose 7-phosphate 1-phosphotransferase
R02038 25 CTP:ethanolamine-phosphate cytidylyltransferase
R04231 25 (R)-4'-Phosphopantothenate:L-cysteine ligase
R04233 25 (R)-4'-Phosphopantothenate:L-cysteine ligase
R05373 25 Methylmalonyl-CoA carboxy-lyase
R01092 26 ATP:D-galactose 1-phosphotransferase
R01100 26 Lactose galactohydrolase
R01354 26 Propanoate:CoA ligase (AMP-forming)
R01678 26 Lactose galactohydrolase
R01679 26 Lactose 6-phosphate galactohydrolase
R02047 26 3-Hydroxy-2-methylpropanoate:NAD+ oxidoreductase
R02048 26 (R)-3-Amino-2-methylpropanoate:2-oxoglutarate aminotransferase
R02050 26 (R)-3-Amino-2-methylpropanoate:pyruvate aminotransferase
R03869 26 (S)-Methylmalonate semialdehyde:NAD+ oxidoreductase
R03871 26 (S)-Methylmalonate semialdehyde:oxygen oxidoreductase
R04188 26 L-3-Amino-isobutanoate:2-oxoglutarate aminotransferase
R04203 26 (2S,3S)-3-hydroxy-2-methylbutanoyl-CoA:NAD+ oxidoreductase
R04532 26
CMP-N-acetylneuraminate:beta-D-galactosyl-1,4-N-acetyl-beta-D--glucosamine
alpha-2,6-N-acetylneuraminyltransferase
R05066 26 3-Hydroxy-2-methylpropanoate:NAD+ oxidoreductase
R01093 27 D-Galactose:NAD+ 1-oxidoreductase
R01101 27 alpha-D-Glucoside glucohydrolase
R01103 27 Raffinose galactohydrolase
R01104 27 Galactosylglycerol galactohydrolase
R01194 27 1-alpha-D-Galactosyl-myo-inositol galactohydrolase
R01329 27 Epimelibiose galactohydrolase
R02926 27 Melibiitol galactohydrolase
R04204 27 (2S,3S)-3-Hydroxy-2-methylbutanoyl-CoA hydro-liase
R03170 28 2-Methylbutanoyl-CoA:(acceptor) 2,3-oxidoreductase
R03616 28 Galactosylglycerol galactohydrolase
R03634 28
R05549 28
