# Supplementary material for: Local and global modes of drug action in biochemical networks
Source: BMC Chem Biol. 2009 Apr 7;9:4. doi: 10.1186/1472-6769-9-4 (PMC2670818; doi:10.1186/1472-6769-9-4)
Supplement: Additional File 3 — Full set of metabolic drug scopes. This archive contains the full set of metabolic drug scopes for 276 drugs from the DrugBank database and four metabolic networks. Individual files in the archive are named according to the following nomenclature: DrugBank accession number of the drug, followed by "_hsa" for human or "_ref" for reference network, followed by "_i" for irreversible or "_r" for reversible network. [file 1472-6769-9-4-S3.zip › aprd00107_ref_i.txt]

  Expansion curve

seeds: Oxygen H2O Palmitoyl-CoA L-Carnitine CoA L-Palmitoylcarnitine
not identified:


      compounds:

ID generation name

C00001 1 H2O
C00007 1 Oxygen
C00010 1 CoA
C00154 1 Palmitoyl-CoA
C00318 1 L-Carnitine
C02990 1 L-Palmitoylcarnitine
C00009 2 Orthophosphate
C00027 2 H2O2
C00080 2 H+
C02015 2 CoA-disulfide
C05359 2 e-
C00013 3 Pyrophosphate
C00249 3 Hexadecanoic acid
C00282 3 Hydrogen
C00517 3 Hexadecanal
C00704 3 O2.-
C04114 3 4-(Trimethylammonio)but-2-enoate
C06701 3 Phosphonate
C00011 4 CO2
C00536 4 Triphosphate
C00823 4 1-Hexadecanol
C01948 4 Pentadecanal
C02788 4 2-trans-Hexadecenal
C00058 5 Formate
C00237 5 CO
C01353 5 Carbonic acid
C02405 6 Formyl phosphate


      reactions:

ID generation name

R00002 2 Reduced ferredoxin:dinitrogen oxidoreductase (ATP-hydrolysing)
R00009 2 hydrogen-peroxide:hydrogen-peroxide oxidoreductase
R00086 2 ATP phosphohydrolase (protein-secreting)
R00090 2 NADH:hydrogen-peroxide oxidoreductase
R00091 2 CoA:NAD+ oxidoreductase
R01923 2 Palmitoyl-CoA:L-carnitine O-palmitoyltransferase
R00004 3 Pyrophosphate phosphohydrolase
R00067 3 Reduced ferredoxin:dinitrogen oxidoreductase (ATP-hydrolysing)
R00275 3 Superoxide:superoxide oxidoreductase
R00700 3 Hydrogen:NAD+ oxidoreductase
R01274 3 Palmitoyl-CoA hydrolase
R01277 3 hexadecanal:NAD+ oxidoreductase (CoA-acylating)
R01925 3 L-Carnitine hydro-lyase
R05746 3 phosphonate:NAD+ oxidoreductase
R07171 3 NADH:oxygen oxidoreductase
R00136 4 ATP:polyphosphate phosphotransferase
R00138 4 Triphosphate phosphohydrolase
R01703 4 Hexadecanoate:hydrogen-peroxide oxidoreductase
R01704 4 Palmitaldehyde:NAD+ oxidoreductase
R02462 4 Hexadecanol:NAD+ oxidoreductase
R02463 4 hexadecanal:NADP+ delta2-oxidoreductase
R00132 5 Carbonic acid hydro-lyase
R00276 5 Carbon-monoxide:oxygen oxidoreductase
R00519 5 Formate:NAD+ oxidoreductase
R00518 6 ATP:formate phosphotransferase
