# Supplementary material for: Local and global modes of drug action in biochemical networks
Source: BMC Chem Biol. 2009 Apr 7;9:4. doi: 10.1186/1472-6769-9-4 (PMC2670818; doi:10.1186/1472-6769-9-4)
Supplement: Additional File 3 — Full set of metabolic drug scopes. This archive contains the full set of metabolic drug scopes for 276 drugs from the DrugBank database and four metabolic networks. Individual files in the archive are named according to the following nomenclature: DrugBank accession number of the drug, followed by "_hsa" for human or "_ref" for reference network, followed by "_i" for irreversible or "_r" for reversible network. [file 1472-6769-9-4-S3.zip › aprd00107_ref_r.txt]

  Expansion curve

seeds: Oxygen H2O Palmitoyl-CoA L-Carnitine CoA L-Palmitoylcarnitine
not identified:


      compounds:

ID generation name

C00001 1 H2O
C00007 1 Oxygen
C00010 1 CoA
C00154 1 Palmitoyl-CoA
C00318 1 L-Carnitine
C02990 1 L-Palmitoylcarnitine
C00009 2 Orthophosphate
C00027 2 H2O2
C00080 2 H+
C00882 2 Dephospho-CoA
C02015 2 CoA-disulfide
C05359 2 e-
C00013 3 Pyrophosphate
C00020 3 AMP
C00249 3 Hexadecanoic acid
C00282 3 Hydrogen
C00517 3 Hexadecanal
C00704 3 O2.-
C01134 3 Pantetheine 4'-phosphate
C04114 3 4-(Trimethylammonio)but-2-enoate
C06701 3 Phosphonate
C00002 4 ATP
C00008 4 ADP
C00011 4 CO2
C00014 4 NH3
C00054 4 Adenosine 3',5'-bisphosphate
C00117 4 D-Ribose 5-phosphate
C00119 4 5-Phospho-alpha-D-ribose 1-diphosphate
C00130 4 IMP
C00147 4 Adenine
C00212 4 Adenosine
C00536 4 Triphosphate
C00575 4 3',5'-Cyclic AMP
C00823 4 1-Hexadecanol
C00831 4 Pantetheine
C01948 4 Pentadecanal
C02788 4 2-trans-Hexadecenal
C00058 5 Formate
C00081 5 ITP
C00086 5 Urea
C00104 5 IDP
C00121 5 D-Ribose
C00144 5 GMP
C00169 5 Carbamoyl phosphate
C00192 5 Hydroxylamine
C00199 5 D-Ribulose 5-phosphate
C00209 5 Oxalate
C00237 5 CO
C00262 5 Hypoxanthine
C00294 5 Inosine
C00301 5 ADP-ribose
C00620 5 alpha-D-Ribose 1-phosphate
C00655 5 Xanthosine 5'-phosphate
C00697 5 Nitrogen
C00864 5 Pantothenate
C01010 5 Urea-1-carboxylate
C01151 5 D-Ribose 1,5-bisphosphate
C01260 5 P1,P4-Bis(5'-adenosyl) tetraphosphate
C01353 5 Carbonic acid
C01367 5 3'-AMP
C01563 5 Carbamate
C01678 5 Cysteamine
C02290 5 L-Carnitinamide
C02466 5 Trimetaphosphate
C02739 5 Phosphoribosyl-ATP
C03090 5 5-Phosphoribosylamine
C03483 5 Adenosine tetraphosphate
C04079 5 N-((R)-Pantothenoyl)-L-cysteine
C04307 5 P1,P2-Bis(5'-adenosyl) triphosphate
C04352 5 (R)-4'-Phosphopantothenoyl-L-cysteine
C04734 5 1-(5'-Phosphoribosyl)-5-formamido-4-imidazolecarboxamide
C05361 5 Hydrazine
C06197 5 P1,P3-Bis(5'-adenosyl) triphosphate
C07024 5 3'-Keto-3'-deoxy-ATP
C11500 5 5'-Dehydroadenosine
C11501 5 9-Riburonosyladenine
C00035 6 GDP
C00044 6 GTP
C00048 6 Glyoxylate
C00067 6 Formaldehyde
C00088 6 Nitrite
C00097 6 L-Cysteine
C00099 6 beta-Alanine
C00231 6 D-Xylulose 5-phosphate
C00242 6 Guanine
C00288 6 HCO3-
C00309 6 D-Ribulose
C00345 6 6-Phospho-D-gluconate
C00385 6 Xanthine
C00387 6 Guanosine
C00488 6 Formamide
C00519 6 Hypotaurine
C00522 6 (R)-Pantoate
C00700 6 XTP
C00942 6 3',5'-Cyclic GMP
C01068 6 D-Ribitol 5-phosphate
C01112 6 D-Arabinose 5-phosphate
C01182 6 D-Ribulose 1,5-bisphosphate
C01417 6 Cyanate
C01566 6 Cyanamide
C01685 6 D-Ribonate
C01762 6 Xanthosine
C01818 6 Hyponitrite
C01993 6 5'-Oxoinosine
C02353 6 2',3'-Cyclic AMP
C02405 6 Formyl phosphate
C02741 6 Phosphoribosyl-AMP
C03492 6 D-4'-Phosphopantothenate
C03614 6 Inosine 5'-tetraphosphate
C03736 6 alpha-D-Ribose 5-phosphate
C04677 6 1-(5'-Phosphoribosyl)-5-amino-4-imidazolecarboxamide
C05360 6 Diimine
C06059 6 Cyclic amidines
C06555 6 Biuret
C07025 6 3'-Keto-3'-deoxy-AMP
C15556 6 3,4-Dihydroxy-2-butanone 4-phosphate
C00022 7 Pyruvate
C00033 7 Acetate
C00037 7 Glycine
C00049 7 L-Aspartate
C00084 7 Acetaldehyde
C00118 7 (2R)-2-Hydroxy-3-(phosphonooxy)-propanal
C00132 7 Methanol
C00149 7 (S)-Malate
C00160 7 Glycolate
C00184 7 Glycerone
C00197 7 3-Phospho-D-glycerate
C00216 7 D-Arabinose
C00218 7 Methylamine
C00222 7 3-Oxopropanoate
C00227 7 Acetyl phosphate
C00244 7 Nitrate
C00245 7 Taurine
C00257 7 D-Gluconic acid
C00281 7 Sedoheptulose 7-phosphate
C00283 7 Hydrogen sulfide
C00310 7 D-Xylulose
C00366 7 Urate
C00474 7 Ribitol
C00491 7 L-Cystine
C00603 7 (-)-Ureidoglycolate
C00606 7 3-Sulfino-L-alanine
C00793 7 D-Cysteine
C00966 7 2-Dehydropantoate
C00988 7 2-Phosphoglycolate
C01005 7 O-Phospho-L-serine
C01053 7 (R)-4-Dehydropantoate
C01101 7 L-Ribulose 5-phosphate
C01146 7 2-Hydroxy-3-oxopropanoate
C01218 7 6-Phospho-2-dehydro-D-gluconate
C01228 7 Guanosine 3',5'-bis(diphosphate)
C01236 7 D-Glucono-1,5-lactone 6-phosphate
C01261 7 P1,P4-Bis(5'-guanosyl) tetraphosphate
C01304 7 2,5-Diamino-6-hydroxy-4-(5'-phosphoribosylamino)pyrimidine
C01326 7 Hydrogen cyanide
C01358 7 NH4OH
C01904 7 D-Arabitol
C02642 7 3-Ureidopropionate
C03065 7 3-Guanidinopropanoate
C03537 7 S-Acetylthioethanolamine
C04051 7 5-Amino-4-imidazolecarboxyamide
C04392 7 P1,P4-Bis(5'-xanthosyl) tetraphosphate
C04442 7 2-Dehydro-3-deoxy-6-phospho-D-gluconate
C04494 7 Guanosine 3'-diphosphate 5'-triphosphate
C04895 7
2-Amino-4-hydroxy-6-(erythro-1,2,3-trihydroxypropyl)dihydropteridinetriphosphate
C04896 7
5-(5-Phospho-D-ribosylaminoformimino)-1-(5-phosphoribosyl)-imidazole-4-carboxamide
C05382 7 D-Sedoheptulose 7-phosphate
C05515 7 5-Ureido-4-imidazole carboxylate
C05665 7 beta-Aminopropion aldehyde
C05922 7 Formamidopyrimidine nucleoside triphosphate
C05993 7 Acetyl adenylate
C06019 7 D-arabino-3-Hexulose 6-phosphate
C06193 7 Guanosine 3'-phosphate
C06548 7 Ethylene oxide
C06554 7 Cyanuric acid
C11631 7 9-Riburonosylhypoxanthine
C11824 7 Cyclic amide
C15563 7 2-Amino-5-formylamino-6-(5-phosphoribosylamino)pyrimidin-4(3H)-one
C00036 8 Oxaloacetate
C00041 8 L-Alanine
C00065 8 L-Serine
C00074 8 Phosphoenolpyruvate
C00085 8 D-Fructose 6-phosphate
C00092 8 D-Glucose 6-phosphate
C00093 8 sn-Glycerol 3-phosphate
C00094 8 Sulfite
C00111 8 Glycerone phosphate
C00116 8 Glycerol
C00122 8 Fumarate
C00133 8 D-Alanine
C00141 8 3-Methyl-2-oxobutanoic acid
C00152 8 L-Asparagine
C00164 8 Acetoacetate
C00168 8 Hydroxypyruvate
C00181 8 D-Xylose
C00186 8 (S)-Lactate
C00188 8 L-Threonine
C00189 8 Ethanolamine
C00198 8 D-Glucono-1,5-lactone
C00204 8 2-Dehydro-3-deoxy-D-gluconate
C00213 8 Sarcosine
C00236 8 3-Phospho-D-glyceroyl phosphate
C00256 8 (R)-Lactate
C00258 8 D-Glycerate
C00266 8 Glycolaldehyde
C00279 8 D-Erythrose 4-phosphate
C00346 8 Ethanolamine phosphate
C00379 8 Xylitol
C00383 8 Malonate
C00402 8 D-Aspartate
C00409 8 Methanethiol
C00429 8 5,6-Dihydrouracil
C00438 8 N-Carbamoyl-L-aspartate
C00447 8 Sedoheptulose 1,7-bisphosphate
C00469 8 Ethanol
C00476 8 D-Lyxose
C00497 8 (R)-Malate
C00499 8 Allantoate
C00506 8 L-Cysteate
C00508 8 L-Ribulose
C00533 8 Nitric oxide
C00546 8 Methylglyoxal
C00577 8 D-Glyceraldehyde
C00581 8 Guanidinoacetate
C00593 8 Sulfoacetaldehyde
C00629 8 2-Dehydro-D-gluconate
C00631 8 2-Phospho-D-glycerate
C00652 8 D-Arabinono-1,4-lactone
C00673 8 2-Deoxy-D-ribose 5-phosphate
C00679 8 5-Dehydro-4-deoxy-D-glucarate
C00716 8 Serine
C00740 8 D-Serine
C00802 8 Oxalureate
C00804 8 Propynoate
C00900 8 2-Acetolactate
C00975 8 Dihydroxyfumarate
C00979 8 O-Acetyl-L-serine
C00986 8 1,3-Diaminopropane
C01013 8 3-Hydroxypropanoate
C01042 8 N-Acetyl-L-aspartate
C01044 8 N-Formyl-L-aspartate
C01062 8 5-Dehydro-D-gluconate
C01073 8 N-Acetyl-beta-alanine
C01088 8 (R)-3,3-Dimethylmalate
C01127 8 4-Hydroxy-2-oxoglutarate
C01159 8 2,3-Bisphospho-D-glycerate
C01172 8 beta-D-Glucose 6-phosphate
C01187 8 3-Deoxy-D-manno-octulosonate
C01268 8 5-Amino-6-(5'-phosphoribosylamino)uracil
C01286 8 2-Dehydro-3-deoxy-D-galactonate 6-phosphate
C01380 8 Ethylene glycol
C01419 8 Cys-Gly
C01438 8 Methane
C01548 8 Acetylene
C01616 8 Tauropine
C01837 8 Nitroethane
C01857 8 Thioacetate
C01959 8 Taurocyamine
C01962 8 Thiocysteine
C02076 8 Sedoheptulose
C02091 8 Ureidoglycine
C02132 8 Acetylpyruvate
C02207 8 beta-Alanopine
C02294 8 Methylguanidine
C02512 8 3-Cyano-L-alanine
C02612 8 (R)-2-Methylmalate
C02614 8 (S)-2-Methylmalate
C02657 8 6-Methylsalicylate
C02721 8 N-Methyl-L-alanine
C02752 8 Triacetate lactone
C03015 8 O-Carbamoyl-L-serine
C03071 8 3-aci-Nitropropanoate
C03082 8 4-Phospho-L-aspartate
C03139 8 N-Amidino-L-aspartate
C03167 8 Phosphonoacetaldehyde
C03214 8 2-Amino-3-oxobutanoate
C03232 8 3-Phosphonooxypyruvate
C03248 8 Acetylenedicarboxylate
C03291 8 L-Xylulose 5-phosphate
C03508 8 L-2-Amino-3-oxobutanoic acid
C03589 8 4-Hydroxy-2-oxopentanoate
C03684 8 6-Pyruvoyltetrahydropterin
C03790 8 N-(Carboxymethyl)-D-alanine
C03794 8 N6-(1,2-Dicarboxyethyl)-AMP
C03838 8 5'-Phosphoribosylglycinamide
C03921 8 2-Dehydro-3-deoxy-D-glucarate
C03961 8 erythro-3-Hydroxy-L-aspartate
C03981 8 2-Hydroxyethylenedicarboxylate
C04184 8 4-Hydroxy-4-methyl-2-oxoglutarate
C04874 8
2-Amino-4-hydroxy-6-(D-erythro-1,2,3-trihydroxypropyl)-7,8-dihydropteridine
C04916 8
N-(5'-Phospho-D-1'-ribulosylformimino)-5-amino-1-(5''-phospho-D-ribosyl)-4-imidazolecarboxamide
C05406 8 (4S)-5-Hydroxy-2,4-dioxopentanoate
C05513 8 Urate-3-ribonucleoside
C05516 8 5-Amino-4-imidazole carboxylate
C05519 8 L-Allothreonine
C05527 8 3-Sulfinylpyruvate
C05682 8 Phosphonoacetate
C05840 8 Iminoaspartate
C05923 8 2,5-Diaminopyrimidine nucleoside triphosphate
C05925 8 Dihydroneopterin phosphate
C05946 8 D-4-Hydroxy-2-oxoglutarate
C06010 8 (S)-2-Acetolactate
C06033 8 Parapyruvate
C06148 8
2,5-Diamino-6-(5'-triphosphoryl-3',4'-trihydroxy-2'-oxopentyl)-amino-4-oxopyrimidine
C06194 8 2',3'-Cyclic GMP
C06244 8 Acetamide
C06393 8 2,3-Diaminopropanoate
C06434 8 5'-Acetylphosphoadenosine
C06547 8 Ethylene
C07836 8 D-glycero-D-manno-Heptose 7-phosphate
C08734 8 2,4-Dihydroxy-6-amino-1,3,5-triazine
C09306 8 Sulfur dioxide
C11437 8 1-Deoxy-D-xylulose 5-phosphate
C11821 8 5-Hydroxyisourate
C00031 9 D-Glucose
C00042 9 Succinate
C00053 9 3'-Phosphoadenylyl sulfate
C00059 9 Sulfate
C00087 9 Sulfur
C00095 9 D-Fructose
C00106 9 Uracil
C00109 9 2-Oxobutanoate
C00158 9 Citrate
C00177 9 Cyanide
C00183 9 L-Valine
C00207 9 Acetone
C00221 9 beta-D-Glucose
C00259 9 L-Arabinose
C00275 9 D-Mannose 6-phosphate
C00300 9 Creatine
C00312 9 L-Xylulose
C00337 9 (S)-Dihydroorotate
C00352 9 D-Glucosamine 6-phosphate
C00354 9 D-Fructose 1,6-bisphosphate
C00418 9 (R)-Mevalonate
C00424 9 (S)-Lactaldehyde
C00433 9 2,5-Dioxopentanoate
C00441 9 L-Aspartate 4-semialdehyde
C00511 9 Propenoate
C00514 9 D-Mannonate
C00532 9 L-Arabitol
C00552 9 meso-Tartaric acid
C00596 9 2-Hydroxy-2,4-pentadienoate
C00597 9 3-Phosphoglycerate
C00623 9 Glycerol 1-phosphate
C00644 9 D-Mannitol 1-phosphate
C00663 9 beta-D-Glucose 1-phosphate
C00665 9 beta-D-Fructose 2,6-bisphosphate
C00668 9 alpha-D-Glucose 6-phosphate
C00672 9 2-Deoxy-D-ribose 1-phosphate
C00684 9 2-Dehydro-3-deoxy-L-arabinonate
C00711 9 Malate
C00736 9 Cysteine
C00770 9 L-Idonate
C00810 9 (R)-Acetoin
C00813 9 Barbiturate
C00815 9 Citramalate
C00817 9 D-Altronate
C00818 9 D-Glucarate
C00820 9 D-Threonine
C00878 9 D-Arabinonate
C00879 9 D-Galactarate
C00887 9 Nitrous oxide
C00898 9 (R,R)-Tartaric acid
C00937 9 (R)-Lactaldehyde
C00969 9 3-Hydroxypropanal
C00993 9 D-Alanyl-D-alanine
C01026 9 N,N-Dimethylglycine
C01043 9 N-Carbamoylsarcosine
C01061 9 4-Fumarylacetoacetate
C01089 9 (R)-3-Hydroxybutanoate
C01094 9 D-Fructose 1-phosphate
C01096 9 Sorbitol 6-phosphate
C01102 9 O-Phospho-L-homoserine
C01120 9 Sphinganine 1-phosphate
C01177 9 Inositol 1-phosphate
C01216 9 2-Dehydro-3-deoxy-D-galactonate
C01233 9 sn-glycero-3-Phosphoethanolamine
C01300 9 2-Amino-4-hydroxy-6-hydroxymethyl-7,8-dihydropteridine
C01384 9 Maleic acid
C01394 9 Xylose
C01444 9 Oxamate
C01467 9 3-Cresol
C01537 9 Urethane
C01551 9 Allantoin
C01732 9 Mesaconate
C01757 9 Triacetate
C01801 9 Deoxyribose
C01888 9 Aminoacetone
C01990 9 3-Oxalomalate
C02107 9 (S,S)-Tartaric acid
C02143 9 D-threo-Aldose
C02218 9 2-Aminoacrylate
C02226 9 2-Methylmaleate
C02266 9 D-Xylonolactone
C02348 9 (R)(-)-Allantoin
C02350 9 (S)(+)-Allantoin
C02362 9 2-Oxosuccinamate
C02504 9 (2S)-2-Isopropylmalate
C02514 9 3-Fumarylpyruvate
C02532 9 D-O-Phosphoserine
C02780 9 2,5-Didehydro-D-gluconate
C02798 9 3-Phosphonopyruvate
C02895 9 Xylitol 5-phosphate
C02934 9 3-Dehydrosphinganine
C02979 9 Glycerol 2-phosphate
C03124 9 L-Aspartylhydroxamate
C03149 9 N-Phosphotaurocyamine
C03166 9 Phosphoguanidinoacetate
C03210 9 2,2'-Iminodipropanoate
C03283 9 L-2,4-Diaminobutanoate
C03341 9 2-Amino-4-oxopentanoic acid
C03393 9 4-Phospho-D-erythronate
C03394 9 Erythrulose 1-phosphate
C03409 9 N-Formimino-L-aspartate
C03453 9 (Z)-5-Oxohex-2-enedioate
C03459 9 2-Hydroxy-3-oxosuccinate
C03557 9 (2-Aminoethyl)phosphonate
C03600 9 Carboxymethyloxysuccinate
C03703 9 L-5-Carboxymethylhydantoin
C03716 9 Oxaloacetate 4-methyl ester
C03722 9 Pyridine-2,3-dicarboxylate
C03752 9 2-Amino-2-deoxy-D-gluconate
C03761 9 3-Hydroxy-3-methylglutarate
C03785 9 D-Tagatose 1,6-bisphosphate
C03826 9 2-Dehydro-3-deoxy-D-xylonate
C03872 9 L-Serine-phosphoethanolamine
C04006 9 1D-myo-Inositol 3-phosphate
C04039 9 2,3-Dihydroxy-3-methylbutanoate
C04115 9 4-Carboxy-4-hydroxy-2-oxoadipate
C04181 9 3-Hydroxy-3-methyl-2-oxobutanoic acid
C04244 9 6-Lactoyl-5,6,7,8-tetrahydropterin
C04272 9 (R)-2,3-Dihydroxy-3-methylbutanoate
C04349 9 (4S)-4,6-Dihydroxy-2,5-dioxohexanoate
C04376 9 5'-Phosphoribosyl-N-formylglycinamide
C04454 9 5-Amino-6-(5'-phosphoribitylamino)uracil
C04456 9 6-Phospho-5-dehydro-2-deoxy-D-gluconate
C04471 9 (4S,5S)-4,5-Dihydroxy-2,6-dioxohexanoate
C04478 9 3-Deoxy-D-manno-octulosonate 8-phosphate
C04691 9 2-Dehydro-3-deoxy-D-arabino-heptonate 7-phosphate
C04823 9 1-(5'-Phosphoribosyl)-5-amino-4-(N-succinocarboxamide)-imidazole
C05235 9 Hydroxyacetone
C05239 9 5-Aminoimidazole
C05345 9 beta-D-Fructose 6-phosphate
C05378 9 beta-D-Fructose 1,6-bisphosphate
C05528 9 3-Sulfopyruvate
C05532 9 SO2
C05569 9 5'-Phospho-D-1-ribulosylformimine
C05670 9 beta-Aminopropionitrile
C05820 9 (L-Seryl)adenylate
C05854 9 4-Carboxy-2-oxo-4-pentanoate
C05947 9 L-erythro-4-Hydroxyglutamate
C05985 9 2-Propyn-1-al
C05999 9 Lactaldehyde
C06034 9 4-Hydroxy-4-methylglutamate
C06035 9 4-Methylene-2-oxoglutarate
C06121 9 3-Ketosphingosine
C06124 9 Sphingosine 1-phosphate
C06144 9 3-Butynoate
C06189 9 Cyclic 2,3-bisphospho-D-glycerate
C06222 9 Sedoheptulose 1-phosphate
C06316 9 D-erythro-Ascorbate
C06440 9 2-Dehydro-D-glucono-1,5-lactone
C06441 9 L-Xylulose 1-phosphate
C06455 9 Hydroxymethylphosphonate
C06772 9 Diethanolamine
C06893 9 2-Deoxy-5-keto-D-gluconic acid 6-phosphate
C08733 9 2-Hydroxy-4,6-diamino-1,3,5-triazine
C11205 9 Hexadimethrine bromide
C11434 9 2-C-Methyl-D-erythritol 4-phosphate
C11472 9 D-glycero-D-manno-Heptose 1,7-bisphosphate
C11511 9 threo-3-Hydroxy-L-aspartate
C11822 9 2-Aminomalonate semialdehyde
C12248 9 5-Hydroxy-2-oxo-4-ureido-2,5-dihydro-1H-imidazole-5-carboxylate
C14179 9 Sulfoacetate
C14899 9 3-Dehydro-L-gulonate 6-phosphate
C15499 9 Pentane-2,4-dione
C00026 10 2-Oxoglutarate
C00073 10 L-Methionine
C00089 10 Sucrose
C00103 10 D-Glucose 1-phosphate
C00105 10 UMP
C00137 10 myo-Inositol
C00155 10 L-Homocysteine
C00159 10 D-Mannose
C00163 10 Propanoate
C00185 10 Cellobiose
C00208 10 Maltose
C00224 10 Adenylylsulfate
C00232 10 Succinate semialdehyde
C00253 10 Nicotinate
C00263 10 L-Homoserine
C00267 10 alpha-D-Glucose
C00272 10 Tetrahydrobiopterin
C00295 10 Orotate
C00299 10 Uridine
C00311 10 Isocitrate
C00319 10 Sphingosine
C00320 10 Thiosulfate
C00329 10 D-Glucosamine
C00330 10 Deoxyguanosine
C00333 10 D-Galacturonate
C00349 10 2-Methyl-3-oxopropanoate
C00357 10 N-Acetyl-D-glucosamine 6-phosphate
C00380 10 Cytosine
C00392 10 Mannitol
C00394 10 GDP-glucose
C00417 10 cis-Aconitate
C00490 10 Itaconate
C00502 10 D-Xylonate
C00526 10 Deoxyuridine
C00545 10 L-Arabinonate
C00558 10 D-Tagaturonate
C00559 10 Deoxyadenosine
C00583 10 Propane-1,2-diol
C00618 10 3-Dehydro-L-gulonate
C00636 10 D-Mannose 1-phosphate
C00682 10 2-Hydroxymuconate semialdehyde
C00689 10 alpha,alpha'-Trehalose 6-phosphate
C00741 10 Diacetyl
C00772 10 Mevaldate
C00791 10 Creatinine
C00794 10 D-Sorbitol
C00836 10 Sphinganine
C00880 10 D-Galactonate
C00905 10 D-Fructuronate
C00944 10 3-Dehydroquinate
C01036 10 4-Maleylacetoacetate
C01083 10 alpha,alpha-Trehalose
C01097 10 D-Tagatose 6-phosphate
C01099 10 L-Fuculose 1-phosphate
C01107 10 (R)-5-Phosphomevalonate
C01108 10 1,2,3-Trihydroxybenzene
C01114 10 L-Arabinono-1,4-lactone
C01118 10 O-Succinyl-L-homoserine
C01131 10 L-Rhamnulose 1-phosphate
C01168 10 Pseudouridine 5'-phosphate
C01185 10 Nicotinate D-ribonucleotide
C01225 10 sn-glycero-3-Phospho-1-inositol
C01234 10 1-Aminocyclopropane-1-carboxylate
C01455 10 Toluene
C01508 10 L-Lyxose
C01596 10 Maleamate
C01659 10 Acrylamide
C01769 10 (S)-Acetoin
C01845 10 Propan-2-ol
C01998 10 Acrylonitrile
C02024 10 D-Mannuronate
C02116 10 2-Nitropropane
C02167 10 Maleylpyruvate
C02220 10 2-Aminomuconate
C02225 10 2-Methylcitrate
C02291 10 L-Cystathionine
C02305 10 Phosphocreatine
C02336 10 beta-D-Fructose
C02457 10 Propane-1,3-diol
C02488 10 (R)-2-Ethylmalate
C02501 10 2-Hydroxymuconate
C02565 10 N-Methylhydantoin
C02630 10 2-Hydroxyglutarate
C02631 10 2-Isopropylmaleate
C02655 10 6-Acetyl-D-glucose
C02659 10 Acetone cyanohydrin
C02670 10 D-Glucuronolactone
C02703 10 L-Serine O-sulfate
C02704 10 Monomethyl sulfate
C02779 10 2-Dehydro-D-glucose
C02787 10 2-Methylpropanamine
C02827 10 D-Glucose 6-sulfate
C02876 10 Propanoyl phosphate
C02888 10 Sorbose 1-phosphate
C02912 10 (R)-Propane-1,2-diol
C02914 10 (S)-2-O-Sulfolactate
C02917 10 (S)-Propane-1,2-diol
C02923 10 2,3-Dihydroxytoluene
C02995 10 Maltose 6'-phosphate
C03030 10 Uracil 5-carboxylate
C03044 10 (R,R)-Butane-2,3-diol
C03107 10 D-Glucono-1,4-lactone
C03194 10 (R)-1-Aminopropan-2-ol
C03267 10 beta-D-Fructose 2-phosphate
C03340 10 L-2,3-Dihydrodipicolinate
C03548 10 trans-2,3-Epoxysuccinate
C03584 10 3-(Uracil-1-yl)-L-alanine
C03618 10 L-threo-3-Methylaspartate
C03906 10 beta-L-Arabinose 1-phosphate
C03932 10 5-Dehydro-2-deoxy-D-gluconate
C03943 10 (2R,4S)-2,4-Diaminopentanoate
C03947 10 Glycerol 1,2-cyclic phosphate
C03979 10 2-Dehydro-3-deoxy-L-rhamnonate
C04053 10 5-Dehydro-4-deoxy-D-glucuronate
C04062 10 D-myo-Inositol 1,3-bisphosphate
C04063 10 D-myo-Inositol 3,4-bisphosphate
C04281 10 L-1-Pyrroline-3-hydroxy-5-carboxylate
C04282 10 1-Pyrroline-4-hydroxy-2-carboxylate
C04299 10 D-myo-Inositol 1,2-cyclic phosphate
C04324 10 4-Carboxy-2-hydroxy-cis,cis-muconate
C04409 10 2-Amino-3-carboxymuconate semialdehyde
C04479 10 2-Hydroxy-6-oxonona-2,4-diene-1,9-dioate
C04484 10 4-Carboxy-2-hydroxymuconate semialdehyde
C04534 10 6-Phospho-beta-D-glucosyl-(1,4)-D-glucose
C04546 10 (R)-3-((R)-3-Hydroxybutanoyloxy)butanoate
C04593 10 (2S,3R)-3-Hydroxybutane-1,2,3-tricarboxylate
C04732 10 4-(1-D-Ribitylamino)-5-amino-2,6-dihydroxypyrimidine
C04751 10 1-(5-Phospho-D-ribosyl)-5-amino-4-imidazolecarboxylate
C04807 10 2-Amino-7,8-dihydro-4-hydroxy-6-(diphosphooxymethyl)pteridine
C05133 10 4-Imidazolone-5-acetate
C05364 10 4-Carboxy-2-oxo-3-hexenedioate
C05383 10 Aminosugars
C05405 10 L-Arabinono-1,5-lactone
C05512 10 Deoxyinosine
C05672 10 2-Amino-3-phosphonopropanoate
C05714 10 alpha-Aminopropiononitrile
C05938 10 L-4-Hydroxyglutamate semialdehyde
C05983 10 Propinol adenylate
C05984 10 2-Hydroxybutanoic acid
C06002 10 (S)-Methylmalonate semialdehyde
C06029 10 L-threo-3-Methylmalate
C06030 10 Methyloxaloacetate
C06031 10 D-threo-3-Methylmalate
C06032 10 D-erythro-3-Methylmalate
C06054 10 2-Oxo-3-hydroxy-4-phosphobutanoate
C06123 10 Hexadecenal
C06145 10 3-Butyn-1-al
C06156 10 alpha-D-Glucosamine 1-phosphate
C06159 10 2-Dehydro-3-deoxy-D-fuconate
C06195 10 Imidazolone
C06210 10 2-Hydroxy-6-keto-2,4-heptadienoate
C06234 10 4-Methyl-L-glutamate
C06442 10 N-gamma-Acetyldiaminobutyrate
C06735 10 Aminoacetaldehyde
C06771 10 Triethanolamine
C06892 10 2-Deoxy-5-keto-D-gluconic acid
C07087 10 2-Hydroxy-6-oxoocta-2,4,7-trienoate
C07838 10 D-glycero-D-manno-Heptose 1-phosphate
C08737 10 Melamine
C11481 10 HSO3-
C11499 10 (S)-3-Sulfolactate
C11537 10 (2R)-3-Sulfolactate
C12624 10 2-Hydroxy-6-ketononatrienedioate
C15548 10 2-alpha-D-Glucosyl-D-glucose
C00015 11 UDP
C00019 11 S-Adenosyl-L-methionine
C00021 11 S-Adenosyl-L-homocysteine
C00025 11 L-Glutamate
C00029 11 UDP-glucose
C00055 11 CMP
C00075 11 UTP
C00090 11 Catechol
C00096 11 GDP-mannose
C00124 11 D-Galactose
C00140 11 N-Acetyl-D-glucosamine
C00153 11 Nicotinamide
C00191 11 D-Glucuronate
C00217 11 D-Glutamate
C00230 11 3,4-Dihydroxybenzoate
C00246 11 Butanoic acid
C00247 11 L-Sorbose
C00252 11 Isomaltose
C00268 11 Dihydrobiopterin
C00286 11 dGTP
C00296 11 Quinate
C00302 11 Glutamate
C00322 11 2-Oxoadipate
C00360 11 dAMP
C00362 11 dGMP
C00365 11 dUMP
C00430 11 5-Aminolevulinate
C00455 11 Nicotinamide D-ribonucleotide
C00466 11 Acetoin
C00475 11 Cytidine
C00479 11 Propanal
C00498 11 ADP-glucose
C00515 11 D-Ornithine
C00542 11 Cystathionine
C00544 11 Homogentisate
C00556 11 Benzyl alcohol
C00628 11 2,5-Dihydroxybenzoate
C00632 11 3-Hydroxyanthranilate
C00660 11 D-Glucose 1,6-bisphosphate
C00691 11 2,4,6/3,5-Pentahydroxycyclohexanone
C00719 11 Betaine
C00795 11 D-Tagatose
C00800 11 L-Gulonate
C00855 11 D-Methionine
C00857 11 Deamino-NAD+
C00861 11 L-Rhamnulose
C00881 11 Deoxycytidine
C00940 11 2-Oxoglutaramate
C00957 11 Mercaptopyruvate
C00989 11 4-Hydroxybutanoic acid
C01020 11 6-Hydroxynicotinate
C01040 11 L-Gulono-1,4-lactone
C01059 11 2,5-Dihydroxypyridine
C01075 11 N-Sulfo-D-glucosamine
C01077 11 O-Acetyl-L-homoserine
C01093 11 Cellobiono-1,5-lactone
C01103 11 Orotidine 5'-phosphate
C01113 11 D-Galactose 6-phosphate
C01143 11 (R)-5-Diphosphomevalonate
C01157 11 trans-4-Hydroxy-L-proline
C01180 11 4-Methylthio-2-oxobutanoic acid
C01188 11 3-Hydroxy-2-methylpropanoate
C01205 11 (R)-3-Amino-2-methylpropanoate
C01215 11 2-(Acetamidomethylene)succinate
C01231 11 alpha-D-Glucose 1,6-bisphosphate
C01243 11 1D-myo-Inositol 1,3,4-trisphosphate
C01251 11 2-Hydroxybutane-1,2,4-tricarboxylate
C01368 11 3'-UMP
C01401 11 Alanine
C01412 11 Butanal
C01424 11 Gallate
C01468 11 4-Cresol
C01542 11 o-Cresol
C01680 11 D-Fuconate
C01721 11 L-Fuculose
C01742 11 Palatinose
C01751 11 Resorcinol
C01755 11 Thiocyanate
C01861 11 Trithionate
C01934 11 L-Rhamnonate
C01989 11 3-Ethylmalate
C02048 11 Laminaribiose
C02067 11 Pseudouridine
C02130 11 Acetyl-maltose
C02170 11 Methylmalonate
C02214 11 (E)-Glutaconate
C02273 11 Digalacturonate
C02341 11 trans-Aconitate
C02527 11 Butanoylphosphate
C02591 11 Sucrose 6-phosphate
C02624 11 2,3-Dimethylmalate
C02637 11 3-Dehydroshikimate
C02674 11 Deoxyribonolactone
C02718 11 N-Formiminoglycine
C02753 11 D-Xylono-1,4-lactone
C02835 11 Imidazole-4-acetate
C02964 11 D-Glucosyl-D-mannose
C03046 11 (S,S)-Butane-2,3-diol
C03145 11 N-Formyl-L-methionine
C03217 11 2-Hydroxy-3-oxoadipate
C03284 11 L-3-Amino-isobutanoate
C03354 11 3-Methylthiopropanamine
C03373 11 Aminoimidazole ribotide
C03383 11 D-Galactono-1,4-lactone
C03440 11 cis-4-Hydroxy-D-proline
C03539 11 S-Ribosyl-L-homocysteine
C03546 11 myo-Inositol 4-phosphate
C03623 11 N-Methyl-2-oxoglutaramate
C03661 11 1F-beta-D-Fructosylsucrose
C03824 11 2-Aminomuconate semialdehyde
C03851 11 Adenosine 5'-phosphoramidate
C03972 11 2,3,4,5-Tetrahydrodipicolinate
C04037 11 1-Phospho-alpha-D-galacturonate
C04044 11 3-(2,3-Dihydroxyphenyl)propanoate
C04225 11 (Z)-But-2-ene-1,2,3-tricarboxylate
C04256 11 N-Acetyl-D-glucosamine 1-phosphate
C04257 11 N-Acetyl-D-mannosamine 6-phosphate
C04332 11 6,7-Dimethyl-8-(1-D-ribityl)lumazine
C04411 11 (2R,3S)-3-Isopropylmalate
C04451 11 4-Carboxy-2-hydroxyhexa-2,4-dienedioate
C04480 11 3-Carboxy-2-hydroxymuconate semialdehyde
C04529 11 (3S,4S)-3-Hydroxytetradecane-1,3,4-tricarboxylate
C04575 11 (4R,5S)-4,5,6-Trihydroxy-2,3-dioxohexanoate
C04592 11 Toluene-cis-dihydrodiol
C04655 11 (2S,3S)-2-Hydroxytridecane-1,2,3-tricarboxylate
C04733 11 4-(4-Deoxy-beta-D-gluc-4-enuronosyl)-D-galacturonate
C05375 11 2-Hydroxy-2-hydropyrone-4,6-dicarboxylate
C05379 11 Oxalosuccinate
C05380 11 Nicotinurate
C05520 11 2-Amino-3-oxoadipate
C05524 11 Aminoacyl-L-methionine
C05572 11 4-Oxoglutaramate
C05601 11 4-Hydroxy-2-oxo-heptanedioate
C05655 11 5-(2'-Carboxyethyl)-4,6-dihydroxypicolinate
C05715 11 gamma-Amino-gamma-cyanobutanoate
C05824 11 S-Sulfo-L-cysteine
C05841 11 Nicotinate D-ribonucleoside
C05941 11 2-Oxo-4-hydroxy-5-aminovalerate
C05942 11 Pyrrole-2-carboxylate
C06001 11 (S)-3-Hydroxyisobutyrate
C06118 11 4-(4-Deoxy-alpha-D-gluc-4-enuronosyl)-D-galacturonate
C06192 11 ADP-mannose
C06201 11 2,4-Dihydroxyhept-2-enedioate
C06219 11 Cellotriose
C06231 11 Ectoine
C06311 11 Galactitol 1-phosphate
C06313 11 Biopterin
C06397 11 ADP-D-glycero-D-manno-heptose
C06430 11 D-Galacturonolactone
C06720 11 1,6-Dihydroxy-5-methylcyclohexa-2,4-dienecarboxylate
C06731 11 1,2-Dihydroxy-6-methylcyclohexa-3,5-dienecarboxylate
C06891 11 D-2,3-Diketo 4-deoxy-epi-inositol
C07085 11 3-Vinylcatechol
C07123 11 2-Hydroxy-6-oxo-octa-2,4-dienoate
C07272 11 Maleimide
C09816 11 Benzylsuccinate
C11536 11 (2R)-2-Phospho-3-sulfolactate
C12144 11 Phytosphingosine
C12623 11 trans-2,3-Dihydroxycinnamate
C14088 11 3-Methylsalicylate
C15585 11 myo-Inositol phosphate
C15667 11 5-carboxyamino-1-(5-phospho-D-ribosyl)imidazole
C00003 12 NAD+
C00043 12 UDP-N-acetyl-D-glucosamine
C00051 12 Glutathione
C00052 12 UDP-D-galactose
C00063 12 CTP
C00064 12 L-Glutamine
C00077 12 L-Ornithine
C00108 12 Anthranilate
C00112 12 CDP
C00129 12 Isopentenyl diphosphate
C00146 12 Phenol
C00148 12 L-Proline
C00156 12 4-Hydroxybenzoate
C00167 12 UDP-glucuronate
C00170 12 5'-Methylthioadenosine
C00180 12 Benzoate
C00196 12 2,3-Dihydroxybenzoate
C00206 12 dADP
C00239 12 dCMP
C00243 12 Lactose
C00255 12 Riboflavin
C00261 12 Benzaldehyde
C00273 12 5-Dehydro-D-fructose
C00334 12 4-Aminobutanoate
C00361 12 dGDP
C00439 12 N-Formimino-L-glutamate
C00446 12 alpha-D-Galactose 1-phosphate
C00458 12 dCTP
C00460 12 dUTP
C00492 12 Raffinose
C00493 12 Shikimate
C00507 12 L-Rhamnose
C00513 12 CDP-glycerol
C00530 12 p-Benzenediol
C00568 12 4-Aminobenzoate
C00570 12 CDP-ethanolamine
C00576 12 Betaine aldehyde
C00587 12 3-Hydroxybenzoate
C00617 12 UDP-D-galacturonate
C00624 12 N-Acetyl-L-glutamate
C00642 12 4-Hydroxyphenylacetate
C00645 12 N-Acetyl-D-mannosamine
C00669 12 gamma-L-Glutamyl-L-cysteine
C00792 12 D-Arginine
C00805 12 Salicylate
C00819 12 D-Glutamine
C00846 12 3-Oxoadipate
C00922 12 Dimethylmaleate
C00928 12 Mercaptoethanol
C00931 12 Porphobilinogen
C00956 12 L-2-Aminoadipate
C00976 12 GDP-D-mannuronate
C01004 12 N-Methylnicotinate
C01019 12 6-Deoxy-L-galactose
C01045 12 N-Formyl-L-glutamate
C01046 12 N-Methyl-L-glutamate
C01110 12 5-Amino-2-oxopentanoic acid
C01133 12 N-Acetyl-D-glucosaminate
C01137 12 S-Adenosylmethioninamine
C01158 12 1-O-Galloyl-beta-D-glucose
C01163 12 3-Carboxy-cis,cis-muconate
C01165 12 L-Glutamate 5-semialdehyde
C01179 12 3-(4-Hydroxyphenyl)pyruvate
C01195 12 1-Phospho-alpha-D-glucuronate
C01198 12 3-(2-Hydroxyphenyl)propanoate
C01210 12 N-Methylethanolamine phosphate
C01220 12 1D-myo-Inositol 1,4-bisphosphate
C01222 12 GDP-4-dehydro-6-deoxy-D-mannose
C01235 12 1-alpha-D-Galactosyl-myo-inositol
C01270 12 3-Hydroxy-2-methylpyridine-5-carboxylate
C01272 12 1D-myo-Inositol 1,3,4,5-tetrakisphosphate
C01279 12 4-Amino-5-hydroxymethyl-2-methylpyrimidine
C01328 12 HO-
C01346 12 dUDP
C01502 12 o-Methoxyphenol
C01507 12 L-Iditol
C01572 12 Digallate
C01594 12 Linamarin
C01667 12 Bacitracin
C01674 12 Chitobiose
C01697 12 Galactitol
C01771 12 2-Butenoate
C01877 12 4-Oxoproline
C01879 12 5-Oxoproline
C01987 12 2-Aminophenol
C01988 12 2-Nitrophenol
C02013 12 Cellotetraose
C02236 12 4-Sulfobenzoate
C02237 12 5-Oxo-D-proline
C02238 12 5-Oxo-L-proline
C02280 12 GDP-L-galactose
C02351 12 1,2-Benzoquinone
C02355 12 2',3'-Cyclic UMP
C02360 12 2-Hydroxyadipate
C02480 12 cis,cis-Muconate
C02669 12 D-Galactono-1,5-lactone
C02800 12 4,5-Dioxopentanoate
C02814 12 Benzene-1,2,4-triol
C02918 12 1-Methylnicotinamide
C02926 12 2-Aminobutan-4-olide
C02948 12 4-Hydroxyhexan-3-one
C02991 12 L-Rhamnono-1,4-lactone
C03003 12 N-Glucosylnicotinate
C03063 12 2-Oxohept-3-enedioate
C03079 12 4-Hydroxy-L-glutamate
C03150 12 N-Ribosylnicotinamide
C03153 12 N5-Methyl-L-glutamine
C03172 12 S-Methyl-L-methionine
C03223 12 3,4-Dihydroxyphthalate
C03227 12 3-Hydroxy-L-kynurenine
C03233 12 4,5-Dihydroxyphthalate
C03269 12 D-galacto-Hexodialdose
C03277 12 Imidazol-5-yl-pyruvate
C03287 12 L-Glutamyl 5-phosphate
C03289 12 L-xylo-Hexulonolactone
C03387 12 D-Glucurono-6,2-lactone
C03431 12 S-Inosyl-L-homocysteine
C03659 12 1-O-Methyl-myo-inositol
C03660 12 3-O-Methyl-myo-inositol
C03671 12 2-Pyrone-4,6-dicarboxylate
C03710 12 N-Benzyloxycarbonylglycine
C03734 12 alpha-D-Glutamyl phosphate
C03741 12 (S)-4-Amino-5-oxopentanoate
C03789 12 N,6-O-Disulfo-D-glucosamine
C03861 12 Dibenzo[1,4]dioxin-2,3-dione
C03871 12 L-2-Amino-6-oxoheptanedioate
C03912 12 (S)-1-Pyrroline-5-carboxylate
C03986 12 3-Hydroxy-4-methylanthranilate
C04002 12 But-1-ene-1,2,4-tricarboxylate
C04089 12 UDP-4-dehydro-6-deoxy-D-glucose
C04091 12 cis-1,2-Dihydrobenzene-1,2-diol
C04221 12 trans-1,2-Dihydrobenzene-1,2-diol
C04236 12 (2S)-2-Isopropyl-3-oxosuccinate
C04287 12 3,5/4-Trihydroxycyclohexa-1,2-dione
C04359 12 1-Deoxy-D-altro-heptulose 7-phosphate
C04437 12 1-(5-Phosphoribosyl)imidazole-4-acetate
C04462 12 N-Succinyl-2-L-amino-6-oxoheptanedioate
C04477 12 1D-myo-Inositol 1,3,4,6-tetrakisphosphate
C04540 12 N4-(Acetyl-beta-D-glucosaminyl)asparagine
C04584 12 6-Imino-5-oxocyclohexa-1,3-dienecarboxylate
C04634 12 1,6-Dihydroxycyclohexa-2,4-diene-1-carboxylate
C04640 12 2-(Formamido)-N1-(5'-phosphoribosyl)acetamidine
C05130 12 Imidazole-4-acetaldehyde
C05281 12 5-Methylbarbiturate
C05324 12 Nicotianamine
C05385 12 D-Glucuronate 1-phosphate
C05396 12 Lactose 6-phosphate
C05399 12 Melibiitol
C05400 12 Epimelibiose
C05401 12 3-beta-D-Galactosyl-sn-glycerol
C05402 12 Melibiose
C05411 12 L-Xylonate
C05412 12 L-Lyxonate
C05422 12 L-Dehydroascorbate
C05529 12 H2S2O3
C05533 12 Oxaloglutarate
C05539 12 N-Acetyl-L-2-amino-6-oxopimelate
C05585 12 Gentisate aldehyde
C05593 12 3-Hydroxyphenylacetate
C05600 12 2-Hydroxyhepta-2,4-dienedioate
C05616 12 3-O-Methylgallate
C05640 12 Cinnavalininate
C05654 12 5-(2'-Formylethyl)-4,6-dihydroxypicolinate
C05662 12 Homoisocitrate
C05711 12 gamma-Glutamyl-beta-cyanoalanine
C05765 12 L-Glutamyl 1-phosphate
C05822 12 3'-CMP
C05823 12 3-Mercaptolactate
C05829 12 N-Carbamyl-L-glutamate
C05852 12 2-Hydroxyphenylacetate
C05931 12 N-Succinyl-L-glutamate
C05979 12 Propane-1-ol
C06055 12 O-Phospho-4-hydroxy-L-threonine
C06114 12 gamma-Glutamyl-beta-aminopropiononitrile
C06142 12 1-Butanol
C06149 12
6-(3'-Triphosphoryl-1'-methylglyceryl)-7-methyl-7,8-dihydrobiopterin
C06198 12 P1,P4-Bis(5'-uridyl) tetraphosphate
C06241 12 N-Acetylneuraminate 9-phosphate
C06312 12 L-Tagatose 6-phosphate
C06318 12 (3S,4R)-3,4-Dihydroxycyclohexa-1,5-diene-1,4-dicarboxylate
C06321 12 1,6-Dihydroxy-cis-2,4-cyclohexadiene-1-carboxylic acid
C06352 12 4-O-Methyl-myo-inositol
C06353 12 6-O-Methyl-myo-inositol
C06398 12 ADP-L-glycero-D-manno-heptose
C06435 12 5'-Butyrylphosphoinosine
C06672 12 Vanillate
C06728 12 3-Ethylcatechol
C06762 12 4-Hydroxy-2-oxohexanoic acid
C07084 12 Styrene cis-glycol
C07211 12 m-Methylbenzoate
C07215 12 o-Toluate
C07331 12 Carbonyl sulfide
C07734 12 2-Hydroxy-6-oxo-6-(2-hydroxyphenoxy)-hexa-2,4-dienoate
C10517 12 2-(beta-D-Glucosyl)-sn-glycerol 3-phosphate
C11457 12 3-(3-Hydroxy-phenyl)-propanoic acid
C11514 12 (E)-3-(Methoxycarbonyl)pent-2-enedioate
C11515 12 (E)-2-(Methoxycarbonylmethyl)butenedioate
C11516 12 2-(alpha-D-Mannosyl)-3-phosphoglycerate
C11521 12 UDP-6-sulfoquinovose
C11588 12 cis-3-(Carboxy-ethyl)-3,5-cyclo-hexadiene-1,2-diol
C12210 12 UDP-3-ketoglucose
C12621 12 trans-3-Hydroxycinnamate
C12622 12 cis-3-(3-Carboxyethenyl)-3,5-cyclohexadiene-1,2-diol
C14087 12 3-Methylsalicylaldehyde
C15483 12 D-Galactonolactone
C15523 12 2,6-Dihydroxynicotinate
C15536 12 Dihydromonacolin L
C15606 12 1,2-Dihydroxy-5-(methylthio)pent-1-en-3-one
C00006 13 NADP+
C00061 13 FMN
C00062 13 L-Arginine
C00072 13 Ascorbate
C00082 13 L-Tyrosine
C00114 13 Choline
C00127 13 Oxidized glutathione
C00131 13 dATP
C00134 13 Putrescine
C00135 13 L-Histidine
C00166 13 Phenylpyruvate
C00190 13 UDP-D-xylose
C00203 13 UDP-N-acetyl-D-galactosamine
C00233 13 4-Methyl-2-oxopentanoate
C00235 13 Dimethylallyl diphosphate
C00251 13 Chorismate
C00254 13 Prephenate
C00270 13 N-Acetylneuraminate
C00292 13 Aniline
C00325 13 GDP-L-fucose
C00327 13 L-Citrulline
C00328 13 L-Kynurenine
C00388 13 1H-Imidazole-4-ethanamine
C00423 13 trans-Cinnamate
C00437 13 N-Acetylornithine
C00472 13 p-Benzoquinone
C00489 13 Glutarate
C00501 13 CDP-glucose
C00512 13 S-Benzoate coenzyme A
C00548 13 Phenyl acetate
C00555 13 4-Aminobutanal
C00561 13 Mandelonitrile
C00611 13 N-Acetyllactosamine
C00633 13 4-Hydroxybenzaldehyde
C00680 13 meso-2,6-Diaminoheptanedioate
C00705 13 dCDP
C00755 13 4-Hydroxy-3-methoxy-benzaldehyde
C00763 13 D-Proline
C00789 13 CDP-ribitol
C00811 13 4-Coumarate
C00885 13 Isochorismate
C00921 13 Dihydropteroate
C00935 13 UDP-L-arabinose
C00941 13 3',5'-Cyclic CMP
C01007 13 Reduced riboflavin
C01015 13 4-Hydroxy-L-proline
C01024 13 Hydroxymethylbilane
C01031 13 S-Formylglutathione
C01035 13 4-Guanidinobutanoate
C01161 13 3,4-Dihydroxyphenylacetate
C01170 13 UDP-N-acetyl-D-mannosamine
C01214 13 1-Amino-1-deoxy-scyllo-inositol
C01239 13 N-Acetyl-beta-D-glucosaminylamine
C01245 13 D-myo-Inositol 1,4,5-trisphosphate
C01273 13 2-Hydroxy-6-oxo-6-phenylhexa-2,4-dienoate
C01278 13 2-Carboxy-2,5-dihydro-5-oxofuran-2-acetate
C01284 13 1D-myo-Inositol 1,3,4,5,6-pentakisphosphate
C01403 13 Anisole
C01405 13 Aspirin
C01407 13 Benzene
C01408 13 Benzoin
C01582 13 Galactose
C01586 13 Hippurate
C01602 13 Ornithine
C01613 13 Stachyose
C01623 13 UDP-apiose
C01727 13 Lumichrome
C01747 13 Psychosine
C01772 13 trans-2-Hydroxycinnamate
C02137 13 alpha-Oxo-benzeneacetic acid
C02161 13 Isophenoxazine
C02199 13 UDP-L-rhamnose
C02222 13 2-Maleylacetate
C02235 13 4-Nitrocatechol
C02274 13 Dihydrocoumarin
C02295 13 Methylitaconate
C02330 13 UDP-L-iduronate
C02354 13 2',3'-Cyclic CMP
C02372 13 4-Hydroxyaniline
C02431 13 L-Rhamnofuranose
C02652 13 5-Dehydroshikimate
C02720 13 N-Hydroxyarylamine
C02734 13 Phenolic phosphate
C02775 13 2,3-Dihydroxyindole
C02946 13 4-Acetamidobutanoate
C02977 13 GDP-6-deoxy-D-talose
C02985 13 L-Fucose 1-phosphate
C03005 13 N-Methylanthranilate
C03089 13 5-Methylthio-D-ribose
C03097 13 Aryl beta-D-glucoside
C03117 13 GDP-6-deoxy-D-mannose
C03147 13 N-Malonylanthranilate
C03174 13 S-Succinylglutathione
C03175 13 Shikimate 3-phosphate
C03198 13 (S)-4-Hydroxymandelate
C03290 13 L-threo-3-Phenylserine
C03293 13 N-Adenylylanthranilate
C03375 13 Bis(3-aminopropyl)amine
C03451 13 (R)-S-Lactoylglutathione
C03486 13 CDP-N-methylethanolamine
C03564 13 1-Pyrroline-2-carboxylate
C03586 13 2-Oxo-2,3-dihydrofuran-5-acetate
C03646 13 Bis-gamma-glutamylcystine
C03652 13 (2R,3S)-2,3-Dimethylmalate
C03666 13 2-Carboxy-cis,cis-muconate
C03672 13 3-(4-Hydroxyphenyl)lactate
C03676 13 3-Hydroxy-cis,cis-muconate
C03680 13 4-Imidazolone-5-propanoate
C03733 13 UDP-alpha-D-galacto-1,4-furanose
C03738 13 gamma-L-Glutamyl-D-alanine
C03765 13 4-Hydroxyphenylacetaldehyde
C03771 13 5-Guanidino-2-oxopentanoate
C03817 13 (S)-3-(Imidazol-5-yl)lactate
C03848 13 6F-alpha-D-Galactosylsucrose
C03964 13 (R)-3-(4-Hydroxyphenyl)lactate
C03971 13 1F-alpha-D-Galactosylraffinose
C03993 13 4-(beta-D-Glucosyloxy)benzoate
C04030 13 (2,3-Dihydroxybenzoyl)adenylate
C04052 13 5-Carboxy-2-oxohept-3-enedioate
C04076 13 L-2-Aminoadipate 6-semialdehyde
C04101 13 1-O,6-O-Digalloyl-beta-D-glucose
C04105 13 2,5-Dihydro-5-oxofuran-2-acetate
C04121 13 CMP-3-deoxy-D-manno-octulosonate
C04133 13 N-Acetyl-L-glutamate 5-phosphate
C04171 13 2,3-Dihydro-2,3-dihydroxybenzoate
C04188 13 S-Methyl-5-thio-D-ribose 1-phosphate
C04204 13 N-(2,3-Dihydroxybenzoyl)-L-serine
C04210 13 N5-(L-1-Carboxyethyl)-L-ornithine
C04302 13 N-(5-Phospho-D-ribosyl)anthranilate
C04322 13 3,4-Dihydro-2H-Pyrrole-2-carboxylate
C04390 13 N6-Acetyl-LL-2,6-diaminoheptanedioate
C04421 13 N-Succinyl-LL-2,6-diaminoheptanedioate
C04501 13 N-Acetyl-alpha-D-glucosamine 1-phosphate
C04544 13 gamma-L-Glutamyl-L-cysteinyl-beta-alanine
C04553 13 3-Carboxy-2,5-dihydro-5-oxofuran-2-acetate
C04556 13 4-Amino-2-methyl-5-phosphomethylpyrimidine
C04573 13 UDP-N-acetyl-2-amino-2-deoxy-D-glucuronate
C04604 13 3-Hydroxy-2-methylpyridine-4,5-dicarboxylate
C04631 13 UDP-N-acetyl-3-(1-carboxyvinyl)-D-glucosamine
C04641 13 2-(alpha-D-Galactosyl)-sn-glycerol 3-phosphate
C04666 13 D-erythro-1-(Imidazol-4-yl)glycerol 3-phosphate
C04674 13 3-D-Glucuronosyl-N2,6-disulfo-beta-D-glucosamine
C04703 13 alpha-D-Galactosyl-(1,1')-sn-glycerol 3-phosphate
C04739 13 UDP-N-acetyl-6-(D-galactose-1-phospho)-D-glucosamine
C04783 13 cis-4,5-Dihydroxycyclohexa-1(6),2-diene-1,2-dicarboxylate
C05005 13 Glycolipid
C05114 13 Mucopolysaccharide
C05131 13 (1-Ribosylimidazole)-4-acetate
C05350 13 2-Hydroxy-3-(4-hydroxyphenyl)propenoate
C05404 13 D-Gal alpha 1->6D-Gal alpha 1->6D-Glucose
C05526 13 S-Glutathionyl-L-cysteine
C05556 13 delta(L-2-Aminoadipyl)-L-cysteinyl-D-valine
C05560 13 L-2-Aminoadipate adenylate
C05565 13 Hydantoin-5-propionate
C05568 13 Imidazole lactate
C05629 13 Phenylpropanoate
C05636 13 3-Hydroxykynurenamine
C05645 13 4-(2-Amino-3-hydroxyphenyl)-2,4-dioxobutanoate
C05653 13 Formylanthranilate
C05656 13 5-(3'-Carboxy-3'-oxopropyl)-4,6-dihydroxypicolinate
C05673 13 CMP-2-aminoethylphosphonate
C05835 13 2-Formaminobenzoylacetate
C05932 13 N-Succinyl-L-glutamate 5-semialdehyde
C06056 13 4-Hydroxy-L-threonine
C06186 13 Arbutin
C06187 13 Arbutin 6-phosphate
C06202 13 Salicylaldehyde
C06206 13 Benzoyl phosphate
C06218 13 Cellopentaose
C06337 13 Terephthalate
C06372 13 Lacto-N-biose
C06433 13 5'-Benzoylphosphoadenosine
C06603 13 cis,trans-4-Hydroxymuconic semialdehyde
C06679 13 4-Sulfobenzaldehyde
C06680 13 4-Hydroxyphthalate
C06727 13 cis-1,2-Dihydro-3-ethylcatechol
C06761 13 (4E)-2-Oxohexenoic acid
C07083 13 Styrene
C07086 13 Phenylacetic acid
C07103 13 2-Hydroxy-1,4-benzoquinone
C07209 13 3-Methylbenzaldehyde
C07214 13 2-Methylbenzaldehyde
C07335 13 2-Amino-3-oxo-4-phosphonooxybutyrate
C07731 13 2-Hydroxy-6-oxo-6-(2-hydroxyphenyl)-hexa-2,4-dienoate
C07733 13 2,2',3-Trihydroxydiphenylether
C08062 13 2-Hydroxy-6-oxo-(2'-aminophenyl)-hexa-2,4-dienoate
C08276 13 3-(Methylthio)propionic acid
C09814 13 Benzonitrile
C09815 13 Benzamide
C10906 13 D-Fructose
C11354 13 2-Hydroxy-cis-hex-2,4-dienoate
C11355 13 4-Amino-4-deoxychorismate
C11435 13 4-(Cytidine 5'-diphospho)-2-C-methyl-D-erythritol
C11527 13 4-Hydroxymandelate
C11544 13 2(alpha-D-Mannosyl)-D-glycerate
C11546 13 2-(beta-D-Glucosyl)-sn-glycerol
C11811 13 1-Hydroxy-2-methyl-2-butenyl 4-diphosphate
C13482 13 Phosphodimethylethanolamine
C13635 13 4-Hydroxyphenacyl alcohol
C13636 13 4-Hydroxyphenyl acetate
C14086 13 2-Hydroxy-3-methylbenzalpyruvate
C14097 13 2-Hydroxyisophthalic acid
C14180 13 S-(Hydroxymethyl)glutathione
C14610 13 (S)-5-Oxo-2,5-dihydrofuran-2-acetate
C14830 13 GDP-4-keto-6-L-deoxygalactose
C15486 13 3''-Deamino-3''-oxonicotianamine
C15650 13 2,3-Diketo-5-methylthiopentyl-1-phosphate
C15651 13 2-Hydroxy-3-keto-5-methylthiopentenyl-1-phosphate
C15767 13 gamma-Glutamyl-gamma-aminobutyraye
C00005 14 NADPH
C00016 14 FAD
C00047 14 L-Lysine
C00079 14 L-Phenylalanine
C00123 14 L-Leucine
C00128 14 CMP-N-acetylneuraminate
C00179 14 Agmatine
C00314 14 Pyridoxine
C00315 14 Spermidine
C00341 14 Geranyl diphosphate
C00355 14 3,4-Dihydroxy-L-phenylalanine
C00386 14 Carnosine
C00415 14 Dihydrofolate
C00425 14 Dehydroascorbate
C00436 14 N-Carbamoylputrescine
C00449 14 N6-(L-1,3-Dicarboxypropyl)-L-lysine
C00450 14 2,3,4,5-Tetrahydropyridine-2-carboxylate
C00483 14 Tyramine
C00588 14 Choline phosphate
C00601 14 Phenylacetaldehyde
C00666 14 LL-2,6-Diaminoheptanedioate
C00670 14 sn-glycero-3-Phosphocholine
C00785 14 Urocanate
C00826 14 L-Arogenate
C00844 14 (R)-Prunasin
C00860 14 L-Histidinol
C00870 14 4-Nitrophenol
C00884 14 Homocarnosine
C00919 14 Choline sulfate
C00954 14 Indole-3-acetate
C01041 14 Monodehydroascorbate
C01050 14 UDP-N-acetylmuramate
C01051 14 Uroporphyrinogen III
C01115 14 L-Galactono-1,4-lactone
C01152 14 N(pi)-Methyl-L-histidine
C01197 14 3,4-Dihydroxy-trans-cinnamate
C01201 14 N(omega)-(ADP-D-ribosyl)-L-arginine
C01204 14 myo-Inositol hexakisphosphate
C01219 14 CDP-4-dehydro-6-deoxy-D-glucose
C01250 14 N-Acetyl-L-glutamate 5-semialdehyde
C01252 14 4-(2-Aminophenyl)-2,4-dioxobutanoate
C01267 14 3-(Imidazol-4-yl)-2-oxopropyl phosphate
C01269 14 5-O-(1-Carboxyvinyl)-3-phosphoshikimate
C01283 14 1-Amino-1-deoxy-scyllo-inositol 4-phosphate
C01302 14 1-(2-Carboxyphenylamino)-1'-deoxy-D-ribulose 5'-phosphate
C01390 14 Prenol
C01420 14 Cystine
C01456 14 Tropate
C01504 14 Indanone
C01606 14 Phthalate
C01620 14 Threonate
C01682 14 D-Nopaline
C01817 14 Homocystine
C01847 14 Reduced FMN
C01929 14 L-Histidinal
C01983 14 (R)-Mandelate
C01984 14 (S)-Mandelate
C01996 14 Acetylcholine
C02247 14 Anthranilyl-CoA
C02265 14 D-Phenylalanine
C02470 14 Xanthurenic acid
C02505 14 2-Phenylacetamide
C02526 14 Biphenyl-2,3-diol
C02558 14 N-Acetylarylamine
C02569 14 Neryl diphosphate
C02647 14 4-Guanidinobutanal
C02700 14 L-Formylkynurenine
C02709 14 N-Acetoxyarylamine
C02714 14 N-Acetylputrescine
C02723 14 N-Methylputrescine
C02744 14 Psychosine sulfate
C02763 14 enol-Phenylpyruvate
C02930 14 2-Methyleneglutarate
C02993 14 L-Tyrosyl-L-arginine
C02997 14 N-Acetyl-L-histidine
C03004 14 N-Hydroxy-L-tyrosine
C03078 14 4-Guanidinobutanamide
C03141 14 N-Benzoylanthranilate
C03142 14 N-D-Glucosylarylamine
C03246 14 ADPribose 2'-phosphate
C03273 14 5-Oxopentanoate
C03296 14 N2-Succinyl-L-arginine
C03406 14 N-(L-Arginino)succinate
C03415 14 N2-Succinyl-L-ornithine
C03465 14 3-Methyl-2-oxopentanoate
C03549 14 2-Hydroxycinnamate
C03569 14 2,2',3-Trihydroxybiphenyl
C03590 14 4-Hydroxyphenylglyoxylate
C03691 14 CMP-N-glycoloylneuraminate
C03708 14 N-Acetyl-O-acetylneuraminate
C03712 14 N2,N5-Dibenzoyl-L-ornithine
C03737 14 alpha-D-Xylose 1-phosphate
C03742 14 (S)-4-Hydroxymandelonitrile
C03750 14 2,6-Dioxo-6-phenylhexanoate
C04015 14 N-Acetyl-4-O-acetylneuraminate
C04016 14 N-Acetyl-7-O-acetylneuraminate
C04017 14 N-Acetyl-9-O-acetylneuraminate
C04043 14 3,4-Dihydroxyphenylacetaldehyde
C04137 14 N2-(D-1-Carboxyethyl)-L-arginine
C04138 14 N(alpha)-gamma-L-Glutamylhistamine
C04164 14 trans-Cinnamoyl beta-D-glucoside
C04186 14 5-Carboxymethyl-2-hydroxymuconate
C04227 14 1-(4-Hydroxyphenyl)-2-aminoethanol
C04368 14 3-Amino-3-(4-hydroxyphenyl)propanoate
C04415 14 4-O-beta-D-Glucosyl-4-hydroxycinnamate
C04431 14 cis-4-Carboxymethylenebut-2-en-4-olide
C04520 14 1D-myo-Inositol 3,4,5,6-tetrakisphosphate
C04547 14 1,2-Bis(4-hydroxy-3-methoxyphenyl)ethylene
C04548 14 1-(4-Hydroxyphenyl)-2-(methylamino)ethanol
C04582 14 S-Methyl-5-thio-D-ribulose 1-phosphate
C04642 14 2-Hydroxy-5-carboxymethylmuconate semialdehyde
C04713 14 N6-(delta2-Isopentenyl)-adenosine 5'-monophosphate
C04752 14 2-Methyl-4-amino-5-hydroxymethylpyrimidine diphosphate
C04847 14
alpha-D-Galactosyl-1,3-beta-D-galactosyl-1,4-N-acetyl-D-glucosamine
C05127 14 N-Methylhistamine
C05135 14 4-(beta-Acetylaminoethyl)imidazole
C05158 14 trans-beta-D-Glucosyl-2-hydroxycinnamate
C05195 14 3-Hydroxybenzoyl-CoA
C05340 14 beta-Alanyl-L-arginine
C05343 14 (R)-4-Hydroxymandelate
C05557 14 Isopenicillin N
C05573 14 Formylisoglutamate
C05582 14 Homovanillate
C05595 14 4-Hydroxyphenylacetylglutamine
C05596 14 4-Hydroxyphenylacetylglycine
C05607 14 Phenyllactate
C05627 14 4-Hydroxystyrene
C05637 14 4,8-Dihydroxyquinoline
C05641 14 5-(3'-Carboxy-3'-oxopropenyl)-4,6-dihydroxypicolinate
C05658 14 Indoxyl
C05766 14 Uroporphyrinogen I
C05817 14 2-Succinyl-6-hydroxy-2,4-cyclohexadiene-1-carboxylate
C05933 14 N-(omega)-Hydroxyarginine
C05935 14 2-Oxoarginine
C05936 14 N4-Acetylaminobutanal
C05939 14 Linatine
C05945 14 L-Arginine phosphate
C06011 14 Benzenamine sulfate
C06016 14 Pentosans
C06044 14 4-Hydroxyphenylethanol
C06045 14 3-Methoxy-4-hydroxyphenylacetate
C06057 14 3-Aminopropane-1,2-diol
C06203 14 trans-O-Hydroxybenzylidenepyruvate
C06217 14 Cellohexaose
C06238 14 L-Arabinose 1-phosphate
C06240 14 UDP-N-acetyl-D-mannosaminouronate
C06317 14 4-Hydroxy-3-methoxy-benzenemethanol
C06330 14 Quinoline-3,4-diol
C06366 14 Homospermidine
C06655 14 L-N2-(2-Carboxyethyl)arginine
C06676 14 4-Sulfolactone
C06678 14 4-Sulfobenzyl alcohol
C06760 14 2-Hydroxy-5-methyl-cis,cis-muconic semialdehyde
C06876 14 Nitrosobenzene
C07111 14 Ethylbenzene
C07213 14 2-Methylbenzyl alcohol
C07216 14 3-Methylbenzyl alcohol
C07479 14 2-Oxo-5-methyl-cis-muconate
C07728 14 3-Isochromanone
C07732 14 Dibenzo-p-dioxin
C08061 14 2'-Aminobiphenyl-2,3-diol
C10700 14 4'-Hydroxyacetophenone
C11436 14 2-Phospho-4-(cytidine 5'-diphospho)-2-C-methyl-D-erythritol
C11503 14 3-Hydroxy-1H-quinolin-4-one
C11555 14 1D-myo-Inositol 1,4,5,6-tetrakisphosphate
C11638 14 3-Amino-2-oxopropyl phosphate
C12456 14 3-Dimethylallyl-4-hydroxyphenylpyruvate
C12838 14 trans-4-Carboxymethylenebut-2-en-4-olide
C13634 14 2,3-Bis(4-hydroxyphenyl)-1,2-propanediol
C13952 14 UDP-N-acetyl-D-galactosaminuronic acid
C14085 14 2-Hydroxy-8-methylchromene-2-carboxylate
C14096 14 3-Formylsalicylic acid
C15485 14 2'-Deoxymugineic acid
C15522 14 4a-Hydroxytetrahydrobiopterin
C15526 14 3-Methylhistamine
C15532 14 N-Acetyl-L-citrulline
C15668 14 1-Pyrroline
C15699 14 gamma-L-Glutamylputrecine
C15700 14 gamma-Glutamyl-gamma-aminobutyraldehyde
C00004 15 NADH
C00078 15 L-Tryptophan
C00101 15 Tetrahydrofolate
C00250 15 Pyridoxal
C00293 15 Glucose
C00307 15 CDP-choline
C00407 15 L-Isoleucine
C00408 15 L-Pipecolate
C00431 15 5-Aminopentanoate
C00448 15 trans,trans-Farnesyl diphosphate
C00463 15 Indole
C00504 15 Folate
C00521 15 (-)-Limonene
C00612 15 N1-Acetylspermidine
C00627 15 Pyridoxine phosphate
C00637 15 Indole-3-acetaldehyde
C00739 15 D-Lysine
C00750 15 Spermine
C00822 15 Dopaquinone
C00903 15 Cinnamaldehyde
C00990 15 5-Aminopentanamide
C01028 15 N6-Hydroxy-L-lysine
C01029 15 N8-Acetylspermidine
C01100 15 L-Histidinol phosphate
C01111 15 7,8-Dihydroxykynurenate
C01142 15 (3S)-3,6-Diaminohexanoate
C01212 15 UDP-N-acetylmuramoyl-L-alanine
C01258 15 1,2-Didehydropiperidine-2-carboxylate
C01262 15 beta-Alanyl-N(pi)-methyl-L-histidine
C01294 15 1-Guanidino-1-deoxy-scyllo-inositol 4-phosphate
C01352 15 FADH2
C01475 15 Allysine
C01477 15 Apigenin
C01494 15 Ferulate
C01672 15 Cadaverine
C01710 15 Indan-1-ol
C01717 15 4-Hydroxy-2-quinolinecarboxylic acid
C01745 15 Pinosylvin
C01982 15 (R)-Amygdalin
C02083 15 Styrene oxide
C02253 15 Benzoylagmatine
C02344 15 (-)-endo-Fenchol
C02385 15 Amino acid(Arg-)
C02427 15 L-Homocitrulline
C02442 15 N-Methyltyramine
C02462 15 Sabinene hydrate
C02463 15 Precorrin 2
C02486 15 (3R)-beta-Leucine
C02499 15 2-Hydroxybiphenyl
C02693 15 Indole-3-acetamide
C02710 15 N-Acetyl-L-leucine
C02726 15 N4-Phosphoagmatine
C02727 15 N6-Acetyl-L-lysine
C02728 15 N6-Methyl-L-lysine
C02730 15 2-Succinylbenzoate
C02837 15 L-Lysine 1,6-lactam
C02938 15 3-Indoleacetonitrile
C02947 15 4-Coumaroylshikimate
C03047 15 1,4-Diguanidinobutane
C03057 15 2-Carboxybenzaldehyde
C03064 15 3-Dehydro-L-threonate
C03190 15 (+)-Bornyl-diphosphate
C03204 15 10-Formyldihydrofolate
C03239 15 6-Amino-2-oxohexanoate
C03263 15 Coproporphyrinogen III
C03360 15 4-Nitrophenyl phosphate
C03410 15 N-Glycoloyl-neuraminate
C03493 15 D-4-Hydroxyphenylglycine
C03506 15 Indoleglycerol phosphate
C03519 15 N-Acetyl-L-phenylalanine
C03582 15 3,4',5-Trihydroxystilbene
C03709 15 N-Adenylyl-L-phenylalanine
C03758 15 4-(2-Aminoethyl)-1,2-benzenediol
C03996 15 5'-O-beta-D-Glucosylpyridoxine
C04020 15 N2-(D-1-Carboxyethyl)-L-lysine
C04045 15 3-(3,4-Dihydroxyphenyl)pyruvate
C04124 15 Indole-3-acetyl-beta-1-D-glucose
C04148 15 alpha-N-Phenylacetyl-L-glutamine
C04211 15 N6-[(Indole-3-yl)acetyl]-L-lysine
C04297 15 CDP-4-dehydro-3,6-dideoxy-D-glucose
C04335 15 N(alpha)-Benzyloxycarbonyl-L-leucine
C04353 15 (Z)-4-Hydroxyphenylacetaldehyde-oxime
C04366 15 3-(2-Carboxyethenyl)-cis,cis-muconate
C04498 15 N-(4-Guanidinobutyl)-4-hydroxycinnamide
C04563 15 D-myo-Inositol 1,2,4,5,6-pentakisphosphate
C04579 15 Inositol 1,2,3,4,5-pentakisphosphate
C04796 15 4-(L-Alanin-3-yl)-2-hydroxy-cis,cis-muconate 6-semialdehyde
C04797 15 5-(L-Alanin-3-yl)-2-hydroxy-cis,cis-muconate 6-semialdehyde
C04886 15
alpha-N-Acetylneuraminyl-2,6-beta-D-galactosyl-1,4-N-acetyl-beta-D-glucosamine
C05143 15 Dhurrin
C05330 15 Homocysteine
C05332 15 Phenethylamine
C05341 15 beta-Alanyl-L-lysine
C05403 15 3-Ketolactose
C05551 15 Penicillin G
C05574 15 Isoglutamate
C05581 15 3-Methoxy-4-hydroxyphenylacetaldehyde
C05598 15 Phenylacetylglycine
C05608 15 4-Hydroxycinnamyl aldehyde
C05620 15 N-Acetyl-D-phenylalanine
C05717 15 alpha-Amino-gamma-cyanobutanoate
C05730 15 Glutathionylspermidine
C05731 15 3-Ketosucrose
C05768 15 Coproporphyrinogen I
C05827 15 Methylimidazole acetaldehyde
C05834 15 3-Methyldioxyindole
C05839 15 cis-beta-D-Glucosyl-2-hydroxycinnamate
C05853 15 Phenylethyl alcohol
C06046 15 Salidroside
C06051 15 Isopyridoxal
C06074 15 Myrcene
C06075 15 Terpinolene
C06076 15 Comphene
C06077 15 Pinene
C06099 15 (+)-Limonene
C06178 15 1-Methylpyrrolinium
C06204 15 2-Hydroxychromene-2-carboxylate
C06216 15 Celloheptaose
C06224 15 3,4-Dihydroxystyrene
C06307 15 (-)-beta-Pinene
C06308 15 (-)-alpha-Pinene
C06343 15 Quinolin-4-ol
C06358 15 Methyl cinnamate
C06359 15 Ethyl cinnamate
C06360 15 Propyl cinnamate
C06561 15 Isosalipurpol
C06564 15 Penicillin N
C06589 15 cis-2,3-Dihydro-2,3-dihydroxybiphenyl
C06656 15 Deoxyguanidinoproclavaminic acid
C06675 15 3-Sulfomuconate
C06677 15 Toluene-4-sulfonate
C06730 15 4-Methylcatechol
C06813 15 Nitrobenzene
C07112 15 1-Phenylethanol
C07208 15 m-Xylene
C07212 15 o-Xylene
C07301 15 (R)-Mandelamide
C07350 15 3-Methyl-1-(2,4,6-trihydroxyphenyl)butan-1-one
C07478 15 2-Hydroxy-5-methyl-cis,cis-muconate
C07719 15 2-Formyl-1-indanone
C07720 15 3-Hydroxy-1-indanone
C07727 15 2-Indanone
C07729 15 Dibenzofuran
C08060 15 Carbazole
C08063 15 1,4-Cyclohexanedione
C08481 15 Indican
C08650 15 Isoliquiritigenin
C10974 15 4-Methylaminobutanal
C11174 15 1-Diphosinositol pentakisphosphate
C11453 15 2-C-Methyl-D-erythritol 2,4-cyclodiphosphate
C11526 15 5-PP-InsP5
C12093 15 1,3-Dihydroxy-N-methylacridone
C12323 15 L-4-Hydroxyphenylglycine
C12457 15 3-Dimethylallyl-4-hydroxymandelic acid
C12459 15 3-Dimethylallyl-4-hydroxybenzaldehyde
C12989 15 N2-Acetyl-L-lysine
C13631 15 2,2-Bis(4-hydroxyphenyl)-1-propanol
C13632 15 4,4'-Dihydroxy-alpha-methylstilbene
C13638 15 1-(4'-Hydroxyphenyl)ethanol
C14084 15 1,2-Dihydroxy-8-methylnaphthalene
C14095 15 2-Hydroxy-3-carboxybenzalpyruvate
C14448 15 Glyoxal
C15500 15 Mugineic acid
C15502 15 3-Epihydroxy-2'-deoxymugineic acid
C15503 15 N,N-Dihydroxy-L-tyrosine
C15527 15 Precorrin 1
C00018 16 Pyridoxal phosphate
C00113 16 PQQ
C00143 16 5,10-Methylenetetrahydrofolate
C00234 16 10-Formyltetrahydrofolate
C00331 16 Indolepyruvate
C00353 16 Geranylgeranyl diphosphate
C00398 16 Tryptamine
C00440 16 5-Methyltetrahydrofolate
C00445 16 5,10-Methenyltetrahydrofolate
C00509 16 Naringenin
C00534 16 Pyridoxamine
C00547 16 L-Noradrenaline
C00643 16 5-Hydroxy-L-tryptophan
C00650 16 4-Hydroxymandelonitrile
C00664 16 5-Formiminotetrahydrofolate
C00671 16 (S)-3-Methyl-2-oxopentanoic acid
C00692 16 UDP-N-acetylmuramoyl-L-alanyl-D-glutamate
C00745 16 Nicotine
C00751 16 Squalene
C00847 16 4-Pyridoxate
C00852 16 Chlorogenate
C00955 16 Indole-3-ethanol
C00964 16 (-)-trans-Carveol
C00971 16 4-Pyridoxolactone
C00977 16 L-Tryptophanamide
C01079 16 Protoporphyrinogen IX
C01123 16 (-)-trans-Isopiperitenol
C01186 16 (3S,5S)-3,5-Diaminohexanoate
C01207 16 3-(3,4-Dihydroxyphenyl)lactate
C01249 16 7,8-Dihydro-7,8-dihydroxykynurenate
C01275 16 (3E)-4-(2-Carboxyphenyl)-2-oxobut-3-enoate
C01460 16 Vitexin
C01470 16 Acacetin
C01514 16 Luteolin
C01714 16 Apigenin-6-C-glucoside
C01752 16 Scopoletin
C01841 16 Pentalenene
C01860 16 Trichodiene
C02004 16 Aristolochene
C02090 16 Trypanothione
C02394 16 Cinnamyl alcohol
C02452 16 Perillyl alcohol
C02564 16 N-Feruloylglycine
C02572 16 O-Feruloylquinate
C02646 16 4-Coumaryl alcohol
C02666 16 Coniferyl aldehyde
C02717 16 N-Feruloyltyramine
C02916 16 (S)-Norlaudanosoline
C02927 16 2-Caffeoylisocitrate
C02937 16 3-Indoleacetaldoxime
C02954 16 6-Aminopenicillanate
C02983 16 L-2-Methyltryptophan
C03002 16 N-Caffeoylputrescine
C03012 16 Naphthalene-1,2-diol
C03087 16 5-Acetamidopentanoate
C03112 16 Deacetylcephalosporin C
C03115 16 Farnesyl triphosphate
C03230 16 3-Indoleglycolaldehyde
C03428 16 Presqualene diphosphate
C03467 16 3-Oxo-4-methylpentanoic acid
C03479 16 5-Formyltetrahydrofolate
C03574 16 2-Formylaminobenzaldehyde
C03598 16 CDP-3,6-dideoxy-D-glucose
C03640 16 Sphingosyl-phosphocholine
C03806 16 Substituted beta-amino acid
C03955 16 N6-Acetyl-N6-hydroxy-L-lysine
C04092 16 delta1-Piperideine-2-carboxylate
C04112 16 3-Methyl-cis,cis-hexadienedioate
C04280 16 1-Guanidino-1-deoxy-scyllo-inositol
C04290 16 4-(3-Methylbut-2-enyl)-L-tryptophan
C04608 16 Apigenin 7-O-beta-D-glucoside
C04826 16 5-(3-Carboxy-3-oxopropenyl)-4,6-dihydroxypyridine-2-carboxylate
C04856 16
(6S)-6-beta-Hydroxy-1,4,5,6-tetrahydronicotinamide-adeninedinucleotide
C05161 16 2,5-Diaminohexanoate
C05198 16 5'-Deoxyadenosine
C05328 16 D-2-Amino-hexano-6-lactam
C05394 16 3-Keto-beta-D-galactose
C05548 16 6-Acetamido-2-oxohexanoate
C05587 16 3-Methoxytyramine
C05619 16 5-Hydroxyferulate
C05631 16 Eriodictyol
C05772 16 Precorrin 3A
C05778 16 Sirohydrochlorin
C05828 16 Methylimidazoleacetic acid
C05837 16 Glucobrassicin
C05838 16 cis-2-Hydroxycinnamate
C06047 16 Stizolobate
C06048 16 Stizolobinate
C06111 16 Nerolidyl diphosphate
C06160 16 (S)-Norcoclaurine
C06199 16 Hordenine
C06394 16 (+)-delta-Cadinene
C06565 16 Deacetoxycephalosporin C
C06588 16 Biphenyl
C06657 16 Guanidinoproclavaminic acid
C06674 16 4-Sulfocatechol
C06729 16 cis-1,2-Dihydroxy-4-methylcyclohexa-3,5-diene-1-carboxylate
C06732 16 alpha,beta-Didehydrotryptophan
C06742 16 2-(2-Hydroxyphenyl)benzenesulfinate
C06746 16 N-Acetylphenylethylamine
C06986 16 Spirodilactone
C07113 16 Acetophenone
C07271 16 Limonene-1,2-epoxide
C07305 16 Products of ATP breakdown
C07718 16 2-Hydroxy-4-(1-oxo-1,3-dihydro-2H-inden-2-ylidene)-but-2-enoic
acid
C08576 16 Aureusidin
C09332 16 Tetrahydrofolyl-[Glu](2)
C09756 16 Homoeriodictyol
C09762 16 Liquiritigenin
C10192 16 Tricetin
C10945 16 Caffeic aldehyde
C11356 16 trans,trans,cis-Geranylgeranyl diphosphate
C11409 16 (+)-trans-Carveol
C12142 16 Vetispiradiene
C12312 16 Indolin-2-one
C12455 16 5-Aminopentanal
C12458 16 3-Dimethylallyl-4-hydroxybenzoate
C12631 16 2-Hydroxy-2,3-dihydrogenistein
C12988 16 N2-Acetyl-L-aminoadipate semialdehyde
C13624 16 Bisphenol A
C13629 16 1,2-Bis(4-hydroxyphenyl)-2-propanol
C13633 16 2,2-Bis(4-hydroxyphenyl)-propanoic acid
C13637 16 4-Ethylphenol
C14083 16 cis-1,2-Dihydroxy-1,2-dihydro-8-methylnaphthalene
C14094 16 2-Carboxy-2-hydroxy-8-carboxychromene
C14103 16 4-Methylsalicylate
C15501 16 3-Epihydroxymugineic acid
C15531 16 2'-O-Methylisoliquiritigenin
C00364 17 dTMP
C00482 17 Sinapate
C00590 17 Coniferyl alcohol
C00647 17 Pyridoxamine phosphate
C00780 17 3-(2-Aminoethyl)-1H-indol-5-ol
C00788 17 L-Adrenaline
C00916 17 Cephalosporin C
C00962 17 beta-D-Galactose
C00974 17 Dihydrokaempferol
C01054 17 (S)-2,3-Epoxysqualene
C01092 17 8-Amino-7-oxononanoate
C01359 17 PQQH2
C01414 17 Casbene
C01454 17 Toluate
C01481 17 Caffeate
C01527 17 Scopolin
C01592 17 Licodione
C01617 17 Taxifolin
C01767 17 (-)-Carvone
C01850 17 Rosmarinate
C01855 17 Taxiphyllin
C01866 17 beta-Lactam
C02043 17 Indolelactate
C02115 17 2-Methylserine
C02191 17 Protoporphyrin
C02223 17 2-Methylbutanal
C02469 17 Uroporphyrin III
C02485 17 (-)-Isopiperitenone
C02576 17 Perillyl aldehyde
C02656 17 6-Carboxyhexanoate
C03170 17 Oxidized trypanothione
C03203 17 1-Hydroxy-2-naphthoate
C03427 17 Prephytoene diphosphate
C03495 17 Deoxy-5-methylcytidylate
C03515 17 Luteolin 7-O-glucuronide
C03599 17 CDP-3,6-dideoxy-D-mannose
C03656 17 (S)-5-Amino-3-oxohexanoic acid
C03657 17 1,4-Dihydroxy-2-naphthoate
C03766 17 4-Hydroxyphenylacetonitrile
C03914 17 (S)-beta-Methylindolepyruvate
C03951 17 Luteolin 7-O-beta-D-glucoside
C03997 17 5-Hydroxymethyldeoxycytidylate
C04024 17 Vitexin 2''-O-beta-D-glucoside
C04199 17 Isovitexin 2''-O-beta-D-glucoside
C04293 17 5,7,4'-Trihydroxy-3'-methoxyflavone
C04314 17 cis-1,2-Dihydronaphthalene-1,2-diol
C04559 17 4-Carboxymethyl-4-methylbut-2-en-1,4-olide
C04574 17 di-trans,poly-cis-Undecaprenyl diphosphate
C04700 17 UDP-N-acetylmuramoyl-L-alanyl-D-glutamyl-L-lysine
C04858 17 Apigenin 7-O-[beta-D-apiosyl-(1->2)-beta-D-glucoside]
C04877 17
UDP-N-acetylmuramoyl-L-alanyl-D-gamma-glutamyl-meso-2,6-diaminopimelate
C05427 17 Phytyl diphosphate
C05554 17 Aerobactin
C05577 17 3,4-Dihydroxymandelaldehyde
C05589 17 L-Normetanephrine
C05615 17 Lignin
C05644 17 3-Methylindolepyruvate
C05646 17 5-Hydroxyindolepyruvate
C05648 17 5-Hydroxy-N-formylkynurenine
C05825 17 2-Amino-5-oxohexanoate
C05851 17 Coumarin
C05855 17 4-Hydroxycinnamyl alcohol 4-D-glucoside
C05892 17 UDP-N-acetylmuramoyl-L-alanyl-gamma-D-glutamyl-L-lysine
C05907 17 Luteoforol
C05911 17 Pentahydroxyflavanone
C05928 17 10-Formyltetrahydrofolyl L-glutamate
C06004 17 (R)-3-Methyl-2-oxobutanoate
C06007 17 (R)-2,3-Dihydroxy-3-methylpentanoate
C06050 17 2-Methyl-3-hydroxy-5-formylpyridine-4-carboxylate
C06083 17 Tetrahymanol
C06084 17 Hopanoid
C06089 17 ent-Copalyl diphosphate
C06104 17 Adipate
C06161 17 (S)-Coclaurine
C06181 17 Piperideine
C06205 17 1,2-Dihydronaphthalene-1,2-diol
C06213 17 N-Methyltryptamine
C06309 17 Diplopterol
C06310 17 Diploptene
C06335 17 4-Aminobenzenesulfonate
C06406 17 Precorrin 3B
C06517 17 (S)-6-O-Methylnorlaudanosoline
C06563 17 Genistein
C06568 17 O-Carbamoyl-deacetylcephalosporin C
C06658 17 Proclavaminic acid
C07114 17 Benzoyl acetate
C07189 17 2-Hydroxyacetophenone
C07276 17 Limonene-1,2-diol
C07717 17 3,4-Dihydroxyfluorene
C09099 17 Naringenin 7-O-beta-D-glucoside
C10020 17 Apigenin 7-(6''-malonylglucoside)
C10208 17 Daidzein
C11130 17 1,3-Dihydro-3-hydroxy-2H-indol-2-one
C11383 17 (+)-(S)-Carvone
C11713 17 beta-Naphthol
C11893 17 Cembrene
C11894 17 Taxa-4(5),11(12)-diene
C11901 17 Copalyl diphosphate
C11902 17 syn-Copalyl diphosphate
C12124 17 Apiforol
C12204 17 5-Hydroxyconiferaldehyde
C12206 17 Caffeyl alcohol
C12627 17 Apigenin 7-O-neohesperidoside
C12987 17 N2-Acetyl-L-aminoadipyl-delta-phosphate
C14082 17 1-Methylnaphthalene
C14093 17 1,2-Dihydroxy-8-carboxynaphthalene
C14783 17 1,2-Naphthoquinone
C15525 17 2',3,4,4',6'-Pentahydroxychalcone
C15599 17
6-(2-Amino-2-carboxyethyl)-7,8-dioxo-7,8-dihydroquinoline-2,4-dicarboxylate
C00214 18 Thymidine
C00363 18 dTDP
C00389 18 Quercetin
C00761 18 Coniferin
C00814 18 Biochanin A
C00829 18 Naphthalene
C00858 18 Formononetin
C00933 18 Sinapoylcholine
C00978 18 N-Acetylserotonin
C01037 18 7,8-Diaminononanoate
C01724 18 Lanosterol
C01902 18 Cycloartenol
C02325 18 Sinapyl alcohol
C02495 18 2'-Hydroxydaidzein
C02906 18 Dihydromyricetin
C02919 18 1-Sinapoyl-D-glucose
C02922 18 2'-O-Methyllicodione
C03052 18 2,3-Dihydrogossypetin
C03648 18 cis-3,4-Leucopelargonidin
C04187 18 5-Methyldeoxycytidine diphosphate
C04425 18 S-Adenosyl-4-methylthio-2-oxobutanoate
C04509 18 di-trans,poly-cis-Decaprenyl diphosphate
C04558 18 4-Carboxymethyl-3-methylbut-2-en-1,4-olide
C04702 18 UDPMurAc(oyl-L-Ala-D-gamma-Glu-L-Lys-D-Ala-D-Ala)
C04712 18 7-(5-Carboxyl-5-oxopentanyl)aminocephalosporinate
C04846 18
UDP-N-acetylmuramoyl-L-alanyl-D-glutamyl-L-lysyl-D-alanyl-D-alanine
C04882 18
UDP-N-acetylmuramoyl-L-alanyl-D-glutamyl-6-carboxy-L-lysyl-D-alanyl-D-alanine
C05176 18 (S)-N-Methylcoclaurine
C05413 18 Phytoene
C05421 18 cis-Phytoene
C05576 18 3,4-Dihydroxyphenylethyleneglycol
C05580 18 3,4-Dihydroxymandelate
C05583 18 3-Methoxy-4-hydroxyphenylglycolaldehyde
C05588 18 L-Metanephrine
C05610 18 Sinapoyl aldehyde
C05622 18 Malonylapiin
C05634 18 5-Hydroxyindoleacetaldehyde
C05647 18 Formyl-5-hydroxykynurenamine
C05651 18 5-Hydroxykynurenine
C05657 18 6-Hydroxyindolelactate
C05903 18 Kaempferol
C05906 18 Leucocyanidin
C05986 18 2-Propyn-1-ol
C06085 18 Triterpenoid
C06086 18 Pimaradiene
C06090 18 ent-Kaurene
C06102 18 Adipate semialdehyde
C06146 18 3-Butyn-1-ol
C06180 18 Anabasine
C06182 18 Pelletierine
C06212 18 N-Methylserotonin
C06407 18 Precorrin 4
C06518 18 (S)-Nororientaline
C06569 18 7a-Hydroxy-o-carbamoyl-deacetylcephalosporin C
C06659 18 Dihydroclavaminic acid
C06673 18 4-Carboxy-4'-sulfoazobenzene
C06758 18 p-Tolualdehyde
C07715 18 Fluorene
C08615 18 alpha-Amyrin
C08616 18 beta-Amyrin
C08628 18 Lupeol
C09126 18 Genistein 7-O-beta-D-glucoside
C09789 18 Naringin
C10521 18 Prunetin
C11038 18 2'-Deoxy-5-hydroxymethylcytidine-5'-diphosphate
C11395 18 (4R,6R)-cis-Carveol
C11408 18 (4S,6S)-cis-Carveol
C11412 18 (1R,4S)-Iso-dihydrocarvone
C11427 18 1-Hydroxy-2-naphthaldehyde
C11877 18 (+)-Sandaracopimaradiene
C11878 18 (-)-Abietadiene
C11879 18 Levopimaradiene
C11880 18 Neoabietadiene
C11881 18 Palustradiene
C11891 18 Aphidicol-16-ene
C11892 18 Aphidicol-15-ene
C11924 18 Perillic acid
C11937 18 (1S,4R)-1-Hydroxy-2-oxolimonene
C12134 18 2'-Hydroxygenistein
C12205 18 5-Hydroxyconiferyl alcohol
C12630 18 Luteolin 7-O-neohesperidoside
C12632 18 Luteolin 7-O-[beta-D-glucuronosyl-(1->2)-beta-D-glucuronide]
C12986 18 N2-Acetyl-L-aminoadipate
C13309 18 2-Phytyl-1,4-naphthoquinone
C14089 18 1-Hydroxymethylnaphthalene
C14092 18 cis-1,2-Dihydroxy-1,2-dihydro-8-carboxynaphthalene
C14463 18 (R)-3-Hydroxy-3-methyl-2-oxopentanoate
C14784 18 1,2-Dihydroxy-3,4-epoxy-1,2,3,4-tetrahydronaphthalene
C14786 18 (1R,2S)-Naphthalene 1,2-oxide
C14787 18 (1S,2R)-Naphthalene 1,2-oxide
C15567 18 2,7,4'-Trihydroxyisoflavanone
C15769 18 HBOA
C00178 19 Thymine
C00459 19 dTTP
C00616 19 Quercetin 3-sulfate
C01175 19 1-O-Sinapoyl-beta-D-glucose
C01533 19 Syringin
C01562 19 Calycosin
C01598 19 Melatonin
C01750 19 Quercitrin
C01909 19 Dethiobiotin
C02059 19 Phylloquinone
C02378 19 6-Aminohexanoate
C02675 19 Dihydrobiochanin A
C02838 19 L-Octanoylcarnitine
C02920 19 2'-Hydroxyformononetin
C03526 19 O-Sinapoylglucarolactone
C03567 19 2'-Hydroxydihydrodaidzein
C04443 19 3',4',5,7-Tetrahydroxy-3-methoxyflavone
C04514 19 (1S,2S)-1,2-Dihydronaphthalene-1,2-diol
C04524 19 2-Protocatechoylphloroglucinolcarboxylate
C04900 19
Luteolin7-O-[beta-D-glucuronosyl-(1->2)-beta-D-glucuronide]-4'-O-beta-D-glucuronide
C05108 19 14-Demethyllanosterol
C05109 19 24,25-Dihydrolanosterol
C05202 19 3'-Hydroxy-N-methyl-(S)-coclaurine
C05376 19 Biochanin A-beta-D-glucoside
C05414 19 Phytofluene
C05437 19 Zymosterol
C05584 19 3-Methoxy-4-hydroxymandelate
C05594 19 3-Methoxy-4-hydroxyphenylethyleneglycol
C05623 19 Quercetin 3-O-glucoside
C05635 19 5-Hydroxyindoleacetate
C05638 19 5-Hydroxykynurenamine
C05902 19 3-Methoxyapigenin
C05904 19 Pelargonidin
C05905 19 Cyanidin
C05909 19 Leucodelphinidin
C06006 19 (S)-2-Aceto-2-hydroxybutanoate
C06101 19 Hexan-1-ol-6-oate
C06103 19 6-Hydroxyhexanoic acid
C06105 19 Cyclohexan-1,2-dione
C06183 19 Anapheline
C06416 19 Precorrin 5
C06432 19 UDP-N-acetylmuramoyl-L-alanyl-D-glutamyl-L-lysyl-D-alanine
C06562 19 (+)-Catechin
C06566 19 Cephamycin C
C06660 19 Clavaminic acid
C06711 19 Fluoren-9-ol
C06757 19 4-Methylbenzyl alcohol
C07721 19 (+)-(3S,4R)-cis-3,4-Dihydroxy-3,4-dihydrofluorene
C07724 19 1,2-Dihydroxyfluorene
C08980 19 Soyasapogenol B
C09320 19 Afzelechin
C10098 19 Kaempferide
C10107 19 Myricetin
C11039 19 2'-Deoxy-5-hydroxymethylcytidine-5'-triphosphate
C11405 19 (3R)-3-Isopropenyl-6-oxoheptanoate
C11410 19 (1R,2S,4S)- Neoiso-dihydrocarveol
C11411 19 (1R,2R,4S)-Iso-dihydrocarveol
C11415 19 (1S,4S)-Dihydrocarvone
C11426 19 cis-4-(1'-Hydroxynaphth-2'-yl)-2-oxobut-3-enoate
C11455 19 4,4-Dimethyl-5alpha-cholesta-8,14,24-trien-3beta-ol
C11505 19 Propene
C11513 19 (24R)-24-Methylcycloarta-25-en-3-beta-ol
C11714 19 alpha-Naphthol
C11872 19 Kaur-16-en-18-ol
C12135 19 2'-Hydroxybiochanin A
C12249 19 Kaempferol 3-O-glucoside
C12316 19 cis-Dihydroquercetin
C12626 19 Kaempferol 3-O-beta-D-galactoside
C12639 19 Quercetin 7-O-beta-D-glucoside
C14090 19 1-Naphthaldehyde
C14091 19 1-Naphthoic acid
C14791 19 (1R)-Hydroxy-(2R)-glutathionyl-1,2-dihydronaphthalene
C14792 19 (1S)-Hydroxy-(2S)-glutathionyl-1,2-dihydronaphthalene
C14793 19 (1R)-Glutathionyl-(2R)-hydroxy-1,2-dihydronaphthalene
C15666 19 (7R)-7-(4-Carboxybutanamido)cephalosporanate
C15770 19 DIBOA
C00120 20 Biotin
C00786 20 Vestitone
C00842 20 dTDP-glucose
C00906 20 5,6-Dihydrothymine
C01147 20 2-Hydroxycyclohexan-1-one
C01155 20 Quercetin 3,3'-bissulfate
C01156 20 Quercetin 3,4'-bissulfate
C01255 20 N-(6-Aminohexanoyl)-6-aminohexanoate
C01265 20 3',4',5-Trihydroxy-3,7-dimethoxyflavone
C01880 20 6-Hexanolide
C02097 20 dTDP-galactose
C02105 20 (S)-Reticuline
C02376 20 5-Methylcytosine
C02887 20 Sinapoyl malate
C03088 20 5-Hydroxymethyluracil
C04525 20 Fecosterol
C05110 20 4alpha-Methylcholesta-8-en-3beta-ol
C05430 20 zeta-Carotene
C05439 20 5alpha-Cholesta-7,24-dien-3beta-ol
C05625 20 Rutin
C05639 20 4,6-Dihydroxyquinoline
C05642 20 Formyl-N-acetyl-5-methoxykynurenamine
C05660 20 5-Methoxyindoleacetate
C05908 20 Delphinidin
C06245 20 Phylloquinol
C06320 20 Precorrin 6X
C06593 20 epsilon-Caprolactam
C06712 20 Fluoren-9-one
C06756 20 p-Xylene
C07725 20 2-Hydroxy-4-(2-oxo-1,3-dihydro-2H-inden-1-ylidene)but-2-enoic acid
C07756 20 7-Aminocephalosporanic acid
C08604 20 Cyanidin 3-O-glucoside
C09727 20 (-)-Epicatechin
C10419 20 Ferreirin
C11404 20 (3R)-6-Hydroxy-3-isopropenyl-heptanoate
C11413 20 (1S,2S,4S)-Dihydrocarveol
C11416 20 (1S,2R,4S)-Neo-dihydrocarveol
C11425 20 2-Hydroxy-2H-benzo[h]chromene-2-carboxylate
C11506 20 (R)-1,2-Epoxypropane
C11507 20 (S)-1,2-Epoxypropane
C11873 20 Kaur-16-en-18-al
C12127 20 (+)-Gallocatechin
C12128 20 (-)-Epiafzelechin
C12137 20 Pelargonidin 3-O-glucoside
C12625 20 Biochanin A 7-O-(6-O-malonyl-beta-D-glucoside)
C12633 20 Laricitrin
C12634 20 Kaempferol 3-O-beta-D-glucosyl-(1->2)-beta-D-glucoside
C12637 20 Quercetin 3-O-[beta-D-xylosyl-(1->2)-beta-D-glucoside]
C12638 20 Quercetin 3-O-(6-O-malonyl-beta-D-glucoside)
C12667 20 Quercetin 3-O-beta-D-glucosyl-(1->2)-beta-D-glucoside
C15508 20 1,2-Epoxypropane
C15772 20 DIBOA-glucoside
C00414 21 Cyclohexanone
C00687 21 dTDP-4-dehydro-6-deoxy-alpha-D-glucose
C01189 21 5alpha-Cholest-7-en-3beta-ol
C01729 21 Medicarpin
C01893 21 Biotin amide
C02106 21 (S)-Scoulerine
C03034 21 dTDP-D-galacturonate
C03164 21 Phenanthrene-3,4-diol
C03241 21 6-Hydroxyhexan-6-olide
C03739 21 trans-Cyclohexane-1,2-diol
C03845 21 5alpha-Cholest-8-en-3beta-ol
C03897 21 Quercetin 3,3',7-trissulfate
C03898 21 Quercetin 3,4',7-trissulfate
C04277 21 1,8-Diazacyclotetradecane-2,9-dione
C04444 21 3',5-Dihydroxy-3,4',7-trimethoxyflavone
C05100 21 3-Ureidoisobutyrate
C05111 21 Methostenol
C05431 21 Neurosporene
C05552 21 N6-D-Biotinyl-L-lysine
C05921 21 Biotinyl-5'-AMP
C06017 21 dTDP-D-glucuronate
C06319 21 Precorrin 6Y
C06520 21 (S)-Norreticuline
C07722 21 3,4-Dihydroxy-3,4-dihydro-9-fluorenone
C07726 21 1-Formyl-2-indanone
C08620 21 Cyanidin 3-O-rutinoside
C08639 21 Cyanin
C10175 21 Quercetin 3-(2G-xylosylrutinoside)
C11402 21 (4R,7R)-4-Isopropenyl-7-methyl-2-oxo-oxepanone
C11620 21 Syringetin
C11874 21 Kaur-16-en-18-oic acid
C11907 21 4,6-Dideoxy-4-oxo-dTDP-D-glucose
C12095 21 Cyanidin 3-O-(6-O-p-coumaroyl)glucoside
C12136 21 (-)-Epigallocatechin
C12138 21 Delphinidin 3-O-glucoside
C12313 21 cis-Cyclohexane-1,2-diol
C12314 21 1-Oxa-2-oxo-3-hydroxycycloheptane
C12635 21
Kaempferol3-O-beta-D-glucosyl-(1->2)-beta-D-glucosyl-(1->2)-beta-D-glucoside
C12642 21 Pelargonidin 3-O-(6-O-malonyl-beta-D-glucoside)
C12643 21 Cyanidin 3-O-(6-O-malonyl-beta-D-glucoside)
C12644 21 Pelargonidin 3-O-rutinoside
C12668 21
Quercetin3-O-beta-D-glucosyl-(1->2)-beta-D-glucosyl-(1->2)-beta-D-glucoside
C00571 22 Cyclohexylamine
C00688 22 dTDP-4-dehydro-6-deoxy-L-mannose
C00854 22 Cyclohexanol
C01164 22 Cholesta-5,7-dien-3beta-ol
C04118 22 5,8,13,13a-Tetrahydrocolumbamine
C04268 22 dTDP-4-amino-4,6-dideoxy-D-glucose
C04468 22 (+)-cis-3,4-Dihydrophenanthrene-3,4-diol
C05145 22 3-Aminoisobutanoate
C05174 22 (S)-Cheilanthifoline
C06018 22 dTDP-4-acetamido-4,6-dideoxy-D-glucose
C06408 22 Precorrin 8X
C06519 22 (S)-3'-Hydroxycoclaurine
C06617 22 dTDP-3-oxo-6-deoxy-alpha-D-glucose
C06620 22 dTDP-3,4-dioxo-2,6-dideoxy-D-glucose
C07277 22 dTDP-D-fucose
C07723 22 4-Hydroxy-9-fluorenone
C11875 22 ent-7alpha-Hydroxykaur-16-en-19-oic acid
C11908 22 3,6-Dideoxy-3-oxo-dTDP-D-glucose
C11926 22 dTDP-4-oxo-6-deoxy-D-allose
C11930 22 dTDP 1-ester with
(6R)-5,6-dihydro-4-hydroxy-6-methyl-5-oxo-2H-pyran
C12096 22 Cyanidin 3-O-(6-O-p-coumaroyl)glucoside-5-O-glucoside
C12140 22 Malvidin 3-O-glucoside
C12636 22
Kaempferol3-O-[6-(4-coumaroyl)-beta-D-glucosyl-(1->2)-beta-D-glucosyl-(1->2)-beta-D-glucoside]
C12645 22 Pelargonidin 3-O-rutinoside 5-O-beta-D-glucoside
C12646 22 Cyanidin 3-O-rutinoside 5-O-beta-D-glucoside
C14146 22 alpha-Zeacarotene
C00187 23 Cholesterol
C01795 23 Columbamine
C02824 23 Cyclohexylsulfamate
C02890 23 Tetrahydropalmatine
C03187 23 dTDP-6-deoxy-L-talose
C03319 23 dTDP-6-deoxy-L-mannose
C03329 23 (S)-Canadine
C05175 23
6,7,12b,13e-Tetrahydro-4H-bis[1,3]benzodioxolo[5,6-a:4',5'-g]quinolizine
C05443 23 Vitamin D3
C06093 23 Gibberellin A12 aldehyde
C06399 23 Hydrogenobyrinate
C06621 23 dTDP-4-oxo-2,6-dideoxy-alpha-D-glucose
C08586 23 delta-Carotene
C11249 23 Cyclohexane
C11519 23 N-Cyclohexylformamide
C11876 23 6beta,7beta-Dihydroxykaurenoic acid
C11912 23 dTDP-6-deoxy-D-allose
C11918 23 Maltol
C11922 23 dTDP-4-oxo-2,6-dideoxy-D-glucose
C11925 23 dTDP-3-amino-3,6-dideoxy-D-glucose
C11928 23 dTDP-4-oxo-2,6-dideoxy-D-allose
C11931 23 dTDP 1-ester with
(6S)-5,6-dihydro-4-hydroxy-6-methyl-5-oxo-2H-pyran
C12318 23 dTDP-3-amino-2,3,6-trideoxy-D-threo-hexopyranos-4-ulose
C00599 24 Cholest-4-en-3-one
C00757 24 Berberine
C01802 24 Desmosterol
C03442 24 dTDP-L-dihydrostreptose
C03594 24 7alpha-Hydroxycholesterol
C03855 24 Cholesteryl-beta-D-glucoside
C05315 24 Palmatine
C05418 24 Cholesterol-5beta,6beta-epoxide
C05419 24 Cholesterol-5alpha,6beta-epoxide
C05432 24 Lycopene
C05433 24 alpha-Carotene
C05500 24 20alpha-Hydroxycholesterol
C05502 24 22beta-Hydroxycholesterol
C06163 24 (S)-cis-N-methylstylopine
C06503 24 Hydrogenobyrinate a,c diamide
C06622 24 dTDP-4-oxo-2,6-dideoxy-L-glucose
C11520 24 Cyclohexyl isocyanide
C11857 24 Gibberellin A12
C11920 24 dTDP-L-olivose
C11923 24 dTDP-D-olivose
C11927 24 dTDP-4-oxo-2,6-dideoxy-L-mannose
C11932 24 dTDP 1-ester with 2,6-dideoxy-L-erythro-hexopyranos-3-ulose
C11933 24 dTDP-D-mycaminose
C12319 24 dTDP-3-amino-2,3,6-trideoxy-C-methyl-D-erythro-hexopyranos-4-ulose
C12481 24 dTDP-5-dimethyl-L-lyxose
C13550 24 24-Hydroxycholesterol
C03091 25 5beta-Cholestan-3-one
C03238 25 5alpha-Cholestan-3-one
C03910 25 (24R,24'R)-Fucosterol epoxide
C05189 25 Protopine
C05425 25 3beta,5alpha,6beta-Cholestanetriol
C05435 25 gamma-Carotene
C05440 25 Ergosta-5,7,22,24(28)-tetraen-3beta-ol
C05442 25 Stigmasterol
C05455 25 7alpha-Hydroxycholest-4-en-3-one
C05499 25 17alpha,20alpha-Dihydroxycholesterol
C05501 25 20alpha,22beta-Dihydroxycholesterol
C06623 25 dTDP-4-oxo-3-methyl-2,6-dideoxy-beta-L-glucose
C08601 25 Lutein
C11818 25 (R)-Canadine
C11860 25 Gibberellin A15 open lactone
C11915 25 dTDP-3-methyl-4-oxo-2,6-dideoxy-L-glucose
C11921 25 dTDP-L-oleandrose
C12320 25 dTDP-L-4-oxovancosamine
C15518 25 (24S)-Cholest-5-ene-3beta,7alpha,24-triol
C15530 25 Corydaline
C01694 26 Ergosterol
C02373 26 4-Methylpentanal
C05138 26 17alpha-Hydroxypregnenolone
C05190 26 6-Hydroxyprotopine
C05451 26 7alpha-Hydroxy-5beta-cholestan-3-one
C05457 26 7alpha,12alpha-Dihydroxycholest-4-en-3-one
C06631 26 dTDP-beta-L-mycarose
C11861 26 Gibberellin A24
C11916 26 dTDP-L-mycarose
C12321 26 dTDP-L-epivancosamine
C12322 26 dTDP-L-vancosamine
C01176 27 17alpha-Hydroxyprogesterone
C01227 27 3beta-Hydroxyandrost-5-en-17-one
C04416 27 5alpha-Ergosta-7,22-diene-3beta,5-diol
C05441 27 Vitamin D2
C05452 27 3alpha,7alpha-Dihydroxy-5beta-cholestane
C05453 27 7alpha,12alpha-Dihydroxy-5beta-cholestan-3-one
C05487 27 17alpha,21-Dihydroxypregnenolone
C11862 27 Gibberellin A36
C00280 28 Androst-4-ene-3,17-dione
C04295 28 Androst-5-ene-3beta,17beta-diol
C04518 28 17alpha,20alpha-Dihydroxypregn-4-en-3-one
C04555 28 3beta-Hydroxyandrost-5-en-17-one 3-sulfate
C05139 28 16alpha-Hydroxydehydroepiandrosterone
C05444 28 3alpha,7alpha,26-Trihydroxy-5beta-cholestane
C05454 28 3alpha,7alpha,12alpha-Trihydroxy-5beta-cholestane
C05488 28 11-Deoxycortisol
C05489 28 11beta,17alpha,21-Trihydroxypregnenolone
C05497 28 21-Deoxycortisol
C11859 28 Gibberellin A37 open lactone
C00535 29 Testosterone
C00735 29 Cortisol
C05140 29 16alpha-Hydroxyandrost-4-ene-3,17-dione
C05290 29 19-Hydroxyandrost-4-ene-3,17-dione
C05445 29 3alpha,7alpha-Dihydroxy-5beta-cholestan-26-al
C05446 29 3alpha,7alpha,12alpha,26-Tetrahydroxy-5beta-cholestane
C00762 30 Cortisone
C01301 30 3alpha,7alpha,12alpha-Trihydroxy-5beta-cholestan-26-al
C02821 30 Cortisol 21-acetate
C02822 30 Cortisol 21-sulfate
C04554 30 3alpha,7alpha-Dihydroxy-5beta-cholestanate
C05294 30 19-Hydroxytestosterone
C05297 30 19-Oxoandrost-4-ene-3,17-dione
C05471 30 11beta,17alpha,21-Trihydroxy-5beta-pregnane-3,20-dione
C11134 30 Testosterone glucuronide
C00468 31 Estrone
C03588 31 4,5alpha-Dihydrocortisone
C04722 31 3alpha,7alpha,12alpha-Trihydroxy-5beta-cholestanoate
C05295 31 19-Oxotestosterone
C05469 31 17alpha,21-Dihydroxy-5beta-pregnane-3,11,20-trione
C05472 31 Urocortisol
C00951 32 Estradiol-17beta
C02537 32 Estradiol-17alpha
C02538 32 Estrone 3-sulfate
C05298 32 2-Hydroxyestrone
C05300 32 16alpha-Hydroxyestrone
C05470 32 Urocortisone
C05482 32 Cortol
C11133 32 Estrone glucuronide
C05141 33 Estriol
C05299 33 2-Methoxyestrone
C05301 33 2-Hydroxyestradiol-17beta
C05481 33 Cortolone
C05503 33 Estradiol-17beta 3-glucuronide
C08357 33 Estradiol-17beta 3-sulfate
C05302 34 2-Methoxyestradiol-17beta
C05504 34 16-Glucuronide-estriol
C08358 34 2-Methoxyestrone 3-sulfate
C11132 34 2-Methoxyestrone 3-glucuronide
C08359 35 2-Methoxyestradiol-17beta 3-sulfate
C11131 35 2-Methoxy-estradiol-17beta 3-glucuronide
C05462 36 Chenodeoxyglycocholate
C00695 37 3alpha,7alpha,12alpha-Trihydroxy-5beta-cholanate
C01921 37 Glycocholate
C05122 37 Taurocholate
C01292 38 3alpha,7alpha-Dihydroxy-12-oxo-5beta-cholanate
C04483 38 3alpha,12alpha-Dihydroxy-5beta-cholanate
C04643 38 3alpha,12alpha-Dihydroxy-7-oxo-5beta-cholanate
C11637 38 3alpha,12alpha-Dihydroxy-5beta-chol-6-enoate
C04661 39 3alpha,7alpha,12beta-Trihydroxy-5beta-cholanate
C05463 39 Taurodeoxycholate
C05464 39 Glycodeoxycholate
C05683 39 2-Aminoethylphosphocholate


      reactions:

ID generation name

R00002 2 Reduced ferredoxin:dinitrogen oxidoreductase (ATP-hydrolysing)
R00009 2 hydrogen-peroxide:hydrogen-peroxide oxidoreductase
R00086 2 ATP phosphohydrolase (protein-secreting)
R00090 2 NADH:hydrogen-peroxide oxidoreductase
R00091 2 CoA:NAD+ oxidoreductase
R00130 2 ATP:dephospho-CoA 3'-phosphotransferase
R01923 2 Palmitoyl-CoA:L-carnitine O-palmitoyltransferase
R00004 3 Pyrophosphate phosphohydrolase
R00067 3 Reduced ferredoxin:dinitrogen oxidoreductase (ATP-hydrolysing)
R00275 3 Superoxide:superoxide oxidoreductase
R00700 3 Hydrogen:NAD+ oxidoreductase
R01274 3 Palmitoyl-CoA hydrolase
R01277 3 hexadecanal:NAD+ oxidoreductase (CoA-acylating)
R01278 3 trans-Hexadec-2-enoyl-CoA reductase
R01925 3 L-Carnitine hydro-lyase
R03036 3 Dephospho-CoA nucleotidohydrolase
R05746 3 phosphonate:NAD+ oxidoreductase
R07171 3 NADH:oxygen oxidoreductase
R00085 4 ATP diphosphohydrolase
R00087 4 ATP pyrophosphohydrolase
R00122 4 ATP pyrophosphohydrolase
R00127 4 ATP:AMP phosphotransferase
R00136 4 ATP:polyphosphate phosphotransferase
R00138 4 Triphosphate phosphohydrolase
R00181 4 AMP aminohydrolase
R00182 4 AMP phosphoribohydrolase
R00183 4 Adenosine 5'-monophosphate phosphohydrolase
R00185 4 ATP:adenosine 5'-phosphotransferase
R00188 4 Adenosine 3',5'-bisphosphate 3'(2')-phosphohydrolase
R00190 4 AMP:pyrophosphate phosphoribosyltransferase
R00191 4 Adenosine 3',5'-phosphate 5'-nucleotidohydrolase
R01280 4 Palmitate:CoA ligase (AMP-forming)
R01703 4 Hexadecanoate:hydrogen-peroxide oxidoreductase
R01704 4 Palmitaldehyde:NAD+ oxidoreductase
R02462 4 Hexadecanol:NAD+ oxidoreductase
R02463 4 hexadecanal:NADP+ delta2-oxidoreductase
R02971 4 ATP:pantothenate 4'-phosphotransferase
R03035 4 ATP:pantetheine-4'-phosphate adenylyltransferase
R04738 4 (S)-3-Hydroxyhexadecanoyl-CoA hydro-lyase
R00005 5 Urea-1-carboxylate amidohydrolase
R00088 5 ATP aminohydrolase
R00089 5 ATP pyrophosphate-lyase (cyclizing)
R00123 5 ADP aminohydrolase
R00125 5 P1,P4-Bis(5'-nucleosyl)-tetraphosphate
nucleotidebisphosphohydrolase
R00126 5 ADP:ATP adenylyltransferase
R00128 5 Adenosine-tetraphosphate phosphohydrolase
R00131 5 Urea amidohydrolase
R00132 5 Carbonic acid hydro-lyase
R00143 5 Ammonia:(acceptor) oxidoreductase
R00148 5
R00149 5 Carbon-dioxide:ammonia
ligase(ADP-forming,carbamate-phosphorylating)
R00150 5 ATP:carbamate phosphotransferase
R00153 5 Reduced ferredoxin:dinitrogen oxidoreductase (ATP-hydrolysing)
R00184 5 P1,P4-Bis(5'-adenosyl) tetraphosphate nucleotidohydrolase
R00186 5 (S)-Lactate adenylohydrolase
R00187 5 P1,P3-Bis(5'-adenosyl) triphosphate adenylohydrolase
R00273 5 oxalate:oxygen oxidoreductase
R00276 5 Carbon-monoxide:oxygen oxidoreductase
R00519 5 Formate:NAD+ oxidoreductase
R00720 5 Inosine 5'-triphosphate pyrophosphohydrolase
R00961 5 IDP diphosphohydrolase
R01049 5 ATP:D-ribose-5-phosphate pyrophosphotransferase
R01050 5 ATP:D-ribose-5-phosphate 1-phosphotransferase
R01051 5 ATP:D-ribose 5-phosphotransferase
R01052 5 ADP:D-ribose-5-phosphate adenylyltransferase
R01053 5 Ribose-5-phosphate:ammonia ligase (ADP-forming)
R01054 5 ADPribose ribophosphohydrolase
R01056 5 D-Ribose-5-phosphate ketol-isomerase
R01057 5 D-Ribose 1,5-phosphomutase
R01071 5 1-(5-Phospho-D-ribosyl)-ATP:pyrophosphate
phosphoribosyl-transferase
R01126 5 Inosine 5'-monophosphate phosphohydrolase
R01127 5 IMP 1,2-hydrolase (decyclizing)
R01128 5 5'-Inosinate phosphoribohydrolase
R01130 5 IMP:NAD+ oxidoreductase
R01131 5 ATP:inosine 5'-phosphotransferase
R01132 5 IMP:pyrophosphate phosphoribosyltransferase
R01134 5 NADH:guanosine-5'-phosphate oxidoreductase(deaminating)
R01244 5 Adenine aminohydrolase
R01245 5 Adenosine ribohydrolase
R01560 5 Adenosine aminohydrolase
R01561 5 Adenosine:orthophosphate ribosyltransferase
R01562 5 3'-Adenosine monophosphate phosphohydrolase
R01849 5 Reduced ferredoxin:dinitrogen oxidoreductase (ATP-hydrolysing)
R01922 5 L-Carnitinamide amidohydrolase
R02504 5 Trimetaphosphate hydrolase
R02972 5 N-((R)-Pantothenoyl)-L-cysteine carboxy-lyase
R02973 5 (R)-pantetheine amidohydrolase
R03269 5 N-[(R)-4'-Phosphopantothenoyl]-L-cysteine carboxy-lyase
R04737 5 (S)-3-Hydroxyhexadecanoyl-CoA:NAD+ oxidoreductase
R05668 5
R05695 5 Nucleoside:oxygen 5'-oxidoreductase (H2O2-forming)
R05696 5
R06836 5 Ribose 1,5-biphosphokinase
R07316 5 carbamate hydro-lyase
R00023 6 NADH:hyponitrite oxidoreductase
R00055 6 Nucleoside:oxygen 5'-oxidoreductase
R00328 6 GDP phosphohydrolase
R00332 6 ATP:(d)GMP phosphotransferase
R00426 6 Guanosine 5'-triphosphate pyrophosphohydrolase
R00466 6 Glyoxylate:oxygen oxidoreductase
R00518 6 ATP:formate phosphotransferase
R00521 6 Formyl-CoA hydrolase
R00522 6 Oxalate carboxy-lyase
R00524 6 Formamide amidohydrolase
R00604 6 Formaldehyde:NAD+ oxidoreductase
R00719 6 ITP diphosphohydrolase
R00722 6 ATP:nucleoside-diphosphate phosphatransferase
R00723 6 Inosine 5'-tetraphosphate phosphohydrolase
R00774 6 Urea:carbon-dioxide ligase (ADP-forming)
R00778 6 Urea hydro-lyase
R00793 6 Hydroxylamine:oxygen oxidoreductase
R01079 6 D-Ribose:NADP+ 1-oxidoreductase
R01081 6 D-Ribose ketol-isomerase
R01227 6 Guanosine 5'-monophosphate phosphohydrolase
R01228 6 ATP:inosine 5'-phosphotransferase
R01229 6 GMP:pyrophosphate phosphoribosyltransferase
R01230 6 Xanthosine-5'-phosphate:ammonia ligase (AMP-forming)
R01234 6 Guanosine 3',5'-cyclic phosphate 5'-nucleotidohydrolase
R01395 6 ATP:carbamate phosphotransferase
R01400 6
R01523 6 ATP:D-ribulose-5-phosphate 1-phosphotransferase
R01524 6 D-Ribitol-5-phosphate:NAD+ 2-oxidoreductase
R01526 6 ATP:D-ribulose 5-phosphotransferase
R01528 6 6-Phospho-D-gluconate:NADP+ 2-oxidoreductase (decarboxylating)
R01529 6 D-Ribulose-5-phosphate 3-epimerase
R01530 6 D-Arabinose-5-phosphate ketol-isomerase
R01558 6 Oxalate:CoA ligase (AMP-forming)
R01768 6 Xanthine:NAD+ oxidoreductase
R01769 6 Hypoxanthine:oxygen oxidoreductase
R01770 6 Inosine ribohydrolase
R01863 6 inosine:orthophosphate ribosyltransferase
R01885 6
R02142 6 XMP:pyrophosphate phosphoribosyltransferase
R02299 6 alpha-D-Ribose 1-phosphate 1,6-phosphomutase
R02467 6 Cysteamine:oxygen oxidoreductase
R02473 6 (R)-Pantoate:beta-alanine ligase (AMP-forming)
R02474 6 Pantothenate amidohydrolase
R02719 6 Xanthosine 5'-phosphate phosphohydrolase
R02720 6 XTP pyrophosphohydrolase
R02802 6 Reduced ferredoxin:dinitrogen oxidoreductase (ATP-hydrolysing)
R03018 6 ATP:pantothenate 4'-phosphotransferase
R03537 6 2',3'-Cyclic AMP 3'-nucleotidohydrolase
R03546 6 Cyanate C-N-lyase
R03991 6 myristoyl-CoA:acetylCoA C-myristoyltransferase
R04035 6 Phosphoribosyl-ATP pyrophosphohydrolase
R04230 6 (R)-4'-Phosphopantothenate:L-cysteine ligase
R04391 6 ATP:pantothenate 4'-phosphotransferase
R04782 6 Reduced ferredoxin:dinitrogen oxidoreductase (ATP-hydrolysing)
R05562 6 Biuret amidohydrolase
R05563 6 Biuret amidohydrolase
R05669 6
R05697 6
R06975 6
5-formaminoimidazole-4-carboxamide-1-beta-D-ribofuranosyl5'-monophosphate
synthetase
R07173 6 hydroxylamine:acceptor oxidoreductase
R07281 6 3,4-Dihydroxy-2-butanone 4-phosphate synthase
R07315 6 carbamate hydro-lyase
R00012 7 GTP:GTP guanylyltransferase
R00013 7 Glyoxylate carboxy-lyase (dimerizing)
R00024 7 D-Ribulose 1,5-bisphosphate carboxy-lyase (dimerizing)
R00209 7 Pyruvate:NAD+ 2-oxidoreductase (CoA-acetylating)
R00211 7 Glyoxylate:oxygen oxidoreductase
R00212 7 Acetyl-CoA:formate C-acetyltransferase
R00227 7 Acetyl-CoA hydrolase
R00228 7 acetaldehyde:NAD+ oxidoreductase (CoA-acetylating)
R00229 7 Acetate:CoA ligase (ADP-forming)
R00230 7 Acetyl-CoA:orthophosphate acetyltransferase
R00233 7 Malonyl-CoA carboxy-lyase
R00235 7 Acetate:CoA ligase (AMP-forming)
R00236 7 Acetyl adenylate:CoA ligase (AMP-forming)
R00238 7 Acetyl-CoA:acetyl-CoA C-acetyltransferase
R00330 7 ATP:nucleoside-diphosphate phosphatransferase
R00335 7 GTP phosphohydrolase (vesicle-releasing)
R00336 7 Guanosine-3',5'-bis(diphosphate) 3'-pyrophosphohydrolase
R00365 7 glycine:NAD+ oxidoreductase (deaminating)
R00366 7 Aminoacetic acid:oxygen oxidoreductase (deaminating)
R00424 7 GTP 7,8-8,9-dihydrolase
R00425 7 GTP 7,8-8,9-dihydrolase (pyrophosphate-forming)
R00428 7 GTP 7,8-8,9-dihydrolase
R00429 7 ATP:GTP 3'-pyrophosphotransferase
R00434 7 GTP pyrophosphate-lyase (cyclizing)
R00468 7 Glyoxylate:NADP+ oxidoreductase (CoA-oxalylating)
R00469 7 Ureidoglycolate amidohydrolase (decarboxylating)
R00472 7 L-Malate glyoxylate-lyase (CoA-acetylating)
R00473 7 (3S)-3-Carboxy-3-hydroxypropanoyl-CoA glyoxylate-lyase
R00475 7 (S)-2-Hydroxy-acid:oxygen 2-oxidoreductase
R00489 7 L-Aspartate 1-carboxy-lyase
R00602 7 Hydorogen-peroxide:hydrogen-peroxide oxidoreductase
R00605 7 methanol:NAD+ oxidoreductase
R00606 7 Methylamine:(acceptor) oxidoreductase (deaminating)
R00608 7 Methanol:oxygen oxidereductase
R00614 7 Formaldehyde:formaldehyde oxidoreductase
R00705 7 3-Oxopropanoate:NAD+ oxidoreductase
(decarboxylating,CoA-acetylating)
R00717 7 Glycolate:NAD+ oxidoreductase
R00742 7 Acetyl-CoA:carbon-dioxide ligase (ADP-forming)
R00776 7 (-)-Ureidoglycolate urea-lyase
R00782 7 L-Cysteine L-homocysteine-lyase (deaminating)
R00787 7 ammonium-hydroxide:NADP+ oxidoreductase
R00794 7 NADH:nitrate oxidoreductase
R00800 7
R00892 7 NADH:L-cystine oxidoreductase
R00893 7 L-Cysteine:oxygen oxidoreductase
R00903 7 L-2-Amino-3-mercaptopropionic acid racemase
R00904 7 beta-Aminopropion aldehyde:NAD+ oxidoreductase
R00905 7 N-Carbamoyl-beta-alanine amidohydrolase
R00913 7 3-Guanidinopropanoate amidinopropionase
R00914 7
R01232 7 P1,P4-Bis(5'-nucleosyl)-tetraphosphate nucleotidohydrolase
R01408 7 Formamide hydro-lyase
R01440 7 D-Xylulose-5-phosphate:formaldehyde glycolaldehydetransferase
R01573 7 ATP:D-arabinose 5-phosphotransferase
R01577 7 D-Arabinose ketol-isomerase
R01621 7 D-Xylulose 5-phosphate D-glyceraldehyde-3-phosphate-lyase
R01639 7 ATP:D-xylulose 5-phosphotransferase
R01641 7
Sedoheptulose-7-phosphate:D-glyceraldehyde-3-phosphateglycolaldehyde
transferase
R01676 7 Guanine aminohydrolase
R01677 7 Guanosine ribohydrolase
R01681 7 hypotaurine:NAD+ oxidoreductase
R01737 7 ATP:D-Gluconate 6-phosphotransferase
R01893 7 Ribitol:NAD+ 2-oxidoreductase
R01908 7 Oxalyl-CoA carboxy-lyase
R02032 7 6-Phospho-2-dehydro-D-gluconate:NAD+ 2-oxidoreductase
R02035 7 6-Phospho-D-glucono-1,5-lactone lactonohydrolase
R02036 7 6-Phospho-D-gluconate hydro-lyase
R02103 7 xanthine:NAD+ oxidoreductase
R02107 7 Xanthine:oxygen oxidoreductase
R02141 7
R02143 7 Xanthosine ribohydrolase
R02145 7 Guanosine aminohydrolase
R02147 7 guanosine:orthophosphate ribosyltransferase
R02148 7 Guanosine 3'-phosphate phosphohydrolase
R02297 7 Xanthosine:orthophosphate ribosyltransferase
R02466 7 3-Sulfino-L-alanine carboxy-lyase
R02471 7
R02472 7 (R)-Pantoate:NADP+ 2-oxidoreductase
R02805 7 P1,P4-Bis(5'-nucleosyl)-tetraphosphate nucleotidohydrolase
R03140 7 D-Ribulose 1,5-bisphosphate carboxy-lyase (dimerizing)
R03668 7 Acetyl-CoA:thioethanolamine S-acetyltransferase
R03989 7 trans-Tetradec-2-enoyl-CoA reductase
R04037 7 1-(5-phospho-D-ribosyl)-AMP 1,6-hydrolase
R04378 7
1-(5'-Phosphoribosyl)-5-amino-4-imidazolecarboxamide:pyrophosphatephosphoribosyltransferase
R05321 7 n-tetradecanoyl-CoA, NADPH2:O2 oxidoreductase [11-(E) desaturating]
R05322 7 n-tetradecanoyl-CoA, NADH:O2 oxidoreductase [11-(Z) desaturating]
R05338 7 D-arabino-3-Hexulose 6-phosphate formaldehyde-lyase
R05351 7
R05561 7 Cyanuric acid amidohydrolase
R05822 7
R05850 7 L-ribulose-5-phosphate 4-epimerase
R06137 7
R06154 7 methylamine:oxygen oxidoreductase (deaminating) (copper-containing)
R07134 7 D-arabinitol:NAD+ 2-oxidoreductase (D-ribulose-forming)
R07246 7
sedoheptulose-7-phosphate:D-glyceraldehyde-3-phosphateglycolaldehydetransferase
R07274 7
O-phospho-L-serine:hydrogen-sulfide2-amino-2-carboxyethyltransferase
R07290 7 formyl-CoA:oxalate CoA-transferase
R07305 7 cyanuric acid amidohydrolase
R07306 7 GTP 8,9-hydrolase (phosphate-forming)
R00006 8 2-Acetolactate pyruvate-lyase (carboxylating)
R00007 8 4-Hydroxy-4-methyl-2-oxoglutarate pyruvate-lyase
R00008 8 Parapyruvate pyruvate-lyase
R00195 8 2,3-Diaminopropionate ammonia-lyase
R00199 8 ATP:pyruvate,water phosphotransferase
R00200 8 ATP:pyruvate O2-phosphotransferase
R00203 8 Pyruvaldehyde:NAD+ oxidoreductase
R00206 8 ATP:pyruvate,orthophosphate phosphotransferase
R00207 8 Pyruvate:oxygen 2-oxidoreductase (phosphorylating)
R00208 8 Phosphoenolpyruvate phosphohydrolase
R00213 8 O-Carbamoyl-L-serine ammonia-lyase (pyruvate-forming)
R00214 8 (S)-Malate:NADP+ oxidoreductase(oxaloacetate-decarboxylating)
R00215 8 (R)-Malate:NAD+ oxidoreductase (decarboxylating)
R00217 8 Oxaloacetate carboxy-lyase
R00218 8 acetylenedicarboxylate carboxy-lyase
R00219 8
R00220 8 L-serine ammonia-lyase
R00221 8 D-serine ammonia-lyase
R00223 8 Serine ammonia-lyase
R00224 8 Pyruvate carboxy-lyase
R00226 8 (S)-2-Acetolactate pyruvate-lyase (carboxylating)
R00237 8 (3S)-Citramalyl-CoA pyruvate-lyase
R00315 8 ATP:acetate phosphotransferase
R00316 8 Acetate:CoA ligase (AMP-forming)
R00317 8 Acetyl phosphate phosphohydrolase
R00318 8 Phosphonoacetate phosphonohydrolase
R00319 8 (S)-Lactate:oxygen 2-oxidoreductase(decarboxylating)
R00320 8 Pyrophosphate:acetate phosphotransferase
R00321 8 Acetamide amidohydrolase
R00322 8 5'-Acetylphosphoadenosine acylhydrolase
R00324 8 Acetylpyruvate acetylhydrolase
R00325 8 (3S)-citramalate pyruvate-lyase
R00338 8 Oxaloacetate acetylhydrolase
R00342 8 (S)-malate:NAD+ oxidoreductase
R00344 8 Pyruvate:carbon-dioxide ligase (ADP-forming)
R00353 8 Malonyl-CoA:pyruvate carboxyltransferase
R00357 8 L-Aspartic acid:oxygen oxidoreductase (deaminating)
R00360 8 (S)-Malate:oxygen oxidoreductase
R00368 8 N-(carboxymethyl)-D-alanine:NAD+ oxidoreductase (glycine-forming)
R00369 8 L-Alanine:glyoxylate aminotransferase
R00370 8 Acetyl-CoA:glycine C-acetyltransferase
R00371 8 Succinyl-CoA:glycine C-succinyl-transferase(decarboxylating)
R00373 8 Glycine:oxaloacetate aminotransferase
R00396 8 L-Alanine:NAD+ oxidoreductase (deaminating)
R00397 8 L-Aspartate 4-carboxy-lyase
R00400 8 L-Alanine:2-oxo-acid aminotransferase
R00430 8 GTP:pyruvate O2-phosphotransferase
R00470 8 4-Hydroxy-2-oxoglutarate glyoxylate-lyase
R00471 8 D-4-Hydroxy-2-oxoglutarate glyoxylate-lyase
R00478 8 erythro-3-Hydroxy-L-aspartate glyoxylate-lyase
R00480 8 ATP:L-aspartate 4-phosphotransferase
R00481 8
R00482 8 L-Aspartate:ammonia ligase (ADP-forming)
R00483 8 L-Aspartate:ammonia ligase (AMP-forming)
R00484 8 N-Carbamoyl-L-aspartate amidohydrolase
R00485 8 L-Asparagine amidohydrolase
R00486 8 3-Cyano-L-alanine aminohydrolase
R00487 8 Acetyl-CoA:L-aspartate N-acetyltransferase
R00488 8 N-Acetyl-L-aspartate amidohydrolase
R00490 8 L-Aspartate ammonia-lyase
R00491 8 L-Aspartate racemase
R00526 8 N-Formyl-L-aspartate amidohydrolase
R00582 8 L-O-Phosphoserine phosphohydrolase
R00584 8 Pyrophosphate:L-serine O-phosphotransferase
R00610 8 Sarcosine:oxygen oxidoreductase (demethylating)
R00703 8 (S)-Lactate:NAD+ oxidoreductase
R00704 8 (R)-Lactate:NAD+ oxidoreductase
R00710 8 Acetaldehyde:NAD+ oxidoreductase
R00724 8 ITP:pyruvate O2-phosphotransferase
R00740 8 3-Oxopropanoate:NADP+ oxidoreductase
(decarboxylating,CoA-acetylating)
R00743 8 Acetyl-CoA:malonate CoA-transferase
R00744 8
R00747 8 2-Phosphonoacetaldehyde phosphonohydrolase
R00748 8 Ethanolamine-phosphate phospho-lyase (deaminating)
R00749 8 Ethanolamine ammonia-lyase
R00750 8
R00751 8 L-Threonine acetaldehyde-lyase
R00753 8 (S)-Lactate acetaldehyde-lyase
R00754 8 Ethanol:NAD+ oxidoreductase
R00775 8 Guanidinoacetate amidohydrolase
R00777 8 N-Amidino-L-aspartate amidinohydrolase
R00799 8 Nitroethane:oxygen oxidoreductase
R00835 8 D-Glucose-6-phosphate:NADP+ 1-oxoreductase
R00845 8 sn-glycerol-3-phosphate:NADP+ 1-oxidoreductase
R00858 8 hydrogen-sulfide:NADP+ oxidoreductase
R00863 8 3-Sulfino-L-alanine 4-carboxy-lyase
R00897 8 O3-Acetyl-L-serine acetate-lyase (adding hydrogen sulfide)
R00899 8 membrane alanyl aminopeptidase
R00906 8 N-(D-1-carboxyethyl)-beta-alanine:NAD+
oxidoreductase(beta-alanine-forming)
R00907 8 L-Alanine:3-oxopropanoate aminotransferase
R00909 8 N-Acetyl-beta-alanine amidohydrolase
R01010 8 Glycerone phosphate phosphohydrolase (alkaline optimum)
R01011 8 ATP:glycerone phosphotransferase
R01015 8 D-Glyceraldehyde-3-phosphate ketol-isomerase
R01034 8 Glycerol:NAD+ oxidoreductase
R01058 8 D-glyceraldehyde 3-phosphate:NADP+ oxidoreductase
R01059 8 ATP:D-glyceraldehyde 3-phosphotransferase
R01061 8 D-Glyceraldehyde-3-phosphate:NAD+ oxidoreductase(phosphorylating)
R01064 8
2-Dehydro-3-deoxy-D-galactonate-6-phosphateD-glyceraldehyde-3-phosphate-lyase
R01066 8 2-Deoxy-D-ribose-5-phosphate acetaldehyde-lyase
R01082 8 (S)-Malate hydro-lyase
R01135 8 IMP:L-aspartate ligase (GDP-forming)
R01142 8 Methane,NADH:oxygen oxidoreductase (hydroxylating)
R01216 8 2-Hydroxy-2-isopropylbutanedioate formaldehyde-lyase
R01256 8 (S)-Malate:CoA ligase (ADP-forming)
R01333 8 glycolaldehyde:NAD+ oxidoreductase
R01334 8 2-Phosphoglycolate phosphohydrolase
R01335 8
R01357 8 Acetoacetate:CoA ligase (AMP-forming)
R01358 8 Acetoacetyl-CoA hydrolase
R01359 8 Acetoacetyl-CoA:acetate CoA-transferase
R01394 8 Hydroxypyruvate ketol-isomerase
R01397 8 Carbamoyl-phosphate:L-aspartate carbamoyltransferase
R01432 8 D-Xylose ketol-isomerase
R01511 8 D-Glycerate-3-phosphate phosphohydrolase
R01512 8 ATP:3-phospho-D-glycerate 1-phosphotransferase
R01513 8 3-Phospho-D-glycerate:NAD+ 2-oxidoreductase
R01514 8 ATP:(R)-glycerate 3-phosphotransferase
R01515 8 3-Phospho-D-glyceroyl phosphate phosphohydrolase
R01516 8 3-Phospho-D-glycerate 1,2-phosphomutase
R01517 8 GTP:3-phospho-D-glycerate 1-phosphotransferase
R01518 8 2-Phospho-D-glycerate 2,3-phosphomutase
R01519 8 D-Glucono-1,5-lactone lactonohydrolase
R01538 8 D-Gluconate hydro-lyase
R01541 8 ATP:2-dehydro-3-deoxy-D-gluconate 6-phosphotransferase
R01574 8 D-Arabinose:NAD+ 1-oxidoreductase
R01576 8 3-Deoxy-D-manno-octulosonate D-arabinose-lyase
R01584 8 N-methyl-L-alanine:NADP+ oxidoreductase (demethylating,
deaminating)
R01589 8 Methylguanidine amidinohydrolase
R01604 8 3-Oxopropanoate:NAD+ oxidoreductase
R01608 8 3-hydroxypropanoate:NAD+ oxidoreductase
R01609 8 3-aci-Nitropropanoate:oxygen oxidoreductase
R01611 8 3-Oxopropanoate hydro-lyase
R01682 8 3-Sulfoalanine carboxy-lyase
R01683 8 tauropine:NAD+ oxidoreductase (taurine-forming)
R01686 8
R01738 8 D-Gluconate:NAD+ 5-oxidoreductase
R01739 8 D-gluconate:NADP+ oxidoreductase
R01745 8 (R)-Glycerate:NAD+ oxidoreductase
R01827 8
Sedoheptulose-7-phosphate:D-glyceraldehyde-3-phosphateglyceronetransferase
R01843 8 ATP:Sedoheptulose 7-phosphate 1-phosphotransferase
R01844 8 ATP:sedoheptulose 7-phosphate
R01845 8 Sedoheptulose 1,7-bisphosphate 1-phosphohydrolase
R01848 8 ITP:Sedoheptulose 7-phosphate 1-phosphotransferase
R01850 8 Hydrogen-sulfide S-acetyltransferase
R01851 8 Methanethiol:oxygen oxidoreductase
R01874 8 D-Cysteine sulfide-lyase (deaminating)
R01896 8 Xylitol:NAD+ 2-oxidoreductase (D-xylulose-forming)
R01898 8 D-Lyxose ketol-isomerase
R01975 8 (S)-3-Hydroxybutanoyl-CoA:NAD+ oxidoreductase
R01977 8 (R)-3-Hydroxybutanoyl-CoA:NADP+ oxidoreductase
R01978 8 (S)-3-Hydroxy-3-methylglutaryl-CoA
acetoacetyl-CoA-lyase(CoA-acetylating)
R02106 8 Urate:oxygen oxidoreductase
R02269 8 5,6-Dihydrouracil amidohydrolase
R02408 8 L-Cystine Lysteine-lyase (deaminating)
R02422 8 Allantoate amidinohydrolase
R02434 8
R02439 8 ATP:L-ribulose 5-phosphotransferase
R02618 8
R02646 8 Urate-3-ribonucleoside:orthophosphate D-ribosyltransferase
R02658 8 ATP:2-dehydro-D-gluconate 6-phosphate
R02736 8 beta-D-Glucose-6-phosphate:NADP+ 1-oxoreductase
R02754 8 5-Dehydro-4-deoxy-D-glucarate tartronate-semialdehyde-lyase
R02935 8 (S)-Ureidoglycolate:NAD+ oxidoreductase
R03046 8 beta-Alanyl-CoA cmmonia-lyase
R03127 8 Dihydroxyfumarate carboxy-lyase
R03139 8 1,3-Diaminopropane:oxygen oxidoreductase
(deaminating)(copper-containing)
R03198 8 (R)-4-dehydropantoate:NAD+ 4-oxidoreductase
R03244 8 L-ribulose-5-phosphate 3-epimerase
R03277 8
R03409 8 Guanosine 3'-diphosphate 5'-triphosphate 5'-phosphohydrolase
R03459 8
2,5-Diamino-6-hydroxy-4-(5-phosphoribosylamino)-pyrimidine2-aminohydrolase
R03524 8 L-cysteine hydrogen-sulfide-lyase (adding HCN)
R04144 8 5-Phospho-D-ribosylamine:glycine ligase (ADP-forming)
R04286 8
2-Amino-4-hydroxy-6-(erythro-1,2,3-trihydroxypropyl)dihydropteridine
triphosphate lyase
R04620 8
2-Amino-4-hydroxy-6-(erythro-1,2,3-trihydroxypropyl)dihydropteridine
triphosphate phosphohydrolase (alkaline optimum)
R04638 8
R04639 8
2-Amino-4-hydroxy-6-(erythro-1,2,3-trihydroxypropyl)dihydropteridine
triphosphate 7,8-8,9-dihydrolase
R04640 8
N-(5'-Phospho-D-ribosylformimino)-5-amino-1-(5''-phospho-D-ribosyl)-4-imidazolecarboxamide
ketol-isomerase
R04740 8 (S)-3-Hydroxytetradecanoyl-CoA hydro-lyase
R04857 8
R05046 8 Formamidopyrimidine nucleoside triphosphate 7,8-8,9-dihydrolase
R05047 8
R05135 8 2',3'-Cyclic GMP 3'-nucleotidohydrolase
R05339 8
R05380 8 Acetaldehyde hydro-lyase
R05444 8
R05554 8 Ureidoglycine aminohydrolase
R05576 8 (S)-3-Hydroxybutanoyl-CoA:NADP+ oxidoreductase
R05604 8 D-arabinitol:NAD 4-oxidoreductase
R05605 8
2-dehydro-3-deoxy-D-gluconate-6-phosphateD-glyceraldehyde-3-phosphate-lyase
R05636 8 1-Deoxy-D-xylulose-5-phosphate pyruvate-lyase (carboxylating)
R05645 8
R05652 8 taurine:pyruvate aminotransferase
R05724 8 nitric oxide, NAD(P)H2:oxygen oxidoreductase
R05842 8 ethylene oxide hydrolase
R05861 8 D-alanine:oxygen oxidoreductase (deaminating)
R05862 8 sarcosine:oxygen oxidoreductase (deaminating)
R06171 8 L-Allothreonine acetaldehyde-lyase
R06510 8
R06967 8 N-isopropylammelide isopropylaminohydrolase
R06973 8
R07164 8 L-aspartate:NAD+ oxidoreductase (deaminating)
R07253 8 acyl-CoA:malonyl-CoA C-acyltransferase
(decarboxylating,oxoacyl-reducing, thioester-hydrolysing and cyclizing)
R07378 8
sedoheptulose-7-phosphate:D-glyceraldehyde-3-phosphateglyceronetransferase
R07399 8
R07410 8 L-aspartate:NAD+ oxidoreductase (deaminating)
R00121 9
R00299 9 ATP:D-glucose 6-phosphotransferase
R00300 9 D-Glucose:NAD+ 1-oxidoreductase
R00303 9 D-Glucose-6-phosphate phosphohydrolase
R00339 9 (R,R)-Tartrate hydro-lyase
R00340 9 (S,S)-Tartrate hydro-lyase
R00341 9 ATP:oxaloacetate carboxy-lyase (transphosphorylating)
R00345 9 Orthophosphate:oxaloacetate carboxyl-lyase (phosphorylating)
R00346 9 Pyrophosphate:oxaloacetate carboxy-lyase (transphosphorylating)
R00347 9 erythro-3-hydroxy-Ls-aspartate ammonia-lyase
R00348 9 2-Oxosuccinamate amidohydrolase
R00350 9 4-Hydroxy-4-carboxymethyl-2-oxoglutarate pyruvate-lyase
R00351 9 Citrate oxaloacetate-lyase ((pro-3S)-CH2COO- -> acetyl-CoA)
R00352 9 ATP:citrate oxaloacetate-lyase ((pro-3S)-CH2COO-
->acetyl-CoA)(ATP-dephosphorylating)
R00354 9 (3S)-Citryl-CoA oxaloacetate-lyase
R00359 9 D-Aspartate:oxygen oxidoreductase (deaminating)
R00362 9 Citrate oxaloacetate-lyase ((pro-3S)-CH2COO- -->acetate)
R00363 9 Oxaloacetate keto-enol-isomerase
R00398 9 2,2'-iminodipropanoate:NAD+ oxidoreductase (L-alanine-forming)
R00399 9
R00401 9 L-Alanine racemase
R00402 9 succinate:NAD+ oxidoreductase
R00431 9 GTP:oxaloacetate carboxy-lyase (transphosphorylating)
R00477 9 3-Oxalomalate glyoxylate-lyase
R00533 9 Sulfite:oxygen oxidoreductase
R00580 9
R00581 9 L-serine:NAD+ oxidoreductase (deaminating)
R00585 9 L-Serine:pyruvate aminotransferase
R00586 9
R00588 9 L-Serine:glyoxylate aminotransferase
R00589 9 L-2-Amino-3-hydroxypropionic acid racemase
R00590 9 L-Serine hydro-lyase (deaminating)
R00658 9 2-Phospho-D-glucerate hydro-lyase
R00661 9 Phosphoenolpyruvate 2,3-phosphonomutase
R00725 9 ITP:D-hexose 6-phosphotransferase
R00726 9 ITP:oxaloacetate carboxy-lyase (transphosphorylating)
R00756 9 ATP:D-fructose-6-phosphate 1-phosphotransferase
R00758 9 D-Mannitol-1-phosphate:NAD+ 5-oxidoreductase
R00760 9 ATP:D-fructose 6-phosphotransferase
R00761 9 D-Fructose-6-phosphate D-erythrose-4-phosphate-lyase
R00762 9 D-Fructose-1,6-bisphosphate 1-phosphohydrolase
R00763 9 D-Fructose-2,6-bisphosphate 2-phosphohydrolase
R00764 9 Pyrophosphate:D-fructose-6-phosphate 1-phosphotransferase
R00765 9 D-Glucosamine-6-phosphate ketol-isomerase(deaminating)
R00770 9 ITP:D-fructose-6-phosphate 1-phosphotransferase
R00771 9 D-Glucose-6-phosphate ketol-isomerase
R00772 9 D-Mannose-6-phosphate ketol-isomerase
R00781 9 Sulfur:oxygen oxidoreductase
R00834 9 D-Sorbitol 6-phosphate:NADP+ 1-oxidoreductase
R00840 9 1L-myo-Inositol-1-phosphate lyase (isomerizing)
R00841 9 Glycerol-3-phosphate phosphohydrolase
R00842 9 sn-Glycerol-3-phosphate:NAD+ 2-oxidoreductase
R00846 9 sn-Glycerol-3-phosphate:oxygen 2-oxidoreductase
R00847 9 ATP:glycerol 3-phosphotransferase
R00850 9 sn-Glycerol-3-phosphate:D-glucose 6-phosphotransferase
R00876 9 ITP:D-hexose 6-phosphotransferase
R00901 9 L-Cysteine hydrogen-sulfide-lyase (adding sulfite)
R00919 9
R00975 9 5,6-Dihydrouracil:oxygen oxidoreductase
R00977 9 5,6-Dihydrouracil:NAD+ oxidoreductase
R00996 9 L-threonine ammonia-lyase
R01012 9 Phosphoenolpyruvate:glycerone phosphotransferase
R01014 9 Erythrulose-1-phosphate formaldehyde-lyase
R01016 9 Glycerone-phosphate phospho-lyase
R01036 9 Glycerol:NAD+ oxidoreductase
R01043 9 Glycerol-2-phosphate phosphohydrolase
R01044 9 Pyrophosphate:glycerol 1-phosphotransferase
R01047 9 Glycerol hydro-lyase
R01048 9 Glycerol hydro-lyase
R01067 9 D-Fructose 6-phosphate:D-glyceraldehyde-3-phosphate
glycolaldehydetransferase
R01068 9 D-Fructose-1,6-bisphosphate D-glyceraldehyde-3-phosphate-lyase
R01069 9 D-Tagatose 1,6-bisphosphate triosephosphate lyase
R01070 9 beta-D-fructose 1,6-bisphosphate D-glyceraldehyde-3-phosphate-lyase
R01083 9 N6-(1,2-Dicarboxyethyl)AMP AMP-lyase
R01085 9 3-Fumarylpyruvate acylhydrolase
R01087 9 Maleate cis-trans-isomerase
R01144 9 Oxaloacetate-4-methyl-ester oxaloacetohydrolase
R01150 9 D-AlanineD-Alanine ligase (ADP-forming)
R01209 9 2,3-Dihydroxy-3-methylbutanoate hydro-lyase
R01210 9 3-Methyl-2-oxobutanoate:NAD+
oxidoreductase(CoA-mehtylpropanoylating)
R01211 9 (R)-3,3-Dimethylmalate:NAD+ oxidoreductase (decarboxylating)
R01213 9 3-Carboxy-3-hydroxy-4-methylpentanoate
3-methyl-2-oxobutanoate-lyase(CoA-acetylating)
R01215 9 L-Valine:pyruvate aminotransferase
R01267 9 L-Asparagine hydro-lyase
R01281 9 Palmitoyl-CoA:L-serine C-palmitoyltransferase (decarboxylating)
R01336 9 Carboxymethyloxysuccinate glycolate-lyase
R01360 9 (S)-3-Hydroxy-3-methylglutaryl-CoA acetoacetate-lyase
R01361 9 (R)-3-Hydroxybutanoate:NAD+ oxidoreductase
R01364 9 4-Fumarylacetoacetate fumarylhydrola
R01366 9 Acetoacetate carboxy-lyase
R01367 9 Acetoacetate hydro-lyase
R01388 9 D-Glycerate:NADP+ 2-oxidoreductase
R01390 9
R01393 9 Hydroxypyruvate carboxy-lyase
R01429 9 D-xylose:NAD+ 1-oxidoreductase
R01431 9 Xylitol:NADP+ oxidoreductase
R01434 9 L-Valine:NAD+ oxidoreductase(deaminating)
R01446 9 (S)-lactaldehyde:NAD+ oxidoreductase
R01447 9 (S)-Lactate:oxaloacetate oxidoreductase
R01450 9
R01465 9 L-Threonine:NAD+ oxidoreductase
R01466 9 O-Phospho-L-homoserine phospho-lyase (adding water)
R01467 9 L-Threonine racemase
R01468 9 ATP:ethanolamine O-phosphotransferase
R01469 9 Ethanolamine:oxygen oxidoreductase (deaminating)
R01470 9 sn-Glycero-3-phosphoethanolamine glycerophosphohydrolase
R01485 9 L-Asparagine:hydroxylamine gamma-aspartyltransferase
R01520 9 beta-D-Glucose:NAD+ 1-oxoreductase
R01522 9 beta-D-Glucose:oxygen 1-oxidoreductase
R01540 9 D-Altronate hydro-lyase
R01542 9 2-Dehydro-3-deoxy-D-gluconate:NAD+ 5-oxidoreductase
R01543 9 2-Dehydro-3-deoxy-D-gluconate:NADP+ 6-oxidoreductase
R01544 9 2-amino-2-deoxy-D-gluconate ammonia-lyase
R01563 9 N-Carbamoylsarcosine amidohydrolase
R01564 9 N,N-Dimethylglycine:oxygen oxidoreductase (demethylating)
R01566 9 Creatine amidinohydrolase
R01600 9 ATP:D-glucose 6-phosphotransferase
R01610 9
5-Dehydro-2-deoxy-D-glyconate-6-phosphatemalonate-semialdehyde-lyase
R01662 9 3-Phospho-D-glyceroyl phosphate 2,3-phosphomutase
R01735 9 (R)-Lactaldehyde:NAD+ 2-oxidoreductase
R01748 9 D-Glycerate-2-phosphate phosphohydrolase
R01749 9 D-Glycerate:NAD+ oxidoreductase (carboxylating)
R01751 9 (R,R)-Tartrate carboxy-lyase
R01752 9 D-Glyceraldehyde:NAD+ oxidoreductase
R01761 9 L-Arabinose ketol-isomerase
R01781 9 Glycol:NAD+ oxidoreductase
R01782 9 2-Dehydro-3-deoxy-D-pentanoate glycoaldehyde-lyase
R01784 9 2-Dehydro-3-deoxy-L-pentanoate glycolaldehyde
R01785 9 L-Xylulose 1-phosphate lactaldehyde-lyase
R01825 9 D-erythrose 4-phosphate:NAD+ oxidoreductase
R01826 9
Phosphoenolpyruvate:D-erythrose-4-phosphateC-(1-carboxyvinyl)transferase
(phosphate hydrolysing,2-carboxy-2-oxoethyl-forming)
R01829 9 Sedoheptulose 1,7-bisphosphate D-glyceraldehyde-3-phosphate-lyase
R01830 9 beta-D-Fructose
6-phosphate:D-glyceraldehyde-3-phosphateglycolaldehyde transferase
R01901 9 ATP:L-xylulose 5-phosphotransferase
R01993 9 (S)-Dihydroorotate amidohydrolase
R02081 9 (R)-Mevalonate:NAD+ oxidoreductase (CoA-acetylating)
R02083 9 (S)-3-Hydroxy-3-methylglutaryl-CoA hydrolase
R02085 9 (S)-3-Hydroxy-3-methylglutaryl-CoA hydro-lyase
R02136 9 ATP:xylitol 5-phosphotransferase
R02139 9 Barbiturate amidohydrolase
R02260 9 (S)-Lactaldehyde:NADP+ oxidoreductase
R02279 9 5-Dehydro-4-deoxy-D-glucarate hydro-lyase (decarboxylating)
R02284 9 L-5-Carboxymethylhydantoin amidohydrolase
R02291 9 L-Aspartate-4-semialdehyde:NADP+ oxidoreductase (phosphorylating)
R02359 9 Urethane amidohydrolase (decarboxylating)
R02419 9 (R)-Malate hydro-lyase
R02423 9 Allantoate amidinohydrolase (decarboxylating)
R02424 9 Allantoin amidohydrolase
R02425 9 (S)(+)-Allantoin amidohydrolase
R02435 9 3'-Phosphoadenylylsulfate:2-Aminoacrylate sulfotransferase
R02441 9 L-Arabitol:NAD+ 2-oxidoreductase (L-ribulose-forming)
R02464 9 Sphinganine-1-phosphate pamlmitaldehyde-lyase
R02491 9 L-Citramalyl-CoA hydro-lyase
R02492 9 Nitrous-oxide:(acceptor) oxidoreductase (NO-forming)
R02527 9 (R)-Lactaldehyde:NAD+ oxidoreductase
R02528 9
R02529 9 Aminoacetone:oxygen oxidoreductase(deaminating)(flavin-containing)
R02531 9 Lactaldehyde:NAD+ 1-oxidoreductase
R02544 9 meso-tartrate:NAD+ oxidoreductase
R02568 9 D-Fructose 1-phosphate D-glyceraldehyde-3-phosphate-lyase
R02575 9 ATP:guanidoacetate N-phosphotransferase
R02601 9
R02607 9 3-Phosphoglycerate:NAD+ 2-oxidoreductase
R02659 9
R02664 9
R02714 9 D-Arabinono-1,4-lactone lactonohydrolase
R02715 9 D-Arabinono-1,4-lactone:oxygen oxidoreductase
R02728 9 beta-D-Glucose 1-phosphate 1,6-phosphomutase
R02739 9 alpha-D-Glucose 6-phosphate ketol-isomerase
R02749 9 2-Deoxy-D-ribose 1-phosphate 1,5-phosphomutase
R02750 9
R02752 9 D-Glucarate hydro-lyase
R02817 9 Serine-phosphoethanolamine ethanolaminephosphohydrolase
R02846 9 Cysteine hydrogen-sulfide-lyase (adding HCN)
R02853 9 D-O-Phosphoserine phosphohydrolase
R02937 9 Carbamoyl-phosphate:oxamate carbamoyltransferase
R02940 9 2-Propyn-1-al:NAD+ oxidoreductase
R02947 9 2-Acetolactate carboxy-lyase
R02948 9 (S)-2-Hydroxy-2-methyl-3-oxobutanoate carboxy-lyase
R02955 9 Acetyl-CoA:citramalate CoA-transferase
R02963 9 Lactoyl-CoA hydro-lyase
R03026 9 (S)-3-Hydroxybutanoyl-CoA hydro-lyase
R03027 9 (3R)-3-Hydroxybutanoyl-CoA hydro-lyase
R03045 9 3-Hydroxypropionyl-CoA hydro-lyase
R03051 9 2,3-Dihydroxy-3-methylbutanoate:NADP+ oxidoreductase (isomerizing)
R03052 9 2-Acetolactate methylmutase
R03128 9
R03153 9 Acetyl-CoA:citramalate CoA-transferase
R03157 9
R03158 9
R03188 9 N-Formimino-L-aspartate iminohydrolase
R03254 9
2-Dehydro-3-deoxy-D-octonate-8-phosphateD-arabinose-5-phosphate-lyase
(pyruvate-phosphorylating)
R03276 9 (S)-3-Hydroxybutanoyl-CoA 3-epimerase
R03298 9
R03321 9 beta-D-Glucose 6-phosphate ketol-isomerase
R03350 9 3-Deoxy-D-manno-octulosonate-8-phosphate 8-phosphohydrolase
R03387 9 ATP:2-dehydro-3-deoxy-galactonokinase
R03458 9 5-amino-6-(5-phosphoribitylamino)uracil:NADP+ 1'-oxidoreductase
R03504 9
2-Amino-4-hydroxy-6-(D-erythro-1,2,3-trihydroxypropyl)-7,8-dihydropteridine
glycolaldehyde-lyase
R03567 9 6-Methylsalicylate carboxy-lyase
R03693 9 (S)-2-Methylmalate hydro-lyase
R03702 9 Triacetolactone lactonohydrolase
R03758 9
R03785 9 ATP:taurocyamine N-phosphotransferase
R03819 9 ATP:sedoheptulose 7-phosphate
R03896 9 (R)-2-Methylmalate hydro-lyase
R03972 9
R03995 9
R04053 9 3-phosphonopyruvate carboxy-lyase
R04152 9 (2-Aminoethyl)phosphonate:pyruvate aminotransferase
R04177 9 2-Hydroxyethylenedicarboxylate hydro-lyase
R04223 9
R04248 9
R04285 9 6-Lactoyl-5,6,7,8-tetrahydropterin:NADP+ 2'-oxidoreductase
R04292 9
R04375 9
R04417 9
R04439 9 (R)-2,3-Dihydroxy-3-methylbutanoate:NADP+
oxidoreductase(isomerizing)
R04441 9 (R)-2,3-Dihydroxy-3-methylbutanoate hydro-lyase
R04559 9
1-(5'-Phosphoribosyl)-5-amino-4-(N-succinocarboxamide)-imidazoleAMP-lyase
R04621 9
R04655 9
R04732 9
R04739 9 (S)-3-Hydroxytetradecanoyl-CoA:NAD+ oxidoreductase
R04861 9
R04919 9
R05048 9 GTP 7,8-8,9-dihydrolase
R05053 9 D-Aspartate:2-oxoglutarate aminotransferase
R05071 9 (S)-2-Acetolactate methylmutase
R05077 9
R05078 9
R05103 9
R05204 9
R05378 9 2-Deoxy-5-keto-D-gluconic acid 6-phosphate
Dihydroxyacetonephosphate-lyase
R05381 9 Diethanolamine Ethanolamine-lyase
R05508 9
R05509 9
R05595 9
R05606 9 D-mannonate hydro-lyase
R05608 9 D-galactarate hydro-lyase
R05646 9
R05651 9 acetyl-phosphate:sulfite S-acetyltransferase
(acyl-phosphatehydrolysing, 2-oxoethyl-forming)
R05679 9 sn-Glycerol-1-phosphate:NAD 2-oxidoreductase
R05683 9 L-Idonate:NAD oxidoreductase
R05688 9 1-Deoxy-D-xylulose-5-phosphate isomeroreductase
R05735 9 acetone:carbon-dioxide ligase (AMP-forming)
R05758 9 threo-3-hydroxy-L-aspartate ammonia-lyase
R05774 9 sulfopyruvate carboxy-lyase
R05804 9 ADP:D-glucose 6-phosphotransferase
R05805 9 ADP:D-fructose-6-phosphate 1-phosphotransferase
R05823 9 2-dehydro-D-gluconate:NADP+ 2-oxidoreductase
R05831 9 xylitol:NAD oxidoreductase
R06063 9
R06064 9
R06126 9 L-serine:NADP+ 3-oxidoreductase
R06516 9 sphinganine-1-phosphate palmitaldehyde-lyase
R06601 9 5-Hydroxyisourate amidohydrolase
R06614 9
R06870 9 Phosphoethanolamine phosphohydrolase
R06969 9
R06974 9 glycinamide ribonucleotide transformylase
R06980 9 sulfoacetaldehyde:NAD+ oxidoreductase
R07125 9 3-dehydro-L-gulonate-6-phosphate carboxy-lyase
R07133 9 D-sorbitol-6-phosphate:NAD+ 2-oxidoreductase
R07148 9 D-threo-aldose:NAD+ 1-oxidoreductase
R07152 9 xylitol:oxygen oxidoreductase
R07183 9 acetylacetone:oxygen oxidoreductase
R07298 9 glycerol-1-phosphate phosphohydrolase
R07324 9 1D-myo-inositol-3-phosphate lyase (isomerizing)
R00010 10 alpha,alpha-Trehalose glucohydrolase
R00025 10 2-Nitropropane:oxygen 2-oxidoreductase
R00026 10 beta-D-Glucoside glucohydrolase
R00048 10 (R)-3-((R)-3-Hydroxybutanoyloxy)-butanoate
hydroxybutanoylhydrolase
R00264 10 2,5-dioxopentanoate:NADP+ 5-oxidoreductase
R00301 10 D-Glucose:NADP+ 1-oxidoreductase
R00302 10 Pyranose:oxygen 2-oxidoreductase
R00304 10 D-Glucose-1-phosphate phosphohydrolase
R00306 10 1,4-beta-D-Glucan glucohydrolase
R00307 10
R00327 10 6-Acetyl-D-glucose acetylhydrolase
R00337 10 GDPglucose glucohydrolase
R00405 10 Succinate:CoA ligase (ADP-forming)
R00406 10
R00407 10 Succinyl-CoA hydrolase
R00409 10 (2S,3R)-3-Hydroxybutane-1,2,3-tricarboxylate pyruvate-lyase
R00410 10 Succinyl-CoA:3-oxo-acid CoA-transferase
R00432 10 Succinate:CoA ligase (GDP-forming)
R00479 10 Isocitrate glyoxylate-lyase
R00507 10 3'-Phosphoadenylylsulfate nucleotidohydrolase
R00508 10 3'-Phospho-5'-adenylyl sulfate 3'(2')-phosphohydrolase
R00509 10 ATP:adenylylsulfate 3'-phosphotransferase
R00529 10 ATP:sulfate adenylyltransferase
R00530 10 ADP:sulfate adenylyltransferase
R00531 10 Adenylylsulfate sulfohydrolase
R00532 10 L-Serine-O-sulfate ammonia-lyase (pyruvate-forming)
R00534 10 D-Glucose 6-sulfate sulfohydrolase
R00654 10 L-Methionine methanethiol-lyase (deaminating)
R00713 10 Succinate-semialdehyde:NAD+ oxidoreductase
R00727 10 Succinate:CoA ligase (GDP-forming)
R00801 10 alpha-D-Glucoside glucohydrolase
R00837 10 alpha,alpha-Trehalose-6-phosphate phosphoglucohydrolase
R00838 10 Maltose-6'-phosphate 6-phosphoglucohydrolase
R00839 10 6-Phospho-beta-D-glucosyl-(1,4)-D-gluxose glucohydrolase
R00864 10
R00866 10 ATP:D-fructose 1-phosphotransferase
R00867 10 ATP:D-fructose 6-phosphotransferase
R00868 10 D-Mannitol:NAD+ 2-oxidoreductase
R00872 10 D-Fructose 2-phosphate phosphatase
R00874 10 D-Glucose:D-fructose oxidoreductase
R00875 10 D-Glucitol:NAD+ 2-oxidoreductase
R00877 10 D-Mannose ketol-isomerase
R00878 10 alpha-D-Glucose ketol-isomerase
R00920 10 Propanoate:CoA ligase (ADP-forming)
R00921 10 acetyl-CoA:phosphate acetyltransferase
R00922 10 2-Methyl-3-oxopropanoate:NAD+ oxidoreductase (CoA-propanoylating)
R00923 10 (S)-2-Methyl-3-oxopropanoyl-CoA carboxy-lyase
R00925 10 Propanoate:CoA ligase (AMP-forming)
R00926 10 Propinol adenylate:CoA ligase (AMP-forming)
R00927 10 Propanoyl-CoA:acetyl-CoA C-acyltransferase
R00928 10 Acetyl-CoA:propanoate CoA-transferase
R00930 10 (S)-2-Methyl-3-oxopropanoyl-CoA:pyruvate carboxyltransferase
R00931 10 2-Methylcitrate oxaloacetate-lyase
R00932 10 2-Hydroxyglutarate glyoxylate-lyase (CoA-propanoylating)
R00934 10
R00935 10 (S)-Methylmalonate semialdehyde:NAD+
oxidoreductase(CoA-propanoylating)
R00959 10 alpha-D-Glucose 1-phosphate 1,6-phosphomutase
R00966 10 UMP:pyrophosphate phosphoribosyltransferase
R00973 10 Uracil-5-carboxylate carboxy-lyase
R00974 10 Cytosine aminohydrolase
R00994 10
R00995 10
R00997 10 1-Aminocyclopropane-1-carboxylate endolyase (deaminating)
R00998 10 (R)-2-Ethylmalate 2-oxobutanoyl-lyase (CoA-acylating)
R00999 10 O-Succinyl-L-homoserine succinate-lyase (adding cysteine)
R01000 10 2-Hydroxybutyrate:NAD+ oxidoreductase
R01001 10 L-Cystathionine Lysteine-lyase (deaminating)
R01055 10 Uracil hydro-lyase (adding D-ribose 5-phosphate)
R01080 10 Uridine ribohydrolase
R01145 10 Monomethyl-sulfate sulfohydrolase
R01171 10 Butanoyl-CoA:(acceptor) 2,3-oxidoreductase
R01181 10 2-Methylpropanoyl-CoA CoA-carbonylmutase
R01182 10 ATP:myo-inositol 1-phosphotransferase
R01185 10 myo-Inositol 1-phosphate phosphahydrolase
R01187 10 1D-myo-Inositol 3-phosphate phosphahydrolase
R01283 10 L-Homocysteine hydrogen-sulfide-lyase (deaminating)
R01322 10 Citrate:CoA ligase (ADP-forming)
R01323 10 Acetyl-CoA:citrate CoA-transferase
R01324 10 Citrate hydro-lyase
R01325 10 Citrate hydro-lyase
R01326 10 ATP:D-glucose 6-phosphotransferase
R01327 10 ITP:D-hexose 6-phosphotransferase
R01410 10
R01437 10 L-Valine carboxy-lyase
R01448 10 (S)-2-O-Sulfolactate 2-sulfohydrolase
R01449 10 Acetyl-CoA:propanoate CoA-transferase
R01550 10 Propan-2-ol:NADP+ oxidoreductase
R01553 10 Acetone-cyanohydrin acetone-lyase
R01555 10 Maltose:orthophosphate 1-beta-D-glucosyltransferase
R01559 10 Succinyl-CoA:oxalate CoA-transferase
R01601 10 D-Glucose 6-sulfate sulfohydrolase
R01602 10 alpha-D-Glucose 1-epimerase
R01618 10 APS:ATP adenylyltransferase
R01726 10
R01754 10 ATP:L-arabinose 1-phosphotransferase
R01756 10 D-threo-Aldose:NAD+ 1-oxidoreductase
R01757 10 L-Arabinose:NAD+ 1-oxidoreductase
R01758 10 L-Arabitol:NAD+ 1-oxidoreductase
R01771 10 ATP:L-homoserine O-phosphotransferase
R01773 10 L-Homoserine:NAD+ oxidoreductase
R01786 10 ATP:D-glucose 6-phosphotransferase
R01788 10 alpha-D-Glucose 6-phosphate phosphohydrolase
R01813 10 Tetrahydrobiopterin:NADP+ oxidoreductase
R01817 10 D-mannitol-1-phosphate:NADP+ 6-oxidoreductase
R01818 10 D-Mannose 6-phosphate 1,6-phosphomutase
R01819 10 D-Mannose-6-phosphate ketol-isomerase
R01859 10 Propanoyl-CoA:carbon-dioxide ligase (ADP-forming)
R01867 10 (S)-Dihydroorotate:oxygen oxidoreductase
R01869 10 (S)-Dihydroorotate:(acceptor) oxidoreductase
R01876 10 Uridine:orthophosphate ribosyltransferase
R01881 10 ATP:creatine N-phosphotransferase
R01882 10 N-Phosphocreatine hydrolase
R01884 10 Creatinine amidohydrolase
R01902 10 ATP:L-rhamnulose 1-phosphotransferase
R01903 10 L-Arabitol:NAD+ 4-oxidoreductase (L-xylulose-forming)
R01905 10 3-Dehydro-L-gulonate carboxy-lyase
R01906 10
R01926 10
R01927 10
R01961 10 ATP:D-glucosamine phosphotransferase
R01962 10
R01964 10 ITP:D-hexose 6-phosphotransferase
R01969 10 Deoxyguanosine:orthophosphate ribosyltransferase
R01981 10 uronate:NAD+ 1-oxidoreductase
R02058 10 Acetyl-CoA:D-glucosamine-6-phosphate N-acetyltransferase
R02059 10 N-Acetyl-D-glucosamine-6-phosphate amidohydrolase
R02060 10 D-Glucosamine 1-phosphate 1,6-phosphomutase
R02069 10 D-Fructose 1,6-bisphosphate phosphohydrolase
R02071 10 ATP:D-fructose-1-phosphate 6-phosphotransferase
R02073 10 Pyrophosphate:D-fructose-6-phosphate 1-phosphotransferase
R02084 10 succinyl-CoA:3-hydroxy-3-methylglutarate CoA-transferase
R02167 10 D-Mannitol-1-phosphate phosphohydrolase
R02245 10 ATP:(R)-mevalonate 5-phosphotransferase
R02246 10 (R)-Mevalonate:NAD+ oxidoreductase
R02257 10 Propane-1,2-diol:NAD+ oxidoreductase
R02258 10 (S)-Propane-1,2-diol:NAD+ oxidoreductase
R02261 10
R02262 10 L-Fuculose-1-phosphate lactaldehyde-lyase
R02263 10 L-Rhamnulose-1-phosphate lactaldehyde-lyase
R02278 10 2-Dehydro-3-deoxy-L-arabinonate hydro-lyase
R02280 10 1-Pyrroline-4-hydroxy-2-carboxylate aminohydrolase (decyclizing)
R02292 10 L-Aspartate-4-semialdehyde hydro-lyase (adding pyruvate
andcyclizing)
R02293 10 L-2,4-Diaminobutanoate:pyruvate aminotransferase
R02404 10 Itaconate:CoA ligase (ADP-forming)
R02405 10 Itaconate:CoA ligase (IDP-forming)
R02406 10 Itaconate:CoA ligase (IDP-forming)
R02407 10 Succinyl-CoA:citramalate CoA-transferase
R02427 10 D-Xylonolactone lactonohydrolase
R02429 10 D-Xylonate hydro-lyase
R02454 10 D-Mannonate:NAD+ 5-oxidoreductase
R02455 10 D-Mannonate:NAD+ 6-oxidoreductase
R02484 10 deoxyuridine:orthophosphate 2-deoxy-D-ribosyltransferase
R02490 10 Citramalyl-CoA hydro-lyase
R02522 10 L-Arabinonate hydro-lyase
R02545 10 meso-Tartaric acid:NAD+ oxidoreductase
R02546 10 (R,R)-Tartrate epimerase
R02547 10 trans-2,3-Epoxysuccinate hydrolase
R02555 10 D-Altronate:NAD+ 3-oxidoreductase
R02557 10 Deoxyadenosine:orthophosphate ribosyltransferase
R02577 10 Propane-1,2-diol:NAD+ 1-oxidoreductase
R02602 10 4-Oxalocrotonate carboxy-lyase
R02603 10
R02604 10
R02648 10 Glycerol 1,2-cyclic phosphate 2-glycerophosphohydrolase
R02660 10 2-Methylpropanoyl-CoA:(acceptor) 2,3-oxidoreductase
R02703 10 D-Mannitol-1-phosphate:NAD+ 5-oxidoreductase
R02727 10 alpha,alpha-Trehalose:orthophosphate beta-D-glucosyltransferase
R02730 10 D-Fructose-2,6-bisphosphate 6-phosphohydrolase
R02731 10 D-Fructose-2,6-bisphosphate 2-phosphohydrolase
R02732 10 ATP:D-fructose-6-phosphate 2-phosphotransferase
R02740 10 alpha-D-Glucose 6-phosphate ketol-isomerase
R02748 10 Deoxyinosine:orthophosphate ribosyltransferase
R02855 10 (R)-Acetoin:NAD+ oxidoreductase
R02865 10 ATP:D-hexose 6-phosphotransferase
R02866 10 Sorbitol-6-phosphate phosphohydrolase
R02867 10 ITP:D-hexose 6-phosphotransferase
R02946 10 (R,R)-Butane-2,3-diol:NAD+ oxidoreductase
R02949 10 (R)-Acetoin racemase
R02957 10 D-Glucuronolactone:NAD+ oxidoreductase
R02976 10 ATP:sphinganine 1-phosphotransferase
R02978 10 Sphinganine:NADP+ 3-oxidoreductase
R03028 10 Glutaconyl-1-CoA carboxy-lyase
R03030 10 L-3-Aminobutyryl-CoA ammonia-lyase
R03031 10 Vinylacetyl-CoA delta3-delta2-isomerase
R03032 10 D-Arabinonate hydro-lyase
R03033 10 D-Galactonate hydro-lyase
R03080 10 (R)-Propane-1,2-diol:NAD+ oxidoreductase
R03081 10 2-Dehydro-3-deoxy-D-fuconate glycolaldehyde
R03083 10 2-Dehydro-3-deoxy-D-arabino-heptonate 7-phosphate
phosphate-lyase(cyclyzing)
R03119 10 propane-1,3-diol:NAD+ 1-oxidoreductase
R03131 10 O3-acetyl-L-serine:uracil 1-(2-amino-2-carboxyethyl)transferase
R03154 10 Succinyl-CoA:citramalate CoA-transferase
R03181 10 4-Maleylacetoacetate cis-trans-isomerase
R03187 10 N-Methylimidazolidine-2,4-dione amidohydrolase (ATP-hydrolysing)
R03234 10
R03236 10 ATP:D-tagatose-6-phosphate 1-phosphotransferase
R03239 10 ITP:D-Tagatose 6-phosphate 1-phosphotransferase
R03246 10 1,2,3-Trihydroxybenzene:oxygen 1,2-oxidoreductase (decyclizing)
R03330 10 D-myo-Inositol-1,3-bisphosphate 3-phosphohydrolase
R03331 10 sn-Glycero-3-phospho-1-inositol inositolphosphohydrolase
R03333 10 1D-myo-Inositol-1,2-cyclic-phosphate 2-inositolphosphohydrolase
R03348 10 Nicotinate-nucleotide:pyrophosphate
phosphoribosyltransferase(carboxylating)
R03503 10
ATP:2-amino-4-hydroxy-6-hydroxymethyl-7,8-dihydropteridine6'-pyrophosphotransferase
R03540 10
R03562 10 Toluene,NADPH:oxogen oxidoreductase (2-hydroxylating)
R03566 10 3-Cresol,NADPH:oxogen oxidoreductase (2-hydroxylating)
R03694 10
R03695 10
R03696 10 L-threo-3-Methylaspartate ammonia-lyase
R03759 10 (R)-1-Aminopropan-2-ol:NAD+ oxidoreductase
R03858 10 Lauroyl-CoA:acetyl-CoA C-acyltransferase
R03868 10 3-Maleylpyruvate cis-trans-isomerase
R03887 10
R03897 10
R03898 10
R03920 10 ATP:D-fructose 6-phosphotransferase
R03925 10 (S)(+)-Allantoin racemase
R03966 10
R03968 10 2-Isopropylmalate hydro-lyase
R04048 10
R04138 10 3-Methylcrotonoyl-CoA:carbon-dioxide ligase (ADP-forming)
R04200 10 D-threo-2,4-diaminopentanoate:NAD+ oxidoreductase (deaminating)
R04210 10 4-phospho-D-erythronate:NAD+ 2-oxidoreductase
R04214 10
R04246 10
R04293 10
R04299 10
R04351 10 ATP:5-dehydro-2-deoxy-D-gluconate 6-phosphotransferase
R04372 10 D-myo-Inositol-3,4-bisphosphate 4-phosphohydrolase
R04383 10 5-Dehydro-4-deoxy-D-glucuronate ketol-isomerase
R04399 10
R04440 10 (R)-2,3-Dihydroxy-3-methylbutanoate:NADP+
oxidoreductase(isomerizing)
R04444 10 L-1-Pyrroline-3-hydroxy-5-carboxylate:NAD+ oxidoreductase
R04488 10
R04591 10 1-(5-Phosphoribosyl)-5-amino-4-carboxyimidazole:L-aspartate
ligase(ADP-forming)
R04731 10 4-aminoimidazole aminohydrolase
R04779 10 ATP:D-fructose-6-phosphate 1-phosphotransferase
R04780 10 beta-D-Fructose 1,6-bisphosphate 1-phosphohydrolase
R04781 10 4-Carboxy-4-hydroxy-2-oxoadipate hydro-lyase
R05051 10 L-erythro-4-Hydroxyglutamate:NAD+ oxidoreductase
R05079 10
R05104 10
R05119 10 3-Butyn-1-al:NAD+ oxidoreductase
R05138 10
R05358 10 Acrylonitrile aminohydrolase
R05362 10 2-Hydroxy-6-oxoocta-2,4,7-trienoate formylhydrolase
R05373 10 Methylmalonyl-CoA carboxy-lyase
R05382 10 Triethanolamine Diethanolamine-lyase
R05457 10
R05551 10
R05607 10 D-sorbitol-6-phosphate:NAD 2-oxidoreductase
R05647 10
R05661 10
R05693 10 (R)-2-Hydroxyacid:NAD+ oxidoreductase
R05767 10 trehalose 6-phosphate:phosphate b-D-glucosyltransferase
R06180 10
R06520 10 3-sn-phosphatidate phosphohydrolase
R06521 10 3-sn-phosphatidate phosphohydrolase
R06604 10
R06605 10
R06789 10
R06830 10
R06968 10
R06978 10 L-2,4-diaminobutyrate acetyltransferase
R06987 10 Acetyl-CoA:formate C-acetyltransferase
R07127 10 ATP:3-dehydro-L-gulonate 6-phosphotransferase
R07136 10 (R)-2-hydroxyacid:NAD+ oxidoreductase
R07264 10 2-alpha-D-glucosyl-D-glucose:phosphate beta-D-glucosyltransferase
R07279 10 ATP:myo-inositol 1-phosphotransferase
R07280 10
R07365 10 sulfur:oxygen oxidoreductase (hydrogen-sulfide- and
sulfite-forming)
R00015 11 Sucrose:sucrose 1F-beta-D-fructosyltransferase
R00016 11 D-Glucose-1-phosphate:D-glucose-1-phosphate 6-phosphotransferase
R00028 11 alpha-D-Glucoside glucohydrolase
R00064 11 4-(4-Deoxy-beta-D-gluc-4-enuronosyl)-D-galacturonate lyase
R00155 11 UDP diphosphohydrolase
R00158 11 ATP:nucleoside-phosphate phosphotransferase
R00177 11 ATP:L-methione S-adenosyltransferase
R00192 11 S-Adenosyl-L-homocysteine hydrolase
R00243 11 L-Glutamate:NAD+ oxidoreductase (deaminating)
R00250 11 L-Glutamate:oxygen oxidoreductase (deaminating)
R00258 11 L-Alanine:2-oxoglutarate aminotransferase
R00262 11 L-threo-3-Methylaspartate carboxy-aminomethylmutase
R00265 11 2-Oxoglutarate:NADP+ 2-oxidoreductase (CoA-succinylating)
R00268 11 Oxalosuccinate:NADP+ oxidoreductase (decarboxylating)
R00269 11 2-Oxoglutaramate amidohydrolase
R00270 11
R00271 11 2-Hydroxybutane-1,2,4-tricarboxylate
2-oxoglutarate-lyase(CoA-acetylating)
R00272 11 2-Oxoglutarate carboxy-lyase
R00279 11 D-Glutamate(D-aspartate):oxygen oxidoreductase (deaminating)
R00287 11 UDPglucose pyrophosphohydrolase
R00355 11 L-Aspartate:2-oxoglutarate aminotransferase
R00356 11
R00372 11 Glycine:2-oxoglutarate aminotransferase
R00474 11 2-Hydroxy-3-oxoadipate glyoxylate-lyase (carboxylating)
R00510 11 Cytidine-5'-monophosphate phosphoribo(deoxyribo)hydrolase
R00648 11 L-Methionine:oxygen oxidoreductase (deaminating)
R00651 11 O-Acetyl-L-homoserine acetate-lyase (adding methanethiol)
R00652 11 L-Methionine:glyoxylate aminotransferase
R00653 11 N-Formyl-L-methionine amidohydrolase
R00655 11 L-Methionine racemase
R00656 11 L-Methionine carboxy-lyase
R00657 11
R00662 11 Uridine triphosphate pyrophosphohydrolase
R00709 11 Isocitrate:NAD+ oxidoreductase (decarboxylating)
R00802 11 alpha-D-Glucoside glucohydrolase
R00803 11 Sucrose:orthophosphate alpha-D-glucosyltransferase
R00805 11 Sucrose-6-phosphate phosphohydrolase
R00810 11 Sucrose glucosylmutase
R00816 11 Catechol:oxygen 2,3-oxidoreductase(decyclizing)
R00829 11 Succinyl-CoA:acetyl-CoA C-acyltransferase
R00830 11 Succinyl-CoA:glycine C-succinyl-transferase(decarboxylating)
R00831 11 Succinyl-CoA:glycine C-succinyl-transferase(decarboxylating)
R00833 11 (R)-2-Methyl-3-oxopropanoyl-CoA CoA-carbonylmutase
R00881 11 GDPmannose sugarphosphohydrolase
R00883 11 GDP:D-mannose-1-phosphate guanylyltransferase
R00885 11 GTP:alpha-D-mannose-1-phosphate guanylyltransferase
R00895 11 L-Cysteine:2-oxoglutarate aminotransferase
R00896 11 L-Cysteine:2-oxoglutarate aminotransferase
R00908 11 3-Aminopropanoate:2-oxoglutarate aminotransferase
R00947 11 D-Glucose-1-phosphate phosphohydrolase
R00948 11 ATP:alpha-D-glucose-1-phosphate adenyltransferase
R00949 11 ATP:D-glucose-1-phosphate 6-phosphotransferase
R00951 11 ADPglucose sugarphosphohydrolase
R00952 11 Cellobiose:orthophosphate alpha-D-glucosyltransferase
R00953 11 3-beta-D-Glucosylglucose:orthophosphate
alpha-D-glucosyltransferase
R00954 11 GTP:alpha-D-glucose-1-phosphate guanylyltransferase
R00957 11
alpha-D-Glucose-1-phosphate:alpha-D-glucose-1-phosphate4-alpha-D-glucosyltransferase
(dephosphorylating)
R00960 11 D-Glucose-1-phosphate:D-glucose-1-phosphate 6-phosphotransferase
R00963 11 Uridine 5'-monophosphate phosphohydrolase
R00964 11 ATP:uridine 5'-phosphotransferase
R00965 11 Orotidine-5'-phosphate carboxy-lyase
R00968 11 GTP:uridine 5'-phosphotransferase
R00970 11 ITP:uridine 5'-phosphotransferase
R01098 11 D-Galactose:oxygen 6-oxidoreductase
R01148 11 D-Alanine:2-oxoglutarate aminotransferase
R01172 11 butyraldehyde:NAD+ oxidoreductase (CoA-acetylating)
R01174 11 Butanoyl-CoA:orthophosphate butanoyltransferase
R01176 11 Butanoate:CoA ligase (AMP-forming)
R01177 11 Acetyl-CoA:acetyl-CoA C-acetyltransferase
R01179 11 Butanoyl-CoA:acetate CoA-transferase
R01180 11 3-Ethylmalate glyoxylate-lyase (CoA-butanoylating)
R01183 11 myo-Inositol:NAD+ 2-oxidoreductase
R01184 11 myo-Inositol:oxygen oxidoreductase
R01186 11 myo-Inositol 4-phosphate phosphahydrolase
R01193 11 sn-Glycero-3-phospho-1-inositol glycerophosphohydrolase
R01200 11 N-Acetyl-D-glucosamine amidohydrolase
R01201 11 ATP:N-acetyl-D-glucosamine 6-phosphotransferase
R01204 11 Acetyl-CoA:D-glucosamine N-acetyltransferase
R01214 11 L-Valine:2-oxoglutarate aminotransferase
R01233 11 GDPglucose sugarphosphohydrolase
R01268 11 Nicotinamide amidohydrolase
R01285 11 Cystathionine L-homocysteine-lyase (deaminating)
R01286 11 L-Cystathionine L-homocysteine-lyase (deaminating)
R01287 11 O-Acetyl-L-homoserine acetate-lyase (adding methanethiol)
R01289 11 L-Serine hydro-lyase (adding homocysteine)
R01290 11 L-Serine hydro-lyase (adding homocysteine)
R01291 11 S-Ribosyl-L-homocysteine ribohydrolase
R01353 11 ATP:acetate phosphotransferase
R01354 11 Propanoate:CoA ligase (AMP-forming)
R01355 11 2,3-Dimethylmalate pyruvate-lyase
R01365 11 Butanoyl-CoA:acetoacetate CoA-transferase
R01441 11 ATP:cellobiose 6-phosphotransferase
R01442 11 Cellobiose:oxygen 1-oxidoreductase
R01444 11 1,4-beta-D-Glucan glucohydrolase
R01445 11 Cellobiose 2-epimerase
R01482 11 D-Glucuronate ketol-isomerase
R01483 11 D-Glucuronolactone lactonohydrolase
R01556 11 Acetyl-CoA:maltose O-acetyltransferase
R01557 11 Maltose alpha-D-glucosylmutase
R01587 11 N-Methyl-2-oxoglutaramate methylamidohydrolase
R01619 11 Adenylylsulfate:ammonia adenylyltransferase
R01632 11 Protocatechuate:oxygen 4,5-oxidoreductase (decyclizing)
R01644 11 4-Hydroxybutanoate:NAD+ oxidoreductase
R01645 11 4-hydroxy-2-oxo-heptandioate succinate semialdehyde-lyase
R01647 11
R01649 11 2-(Acetamidomethylene)succinate amidohydrolase
(deaminating,decarboxylating)
R01650 11
R01660 11
3-phospho-D-glyceroyl-phosphate:D-glucose-1-phosphate6-phosphotransferase
R01684 11 Taurine:2-oxoglutarate aminotransferase
R01718 11 Isomaltose 6-alpha-D-glucanohydrolase
R01720 11 nicotinate:NADP+ 6-oxidoreductase (hydroxylating)
R01723 11
R01724 11 Nicotinate D-ribonucleotide:pyrophosphate
phosphoribosyltransferase
R01776 11 Acetyl-CoA:L-homoserine O-acetyltransferase
R01777 11 Succinyl-CoA:L-homoserine O-succinyltransferase
R01787 11 alpha-D-Glucose:NADP+ 1-oxidoreductase
R01789 11 D-Glucose 6-sulfate sulfohydrolase
R01793 11 NADH:6,7-dihydropteridine oxidoreductase
R01812 11 5,6,7,8-Tetrahydrobiopterin:NADP+ oxidoreductase
R01856 11 dGTP triphosphohydrolase
R01870 11 Orotidine-5'-phosphate:pyrophosphate phosphoribosyltransferase
R01872 11 Quinate:NAD+ 5-oxidoreductase
R01877 11 Uridine 3'-monophosphate phosphohydrolase
R01878 11 Cytidine aminohydrolase
R01879 11 2-Deoxyuridine,2-oxoglutarate:oxygen
oxidoreductase(2'-hydroxylating)
R01899 11 Isocitrate:NADP+ oxidoreductase (decarboxylating)
R01900 11 Isocitrate hydro-lyase
R01930 11 Trithionate thiosulfohydrolase
R01931 11 thiosulfate:cyanide sulfurtranserase
R01937 11
R01963 11 N-Sulfo-D-glucosamine sulfohydrolase
R01967 11 ATP:deoxyguanosine 5'-phosphotransferase
R01968 11 2'-Deoxyguanosine 5'-monophosphate phosphohydrolase
R01980 11 ATP:D-galacturonate 1-phosphotransferase
R01983 11 D-Galacturonate ketol-isomerase
R01984 11
R02047 11 3-Hydroxy-2-methylpropanoate:NAD+ oxidoreductase
R02050 11 (R)-3-Amino-2-methylpropanoate:pyruvate aminotransferase
R02086 11 N-Acetyl-D-glucosamine 1-phosphate 1,6-phosphomutase
R02087 11 N-Acetyl-D-glucosamine 6-phosphate 2-epimerase
R02088 11 2'-Deoxyadenosine 5'-monophosphate phosphohydrolase
R02089 11 ATP:deoxyadenosine 5'-phosphotransferase
R02099 11 ATP:deoxyuridine 5'-phosphotransferase
R02102 11
R02137 11 Cytidine ribohydrolase
R02168 11 GDPglucose:D-glucose-6-phosphate 1-alpha-D-glucosyltransferase
R02243 11 cis-Aconitate carboxy-lyase
R02244 11 trans-Aconitate delta2-delta3-isomerase
R02295 11 Nicotinate D-ribonucleoside:orthophosphate ribosyltransferase
R02296 11 Cytidine:orthophosphate alpha-D-ribosyltransferase
R02322 11 Nicotinamide-D-ribonucleotide amidohydrolase
R02343 11 Acetoin:NAD+ oxidoreductase
R02376 11 Propane-1,2-diol hydro-lyase
R02428 11 D-Xylono-1,4-lactone lactonohydrolase
R02433 11 L-Cysteate:2-oxoglutarate aminotransferase
R02461 11 D-Ornithine 4,5-aminomutase
R02485 11 Deoxycytidine aminohydrolase
R02486 11 2-Deoxyuridine,2-Oxoglutarate:oxygen
oxidoreductase(1'-hydroxylating)
R02508 11
R02519 11 Homogentisate:oxygen 1,2-oxidoreductase (decyclizing)
R02525 11 L-Arabinono-1,5-lactone lactonohydrolase
R02526 11 L-Arabinono-1,4-lactone lactonohydrolase
R02550 11
R02556 11 Deoxyadenosine aminohydrolase
R02619 11 3-Sulfino-L-alanine:2-oxoglutarate aminotransferase
R02637 11 3-Dehydro-L-gulonate:NAD+ 2-oxidoreductase
R02640 11 L-Gulonate:NAD+ 3-oxidoreductase
R02656 11 Gentisate:oxygen 1,2-oxidoreductase (decyclizing)
R02665 11 3-Hydroxyanthranilate:oxygen 3,4-oxidoreductase (decyclizing)
R02677 11 ADPmannose sugarphosphohydrolase
R02762 11 2-Hydroxymuconate semialdehyde:NAD+ 6-oxidoreductase
R02763 11
R02764 11 (S)-Methylmalonyl-CoA hydrolase
R02765 11 (R)-2-Methyl-3-oxopropanoyl-CoA 2-epimerase
R02778 11 Trehalose-6-phosphate phosphohydrolase
R02821 11 Trimethylaminoacetate:L-homosysteine S-methyltransferase
R02922 11 Creatinine iminohydrolase
R02927 11 ATP:D-tagatose 6-phosphotransferase
R02956 11 Succinyl-CoA:citramalate CoA-transferase
R03004 11 Deamino-NAD+ nucleotidohydrolase
R03005 11 ATP:nicotinamide-nucleotide adenylyltransferase
R03014 11 ATP:L-rhamnulose 1-phosphotransferase
R03034 11 D-Galactono-1,4-lactone hydroxyacylhydrolase
R03084 11 3-Dehydroquinate hydro-lyase
R03132 11 O3-Acetyl-L-serine acetate-lyase (adding hydrogen sulfide)
R03183 11 L-Gulono-1,4-lactone:NADP+ 1-oxidoreductase
R03204 11 2,5-Dihydroxypyridine:oxygen 5,6-oxidoreductase
R03217 11 O-Acetyl-L-homoserine succinate-lyase (adding cysteine)
R03240 11 D-Galactose 6-phosphate ketol-isomerase
R03241 11 ATP:L-fuculose 1-phosphotransferase
R03245 11 ATP:(R)-5-phosphomevalonate phosphotransferase
R03247 11 Gallate carboxy-lyase
R03260 11 O-Succinyl-L-homoserine succinate-lyase (adding cysteine)
R03291 11 trans-4-Hydroxy-L-proline:NAD+ 5-oxidoreductase
R03315 11 ATP:pseudouridine 5'-phosphotransferase
R03346 11 Nicotinate D-ribonucleotide phosphohydrolase
R03347 11
R03381 11 3-Oxopropanoate:NAD+ oxidoreductase
(decarboxylating,CoA-acetylating)
R03427 11 D-myo-Inositol 1,3,4-trisphosphate 1-phosphohydrolase
R03542 11 alpha-Aminopropiononitrile aminohydrolase
R03559 11 toluene,NADH:oxygen oxidoreductase (1,2-hydroxylating)
R03560 11 Toluene,NADPH:oxogen oxidoreductase (2-hydroxylating)
R03568 11 4-Cresol,NADPH:oxogen oxidoreductase (2-hydroxylating)
R03608 11 o-Cresol,NADPH:oxogen oxidoreductase (2-hydroxylating)
R03671 11 D-Fuconate hydro-lyase
R03707 11 (S,S)-Butane-2,3-diol:NAD+ oxidoreductase
R03735 11 (2S,3S)-2-Hydroxytridecane-1,2,3-tricarboxylate
oxaloacetate-lyase(CoA-acylating)
R03774 11 L-Rhamnonate hydro-lyase
R03856 11 trans-Dodec-2-enoyl-CoA reductase
R03859 11 3-Hydroxytetradecane-1,3,4-tricarboxylate
2-oxoglutarate-lyase(CoA-acylating)
R03869 11 (S)-Methylmalonate semialdehyde:NAD+ oxidoreductase
R03871 11 (S)-Methylmalonate semialdehyde:oxygen oxidoreductase
R03884 11 (E)-Glutaconate CoA-transferase
R03889 11 2-Aminomuconate semialdehyde:NAD+ 6-oxidoreductase
R03921 11 Sucrose 6-phosphate fructohydrolase
R03937 11
R04000 11 (E)-Glutaconate CoA-transferase
R04001 11 3-Isopropylmalate hydro-lyase
R04026 11
R04051 11
R04066 11 imidazole-4-acetate,NADH:oxygen oxidoreductase (5-hydroxylating)
R04088 11 Toluene-cis-1,2-dihydrodiol:NAD+ oxidoreductase
R04089 11 3-Methylcatechol:oxygen 2,3-oxidoreductase(decyclizing)
R04137 11 3-Hydroxyisopentyl-CoA hydro-lyase
R04173 11 3-Phosphoserine:2-oxoglutarate aminotransferase
R04187 11 L-Alanine:3-oxopropanoate aminotransferase
R04198 11 2,3,4,5-Tetrahydrodipicolinate:NAD+ oxidoreductase
R04203 11 (2S,3S)-3-hydroxy-2-methylbutanoyl-CoA:NAD+ oxidoreductase
R04209 11 1-(5-Phospho-D-ribosyl)-5-amino-4-imidazolecarboxylate
carboxy-lyase
R04221 11 cis-4-Hydroxy-D-proline:oxygen oxidoreductase (deaminating)
R04224 11 (S)-3-Hydroxyisobutyryl-CoA hydro-lyase
R04269 11
R04323 11 2-Amino-3-carboxymuconate semialdehyde carboxy-lyase
R04376 11
R04382 11 4-(4-Deoxy-alpha-D-gluc-4-enuronosyl)-D-galacturonate lyase
R04424 11 2-Hydroxybutane-1,2,3-tricarboxylate hydro-lyase
R04425 11 (2S,3R)-3-Hydroxybutane-1,2,3-tricarboxylate hydro-lyase
R04443 11
R04446 11
R04447 11
R04453 11
4-Carboxy-2-hydroxy-cis,cis-muconate-6-semialdehyde:NADP+6-oxidoreductase
R04457 11
6,7-Dimethyl-8-(1-D-ribityl)lumazine:6,7-dimethyl-8-(1-D-ribityl)lumazine
2,3-butanediyltransferase
R04482 11 4-Carboxy-2-oxo-3-hexenedioate
delta2,delta4-2-oxo,delta3-isomerase
R04489 11 2-Hydroxy-2-hydropyrone-4,6-dicarboxylate lyase (decyclizing)
R05052 11 L-erythro-4-Hydroxyglutamate:2-oxoglutarate aminotransferase
R05066 11 3-Hydroxy-2-methylpropanoate:NAD+ oxidoreductase
R05076 11
R05250 11
R05309 11
1,6-dihydroxy-5-methylcyclohexa-2,4-dienecarboxylate:NAD+oxidoreductase
(decarboxylating)
R05314 11
1,2-Dihydroxy-6-methylcyclohexa-3,5-dienecarboxylate:NAD+oxidoreductase
(decarboxylating)
R05320 11 Taurine, 2-oxoglutarate:O2 oxidoreductase (sulfite-forming)
R05332 11 Acetyl-CoA:D-glucosamine-1-phosphate N-acetyltransferase
R05337 11
R05366 11 2-Hydroxy-6-oxo-octa-2,4-dienoate acylhydrolase
R05379 11 Acrylonitrile hydro-lyase
R05404 11
R05571 11 Galactitol-1-phosphate:NAD oxidoreductase
R05598 11 Benzylsuccinate fumarate-lyase
R05644 11
R05660 11
R05698 11 Mannitol:oxygen oxidoreductase (cyclizing)
R05781 11 cyclic-imide amidohydrolase (decyclicizing)
R05789 11 (R)-2-phospho-3-sulfolactate phosphohydrolase
R06525 11 Sphinganine, NADPH: oxygen oxidoreductase (4-hydroxylating)
R06788 11
R06915 11 salicylate,NADH:oxygen
oxidoreductase(1-hydroxylating,decarboxylating)
R06977 11 L-2,4-diaminobutyrate:2-oxoglutarate 4-aminotransferase
R06979 11 Ectoine hydro-lyase
R07135 11 mannitol:NAD+ 1-oxidoreductase
R07265 11 alpha,alpha-trehalose:phosphate alpha-D-glucosyltransferase
R07343 11 myo-inositol-phosphate phosphohydrolase
R07346 11 D-glucitol:NADP+ oxidoreductase
R07396 11
R07405 11 5-carboxyamino-1-(5-phospho-D-ribosyl)imidazole carboxymutase
R07413 11
R07420 11
R00022 12
R00036 12 5-Aminolevulinate hydro-lyase(adding 5-aminolevulinate
andcyclizing)
R00038 12 4-Hydroxy-3-hexanone propanal-lyase
R00047 12 6-Hydroxynicotinate, hydrogen-donor:oxygen
oxidoreductase(5-hydroxylating)
R00053 12 Tannin acylhydrolase
R00058 12 1,2-Benzenediol:oxygen oxidoreductase
R00066 12
6,7-Dimethyl-8-(1-D-ribityl)lumazine:6,7-dimethyl-8-(1-D-ribityl)lumazine
2,3-butanediyltransferase
R00075 12
S-adenosyl-L-methionine:S-adenosyl-L-methionine3-amino-3-carboxypropyltransferase
R00080 12 Catechol:oxygen oxidoreductase (dimerizing)
R00093 12 L-glutamate:NAD+ oxidoreductase (transaminating)
R00102 12 NAD+ glycohydrolase
R00103 12 NAD+ phosphohydrolase
R00137 12 ATP:nicotinamide-nucleotide adenylyltransferase
R00156 12 ATP:nucleoside-diphosphate phosphatransferase
R00157 12 Uridine triphosphate:AMP phosphotransferase
R00159 12 UTP diphosphohydrolase
R00175 12 S-Adenosyl-L-methionine hydrolase
R00178 12 S-Adenosyl-L-methionine carboxy-lyase
R00179 12 S-Adenosyl-L-methionine methylthioadenosine-lyase
R00180 12 S-Adenosyl-L-methionine alkyltransferase (cyclizing)
R00189 12 Deamino-NAD+:ammonia ligase (AMP-forming)
R00193 12 S-Adenosyl-L-homocysteine aminohydrolase
R00194 12 S-Adenosyl-L-homocysteine homocysteinylribohydrolase
R00239 12 ATP:L-glutamate 5-phosphotransferase
R00240 12 ATP:L-glutamate 1-phosphotransferase
R00241 12 ATP:L-glutamate 1-phosphotransferase
R00245 12 L-Glutamate 5-semialdehyde:NAD+ oxidoreductase
R00251 12 5-Oxoproline amidohydrolase (ATP-hydrolysing)
R00253 12 L-Glutamate:ammonia ligase (ADP-forming)
R00254 12
R00256 12 L-Glutamine amidohydrolase
R00259 12 Acetyl-CoA:L-glutamate N-acetyltransferase
R00260 12 L-Glutamate racemase
R00261 12 L-Glutamate 1-carboxy-lyase
R00286 12 UDPglucose:NAD+ oxidoreductase
R00289 12 UTP:alpha-D-glucose-1-phosphate uridylyltransferase
R00291 12 UDPglucose 4-epimerase
R00293 12 UDPglucose 4,6-hydro-lyase
R00367 12 S-Adenosyl-L-methionine:glycine methyltransferase
R00411 12 N-succinyl-L-glutamate amidohydrolase
R00415 12 UTP:N-acetyl-alpha-D-glucosamine-1-phosphate uridylyltransferase
R00494 12
R00511 12 Cytidine-5'-monophosphate phosphohydrolase
R00512 12 ATP:CMP phosphotransferase
R00513 12 ATP:cytidine 5'-phosphotransferase
R00514 12 CDP diphosphohydrolase
R00515 12 CTP pyrophosphohydrolase
R00516 12 UTP:cytidine 5'-phosphotransferase
R00517 12 GTP:cytidine 5'-phosphotransferase
R00525 12 N-Formyl-L-glutamate amidohydrolase
R00568 12 CTP aminohydrolase
R00571 12 UTP:ammonia ligase(ADP-forming)
R00575 12 Carbon-dioxide:L-glutamine amido-ligase
(ADP-forming,carbamate-phosphorylating)
R00576 12 L-Glutamine:pyruvate aminotransferase
R00578 12 L-aspartate:L-glutamine amido-ligase (AMP-forming)
R00649 12 S-Adenosyl-L-methionine:L-methionine S-methyltransferase
R00650 12 S-Adenosyl-L-methionine:L-homocysteine S-methyltransferase
R00659 12 UTP:pyruvate O2-phosphotransferase
R00672 12 L-Ornithine racemase
R00707 12 L-1-Pyrroline-5-carboxylate:NAD+ oxidoreductase
R00766 12 UDPglucose:D-fructose-6-phosphate 2-alpha-D-glucosyltransferase
R00768 12 L-Glutamine:D-fructose-6-phosphate aminotransferase
(hexoseisomerizing)
R00769 12 UTP:D-fructose-6-phosphate 1-phosphotransferase
R00806 12 UDPglucose:D-fructose 2-alpha-D-glucosyltransferase
R00812 12 cis-1,2-dihydrobenzene-1,2-diol:NAD+ oxidoreductase
R00813 12
cis-1,2-dihydroxycyclohexa-3,5-diene-1-carboxylate:NAD+oxidoreductase
R00814 12 trans-1,2-dihydrobenzene-1,2-diol:NADP+ oxidoreductase
R00815 12 phenol,NADPH:oxogen oxidoreductase (2-hydroxylating)
R00817 12 Catechol:oxygen 1,2-oxidoreductase(decyclizing)
R00818 12 salicylate,NADH:oxygen oxidoreductase
(1-hydroxylating,decarboxylating)
R00819 12 Benzoate,NADH:oxygen oxidoreductase
(1,2-hydroxylating,decarboxylating)
R00820 12 1,6-dihydroxycyclohexa-2,4-diene-1-carboxylate:NAD+
oxidoreductase(decarboxylating)
R00821 12 2,3-Dihydroxybenzoate carboxy-lyase
R00822 12 Protocatechuate carboxy-lyase
R00823 12 Anthranilate,NADH:oxygen oxidoreductase
(1,2-hydroxylating,deaminating, decarboxylating)
R00827 12 S-Adenosyl-L-methionine:catechol O-methyltransferase
R00828 12 2-nitrophenol,NADPH:oxygen 2-oxidoreductase
(2-hydroxylating,nitrite-forming)
R00836 12 UDPglucose:D-glucose-6-phosphate 1-alpha-D-glucosyltransferase
R00855 12 CDPglycerol phosphoglycerohydrolase
R00880 12 GDP-D-mannose:NAD+ 6-oxidoreductase
R00888 12 GDPmannose 4,6-hydro-lyase
R00889 12 GDPmannose 3,5-epimerase
R00894 12 L-Glutamate:L-cysteine gamma-ligase (ADP-forming)
R00962 12 ITP:cytidine 5'-phosphotransferase
R00967 12 UTP:uridine 5'-phosphotransferase
R00969 12 P1,P4-Bis(5'-nucleosyl)-tetraphosphate nucleotidohydrolase
R01072 12 5-Phosphoribosylamine:pyrophosphate
phosphoribosyltransferase(glutamate-amidating)
R01092 12 ATP:D-galactose 1-phosphotransferase
R01093 12 D-Galactose:NAD+ 1-oxidoreductase
R01094 12 D-Galactose:NAD+ 1-oxidoreductase
R01096 12 D-Galactose:NADP+ 1-oxidoreductase
R01099 12 D-Galactose:oxygen 6-oxidoreductase
R01100 12 Lactose galactohydrolase
R01101 12 alpha-D-Glucoside glucohydrolase
R01103 12 Raffinose galactohydrolase
R01104 12 Galactosylglycerol galactohydrolase
R01121 12 ATP:(R)-5-diphosphomevalonate carboxy-lyase (dehydrating)
R01188 12 S-Adenosyl-L-methionine:myo-inositol 1-O-methyltransferase
R01189 12 S-Adenosyl-L-methionine:myo-inositol 3-O-methyltransferase
R01190 12 S-Adenosyl-L-methionine:myo-inositol 4-O-methyltransferase
R01191 12 myo-Inositol 6-O-methyltransferase
R01194 12 1-alpha-D-Galactosyl-myo-inositol galactohydrolase
R01202 12 N-Acetyl-D-glucosamine:NAD+ 1-oxidoreductase
R01203 12 N-Acyl-D-hexosamine:oxygen 1-oxidoreductase
R01207 12 N-Acyl-D-glucosamine 2-epimerase
R01231 12 Xanthosine-5'-phosphate:L-glutamine amido-ligase (AMP-forming)
R01252 12 L-Proline,2-oxoglutarate:oxygen oxidoreductase (4-hydroxylating)
R01266 12 1-beta-Aspartyl-N-acetyl-D-glucosaminylamine L-asparaginohydrolase
R01269 12 S-Adenosyl-L-methionine:nicotinamide N-methyltransferase
R01270 12 Nicotinamide D-ribonucleotide phosphoribohydrolase
R01271 12
Nicotinamide-nucleotide:pyrophosphatephospho-alpha-D-ribosyltransferase
R01273 12 N-Ribosylnicotinamide ribohydrolase
R01296 12 4-hydroxybenzoate,NAD(P)H:oxygen oxidoreductase (3-hydroxylating)
R01329 12 Epimelibiose galactohydrolase
R01475 12 ATP:D-glucuronate 1-phosphotransferase
R01476 12 ATP:D-glucuronate 1-phosphotransferase
R01481 12 L-Gulonate:NADP+ 6-oxidoreductase
R01484 12 D-Glucurono-6,2-lactone lactonohydrolase
R01507 12 2,3-Dihydroxybenzoate:oxygen 3,4-oxidoreductase (decyclizing)
R01547 12 ATP:AMP phosphotransferase
R01579 12 D-Glutamine amidohydrolase
R01583 12 D-Glutamate hydro-lyase (cyclizing)
R01585 12 L-Glutamate:methylamine ligase (ADP-forming)
R01586 12 Methylamine:L-glutamate N-methyltransferase
R01627 12 3-Dehydroshikimate hydro-lyase
R01628 12 3-hydroxybenzoate,NADPH:oxygen oxidoreductase (4-hydroxylating)
R01629 12
R01631 12 Protocatechuate:oxygen 3,4-oxidoreductase (decyclizing)
R01633 12
(3S,4R)-3,4-dihydroxycyclohexa-1,5-diene-1,4-dicarboxylate:NAD+oxidoreductase
R01634 12 3,4-Dihydroxyphthalate carboxy-lyase
R01635 12 4,5-Dihydroxyphthalate carboxy-lyase
R01636 12 4-sulfobenzoate,NADH:oxygen oxidoreductase
(3,4-hydroxylating,sulfite-forming)
R01648 12 4-Aminobutanoate:2-oxoglutarate aminotransferase
R01663 12 dCMP aminohydrolase
R01664 12 2'-Deoxycytidine 5'-monophosphate phosphohydrolase
R01666 12 ATP:deoxycitidine 5'-phosphotransferase
R01678 12 Lactose galactohydrolase
R01688 12 ATP:butyrate 1-phosphotransferase
R01689 12 butanoate:NAD+ delta2-oxidoreductase
R01690 12 5'-Butyrylphosphouridine acylhydrolase
R01694 12 L-Sorbose:NADP+ 5-oxidoreductase
R01695 12 L-Sorbose:oxygen 5-oxidoreductase
R01719 12
R01721 12 S-Adenosyl-L-methionine:nicotinate N-methyltransferase
R01722 12 UDPglucose:nicotinate N-glucosyltransferase
R01763 12 Benzyl alcohol:NAD+ oxidoreductase
R01816 12 Anthranilate,tetrahydrobiopterin:oxygen
oxidoreductase(3-hydroxylating)
R01847 12 UTP:Sedoheptulose 7-phosphate 1-phosphotransferase
R01855 12 2'-Deoxyguanosine 5'-triphosphate pyrophosphohydrolase
R01857 12 ATP:nucleoside-diphosphate phosphatransferase
R01858 12 dATP:pyruvate O2-phosphotransferase
R01880 12 dGTP:uridine 5'-phosphotransferase
R01883 12 S-Adenosyl-L-methionine:guanidinoacetate N-methyltransferase
R01887 12 gamma-Amino-gamma-cyanobutanoate aminohydrolase
R01932 12
R01933 12 2-Oxoadipate:lipoamde 2-oxidoreductase(decarboxylating
andacceptor-succinylating)
R01934 12 (1R,2S)-1-hydroxybutane-1,2,4-tricarboxylate:NAD+
oxidoreductase(decarboxylating)
R01936 12
R01939 12 L-2-Aminoadipate:2-oxoglutarate aminotransferase
R02037 12 S-Adenosyl-L-methionine:ethanolamine-phosphate N-methyltransferase
R02048 12 (R)-3-Amino-2-methylpropanoate:2-oxoglutarate aminotransferase
R02090 12 ATP:(d)GMP phosphotransferase
R02091 12 dGTP:cytidine 5'-phosphotransferase
R02098 12 ATP:dTMP phosphotransferase
R02100 12 dUTP nucleotidohydrolase
R02270 12 Succinyl-CoA:glycine C-succinyl-transferase(decarboxylating)
R02271 12 5-Aminolevulinate:pyruvate aminotransferase
R02272 12 (S)-4-Amino-5-oxopentanoate 4,5-aminomutase
R02285 12 N-Formimino-L-glutamate formiminohydrolase
R02294 12 N-Ribosylnicotinamide:orthophosphate ribosyltransferase
R02323 12 Nicotinamide ribonucleotide phosphohydrolase
R02324 12 ATP:N-ribosylnicotinamide 5'-phosphotransferase
R02344 12 (S,S)-Butane-2,3-diol:NAD+ oxidoreductase
R02345 12 3-Hydroxybutan-2-one:D-ribose-5-phosphate aldehydetransferase
R02370 12 Cytidine 3'-phosphate phosphohydrolase
R02377 12 Propane-1,3-diol:NAD+ 1-oxidoreductase
R02437 12 L-Rhamnose ketol-isomerase
R02457 12 D-Ornithine:oxygen oxidoreductase (deaminating)
R02458 12 D-Arginine amidinohydrolase
R02460 12
R02489 12 Gentisate carboxy-lyase
R02514 12 4-hydroxyphenylacetate,NADH:oxygen oxidoreductase
(1-hydroxylating)
R02515 12 3-hydroxyphenylacetate,NADH:oxygen oxidoreductase
(6-hydroxylating)
R02518 12
R02520 12
R02521 12 4-Hydroxyphenylpyruvate:oxygen
oxidoreductase(hydroxylating,decarboxylating)
R02551 12 N-Benzyloxycarbonylglycine urethanehydrolase
R02563 12 CDPethanolamine:L-serine ethanolaminephosphotransferase
R02565 12 p-cumic alcohol:NAD+ oxidoreductase
R02566 12 p-Cumic alcohol:NADP+ oxidoreductase
R02589 12 3-hydroxybenzoate,NADH:oxygen oxidoreductase (6-hydroxylating)
R02634 12
R02655 12 Gentisate aldehyde:NAD+ oxidoreductase
R02657 12
R02666 12 3-Hydroxyanthranilate:oxygen oxidoreductase
R02667 12 S-Adenosyl-L-methionine:3-hydroxyanthranilate
4-C-methyltransferase
R02668 12 3-Hydroxy-L-kynurenine hydrolase
R02669 12
R02670 12 Hydorogen-peroxide:hydrogen-peroxide oxidoreductase
R02705 12 ATP:N-acyl-D-mannosamine 6-phosphotransferase
R02706 12
R02737 12 UDPglucose:D-glucose-6-phosphate 1-alpha-D-glucosyltransferase
R02782 12 2,4,6/3,5-Pentahydroxycyclohexanone hydro-lyase
R02926 12 Melibiitol galactohydrolase
R02928 12 Galactitol:NAD+ 2-oxidoreductase
R02933 12 L-Gulono-1,4-lactone lactonohydrolase
R02990 12 Succinyl-CoA:3-oxoadipate CoA-transferase
R03001 12 D-Methionine:pyruvate aminotransferase
R03068 12 2,3-Dimethylmalate hydro-lyase
R03104 12 3-Mercaptolactate:NAD+ oxidoreductase
R03105 12 3-Mercaptopyruvate:cyanide sulfurtransferase
R03106 12
R03163 12 L-Fucose ketol-isomerase
R03184 12 L-gulono-1,4-lactone:oxygen 3-oxidoreductase
R03216 12 N,6-O-Disulfo-D-glucosamine 6-sulfohydrolase
R03238 12 UTP:D-Tagatose 6-phosphate 1-phosphotransferase
R03256 12 Lactose 6-phosphate 6-phosphogalactohydrolase
R03266 12 4-Hydroxy-L-glutamate:2-oxoglutarate aminotransferase
R03290 12 4-Hydroxy-L-proline:NAD+ oxidoreductase
R03296 12 trans-4-Hydroxy-L-proline 2-epimerase
R03297 12 UDPglucose:gallate beta-D-glucosyltransferase
R03352 12 3-Hydroxy-2-methylpropanoyl-CoA hydrolase
R03369 12
3-(2-hydroxyphenyl)propanoate,NADH2:oxygenoxidoreductase(3-hydroxylating)
R03383 12
R03385 12 3-hydroxy-2-methylpyridine-5-carboxylate,NADH:oxygen
oxidoreductase(decyclizing)
R03393 12 D-myo-Inositol-1,4-bisphosphate 1-phosphohydrolase
R03428 12 ATP:1D-myo-inositol-1,3,4-trisphosphate 5-phosphotransferase
R03429 12 ATP:1D-myo-inositol-1,3,4-trisphosphate 6-phosphotransferase
R03430 12 D-myo-Inositol 1,3,4,5-tetrakisphosphate 5-phosphohydrolase
R03444 12 2-Hydroxybutane-1,2,4-tricarboxylate hydro-lyase
R03472 12
R03538 12 2',3'-Cyclic UMP 3'-nucleotidohydrolase
R03544 12
R03549 12 Gallate:oxygen 3,4-oxidoreductase (decyclizing)
R03550 12 Gallate:oxygen 4,5-oxidoreductase (decyclizing)
R03551 12
R03625 12
UDPglucose:2-hydroxy-2-methylpropanenitrilebeta-D-glucosyltransferase
R03772 12 L-rhamno-1,4-lactone lactonohydrolase
R03801 12 1,4-beta-D-Glucan glucohydrolase
R03870 12 5-Methylbarbiturate amidohydrolase
R03970 12 (5-Glutamyl)-peptide:amino-acid 5-glutamyltransferase
R03971 12 (5-Glutamyl)-peptide:amino-acid 5-glutamyltransferase
R04065 12 Imidazole acetaldehyde:NAD+ oxidoreductase
R04068 12 Imidazole-4-acetate:5-phosphoribosyl-diphosphate ligase (ADP-
andpyrophosphate- forming)
R04069 12
R04100 12 3-cis-Dodecenoyl-CoA delta3-cis-delta2-trans-isomerase
R04131 12
R04132 12
R04170 12 (S)-3-Hydroxydodecanoyl-CoA hydro-lyase
R04188 12 L-3-Amino-isobutanoate:2-oxoglutarate aminotransferase
R04204 12 (2S,3S)-3-Hydroxy-2-methylbutanoyl-CoA hydro-liase
R04208 12 2-(Formamido)-N1-(5-phosphoribosyl)acetamidine
cyclo-ligase(ADP-forming)
R04231 12 (R)-4'-Phosphopantothenate:L-cysteine ligase
R04277 12 2-Pyrone-4,6-dicarboxylate lactonohydrolase
R04278 12 2-Hydroxy-2-hydropyrone-4,6-dicarboxylate:NAD+ 6-oxidoreductase
R04336 12
R04364 12 Acetyl-CoA:L-2,3,4,5-tetrahydrodipicolinate N2-acetyltransferase
R04365 12
Succinyl-CoA:2,3,4,5-tetrahydropyridine-2,6-dicarboxylateN-succinyltransferase
R04426 12 3-Isopropylmalate:NAD+ oxidoreductase
R04435 12 N-Acetylneuraminate 9-phosphate
pyruvate-lyase(pyruvate-phosphorylating)
R04515 12
R04748 12 (S)-Hydroxyhexanoyl-CoA:NAD+ oxidoreductase
R04784 12
R04785 12 L-Dehydroascorbate lactonohydrolase
R04895 12
R04916 12
R05064 12 (S)-3-Hydroxyisobutyryl-CoA hydrolase
R05085 12 O-Phospho-4-hydroxy-L-threonine:2-oxoglutarate aminotransferase
R05122 12
R05147 12 galactitol-1-phosphate:NAD+ oxidoreductase
R05176 12 ADP-D-glycero-D-manno-heptose 6-epimerase
R05208 12 Mercaptoethanol:cyanide sulfurtransferase
R05249 12 Resorcinol,NADPH:oxogen oxidoreductase (2-hydroxylating)
R05274 12 vanillate:oxygen oxidoreductase (demethylating)
R05280 12
R05298 12
R05328 12 ADP-glucose:sn-glycerol-3-phosphate 2-b-D-glucosyltransferase
R05336 12
R05354 12
R05361 12
2-Hydroxy-6-oxo-6-(2-hydroxyphenoxy)-hexa-2,4-dienoatebenzoylhydrolase
R05405 12
R05416 12
R05428 12
R05450 12
R05588 12
R05659 12
R05665 12
R05763 12
S-adenosyl-L-methionine:(E)-prop-1-ene-1,2,3-tricarboxylate2'-O-methyltransferase
R05764 12
S-adenosyl-L-methionine:(E)-prop-1-ene-1,2,3-tricarboxylate3'-O-methyltransferase
R05768 12 GDP-mannose:3-phosphoglycerate 3-a-D-mannosyltransferase
R05775 12 UDP-6-sulfo-6-deoxyglucose sulfohydrolase
R05780 12 thiocyanate aminohydrolase
R06594 12
R06784 12
R06785 12
R06786 12
R06787 12
R06847 12 shikimate:NAD+ 3-oxidoreductase
R06897 12 2,4-dihydroxyhept-2-enedioate hydro-lyase
R06914 12
R06941 12 (S)-3-hydroxyacyl-CoA:NAD+ oxidoreductase
R07132 12 D-galactose:NADP+ 1-oxidoreductase
R07145 12 L-iditol:NAD+ 2-oxidoreductase
R07221 12 6-hydroxynicotinate:O2 oxidoreductase
R07243 12 S-adenosyl-L-methionine:sarcosine N-methyltransferase
R07244 12 S-adenosyl-L-methionine:N,N-dimethylglycine N-methyltransferase
R07251 12 acyl-CoA:malonyl-CoA C-acyltransferase (decarboxylating,
oxoacyl-and enoyl-reducing, thioester-hydrolysing)
R07286 12 3-mercaptopyruvate:cyanide sulfurtransferase
R07304 12 5-oxo-L-proline amidohydrolase (ATP-hydrolysing)
R07307 12 dCTP aminohydrolase (dUMP-forming)
R07312 12 4-hydroxyphenylacetate carboxy-lyase
R07364 12 1,2-dihydroxy-5-(methylthio)pent-1-en-3-one:oxygen
oxidoreductase(formate-forming)
R07404 12 5-amino-1-(5-phospho-D-ribosyl)imidazole:carbon-dioxide
ligase(ADP-forming)
R00027 13 2-Hydroxy-1,2-diphenylethanone benzaldehyde-lyase
R00039 13 Raffinose:raffinose alpha-D-galactosyltransferase
R00040 13 Choline:oxygen 1-oxidoreductase
R00042 13 4-Hydroxyphenylpyruvate:oxygen oxidoreductase (decarboxylating)
R00049 13
1-O-Galloyl-beta-D-glucose:1-O-galloyl-beta-D-glucoseO-galloyltransferase
R00068 13 L-Ascorbate:oxygen oxidoreductase
R00074 13 2-Aminophenol:oxygen oxidoreductase
R00084 13 Porphobilinogen ammonia-lyase (polymerizing)
R00094 13 NADPH:oxidized-glutathione oxidoreductase
R00104 13 ATP:NAD+ 2'-phosphotransferase
R00118 13
R00120 13 Glutathione:oxygen oxidoreductase
R00257 13 Deamido-NAD+:L-glutamine amido-ligase (AMP-forming)
R00274 13 Glutathione:hydrogen-peroxide oxidoreductase
R00414 13 UDP-N-acetyl-D-glucosamine 2-epimerase
R00416 13 UTP:N-acetyl-alpha-D-glucosamine-1-phosphate uridylyltransferase
R00418 13 UDP-N-acetyl-D-glucosamine 4-epimerase
R00420 13 UDP-N-acetyl-D-glucosamine 2-epimerase
R00421 13 UDP-N-acetyl-D-glucosamine:NAD+ 6-oxidoreductase
R00422 13
R00423 13
R00497 13 gamma-L-Glutamyl-L-cysteine:glycine ligase (ADP-forming)
R00499 13 S-Succinylglutathione hydrolase
R00500 13
R00501 13
R00502 13 UTP:alpha-D-hexose-1-phosphate uridylyltransferase
R00503 13 UDPgalactose:D-glucose 4-beta-D-galactosyltransferase
R00504 13 UDPgalactose:UDP-N-acetyl-D-glucosamine
galactosephosphotransferase
R00505 13 UDP-D-galactopyranose furanomutase
R00527 13 S-Formylglutathione hydrolase
R00548 13 Riboflavin-5-phosphate phosphohydrolase (acid optimum)
R00549 13 ATP:riboflavin 5'-phosphotransferase
R00550 13 D-Glucose-1-phosphate:riboflavin 5'-phosphotransferase
R00551 13 L-Arginine amidinohydrolase
R00565 13 L-Arginine:glycine amidinotransferase
R00567 13 L-Arginine racemase
R00569 13 CTP diphosphohydrolase
R00570 13 ATP:nucleoside-diphosphate phosphatransferase
R00572 13 CTP:pyruvate O2-phosphotransferase
R00573 13 UTP:ammonia ligase(ADP-forming)
R00574 13 CTP pyriphosphate-lyase (cyclizing)
R00579 13 L-Glutamine racemase
R00644 13 L-Ascorbate:hydrogen-peroxide oxidoreductase
R00647 13
R00660 13
Phosphoenolpyruvate:UDP-N-acetyl-D-glucosamine1-carboxyvinyl-transferase
R00665 13 L-Citrulline N5-carbamoyldihydrolase
R00666 13 N5-(L-1-carboxyethyl)-L-ornithine:NADP+
oxidoreductase(L-ornithine-dorming)
R00667 13 L-Ornithine:2-oxo-acid aminotransferase
R00668 13 L-Ornithine(L-lysine):2-oxoglutarate omega-aminotransferase
R00669 13 N2-Acetyl-L-ornithine amidohydrolase
R00670 13 L-Ornithine carboxy-lyase
R00671 13 L-Ornithine ammonia-lyase(cyclizing)
R00728 13 L-Tyrosine phenol-lyase (deaminating)
R00729 13 L-Tyrosine:oxygen oxidoreductase (deaminating)
R00734 13 L-Tyrosine:2-oxoglutarate aminotransferase
R00767 13 CTP:D-fructose-6-phosphate 1-phosphotransferase
R00809 13 UDPgalactose:sucrose 6F-alpha-D-galactosyltransferase
R00853 13 UDPgalactose:sn-glycerol-3-phosphate
2-alpha-D-galactosyltransferase
R00854 13 UDPgalactose:sn-glycerol-3-phosphate
1-alpha-D-galactosyltransferase
R00856 13 CTP:sn-glycerol-3-phosphate cytidylyltransferase
R00871 13 D-Fructose:NADP+ 5-oxidoreductase
R00900 13 NADPH:CoA-glutathione oxidoreductase
R00955 13 UDPglucose:alpha-D-galactose-1-phosphate uridylyltransferase
R00956 13 CTP:D-glucose-1-phosphate cytidylyltransferase
R00979 13 ATP:anthranilate N-adenylyltransferase
R00980 13 Anthranilate,NADPH:oxygen oxidoreductase
(3-hydroxylating,deaminating)
R00982 13 Anthranilate:CoA ligase (AMP-forming)
R00983 13 2,3-Dihydroxyindole:oxygen 2,3-oxidoreductase (decyclizing)
R00984 13 S-Adenosyl-L-methionine:anthranilate N-methyltransferase
R00985 13 Chorismate pyruvate-lyase (amino-accepting)
R00986 13 Chorismate pyruvate-lyase (amino-accepting)
R00987 13 L-Kynurenine hydrolase
R00988 13 N-Formylanthranilate amidohydrolase
R00989 13 Malonyl-CoA:anthranilate N-malonyltransferase
R00990 13 2-Aminobenzoate carboxy-lyase
R00991 13
R01022 13 Choline:oxygen 1-oxidoreductase
R01073 13
N-(5-Phospho-D-ribosyl)anthranilate:pyrophosphatephosphoribosyl-transferase
R01108 13 Glutathione:dehydroascorbate oxidoreductase
R01113 13 Glutathione:cystine oxidoreductase
R01123 13 Isopentenyl-diphosphate delta3-delta2-isomerase
R01137 13 ATP:nucleoside-diphosphate phosphatransferase
R01138 13 dATP:pyruvate O2-phosphotransferase
R01139 13 dATP:D-hexose 6-phosphotransferase
R01140 13 dATP:D-hexose 6-phosphotransferase
R01149 13 L-Glutamine:D-alanine gamma-glutamyltransferase
R01161 13
R01192 13 UDPgalactose:myo-inositol 1-alpha-D-galactosyltransferase
R01205 13 UDPgalactose:N-acetyl-D-glucosamine 4-beta-D-galactosyltransferase
R01238 13 4-Hydroxybenzoate carboxy-lyase
R01239 13 S-Adenosyl-L-methionine:phenol O-methyltransferase
R01240 13 UDPglucose:phenol beta-D-glucosyltransferase
R01241 13
R01246 13 L-proline:NAD+ 2-oxidoreductase
R01248 13 L-Proline:NAD+ 5-oxidoreductase
R01255 13 L-Proline racemase
R01293 13 4-hydroxybenzaldehyde:NAD+ oxidoreductase
R01295 13 benzoate,NADPH:oxygen oxidoreductase(4-hydroxylating)
R01297 13 4-hydroxybenzoate,NADH:oxygen oxidoreductase
(1-hydroxylating,decarboxylating)
R01300 13 4-Hydroxybenzoate:CoA ligase (AMP-forming)
R01301 13 4-Hydroxybenzoyl-CoA hydrolase
R01302 13
R01304 13 UDPglucose:4-hydroxybenzoate 4-O-beta-D-glucosyltransferase
R01305 13 2,4'-Dihydroxyacetophenone oxidoreductase (C-C-bond-cleaving)
R01308 13
R01330 13 dATP:D-hexose 6-phosphotransferase
R01372 13 Phenylpyruvate:oxygen oxidoreductase
(hydroxylating,decarboxylating)
R01380 13 UTP:1-phospho-alpha-D-glucuronate uridylyltransferase
R01381 13 UTP:1-phospho-alpha-D-glucuronate uridylyltransferase
R01384 13 UDP-D-glucuronate carboxy-lyase
R01385 13 UDPglucuronate 4-epimerase
R01386 13
R01387 13 UDPglucuronate 5'-epimerase
R01398 13 Carbamoyl-phosphate:L-ornithine carbamoyltransferase
R01401 13 Methylthioadenosine methylthioribohydrolase
R01402 13
5'-Methylthioadenosine:orthophosphatemethylthio-D-ribosyltransferase
R01419 13 Benzaldehyde:NAD+ oxidoreductase
R01421 13 Benzoyl phosphate phosphohydrolase
R01422 13 Benzoate:CoA ligase (AMP-forming)
R01423 13 5'-Benzoylphosphoadenosine acylhydrolase
R01424 13 N-Benzoylglycine amidohydrolase
R01426 13
R01504 13 ATP:2,3-dihydroxybenzoate adenylyltransferase
R01505 13 2,3-dihydro-2,3-dihydroxybenzoate:NAD+ oxidoreductase
R01506 13 2,3-Dihydroxybenzoate:oxygen 2,3-oxidoreductase (decyclizing)
R01509 13 2,3-Dihydroxybenzoate:L-serine ligase
R01510 13 2,3-Dihydroxybenzoate:L-serine ligase
R01548 13 dATP:cytidine 5'-phosphotransferase
R01549 13 dATP:uridine 5'-phosphotransferase
R01652 13
R01665 13 ATP:CMP phosphotransferase
R01667 13 dCDP nucleotidohydrolase
R01668 13 dCTP nucleotidohydrolase
R01679 13 Lactose 6-phosphate galactohydrolase
R01728 13 Prephenate:NAD+ oxidoreductase(decarboxylating)
R01732 13 Riboflavin hydrolase
R01736 13 S-(2-Hydroxyacyl)glutathione hydrolase
R01764 13 Benzoylformate carboxy-lyase
R01766 13 L-threo-3-Phenylserine benzaldehyde-lyase
R01767 13 Mandelonitrile benzaldehyde-lyase
R01804 13 N-Acetylneuraminate pyruvate-lyase (pyruvate-phosphorylating)
R01805 13 N-Acetylneuraminate 9-phosphate phosphohydrolase
R01811 13 N-Acetylneuraminate pyruvate-lyase
R01846 13 CTP:Sedoheptulose 7-phosphate 1-phosphotransferase
R01860 13 4-Aminobenzoate carboxy-lyase
R01928 13 UDPgalactose:sphingosine 1-beta-galactosyltransferase
R01960 13 L-Kynurenine,NADPH:oxygen oxidoreductase (3-hydroxylating)
R01965 13 dATP:D-hexose 6-phosphotransferase
R01987 13
R01990 13 4-Guanidinobutanoate amidinohydrolase
R02038 13 CTP:ethanolamine-phosphate cytidylyltransferase
R02150 13 1H-Imidazole-4-ethanamine:oxygen oxidoreductase
(deaminating)(copper-containing)
R02282 13 N2-Acetyl-L-ornithine:L-glutamate N-acetyltransferase
R02286 13 N-Formimino-L-glutamate iminohydrolase
R02288 13 4-imidazolone-5-propanoate amidohydrolase
R02325 13 dCTP aminohydrolase
R02326 13 ATP:nucleoside-diphosphate phosphatransferase
R02327 13 dCTP:uridine 5'-phosphotransferase
R02330 13 dUTP nucleotidohydrolase
R02331 13 ATP:nucleoside-diphosphate phosphatransferase
R02332 13 dUTP:uridine 5'-phosphotransferase
R02363 13 Hydroquinone:oxygen oxidoreductase
R02365 13 Cellobiose:quinone 1-oxidoreductase
R02371 13 dCTP:cytidine 5'-phosphotransferase
R02372 13 dUTP:cytidine 5'-phosphotransferase
R02402 13 Glutarate:CoA ligase (ADP-forming)
R02410 13 Raffinose fructohydrolase
R02411 13
1-alpha-D-Galactosyl-myo-inositol:sucrose6-alpha-D-galactosyltransferase
R02412 13 ATP:shikimate 3-phosphotransferase
R02414 13 Shikimate:NADP+ 5-oxidoreductase
R02438 13
R02530 13 (R)-S-Lactoylglutathione methylglyoxal-lyase (isomerizing)
R02549 13 4-aminobutanal:NAD+ 1-oxidoreductase
R02561 13 4-aminobenzoate,NADH:oxygen oxidoreductase
(1-hydroxylating,decarboxylating)
R02606 13 2,6-Dioxo-6-phenylhexa-3-enoate benzoylhydrolase
R02636 13 UDP-D-galacturonate carboxy-lyase
R02649 13 ATP:N-acetyl-L-glutamate 5-phosphotransferase
R02695 13 4-Hydroxyphenylacetaldehyde:NAD+ oxidoreductase
R02698 13 4-hydroxyphenylacetate,NADH:oxygen oxidoreductase
(3-hydroxylating)
R02699 13 4-Hydroxyphenylacetate:CoA ligase (AMP-forming)
R02707 13
R02741 13 gamma-L-Glutamyl-L-cysteine:beta-alanine ligase (ADP-forming)
R02742 13 NADPH:bis-gamma-glutamylcystine oxidoreductase
R02743 13 (5-L-Glutamyl)-L-amino-acid 5-glutamyltransferase (cyclizing)
R02755 13 meso-2,6-diaminoheptanedioate:NADP+ oxidoreductase (deaminating)
R02781 13 L-Glutamine:2,4,6/3,5-pentahydroxycyclohexanone aminotransferase
R02868 13 dATP:D-hexose 6-phosphotransferase
R02921 13 CTP:D-ribitol-5-phosphate cytidylyltransferase
R02923 13 D-Arginine:oxygen oxidoreductase (deaminating)
R02941 13 salicylaldehyde:NAD+ oxidoreductase
R02942 13 Acetylsalicylate O-acetylhydrolase
R02988 13 3-oxoadipate:NAD+ oxidoreductase
R02991 13 4-Carboxymethylbut-3-en-4-olide enol-lactonohydrolase
R03066 13
2-Amino-4-hydroxy-6-hydroxymethyl-7,8-dihydropteridine:4-aminobenzoate2-amino-4-hydroxydihydropteridine-6-methenyltransferase
R03067 13
2-Amino-4-hydroxy-6-hydroxymethyl-7,8-dihydropteridine-diphosphate:4-aminobenzoate2-amino-4-hydroxydihydropteridine-6-methenyltransferase
R03069 13 (2R,3S)-2,3-Dimethylmalate hydro-lyase
R03070 13 Methylitaconate delta2-delta3-isomerase
R03082 13 (R)-Lactaldehyde:NAD+ oxidoreductase (glutathione-formylating)
R03098 13 L-2-Aminoadipate-6-semialdehyde:NAD(P)+ 6-oxidoreductase
R03099 13
R03102 13 L-2-Aminoadipate-6-semialdehyde:NAD+ 6-oxidoreductase
R03161 13 ATP:6-deoxy-L-galactose 1-phosphotransferase
R03169 13 2-methyl-branched-chain-acyl-CoA:NAD+ 2-oxidoreductase
R03170 13 2-Methylbutanoyl-CoA:(acceptor) 2,3-oxidoreductase
R03237 13 CTP:D-Tagatose 6-phosphate 1-phosphotransferase
R03248 13 2,5-Diaminopentanoate:2-oxoglutarate aminotransferase
R03249 13
R03250 13
R03271 13
S-Adenosylmethioninamine:propane-1,3-diamine3-aminopropyltransferase
R03299 13 3-Hydroxyphenylacetate,NADH:oxygen oxidoreductase
(3-hydroxylating)
R03307 13 2-Carboxy-2,5-dihydro-5-oxofuran-2-acetate lyase (decyclizing)
R03308 13 3-Carboxy-2,5-dihydro-5-oxofuran-2-acetate lyase (decyclizing)
R03313 13 L-Glutamate-5-semialdehyde:NADP+ 5-oxidoreductase
(phosphorylationg)
R03314 13
R03336 13 4-hydroxyphenyllactate:NAD+ oxidoreductase
R03337 13 (R)-3-(4-hydroxyphenyl)lactate:NAD+ 2-oxidoreductase
R03341 13 4-hydroxyphenylpyruvate carboxy-lyase
R03342 13 3-(4-Hydroxyphenyl)pyruvate keto-enol-isomerase
R03351 13 CTP:3-deoxy-D-manno-octulosonate cytidylyltransferase
R03375 13 CTP:N-methylethanolamine-phosphate cytidylyltransferase
R03394 13 D-myo-Inositol-1,4,5-trisphosphate 5-phosphohydrolase
R03396 13 GDP-6-deoxy-D-talose:NAD+ 4-oxidoreductase
R03397 13 GDP-6-deoxy-D-mannose:NAD+ 4-oxidoreductase
R03418 13 1-alpha-D-Galactosyl-myo-inositol:raffinose galactosyltransferase
R03421 13 N4-(beta-N-Acetyl-D-glucosaminyl)-L-asparagine amidohydrolase
R03433 13 ATP:1D-myo-inositol-1,4,5-trisphosphate 3-phosphotransferase
R03434 13 D-myo-Inositol 1,3,4,5-tetrakisphosphate 3-phosphohydrolase
R03461 13 3-Hydroxy-2-methylpyridine-4,5-dicarboxylate 4-carboxy-lyase
R03471 13 ATP:4-amino-5-hydroxymethyl-2-methylpyrimidine
5-phosphotransferase
R03478 13 ATP:1D-myo-inositol-1,3,4,6-tetrakisphosphate 5-phosphotransferase
R03543 13 benzene,NADH:oxygene 1,2-oxidoreductase
R03616 13 Galactosylglycerol galactohydrolase
R03634 13
R03692 13 Dihydrocoumarin lactonohydrolase
R03709 13 3-(2-Hydroxyphenyl)propanoate:NAD+ oxidoreductase
R03802 13 1,4-beta-D-Glucan glucohydrolase
R03879 13
R03891 13 Benzene-1,2,4-triol:oxygen 1,2-oxidoreductase (decyclizing)
R03929 13 2',3'-Cyclic CMP 3'-nucleotidohydrolase
R03942 13 L-Rhamnofuranose:NAD+ 1-oxidoreductase
R03959 13 2,5-Dihydro-5-oxofuran-2-acetate lyase (decyclizing)
R04061 13 Benzene-1,2,4-triol:oxygen 1,2-oxidoreductase (decyclizing)
R04133 13 5-Oxopent-3-ene-1,2,5-tricarboxylate carboxy-lyase
R04134 13
R04171 13 3-Hydroxy-L-kynurenine:2-oxoglutarate aminotransferase
R04172 13
R04185 13 (S)-3-(Imidazol-5-yl)lactate:NAD+ oxidoreductase
R04233 13 (R)-4'-Phosphopantothenate:L-cysteine ligase
R04247 13 CTP:ethanolamine-phosphate cytidylyltransferase
R04280 13 3-O-Methylgallate:oxygen 4,5-oxidoreductase (decyclizing)
R04295 13 (S)-4-Amino-5-oxopentanoate:NADP+
5-oxidoreductase(phosphorylationg)
R04371 13 Homoisocitrate hydro-lyase
R04380 13 5-Oxopent-3-ene-1,2,5-tricarboxylate carboxy-lyase
R04463 13 5'-Phosphoribosylformylglycinamide:L-glutamine
amido-ligase(ADP-forming)
R04467 13
R04475 13
N-Succinyl-L-2,6-diaminoheptanedioate:2-ocoglytarateamino-transferase
R04479 13
R04512 13 3-D-Glucuronosyl-N2,6-disulfo-beta-D-glucosamine
glucuronohydrolase
R04554 13
R04558 13
R04741 13 (S)-3-Hydroxydodecanoyl-CoA:NAD+ oxidoreductase
R04749 13 (S)-Hydroxyhexanoyl-CoA hydro-lyase
R04860 13 Coenzyme A:oxidized-glutathione oxidoreductase
R04862 13 (1R,2S)-1-hydroxybutane-1,2,4-tricarboxylate:NAD+
oxidoreductase(decarboxylating)
R04870 13 L-2-aminohexanedioate:L-cysteine:L-valine ligase
(AMP-forming,valine-inverting)
R04874 13
R04875 13
R04876 13
R04918 13
R05049 13 N-succinyl-L-glutamate 5-semialdehyde:NAD+ oxidoreductase
R05086 13 O-Phospho-4-hydroxy-L-threonine phospho-lyase (adding water)
R05133 13 Arbutin 6-phosphate glucohydrolase
R05148 13 benzene-1,4-dicarboxylate, NADH:oxygen
oxidoreductase(1,2-hydroxylating)
R05244 13 NADPH:p-benzoquinone oxidoreductase
R05246 13
R05265 13
R05272 13 4-formylbenzenesulfonate:NAD+ oxidoreductase
R05273 13 4-Hydroxy-3-methoxybenzoate:oxygen oxidoreductase
R05275 13
cis-4,5-dihydroxycyclohexa-1(6),2-diene-1,2-dicarboxylate:NAD+oxidoreductase
R05297 13
R05313 13 cis-1,2-Dihydro-3-ethylcatechol:NAD+ oxidoreductase
R05326 13
beta-D-Galactopyranosyl-(13)-N-acetyl-D-hexosamine:phosphategalactosyltransferase
R05360 13
2-Hydroxy-6-oxo-6-(2-hydroxyphenyl)-hexa-2,4-dienoatebenzoylhydrolase
R05365 13 2-Hydroxy-6-oxo-(2'-aminophenyl)-hexa-2,4-dienoate
benzoylhydrolase
R05375 13 4-Hydroxyphthalate carboxy-lyase
R05383 13 (hydroxyamino)benzene hydroxymutase
R05399 13 1,2,4-trihydroxybenzene:NAD oxidoreductase
R05413 13
R05417 13
R05482 13
R05487 13
R05513 13
R05549 13
R05553 13 4-amino-4-deoxychorismate pyruvate-lyase
R05586 13
R05590 13 Acylamide aminohydrolase
R05591 13 Nitrile aminohydrolase
R05603 13
R05621 13
R05633 13 CTP: 2-C-Methyl-D-erythritol 4-phosphate cytidylyltransferase
R05663 13
R05664 13
R05681 13 NAD-dependent threonine 4-phosphate dehydrogenase
R05692 13 GDP-L-fucose:NADP+ 4-oxidoreductase (3,5-epimerizing)
R05699 13 Vanillin:NAD oxidoreductase
R05707 13 reduced-riboflavin:NADP+ oxidoreductase
R05714 13 glutathione:NADP+ oxidoreductase (CoA-acylating)
R05717 13 AMP,sulfite:oxidized-glutathione
oxidoreductase(adenosine-5'-phosphosulfate-forming)
R05769 13 UDP-glucose:hydroquinone-O-b-D-glucosyltransferase
R05778 13 4-hydroxyphenylpyruvate:oxygen oxidoreductase (decarboxylating)
R05790 13 alpha-D-mannosyl-3-phosphoglycerate phosphohydrolase
R05791 13 2-(beta-D-glucosyl)-sn-glycerol-3-phosphate phosphohydrolase
R05864 13 4-Hydroxy-2-oxohexanoate hydro-lyase
R05884 13 isopentenyl-diphosphate:NAD(P)+ oxidoreductase
R06602 13
R06603 13
R06632 13
R06782 13 3-phenylpropanoate,NADH:oxygen oxidoreductase (2,3-hydroxylating)
R06783 13 trans-Cinnamate,NADH:oxygen oxidoreductase (2,3-hydroxylating)
R06851 13 phenol,NADPH:oxygen oxidoreductase (2-hydroxylating)
R06853 13
R06868 13 S-Adenosyl-L-methionine:methylethanolamine
phosphateN-methyltransferase
R06893 13 aryl-ester hydrolase
R06913 13
R06925 13
R06942 13 (3S)-3-hydroxyacyl-CoA hydro-lyase
R06982 13 S-(hydroxymethyl)glutathione synthase
R06989 13 2,5-Dihydro-5-oxofuran-2-acetate lyase (decyclizing)
R07059 13
R07146 13 4-hydroxy-L-proline:NAD+ oxidoreductase
R07188 13 benzoate,NADH:oxygen oxidoreductase (1,2-hydroxylating)
R07277 13 nicotianamine:2-oxoglutarate aminotransferase
R07363 13 1,2-dihydroxy-5-(methylthio)pent-1-en-3-one:oxygen
oxidoreductase(formate- and CO-forming)
R07394 13
R07395 13 5-(Methylthio)-2,3-dioxopentyl-phosphate
phosphohydrolase(isomerizing)
R07419 13 4-(Glutamylamino)butanoate amidohydrolase
R00018 14 Putrescine:putrescine 4-aminobutyltransferase (ammonia-forming)
R00031 14 1,2-Benzenediol:oxygen oxidoreductase
R00035 14 L-Ascorbate:oxygen oxidoreductase
R00043 14 1,2-Bis(4-hydroxy-3-methoxyphenyl)ethylene:oxygen
oxidoreductase(alpha-beta-bond-cleaving)
R00069 14
R00095 14 NADH:monodehydroascorbate oxidoreductase
R00111 14 N-(omega)-Hydroxyarginine,NADPH:oxygen
oxidoreductase(nitric-oxide-forming)
R00112 14 NADPH:NAD+ oxidoreductase (B-specific)
R00113 14 NADPH:hydrogen-peroxide oxidoreductase
R00114 14 L-Glutamate:NADP+ oxidoreductase (transaminating)
R00115 14 NADPH:oxidized-glutathione oxidoreductase
R00116 14 NADPH:CoA-glutathione oxidoreductase
R00119 14 NADP+ glycohydrolase
R00134 14 Formate:NADP+ oxidoreductase
R00160 14 FAD nucleotidohydrolase
R00161 14 ATP:FMN adenylyltransferase
R00205 14 2-Oxopropanal:NADP+ oxidoreductase
R00210 14 Pyruvate:NADP+ 2-oxidoreductase (CoA-acetylating)
R00216 14 (S)-Malate:NADP+ oxidoreductase(oxaloacetate-decarboxylating)
R00248 14 L-Glutamate:NADP+ oxidoreductase (deaminating)
R00267 14 Isocitrate:NADP+ oxidoreductase (decarboxylating)
R00343 14 (S)-Malate:NADP+ oxidoreductase
R00451 14 meso-2,6-Diaminoheptanedioate carboxy-lyase
R00453 14 L-Lysine:pyruvate aminotransferase
R00457 14 L-Lysine:2-oxoglutarate 6-aminotransferase
R00465 14 Glycolate:NADP+ oxidoreductase
R00552 14 L-Arginine iminohydrolase
R00554 14 ATP:L-arginine N-phosphotransferase
R00555 14 NAD+:L-arginine ADP-D-ribosyltransferase
R00556 14
R00557 14 L-Arginine,NADPH:oxygen oxidoreductase (nitric-oxide-forming)
R00558 14 L-Arginine,NADPH:oxygen oxidoreductase (nitric-oxide-forming)
R00559 14 L-Arginine:oxygen 2-oxidoreductase (decarboxylating)
R00562 14 N2-(D-1-carboxyethyl)-L-arginine:NADP+ oxidoreductase
R00563 14 D-nopaline:NADP+ oxidoreductase (L-arginine-forming)
R00566 14 L-Arginine carboxy-lyase
R00642 14 L-Ascorbate:hydrogen-peroxide oxidoreductase
R00643 14 L-Galactono-1,4-lactone:oxygen 3-oxidoreductase
R00645 14
R00646 14 Ascorbate:oxygen 2,3-oxidoreductase (bond-cleaving)
R00664 14 Bezoyl-CoA:L-ornithine N-benzoyltransferase
R00688 14 L-phenylalanine:NAD+ oxidoreductase (deaminating)
R00689 14 L-Phenylalanine:oxygen oxidoreductase (deaminating)
R00692 14 L-Phenylalanine(L-histidine):pyruvate aminotransferase
R00694 14 L-Phenylalanine:2-oxoglutarate aminotransferase
R00695 14 L-Aspartate:phenylpyruvate aminotransferase
R00697 14 L-Phenylalanine ammonia-lyase
R00706 14 3-Oxopropanoate:NADP+ oxidoreductase
(decarboxylating,CoA-acetylating)
R00708 14 L-1-Pyrroline-5-carboxylate:NAD+ oxidoreductase
R00711 14 Acetaldehyde:NADP+ oxidoreductase
R00714 14 Succinate-semialdehyde:NADP+ oxidoreductase
R00730 14 L-Tyrosine,NADPH:oxygen oxidoreductase (N-hydroxylating)
R00731 14 L-Tyrosine:oxygen oxidoreductase
R00732 14 L-arogenate:NAD+ oxidoreductase
R00735 14 L-Tyrosine:L-arginine ligase (AMP-forming)
R00736 14 L-Tyrosine carboxy-lyase
R00737 14 L-Tyrosine ammonia-lyase
R00739 14 L-Tyrosine 2,3-aminomutase
R00746 14 Ethanol:NADP+ oxidoreductase
R00789 14 ammonium-hydroxide:NAD(P)+ oxidoreductase
R00796 14 NADPH:nitrate oxidoreductase
R00825 14 Anthranilate,NADPH:oxygen oxidoreductase
(1,2-hydroxylating,deaminating, decarboxylating)
R00832 14 succinyl-CoA:L-arginine N2-succinyltransferase
R00844 14 sn-Glycerol-3-phosphate:NADP+ 2-oxidoreductase
R00870 14 D-Mannitol:NADP+ 2-oxidoreductase
R00912 14 L-Arginine:beta-alanine ligase (AMP-forming)
R00978 14 5,6-Dihydrouracil:NADP+ oxidoreductase
R01021 14 ATP:choline phosphotransferase
R01023 14 Acetyl-CoA:choline O-acetyltransferase
R01026 14 Acetylcholine aectylhydrolase
R01027 14 3'-Phosphoadenylylsulfate:choline sulfotransferase
R01028 14 Choline sulfate sulfohydrolase
R01030 14 sn-Glycero-3-phosphocholine glycerophosphohydrolase
R01039 14 Glycerol:NADP+ 2-oxidoreductase
R01041 14 Glycerol:NADP+ oxidoreductase
R01063 14 D-Glyceraldehyde-3-phosphate:NADP+ oxidoreductase(phosphorylating)
R01086 14 N-(L-Argininosuccinate) arginie-lyase
R01088 14 L-leucine:NAD+ oxidoreductase(deaminating)
R01090 14 L-Leucine:2-oxoglutarate aminotransferase
R01095 14 D-Galactose:NADP+ 1-oxidoreductase
R01097 14 D-Galactose:NADP+ 1-oxidoreductase
R01109 14 Glutathione:cystine oxidoreductase
R01111 14 Coenzyme A:oxidized-glutathione oxidoreductase
R01112 14 Glutathione:dehydroascorbate oxidoreductase
R01117 14 CTP:N-acylneuraminate cytidylyltransferase
R01120 14
R01143 14 methane,NADPH:oxygen oxidoreductase (hydroxylating)
R01151 14 Putrescine:oxygen oxidoreductase (deaminating)
R01152 14 N-Carbamoylputrescine amidohydrolase
R01153 14 S-Adenosyl-L-methionine:putrescine N-methyltransferase
R01154 14 Acetyl-CoA:alkane-alpha,omega-diamine N-acetyltransferase
R01155 14 putrescine:2-oxoglutarate aminotransferase
R01156 14 N-Acetylputrescine acetylhydrolase
R01157 14 Agmatine amidinohydrolase
R01158 14 L-Histidinol:NAD+ oxidoreductase
R01159 14
R01160 14 Acetyl-CoA:L-histidine N-acetyltransferase
R01163 14 L-Histidinal:NAD+ oxidoreductase
R01164 14 L-Histidine:beta-alanine ligase (AMP-forming)
R01166 14 Nalpha-(beta-alanyl)-L-histidine hydrolase
R01167 14 L-Histidine carboxy-lyase
R01168 14 L-Histidine ammonia-lyase
R01173 14 butanal:NADP+ oxidoreductase (CoA-acylating)
R01212 14 L-valine:NADP+ oxidoreductase (deaminating)
R01249 14 L-proline:NADP+ 2-oxidoreductase
R01251 14 L-Proline:NADP+ 5-oxidoreductase
R01292 14 Glutathione:homocystine oxidoreductase
R01294 14 4-Hydroxybenzaldehyde:NADP+ oxidoreductase
R01298 14 4-hydroxybenzoate,NADH:oxygen oxidoreductase (3-hydroxylating)
R01299 14 4-hydroxybenzoate,NADPH:oxygen oxidoreductase
(1-hydroxylating,decarboxylating)
R01370 14 Phenyllactate:NAD+ oxidoreductase
R01373 14 Prephenate hydro-lyase (decarboxylating)
R01375 14 L-Glutamine:phenylpyruvate aminotransferase
R01377 14 Phenylpyruvate carboxy-lyase
R01378 14 Phenylpyruvate keto-enol-isomerase
R01392 14 D-Glycerate:NADP+ 2-oxidoreductase
R01399 14 Carbamoyl-phosphate:putrescine carbamoyltransferase
R01420 14 benzaldehyde:NADP+ oxidoreductase
R01430 14 D-xylose:NADP+ 1-oxidoreductase
R01471 14 UTP:alpha-D-xylose-1-phosphate uridylyltransferase
R01473 14 UDP-L-arabinose 4-epimerase
R01474 14
R01521 14 beta-D-Glucose:NADP+ 1-oxoreductase
R01525 14 D-Ribitol-5-phosphate:NADP+ 2-oxidoreductase
R01537 14
R01575 14 D-Arabinose:NADP+ 1-oxidoreductase
R01582 14 D-Phenylalanine:2-oxoglutarate aminotransferase
R01607 14 3-Oxopropanoate:NADP+ oxidoreductase
R01616 14 4-Coumarate:CoA ligase (AMP-forming)
R01630 14
R01651 14 4-Methyl-2-oxopentanoate:NAD+
oxidoreductase(CoA-mehtylpropanoylating)
R01658 14
Dimethylallyl-diphosphate:isopentenyl-diphosphatedimethylallyltranstransferase
R01659 14
Dimethylallyl-diphosphate:isopentenyl-diphosphatedimethylallylcistransferase
R01714 14 5-O-(1-Carboxyvinyl)-3-phosphoshikimate phosphate-lyase
R01715 14 Chorismate pyruvatemutase
R01716 14 Chorismate:L-glutamine amido-ligase
R01717 14 Chorismate hydroxymutase
R01730 14 Prephenate:NADP+ oxidoreductase(decarboxylating)
R01731 14 L-Aspartate:2-oxoglutarate aminotransferase
R01740 14 D-Gluconate:NADP+ 5-oxidoreductase
R01747 14 (R)-Glycerate:NADP+ oxidoreductase
R01750 14 D-Glycerate:NADP+ oxidoreductase (carboxylating)
R01759 14 L-Arabitol:NADP+ 1-oxidoreductase
R01775 14 L-Homoserine:NADP+ oxidoreductase
R01794 14 NADPH:6,7-dihydropteridine oxidoreductase
R01795 14 L-Phenylalanine,tetrahydrobiopterin:oxygen
oxidoreductase(4-hydroxylating)
R01806 14 Acetyl-CoA:N-acetylneuraminate 4-O-acetyltransferase
R01807 14 Acetyl-CoA:N-acetylneuraminate 7-O-acetyltransferase
R01808 14 Acetyl-CoA:N-acetylneuraminate 9-O-acetyltransferase
R01810 14 N-Acyl-O-acetylneuraminate O-acetylesterase
R01815 14 L-Tyrosine,tetrahydrobiopterin:oxygen
oxidoreductase(3-hydroxylating)
R01861 14 3'-Phosphoadenylylsulfate:amine N-sulfotransferase
R01866 14 (S)-dihydroorotate:NADP+ oxidoreductase
R01886 14 N(omega)-(ADP-D-ribosyl)-L-arginine ADPribosylhydrolase
R01904 14 Xylitol:NADP+ 4-oxidoreductase (L-xylulose-forming)
R01914 14 Spermidine:(acceptor) oxidoreductase
R01920 14 S-Adenosylmethioninamine:putrescine 3-aminopropyltransferase
R01938 14
R01951 14 GTP:L-fucose-1-phosphate guanylyltransferase
R01954 14 L-Citrulline:L-aspartate ligase (AMP-forming)
R01956 14 L-Kynurenine:2-oxoglutarate aminotransferase
R01957 14 L-Kynurenine:glyoxylote aminotransferase (cyclizing)
R01959 14 N-Formyl-L-kynurenine amidohydrolase
R01976 14 (S)-3-Hydroxybutanoyl-CoA:NADP+ oxidoreductase
R01986 14 4-Aminobutyraldehyde:NAD+ oxidoreductase
R01989 14 L-Arginine:glycine amidinotransferase
R01991 14 L-Histidine:4-aminobutanoate ligase (AMP-forming)
R01992 14 alpha-Aminobutyryl histidine hydrolase
R02034 14 6-Phospho-D-gluconate:NADP+ 2-oxidoreductase
R02082 14 (R)-Mevalonate:NADP+ oxidoreductase (CoA acylating)
R02152 14
R02153 14 L-Glutamate:histamine ligase
R02154 14 L-Glutamate:histamine ligase
R02155 14 S-Adenosyl-L-methionine:histamine N-tele-methyltransferase
R02237 14 Tetrahydrofolate:L-glutamate gamma-ligase (ADP-forming)
R02247 14 (R)-Mevalonate:NADP+ oxidoreductase
R02252 14 Phenylpropanoate:NAD+ delta2-oxidoreductase
R02253 14 trans-cinnamate,NADPH:oxygen oxidoreductase (4-hydroxylating)
R02254 14 trans-Cinnamate,NADPH:oxygen oxidoreductase (2-hydroxylating)
R02255 14 trans-Cinnamate:CoA ligase (AMP-forming)
R02256 14 UDPglucose:trans-cinnamate beta-D-glucosyltransferase
R02259 14 Propane-1,2-diol:NADP+ oxidoreductase
R02283 14 N2-Acetyl-L-ornithine:2-oxoglutarate aminotransferase
R02313 14 N6-(L-1,3-Dicarboxypropyl)-L-lysine:NAD+ oxidoreductase
R02317 14
R02382 14 Tyramine:oxygen oxidoreductase(deaminating)(flavin-containing)
R02387 14 Acetyl-CoA:arylamine N-acetyltransferase
R02388 14 UDPglucose:arylamine N-D-glucosyltransferase
R02401 14 glutarate-semialdehyde:NAD+ oxidoreductase
R02413 14 Shikimate:NADP+ 5-oxidoreductase
R02426 14 CDPglucose 4,6-hydro-lyase
R02449 14 benzoyl-CoA,NADPH:oxygen oxidoreductase (3-hydroxylating)
R02450 14 Phenylglyoxylate:NAD+ oxidoreductase
R02452 14 Benzoyl-CoA:glycine N-benzoyltransferase
R02453 14 Benzoyl-CoA:anthranilate N-benzoyltransferase
R02456 14 D-Mannonate:NADP+ 6-oxidoreductase
R02516 14 4-hydroxyphenylacetate,NADPH:oxygen oxidoreductase
(1-hydroxylating)
R02517 14 3-hydroxyphenylacetate,NADPH:oxygen oxidoreductase
(6-hydroxylating)
R02536 14 Phenylacetaldehyde:NAD+ oxidoreductase
R02539 14 Phenylacetate:CoA ligase
R02540 14 2-Phenylacetamide amidohydrolase
R02558 14 (R)-Prunasin beta-D-glucohydrolase
R02562 14 4-aminobenzoate,NADPH:oxygen oxidoreductase
(1-hydroxylating,decarboxylating)
R02639 14 3-Dehydro-L-gulonate:NADP+ 2-oxidoreductase
R02672 14 4-Hydroxybenzoylformate carboxy-lyase
R02673 14 (S)-2-Hydroxy-2-(4-hydroxyphenyl)acetate:oxygen 1-oxidoreductase
R02676 14 4-Hydroxymandelonitrile hydroxybenzaldehyde-lyase
R02697 14 4-Hydroxyphenylacetaldehyde:NADP+ oxidoreductase
R02733 14 N6-Acetyl-LL-2,6-diaminoheptanedioate amidohydrolase
R02734 14 N-Succinyl-LL-2,6-diaminoheptanedioate amidohydrolase
R02735 14 LL-2,6-Diaminoheptanedioate 2-epimerase
R02856 14 (R)-Acetoin:NAD+ oxidoreductase
R02877 14 Vanillyl alcohol:oxygen oxidoreductase
R02894 14 D-Proline:oxygen oxidoreductase (deaminating)
R02895 14
R02914 14 4,5-Dihydro-4-oxo-5-imidazolepropanoate hydro-lyase
R02936 14 (S)-Ureidoglycolate:NADP+ oxidoreductase
R02950 14 4-Coumarate:oxygen oxidoreductase
R02951 14 UDPglucose:trans-4-hydroxycinnamate 4-O-beta-D-glucosyltransferase
R02952 14
R02989 14 3-oxoadipate:NADP+ oxidoreductase
R03023 14 4-nitrophenol,NADH:oxygen oxidoreductase (2-hydroxylating)
R03037 14 Isochorismate pyruvate-hydrolase
R03077 14 UTP:aldose-1-phosphate nucleotidyltransferase
R03079 14
R03097 14
R03103 14 L-2-Aminoadipate-6-semialdehyde:NADP+ 6-oxidoreductase
R03165 14 Hydroxymethylbilane hydro-lyase(cyclizing)
R03166 14
R03171 14 3-Methyl-2-oxopentanoate:NAD+
oxidoreductase(CoA-mehtylpropanoylating)
R03177 14 4-Guanidinobutanal:NAD+ 1-oxidoreductase
R03178 14 2-oxo-5-Guanidinopentanoate carboxy-lyase
R03180 14 4-Guanidinobutanamide amidohydrolase
R03186 14
R03191 14 UDP-N-acetylmuramate:NADP+ oxidoreductase
R03292 14 4-Hydroxy-L-proline:NADP+ oxidoreductase
R03293 14 trans-4-Hydroxy-L-proline:NADP+ 5-oxidoreductase
R03300 14 3,4-Dihydroxyphenylacetaldehyde:NAD+ oxidoreductase
R03303 14 3,4-Dihydroxyphenylacetate:oxygen 2,3-oxidoreductase (decyclizing)
R03304 14 S-Adenosyl-L-methionine:catechol O-methyltransferase
R03317 14 UDP-N-acetyl-D-mannosamine:NAD+ 1-oxidoreductase
R03338 14 4-Hydroxyphenyllactate:NADP+ oxidoreductase
R03339 14 (R)-3-(4-hydroxyphenyl)lactate:NADP+ 2-oxidoreductase
R03358 14 Octopamine hydro-lyase (deaminating)
R03359 14 1-(4-Hydroxyphenyl)-2-(methylamino)ethanol hydro-lyase
R03384 14 ATP:1-amino-1-deoxy-scyllo-inositol 4-phosphotransferase
R03386 14 3-hydroxy-2-methylpyridine-5-carboxylate,NADPH:oxygen
oxidoreductase(decyclizing)
R03398 14 GDP-6-deoxy-D-talose:NADP+ 4-oxidoreductase
R03399 14 GDP-6-deoxy-D-mannose:NADP+ 4-oxidoreductase
R03443 14 N-Acetyl-L-glutamate-5-semialdehyde:NADP+
5-oxidoreductase(phosphrylating)
R03457 14 D-erythro-1-(Imidazol-4-yl)glycerol 3-phosphate hydro-lyase
R03460 14
Phosphoenolpyruvate:3-phosphoshikimate5-O-(1-carboxyvinyl)-transferase
R03462 14 Biphenyl-2,3-diol:oxygen 1,2-oxidoreductase (decyclizing)
R03463 14 2,6-dioxo-6-phenylhexanoate:NADP+ delta2-oxidoreductase
R03470 14 4-Carboxymuconolactone carboxy-lyase
R03479 14 ATP:1D-myo-inositol-3,4,5,6-tetrakisphosphate 1-phosphotransferase
R03509 14 N-(5-Phospho-beta-D-ribosyl)anthranilate ketol-isomerase
R03541 14 Prenyl-diphosphate pyrophosphohydrolase
R03545 14
R03630 14 Phthalate,NADH:oxygen oxidoreductase (4,5-hydroxylating)
R03635 14 Stachyose fructohydrolase
R03700 14 3'-Phosphoadenylylsulfate:galactosylsphingosine sulfotransferase
R03710 14 UDPglucose:trans-2-hydroxycinnamate O-beta-D-glucosyltransferase
R03790 14
R03792 14
R03794 14
(S)-2-Hydroxy-2-phenylacetate,tetrahydrobiopterin:oxygenoxidoreductase
(4-hydroxylating)
R03892 14
R03893 14 4-Carboxymethylenebut-2-en-4-olide lactonohydrolase
R03908 14 2-Methyleneglutarate carboxy-methylenemethylmutase
R03936 14 Formylkynurenine hydrolase
R03954 14
R03998 14 anthranilyl-CoA,NADH:oxygen oxidoreductase (de-aromatizing)
R04024 14 Acetyl-CoA:N-hydroxyarylamine O-acetyltransferase
R04038 14 2-Isopentenyl-diphosphate:AMP delta2-isopentenyltransferase
R04045 14
R04143 14 ATP:S5-methyl-5-thio-D-ribose 1-phosphotransferase
R04161 14 (S)-4-Hydroxymandelate racemase
R04186 14 (S)-3-(Imidazol-5-yl)lactate:NADP+ oxidoreductase
R04199 14 2,3,4,5-Tetrahydrodipicolinate:NADP+ oxidoreductase
R04201 14 D-threo-2,4-diaminopentanoate:NADP+
oxidoreductase(phosphorylating)
R04217 14 N2-succinyl-L-ornithine:2-oxoglutarate 5-aminotransferase
R04260 14 2-Oxo-2,5-dihydrofuran-5-acetate delta3-delat2-isomerase
R04279 14 2-Hydroxy-2-hydropyrone-4,6-dicarboxylate:NADP+ 6-oxidoreductase
R04282 14
R04289 14
R04304 14 4-Hydroxyphenylethanol:NAD+ oxidoreductase
R04379 14
5-Carboxymethyl-2-hydroxymuconatedelta2,delta4-2-oxo,delta3-isomerase
R04420 14 5-Methylthio-5-deoxy-D-ribose-1-phosphate ketol-isomerase
R04445 14 L-1-Pyrroline-3-hydroxy-5-carboxylate:NADP+ oxidoreductase
R04509 14 ATP:4-amino-2-methyl-5-phosphomethylpyrimidine phosphotransferase
R04531 14
UDPgalactose:beta-D-galactosyl-1,4-N-acetyl-D-glucosamine3-alpha-D-galactosyltransferase
R04742 14 Decanoyl-CoA:acetyl-CoA C-acyltransferase
R04776 14 Phenylacetyl-CoA:L-glutamine alpha-N-phenylacetyltransferase
R04777 14
R04872 14
R04907 14
3-Hydroxykynurenamine:oxygenoxidoreductase(deaminating)(flavin-containing)
R04910 14
R04915 14 Quinoline-3,4-diol 2,4-dioxygenase (carbon monoxide-forming)
R04917 14
R05050 14 N4-Acetylaminobutanal:NAD+ oxidoreductase
R05087 14
R05136 14
R05142 14 1,4-beta-D-Glucan glucohydrolase
R05202 14
R05236 14 4-Hydroxymuconic-semialdehyde:NAD+ oxidoreductase
R05258 14
R05271 14 4-(hydroxymethyl)benzenesulfonate:NAD+ oxidoreductase
R05296 14 2-Hydroxy-5-methyl-cis,cis-muconic semialdehyde formylhydrolase
R05305 14 3-hydroxypimeloyl-CoA:NAD+ oxidoreductase
R05347 14
R05348 14
R05374 14 2-Oxo-5-methyl-cis-muconate carboxy-lyase
R05400 14
R05411 14
R05415 14
R05420 14
R05424 14
R05430 14
R05432 14
R05439 14
R05440 14
R05465 14
R05539 14
R05552 14
R05585 14
R05596 14 Nitrile hydro-lyase
R05622 14
R05634 14 ATP: 4-(Cytidine
5'-diphospho)-2-C-methyl-D-erythritol2-phosphotransferase
R05680 14 sn-Glycerol-1-phosphate:NADP 2-oxidoreductase
R05684 14 L-Idonate:NADP oxidoreductase
R05694 14 (R)-2-Hydroxyacid:NADP+ oxidoreductase
R05705 14 FMNH2:NAD+ oxidoreductase
R05719 14 3-hydroxy-1H-quinolin-4-one 2,4-dioxygenase (CO-forming)
R05725 14 nitric oxide, NADPH2:oxygen oxidoreductase
R05773 14 3-hydroxy-3-(4-hydroxy-3-methoxyphenyl)propionyl-CoA:vanillin
lyase(acetyl-CoA-forming)
R05800 14 ATP:1D-myo-inositol-1,4,5-trisphosphate 6-phosphotransferase
R05801 14 ATP:1D-myo-inositol-1,4,5-trisphosphate 6-phosphotransferase
R05840 14
R05865 14 2-Hydroxy-5-methyl-cis,cis-muconic-semialdehyde formylhydrolase
R06524 14 S-adenosyl-L-methionine:homoprotocatechuate O-methyltransferase
R06633 14
R06744 14
R06757 14
R06838 14 4-carboxymethylenebut-2-en-4-olide lactonohydrolase
R06846 14 L-quinate:NADP+ 3-oxidoreductase
R06852 14
R06854 14
R06860 14
isochorismate:2-oxoglutarate:cyclodienyltransferase(decarboxylating,pyruvate-forming)
R06869 14
S-Adenosyl-L-methionine:phosphodimethylethanolamineN-methyltransferase
R06871 14 Phosphocholine phosphohydrolase
R06889 14
R06892 14
R06894 14
R06912 14
R06924 14
R06983 14 S-(hydroxymethyl)glutathione dehydrogenase
R06985 14 trans-Hex-2-enoyl-CoA reductase
R06990 14 2-Oxo-2,5-dihydrofuran-5-acetate delta3-delat2-isomerase
R07060 14
R07137 14 (R)-2-hydroxyacid:NADP+ oxidoreductase
R07139 14 lactaldehyde:NADP+ oxidoreductase
R07140 14 S-(hydroxymethyl)glutathione:NADP+ oxidoreductase
R07141 14 2'-deoxymugineic acid:NAD+ 3''-oxidoreductase
R07143 14 D-arabinitol:NADP+ oxidoreductase
R07144 14 D-arabinitol:NADP+ oxidoreductase
R07147 14 D-glucose:NADP+ 1-oxidoreductase
R07165 14 L-aspartate:NADP+ oxidoreductase (deaminating)
R07172 14 NADPH:oxygen oxidoreductase
R07175 14 CoA:NADP+ oxidoreductase
R07181 14 hydrogen:NADP+ oxidoreductase
R07189 14 trans-cinnamate,NADPH:oxygen oxidoreductase (2-hydroxylating)
R07212 14
L-tyrosine,tetrahydrobiopterin:oxygenoxidoreductase(3-hydroxylating)
R07214 14 1-aminocyclopropane-1-carboxylate oxygenase (ethylene-forming)
R07216 14 n-tetradecanoyl-CoA,NADPH:O2 oxidoreductase [11-(E) desaturating]
R07217 14 n-tetradecanoyl-CoA,NADPH:O2 oxidoreductase [11-(Z) desaturating]
R07219 14 dimethyallyl diphosphate:NADP+ oxidoreductase
R07231 14 S-adenosyl-L-methionine:histamine N-tele-methyltransferase
R07245 14 carbamoyl-phosphate:N2-acetyl-L-ornithine carbamoyltransferase
R07276 14 L-arogenate:2-oxoglutarate aminotransferase
R07294 14 phenylglyoxylyl-CoA hydrolase
R07392 14 S-Methyl-5-thio-D-ribulose-1-phosphate hydro-lyase
R07393 14
R07406 14
R07407 14 L-aspartate:NADP+ oxidoreductase (deaminating)
R07408 14
R07414 14 glutamate putrescine ligase
R07416 14 N-Methylanthranilate:CoA ligase (AMP-forming)
R07417 14
R00045 15 1,2-Benzenediol:oxygen oxidoreductase
R00105 15 ATP:NADH 2'-phosphotransferase
R00408 15 Succinate:(acceptor) oxidoreductase
R00445 15 L-lysine:NAD+ oxidoreductase (deaminating, cyclizing)
R00446 15 L-Lysine:NAD+ 6-oxidoreductase (deaminating)
R00447 15 L-Lysine:oxygen oxidoreductase(deaminating)
R00448 15 L-lysine,NADPH:oxygen oxidoreductase (6-hydroxylating)
R00449 15 L-Lysine:oxygen 2-oxidoreductase (decarboxylating)
R00452 15 N2-(D-1-carboxylethyl)-L-lysine:NADP+
oxidoreductase(L-lysine-forming)
R00454 15
R00458 15 N6-Acyl-L-lysine amidohydrolase
R00459 15
R00460 15 L-Lysine racemase
R00461 15 L-Lysine 2,3-aminomutase
R00462 15 L-Lysine carboxy-lyase
R00463 15 L-Lysine-1,6-lactam lactamhydrolase
R00612 15 N6-Methyl-L-lysine:oxygen oxidoreductase (demethylating)
R00678 15 L-tryptophan:oxygen 2,3-oxidoreductase (decyclizing)
R00686 15 L-Phenylalanine racemase (ATP-hydrolysing)
R00687 15 ATP:L-phenylalanine adenylyltransferase
R00690 15 L-Phenylalanine:oxygen 2-oxidoreductase (decarboxylating)
R00691 15 L-Arogenate hydro-lyase (decarboxylating)
R00693 15 Acetyl-CoA:L-phenylalanine N-acetyltransferase
R00698 15 Donor:hydrogen-peroxide oxidoreductase
R00699 15 L-Phenylalanine carboxy-lyase
R00715 15 N6-(L-1,3-Dicarboxypropyl)-L-lysine:NAD+
oxidoreductase(L-lysine-forming)
R00716 15 N6-(L-1,3-Dicarboxypropyl)-L-lysine:NADP+
oxidoreductase(L-lysine-forming)
R00733 15 L-arogenate:NAD+ oxidoreductase
R00807 15 Sucrose:(acceptor) 3-oxidoreductase
R00848 15 sn-Glycerol-3-phosphate:(acceptor) 2-oxidoreductase
R00910 15 L-Lysine:beta-alanine ligase (AMP-forming)
R00911 15 beta-Alanyl-L-lysine hydrolase
R00924 15 Propanoyl-CoA:(acceptor) 2,3-oxidoreductase
R00936 15 5,6,7,8-Tetrahydrofolate:NAD+ oxidoreductase
R00939 15 5,6,7,8-Tetrahydrofolate:NADP+ oxidoreductase
R01089 15 Acetyl-CoA:L-leucine N-acetyltransferase
R01091 15 (2S)-alpha-Leucine 2,3-aminomutase
R01110 15 Glutathione:homocystine oxidoreductase
R01175 15 Butanoyl-CoA:oxygen 2-oxidoreductase
R01257 15 (S)-Malate:(acceptor) oxidoreductase
R01279 15 Palmitoyl-CoA:oxygen 2-oxidoreductase
R01371 15 Phenyllactate:NADP+ oxidoreductase
R01396 15 Carbamoyl-phosphate:L-lysine carbamoyltransferase
R01416 15 Agmatine iminohydrolase
R01417 15 ATP:agmatine N4-phosphotransferase
R01418 15
R01425 15 Benzoylagmatine amidohydrolase
R01612 15
R01613 15 Malonyl-CoA:4-Coumaroyl-CoA malonyltransferase(cyclizing)
R01614 15 Malonyl-CoA:4-coumaroyl-CoA malonyltransferase (cyclizing)
R01615 15 4-Hydroxycinnamyl aldehyde:NADP+ oxidoreductase
(CoA-cinnamoylating)
R01617 15 4-Coumaroyl-CoA:agmatine N4-coumaroyltransferase
R01620 15 Acetyl-phosphate:L-lysine N6-acetyltransferase
R01680 15 Lactose:(acceptor) 3-oxidoreductase
R01708 15 Pyridoxine:NADP+ 4-oxidoreductase
R01711 15 Pyridoxine:oxygen oxidoreductase (deaminating)
R01741 15 D-Gluconate:(acceptor) 2-oxidoreductase
R01890 15 CTP:choline-phosphate cytidylyltransferase
R01909 15 ATP:pyridoxal 5'-phosphotransferase
R01910 15 Primary alcohol:(acceptor) oxidoreductase
R01911 15 pyridoxine-5'-phosphate phosphohydrolase
R01912 15 UDPglucose:pyridoxine 5'-O-beta-D-glucosyltransferase
R01916 15 N1-Acetylspermidine amidohydrolase
R01917 15 gamma-L-Glutamyl-L-cysteinyl-glycine:spermidine ligase
(ADP-forming)[spermidine is numbered so that atom N-1 is in the amino
group ofthe aminopropyl part of the molecule]
R01918 15 gamma-L-Glutamyl-L-cysteinyl-glycine:spermidine amidase
R01919 15 Spermidine:putrescine
4-aminobutyltransferase(propane-1,3-diamine-forming)
R01943 15 3,4-Dihydroxy-trans-cinnamate:CoA ligase (AMP-forming)
R02003 15 Geranyl-diphosphate:isopentenyl-diphosphate
geranyltrans-transferase
R02004 15
R02006 15 Geranyl-diphosphate pyrophosphate-lyase
(cyclizing,sabinene-hydrate-forming)
R02007 15 (+)-Bornyl-diphosphate lyase (decyclizing)
R02009 15 geranyldiphosphate diphosphate lyase (myrcene forming)
R02010 15
R02011 15
R02012 15 geranyldiphosphate diphosphate lyase (pinene forming)
R02013 15 geranyldiphosphate diphosphate lyase (limonene forming)
R02075 15 3,4-Dihydroxy-L-phenylalanine:oxygen
4,5-oxidoreductase(recyclizing)
R02076 15 3,4-Dihydroxy-L-phenylalanine:oxygen
2,3-oxidoreductase(recyclizing)
R02077 15 3,4-Dihydroxy-L-phenylalanine:2-oxoglutarate aminotransferase
R02078 15 L-Tyrosine,L-dopa:oxygen oxidoreductase
R02079 15 3,4-Dihydroxy-L-phenylalanine ammonia-lyase
R02080 15 3-Hydroxy-L-tyrosine carboxy-lyase
R02144 15 S-Adenosyl-L-methionine:carnosine N-methyltransferase
R02197 15 L-Isoleucine:oxygen oxidoreductase (deaminating)
R02198 15 L-Isoleucine:2-oxoglutarate aminotransferase
R02204 15 L-Pipecolate:oxygen 1,6-oxidoreductase
R02235 15 Dihydrofolate:NAD+ oxidoreductase
R02236 15 Dihydrofolate:NADP+ oxidoreductase
R02238 15 Formate:dihydrofolate ligase (ADP-forming)
R02274 15 5-Aminopentanoate:2-oxoglutarate aminotransferase
R02315 15 N6-(L-1,3-Dicarboxypropyl)-L-lysine:NADP+ oxidoreductase
R02339 15
R02383 15 Monophenol,L-dopa:oxygen oxidoreductase
R02384 15 S-Adenosyl-L-methionine:tyramine N-methyltransferase
R02416 15 4-Coumaroyl-CoA:shikimate O-(hydroxycinnamoyl)transferase
R02487 15 Glutaryl-CoA:(acceptor) 2,3-oxidoreductase (decarboxylating)
R02505 15 Malonyl-CoA:cinnamoyl-CoA malonyltransferase (cyclizing)
R02506 15 cinnamaldehyde:NADP+ oxidoreductase (CoA-cinnamoylating)
R02537 15 Aldehyde:NADP+ oxidoreductase
R02552 15 N(alpha)-Benzyloxycarbonyl-L-leucine urethanehydrolase
R02567 15 Choline:(acceptor) 1-oxidoreductase
R02576 15 Phenylacetyl-CoA:L-glutamine alpha-N-phenylacetyltransferase
R02591 15 sn-Glycero-3-phosphocholine cholinephosphohydrolase
R02611 15 Phenylethylalcohol:NAD+ oxidoreductase
R02613 15 Phenethylamine:oxygen oxidoreductase
(deaminating)(copper-containing)
R02615 15 Styrene-oxide isomerase
R02661 15 2-Methylpropanoyl-CoA:(acceptor) 2,3-oxidoreductase
R02678 15 Indole-3-acetaldehyde:NAD+ oxidoreductase
R02681 15 indole-3-acetaldehyde:oxygen oxidoreductase
R02869 15 S-Adenosylmethioninamine:putrescine 3-aminopropyltransferase
R02925 15 D-Sorbitol:(acceptor) 1-oxidoreductase
R02979 15
R02985 15
R03012 15 L-Histidinol:NAD+ oxidoreductase
R03013 15 L-Histidinol-phosphate phosphohydrolase
R03024 15 4-Nitrophenyl phosphate phosphohydrolase
R03092 15
R03093 15 3-Indoleacetonitrile aminohydrolase
R03094 15 UDPglucose:indole-3-acetate beta-D-glucosyltransferase
R03095 15 Indoleacetate:L-lysine ligase (ADP-forming)
R03096 15 Indole-3-acetamide amidohydrolase
R03172 15 2-Methylbutanoyl-CoA:(acceptor) 2,3-oxidoreductase
R03192 15 UDP-N-acetylmuramate:NADP+ oxidoreductase
R03193 15 UDP-N-acetylmuramate:L-alanine ligase (ADP-forming)
R03194 15 S-Adenosyl-L-methionine:uroporphyrin-III C-methyltransferase
R03197 15 Uroporphyrinogen-III carboxy-lyase
R03243 15 5-Amino-2-oxopentanoate:2-oxoglutarate aminotransferase
R03253 15 7,8-Dihydroxykynurenate:oxygen 8,8a-oxidoreductase (decyclizing)
R03286 15 N(pai)-Methyl-L-histidine:beta-alanine ligase (AMP-forming)
R03288 15 beta-Alanyl-N(pai)-methyl-L-histidine hydrolase
R03294 15 trans-4-Hydroxy-L-proline:NAD+ oxidoreductase
R03302 15 3,4-Dihydroxyphenylacetaldehyde:NADP+ oxidoreductase
R03365 15 3,4-Dihydroxy-trans-cinnamate:oxygen
3,4-oxidoreductase(decyclizing)
R03366 15
S-Adenosyl-L-methionine:3,4-dihydroxy-trans-cinnamate3-O-methyltransferase
R03367 15
R03371 15 myo-Inositol-hexakisphosphate 3-phosphohydrolase
R03372 15 myo-Inositol-hexakisphosphate 6-phosphohydrolase
R03391 15 CDP-4-dehydro-3,6-dideoxy-D-glucose:NAD+ 3-oxydoreductase
R03392 15 CDP-4-dehydro-3,6-dideoxy-D-glucose:NADP+ 3-oxydoreductase
R03445 15
R03477 15
L-Arginine:1-amino-1-deoxy-scyllo-inositol-4-phosphateamindinotransferase
R03508 15
1-(2-Carboxyphenylamino)-1-deoxy-D-ribulose-5-phosphatecarboxy-lyase(cyclizing)
R03534 15 2-Hydroxyglutarate:(acceptor) 2-oxidoreductase
R03582 15 Indan-1-ol:NAD+ 1-oxidoreductase
R03583 15 Indan-1-ol:NADP+ 1-oxidoreductase
R03730 15
R03733 15 L-Threonate:NAD+ 3-oxidoreductase
R03791 15 (S)-Mandelate racemase
R03857 15 Lauroyl-CoA:(acceptor) 2,3-oxidoreductase
R03903 15 Acetyl-CoA:D-amino-acid N-acetyltransferase
R03935 15 beta-Alanyl-L-arginine hydrolase
R03964 15 2-hydroxybiphenyl,NADH:oxygen oxidoreductase (3-hydroxylating)
R03990 15 Tetradecanoyl-CoA:(acceptor) 2,3-oxidoreductase
R03999 15 anthranilyl-CoA,NADH:oxygen oxidoreductase (de-aromatizing)
R04008 15
R04025 15
N-Acetylputrescine:oxygenoxidoreductase(deaminating)(flavin-containing)
R04027 15 Amine:oxygen oxidoreductase (deaminating) (copper-containing)
R04031 15
R04092 15
R04095 15 3-Methylbutanoyl-CoA:(acceptor) 2,3-oxidoreductase
R04147 15
R04189 15 N2-succinyl-L-arginine iminohydrolase (decarboxylating)
R04215 15 CTP:N-acylneuraminate cytidylyltransferase
R04234 15 D-4-Hydroxyphenylglycine:2-oxoglutarate aminotransferase
R04296 15 UDPglucose:(S)-4-hydroxymandelonitrile beta-D-glucosyltransferase
R04300 15
4-(2-Aminoethyl)-1,2-benzenediol:oxygenoxidoreductase(deaminating)(flavin-containing)
R04409 15
1-O-trans-Cinnamoyl-beta-D-glucopyranose:alcoholO-cinnamoyltransferase
R04410 15
1-O-trans-Cinnamoyl-beta-D-glucopyranose:alcoholO-cinnamoyltransferase
R04418 15 5-carboxymethyl-2-hydroxymuconic-semialdehyde:NAD+ oxidoreductase
R04419 15 5-Carboxymethyl-2-hydroxymuconic-semialdehyde:NADP+ oxidoreductase
R04460 15 L-tyrosine,NADPH:oxygen oxidoreductase (N-hydroxylating)
R04532 15
CMP-N-acetylneuraminate:beta-D-galactosyl-1,4-N-acetyl-beta-D--glucosamine
alpha-2,6-N-acetylneuraminyltransferase
R04674 15 N-Methylhistamine:oxygen oxidoreductase
(deaminating)(copper-containing)
R04686 15
R04747 15 Hexanoyl-CoA:acetyl-CoA C-acyltransferase
R04751 15 Hexanoyl-CoA:(acceptor) 2,3-oxidoreductase
R04753 15 trans-Dec-2-enoyl-CoA reductase
R04754 15 Decanoyl-CoA:(acceptor) 2,3-oxidoreductase
R04868 15 Acyl-CoA:isopenicillin N N-acyltransferase
R04879 15
R04888 15 3-Methoxy-4-hydroxyphenylacetaldehyde:NAD+ oxidoreductase
R04889 15 3-Methoxy-4-hydroxyphenylacetaldehyde:NADP+ oxidoreductase
R04972 15 Uroporphyrinogen I carboxy-lyase
R05061 15
1-O-trans-Cinnamoyl-beta-D-glucopyranose:alcoholO-cinnamoyltransferase
R05083 15
R05137 15
R05141 15 1,4-beta-D-Glucan glucohydrolase
R05154 15 quinolin-4(1H)-one,NADH:oxygen oxidoreductase (3-oxygenating)
R05239 15 cis-3-phenylcyclohexa-3,5-diene-1,2-diol:NAD+ oxidoreductase
R05281 15
R05295 15 4-Methylcatechol:oxygen 2,3-oxidoreductase(decyclizing)
R05331 15 Isovaleryl-CoA:malonyl-CoA acyltransferase
R05334 15
R05353 15
R05389 15 2-Hydroxy-5-methyl-cis,cis-muconate
2-Oxo-5-methyl-cis-muconateisomerase
R05394 15 4-Sulfolactone lyase
R05401 15
R05414 15
R05425 15
R05431 15
R05433 15
R05434 15
R05437 15
R05438 15
R05442 15
R05443 15
R05467 15 L-N2-(2-carboxyethyl)arginine cyclo-ligase (AMP-forming)
R05488 15
R05495 15
R05540 15
R05546 15
R05593 15
R05594 15
R05601 15
R05637 15 2-Phospho-4-(cytidine
5'-diphospho)-2-C-methyl-D-erythritolCMP-lyase (cyclizing)
R05643 15 2-carboxybenzaldehyde dehydrogenase
R05706 15 FMNH2:NADP+ oxidoreductase
R05728 15 4-hydroxyphenylacetaldehyde oxime, NADPH2:oxygen oxidoreductase
R05765 15 geranyldiphosphate diphosphate lyase (pinene forming)
R05766 15 geranyldiphosphate diphosphate lyase (pinene forming)
R05772 15 trans-feruloyl-CoA hydro-lyase
R05779 15 5-Diphosphoinositol pentakisphosphate diphosphohydrolase
R05783 15 mandelamide hydrolase
R05799 15 ATP:1D-myo-inositol-hexakisphosphate phosphotransferase
R05838 15 pyridoxine 5'-phosphate synthase
R05841 15
R06048 15
R06120 15 geranyldiphosphate diphosphate lyase [(+)-(R)-limonene-forming]
R06626 15
R06758 15
R06762 15
R06845 15
R06886 15
R06888 15
R06891 15
R06911 15
R06923 15
R07142 15 2'-deoxymugineic acid:NADP+ 3''-oxidoreductase
R07185 15 2'-deoxymugineic
acid,2-oxoglutarate:oxygenoxidoreductase(2-hydroxylating)
R07187 15 2'-deoxymugineic acid,2-oxoglutarate:oxygen
oxidoreductase(3-hydroxylating)
R07211 15
L-phenylalanine,tetrahydrobiopterin:oxygenoxidoreductase(4-hydroxylating)
R07222 15 phenylacetyl-CoA:quinone oxidoreductase
R07237 15 S-adenosyl-L-methionine:uroporphyrinogen-III C-methyltransferase
R07250 15 malonyl-CoA:N-methylanthraniloyl-CoA malonyltransferase
(cyclizing)
R07254 15 malonyl-CoA:4-coumaroyl-CoA malonyltransferase (cyclizing,
reducing)
R07300 15 N8-acetylspermidine amidohydrolase
R07415 15
R07418 15
R00129 16
(6S)-beta-6-Hydroxy-1,4,5,6-tetrahydronicotinamide-adenine-dinucleotide
hydro-lyase (ATP-hydrolysing)
R00173 16 pyridoxal-5'-phosphate phosphohydrolase
R00174 16 ATP:pyridoxal 5'-phosphotransferase
R00278 16 Pyridoxine 5-phosphate:oxygen oxidoreductase (deaminating)
R00673 16 L-Tryotophan indole-lyase (deaminating)
R00674 16 L-Serine hydro-lyase (adding indoleglycerol-phosphate)
R00675 16 L-Tryptophan:NAD+ oxidoreductase (deaminating)
R00676 16 L-Tryptophan:NADP+ oxidoreductase (deaminating)
R00677 16 L-Tryptophan:oxygen oxidoreductase (deaminating)
R00679 16 L-Tryptophan:oxygen 2-oxidoreductase(decarboxylating)
R00681 16 L-Tryptophan:oxygen 2'-oxidoreductase (side-chain-cleaving)
R00682 16 L-Tryptophanamide amidohydrolase
R00683 16 S-Adenosyl-L-methionine:L-tryptophan 2-C-methyltransferase
R00684 16 L-Tryptophan:2-oxoglutarate aminotransferase
R00685 16 L-Tryptophan decarboxy-lyase
R00702 16 Farnesyl-diphosphate:farnesyl-diphosphate farnesyltransferase
R00937 16 5,6,7,8-Tetrahydrofolate:NAD+ oxidoreductase
R00940 16 5,6,7,8-Tetrahydrofolate:NADP+ oxidoreductase
R00941 16 10-formyltetrahydrofolate:NADP+ oxidoreductase
R00942 16 Tetrahydrofolate:L-glutamate gamma-ligase (ADP-forming)
R00943 16 Formate:tetrahydrofolate ligase (ADP-forming)
R00944 16 10-Formyltetrahydrofolate amidohydrolase
R00945 16 5,10-Methylenetetrahydrofolate:glycine hydroxymethyltransferase
R00946 16 5-Methyltetrahydrofolate:L-homocysteine S-methyltransferase
R01020 16
R01221 16 glycine synthase
R01226 16
5,10-Methylenetetrahydrofolate:3-methyl-2-oxobutanoatehydroxymethyltransferase
R01376 16 L-Tryptophan:phenylpyruvate aminotransferase
R01657 16 Dimethylallyl-diphosphate:L-tryptophan dimethylallyltransferase
R01707 16 Pyridoxal:NAD+ 4-oxidoreductase
R01709 16 Pyridoxal:oxygen 4-oxidoreductase
R01710 16 Pyridoxamine:oxygen oxidoreductase (deaminating)
R01712 16 Pyridoxamine:pyruvate aminotransferase
R01713 16 Pyridoxamine:oxaloacetate aminotransferase
R01814 16 L-Tryptophan,tetrahydrobiopterin:oxygen
oxidoreductase(5-hydroxylating)
R01929 16 CDPcholine:sphingosine cholinephosphotransferase
R01941 16 3,4-Dihydroxyphenylacetaldehyde:NADP+
oxidoreductase(CoA-cinnamoylating)
R01942 16 S-Adenosyl-L-methionine:caffeoyl-CoA 3-O-methyltransferase
R01944 16 Caffeoyl-CoA:putrescine N-(3,4-dihydroxycinnamoyl)transferase
R01945 16 Caffeoyl-CoA:quinate O-(hydroxycinnamoyl)transferase
R01946 16 Caffeoyl-CoA:isocitrate 3-O-(3,4-dihydroxycinnamoyl)transferase
R01974 16 Indol-3-yl-pyruvate carboxy-lyase
R02061 16
trans,trans-Farnesyl-diphosphate:isopentenyl-diphosphatefarnesyltranstransferase
R02173 16 Tryptamine:oxygen oxidoreductase(deaminating)(flavin-containing)
R02193 16 Coniferyl aldehyde:NADP+ oxidoreductase (CoA-cinnamoylating)
R02194 16 Ferulate:CoA ligase (AMP-forming)
R02195 16 Feruloyl-CoA:quinate O-(hydroxycinnamoyl)transferase
R02196 16 L-Isoleucine:NAD+ oxidoreductase(deaminating)
R02199 16 L-Isoleucine:2-oxoglutarate aminotransferase
R02200 16 Valine:(S)-3-methyl-2-oxopentanoate aminotransferase
R02201 16 L-Pipecolate:NAD+ 2-oxidoreductase
R02203 16 L-Pipecolate:NADP+ 2-oxidoreductase
R02205 16 L-Pipecolate:(acceptor) 1,6-oxidoreductase
R02273 16 5-Aminopentanamide amidohydrolase
R02276 16 5-Acetamidopentanoate amidohydrolase
R02287 16 5-Formiminotetrahydrofolate:L-glutamate N-formiminotransferase
R02303 16 ATP:farnesyl-diphosphate phosphotransferase
R02305 16 2-trans,6-trans-farnesyldiphosphate diphosphate-lyase
(cyclizing,pentalenene-forming)
R02306 16 trans,trans-Farnesyl-diphosphate sesquiterpenoid-lyase
R02307 16 trans,trans-Farnesyl-diphosphate farnesyltransferase (bicyclizing)
R02310 16 trans,trans-Farnesyl-diphosphate sesquiterpenoid-lyase
R02311 16 2-trans,6-trans-Farnesyl-diphosphate diphosphate-lyase
(cyclizing,(+)-delta-cadinene-forming)
R02338 16 Indole:oxygen 2,3-oxidoreductase (decyclizing)
R02340 16 (1S,2R)-1-C-(indol-3-yl)glycerol
3-phosphateD-glyceraldehyde-3-phosphate-lyase
R02385 16 Feruloyl-CoA:tyramine N-(hydroxycinnamoyl)transferase
R02445 16 flavanone,2-oxoglutarate:oxygen oxidoreductase (dehydrating)
R02446 16 flavanone lyase (decyclizing)
R02468 16 (-)-Limonene,NADPH:oxygen oxidoreductase (6-hydroxylating)
R02469 16 (-)-limonene,NADPH:oxygen oxidoreductase (3-hydroxylating)
R02470 16 (-)-Limonene,NADPH:oxygen oxidoreductase (7-hydroxylating)
R02535 16 3,4-Dihydroxyphenetylamine,ascorbate:oxygen
oxidoreductase(beta-hydroxylating)
R02679 16 indole-3-ethanol:NAD+ oxidoreductase
R02680 16 indole-3-ethanol:NADP+ oxidoreductase
R02722 16 L-Serine hydro-lyase (adding indoleglycerol-phosphate)
R02729 16 5-Formiminotetrahydrofolate:glycine N-formiminotransferase
R02783 16 UDP-N-acetylmuramoyl-L-alanine:D-glutamate ligase(ADP-forming)
R02852 16 D-2,6-Diaminohexanoic acid 5,6-aminomutase
R02861 16
R03054 16 cinnamyl-alcohol:NADP+ oxidoreductase
R03168 16 Acetyl-CoA:N6-hydroxy-L-lysine 6-acetyltransferase
R03189 16 5-Formyltetrahydrofolate:L-glutamate N-formiminotransferase
R03220 16 Coproporphyrinogen:oxygen oxidoreductase(decarboxylating)
R03251 16 7,8-dihydro-7,8-dihydroxykynurenate:NAD+ oxidoreductase
R03252 16 7,8-Dihydroxykynurenate:oxygen 8,8a-oxidoreductase (decyclizing)
R03275 16 (3S)-3,6-Diaminohexanoate 5,6-aminomutase
R03373 16 4-Hydroxyphenyllactate:NAD+ oxidoreductase
R03439 16 kynurenate:oxygen oxidoreductase (hydroxylating)
R03440 16 kynurenate:oxygen oxidoreductase (hydroxylating)
R03465 16
(3E)-4-(2-Carboxyphenyl)-2-oxobut-3-enoate2-carboxybenzaldehyde-lyase
R03496 16 1-Guanidino-1-deoxy-scyllo-inositol-4-phosphate 4-phosphohydrolase
R03571 16
S-Adenosyl-L-methionine:5,7,4'-trihydroxyflavone4'-O-methyltransferase
R03574 16
UDPglucose:5,7,3',4'-tetrahydroxyflavone7-O-beta-D-glucosyltransferase
R03578 16
R03579 16 N-Feruloylglycine amidohydrolase
R03580 16
R03822 16 Glutathionylspermidine:glutathione ligase (ADP-forming)
R03943 16
R03947 16 S-Adenosyl-L-methionine:uroporphyrin-III C-methyltransferase
R03948 16 S-Adenosyl-L-methionine:precorrin-4 C20-methyltransferase
R03960 16 (3R)-beta-Leucine:NAD+ oxidoreductase(deaminating)
R04004 16 4-Coumaryl alcohol:NADP+ oxidoreductase
R04020 16 Indole-3-acetamide hydro-lyase
R04029 16 N6-Acetyl-L-lysine:2-oxoglutarate aminotransferase
R04030 16 O-Succinylbenzoate:CoA ligase (AMP-forming)
R04084 16 3,4-Dihydroxyphenylacetaldehyde hydro-lyase (adding dopamine)
R04093 16 3-Indoleacetaldoxime hydro-lyase
R04094 16 Thioglucoside glucohydrolase
R04103 16 Penicillin amidohydrolase
R04117 16
R04174 16 6-Acetamido-2-oxohexanoate amidohydrolase
R04175 16
R04265 16
R04301 16 S-Adenosyl-L-methionine:catechol O-methyltransferase
R04305 16 4-Hydroxyphenylacetaldehyde hydro-lyase (adding dopamine)
R04306 16
R04318 16
R04325 16
10-Formyltetrahydrofolate:5'-phosphoribosylglycinamideformyltransferase
R04326 16
R04560 16
10-Formyltetrahydrofolate:5'-phosphoribosyl-5-amino-4-imidazolecarboxamide
formyltransferase
R04598 16 3,4-Dihydroxy-L-phenylalanine:oxygen
4,5-oxidoreductase(recyclizing)
R04599 16 3,4-Dihydroxy-L-phenylalanine:oxygen
4,5-oxidoreductase(recyclizing)
R04600 16 3,4-Dihydroxy-L-phenylalanine:oxygen
2,3-oxidoreductase(recyclizing)
R04601 16 3,4-Dihydroxy-L-phenylalanine:oxygen
2,3-oxidoreductase(recyclizing)
R04736 16 L-2-Amino-hexano-6-lactam racemase
R04744 16 (S)-Hydroxydecanoyl-CoA hydro-lyase
R04745 16 (S)-Hydroxyoctanoyl-CoA:NAD+ oxidoreductase
R04783 16 3-Ketolactose galactohydrolase
R04890 16 3-Methoxytyramine:oxygen oxidoreductase
(deaminating)(copper-containing)
R04996 16 3-Methylimidazole acetaldehyde:NAD+ oxidoreductase
R04998 16 beta-D-Glucosyl-2-coumarinate glucohydrolase
R05228 16 Penicillin-N,2-oxoglutarate:oxygen oxidoreductase (ring-expanding)
R05263 16 biphenyl,NADH2:oxygen oxidoreductase (2,3-hydroxylating)
R05264 16 biphenyl,NADH:oxygen oxidoreductase (2,3-hydroxylating)
R05278 16
R05292 16
cis-1,2-Dihydroxy-4-methylcyclohexa-3,5-diene-1-carboxylate:NAD+oxidoreductase
(decarboxylating)
R05293 16
cis-1,2-Dihydroxy-4-methylcyclohexa-3,5-diene-1-carboxylate:NADP+oxidoreductase
(decarboxylating)
R05294 16
R05299 16 4-Methylcatechol:oxygen 1,2-oxidoreductase(decyclizing)
R05301 16 penicillin-N,2-oxoglutarate:oxygen oxidoreductase (ring-expanding)
R05311 16 pimeloyl-CoA:NAD+ oxidoreductase
R05317 16 L-Tryptophan:oxygen alpha,beta-oxidoreductase
R05335 16
R05352 16
R05426 16
R05454 16
R05466 16 Deoxyamidinoproclavaminate,2-oxoglutarate:oxygen
oxidoreductase(3-hydroxylating)
R05538 16
R05555 16 Farnesyl diphosphate:Isopentenyl diphosphate farnesyl transferase
R05581 16
R05700 16 Coniferyl aldehyde:NAD oxidoreductase
R05701 16 Coniferyl aldehyde:NADP oxidoreductase
R05744 16 trans-ferulate:CoASH ligase (ATP-hydrolysing)
R05839 16 pyridoxamine:2-oxoglutarate aminotransferase
R06119 16 (R)-limonene,NADPH: oxygen oxidoreductase (6-hydroxylating)
R06223 16
R06398 16 (+)-limonene,NADH:oxygen oxidoreductase
R06511 16
R06512 16
R06523 16 trans,trans-farnesyl-diphosphate diphosphate-lyase
(cyclizing,vetispiradiene-forming)
R06537 16 flavonoid,NADPH:oxygen oxidoreductase (3'-hydroxylating)
R06556 16 flavanone lyase (decyclizing)
R06559 16 flavanone,NADPH:oxygen oxidoreductase
R06740 16 diamine oxidase
R06759 16
R06792 16 apigenin,NADPH:oxygen oxidoreductase (isoflavanone-forming)
R06822 16
R06825 16
R06844 16
R06884 16
R06885 16
R06887 16
R06890 16
R06895 16
coproporphyrinogen-III:S-adenosyl-L-methionineoxidoreductase(decarboxylating)
R06910 16 cis-1,2-dihydronaphthalene-1,2-diol:NAD+ 1,2-oxidoreductase
R06922 16
R06939 16 salicylate,NADH:oxygen
oxidoreductase(1-hydroxylating,decarboxylating)
R06943 16
R07186 16 mugineic acid,2-oxoglutarate:oxygen oxidoreductase
(3-hydroxylating)
R07190 16 L-tyrosine,NADPH:oxygen oxidoreductase (N-hydroxylating)
R07213 16
L-tryptophan,tetrahydrobiopterin:oxygenoxidoreductase(5-hydroxylating)
R07224 16 2',4,4',6'-tetrahydroxychalcone:oxygen oxidoreductase
R07238 16 S-adenosyl-L-methionine:precorrin-1 C-methyltransferase
R07242 16 S-adenosyl-L-methionine:isoliquiritigenin 2'-O-methyltransferase
R07301 16 (S)-N-acetylphenylethylamine:H2O hydrolase
R07311 16 2'-hydroxybiphenyl-2-sulfinate sulfohydrolase
R07403 16
R00277 17 Pyridoxamine-5'-phosphate:oxygen oxidoreductase (deaminating)
R01019 17
R01146 17
R01147 17 Pyridoxamine-5'-phosphate:2-oxoglutarate aminotransferase
R01218 17 5,10-methylenetetrahydrofolate:NAD+ oxidoreductase
R01220 17 5,10-methylenetetrahydrofolate:NADP+ oxidoreductase
R01222 17 5-Methyltetrahyfrofolate:(acceptor) oxidoreductase
R01224 17 5-Methyltetrahyfrofolate:(acceptor) oxidoreductase
R01225 17 5,10-Methylenetetrahydrofolate:D-alanine
2-hydroxymethyltransferase
R01580 17 Pyridoxamine-5'-phosphate:2-oxoglutarate aminotransferase
R01653 17
R01654 17 10-Formyltetrahydrofolate:L-glutamate ligase (ADP-forming)
R01655 17 5,10-Methenyltetrahydrofolate 5-hydrolase(decyclizing)
R01669 17
5,10-Methylenetetrahydrofolate:deoxycytidylate5'-hydroxymethyltransferase
R01670 17 5,10-Methylenetetrahydrofolate:dCMP C-methyltransferase
R01873 17 Quinate:pyrroloquinoline-quinone 5-oxidoreductase
R01971 17 Indolelactate:NAD+ oxidoreductase
R01972 17 S-Adenosyl-L-methionine:indolepyruvate C-methyltransferase
R01973 17 S-Adenosyl-L-methionine:indolepyruvate C-methyltransferase
R02063 17
R02064 17 Geranylgeranyl-diphosphate pyrophosphate-lyase (cyclizing)
R02065 17
Geranylgeranyl-diphosphate:geranylgeranyl-diphosphategeranylgeranyltransferase
R02068 17 ent-Copalyl-diphosphate lyase
R02101 17 5,10-Methylenetetrahydrofolate:dUMP C-methyltransferase
R02174 17 S-Adenosyl-L-methionine:amine N-methyltransferase
R02300 17
S-Aminomethyldihydrolipoylprotein:(6S)-tetrahydrofolateaminomethyltransferase
(ammonia-forming)
R02301 17 5-Formyltetrahydrofolate cyclo-ligase (ADP-forming)
R02302 17 5-Formiminotetrahydrofolate ammonia-lyase (cyclizing)
R02379 17
S-Adenosyl-L-methionine:3,4-dihydroxy-trans-cinnamate3-O-methyltransferase
R02415 17 Shikimate:pyrroloquinoline-quinone 5-oxidoreductase
R02442 17 Naringenin,NADPH:oxygen oxidoreductase (3'-hydroxylating)
R02443 17 flavanone,NADPH:oxygen oxidoreductase
R02444 17 Naringenin,2-oxoglutarate:oxygen oxidoreductase (3-hydroxylating)
R02493 17 ATP:pyridoxal 5'-phosphotransferase
R02494 17 pyridoxamine-5'-phosphate phosphohydrolase
R02532 17
4-[(1R)-2-Amino-1-hydroxyethyl]-1,2-benzenediol:oxygenoxidoreductase(deaminating)(flavin-containing)
R02533 17 S-Adenosyl-L-methionine:phenylethanolamine N-methyltransferase
R02534 17 S-Adenosyl-L-methionine:catechol O-methyltransferase
R02593 17 coniferyl alcohol:NADP+ oxidoreductase
R02700 17 5-Hydroxy-L-tryptophan:2-oxoglutarate aminotransferase
R02701 17 5-Hydroxy-L-tryptophan decarboxy-lyase
R02702 17 5-hydroxy-L-tryptophan:oxygen 2,3-dioxygenase (indole-decyclizing)
R02708 17 4-hydroxyphenylacetonitrile,NADPH:oxygen
oxidoreductase(2-hydroxylating)
R02709 17 UDPglucose:4-hydroxymandelonitrile glucosyltransferase
R02785 17 UDP-N-acetylmuramoyl-L-alanyl-D-glutamate:L-lysine
ligase(ADP-forming)
R02786 17 UDP-N-acetylmuramoyl-L-alanyl-D-glutamate:L-lysine
ligase(ADP-forming)
R02788 17
UDP-N-acetylmuramoyl-L-alanyl-D-glutamate:meso-2,6-diaminoheptanedioate
ligase (ADP-forming)
R02872 17 Presqualene diphosphate:farnesyl-diphosphate farnesyltransferase
R02874 17 Squalene,hydrogen-donor:oxygen oxidoreductase (2,3-epoxidizing)
R02875 17
R02876 17
R02897 17 UDPglucose:flavanone 7-O-beta-D-glucosyltransferase
R02992 17 4-Pyridoxolactone lactonohydrolase
R02993 17
R02997 17 Chlorogenate hydroloase
R03062 17 Cephalosporin-C acetylhdrolase
R03064 17 acetyl-CoA:deacetylcephalosporin-C O-acetyltransferase
R03113 17
R03114 17 (-)-trans-Carveol:NADP+ oxidoreductase
R03209 17 6-Carboxyhyxanoate:CoA ligase (AMP-forming)
R03210 17 6-Carboxyhexanoyl-CoA:L-alanine
C-carboxyhexanoyltransferase(decarboxylating)
R03222 17 Protoporphyrinogen-IX:oxygen oxidoreductase
R03261 17 (-)-trans-isopiperitenol:NAD+ oxidoreductase
R03349 17 L-erythro-3,5-diaminohexanoate:NAD+ oxidoreductase (deaminating)
R03374 17 Caffeoyl-CoA:3-(3,4-dihydroxyphenyl)lactate
2'-O-caffeoyltransferase
R03466 17 1-Hydroxy-2-naphthoate:oxygen 1,2-oxidoreductase (decyclizing)
R03535 17
R03565 17 UDPglucose:vitexin 2''-O-beta-D-glucosyltransferase
R03587 17
S-Adenosyl-L-methionine:5,7,3',4'-tetrahydroxyflavone3'-O-methyltransferase
R03588 17
UDPglucose:5,7,3',4'-tetrahydroxyflavone7-O-beta-D-glucosyltransferase
R03589 17 UDPglucuronate:luteolin 7-O-glucuronosyltransferase
R03590 17 flavanone,2-oxoglutarate:oxygen oxidoreductase (dehydrating)
R03594 17 UDPglucose:scopoletin O-beta-D-glucosyltransferase
R03640 17 Eriodictyol,2-oxoglutarate:oxygen oxidoreductase (3-hydroxylating)
R03686 17 UDPglucose:isovitexin 2''-O-beta-D-glucosyltransferase
R03741 17
R03743 17 beta-Lactamhydrolase
R03821 17 NADPH:trypanathione oxidoreductase
R03894 17 (3S)-3-Methyl-2-oxopentanoate carboxy-lyase
R03945 17 Perillyl-alcohol:NAD+ oxidoreductase
R03950 17 S-Adenosyl-L-methionine:uroporphyrin-III C-methyltransferase
R04005 17 UDPglucose:coniferyl-alcohol 4'-beta-D-glucosyltransferase
R04006 17 4-Hydroxycinnamyl alcohol 4-D-glucoside beta-D-glucosidase
R04007 17 Donor:hydrogen-peroxide oxidoreductase
R04115 17 cis-1,2-dihydronaphthalene-1,2-diol:NAD+ 1,2-oxidoreductase
R04142 17
R04150 17 O-Succinylbenzoyl-CoA 1,4-dihydroxy-2-naphthoate-lyase
R04266 17 CDP-3,6-dideoxy-D-glucose 2-epimerase
R04357 17 citrate:N6-acetyl-N6-hydroxy-L-lysine ligase (ADP-forming)
R04526 17 UDP-apiose:apigenin
7-O-beta-D-glucoside2''-O-beta-D-apiofuranosyltransferase
R04687 17 2,5-Diaminohexanoate:NAD+ oxidoreductase (deaminating)
R04688 17 2,5-Diaminohexanoate:NADP+ oxidoreductase (deaminating)
R04743 17 (S)-Hydroxydecanoyl-CoA:NAD+ oxidoreductase
R04746 17 (S)-Hydroxyoctanoyl-CoA hydro-lyase
R04901 17 (2S)-flavan-4-ol:NADP+ 4-oxidoreductase
R04902 17 flavanone,NADPH:oxygen oxidoreductase
R04999 17
R05067 17
R05070 17 (R)-2,3-Dihydroxy-3-methylpentanoate hydro-lyase
R05120 17 3-Butynoate:(pyrroloquinoline-quinone) oxidoreductase
R05123 17 S-Adenosyl-L-methionine:(RS)-norcoclaurine 6-O-methyltransferase
R05198 17
R05214 17 S-Adenosyl-L-methionine:(RS)-norcoclaurine 6-O-methyltransferase
R05217 17 precorrin-3A,NADH:oxygen oxidoreductase (20-hydroxylating)
R05229 17
R05230 17
R05279 17
R05290 17
R05291 17
R05300 17 4-Methylmuconolactone lyase (decyclizing)
R05357 17 Amidinoproclavaminate amidinohydrolase
R05410 17
R05427 17
R05453 17 Acetophenone: carbon-dioxide ligase
R05455 17
R05592 17
R05602 17
R05632 17
R05784 17 limonene-1,2-epoxide hydrolase
R06117 17 (+)-trans-carveol: NAD+ oxidoreductase
R06298 17 (+)-Copalyl-diphosphate lyase (decyclizing)
R06305 17 Geranylgeranyl-diphosphate diphosphate-lyase (cyclizing,
taxadieneforming)
R06312 17
R06321 17
R06447 17
di-trans,poly-cis-Decaprenyl-diphosphate:isopentenyl-diphosphateundecaprenylcistransferase
R06551 17 flavanone,2-oxoglutarate:oxygen oxidoreductase (dehydrating)
R06552 17
R06553 17
R06554 17
R06571 17 cinnamyl-alcohol:NADP+ oxidoreductase
R06572 17
R06574 17
S-adenosyl-L-methionine:3,4-dihydroxy-trans-cinnamate3-O-methyltransferase
R06583 17 4-coumarate:CoA ligase (AMP-forming)
R06610 17 (2S)-flavan-4-ol:NADP+ 4-oxidoreductase
R06613 17 5,10-methylenetetrahydrofolate,FADH2:dUMP C-methyltransferase
R06741 17
R06793 17 2,7,4'-trihydroxyisoflavanone hydro-lyase
R06821 17 malonyl-CoA:isoflavone-7-O-beta-D-glucoside
6''-O-malonyltransferase
R06826 17 UDP-L-rhamnose:apigenin
7-O-beta-D-glucoside2''-O-beta-L-rhamnosyltransferase
R06843 17
R06883 17
R06909 17 naphthalene,NADH:oxygen oxidoreductase (1,2-hydroxylating)
R06921 17
R06944 17
R07015 17 1,2-Dihydronaphthalene-1,2-diol dehydrogenase
R07017 17
R07020 17 beta-Naphthol, NADPH:oxygen oxidoreductase (RH-hydroxylating
or-epoxidizing)
R07168 17 5-methyltetrahydrofolate:NAD+ oxidoreductase
R07198 17 liquiritigenin,NADPH:oxygen oxidoreductase (licodione-forming)
R07225 17 2',3,4,4',6'-pentahydroxychalcone:oxygen oxidoreductase
R07263 17
R07322 17 squalene mutase (cyclizing)
R07323 17 squalene mutase (cyclizing)
R07353 17
6-(2-Amino-2-carboxyethyl)-7,8-dioxo-7,8-dihydroquinoline-2,4-dicarboxylate:oxygen
oxidoreductase (cyclizing)
R07421 17
R00140 18
R01567 18 ATP:thymidine 5'-phosphotransferase
R01568 18 ADP:thymidine 5'-phosphotransferase
R01569 18 Thymidylate 5'-phosphohydrolase
R01571 18 ATP:thymidine 5'-phosphotransferase
R02092 18 dTDP diphosphohydrolase
R02094 18 ATP:dTMP phosphotransferase
R02160 18 dihydroflavonol,2-oxoglutarate:oxygen oxidoreductase
R02221 18 Sinapate:CoA ligase (AMP-forming)
R02380 18 UDPglucose:sinapate D-glucosyltransferase
R02381 18 Sinapoylcholine sinapohydrolase
R02594 18 UDPglucose:coniferyl-alcohol 4'-beta-D-glucosyltransferase
R02595 18 Coniferin beta-D-glucosidase
R02596 18 Donor:hydrogen-peroxide oxidoreductase
R02908 18
5-Hydroxytryptamine:oxygenoxidoreductase(deaminating)(flavin-containing)
R02909 18 5-hydroxytryptamine:oxygen 2,3-dioxygenase (indole-decyclizing)
R02910 18 S-Adenosyl-L-methionine:amine N-methyltransferase
R02911 18 Acetyl-CoA:aralkylamine N-acetyltransferase
R02919 18
4-[(1R)-1-Hydroxy-2-(methylamino)ethyl]-1,2-benzenediol:oxygenoxidoreductase(deaminating)(flavin-containing)
R02920 18 S-Adenosyl-L-methionine:catechol O-methyltransferase
R02931 18 S-Adenosyl-L-methionine:isoflavone 4-O'-methyltransferase
R02932 18 UDPglucose:isoflavone 7-O-beta-D-glucosyltransferase
R02968 18 naphthalene,NADH:oxygen oxidoreductase (1,2-hydroxylating)
R03063 18 cephalosporin-C:2-oxoglutarate aminotransferase
R03123 18 cis-3,4-leucopelargonidin:NADP+ 4-oxidoreductase
R03124 18 Dihydrokaempferol,NADPH:oxygen oxidoreductase (3'-hydroxylating)
R03125 18 flavanone,NADPH:oxygen oxidoreductase
R03126 18 dihydroflavonol,2-oxoglutarate:oxygen oxidoreductase
R03199 18 (S)-2,3-Epoxysqualene mutase (cyclizing, lanosterol-forming)
R03200 18 (S)-2,3-Epoxysqualene mutase (cyclizing, cycloartenol-forming)
R03201 18
R03231 18 S-Adenosyl-L-methionine:8-amino-7-oxononanoate aminotransferase
R03623 18 S-Adenosyl-L-methionine:licodione 2'-O-methyltransferase
R03636 18 Leucocyanidin:NADP+ 4-oxidoreductase
R03637 18 taxifolin,NADH:oxygen oxidoreductase (8-hydroxylating)
R03638 18 taxifolin,NADPH:oxygen oxidoreductase (8-hydroxylating)
R03639 18 flavanone,NADPH:oxygen oxidoreductase
R03776 18 trans-Oct-2-enoyl-CoA reductase
R03777 18 Octanoyl-CoA:oxygen 2-oxidoreductase
R03778 18 Octanoyl-CoA:acetyl-CoA C-acyltransferase
R03811 18
R03919 18 Donor:hydrogen-peroxide oxidoreductase
R04218 18 prephytoene
diphosphate:geranylgeranyl-diphosphategeranylgeranyltransferase
R04235 18 ATP:5-methyldeoxycytidine-5'-phosphate phosphotransferase
R04510 18 4-Carboxymethyl-4-methylbut-2-en-1,4-olide methylmutase
R04572 18
UDP-N-acetylmuramoyl-L-alanyl-D-glutamyl-L-lysine:alanyl-D-alanineligase
(ADP-forming)
R04573 18
UDP-N-acetylmuramoyl-L-alanyl-D-glutamyl-L-lysine:alanyl-D-alanineligase
(ADP-forming)
R04617 18
UDP-N-acetylmuramoyl-L-alanyl-D-glutamyl-meso-2,6-diaminoheptanedioate:D-alanyl-D-alanine
ligase(ADP-forming)
R04618 18 Malonyl-CoA:isoflavone-7-O-beta-D-glucoside
6''-O-malonyltransferase
R04692 18 S-adenosyl-L-methionine:(S)-coclaurine-N-methyltransferase
R04880 18 3,4-Dihydroxyphenylethyleneglycol:NAD+ oxidoreductase
R04882 18 3,4-Dihydroxymandelaldehyde:NAD+ oxidoreductase
R04883 18 3,4-Dihydroxymandelaldehyde:NADP+ oxidoreductase
R04893 18 L-Normetanephrine:oxygen oxidoreductase
(deaminating)(copper-containing)
R04911 18 Aryl-formylamine amidohydrolase
R05039 18 Pentahydroxyflavanone,2-oxoglutarate:oxygen
oxidoreductase(3-hydroxylating)
R05062 18
R05068 18 (R)-2,3-Dihydroxy-3-methylpentanoate:NADP+
oxidoreductase(isomerizing)
R05092 18 ent-Copalyl-diphosphate diphosphate-lyase
R05099 18 6-Oxohexanoate:NADP oxidoreductase
R05121 18
R05128 18
R05129 18
R05180 18 S-Adenosyl-L-methionine:precorrin-3B C17-methyltransferase
R05213 18
S-Adenosyl-L-methionine:6-O-methylnorlaudanosoline5'-O-methyltransferase
R05277 18
R05289 18 p-Methylbenzaldehyde:NADP+ oxidoreductase
R05302 18
R05452 18 Benzoyl acetate: CoA ligase
R05468 18
R05541 18
R05582 18
R05649 18
R05723 18 leucocyanidin,2-oxoglutarate:oxygen oxidoreductase
R06299 18 Copalyl-diphosphate diphosphate-lyase (cyclizing)
R06300 18 Copalyl-diphosphate diphosphate-lyase (cyclizing)
R06301 18 Copalyl-diphosphate diphosphate-lyase (cyclizing)
R06302 18 Copalyl-diphosphate diphosphate-lyase (cyclizing)
R06303 18 Copalyl-diphosphate diphosphate-lyase (cyclizing)
R06304 18 Copalyl-diphosphate diphosphate-lyase (cyclizing)
R06314 18
R06315 18
R06366 18 Aldehyde:NAD+ oxidoreductase
R06372 18 Carvone reductase
R06374 18
R06375 18
R06399 18 limonene-1,2-diol:(acceptor) 2-oxidoreductase
R06466 18
R06469 18
R06471 18
R06540 18 leucocyanidin,2-oxoglutarate:oxygen oxidoreductase
R06564 18 S-adenosyl-L-methionine:isoflavone 4'-O-methyltransferase
R06569 18 cinnamaldehyde:NADP+ oxidoreductase (CoA-cinnamoylating)
R06570 18 cinnamyl-alcohol:NADP+ oxidoreductase
R06573 18
R06575 18
S-adenosyl-L-methionine:3,4-dihydroxy-trans-cinnamate3-O-methyltransferase
R06576 18
S-adenosyl-L-methionine:3,4-dihydroxy-trans-cinnamate3-O-methyltransferase
R06578 18 S-adenosyl-L-methionine:caffeoyl-CoA 3-O-methyltransferase
R06606 18 formononetin,NADPH:oxygen oxidoreductase (2'-hydroxylating)
R06607 18 formononetin,NADPH:oxygen oxidoreductase (2'-hydroxylating)
R06794 18 S-adenosyl-L-methionine:hydroxyisoflavone 7-O-methyltransferase
R06820 18
UDP-L-rhamnose:flavanone-7-O-glucoside2''-O-beta-L-rhamnosyltransferase
R06827 18
UDP-glucuronate:luteolin-7-O-beta-D-glucuronide2''-O-glucuronosyltransferase
R06829 18
UDP-L-rhamnose:flavanone-7-O-glucoside2''-O-beta-L-rhamnosyltransferase
R06842 18
R06858 18
R06916 18
R06920 18
R07011 18
R07012 18
R07013 18 (1R,2S)-naphthalene 1,2-oxide hydrolase
R07014 18 (1S,2R)-naphthalene 1,2-oxide hydrolase
R07016 18 1,2-Dihydronaphthalene-1,2-diol, NADPH:oxygen
oxidoreductase(RH-hydroxylating or -epoxidizing)
R07262 18
R07269 18
di-trans,poly-cis-decaprenyl-diphosphate:isopentenyl-diphosphateundecaprenylcistransferase
R07270 18 prephytoene
diphosphate:geranylgeranyl-diphosphategeranylgeranyltransferase
R07317 18 2,7,4'-trihydroxyisoflavanone hydro-lyase
R07400 18 cephalosporin C:oxygen oxidoreductase (deaminating)
R07422 18
R00139 19
R01570 19 Thymidine:orthophosphate deoxyribosyltransferase
R02093 19 ATP:nucleoside-diphosphate phosphatransferase
R02095 19 dTTP nucleotidohydrolase
R02096 19 dTTP:cytidine 5'-phosphotransferase
R02097 19 dTTP:uridine 5'-phosphotransferase
R02156 19 quercetin:oxygen 2,3-oxidoreductase (decyclizing)
R02157 19
S-Adenosyl-L-methionine:3,5,7,3',4'-pentahydroxyfavone3-O-methyltransferase
R02158 19 UDPglucose:flavonol 3-O-D-glucosyltransferase
R02159 19 3'-Phosphoadenylylsulfate:quercetin 3-sulfotransferase
R02220 19 2-Aminomuconate aminohydrolase
R02436 19 Quercitrin 3-L-rhamnohydrolase
R02954 19 Dihydrobiochanin-A:NADP+ delta2-oxidoreductase
R02967 19 naphthalene,NADH:oxygen oxidoreductase (1,2-hydroxylating)
R03006 19 formononetin,NADPH:oxygen oxidoreductase (3'-hydroxylating)
R03075 19
1-O-(4-Hydroxy-3,5-dimethoxycinnamoyl)-beta-D-glucose:choline1-O-(4-Hydroxy-3,5-dimethoxycinnamoyl)transferase
R03130 19 S-Adenosyl-L-homocysteine:N-acetylserotonin O-methyltransferase
R03182 19 7,8-Diaminononanoate:carbon-dioxide cyclo-ligase
R03604 19 Syringin beta-D-glucosidase
R03605 19 UDPglucose:coniferyl-alcohol 4'-beta-D-glucosyltransferase
R03689 19
R03690 19
R03765 19
R03779 19 Octanoyl-CoA:L-carnitine O-octanoyltransferase
R03861 19 Sinapoyl-CoA:glucarolactone O-(hydroxycinnamoyl)transferase
R03918 19 Sinapyl alcohol:NADP+ oxidoreductase
R03962 19 2'-hydroxydihydrodaidzein:NADP+ 2-oxidoreductase
R04276 19 leucocyanidin,2-oxoglutarate:oxygen oxidoreductase
R04611 19
R04693 19 Monophenol,L-dopa:oxygen oxidoreductase
R04786 19
R04881 19 S-Adenosyl-L-methionine:catechol O-methyltransferase
R04887 19 S-Adenosyl-L-methionine:catechol O-methyltransferase
R04891 19 3-Methoxy-4-hydroxyphenylglycolaldehyde:NAD+ oxidoreductase
R04892 19 3-Methoxy-4-hydroxyphenylglycolaldehyde:NADP+ oxidoreductase
R04894 19 L-Metanephrine:oxygen oxidoreductase
(deaminating)(flavin-containing)
R04903 19 5-Hydroxyindoleacetaldehyde:NAD+ oxidoreductase
R04904 19 5-Hydroxyindoleacetaldehyde:oxygen oxidoreductase
R04909 19 5-Hydroxykynurenamine decarboxy-lyase
R05035 19
S-Adenosyl-L-methionine:3,5,7,3',4'-pentahydroxyfavone3-O-methyltransferase
R05036 19 leucocyanidin,2-oxoglutarate:oxygen oxidoreductase
R05038 19 Leucodelphinidin:NADP+ 4-oxidoreductase
R05069 19 (S)-2-Aceto-2-hydroxybutanoate:NADP+ oxidoreductase (isomerizing)
R05098 19
R05100 19
R05130 19
R05181 19 S-adenosyl-L-methionine:precorrin-4 C11 methyltransferase
R05231 19 6-Hydroxyhexanoate:NADP+ oxidoreductase
R05282 19 4-Methylbenzyl alcohol:NAD+ oxidoreductase
R05283 19 6-Hydroxyhexanoate:NAD oxidoreductase
R05303 19
R05422 19
R05423 19
R05469 19
R05494 19
R05507 19
R05542 19
R05600 19
R05640 19 Lanosterol,NADPH:oxygen oxidoreductase (14-methyl cleaving)
R05648 19
R05732 19 N-methylcoclaurine 3'-hydroxylase
R05760 19 S-adenosyl-L-methionine:cycloartenol 24-C-methyltransferase
R06291 19 ent-kaur-16-ene,NADPH:oxygen oxidoreductase (hydroxylating)
R06367 19 perillic acid:CoA ligase (ADP-forming)
R06368 19 perillic acid:CoA ligase (AMP-forming)
R06377 19
R06379 19
R06381 19
R06400 19 (1S,4R)-1-hydroxy-2-oxolimonene, NADPH:oxygen oxidoreductase
R06501 19
R06532 19 (2R,3S)-catechin:NADP+ 4-oxidoreductase
R06538 19 flavonoid,NADPH:oxygen oxidoreductase (3'-hydroxylating)
R06539 19 dihydroflavonol,2-oxoglutarate:oxygen oxidoreductase
R06557 19 flavanone,NADPH:oxygen oxidoreductase
R06560 19 formononetin,NADPH:oxygen oxidoreductase (2'-hydroxylating)
R06561 19 formononetin,NADPH:oxygen oxidoreductase (2'-hydroxylating)
R06577 19
S-adenosyl-L-methionine:3,4-dihydroxy-trans-cinnamate3-O-methyltransferase
R06611 19 UDPglucose:flavonol 3-O-D-glucosyltransferase
R06615 19 (2R,3S)-catechin:NADP+ 4-oxidoreductase
R06795 19 UDP-glucose:isoflavone 7-O-beta-D-glucosyltransferase
R06807 19 S-adenosyl-L-methionine:kaempferol 4'-O-methyltransferase
R06808 19 UDP-galactose:kaempferol 3-O-beta-D-galactosyltransferase
R06810 19 UDP-glucose:flavonol 7-O-beta-D-glucosyltransferase
R06828 19
UDP-glucuronate:luteolin-7-O-beta-D-diglucuronide4'-O-glucuronosyltransferase
R06859 19
R06917 19 alcohol:NAD+ oxidoreductase
R06919 19
R07000 19 Naphthalene, NADPH:oxygen oxidoreductase (RH-hydroxylating
or-epoxidizing)
R07001 19 Naphthalene, NADPH:oxygen oxidoreductase (RH-hydroxylating
or-epoxidizing)
R07002 19 RX:glutathione R-transferase
R07003 19 RX:glutathione R-transferase
R07004 19 RX:glutathione R-transferase
R07009 19
R07010 19
R07366 19 leucocyanidin,2-oxoglutarate:oxygen oxidoreductase
R07401 19
R07423 19
R00059 20 N-(6-Aminohexanoyl)-6-aminohexanoate amidohydrolase
R01078 20 Dethiobiotin:sulfur sulfurtransferase
R01411 20 5-Methylcytosine aminohydrolase
R01412 20 Thymine,2-oxoglutarate:oxygen oxidoreductase (7-hydroxylating)
R01414 20 5,6-Dihydrothymine:NAD+ oxidoreductase
R01415 20 5,6-Dihydrothymine:NADP+ oxidoreductase
R02328 20 dTTP:alpha-D-glucose-1-phosphate thymidylyltransferase
R02329 20 dTTP:alpha-D-galactose-1-phosphate thymidylyltransferase
R02632 20 3'-Phosphoadenylylsulfate:quercetin-3-sulfate 3'-sulfotransferase
R02633 20 3'-Phosphoadenylylsulfate:quercetin-3-sulfate 4'-sulfotransferase
R03278 20 trans-Cyclohexane-1,2-diol:NAD+ 1-oxidoreductase
R03323 20 1-O-Sinapoyl-beta-D-glucose:(S)-malate O-sinapoyltransferase
R03628 20 melatonin:oxygen 2,3-dioxygenase (indole-decyclizing)
R03750 20
R03751 20 epsilon-Caprolactone lactonohydrolase
R03816 20
R03832 20
S-Adenosyl-L-methionine:3'-hydroxy-N-methyl-(S)-coclaurine4'-O-methyltransferase
R04427 20 S-Adenosyl-L-methionine:zymosterol C-methyltransferase
R04668 20
R04669 20
R04787 20
R04804 20 delta8,24-Cholestadien-3beta-ol delta7-delta8-isomerase
R04900 20 UDP-L-rhamnose:flavonol-3-O-D-glucoside L-rhamnosyltransferase
R04905 20 S-Adenosyl-L-methionine:N-acetylserotonin O-methyltransferase
R04908 20
5-Hydroxykynurenamine:oxygenoxidoreductase(deaminating)(flavin-containing)
R05037 20 leucocyanidin,2-oxoglutarate:oxygen oxidoreductase
R05219 20
R05288 20
R05323 20
S-Adenosyl-L-methionine:3',4',5,7-tetrahydroxy-3-methoxyflavone7-O-methyltransferase
R05349 20
R05350 20
R05356 20 2-Hydroxy-cyclohexan-1-one amidohydrolase
R05412 20
R05639 20 4,4-dimethyl-5a-cholesta-8,24-dien-3b-ol:NADP+ D14-oxidoreductase
R05642 20
R05729 20 alkene,NADH:oxygen oxidoreductase
R05730 20 alkene,NADH:oxygen oxidoreductase
R06292 20 ent-Kaur-16-ene,NADPH:oxygen oxidoreductase (hydroxylating)
R06369 20 2-hydroxy-4-isopropenylcyclohexane-1-carboxyl-CoA hydro-lyase
R06383 20
R06385 20
R06394 20
R06533 20 (2R,3S)-catechin:NADP+ 4-oxidoreductase
R06534 20 UDP-glucose:flavonol 3-O-D-glucosyltransferase
R06535 20 UDP-glucose:flavonol 3-O-D-glucosyltransferase
R06541 20 flavan-3-ol:NADP+ oxidoreductase
R06542 20 flavan-3-ol:NADP+ oxidoreductase
R06562 20 vestitone:NADP+ oxidoreductase
R06563 20 vestitone:NADP+ oxidoreductase
R06796 20 malonyl-CoA:isoflavone-7-O-beta-D-glucoside
6''-O-malonyltransferase
R06797 20 malonyl-CoA:flavonol-3-O-beta-D-glucoside 6''-O-malonyltransferase
R06804 20 UDP-glucose:flavonol-3-O-glucoside
2''-O-beta-D-glucosyltransferase
R06812 20 UDP-glucose:flavonol-3-O-glucoside
2''-O-beta-D-glucosyltransferase
R06814 20 UDP-D-xylose:flavonol-3-O-glycoside
2''-O-beta-D-xylosyltransferase
R06815 20 S-adenosyl-L-methionine:myricetin O-methyltransferase
R06918 20
R07194 20 alkene,NADH:oxygen oxidoreductase
R07402 20 (7R)-7-(4-carboxybutanamido)cephalosporanate amidohydrolase
R07426 20
R01074 21 Biotin:CoA ligase (AMP-forming)
R01075 21 Biotin:CoA ligase (AMP-forming)
R01076 21 Biotin-amide amidohydrolase
R01077 21 N6-D-Biotinyl-L-lysine amidohydrolase
R02231 21 Cyclohexanone,NADPH:oxygen oxidoreductase
(6-hydroxylating1,2-lactonizing)
R02771 21 dTDPglucose 4,6-hydro-lyase
R02915 21 Medicarpin:NADP+ 2'-oxidoreductase
R02983 21
R02984 21 dTDPglucose 4-epimerase
R03055 21 5,6-Dihydrothymine amidohydrolase
R03279 21 trans-cyclohexane-1,2-diol:NAD+ 1-oxidoreductase
R03281 21 2-hydroxycyclohexan-1-one,NADPH:oxygen
2-oxidoreductase(1,2-lactonizing)
R03289 21
3'-Phosphoadenylylsulfate:quercetin-3,3'-bissulfate7-sulfotransferase
R03448 21 1,8-Diazacyclotetradecane-2,9-dione lactamhydrolase
R03456 21
S-Adenosyl-L-methionine:3',4',5-trihydroxy-3,7-dimethoxyflavone4'-O-methyltransferase
R03826 21 dTDP-D-galactose:NAD+ 6-oxidoreductase
R03831 21 (S)-Reticuline:oxygen oxidoreductase (methylene-bridge-forming)
R04329 21
R04671 21 4alpha-Methylcholesta-8-en-3beta-ol delta7-delta8-isomerase
R04798 21
R05150 21 precorrin-6Y:NADP+ oxidoreductase
R05211 21
S-Adenosyl-L-methionine:(RS)-1-benzyl-1,2,3,4-tetrahydroisoquinolieN-
methyltransferase
R05435 21
R05436 21
R05544 21
R05650 21
R05703 21 lanosterol D24-reductase
R06293 21 ent-Kaur-16-ene,NADPH:oxygen oxidoreductase (hydroxylating)
R06390 21
R06513 21
R06536 21 UDP-glucose:flavonol 3-O-D-glucosyltransferase
R06543 21 flavan-3-ol:NADP+ oxidoreductase
R06544 21
R06546 21
R06566 21
R06621 21
R06622 21
R06801 21
malonyl-CoA:anthocyanidin-3-O-beta-D-glucoside6''-O-malonyltransferase
R06802 21
R06805 21
UDP-glucose:flavonol-3-O-beta-D-glucosyl-(1->2)-beta-D-glucoside2'''-O-beta-D-glucosyltransferase
R06809 21
3'-phosphoadenylyl-sulfate:quercetin-3,3'-bissulfate7-sulfotransferase
R06811 21 UDP-D-xylose:flavonol-3-O-glycoside
2''-O-beta-D-xylosyltransferase
R06813 21
UDP-glucose:flavonol-3-O-beta-D-glucosyl-(1->2)-beta-D-glucoside2'''-O-beta-D-glucosyltransferase
R06816 21 S-adenosyl-L-methionine:myricetin O-methyltransferase
R06817 21
malonyl-CoA:anthocyanidin-3-O-beta-D-glucoside6''-O-malonyltransferase
R06818 21
R07150 21 dTDP-D-galactose:NADP+ 6-oxidoreductase
R02229 22 cyclohexanol:NAD+ oxidoreductase
R02232 22 (1-Hydroxycyclohexan-1-yl)acetyl-CoA cyclohexanone-lyase
R02233 22 Cyclohexylamine:oxygen oxidoreductase (deaminating)
R02772 22
dTDP-4-acetamido-4,6-dideoxy-D-glucose:2-oxoglutarateaminotransferase
R02773 22 dTDP-4-amino-4,6-dideoxy-D-glucose:2-oxoglutarate aminotransferase
R02774 22 dTDP-4-dehydro-6-deoxy-D-glucose 3,5-epimerase
R03310 22 5alpha-cholest-7-en-3beta-ol, NADH:oxygen 5-oxidoreductase
R03353 22 5alpha-Cholest-7-en-3beta-ol delta7-delta8-isomerase
R03762 22 Biotinyl-5'-AMP:CoA ligase (AMP-forming)
R03834 22 (S)-scoulerine, NADPH:oxygen
oxidoreductase(methylenedioxy-bridge-forming)
R03835 22 S-Adenosyl-L-methionine:(S)-scoclaurine 9-O-methyltransferase
R04151 22 (+)-cis-3,4-dihydrophenanthrene-3,4-diol:NAD+ 3,4-oxidoreductase
R04328 22
R04666 22 3-Ureidoisobutyrate amidohydrolase
R05149 22 S-Adenosyl-L-methionine:1-precorrin-6Y
C5,15-methyltransferase(C-12-decarboxylating)
R05212 22
S-Adenosyl-L-methionine:3'-hydroxy-N-methyl-(S)-coclaurine4'-O-methyltransferase
R05517 22
R05518 22
R05543 22
R05687 22 dTDP-4-keto-6-Deoxyglucose reductase
R06294 22 ent-Kaur-16-en-19-oate,NADPH:oxygen oxidoreductase (hydroxylating)
R06424 22
R06428 22
R06437 22
R06514 22
R06545 22
R06547 22
R06550 22
R06803 22 UDP-glucose:pelargonidin
3-O-rutinoside5-O-beta-D-glucosyltransferase
R06806 22
4-coumaroyl-CoA:flavonol-3-O-[beta-D-glucosyl-(1->2)-beta-D-glucosyl-(1->2)-beta-D-glucoside]
6'''-O-4-coumaroyltransferase
R06819 22 UDP-glucose:cyanidin 3-O-rutinoside 5-O-beta-D-glucosyltransferase
R06960 22
R07215 22 5alpha-cholest-7-en-3beta-ol, NADPH:oxygen 5-oxidoreductase
R01451 23 Cholesterol:NAD+ delta7-oxidoreductase
R01456 23 Cholesterol:NADP+ delta7-oxidoreductase
R02564 23 Cyclohexylsulfamate sulfohydrolase
R02776 23 dTDP-6-deoxy-L-talose:NADP+ 4-oxidoreductase
R02777 23 dTDP-6-deoxy-L-mannose:NADP+ 4-oxidoreductase
R03311 23
R03722 23 (S)-Tetrahydrocolumbamine:oxigen oxidoreductase
R04077 23
S-Adenosyl-L-methionine:5,8,13,13a-tetrahydrocolumbamine2-O-methyltransferase
R04400 23 (S)-tetrahydrocolumbamine, NADPH:oxygen
oxidoreductase(methylenedioxy-bridge-forming)
R04690 23 (S)-cheilanthifoline, NADPH:oxygen
oxidoreductase(methylenedioxy-bridge-forming)
R05177 23 Precorrin 8X 11,12-methylmutase
R05526 23
R06295 23 ent-Kaur-16-en-19-oate,NADPH:oxygen oxidoreductase (hydroxylating)
R06296 23 ent-Kaur-16-en-19-oate,NADPH:oxygen oxidoreductase (hydroxylating)
R06423 23
R06429 23
R06430 23
R06438 23
R06440 23
R06443 23
R06631 23
R06940 23
R06945 23
R06961 23
R00044 24 Columbamine:oxygen oxidoreductase (cyclizing)
R01452 24
R01453 24
R01454 24 Cholesterol:oxygen oxidoreductase (side-chain-cleaving)
R01457 24
R01459 24 Cholesterol:oxygen oxidoreductase
R01460 24 Cholesteryl-beta-D-glucoside glucohydrolase
R01463 24 Cholesterol,NADPH:oxygen oxidoreductase (7alpha-hydroxylating)
R02723 24
R02880 24 (S)-Tetrahydroberberine:oxigen oxidoreductase
R03721 24 S-Adenosyl-L-methionine:columbamine O-methyltransferase
R04691 24
R05224 24
R05516 24
R05527 24
R05771 24 N-cyclohexylformamide hydro-lyase
R06297 24 ent-Kaur-16-en-19-oate,NADPH:oxygen oxidoreductase (hydroxylating)
R06431 24
R06433 24
R06439 24
R06441 24
R06446 24
R06627 24
R06750 24
R06962 24
R06963 24
R07207 24 cholesterol,NADPH:oxygen oxidoreductase (24-hydroxylating)
R02609 25 5beta-Cholestan-3-one:NADP+ 4,5-oxidoreductase
R02610 25 5alpha-cholestan-3-one:NADP+ delta7-oxidoreductase
R03723 25 (24R,24'R)-Fucosterol-epoxide acetaldehyde-lyase
R03725 25
R04263 25 cholest-5-ene-3beta,7alpha-diol:NAD+ 3-oxidoreductase
R04264 25 Cholest-5-ene-3beta,7alpha-diol:NAD+ 3-oxidoreductase
R04700 25 (S)-cis-N-methylstylopine,NADPH:oxygen
oxidoreductase(14-hydroxylating)
R04763 25
R04792 25
R04793 25
R04853 25 20alpha-Hydroxycholesterol,hydrogen-donor:oxygen
oxidoreductase(17-alpha-hydroxylating)
R04854 25 20alpha-Hydroxycholesterol:oxygen
oxidoreductase(side-chain-cleaving)
R04855 25 22beta-Hydroxycholesterol:oxygen
oxidoreductase(side-chain-cleaving)
R05341 25
R05528 25
R06322 25 (gibberellin-44),2-oxoglutarate:oxygen oxidoreductase
R06432 25
R06434 25
R06435 25
R06628 25
R06964 25
R06965 25
R07169 25 (R)-tetrahydroberberine:NADP+ oxidoreductase
R07208 25
(24S)-cholest-5-ene-3beta,24-diol,NADPH:oxygenoxidoreductase(7alpha-hydroxylating)
R07241 25 S-adenosyl-L-methionine:protoberberine 13-C-methyltransferase
R04676 26 17alpha,20alpha-Dihydroxycholesterol:oxygen
oxidoreductase(side-chain-cleaving)
R04699 26 protopine,NADPH:oxygen oxidoreductase (6-hydroxylating)
R04817 26
7alpha-Hydroxy-5beta-cholestan-3-one:(acceptor)delta4-oxidoreductase
R04826 26
7alpha-hydroxycholest-4-en-3-one,NADPH:oxygenoxidoreductase(12alpha-hydroxylating)
R05529 26
R05641 26 ergosterol:NADP+ D24(241)-oxidoreductase
R06323 26 (gibberellin-44),2-oxoglutarate:oxygen oxidoreductase
R06436 26
R06629 26
R06630 26
R03327 27 17alpha-Hydroxypregnenolone:NAD+ 3-oxidoreductase
R03328 27 17alpha-Hydroxypregnenolone:NADP+ 3-oxidoreductase
R03403 27 3beta-Hydroxyandrost-5-en-17-one acetaldehyde-lyase
R03675 27 5alpha-Ergosta-7,22-diene-3beta,5-diol 5,6-hydro-lyase
R03677 27
R04675 27 17alpha-Hydroxypregnenolone,hydrogen-donor:oxygen
oxidoreductase(21-hydroxylating)
R04818 27 3alpha,7alpha-Dihydroxy-5beta-cholestane:NAD+
oxidoreductase(B-specific)
R04819 27 3alpha,7alpha-Dihydroxy-5beta-cholestane:NADP+
oxidoreductase(B-specific)
R04823 27
7alpha,12alpha-Dihydroxy-5beta-cholestan-3-one:(acceptor)delta4-oxidoreductase
R06335 27
R01837 28 3beta-Hydroxyandrost-5-en-17-one:NAD+ 3-oxidoreductase
R01839 28 3beta-Hydroxyandrost-5-en-17-one:NADP+ 3-oxidoreductase
R01841 28 17alpha-Hydroxyprogesterone acetaldehyde-lyase
R03324 28 17alpha,20alpha-Dihydroxypregn-4-en-3-one:NAD+ 20-oxidoreductase
R03325 28 17alpha,20alpha-Dihydroxypregn-4-en-3-one:NADP+ 20-oxidoreductase
R03329 28 Steroid,reduced-adrenal-ferredoxin:oxygen
oxidoreductase(11-hydroxylating)
R03404 28 3beta-Hydroxyandrost-5-en-17-one 3-sulfate sulfohydrolase
R03405 28 3'-phosphoadenylylsulfate:alcohol sulfotransferase
R03406 28 Androst-5-ene-3beta,17beta-diol:NAD+ oxidoreductase
R03407 28 Androst-5-ene-3beta,17beta-diol:NADP+ oxidoreductase
R03408 28
R04806 28 5beta-cholestane-3alpha,7alpha-diol,NADPH:oxygen
oxidoreductase(26-hydroxylating)
R04824 28
3alpha,7alpha,12alpha-Trihydroxy-5beta-cholestane:NAD+oxidoreductase
(B-specific)
R04825 28
3alpha,7alpha,12alpha-Trihydroxy-5beta-cholestane:NADP+oxidoreductase
(B-specific)
R04849 28 11-Deoxycortisol delta5-delat4-isomerase
R04850 28 17alpha,21-Dihydroxypregnenolone:oxygen
oxidoreductase(11-hydroxylating)
R04851 28 11-Deoxycortisol delta5-delat4-isomerase
R06325 28
R07204 28
5beta-cholestane-3alpha,7alpha-diol,NADPH:oxygenoxidoreductase(12alpha-hydroxylating)
R01836 29 Testosterone:NAD+ oxidoreductase
R01838 29 Testosterone:NADP+ 17-oxidoreductase
R01840 29
R02499 29 Testosterone delta5-delat4-isomerase
R02500 29 Testosterone delta5-delat4-isomerase
R02840 29 Cortisol delta5-delat4-isomerase
R02842 29 Cortisol delta5-delat4-isomerase
R04678 29 16alpha-Hydroxyandrost-4-ene-3,17-dione delta5-delat4-isomerase
R04680 29 16alpha-Hydroxyandrost-4-ene-3,17-dione delta5-delat4-isomerase
R04805 29
R04807 29
5beta-Cholestane-3alpha,7alpha,12alpha-triol,NADPH:oxygenoxidoreductase
(26-hydroxylating)
R02501 30
R02502 30 UDPglucuronate beta-D-glucuronosyltransferase(acceptor-unspecific)
R02834 30 Cortisol:NAD+ 11-oxidoreductase
R02836 30 Cortisol:NADP+ 11-oxidoreductase
R02837 30 Acetyl-CoA:cortisol O-acetyltransferase
R02839 30 3'-Phosphoadenylylsulfate:cortisol 21-sulfotransferase
R02841 30
11beta,17alpha,21-Trihydroxy-5beta-pregnane-3,20-dione:NADP+delta4-oxidoreductase
R03507 30
5beta-Cholestane-3alpha,7alpha,12alpha,26-tetraol:NAD+26-oxidoreductase
R04506 30 3alpha,7alpha-Dihydroxy-5beta-cholestan-26-al:NAD+ oxidoreductase
R04759 30
R02351 31
R02892 31 4,5alpha-dihydrocortisone:NADP+ delta4-oxidoreductase
R02893 31
17alpha,21-dihydroxy-5beta-pregnane-3,11,20-trione:NADP+delta4-oxidoreductase
R03506 31
3alpha,7alpha,12alpha-Trihydroxy-5beta-cholestan-26-al:NAD+26-oxidoreductase
R04507 31 3alpha,7alpha-Dihydroxy-5beta-cholestanate:CoA ligase
(AMP-forming)
R04761 31
R04832 31 Urocortisol:NAD+ oxidoreductase (B-specific)
R04833 31 Urocortisol:NADP+ oxidoreductase (B-specific)
R02347 32 Estradiol-17alpha:NAD+ 17-oxidoreductase
R02349 32 Estradiol-17alpha:NADP+ 16-oxidoreductase
R02350 32 3'-Phosphoadenylylsulfate:estrone 3-sulfotransferase
R02352 32 Estradiol-17beta:NAD+ 17-oxidoreductase
R02353 32 Estradiol-17beta:NADP+ 17-oxidoreductase
R02354 32
R02355 32
R02356 32
R02358 32 UDPglucuronate beta-D-glucuronosyltransferase(acceptor-unspecific)
R03087 32
R03980 32 Estrone 3-sulfate sulfohydrolase
R04547 32
R04580 32 3alpha,7alpha,12alpha-Trihydroxy-5beta-cholestanate:CoA
ligase(AMP-forming)
R04829 32 Urocortisone:NAD+ oxidoreductase (B-specific)
R04830 32 Urocortisone:NADP+ oxidoreductase (B-specific)
R04834 32 Cortol:NAD+ oxidoreductase
R00535 33 3'-Phosphoadenylylsulfate:phenolic-steroid sulfotransferase
R03088 33
R03089 33
R03090 33
R03091 33 UDPglucuronate beta-D-glucuronosyltransferase(acceptor-unspecific)
R04592 33
R04681 33 Estriol:NAD+ 17-oxidoreductase
R04682 33 Estriol:NADP+ 17-oxidoreductase
R04762 33
R04809 33
R04831 33 Cortolone:NAD+ oxidoreductase
R00536 34 3'-Phosphoadenylylsulfate:phenolic-steroid sulfotransferase
R04353 34 UDPglucuronate beta-D-glucuronosyltransferase(acceptor-unspecific)
R04683 34 UDPglucuronate beta-D-glucuronosyltransferase(acceptor-unspecific)
R04764 34
R04810 34
R04813 34
(24R,25R)-3alpha,7alpha,12alpha,24-tetrahydroxy-5beta-cholestanoyl-CoA
hydro-lyase
R00537 35 3'-Phosphoadenylylsulfate:phenolic-steroid sulfotransferase
R04354 35 UDPglucuronate beta-D-glucuronosyltransferase(acceptor-unspecific)
R04811 35 Propanoyl-CoA:acetyl-CoA C-acyltransferase
R04812 35
R03719 36 Propanoyl-CoA:acetyl-CoA C-acyltransferase
R04828 36 Chenodeoxyglycocholoyl-CoA:glycine N-choloyltransferase
R02794 37 Cholate:CoA ligase (AMP-forming)
R03718 37 Choloyl-CoA:glycine N-choloyltransferase
R03720 37 Choloyl-CoA:glycine N-choloyltransferase
R07296 37 choloyl-CoA hydrolase
R02792 38
3alpha,7alpha,12alpha-Trihydroxy-5beta-cholanate:NAD+7-oxidoreductase
R02793 38
3alpha,7alpha,12alpha-trihydroxy-5beta-cholanate:NADP+12-oxidoreductase
R02797 38 Taurocholate amidohydrolase
R02798 38
R05835 38 Glycocholate amidohydrolase
R07220 38 deoxycholate:FAD oxidoreductase (7alpha-dehydroxylating)
R03495 39 12beta-hydroxysteroid:NADP+ 12-oxidoreductase
R04252 39
R04486 39 Glycodeoxycholate amidohydrolase
R04487 39 Taurodeoxycholate amidohydrolase
R05836 39
R07295 39 deoxycholoyl-CoA hydrolase
