# Supplementary material for: Local and global modes of drug action in biochemical networks
Source: BMC Chem Biol. 2009 Apr 7;9:4. doi: 10.1186/1472-6769-9-4 (PMC2670818; doi:10.1186/1472-6769-9-4)
Supplement: Additional File 3 — Full set of metabolic drug scopes. This archive contains the full set of metabolic drug scopes for 276 drugs from the DrugBank database and four metabolic networks. Individual files in the archive are named according to the following nomenclature: DrugBank accession number of the drug, followed by "_hsa" for human or "_ref" for reference network, followed by "_i" for irreversible or "_r" for reversible network. [file 1472-6769-9-4-S3.zip › aprd00117_hsa_i.txt]

  Expansion curve

seeds: Oxygen H2O CoA Cholesterol
not identified: C00040 C02530


      compounds:

ID generation name

C00001 1 H2O
C00007 1 Oxygen
C00010 1 CoA
C00187 1 Cholesterol
C00009 2 Orthophosphate
C00027 2 H2O2
C00013 3 Pyrophosphate
C00080 3 H+
C00704 3 O2.-
C03594 4 7alpha-Hydroxycholesterol
C05500 4 20alpha-Hydroxycholesterol
C05502 4 22beta-Hydroxycholesterol
C13550 4 24-Hydroxycholesterol
C05499 5 17alpha,20alpha-Dihydroxycholesterol
C05501 5 20alpha,22beta-Dihydroxycholesterol
C15518 5 (24S)-Cholest-5-ene-3beta,7alpha,24-triol
C02373 6 4-Methylpentanal
C05138 6 17alpha-Hydroxypregnenolone
C01176 7 17alpha-Hydroxyprogesterone
C05487 7 17alpha,21-Dihydroxypregnenolone
C05488 8 11-Deoxycortisol
C05489 8 11beta,17alpha,21-Trihydroxypregnenolone
C05497 8 21-Deoxycortisol
C00735 9 Cortisol
C00762 10 Cortisone


      reactions:

ID generation name

R00009 2 hydrogen-peroxide:hydrogen-peroxide oxidoreductase
R00086 2 ATP phosphohydrolase (protein-secreting)
R00004 3 Pyrophosphate phosphohydrolase
R00275 3 Superoxide:superoxide oxidoreductase
R01454 4 Cholesterol:oxygen oxidoreductase (side-chain-cleaving)
R01463 4 Cholesterol,NADPH:oxygen oxidoreductase (7alpha-hydroxylating)
R02723 4
R07207 4 cholesterol,NADPH:oxygen oxidoreductase (24-hydroxylating)
R04853 5 20alpha-Hydroxycholesterol,hydrogen-donor:oxygen
oxidoreductase(17-alpha-hydroxylating)
R04854 5 20alpha-Hydroxycholesterol:oxygen
oxidoreductase(side-chain-cleaving)
R04855 5 22beta-Hydroxycholesterol:oxygen
oxidoreductase(side-chain-cleaving)
R07208 5
(24S)-cholest-5-ene-3beta,24-diol,NADPH:oxygenoxidoreductase(7alpha-hydroxylating)
R04676 6 17alpha,20alpha-Dihydroxycholesterol:oxygen
oxidoreductase(side-chain-cleaving)
R03327 7 17alpha-Hydroxypregnenolone:NAD+ 3-oxidoreductase
R04675 7 17alpha-Hydroxypregnenolone,hydrogen-donor:oxygen
oxidoreductase(21-hydroxylating)
R03329 8 Steroid,reduced-adrenal-ferredoxin:oxygen
oxidoreductase(11-hydroxylating)
R04849 8 11-Deoxycortisol delta5-delat4-isomerase
R04850 8 17alpha,21-Dihydroxypregnenolone:oxygen
oxidoreductase(11-hydroxylating)
R02840 9 Cortisol delta5-delat4-isomerase
R02834 10 Cortisol:NAD+ 11-oxidoreductase
