# Supplementary material for: Local and global modes of drug action in biochemical networks
Source: BMC Chem Biol. 2009 Apr 7;9:4. doi: 10.1186/1472-6769-9-4 (PMC2670818; doi:10.1186/1472-6769-9-4)
Supplement: Additional File 3 — Full set of metabolic drug scopes. This archive contains the full set of metabolic drug scopes for 276 drugs from the DrugBank database and four metabolic networks. Individual files in the archive are named according to the following nomenclature: DrugBank accession number of the drug, followed by "_hsa" for human or "_ref" for reference network, followed by "_i" for irreversible or "_r" for reversible network. [file 1472-6769-9-4-S3.zip › aprd00117_hsa_r.txt]

  Expansion curve

seeds: Oxygen H2O CoA Cholesterol
not identified: C00040 C02530


      compounds:

ID generation name

C00001 1 H2O
C00007 1 Oxygen
C00010 1 CoA
C00187 1 Cholesterol
C00009 2 Orthophosphate
C00027 2 H2O2
C00080 2 H+
C00882 2 Dephospho-CoA
C01164 2 Cholesta-5,7-dien-3beta-ol
C00013 3 Pyrophosphate
C00020 3 AMP
C00704 3 O2.-
C01134 3 Pantetheine 4'-phosphate
C01189 3 5alpha-Cholest-7-en-3beta-ol
C03594 3 7alpha-Hydroxycholesterol
C05500 3 20alpha-Hydroxycholesterol
C05502 3 22beta-Hydroxycholesterol
C13550 3 24-Hydroxycholesterol
C00002 4 ATP
C00008 4 ADP
C00014 4 NH3
C00054 4 Adenosine 3',5'-bisphosphate
C00119 4 5-Phospho-alpha-D-ribose 1-diphosphate
C00130 4 IMP
C00147 4 Adenine
C00212 4 Adenosine
C00575 4 3',5'-Cyclic AMP
C00831 4 Pantetheine
C03845 4 5alpha-Cholest-8-en-3beta-ol
C05499 4 17alpha,20alpha-Dihydroxycholesterol
C05501 4 20alpha,22beta-Dihydroxycholesterol
C15518 4 (24S)-Cholest-5-ene-3beta,7alpha,24-triol
C00081 5 ITP
C00104 5 IDP
C00117 5 D-Ribose 5-phosphate
C00144 5 GMP
C00262 5 Hypoxanthine
C00294 5 Inosine
C00620 5 alpha-D-Ribose 1-phosphate
C00655 5 Xanthosine 5'-phosphate
C00864 5 Pantothenate
C01260 5 P1,P4-Bis(5'-adenosyl) tetraphosphate
C01678 5 Cysteamine
C02373 5 4-Methylpentanal
C02739 5 Phosphoribosyl-ATP
C04307 5 P1,P2-Bis(5'-adenosyl) triphosphate
C04734 5 1-(5'-Phosphoribosyl)-5-formamido-4-imidazolecarboxamide
C05138 5 17alpha-Hydroxypregnenolone
C06197 5 P1,P3-Bis(5'-adenosyl) triphosphate
C00035 6 GDP
C00044 6 GTP
C00121 6 D-Ribose
C00199 6 D-Ribulose 5-phosphate
C00242 6 Guanine
C00301 6 ADP-ribose
C00385 6 Xanthine
C00387 6 Guanosine
C00700 6 XTP
C00942 6 3',5'-Cyclic GMP
C01176 6 17alpha-Hydroxyprogesterone
C01762 6 Xanthosine
C03492 6 D-4'-Phosphopantothenate
C03736 6 alpha-D-Ribose 5-phosphate
C05487 6 17alpha,21-Dihydroxypregnenolone
C00058 7 Formate
C00231 7 D-Xylulose 5-phosphate
C00366 7 Urate
C01261 7 P1,P4-Bis(5'-guanosyl) tetraphosphate
C04392 7 P1,P4-Bis(5'-xanthosyl) tetraphosphate
C04895 7
2-Amino-4-hydroxy-6-(erythro-1,2,3-trihydroxypropyl)dihydropteridinetriphosphate
C05488 7 11-Deoxycortisol
C05489 7 11beta,17alpha,21-Trihydroxypregnenolone
C05497 7 21-Deoxycortisol
C05922 7 Formamidopyrimidine nucleoside triphosphate
C00118 8 (2R)-2-Hydroxy-3-(phosphonooxy)-propanal
C00281 8 Sedoheptulose 7-phosphate
C00536 8 Triphosphate
C00735 8 Cortisol
C03684 8 6-Pyruvoyltetrahydropterin
C04874 8
2-Amino-4-hydroxy-6-(D-erythro-1,2,3-trihydroxypropyl)-7,8-dihydropteridine
C05382 8 D-Sedoheptulose 7-phosphate
C05923 8 2,5-Diaminopyrimidine nucleoside triphosphate
C06148 8
2,5-Diamino-6-(5'-triphosphoryl-3',4'-trihydroxy-2'-oxopentyl)-amino-4-oxopyrimidine
C00085 9 D-Fructose 6-phosphate
C00111 9 Glycerone phosphate
C00236 9 3-Phospho-D-glyceroyl phosphate
C00279 9 D-Erythrose 4-phosphate
C00447 9 Sedoheptulose 1,7-bisphosphate
C00762 9 Cortisone
C04244 9 6-Lactoyl-5,6,7,8-tetrahydropterin
C00092 10 D-Glucose 6-phosphate
C00093 10 sn-Glycerol 3-phosphate
C00095 10 D-Fructose
C00184 10 Glycerone
C00197 10 3-Phospho-D-glycerate
C00272 10 Tetrahydrobiopterin
C00275 10 D-Mannose 6-phosphate
C00352 10 D-Glucosamine 6-phosphate
C00354 10 D-Fructose 1,6-bisphosphate
C00665 10 beta-D-Fructose 2,6-bisphosphate
C01159 10 2,3-Bisphospho-D-glycerate
C05345 10 beta-D-Fructose 6-phosphate
C05378 10 beta-D-Fructose 1,6-bisphosphate
C00031 11 D-Glucose
C00116 11 Glycerol
C00159 11 D-Mannose
C00268 11 Dihydrobiopterin
C00329 11 D-Glucosamine
C00631 11 2-Phospho-D-glycerate
C00636 11 D-Mannose 1-phosphate
C00668 11 alpha-D-Glucose 6-phosphate
C00794 11 D-Sorbitol
C01094 11 D-Fructose 1-phosphate
C01172 11 beta-D-Glucose 6-phosphate
C01177 11 Inositol 1-phosphate
C01236 11 D-Glucono-1,5-lactone 6-phosphate
C02336 11 beta-D-Fructose
C03232 11 3-Phosphonooxypyruvate
C04006 11 1D-myo-Inositol 3-phosphate
C00074 12 Phosphoenolpyruvate
C00089 12 Sucrose
C00096 12 GDP-mannose
C00103 12 D-Glucose 1-phosphate
C00137 12 myo-Inositol
C00221 12 beta-D-Glucose
C00267 12 alpha-D-Glucose
C00345 12 6-Phospho-D-gluconate
C00577 12 D-Glyceraldehyde
C00597 12 3-Phosphoglycerate
C01083 12 alpha,alpha-Trehalose
C01096 12 Sorbitol 6-phosphate
C01225 12 sn-glycero-3-Phospho-1-inositol
C04063 12 D-myo-Inositol 3,4-bisphosphate
C04299 12 D-myo-Inositol 1,2-cyclic phosphate
C00011 13 CO2
C00022 13 Pyruvate
C00185 13 Cellobiose
C00191 13 D-Glucuronate
C00198 13 D-Glucono-1,5-lactone
C00208 13 Maltose
C00252 13 Isomaltose
C00258 13 D-Glycerate
C01222 13 GDP-4-dehydro-6-deoxy-D-mannose
C01243 13 1D-myo-Inositol 1,3,4-trisphosphate
C03546 13 myo-Inositol 4-phosphate
C15585 13 myo-Inositol phosphate
C00036 14 Oxaloacetate
C00065 14 L-Serine
C00133 14 D-Alanine
C00149 14 (S)-Malate
C00168 14 Hydroxypyruvate
C00169 14 Carbamoyl phosphate
C00186 14 (S)-Lactate
C00256 14 (R)-Lactate
C00325 14 GDP-L-fucose
C00900 14 2-Acetolactate
C01220 14 1D-myo-Inositol 1,4-bisphosphate
C01272 14 1D-myo-Inositol 1,3,4,5-tetrakisphosphate
C01353 14 Carbonic acid
C04352 14 (R)-4'-Phosphopantothenoyl-L-cysteine
C04477 14 1D-myo-Inositol 1,3,4,6-tetrakisphosphate
C05111 14 Methostenol
C06010 14 (S)-2-Acetolactate
C14830 14 GDP-4-keto-6-L-deoxygalactose
C00033 15 Acetate
C00041 15 L-Alanine
C00097 15 L-Cysteine
C00122 15 Fumarate
C00158 15 Citrate
C00222 15 3-Oxopropanoate
C00288 15 HCO3-
C00357 15 N-Acetyl-D-glucosamine 6-phosphate
C00402 15 D-Aspartate
C01005 15 O-Phospho-L-serine
C01146 15 2-Hydroxy-3-oxopropanoate
C01245 15 D-myo-Inositol 1,4,5-trisphosphate
C02218 15 2-Aminoacrylate
C02985 15 L-Fucose 1-phosphate
C04079 15 N-((R)-Pantothenoyl)-L-cysteine
C05110 15 4alpha-Methylcholesta-8-en-3beta-ol
C05993 15 Acetyl adenylate
C00084 16 Acetaldehyde
C00140 16 N-Acetyl-D-glucosamine
C00164 16 Acetoacetate
C00227 16 Acetyl phosphate
C00283 16 Hydrogen sulfide
C00311 16 Isocitrate
C00417 16 cis-Aconitate
C00606 16 3-Sulfino-L-alanine
C01019 16 6-Deoxy-L-galactose
C03794 16 N6-(1,2-Dicarboxyethyl)-AMP
C04256 16 N-Acetyl-D-glucosamine 1-phosphate
C06893 16 2-Deoxy-5-keto-D-gluconic acid 6-phosphate
C11555 16 1D-myo-Inositol 1,4,5,6-tetrakisphosphate
C00026 17 2-Oxoglutarate
C00049 17 L-Aspartate
C00418 17 (R)-Mevalonate
C00469 17 Ethanol
C00519 17 Hypotaurine
C00645 17 N-Acetyl-D-mannosamine
C00673 17 2-Deoxy-D-ribose 5-phosphate
C01061 17 4-Fumarylacetoacetate
C01089 17 (R)-3-Hydroxybutanoate
C01284 17 1D-myo-Inositol 1,3,4,5,6-pentakisphosphate
C01674 17 Chitobiose
C05379 17 Oxalosuccinate
C00025 18 L-Glutamate
C00099 18 beta-Alanine
C00270 18 N-Acetylneuraminate
C00302 18 Glutamate
C00438 18 N-Carbamoyl-L-aspartate
C00957 18 Mercaptopyruvate
C01036 18 4-Maleylacetoacetate
C01042 18 N-Acetyl-L-aspartate
C01044 18 N-Formyl-L-aspartate
C01107 18 (R)-5-Phosphomevalonate
C01801 18 Deoxyribose
C04257 18 N-Acetyl-D-mannosamine 6-phosphate
C04520 18 1D-myo-Inositol 3,4,5,6-tetrakisphosphate
C05527 18 3-Sulfinylpyruvate
C00064 19 L-Glutamine
C00246 19 Butanoic acid
C00334 19 4-Aminobutanoate
C00337 19 (S)-Dihydroorotate
C00544 19 Homogentisate
C00624 19 N-Acetyl-L-glutamate
C00669 19 gamma-L-Glutamyl-L-cysteine
C01143 19 (R)-5-Diphosphomevalonate
C01165 19 L-Glutamate 5-semialdehyde
C01879 19 5-Oxoproline
C02238 19 5-Oxo-L-proline
C02642 19 3-Ureidopropionate
C03287 19 L-Glutamyl 5-phosphate
C03912 19 (S)-1-Pyrroline-5-carboxylate
C05665 19 beta-Aminopropion aldehyde
C05823 19 3-Mercaptolactate
C06241 19 N-Acetylneuraminate 9-phosphate
C00077 20 L-Ornithine
C00129 20 Isopentenyl diphosphate
C00148 20 L-Proline
C00152 20 L-Asparagine
C00232 20 Succinate semialdehyde
C00295 20 Orotate
C00429 20 5,6-Dihydrouracil
C00555 20 4-Aminobutanal
C00986 20 1,3-Diaminopropane
C01179 20 3-(4-Hydroxyphenyl)pyruvate
C03090 20 5-Phosphoribosylamine
C00042 21 Succinate
C00082 21 L-Tyrosine
C00106 21 Uracil
C00134 21 Putrescine
C00235 21 Dimethylallyl diphosphate
C00327 21 L-Citrulline
C00437 21 N-Acetylornithine
C01103 21 Orotidine 5'-phosphate
C01157 21 trans-4-Hydroxy-L-proline
C05350 21 2-Hydroxy-3-(4-hydroxyphenyl)propenoate
C00079 22 L-Phenylalanine
C00105 22 UMP
C00299 22 Uridine
C00341 22 Geranyl diphosphate
C00355 22 3,4-Dihydroxy-L-phenylalanine
C00483 22 Tyramine
C02714 22 N-Acetylputrescine
C03406 22 N-(L-Arginino)succinate
C04281 22 L-1-Pyrroline-3-hydroxy-5-carboxylate
C15522 22 4a-Hydroxytetrahydrobiopterin
C00015 23 UDP
C00029 23 UDP-glucose
C00062 23 L-Arginine
C00067 23 Formaldehyde
C00075 23 UTP
C00166 23 Phenylpyruvate
C00448 23 trans,trans-Farnesyl diphosphate
C00475 23 Cytidine
C00822 23 Dopaquinone
C02505 23 2-Phenylacetamide
C03758 23 4-(2-Aminoethyl)-1,2-benzenediol
C03765 23 4-Hydroxyphenylacetaldehyde
C05332 23 Phenethylamine
C05936 23 N4-Acetylaminobutanal
C05947 23 L-erythro-4-Hydroxyglutamate
C00043 24 UDP-N-acetyl-D-glucosamine
C00052 24 UDP-D-galactose
C00055 24 CMP
C00063 24 CTP
C00086 24 Urea
C00132 24 Methanol
C00167 24 UDP-glucuronate
C00179 24 Agmatine
C00218 24 Methylamine
C00353 24 Geranylgeranyl diphosphate
C00533 24 Nitric oxide
C00601 24 Phenylacetaldehyde
C00642 24 4-Hydroxyphenylacetate
C00751 24 Squalene
C00940 24 2-Oxoglutaramate
C01035 24 4-Guanidinobutanoate
C01201 24 N(omega)-(ADP-D-ribosyl)-L-arginine
C02763 24 enol-Phenylpyruvate
C02946 24 4-Acetamidobutanoate
C03428 24 Presqualene diphosphate
C04043 24 3,4-Dihydroxyphenylacetaldehyde
C05852 24 2-Hydroxyphenylacetate
C05933 24 N-(omega)-Hydroxyarginine
C05938 24 L-4-Hydroxyglutamate semialdehyde
C05946 24 D-4-Hydroxy-2-oxoglutarate
C06198 24 P1,P4-Bis(5'-uridyl) tetraphosphate
C00112 25 CDP
C00128 25 CMP-N-acetylneuraminate
C00190 25 UDP-D-xylose
C00243 25 Lactose
C00446 25 alpha-D-Galactose 1-phosphate
C00611 25 N-Acetyllactosamine
C01054 25 (S)-2,3-Epoxysqualene
C01161 25 3,4-Dihydroxyphenylacetate
C01170 25 UDP-N-acetyl-D-mannosamine
C04501 25 N-Acetyl-alpha-D-glucosamine 1-phosphate
C07086 25 Phenylacetic acid
C00124 26 D-Galactose
C00349 26 2-Methyl-3-oxopropanoate
C01724 26 Lanosterol
C04886 26
alpha-N-Acetylneuraminyl-2,6-beta-D-galactosyl-1,4-N-acetyl-beta-D-glucosamine
C05396 26 Lactose 6-phosphate
C05983 26 Propinol adenylate
C06002 26 (S)-Methylmalonate semialdehyde
C00163 27 Propanoate
C00492 27 Raffinose
C01188 27 3-Hydroxy-2-methylpropanoate
C01205 27 (R)-3-Amino-2-methylpropanoate
C01235 27 1-alpha-D-Galactosyl-myo-inositol
C01697 27 Galactitol
C02170 27 Methylmalonate
C03284 27 L-3-Amino-isobutanoate
C05108 27 14-Demethyllanosterol
C05399 27 Melibiitol
C05400 27 Epimelibiose
C05401 27 3-beta-D-Galactosyl-sn-glycerol
C05402 27 Melibiose
C06001 27 (S)-3-Hydroxyisobutyrate
C11455 27 4,4-Dimethyl-5alpha-cholesta-8,14,24-trien-3beta-ol
C01582 28 Galactose
C01613 28 Stachyose
C05404 28 D-Gal alpha 1->6D-Gal alpha 1->6D-Glucose
C05437 28 Zymosterol
C05439 29 5alpha-Cholesta-7,24-dien-3beta-ol
C00249 43 Hexadecanoic acid
C02934 43 3-Dehydrosphinganine
C00836 44 Sphinganine
C01120 45 Sphinganine 1-phosphate
C00346 46 Ethanolamine phosphate
C00517 46 Hexadecanal
C00189 47 Ethanolamine
C00570 47 CDP-ethanolamine
C06124 47 Sphingosine 1-phosphate
C00319 48 Sphingosine


      reactions:

ID generation name

R00009 2 hydrogen-peroxide:hydrogen-peroxide oxidoreductase
R00086 2 ATP phosphohydrolase (protein-secreting)
R00130 2 ATP:dephospho-CoA 3'-phosphotransferase
R01451 2 Cholesterol:NAD+ delta7-oxidoreductase
R00004 3 Pyrophosphate phosphohydrolase
R00275 3 Superoxide:superoxide oxidoreductase
R01454 3 Cholesterol:oxygen oxidoreductase (side-chain-cleaving)
R01463 3 Cholesterol,NADPH:oxygen oxidoreductase (7alpha-hydroxylating)
R02723 3
R03036 3 Dephospho-CoA nucleotidohydrolase
R03310 3 5alpha-cholest-7-en-3beta-ol, NADH:oxygen 5-oxidoreductase
R07207 3 cholesterol,NADPH:oxygen oxidoreductase (24-hydroxylating)
R00085 4 ATP diphosphohydrolase
R00122 4 ATP pyrophosphohydrolase
R00127 4 ATP:AMP phosphotransferase
R00181 4 AMP aminohydrolase
R00183 4 Adenosine 5'-monophosphate phosphohydrolase
R00185 4 ATP:adenosine 5'-phosphotransferase
R00188 4 Adenosine 3',5'-bisphosphate 3'(2')-phosphohydrolase
R00190 4 AMP:pyrophosphate phosphoribosyltransferase
R00191 4 Adenosine 3',5'-phosphate 5'-nucleotidohydrolase
R02971 4 ATP:pantothenate 4'-phosphotransferase
R03035 4 ATP:pantetheine-4'-phosphate adenylyltransferase
R03353 4 5alpha-Cholest-7-en-3beta-ol delta7-delta8-isomerase
R04853 4 20alpha-Hydroxycholesterol,hydrogen-donor:oxygen
oxidoreductase(17-alpha-hydroxylating)
R04854 4 20alpha-Hydroxycholesterol:oxygen
oxidoreductase(side-chain-cleaving)
R04855 4 22beta-Hydroxycholesterol:oxygen
oxidoreductase(side-chain-cleaving)
R07208 4
(24S)-cholest-5-ene-3beta,24-diol,NADPH:oxygenoxidoreductase(7alpha-hydroxylating)
R00089 5 ATP pyrophosphate-lyase (cyclizing)
R00184 5 P1,P4-Bis(5'-adenosyl) tetraphosphate nucleotidohydrolase
R00186 5 (S)-Lactate adenylohydrolase
R00187 5 P1,P3-Bis(5'-adenosyl) triphosphate adenylohydrolase
R00720 5 Inosine 5'-triphosphate pyrophosphohydrolase
R00961 5 IDP diphosphohydrolase
R01049 5 ATP:D-ribose-5-phosphate pyrophosphotransferase
R01071 5 1-(5-Phospho-D-ribosyl)-ATP:pyrophosphate
phosphoribosyl-transferase
R01126 5 Inosine 5'-monophosphate phosphohydrolase
R01127 5 IMP 1,2-hydrolase (decyclizing)
R01130 5 IMP:NAD+ oxidoreductase
R01132 5 IMP:pyrophosphate phosphoribosyltransferase
R01134 5 NADH:guanosine-5'-phosphate oxidoreductase(deaminating)
R01560 5 Adenosine aminohydrolase
R01561 5 Adenosine:orthophosphate ribosyltransferase
R02973 5 (R)-pantetheine amidohydrolase
R04676 5 17alpha,20alpha-Dihydroxycholesterol:oxygen
oxidoreductase(side-chain-cleaving)
R00328 6 GDP phosphohydrolase
R00332 6 ATP:(d)GMP phosphotransferase
R00426 6 Guanosine 5'-triphosphate pyrophosphohydrolase
R00719 6 ITP diphosphohydrolase
R00722 6 ATP:nucleoside-diphosphate phosphatransferase
R01051 6 ATP:D-ribose 5-phosphotransferase
R01054 6 ADPribose ribophosphohydrolase
R01056 6 D-Ribose-5-phosphate ketol-isomerase
R01057 6 D-Ribose 1,5-phosphomutase
R01227 6 Guanosine 5'-monophosphate phosphohydrolase
R01229 6 GMP:pyrophosphate phosphoribosyltransferase
R01234 6 Guanosine 3',5'-cyclic phosphate 5'-nucleotidohydrolase
R01768 6 Xanthine:NAD+ oxidoreductase
R01769 6 Hypoxanthine:oxygen oxidoreductase
R01863 6 inosine:orthophosphate ribosyltransferase
R02142 6 XMP:pyrophosphate phosphoribosyltransferase
R02299 6 alpha-D-Ribose 1-phosphate 1,6-phosphomutase
R02719 6 Xanthosine 5'-phosphate phosphohydrolase
R02720 6 XTP pyrophosphohydrolase
R03018 6 ATP:pantothenate 4'-phosphotransferase
R03327 6 17alpha-Hydroxypregnenolone:NAD+ 3-oxidoreductase
R04675 6 17alpha-Hydroxypregnenolone,hydrogen-donor:oxygen
oxidoreductase(21-hydroxylating)
R00330 7 ATP:nucleoside-diphosphate phosphatransferase
R00335 7 GTP phosphohydrolase (vesicle-releasing)
R00424 7 GTP 7,8-8,9-dihydrolase
R00428 7 GTP 7,8-8,9-dihydrolase
R00434 7 GTP pyrophosphate-lyase (cyclizing)
R01232 7 P1,P4-Bis(5'-nucleosyl)-tetraphosphate nucleotidohydrolase
R01529 7 D-Ribulose-5-phosphate 3-epimerase
R01676 7 Guanine aminohydrolase
R02103 7 xanthine:NAD+ oxidoreductase
R02107 7 Xanthine:oxygen oxidoreductase
R02147 7 guanosine:orthophosphate ribosyltransferase
R02297 7 Xanthosine:orthophosphate ribosyltransferase
R02805 7 P1,P4-Bis(5'-nucleosyl)-tetraphosphate nucleotidohydrolase
R03329 7 Steroid,reduced-adrenal-ferredoxin:oxygen
oxidoreductase(11-hydroxylating)
R04849 7 11-Deoxycortisol delta5-delat4-isomerase
R04850 7 17alpha,21-Dihydroxypregnenolone:oxygen
oxidoreductase(11-hydroxylating)
R01641 8
Sedoheptulose-7-phosphate:D-glyceraldehyde-3-phosphateglycolaldehyde
transferase
R02840 8 Cortisol delta5-delat4-isomerase
R04286 8
2-Amino-4-hydroxy-6-(erythro-1,2,3-trihydroxypropyl)dihydropteridine
triphosphate lyase
R04620 8
2-Amino-4-hydroxy-6-(erythro-1,2,3-trihydroxypropyl)dihydropteridine
triphosphate phosphohydrolase (alkaline optimum)
R04639 8
2-Amino-4-hydroxy-6-(erythro-1,2,3-trihydroxypropyl)dihydropteridine
triphosphate 7,8-8,9-dihydrolase
R05046 8 Formamidopyrimidine nucleoside triphosphate 7,8-8,9-dihydrolase
R07246 8
sedoheptulose-7-phosphate:D-glyceraldehyde-3-phosphateglycolaldehydetransferase
R01015 9 D-Glyceraldehyde-3-phosphate ketol-isomerase
R01061 9 D-Glyceraldehyde-3-phosphate:NAD+ oxidoreductase(phosphorylating)
R01827 9
Sedoheptulose-7-phosphate:D-glyceraldehyde-3-phosphateglyceronetransferase
R01843 9 ATP:Sedoheptulose 7-phosphate 1-phosphotransferase
R01845 9 Sedoheptulose 1,7-bisphosphate 1-phosphohydrolase
R01848 9 ITP:Sedoheptulose 7-phosphate 1-phosphotransferase
R02834 9 Cortisol:NAD+ 11-oxidoreductase
R04285 9 6-Lactoyl-5,6,7,8-tetrahydropterin:NADP+ 2'-oxidoreductase
R05048 9 GTP 7,8-8,9-dihydrolase
R07378 9
sedoheptulose-7-phosphate:D-glyceraldehyde-3-phosphateglyceronetransferase
R00756 10 ATP:D-fructose-6-phosphate 1-phosphotransferase
R00760 10 ATP:D-fructose 6-phosphotransferase
R00762 10 D-Fructose-1,6-bisphosphate 1-phosphohydrolase
R00763 10 D-Fructose-2,6-bisphosphate 2-phosphohydrolase
R00765 10 D-Glucosamine-6-phosphate ketol-isomerase(deaminating)
R00770 10 ITP:D-fructose-6-phosphate 1-phosphotransferase
R00771 10 D-Glucose-6-phosphate ketol-isomerase
R00772 10 D-Mannose-6-phosphate ketol-isomerase
R00842 10 sn-Glycerol-3-phosphate:NAD+ 2-oxidoreductase
R00876 10 ITP:D-hexose 6-phosphotransferase
R01010 10 Glycerone phosphate phosphohydrolase (alkaline optimum)
R01011 10 ATP:glycerone phosphotransferase
R01067 10 D-Fructose 6-phosphate:D-glyceraldehyde-3-phosphate
glycolaldehydetransferase
R01068 10 D-Fructose-1,6-bisphosphate D-glyceraldehyde-3-phosphate-lyase
R01070 10 beta-D-fructose 1,6-bisphosphate
D-glyceraldehyde-3-phosphate-lyase
R01512 10 ATP:3-phospho-D-glycerate 1-phosphotransferase
R01515 10 3-Phospho-D-glyceroyl phosphate phosphohydrolase
R01662 10 3-Phospho-D-glyceroyl phosphate 2,3-phosphomutase
R01813 10 Tetrahydrobiopterin:NADP+ oxidoreductase
R01829 10 Sedoheptulose 1,7-bisphosphate D-glyceraldehyde-3-phosphate-lyase
R01830 10 beta-D-Fructose
6-phosphate:D-glyceraldehyde-3-phosphateglycolaldehyde transferase
R00299 11 ATP:D-glucose 6-phosphotransferase
R00303 11 D-Glucose-6-phosphate phosphohydrolase
R00725 11 ITP:D-hexose 6-phosphotransferase
R00835 11 D-Glucose-6-phosphate:NADP+ 1-oxoreductase
R00840 11 1L-myo-Inositol-1-phosphate lyase (isomerizing)
R00847 11 ATP:glycerol 3-phosphotransferase
R00866 11 ATP:D-fructose 1-phosphotransferase
R00867 11 ATP:D-fructose 6-phosphotransferase
R00875 11 D-Glucitol:NAD+ 2-oxidoreductase
R01326 11 ATP:D-glucose 6-phosphotransferase
R01327 11 ITP:D-hexose 6-phosphotransferase
R01513 11 3-Phospho-D-glycerate:NAD+ 2-oxidoreductase
R01516 11 3-Phospho-D-glycerate 1,2-phosphomutase
R01518 11 2-Phospho-D-glycerate 2,3-phosphomutase
R01793 11 NADH:6,7-dihydropteridine oxidoreductase
R01818 11 D-Mannose 6-phosphate 1,6-phosphomutase
R01819 11 D-Mannose-6-phosphate ketol-isomerase
R01961 11 ATP:D-glucosamine phosphotransferase
R01964 11 ITP:D-hexose 6-phosphotransferase
R02731 11 D-Fructose-2,6-bisphosphate 2-phosphohydrolase
R02732 11 ATP:D-fructose-6-phosphate 2-phosphotransferase
R02740 11 alpha-D-Glucose 6-phosphate ketol-isomerase
R03321 11 beta-D-Glucose 6-phosphate ketol-isomerase
R03920 11 ATP:D-fructose 6-phosphotransferase
R04779 11 ATP:D-fructose-6-phosphate 1-phosphotransferase
R04780 11 beta-D-Fructose 1,6-bisphosphate 1-phosphohydrolase
R05804 11 ADP:D-glucose 6-phosphotransferase
R07324 11 1D-myo-inositol-3-phosphate lyase (isomerizing)
R00010 12 alpha,alpha-Trehalose glucohydrolase
R00658 12 2-Phospho-D-glucerate hydro-lyase
R00801 12 alpha-D-Glucoside glucohydrolase
R00883 12 GDP:D-mannose-1-phosphate guanylyltransferase
R00959 12 alpha-D-Glucose 1-phosphate 1,6-phosphomutase
R01036 12 Glycerol:NAD+ oxidoreductase
R01185 12 myo-Inositol 1-phosphate phosphahydrolase
R01187 12 1D-myo-Inositol 3-phosphate phosphahydrolase
R01600 12 ATP:D-glucose 6-phosphotransferase
R01786 12 ATP:D-glucose 6-phosphotransferase
R01787 12 alpha-D-Glucose:NADP+ 1-oxidoreductase
R01788 12 alpha-D-Glucose 6-phosphate phosphohydrolase
R02035 12 6-Phospho-D-glucono-1,5-lactone lactonohydrolase
R02568 12 D-Fructose 1-phosphate D-glyceraldehyde-3-phosphate-lyase
R02607 12 3-Phosphoglycerate:NAD+ 2-oxidoreductase
R02736 12 beta-D-Glucose-6-phosphate:NADP+ 1-oxoreductase
R02739 12 alpha-D-Glucose 6-phosphate ketol-isomerase
R02865 12 ATP:D-hexose 6-phosphotransferase
R02867 12 ITP:D-hexose 6-phosphotransferase
R03331 12 sn-Glycero-3-phospho-1-inositol inositolphosphohydrolase
R03333 12 1D-myo-Inositol-1,2-cyclic-phosphate 2-inositolphosphohydrolase
R04372 12 D-myo-Inositol-3,4-bisphosphate 4-phosphohydrolase
R00026 13 beta-D-Glucoside glucohydrolase
R00028 13 alpha-D-Glucoside glucohydrolase
R00200 13 ATP:pyruvate O2-phosphotransferase
R00430 13 GTP:pyruvate O2-phosphotransferase
R00724 13 ITP:pyruvate O2-phosphotransferase
R00802 13 alpha-D-Glucoside glucohydrolase
R00888 13 GDPmannose 4,6-hydro-lyase
R01184 13 myo-Inositol:oxygen oxidoreductase
R01186 13 myo-Inositol 4-phosphate phosphahydrolase
R01520 13 beta-D-Glucose:NAD+ 1-oxoreductase
R01528 13 6-Phospho-D-gluconate:NADP+ 2-oxidoreductase (decarboxylating)
R01602 13 alpha-D-Glucose 1-epimerase
R01718 13 Isomaltose 6-alpha-D-glucanohydrolase
R01752 13 D-Glyceraldehyde:NAD+ oxidoreductase
R03427 13 D-myo-Inositol 1,3,4-trisphosphate 1-phosphohydrolase
R07343 13 myo-inositol-phosphate phosphohydrolase
R00006 14 2-Acetolactate pyruvate-lyase (carboxylating)
R00132 14 Carbonic acid hydro-lyase
R00149 14 Carbon-dioxide:ammonia
ligase(ADP-forming,carbamate-phosphorylating)
R00209 14 Pyruvate:NAD+ 2-oxidoreductase (CoA-acetylating)
R00214 14 (S)-Malate:NADP+ oxidoreductase(oxaloacetate-decarboxylating)
R00220 14 L-serine ammonia-lyase
R00226 14 (S)-2-Acetolactate pyruvate-lyase (carboxylating)
R00431 14 GTP:oxaloacetate carboxy-lyase (transphosphorylating)
R00703 14 (S)-Lactate:NAD+ oxidoreductase
R00704 14 (R)-Lactate:NAD+ oxidoreductase
R00726 14 ITP:oxaloacetate carboxy-lyase (transphosphorylating)
R01388 14 D-Glycerate:NADP+ 2-oxidoreductase
R03269 14 N-[(R)-4'-Phosphopantothenoyl]-L-cysteine carboxy-lyase
R03393 14 D-myo-Inositol-1,4-bisphosphate 1-phosphohydrolase
R03428 14 ATP:1D-myo-inositol-1,3,4-trisphosphate 5-phosphotransferase
R03429 14 ATP:1D-myo-inositol-1,3,4-trisphosphate 6-phosphotransferase
R03430 14 D-myo-Inositol 1,3,4,5-tetrakisphosphate 5-phosphohydrolase
R04328 14
R05692 14 GDP-L-fucose:NADP+ 4-oxidoreductase (3,5-epimerizing)
R05861 14 D-alanine:oxygen oxidoreductase (deaminating)
R07059 14
R00227 15 Acetyl-CoA hydrolase
R00233 15 Malonyl-CoA carboxy-lyase
R00235 15 Acetate:CoA ligase (AMP-forming)
R00236 15 Acetyl adenylate:CoA ligase (AMP-forming)
R00238 15 Acetyl-CoA:acetyl-CoA C-acetyltransferase
R00342 15 (S)-malate:NAD+ oxidoreductase
R00344 15 Pyruvate:carbon-dioxide ligase (ADP-forming)
R00351 15 Citrate oxaloacetate-lyase ((pro-3S)-CH2COO- -> acetyl-CoA)
R00352 15 ATP:citrate oxaloacetate-lyase ((pro-3S)-CH2COO-
->acetyl-CoA)(ATP-dephosphorylating)
R00359 15 D-Aspartate:oxygen oxidoreductase (deaminating)
R00582 15 L-O-Phosphoserine phosphohydrolase
R00585 15 L-Serine:pyruvate aminotransferase
R00590 15 L-Serine hydro-lyase (deaminating)
R00705 15 3-Oxopropanoate:NAD+ oxidoreductase
(decarboxylating,CoA-acetylating)
R01082 15 (S)-Malate hydro-lyase
R01394 15 Hydroxypyruvate ketol-isomerase
R01951 15 GTP:L-fucose-1-phosphate guanylyltransferase
R02058 15 Acetyl-CoA:D-glucosamine-6-phosphate N-acetyltransferase
R03394 15 D-myo-Inositol-1,4,5-trisphosphate 5-phosphohydrolase
R03433 15 ATP:1D-myo-inositol-1,4,5-trisphosphate 3-phosphotransferase
R03434 15 D-myo-Inositol 1,3,4,5-tetrakisphosphate 3-phosphohydrolase
R04230 15 (R)-4'-Phosphopantothenate:L-cysteine ligase
R04391 15 ATP:pantothenate 4'-phosphotransferase
R04671 15 4alpha-Methylcholesta-8-en-3beta-ol delta7-delta8-isomerase
R07060 15
R00316 16 Acetate:CoA ligase (AMP-forming)
R00317 16 Acetyl phosphate phosphohydrolase
R00362 16 Citrate oxaloacetate-lyase ((pro-3S)-CH2COO- -->acetate)
R00710 16 Acetaldehyde:NAD+ oxidoreductase
R00742 16 Acetyl-CoA:carbon-dioxide ligase (ADP-forming)
R00782 16 L-Cysteine L-homocysteine-lyase (deaminating)
R00893 16 L-Cysteine:oxygen oxidoreductase
R01083 16 N6-(1,2-Dicarboxyethyl)AMP AMP-lyase
R01201 16 ATP:N-acetyl-D-glucosamine 6-phosphotransferase
R01324 16 Citrate hydro-lyase
R01325 16 Citrate hydro-lyase
R01357 16 Acetoacetate:CoA ligase (AMP-forming)
R01975 16 (S)-3-Hydroxybutanoyl-CoA:NAD+ oxidoreductase
R01978 16 (S)-3-Hydroxy-3-methylglutaryl-CoA
acetoacetyl-CoA-lyase(CoA-acetylating)
R02059 16 N-Acetyl-D-glucosamine-6-phosphate amidohydrolase
R02086 16 N-Acetyl-D-glucosamine 1-phosphate 1,6-phosphomutase
R03161 16 ATP:6-deoxy-L-galactose 1-phosphotransferase
R05378 16 2-Deoxy-5-keto-D-gluconic acid 6-phosphate
Dihydroxyacetonephosphate-lyase
R05800 16 ATP:1D-myo-inositol-1,4,5-trisphosphate 6-phosphotransferase
R00022 17
R00709 17 Isocitrate:NAD+ oxidoreductase (decarboxylating)
R00754 17 Ethanol:NAD+ oxidoreductase
R01066 17 2-Deoxy-D-ribose-5-phosphate acetaldehyde-lyase
R01135 17 IMP:L-aspartate ligase (GDP-forming)
R01207 17 N-Acyl-D-glucosamine 2-epimerase
R01360 17 (S)-3-Hydroxy-3-methylglutaryl-CoA acetoacetate-lyase
R01361 17 (R)-3-Hydroxybutanoate:NAD+ oxidoreductase
R01364 17 4-Fumarylacetoacetate fumarylhydrola
R01899 17 Isocitrate:NADP+ oxidoreductase (decarboxylating)
R01900 17 Isocitrate hydro-lyase
R02082 17 (R)-Mevalonate:NADP+ oxidoreductase (CoA acylating)
R02085 17 (S)-3-Hydroxy-3-methylglutaryl-CoA hydro-lyase
R02466 17 3-Sulfino-L-alanine carboxy-lyase
R03026 17 (S)-3-Hydroxybutanoyl-CoA hydro-lyase
R05801 17 ATP:1D-myo-inositol-1,4,5-trisphosphate 6-phosphotransferase
R00243 18 L-Glutamate:NAD+ oxidoreductase (deaminating)
R00258 18 L-Alanine:2-oxoglutarate aminotransferase
R00268 18 Oxalosuccinate:NADP+ oxidoreductase (decarboxylating)
R00355 18 L-Aspartate:2-oxoglutarate aminotransferase
R00488 18 N-Acetyl-L-aspartate amidohydrolase
R00489 18 L-Aspartate 1-carboxy-lyase
R00526 18 N-Formyl-L-aspartate amidohydrolase
R00896 18 L-Cysteine:2-oxoglutarate aminotransferase
R01171 18 Butanoyl-CoA:(acceptor) 2,3-oxidoreductase
R01397 18 Carbamoyl-phosphate:L-aspartate carbamoyltransferase
R01804 18 N-Acetylneuraminate pyruvate-lyase (pyruvate-phosphorylating)
R02245 18 ATP:(R)-mevalonate 5-phosphotransferase
R02619 18 3-Sulfino-L-alanine:2-oxoglutarate aminotransferase
R02705 18 ATP:N-acyl-D-mannosamine 6-phosphotransferase
R02750 18
R03181 18 4-Maleylacetoacetate cis-trans-isomerase
R03479 18 ATP:1D-myo-inositol-3,4,5,6-tetrakisphosphate 1-phosphotransferase
R04138 18 3-Methylcrotonoyl-CoA:carbon-dioxide ligase (ADP-forming)
R04173 18 3-Phosphoserine:2-oxoglutarate aminotransferase
R05595 18
R00239 19 ATP:L-glutamate 5-phosphotransferase
R00245 19 L-Glutamate 5-semialdehyde:NAD+ oxidoreductase
R00251 19 5-Oxoproline amidohydrolase (ATP-hydrolysing)
R00253 19 L-Glutamate:ammonia ligase (ADP-forming)
R00256 19 L-Glutamine amidohydrolase
R00259 19 Acetyl-CoA:L-glutamate N-acetyltransferase
R00261 19 L-Glutamate 1-carboxy-lyase
R00575 19 Carbon-dioxide:L-glutamine amido-ligase
(ADP-forming,carbamate-phosphorylating)
R00707 19 L-1-Pyrroline-5-carboxylate:NAD+ oxidoreductase
R00768 19 L-Glutamine:D-fructose-6-phosphate aminotransferase
(hexoseisomerizing)
R00894 19 L-Glutamate:L-cysteine gamma-ligase (ADP-forming)
R00904 19 beta-Aminopropion aldehyde:NAD+ oxidoreductase
R00905 19 N-Carbamoyl-beta-alanine amidohydrolase
R00908 19 3-Aminopropanoate:2-oxoglutarate aminotransferase
R01176 19 Butanoate:CoA ligase (AMP-forming)
R01177 19 Acetyl-CoA:acetyl-CoA C-acetyltransferase
R01231 19 Xanthosine-5'-phosphate:L-glutamine amido-ligase (AMP-forming)
R01993 19 (S)-Dihydroorotate amidohydrolase
R02519 19 Homogentisate:oxygen 1,2-oxidoreductase (decyclizing)
R03104 19 3-Mercaptolactate:NAD+ oxidoreductase
R03245 19 ATP:(R)-5-phosphomevalonate phosphotransferase
R04137 19 3-Hydroxyisopentyl-CoA hydro-lyase
R04435 19 N-Acetylneuraminate 9-phosphate
pyruvate-lyase(pyruvate-phosphorylating)
R07304 19 5-oxo-L-proline amidohydrolase (ATP-hydrolysing)
R00578 20 L-aspartate:L-glutamine amido-ligase (AMP-forming)
R00667 20 L-Ornithine:2-oxo-acid aminotransferase
R01072 20 5-Phosphoribosylamine:pyrophosphate
phosphoribosyltransferase(glutamate-amidating)
R01121 20 ATP:(R)-5-diphosphomevalonate carboxy-lyase (dehydrating)
R01248 20 L-Proline:NAD+ 5-oxidoreductase
R01648 20 4-Aminobutanoate:2-oxoglutarate aminotransferase
R01867 20 (S)-Dihydroorotate:oxygen oxidoreductase
R02269 20 5,6-Dihydrouracil amidohydrolase
R02521 20 4-Hydroxyphenylpyruvate:oxygen
oxidoreductase(hydroxylating,decarboxylating)
R02549 20 4-aminobutanal:NAD+ 1-oxidoreductase
R03139 20 1,3-Diaminopropane:oxygen oxidoreductase
(deaminating)(copper-containing)
R03313 20 L-Glutamate-5-semialdehyde:NADP+ 5-oxidoreductase
(phosphorylationg)
R04748 20 (S)-Hydroxyhexanoyl-CoA:NAD+ oxidoreductase
R00669 21 N2-Acetyl-L-ornithine amidohydrolase
R00670 21 L-Ornithine carboxy-lyase
R00713 21 Succinate-semialdehyde:NAD+ oxidoreductase
R00734 21 L-Tyrosine:2-oxoglutarate aminotransferase
R00978 21 5,6-Dihydrouracil:NADP+ oxidoreductase
R01123 21 Isopentenyl-diphosphate delta3-delta2-isomerase
R01151 21 Putrescine:oxygen oxidoreductase (deaminating)
R01252 21 L-Proline,2-oxoglutarate:oxygen oxidoreductase (4-hydroxylating)
R01398 21 Carbamoyl-phosphate:L-ornithine carbamoyltransferase
R01870 21 Orotidine-5'-phosphate:pyrophosphate phosphoribosyltransferase
R03342 21 3-(4-Hydroxyphenyl)pyruvate keto-enol-isomerase
R04749 21 (S)-Hydroxyhexanoyl-CoA hydro-lyase
R00405 22 Succinate:CoA ligase (ADP-forming)
R00410 22 Succinyl-CoA:3-oxo-acid CoA-transferase
R00432 22 Succinate:CoA ligase (GDP-forming)
R00727 22 Succinate:CoA ligase (GDP-forming)
R00731 22 L-Tyrosine:oxygen oxidoreductase
R00736 22 L-Tyrosine carboxy-lyase
R00965 22 Orotidine-5'-phosphate carboxy-lyase
R01154 22 Acetyl-CoA:alkane-alpha,omega-diamine N-acetyltransferase
R01658 22
Dimethylallyl-diphosphate:isopentenyl-diphosphatedimethylallyltranstransferase
R01795 22 L-Phenylalanine,tetrahydrobiopterin:oxygen
oxidoreductase(4-hydroxylating)
R01815 22 L-Tyrosine,tetrahydrobiopterin:oxygen
oxidoreductase(3-hydroxylating)
R01876 22 Uridine:orthophosphate ribosyltransferase
R01954 22 L-Citrulline:L-aspartate ligase (AMP-forming)
R03291 22 trans-4-Hydroxy-L-proline:NAD+ 5-oxidoreductase
R06985 22 trans-Hex-2-enoyl-CoA reductase
R07212 22
L-tyrosine,tetrahydrobiopterin:oxygenoxidoreductase(3-hydroxylating)
R00155 23 UDP diphosphohydrolase
R00158 23 ATP:nucleoside-phosphate phosphotransferase
R00287 23 UDPglucose pyrophosphohydrolase
R00662 23 Uridine triphosphate pyrophosphohydrolase
R00694 23 L-Phenylalanine:2-oxoglutarate aminotransferase
R00698 23 Donor:hydrogen-peroxide oxidoreductase
R00699 23 L-Phenylalanine carboxy-lyase
R00829 23 Succinyl-CoA:acetyl-CoA C-acyltransferase
R00833 23 (R)-2-Methyl-3-oxopropanoyl-CoA CoA-carbonylmutase
R00963 23 Uridine 5'-monophosphate phosphohydrolase
R00964 23 ATP:uridine 5'-phosphotransferase
R00968 23 GTP:uridine 5'-phosphotransferase
R00970 23 ITP:uridine 5'-phosphotransferase
R01086 23 N-(L-Argininosuccinate) arginie-lyase
R01878 23 Cytidine aminohydrolase
R02003 23 Geranyl-diphosphate:isopentenyl-diphosphate
geranyltrans-transferase
R02078 23 L-Tyrosine,L-dopa:oxygen oxidoreductase
R02080 23 3-Hydroxy-L-tyrosine carboxy-lyase
R02382 23 Tyramine:oxygen oxidoreductase(deaminating)(flavin-containing)
R02383 23 Monophenol,L-dopa:oxygen oxidoreductase
R04025 23
N-Acetylputrescine:oxygenoxidoreductase(deaminating)(flavin-containing)
R04444 23 L-1-Pyrroline-3-hydroxy-5-carboxylate:NAD+ oxidoreductase
R04747 23 Hexanoyl-CoA:acetyl-CoA C-acyltransferase
R07211 23
L-phenylalanine,tetrahydrobiopterin:oxygenoxidoreductase(4-hydroxylating)
R00156 24 ATP:nucleoside-diphosphate phosphatransferase
R00157 24 Uridine triphosphate:AMP phosphotransferase
R00159 24 UTP diphosphohydrolase
R00286 24 UDPglucose:NAD+ oxidoreductase
R00289 24 UTP:alpha-D-glucose-1-phosphate uridylyltransferase
R00291 24 UDPglucose 4-epimerase
R00414 24 UDP-N-acetyl-D-glucosamine 2-epimerase
R00415 24 UTP:N-acetyl-alpha-D-glucosamine-1-phosphate uridylyltransferase
R00511 24 Cytidine-5'-monophosphate phosphohydrolase
R00513 24 ATP:cytidine 5'-phosphotransferase
R00516 24 UTP:cytidine 5'-phosphotransferase
R00517 24 GTP:cytidine 5'-phosphotransferase
R00551 24 L-Arginine amidinohydrolase
R00557 24 L-Arginine,NADPH:oxygen oxidoreductase (nitric-oxide-forming)
R00558 24 L-Arginine,NADPH:oxygen oxidoreductase (nitric-oxide-forming)
R00566 24 L-Arginine carboxy-lyase
R00571 24 UTP:ammonia ligase(ADP-forming)
R00573 24 UTP:ammonia ligase(ADP-forming)
R00602 24 Hydorogen-peroxide:hydrogen-peroxide oxidoreductase
R00659 24 UTP:pyruvate O2-phosphotransferase
R00702 24 Farnesyl-diphosphate:farnesyl-diphosphate farnesyltransferase
R00769 24 UTP:D-fructose-6-phosphate 1-phosphotransferase
R00962 24 ITP:cytidine 5'-phosphotransferase
R00967 24 UTP:uridine 5'-phosphotransferase
R00969 24 P1,P4-Bis(5'-nucleosyl)-tetraphosphate nucleotidohydrolase
R01372 24 Phenylpyruvate:oxygen oxidoreductase
(hydroxylating,decarboxylating)
R01375 24 L-Glutamine:phenylpyruvate aminotransferase
R01378 24 Phenylpyruvate keto-enol-isomerase
R01847 24 UTP:Sedoheptulose 7-phosphate 1-phosphotransferase
R01886 24 N(omega)-(ADP-D-ribosyl)-L-arginine ADPribosylhydrolase
R01989 24 L-Arginine:glycine amidinotransferase
R02061 24
trans,trans-Farnesyl-diphosphate:isopentenyl-diphosphatefarnesyltranstransferase
R02613 24 Phenethylamine:oxygen oxidoreductase
(deaminating)(copper-containing)
R02695 24 4-Hydroxyphenylacetaldehyde:NAD+ oxidoreductase
R02765 24 (R)-2-Methyl-3-oxopropanoyl-CoA 2-epimerase
R04300 24
4-(2-Aminoethyl)-1,2-benzenediol:oxygenoxidoreductase(deaminating)(flavin-containing)
R04745 24 (S)-Hydroxyoctanoyl-CoA:NAD+ oxidoreductase
R05050 24 N4-Acetylaminobutanal:NAD+ oxidoreductase
R05051 24 L-erythro-4-Hydroxyglutamate:NAD+ oxidoreductase
R05052 24 L-erythro-4-Hydroxyglutamate:2-oxoglutarate aminotransferase
R06154 24 methylamine:oxygen oxidoreductase (deaminating)
(copper-containing)
R06223 24
R06941 24 (S)-3-hydroxyacyl-CoA:NAD+ oxidoreductase
R00111 25 N-(omega)-Hydroxyarginine,NADPH:oxygen
oxidoreductase(nitric-oxide-forming)
R00416 25 UTP:N-acetyl-alpha-D-glucosamine-1-phosphate uridylyltransferase
R00420 25 UDP-N-acetyl-D-glucosamine 2-epimerase
R00503 25 UDPgalactose:D-glucose 4-beta-D-galactosyltransferase
R00512 25 ATP:CMP phosphotransferase
R00514 25 CDP diphosphohydrolase
R00569 25 CTP diphosphohydrolase
R00570 25 ATP:nucleoside-diphosphate phosphatransferase
R00572 25 CTP:pyruvate O2-phosphotransferase
R00767 25 CTP:D-fructose-6-phosphate 1-phosphotransferase
R00955 25 UDPglucose:alpha-D-galactose-1-phosphate uridylyltransferase
R01117 25 CTP:N-acylneuraminate cytidylyltransferase
R01157 25 Agmatine amidinohydrolase
R01205 25 UDPgalactose:N-acetyl-D-glucosamine 4-beta-D-galactosyltransferase
R01384 25 UDP-D-glucuronate carboxy-lyase
R01846 25 CTP:Sedoheptulose 7-phosphate 1-phosphotransferase
R01859 25 Propanoyl-CoA:carbon-dioxide ligase (ADP-forming)
R02536 25 Phenylacetaldehyde:NAD+ oxidoreductase
R02872 25 Presqualene diphosphate:farnesyl-diphosphate farnesyltransferase
R02874 25 Squalene,hydrogen-donor:oxygen oxidoreductase (2,3-epoxidizing)
R03300 25 3,4-Dihydroxyphenylacetaldehyde:NAD+ oxidoreductase
R04231 25 (R)-4'-Phosphopantothenate:L-cysteine ligase
R04233 25 (R)-4'-Phosphopantothenate:L-cysteine ligase
R04746 25 (S)-Hydroxyoctanoyl-CoA hydro-lyase
R06942 25 (3S)-3-hydroxyacyl-CoA hydro-lyase
R00922 26 2-Methyl-3-oxopropanoate:NAD+ oxidoreductase (CoA-propanoylating)
R00926 26 Propinol adenylate:CoA ligase (AMP-forming)
R00927 26 Propanoyl-CoA:acetyl-CoA C-acyltransferase
R00935 26 (S)-Methylmalonate semialdehyde:NAD+
oxidoreductase(CoA-propanoylating)
R01092 26 ATP:D-galactose 1-phosphotransferase
R01100 26 Lactose galactohydrolase
R01678 26 Lactose galactohydrolase
R01679 26 Lactose 6-phosphate galactohydrolase
R03199 26 (S)-2,3-Epoxysqualene mutase (cyclizing, lanosterol-forming)
R03776 26 trans-Oct-2-enoyl-CoA reductase
R04532 26
CMP-N-acetylneuraminate:beta-D-galactosyl-1,4-N-acetyl-beta-D--glucosamine
alpha-2,6-N-acetylneuraminyltransferase
R05373 26 Methylmalonyl-CoA carboxy-lyase
R01093 27 D-Galactose:NAD+ 1-oxidoreductase
R01101 27 alpha-D-Glucoside glucohydrolase
R01103 27 Raffinose galactohydrolase
R01104 27 Galactosylglycerol galactohydrolase
R01194 27 1-alpha-D-Galactosyl-myo-inositol galactohydrolase
R01329 27 Epimelibiose galactohydrolase
R01354 27 Propanoate:CoA ligase (AMP-forming)
R02047 27 3-Hydroxy-2-methylpropanoate:NAD+ oxidoreductase
R02048 27 (R)-3-Amino-2-methylpropanoate:2-oxoglutarate aminotransferase
R02050 27 (R)-3-Amino-2-methylpropanoate:pyruvate aminotransferase
R02926 27 Melibiitol galactohydrolase
R03690 27
R03778 27 Octanoyl-CoA:acetyl-CoA C-acyltransferase
R03869 27 (S)-Methylmalonate semialdehyde:NAD+ oxidoreductase
R03871 27 (S)-Methylmalonate semialdehyde:oxygen oxidoreductase
R04188 27 L-3-Amino-isobutanoate:2-oxoglutarate aminotransferase
R04203 27 (2S,3S)-3-hydroxy-2-methylbutanoyl-CoA:NAD+ oxidoreductase
R05066 27 3-Hydroxy-2-methylpropanoate:NAD+ oxidoreductase
R05640 27 Lanosterol,NADPH:oxygen oxidoreductase (14-methyl cleaving)
R03616 28 Galactosylglycerol galactohydrolase
R03634 28
R04204 28 (2S,3S)-3-Hydroxy-2-methylbutanoyl-CoA hydro-liase
R04669 28
R04743 28 (S)-Hydroxydecanoyl-CoA:NAD+ oxidoreductase
R05549 28
R05639 28 4,4-dimethyl-5a-cholesta-8,24-dien-3b-ol:NADP+ D14-oxidoreductase
R03170 29 2-Methylbutanoyl-CoA:(acceptor) 2,3-oxidoreductase
R04744 29 (S)-Hydroxydecanoyl-CoA hydro-lyase
R04804 29 delta8,24-Cholestadien-3beta-ol delta7-delta8-isomerase
R04753 30 trans-Dec-2-enoyl-CoA reductase
R04742 31 Decanoyl-CoA:acetyl-CoA C-acyltransferase
R04741 32 (S)-3-Hydroxydodecanoyl-CoA:NAD+ oxidoreductase
R04170 33 (S)-3-Hydroxydodecanoyl-CoA hydro-lyase
R03856 34 trans-Dodec-2-enoyl-CoA reductase
R04100 34 3-cis-Dodecenoyl-CoA delta3-cis-delta2-trans-isomerase
R03858 35 Lauroyl-CoA:acetyl-CoA C-acyltransferase
R04739 36 (S)-3-Hydroxytetradecanoyl-CoA:NAD+ oxidoreductase
R04740 37 (S)-3-Hydroxytetradecanoyl-CoA hydro-lyase
R03989 38 trans-Tetradec-2-enoyl-CoA reductase
R03991 39 myristoyl-CoA:acetylCoA C-myristoyltransferase
R04737 40 (S)-3-Hydroxyhexadecanoyl-CoA:NAD+ oxidoreductase
R04738 41 (S)-3-Hydroxyhexadecanoyl-CoA hydro-lyase
R01278 42 trans-Hexadec-2-enoyl-CoA reductase
R01274 43 Palmitoyl-CoA hydrolase
R01280 43 Palmitate:CoA ligase (AMP-forming)
R01281 43 Palmitoyl-CoA:L-serine C-palmitoyltransferase (decarboxylating)
R02978 44 Sphinganine:NADP+ 3-oxidoreductase
R02976 45 ATP:sphinganine 1-phosphotransferase
R06520 45 3-sn-phosphatidate phosphohydrolase
R02464 46 Sphinganine-1-phosphate pamlmitaldehyde-lyase
R01468 47 ATP:ethanolamine O-phosphotransferase
R02038 47 CTP:ethanolamine-phosphate cytidylyltransferase
R06516 47 sphinganine-1-phosphate palmitaldehyde-lyase
R06870 47 Phosphoethanolamine phosphohydrolase
R01926 48
R06521 48 3-sn-phosphatidate phosphohydrolase
