# Supplementary material for: Local and global modes of drug action in biochemical networks
Source: BMC Chem Biol. 2009 Apr 7;9:4. doi: 10.1186/1472-6769-9-4 (PMC2670818; doi:10.1186/1472-6769-9-4)
Supplement: Additional File 3 — Full set of metabolic drug scopes. This archive contains the full set of metabolic drug scopes for 276 drugs from the DrugBank database and four metabolic networks. Individual files in the archive are named according to the following nomenclature: DrugBank accession number of the drug, followed by "_hsa" for human or "_ref" for reference network, followed by "_i" for irreversible or "_r" for reversible network. [file 1472-6769-9-4-S3.zip › aprd00117_ref_i.txt]

  Expansion curve

seeds: Oxygen H2O CoA Cholesterol
not identified: C00040 C02530


      compounds:

ID generation name

C00001 1 H2O
C00007 1 Oxygen
C00010 1 CoA
C00187 1 Cholesterol
C00009 2 Orthophosphate
C00027 2 H2O2
C00080 2 H+
C00599 2 Cholest-4-en-3-one
C02015 2 CoA-disulfide
C05359 2 e-
C00013 3 Pyrophosphate
C00282 3 Hydrogen
C00704 3 O2.-
C03091 3 5beta-Cholestan-3-one
C03238 3 5alpha-Cholestan-3-one
C03594 3 7alpha-Hydroxycholesterol
C05418 3 Cholesterol-5beta,6beta-epoxide
C05419 3 Cholesterol-5alpha,6beta-epoxide
C05500 3 20alpha-Hydroxycholesterol
C05502 3 22beta-Hydroxycholesterol
C06701 3 Phosphonate
C13550 3 24-Hydroxycholesterol
C00536 4 Triphosphate
C05425 4 3beta,5alpha,6beta-Cholestanetriol
C05455 4 7alpha-Hydroxycholest-4-en-3-one
C05499 4 17alpha,20alpha-Dihydroxycholesterol
C05501 4 20alpha,22beta-Dihydroxycholesterol
C15518 4 (24S)-Cholest-5-ene-3beta,7alpha,24-triol
C02373 5 4-Methylpentanal
C05138 5 17alpha-Hydroxypregnenolone
C05451 5 7alpha-Hydroxy-5beta-cholestan-3-one
C05457 5 7alpha,12alpha-Dihydroxycholest-4-en-3-one
C00033 6 Acetate
C01176 6 17alpha-Hydroxyprogesterone
C01227 6 3beta-Hydroxyandrost-5-en-17-one
C05452 6 3alpha,7alpha-Dihydroxy-5beta-cholestane
C05453 6 7alpha,12alpha-Dihydroxy-5beta-cholestan-3-one
C05487 6 17alpha,21-Dihydroxypregnenolone
C00084 7 Acetaldehyde
C00227 7 Acetyl phosphate
C00280 7 Androst-4-ene-3,17-dione
C04295 7 Androst-5-ene-3beta,17beta-diol
C04518 7 17alpha,20alpha-Dihydroxypregn-4-en-3-one
C05139 7 16alpha-Hydroxydehydroepiandrosterone
C05444 7 3alpha,7alpha,26-Trihydroxy-5beta-cholestane
C05454 7 3alpha,7alpha,12alpha-Trihydroxy-5beta-cholestane
C05488 7 11-Deoxycortisol
C05489 7 11beta,17alpha,21-Trihydroxypregnenolone
C05497 7 21-Deoxycortisol
C00469 8 Ethanol
C00535 8 Testosterone
C00735 8 Cortisol
C05140 8 16alpha-Hydroxyandrost-4-ene-3,17-dione
C05290 8 19-Hydroxyandrost-4-ene-3,17-dione
C05445 8 3alpha,7alpha-Dihydroxy-5beta-cholestan-26-al
C05446 8 3alpha,7alpha,12alpha,26-Tetrahydroxy-5beta-cholestane
C00164 9 Acetoacetate
C00762 9 Cortisone
C01301 9 3alpha,7alpha,12alpha-Trihydroxy-5beta-cholestan-26-al
C02821 9 Cortisol 21-acetate
C04554 9 3alpha,7alpha-Dihydroxy-5beta-cholestanate
C05294 9 19-Hydroxytestosterone
C05297 9 19-Oxoandrost-4-ene-3,17-dione
C05471 9 11beta,17alpha,21-Trihydroxy-5beta-pregnane-3,20-dione
C00011 10 CO2
C00058 10 Formate
C00207 10 Acetone
C00418 10 (R)-Mevalonate
C00468 10 Estrone
C01089 10 (R)-3-Hydroxybutanoate
C03588 10 4,5alpha-Dihydrocortisone
C03761 10 3-Hydroxy-3-methylglutarate
C04722 10 3alpha,7alpha,12alpha-Trihydroxy-5beta-cholestanoate
C05295 10 19-Oxotestosterone
C05469 10 17alpha,21-Dihydroxy-5beta-pregnane-3,11,20-trione
C05472 10 Urocortisol
C00022 11 Pyruvate
C00186 11 (S)-Lactate
C00237 11 CO
C00772 11 Mevaldate
C00951 11 Estradiol-17beta
C01107 11 (R)-5-Phosphomevalonate
C01353 11 Carbonic acid
C01845 11 Propan-2-ol
C02405 11 Formyl phosphate
C02537 11 Estradiol-17alpha
C04546 11 (R)-3-((R)-3-Hydroxybutanoyloxy)butanoate
C05298 11 2-Hydroxyestrone
C05300 11 16alpha-Hydroxyestrone
C05470 11 Urocortisone
C05482 11 Cortol
C00074 12 Phosphoenolpyruvate
C00149 12 (S)-Malate
C00246 12 Butanoic acid
C00256 12 (R)-Lactate
C00497 12 (R)-Malate
C00900 12 2-Acetolactate
C01143 12 (R)-5-Diphosphomevalonate
C02132 12 Acetylpyruvate
C02527 12 Butanoylphosphate
C02612 12 (R)-2-Methylmalate
C05141 12 Estriol
C05301 12 2-Hydroxyestradiol-17beta
C05481 12 Cortolone
C06010 12 (S)-2-Acetolactate
C06033 12 Parapyruvate
C00036 13 Oxaloacetate
C00048 13 Glyoxylate
C00122 13 Fumarate
C00129 13 Isopentenyl diphosphate
C00631 13 2-Phospho-D-glycerate
C00810 13 (R)-Acetoin
C00815 13 Citramalate
C00937 13 (R)-Lactaldehyde
C01384 13 Maleic acid
C01771 13 2-Butenoate
C02226 13 2-Methylmaleate
C02614 13 (S)-2-Methylmalate
C02798 13 3-Phosphonopyruvate
C04039 13 2,3-Dihydroxy-3-methylbutanoate
C04181 13 3-Hydroxy-3-methyl-2-oxobutanoic acid
C04272 13 (R)-2,3-Dihydroxy-3-methylbutanoate
C06035 13 4-Methylene-2-oxoglutarate
C00042 14 Succinate
C00141 14 3-Methyl-2-oxobutanoic acid
C00158 14 Citrate
C00160 14 Glycolate
C00197 14 3-Phospho-D-glycerate
C00209 14 Oxalate
C00235 14 Dimethylallyl diphosphate
C00258 14 D-Glycerate
C00288 14 HCO3-
C00490 14 Itaconate
C00546 14 Methylglyoxal
C00711 14 Malate
C00741 14 Diacetyl
C00898 14 (R,R)-Tartaric acid
C01127 14 4-Hydroxy-2-oxoglutarate
C01146 14 2-Hydroxy-3-oxopropanoate
C01159 14 2,3-Bisphospho-D-glycerate
C01732 14 Mesaconate
C01769 14 (S)-Acetoin
C01989 14 3-Ethylmalate
C01990 14 3-Oxalomalate
C02107 14 (S,S)-Tartaric acid
C02912 14 (R)-Propane-1,2-diol
C03044 14 (R,R)-Butane-2,3-diol
C03167 14 Phosphonoacetaldehyde
C03981 14 2-Hydroxyethylenedicarboxylate
C05946 14 D-4-Hydroxy-2-oxoglutarate
C06031 14 D-threo-3-Methylmalate
C06032 14 D-erythro-3-Methylmalate
C06159 14 2-Dehydro-3-deoxy-D-fuconate
C00109 15 2-Oxobutanoate
C00118 15 (2R)-2-Hydroxy-3-(phosphonooxy)-propanal
C00168 15 Hydroxypyruvate
C00222 15 3-Oxopropanoate
C00232 15 Succinate semialdehyde
C00236 15 3-Phospho-D-glyceroyl phosphate
C00266 15 Glycolaldehyde
C00311 15 Isocitrate
C00341 15 Geranyl diphosphate
C00383 15 Malonate
C00417 15 cis-Aconitate
C00424 15 (S)-Lactaldehyde
C00466 15 Acetoin
C00552 15 meso-Tartaric acid
C00577 15 D-Glyceraldehyde
C00679 15 5-Dehydro-4-deoxy-D-glucarate
C01088 15 (R)-3,3-Dimethylmalate
C01390 15 Prenol
C01680 15 D-Fuconate
C02504 15 (2S)-2-Isopropylmalate
C02569 15 Neryl diphosphate
C02657 15 6-Methylsalicylate
C02752 15 Triacetate lactone
C03046 15 (S,S)-Butane-2,3-diol
C03232 15 3-Phosphonooxypyruvate
C03248 15 Acetylenedicarboxylate
C03459 15 2-Hydroxy-3-oxosuccinate
C03600 15 Carboxymethyloxysuccinate
C03921 15 2-Dehydro-3-deoxy-D-glucarate
C04593 15 (2S,3R)-3-Hydroxybutane-1,2,3-tricarboxylate
C05235 15 Hydroxyacetone
C05406 15 (4S)-5-Hydroxy-2,4-dioxopentanoate
C05999 15 Lactaldehyde
C06001 15 (S)-3-Hydroxyisobutyrate
C06029 15 L-threo-3-Methylmalate
C06189 15 Cyclic 2,3-bisphospho-D-glycerate
C06455 15 Hydroxymethylphosphonate
C11205 15 Hexadimethrine bromide
C11811 15 1-Hydroxy-2-methyl-2-butenyl 4-diphosphate
C15499 15 Pentane-2,4-dione
C00026 16 2-Oxoglutarate
C00093 16 sn-Glycerol 3-phosphate
C00111 16 Glycerone phosphate
C00116 16 Glycerol
C00433 16 2,5-Dioxopentanoate
C00448 16 trans,trans-Farnesyl diphosphate
C00521 16 (-)-Limonene
C00583 16 Propane-1,2-diol
C00597 16 3-Phosphoglycerate
C00673 16 2-Deoxy-D-ribose 5-phosphate
C00684 16 2-Dehydro-3-deoxy-L-arabinonate
C00804 16 Propynoate
C00818 16 D-Glucarate
C00879 16 D-Galactarate
C00975 16 Dihydroxyfumarate
C00989 16 4-Hydroxybutanoic acid
C01013 16 3-Hydroxypropanoate
C01053 16 (R)-4-Dehydropantoate
C01380 16 Ethylene glycol
C01467 16 3-Cresol
C01757 16 Triacetate
C02341 16 trans-Aconitate
C02344 16 (-)-endo-Fenchol
C02462 16 Sabinene hydrate
C02488 16 (R)-2-Ethylmalate
C02631 16 2-Isopropylmaleate
C02917 16 (S)-Propane-1,2-diol
C03190 16 (+)-Bornyl-diphosphate
C03548 16 trans-2,3-Epoxysuccinate
C03826 16 2-Dehydro-3-deoxy-D-xylonate
C03979 16 2-Dehydro-3-deoxy-L-rhamnonate
C04442 16 2-Dehydro-3-deoxy-6-phospho-D-gluconate
C05379 16 Oxalosuccinate
C06002 16 (S)-Methylmalonate semialdehyde
C06030 16 Methyloxaloacetate
C06074 16 Myrcene
C06075 16 Terpinolene
C06076 16 Comphene
C06077 16 Pinene
C06099 16 (+)-Limonene
C06307 16 (-)-beta-Pinene
C06308 16 (-)-alpha-Pinene
C11437 16 1-Deoxy-D-xylulose 5-phosphate
C00163 17 Propanoate
C00184 17 Glycerone
C00204 17 2-Dehydro-3-deoxy-D-gluconate
C00333 17 D-Galacturonate
C00349 17 2-Methyl-3-oxopropanoate
C00353 17 Geranylgeranyl diphosphate
C00354 17 D-Fructose 1,6-bisphosphate
C00479 17 Propanal
C00502 17 D-Xylonate
C00522 17 (R)-Pantoate
C00545 17 L-Arabinonate
C00623 17 Glycerol 1-phosphate
C00672 17 2-Deoxy-D-ribose 1-phosphate
C00751 17 Squalene
C00878 17 D-Arabinonate
C00964 17 (-)-trans-Carveol
C00969 17 3-Hydroxypropanal
C01094 17 D-Fructose 1-phosphate
C01123 17 (-)-trans-Isopiperitenol
C01131 17 L-Rhamnulose 1-phosphate
C01251 17 2-Hydroxybutane-1,2,4-tricarboxylate
C01328 17 HO-
C01801 17 Deoxyribose
C01841 17 Pentalenene
C01860 17 Trichodiene
C01934 17 L-Rhamnonate
C02004 17 Aristolochene
C02170 17 Methylmalonate
C02225 17 2-Methylcitrate
C02452 17 Perillyl alcohol
C02630 17 2-Hydroxyglutarate
C02670 17 D-Glucuronolactone
C02923 17 2,3-Dihydroxytoluene
C02979 17 Glycerol 2-phosphate
C03115 17 Farnesyl triphosphate
C03217 17 2-Hydroxy-3-oxoadipate
C03428 17 Presqualene diphosphate
C03785 17 D-Tagatose 1,6-bisphosphate
C04411 17 (2R,3S)-3-Isopropylmalate
C04456 17 6-Phospho-5-dehydro-2-deoxy-D-gluconate
C05378 17 beta-D-Fructose 1,6-bisphosphate
C06111 17 Nerolidyl diphosphate
C06394 17 (+)-delta-Cadinene
C06441 17 L-Xylulose 1-phosphate
C07271 17 Limonene-1,2-epoxide
C11356 17 trans,trans,cis-Geranylgeranyl diphosphate
C11409 17 (+)-trans-Carveol
C11434 17 2-C-Methyl-D-erythritol 4-phosphate
C12142 17 Vetispiradiene
C00085 18 D-Fructose 6-phosphate
C00191 18 D-Glucuronate
C00257 18 D-Gluconic acid
C00312 18 L-Xylulose
C00514 18 D-Mannonate
C00558 18 D-Tagaturonate
C00652 18 D-Arabinono-1,4-lactone
C00966 18 2-Dehydropantoate
C01040 18 L-Gulono-1,4-lactone
C01054 18 (S)-2,3-Epoxysqualene
C01097 18 D-Tagatose 6-phosphate
C01114 18 L-Arabinono-1,4-lactone
C01188 18 3-Hydroxy-2-methylpropanoate
C01414 18 Casbene
C01468 18 4-Cresol
C01767 18 (-)-Carvone
C02266 18 D-Xylonolactone
C02457 18 Propane-1,3-diol
C02485 18 (-)-Isopiperitenone
C02576 18 Perillyl aldehyde
C02753 18 D-Xylono-1,4-lactone
C02876 18 Propanoyl phosphate
C02948 18 4-Hydroxyhexan-3-one
C02991 18 L-Rhamnono-1,4-lactone
C03427 18 Prephytoene diphosphate
C03932 18 5-Dehydro-2-deoxy-D-gluconate
C03947 18 Glycerol 1,2-cyclic phosphate
C04002 18 But-1-ene-1,2,4-tricarboxylate
C04225 18 (Z)-But-2-ene-1,2,3-tricarboxylate
C04236 18 (2S)-2-Isopropyl-3-oxosuccinate
C04349 18 (4S)-4,6-Dihydroxy-2,5-dioxohexanoate
C04471 18 (4S,5S)-4,5-Dihydroxy-2,6-dioxohexanoate
C04574 18 di-trans,poly-cis-Undecaprenyl diphosphate
C05345 18 beta-D-Fructose 6-phosphate
C05405 18 L-Arabinono-1,5-lactone
C05427 18 Phytyl diphosphate
C05979 18 Propane-1-ol
C06083 18 Tetrahymanol
C06084 18 Hopanoid
C06089 18 ent-Copalyl diphosphate
C06210 18 2-Hydroxy-6-keto-2,4-heptadienoate
C06309 18 Diplopterol
C06310 18 Diploptene
C06430 18 D-Galacturonolactone
C07276 18 Limonene-1,2-diol
C11383 18 (+)-(S)-Carvone
C11893 18 Cembrene
C11894 18 Taxa-4(5),11(12)-diene
C11901 18 Copalyl diphosphate
C11902 18 syn-Copalyl diphosphate
C00067 19 Formaldehyde
C00092 19 D-Glucose 6-phosphate
C00095 19 D-Fructose
C00181 19 D-Xylose
C00216 19 D-Arabinose
C00231 19 D-Xylulose 5-phosphate
C00233 19 4-Methyl-2-oxopentanoate
C00259 19 L-Arabinose
C00275 19 D-Mannose 6-phosphate
C00279 19 D-Erythrose 4-phosphate
C00345 19 6-Phospho-D-gluconate
C00379 19 Xylitol
C00532 19 L-Arabitol
C00596 19 2-Hydroxy-2,4-pentadienoate
C00618 19 3-Dehydro-L-gulonate
C00629 19 2-Dehydro-D-gluconate
C00642 19 4-Hydroxyphenylacetate
C00644 19 D-Mannitol 1-phosphate
C00665 19 beta-D-Fructose 2,6-bisphosphate
C00668 19 alpha-D-Glucose 6-phosphate
C00795 19 D-Tagatose
C00800 19 L-Gulonate
C00817 19 D-Altronate
C00905 19 D-Fructuronate
C01062 19 5-Dehydro-D-gluconate
C01096 19 Sorbitol 6-phosphate
C01113 19 D-Galactose 6-phosphate
C01172 19 beta-D-Glucose 6-phosphate
C01195 19 1-Phospho-alpha-D-glucuronate
C01508 19 L-Lyxose
C01724 19 Lanosterol
C01902 19 Cycloartenol
C02024 19 D-Mannuronate
C02336 19 beta-D-Fructose
C02431 19 L-Rhamnofuranose
C03289 19 L-xylo-Hexulonolactone
C03291 19 L-Xylulose 5-phosphate
C03387 19 D-Glucurono-6,2-lactone
C04053 19 5-Dehydro-4-deoxy-D-glucuronate
C04509 19 di-trans,poly-cis-Decaprenyl diphosphate
C05385 19 D-Glucuronate 1-phosphate
C05413 19 Phytoene
C05421 19 cis-Phytoene
C05662 19 Homoisocitrate
C06019 19 D-arabino-3-Hexulose 6-phosphate
C06085 19 Triterpenoid
C06086 19 Pimaradiene
C06090 19 ent-Kaurene
C06311 19 Galactitol 1-phosphate
C06316 19 D-erythro-Ascorbate
C08615 19 alpha-Amyrin
C08616 19 beta-Amyrin
C08628 19 Lupeol
C11412 19 (1R,4S)-Iso-dihydrocarvone
C11877 19 (+)-Sandaracopimaradiene
C11878 19 (-)-Abietadiene
C11879 19 Levopimaradiene
C11880 19 Neoabietadiene
C11881 19 Palustradiene
C11891 19 Aphidicol-16-ene
C11892 19 Aphidicol-15-ene
C11924 19 Perillic acid
C11937 19 (1S,4R)-1-Hydroxy-2-oxolimonene
C00031 20 D-Glucose
C00072 20 Ascorbate
C00103 20 D-Glucose 1-phosphate
C00132 20 Methanol
C00159 20 D-Mannose
C00199 20 D-Ribulose 5-phosphate
C00221 20 beta-D-Glucose
C00267 20 alpha-D-Glucose
C00281 20 Sedoheptulose 7-phosphate
C00309 20 D-Ribulose
C00310 20 D-Xylulose
C00322 20 2-Oxoadipate
C00392 20 Mannitol
C00447 20 Sedoheptulose 1,7-bisphosphate
C00507 20 L-Rhamnose
C00508 20 L-Ribulose
C00544 20 Homogentisate
C00636 20 D-Mannose 1-phosphate
C00663 20 beta-D-Glucose 1-phosphate
C00770 20 L-Idonate
C00794 20 D-Sorbitol
C01101 20 L-Ribulose 5-phosphate
C01112 20 D-Arabinose 5-phosphate
C01161 20 3,4-Dihydroxyphenylacetate
C01177 20 Inositol 1-phosphate
C01187 20 3-Deoxy-D-manno-octulosonate
C01218 20 6-Phospho-2-dehydro-D-gluconate
C01236 20 D-Glucono-1,5-lactone 6-phosphate
C01394 20 Xylose
C01697 20 Galactitol
C02214 20 (E)-Glutaconate
C02591 20 Sucrose 6-phosphate
C02780 20 2,5-Didehydro-D-gluconate
C02888 20 Sorbose 1-phosphate
C02895 20 Xylitol 5-phosphate
C03267 20 beta-D-Fructose 2-phosphate
C03393 20 4-Phospho-D-erythronate
C03394 20 Erythrulose 1-phosphate
C03589 20 4-Hydroxy-2-oxopentanoate
C03906 20 beta-L-Arabinose 1-phosphate
C04006 20 1D-myo-Inositol 3-phosphate
C04479 20 2-Hydroxy-6-oxonona-2,4-diene-1,9-dioate
C04575 20 (4R,5S)-4,5,6-Trihydroxy-2,3-dioxohexanoate
C04691 20 2-Dehydro-3-deoxy-D-arabino-heptonate 7-phosphate
C04733 20 4-(4-Deoxy-beta-D-gluc-4-enuronosyl)-D-galacturonate
C05108 20 14-Demethyllanosterol
C05109 20 24,25-Dihydrolanosterol
C05382 20 D-Sedoheptulose 7-phosphate
C05414 20 Phytofluene
C05437 20 Zymosterol
C05533 20 Oxaloglutarate
C06312 20 L-Tagatose 6-phosphate
C06440 20 2-Dehydro-D-glucono-1,5-lactone
C08980 20 Soyasapogenol B
C11405 20 (3R)-3-Isopropenyl-6-oxoheptanoate
C11415 20 (1S,4S)-Dihydrocarvone
C11455 20 4,4-Dimethyl-5alpha-cholesta-8,14,24-trien-3beta-ol
C11505 20 Propene
C11872 20 Kaur-16-en-18-ol
C14899 20 3-Dehydro-L-gulonate 6-phosphate
C00089 21 Sucrose
C00117 21 D-Ribose 5-phosphate
C00121 21 D-Ribose
C00124 21 D-Galactose
C00137 21 myo-Inositol
C00185 21 Cellobiose
C00198 21 D-Glucono-1,5-lactone
C00208 21 Maltose
C00247 21 L-Sorbose
C00425 21 Dehydroascorbate
C00474 21 Ribitol
C00476 21 D-Lyxose
C00660 21 D-Glucose 1,6-bisphosphate
C00689 21 alpha,alpha'-Trehalose 6-phosphate
C00861 21 L-Rhamnulose
C00944 21 3-Dehydroquinate
C01036 21 4-Maleylacetoacetate
C01041 21 Monodehydroascorbate
C01068 21 D-Ribitol 5-phosphate
C01083 21 alpha,alpha-Trehalose
C01182 21 D-Ribulose 1,5-bisphosphate
C01225 21 sn-glycero-3-Phospho-1-inositol
C01231 21 alpha-D-Glucose 1,6-bisphosphate
C01620 21 Threonate
C01904 21 D-Arabitol
C02048 21 Laminaribiose
C02076 21 Sedoheptulose
C02360 21 2-Hydroxyadipate
C02655 21 6-Acetyl-D-glucose
C02779 21 2-Dehydro-D-glucose
C02995 21 Maltose 6'-phosphate
C03107 21 D-Glucono-1,4-lactone
C03716 21 Oxaloacetate 4-methyl ester
C03855 21 Cholesteryl-beta-D-glucoside
C04043 21 3,4-Dihydroxyphenylacetaldehyde
C04299 21 D-myo-Inositol 1,2-cyclic phosphate
C04478 21 3-Deoxy-D-manno-octulosonate 8-phosphate
C04534 21 6-Phospho-beta-D-glucosyl-(1,4)-D-glucose
C04642 21 2-Hydroxy-5-carboxymethylmuconate semialdehyde
C05110 21 4alpha-Methylcholesta-8-en-3beta-ol
C05396 21 Lactose 6-phosphate
C05411 21 L-Xylonate
C05412 21 L-Lyxonate
C05422 21 L-Dehydroascorbate
C05430 21 zeta-Carotene
C05439 21 5alpha-Cholesta-7,24-dien-3beta-ol
C05585 21 Gentisate aldehyde
C05593 21 3-Hydroxyphenylacetate
C06054 21 2-Oxo-3-hydroxy-4-phosphobutanoate
C07350 21 3-Methyl-1-(2,4,6-trihydroxyphenyl)butan-1-one
C07836 21 D-glycero-D-manno-Heptose 7-phosphate
C11506 21 (R)-1,2-Epoxypropane
C11507 21 (S)-1,2-Epoxypropane
C11873 21 Kaur-16-en-18-al
C15508 21 1,2-Epoxypropane
C15548 21 2-alpha-D-Glucosyl-D-glucose
C15556 21 3,4-Dihydroxy-2-butanone 4-phosphate
C00243 22 Lactose
C00273 22 5-Dehydro-D-fructose
C00296 22 Quinate
C00446 22 alpha-D-Galactose 1-phosphate
C00620 22 alpha-D-Ribose 1-phosphate
C00628 22 2,5-Dihydroxybenzoate
C00691 22 2,4,6/3,5-Pentahydroxycyclohexanone
C00880 22 D-Galactonate
C00988 22 2-Phosphoglycolate
C01061 22 4-Fumarylacetoacetate
C01093 22 Cellobiono-1,5-lactone
C01151 22 D-Ribose 1,5-bisphosphate
C01189 22 5alpha-Cholest-7-en-3beta-ol
C01235 22 1-alpha-D-Galactosyl-myo-inositol
C01507 22 L-Iditol
C01685 22 D-Ribonate
C01742 22 Palatinose
C02130 22 Acetyl-maltose
C02143 22 D-threo-Aldose
C02637 22 3-Dehydroshikimate
C02669 22 D-Galactono-1,5-lactone
C02964 22 D-Glucosyl-D-mannose
C03064 22 3-Dehydro-L-threonate
C03269 22 D-galacto-Hexodialdose
C03383 22 D-Galactono-1,4-lactone
C03661 22 1F-beta-D-Fructosylsucrose
C03845 22 5alpha-Cholest-8-en-3beta-ol
C04186 22 5-Carboxymethyl-2-hydroxymuconate
C04359 22 1-Deoxy-D-altro-heptulose 7-phosphate
C05111 22 Methostenol
C05399 22 Melibiitol
C05400 22 Epimelibiose
C05401 22 3-beta-D-Galactosyl-sn-glycerol
C05431 22 Neurosporene
C06222 22 Sedoheptulose 1-phosphate
C11472 22 D-glycero-D-manno-Heptose 1,7-bisphosphate
C11874 22 Kaur-16-en-18-oic acid
C15483 22 D-Galactonolactone
C15585 22 myo-Inositol phosphate
C00119 23 5-Phospho-alpha-D-ribose 1-diphosphate
C00230 23 3,4-Dihydroxybenzoate
C00492 23 Raffinose
C00493 23 Shikimate
C00530 23 p-Benzenediol
C01164 23 Cholesta-5,7-dien-3beta-ol
C01216 23 2-Dehydro-3-deoxy-D-galactonate
C01582 23 Galactose
C02167 23 Maleylpyruvate
C03736 23 alpha-D-Ribose 5-phosphate
C04052 23 5-Carboxy-2-oxohept-3-enedioate
C04287 23 3,5/4-Trihydroxycyclohexa-1,2-dione
C06891 23 D-2,3-Diketo 4-deoxy-epi-inositol
C07838 23 D-glycero-D-manno-Heptose 1-phosphate
C10906 23 D-Fructose
C11875 23 ent-7alpha-Hydroxykaur-16-en-19-oic acid
C14146 23 alpha-Zeacarotene
C00090 24 Catechol
C00156 24 4-Hydroxybenzoate
C00472 24 p-Benzoquinone
C01163 24 3-Carboxy-cis,cis-muconate
C01286 24 2-Dehydro-3-deoxy-D-galactonate 6-phosphate
C01613 24 Stachyose
C02514 24 3-Fumarylpyruvate
C02652 24 5-Dehydroshikimate
C02814 24 Benzene-1,2,4-triol
C03063 24 2-Oxohept-3-enedioate
C03175 24 Shikimate 3-phosphate
C03223 24 3,4-Dihydroxyphthalate
C03971 24 1F-alpha-D-Galactosylraffinose
C04484 24 4-Carboxy-2-hydroxymuconate semialdehyde
C05402 24 Melibiose
C05443 24 Vitamin D3
C05600 24 2-Hydroxyhepta-2,4-dienedioate
C06093 24 Gibberellin A12 aldehyde
C06603 24 cis,trans-4-Hydroxymuconic semialdehyde
C06892 24 2-Deoxy-5-keto-D-gluconic acid
C08586 24 delta-Carotene
C11876 24 6beta,7beta-Dihydroxykaurenoic acid
C00180 25 Benzoate
C00251 25 Chorismate
C00633 25 4-Hydroxybenzaldehyde
C00682 25 2-Hydroxymuconate semialdehyde
C01269 25 5-O-(1-Carboxyvinyl)-3-phosphoshikimate
C01278 25 2-Carboxy-2,5-dihydro-5-oxofuran-2-acetate
C02222 25 2-Maleylacetate
C02351 25 1,2-Benzoquinone
C02480 25 cis,cis-Muconate
C03676 25 3-Hydroxy-cis,cis-muconate
C03861 25 Dibenzo[1,4]dioxin-2,3-dione
C04221 25 trans-1,2-Dihydrobenzene-1,2-diol
C04324 25 4-Carboxy-2-hydroxy-cis,cis-muconate
C04553 25 3-Carboxy-2,5-dihydro-5-oxofuran-2-acetate
C04634 25 1,6-Dihydroxycyclohexa-2,4-diene-1-carboxylate
C05375 25 2-Hydroxy-2-hydropyrone-4,6-dicarboxylate
C05404 25 D-Gal alpha 1->6D-Gal alpha 1->6D-Glucose
C05433 25 alpha-Carotene
C05601 25 4-Hydroxy-2-oxo-heptanedioate
C05854 25 4-Carboxy-2-oxo-4-pentanoate
C06201 25 2,4-Dihydroxyhept-2-enedioate
C06893 25 2-Deoxy-5-keto-D-gluconic acid 6-phosphate
C07103 25 2-Hydroxy-1,4-benzoquinone
C11857 25 Gibberellin A12
C13635 25 4-Hydroxyphenacyl alcohol
C00254 26 Prephenate
C00805 26 Salicylate
C00846 26 3-Oxoadipate
C00885 26 Isochorismate
C02501 26 2-Hydroxymuconate
C03198 26 (S)-4-Hydroxymandelate
C03586 26 2-Oxo-2,3-dihydrofuran-5-acetate
C03590 26 4-Hydroxyphenylglyoxylate
C03671 26 2-Pyrone-4,6-dicarboxylate
C04105 26 2,5-Dihydro-5-oxofuran-2-acetate
C04115 26 4-Carboxy-4-hydroxy-2-oxoadipate
C04184 26 4-Hydroxy-4-methyl-2-oxoglutarate
C04480 26 3-Carboxy-2-hydroxymuconate semialdehyde
C06321 26 1,6-Dihydroxy-cis-2,4-cyclohexadiene-1-carboxylic acid
C08601 26 Lutein
C11860 26 Gibberellin A15 open lactone
C14610 26 (S)-5-Oxo-2,5-dihydrofuran-2-acetate
C00166 27 Phenylpyruvate
C01179 27 3-(4-Hydroxyphenyl)pyruvate
C01405 27 Aspirin
C03453 27 (Z)-5-Oxohex-2-enedioate
C04171 27 2,3-Dihydro-2,3-dihydroxybenzoate
C04451 27 4-Carboxy-2-hydroxyhexa-2,4-dienedioate
C05343 27 (R)-4-Hydroxymandelate
C05817 27 2-Succinyl-6-hydroxy-2,4-cyclohexadiene-1-carboxylate
C11861 27 Gibberellin A24
C00196 28 2,3-Dihydroxybenzoate
C00601 28 Phenylacetaldehyde
C01108 28 1,2,3-Trihydroxybenzene
C02730 28 2-Succinylbenzoate
C02763 28 enol-Phenylpyruvate
C03672 28 3-(4-Hydroxyphenyl)lactate
C03765 28 4-Hydroxyphenylacetaldehyde
C03964 28 (R)-3-(4-Hydroxyphenyl)lactate
C04529 28 (3S,4S)-3-Hydroxytetradecane-1,3,4-tricarboxylate
C04655 28 (2S,3S)-2-Hydroxytridecane-1,2,3-tricarboxylate
C05350 28 2-Hydroxy-3-(4-hydroxyphenyl)propenoate
C05364 28 4-Carboxy-2-oxo-3-hexenedioate
C05607 28 Phenyllactate
C05852 28 2-Hydroxyphenylacetate
C11527 28 4-Hydroxymandelate
C11862 28 Gibberellin A36
C12456 28 3-Dimethylallyl-4-hydroxyphenylpyruvate
C01424 29 Gallate
C01751 29 Resorcinol
C03666 29 2-Carboxy-cis,cis-muconate
C05853 29 Phenylethyl alcohol
C06044 29 4-Hydroxyphenylethanol
C07086 29 Phenylacetic acid
C12457 29 3-Dimethylallyl-4-hydroxymandelic acid
C12459 29 3-Dimethylallyl-4-hydroxybenzaldehyde
C14448 29 Glyoxal
C01572 30 Digallate
C05616 30 3-O-Methylgallate
C06046 30 Salidroside
C12458 30 3-Dimethylallyl-4-hydroxybenzoate
C00249 36 Hexadecanoic acid
C00517 36 Hexadecanal
C00823 37 1-Hexadecanol
C01948 37 Pentadecanal
C02788 37 2-trans-Hexadecenal


      reactions:

ID generation name

R00002 2 Reduced ferredoxin:dinitrogen oxidoreductase (ATP-hydrolysing)
R00009 2 hydrogen-peroxide:hydrogen-peroxide oxidoreductase
R00086 2 ATP phosphohydrolase (protein-secreting)
R00090 2 NADH:hydrogen-peroxide oxidoreductase
R00091 2 CoA:NAD+ oxidoreductase
R01459 2 Cholesterol:oxygen oxidoreductase
R00004 3 Pyrophosphate phosphohydrolase
R00067 3 Reduced ferredoxin:dinitrogen oxidoreductase (ATP-hydrolysing)
R00275 3 Superoxide:superoxide oxidoreductase
R00700 3 Hydrogen:NAD+ oxidoreductase
R01452 3
R01453 3
R01454 3 Cholesterol:oxygen oxidoreductase (side-chain-cleaving)
R01463 3 Cholesterol,NADPH:oxygen oxidoreductase (7alpha-hydroxylating)
R02609 3 5beta-Cholestan-3-one:NADP+ 4,5-oxidoreductase
R02610 3 5alpha-cholestan-3-one:NADP+ delta7-oxidoreductase
R02723 3
R05746 3 phosphonate:NAD+ oxidoreductase
R07171 3 NADH:oxygen oxidoreductase
R07207 3 cholesterol,NADPH:oxygen oxidoreductase (24-hydroxylating)
R00136 4 ATP:polyphosphate phosphotransferase
R00138 4 Triphosphate phosphohydrolase
R04263 4 cholest-5-ene-3beta,7alpha-diol:NAD+ 3-oxidoreductase
R04792 4
R04793 4
R04853 4 20alpha-Hydroxycholesterol,hydrogen-donor:oxygen
oxidoreductase(17-alpha-hydroxylating)
R04854 4 20alpha-Hydroxycholesterol:oxygen
oxidoreductase(side-chain-cleaving)
R04855 4 22beta-Hydroxycholesterol:oxygen
oxidoreductase(side-chain-cleaving)
R07208 4
(24S)-cholest-5-ene-3beta,24-diol,NADPH:oxygenoxidoreductase(7alpha-hydroxylating)
R04676 5 17alpha,20alpha-Dihydroxycholesterol:oxygen
oxidoreductase(side-chain-cleaving)
R04817 5
7alpha-Hydroxy-5beta-cholestan-3-one:(acceptor)delta4-oxidoreductase
R04826 5
7alpha-hydroxycholest-4-en-3-one,NADPH:oxygenoxidoreductase(12alpha-hydroxylating)
R03327 6 17alpha-Hydroxypregnenolone:NAD+ 3-oxidoreductase
R03403 6 3beta-Hydroxyandrost-5-en-17-one acetaldehyde-lyase
R04675 6 17alpha-Hydroxypregnenolone,hydrogen-donor:oxygen
oxidoreductase(21-hydroxylating)
R04818 6 3alpha,7alpha-Dihydroxy-5beta-cholestane:NAD+
oxidoreductase(B-specific)
R04823 6
7alpha,12alpha-Dihydroxy-5beta-cholestan-3-one:(acceptor)delta4-oxidoreductase
R00229 7 Acetate:CoA ligase (ADP-forming)
R00315 7 ATP:acetate phosphotransferase
R00320 7 Pyrophosphate:acetate phosphotransferase
R00710 7 Acetaldehyde:NAD+ oxidoreductase
R01837 7 3beta-Hydroxyandrost-5-en-17-one:NAD+ 3-oxidoreductase
R01841 7 17alpha-Hydroxyprogesterone acetaldehyde-lyase
R03324 7 17alpha,20alpha-Dihydroxypregn-4-en-3-one:NAD+ 20-oxidoreductase
R03329 7 Steroid,reduced-adrenal-ferredoxin:oxygen
oxidoreductase(11-hydroxylating)
R03406 7 Androst-5-ene-3beta,17beta-diol:NAD+ oxidoreductase
R03408 7
R04806 7 5beta-cholestane-3alpha,7alpha-diol,NADPH:oxygen
oxidoreductase(26-hydroxylating)
R04824 7
3alpha,7alpha,12alpha-Trihydroxy-5beta-cholestane:NAD+oxidoreductase
(B-specific)
R04849 7 11-Deoxycortisol delta5-delat4-isomerase
R04850 7 17alpha,21-Dihydroxypregnenolone:oxygen
oxidoreductase(11-hydroxylating)
R07204 7
5beta-cholestane-3alpha,7alpha-diol,NADPH:oxygenoxidoreductase(12alpha-hydroxylating)
R00227 8 Acetyl-CoA hydrolase
R00228 8 acetaldehyde:NAD+ oxidoreductase (CoA-acetylating)
R00230 8 Acetyl-CoA:orthophosphate acetyltransferase
R00238 8 Acetyl-CoA:acetyl-CoA C-acetyltransferase
R00317 8 Acetyl phosphate phosphohydrolase
R00754 8 Ethanol:NAD+ oxidoreductase
R01836 8 Testosterone:NAD+ oxidoreductase
R01840 8
R02499 8 Testosterone delta5-delat4-isomerase
R02840 8 Cortisol delta5-delat4-isomerase
R04678 8 16alpha-Hydroxyandrost-4-ene-3,17-dione delta5-delat4-isomerase
R04805 8
R04807 8
5beta-Cholestane-3alpha,7alpha,12alpha-triol,NADPH:oxygenoxidoreductase
(26-hydroxylating)
R01358 9 Acetoacetyl-CoA hydrolase
R01359 9 Acetoacetyl-CoA:acetate CoA-transferase
R01975 9 (S)-3-Hydroxybutanoyl-CoA:NAD+ oxidoreductase
R01977 9 (R)-3-Hydroxybutanoyl-CoA:NADP+ oxidoreductase
R01978 9 (S)-3-Hydroxy-3-methylglutaryl-CoA
acetoacetyl-CoA-lyase(CoA-acetylating)
R02501 9
R02834 9 Cortisol:NAD+ 11-oxidoreductase
R02837 9 Acetyl-CoA:cortisol O-acetyltransferase
R02841 9
11beta,17alpha,21-Trihydroxy-5beta-pregnane-3,20-dione:NADP+delta4-oxidoreductase
R03507 9
5beta-Cholestane-3alpha,7alpha,12alpha,26-tetraol:NAD+26-oxidoreductase
R04506 9 3alpha,7alpha-Dihydroxy-5beta-cholestan-26-al:NAD+ oxidoreductase
R04759 9
R01360 10 (S)-3-Hydroxy-3-methylglutaryl-CoA acetoacetate-lyase
R01361 10 (R)-3-Hydroxybutanoate:NAD+ oxidoreductase
R01366 10 Acetoacetate carboxy-lyase
R02081 10 (R)-Mevalonate:NAD+ oxidoreductase (CoA-acetylating)
R02083 10 (S)-3-Hydroxy-3-methylglutaryl-CoA hydrolase
R02085 10 (S)-3-Hydroxy-3-methylglutaryl-CoA hydro-lyase
R02351 10
R02892 10 4,5alpha-dihydrocortisone:NADP+ delta4-oxidoreductase
R02893 10
17alpha,21-dihydroxy-5beta-pregnane-3,11,20-trione:NADP+delta4-oxidoreductase
R03026 10 (S)-3-Hydroxybutanoyl-CoA hydro-lyase
R03027 10 (3R)-3-Hydroxybutanoyl-CoA hydro-lyase
R03276 10 (S)-3-Hydroxybutanoyl-CoA 3-epimerase
R03506 10
3alpha,7alpha,12alpha-Trihydroxy-5beta-cholestan-26-al:NAD+26-oxidoreductase
R04761 10
R04832 10 Urocortisol:NAD+ oxidoreductase (B-specific)
R00048 11 (R)-3-((R)-3-Hydroxybutanoyloxy)-butanoate
hydroxybutanoylhydrolase
R00132 11 Carbonic acid hydro-lyase
R00211 11 Glyoxylate:oxygen oxidoreductase
R00212 11 Acetyl-CoA:formate C-acetyltransferase
R00224 11 Pyruvate carboxy-lyase
R00276 11 Carbon-monoxide:oxygen oxidoreductase
R00518 11 ATP:formate phosphotransferase
R00519 11 Formate:NAD+ oxidoreductase
R00753 11 (S)-Lactate acetaldehyde-lyase
R01171 11 Butanoyl-CoA:(acceptor) 2,3-oxidoreductase
R01550 11 Propan-2-ol:NADP+ oxidoreductase
R02245 11 ATP:(R)-mevalonate 5-phosphotransferase
R02246 11 (R)-Mevalonate:NAD+ oxidoreductase
R02347 11 Estradiol-17alpha:NAD+ 17-oxidoreductase
R02352 11 Estradiol-17beta:NAD+ 17-oxidoreductase
R02354 11
R02356 11
R03087 11
R04829 11 Urocortisone:NAD+ oxidoreductase (B-specific)
R04830 11 Urocortisone:NADP+ oxidoreductase (B-specific)
R04834 11 Cortol:NAD+ oxidoreductase
R05595 11
R00006 12 2-Acetolactate pyruvate-lyase (carboxylating)
R00008 12 Parapyruvate pyruvate-lyase
R00200 12 ATP:pyruvate O2-phosphotransferase
R00207 12 Pyruvate:oxygen 2-oxidoreductase (phosphorylating)
R00208 12 Phosphoenolpyruvate phosphohydrolase
R00209 12 Pyruvate:NAD+ 2-oxidoreductase (CoA-acetylating)
R00214 12 (S)-Malate:NADP+ oxidoreductase(oxaloacetate-decarboxylating)
R00215 12 (R)-Malate:NAD+ oxidoreductase (decarboxylating)
R00226 12 (S)-2-Acetolactate pyruvate-lyase (carboxylating)
R00237 12 (3S)-Citramalyl-CoA pyruvate-lyase
R00319 12 (S)-Lactate:oxygen 2-oxidoreductase(decarboxylating)
R00324 12 Acetylpyruvate acetylhydrolase
R00703 12 (S)-Lactate:NAD+ oxidoreductase
R00704 12 (R)-Lactate:NAD+ oxidoreductase
R01174 12 Butanoyl-CoA:orthophosphate butanoyltransferase
R01177 12 Acetyl-CoA:acetyl-CoA C-acetyltransferase
R01179 12 Butanoyl-CoA:acetate CoA-transferase
R01181 12 2-Methylpropanoyl-CoA CoA-carbonylmutase
R01365 12 Butanoyl-CoA:acetoacetate CoA-transferase
R01450 12
R03088 12
R03089 12
R03245 12 ATP:(R)-5-phosphomevalonate phosphotransferase
R04681 12 Estriol:NAD+ 17-oxidoreductase
R04831 12 Cortolone:NAD+ oxidoreductase
R05576 12 (S)-3-Hydroxybutanoyl-CoA:NADP+ oxidoreductase
R07399 12
R00341 13 ATP:oxaloacetate carboxy-lyase (transphosphorylating)
R00342 13 (S)-malate:NAD+ oxidoreductase
R00345 13 Orthophosphate:oxaloacetate carboxyl-lyase (phosphorylating)
R00346 13 Pyrophosphate:oxaloacetate carboxy-lyase (transphosphorylating)
R00360 13 (S)-Malate:oxygen oxidoreductase
R00472 13 L-Malate glyoxylate-lyase (CoA-acetylating)
R00658 13 2-Phospho-D-glucerate hydro-lyase
R00661 13 Phosphoenolpyruvate 2,3-phosphonomutase
R01082 13 (S)-Malate hydro-lyase
R01121 13 ATP:(R)-5-diphosphomevalonate carboxy-lyase (dehydrating)
R01256 13 (S)-Malate:CoA ligase (ADP-forming)
R01688 13 ATP:butyrate 1-phosphotransferase
R01689 13 butanoate:NAD+ delta2-oxidoreductase
R01735 13 (R)-Lactaldehyde:NAD+ 2-oxidoreductase
R02419 13 (R)-Malate hydro-lyase
R02491 13 L-Citramalyl-CoA hydro-lyase
R02660 13 2-Methylpropanoyl-CoA:(acceptor) 2,3-oxidoreductase
R02947 13 2-Acetolactate carboxy-lyase
R02948 13 (S)-2-Hydroxy-2-methyl-3-oxobutanoate carboxy-lyase
R02955 13 Acetyl-CoA:citramalate CoA-transferase
R03051 13 2,3-Dihydroxy-3-methylbutanoate:NADP+ oxidoreductase (isomerizing)
R03052 13 2-Acetolactate methylmutase
R03153 13 Acetyl-CoA:citramalate CoA-transferase
R03896 13 (R)-2-Methylmalate hydro-lyase
R03995 13
R04439 13 (R)-2,3-Dihydroxy-3-methylbutanoate:NADP+
oxidoreductase(isomerizing)
R04748 13 (S)-Hydroxyhexanoyl-CoA:NAD+ oxidoreductase
R05071 13 (S)-2-Acetolactate methylmutase
R05078 13
R00013 14 Glyoxylate carboxy-lyase (dimerizing)
R00217 14 Oxaloacetate carboxy-lyase
R00325 14 (3S)-citramalate pyruvate-lyase
R00338 14 Oxaloacetate acetylhydrolase
R00339 14 (R,R)-Tartrate hydro-lyase
R00340 14 (S,S)-Tartrate hydro-lyase
R00344 14 Pyruvate:carbon-dioxide ligase (ADP-forming)
R00351 14 Citrate oxaloacetate-lyase ((pro-3S)-CH2COO- -> acetyl-CoA)
R00352 14 ATP:citrate oxaloacetate-lyase ((pro-3S)-CH2COO-
->acetyl-CoA)(ATP-dephosphorylating)
R00353 14 Malonyl-CoA:pyruvate carboxyltransferase
R00354 14 (3S)-Citryl-CoA oxaloacetate-lyase
R00362 14 Citrate oxaloacetate-lyase ((pro-3S)-CH2COO- -->acetate)
R00363 14 Oxaloacetate keto-enol-isomerase
R00402 14 succinate:NAD+ oxidoreductase
R00466 14 Glyoxylate:oxygen oxidoreductase
R00468 14 Glyoxylate:NADP+ oxidoreductase (CoA-oxalylating)
R00470 14 4-Hydroxy-2-oxoglutarate glyoxylate-lyase
R00471 14 D-4-Hydroxy-2-oxoglutarate glyoxylate-lyase
R00473 14 (3S)-3-Carboxy-3-hydroxypropanoyl-CoA glyoxylate-lyase
R00477 14 3-Oxalomalate glyoxylate-lyase
R00717 14 Glycolate:NAD+ oxidoreductase
R01087 14 Maleate cis-trans-isomerase
R01123 14 Isopentenyl-diphosphate delta3-delta2-isomerase
R01180 14 3-Ethylmalate glyoxylate-lyase (CoA-butanoylating)
R01209 14 2,3-Dihydroxy-3-methylbutanoate hydro-lyase
R01447 14 (S)-Lactate:oxaloacetate oxidoreductase
R01518 14 2-Phospho-D-glycerate 2,3-phosphomutase
R01748 14 D-Glycerate-2-phosphate phosphohydrolase
R02404 14 Itaconate:CoA ligase (ADP-forming)
R02490 14 Citramalyl-CoA hydro-lyase
R02527 14 (R)-Lactaldehyde:NAD+ oxidoreductase
R02664 14
R02855 14 (R)-Acetoin:NAD+ oxidoreductase
R02946 14 (R,R)-Butane-2,3-diol:NAD+ oxidoreductase
R02949 14 (R)-Acetoin racemase
R03080 14 (R)-Propane-1,2-diol:NAD+ oxidoreductase
R03081 14 2-Dehydro-3-deoxy-D-fuconate glycolaldehyde
R03693 14 (S)-2-Methylmalate hydro-lyase
R03897 14
R03898 14
R04053 14 3-phosphonopyruvate carboxy-lyase
R04224 14 (S)-3-Hydroxyisobutyryl-CoA hydro-lyase
R04440 14 (R)-2,3-Dihydroxy-3-methylbutanoate:NADP+
oxidoreductase(isomerizing)
R04441 14 (R)-2,3-Dihydroxy-3-methylbutanoate hydro-lyase
R04749 14 (S)-Hydroxyhexanoyl-CoA hydro-lyase
R00203 15 Pyruvaldehyde:NAD+ oxidoreductase
R00219 15
R00233 15 Malonyl-CoA carboxy-lyase
R00273 15 oxalate:oxygen oxidoreductase
R00405 15 Succinate:CoA ligase (ADP-forming)
R00406 15
R00409 15 (2S,3R)-3-Hydroxybutane-1,2,3-tricarboxylate pyruvate-lyase
R00410 15 Succinyl-CoA:3-oxo-acid CoA-transferase
R00475 15 (S)-2-Hydroxy-acid:oxygen 2-oxidoreductase
R00522 15 Oxalate carboxy-lyase
R00713 15 Succinate-semialdehyde:NAD+ oxidoreductase
R00740 15 3-Oxopropanoate:NADP+ oxidoreductase
(decarboxylating,CoA-acetylating)
R00742 15 Acetyl-CoA:carbon-dioxide ligase (ADP-forming)
R00743 15 Acetyl-CoA:malonate CoA-transferase
R00744 15
R00747 15 2-Phosphonoacetaldehyde phosphonohydrolase
R00994 15
R01058 15 D-glyceraldehyde 3-phosphate:NADP+ oxidoreductase
R01210 15 3-Methyl-2-oxobutanoate:NAD+
oxidoreductase(CoA-mehtylpropanoylating)
R01211 15 (R)-3,3-Dimethylmalate:NAD+ oxidoreductase (decarboxylating)
R01213 15 3-Carboxy-3-hydroxy-4-methylpentanoate
3-methyl-2-oxobutanoate-lyase(CoA-acetylating)
R01322 15 Citrate:CoA ligase (ADP-forming)
R01323 15 Acetyl-CoA:citrate CoA-transferase
R01324 15 Citrate hydro-lyase
R01325 15 Citrate hydro-lyase
R01333 15 glycolaldehyde:NAD+ oxidoreductase
R01335 15
R01336 15 Carboxymethyloxysuccinate glycolate-lyase
R01388 15 D-Glycerate:NADP+ 2-oxidoreductase
R01511 15 D-Glycerate-3-phosphate phosphohydrolase
R01512 15 ATP:3-phospho-D-glycerate 1-phosphotransferase
R01513 15 3-Phospho-D-glycerate:NAD+ 2-oxidoreductase
R01514 15 ATP:(R)-glycerate 3-phosphotransferase
R01516 15 3-Phospho-D-glycerate 1,2-phosphomutase
R01559 15 Succinyl-CoA:oxalate CoA-transferase
R01658 15
Dimethylallyl-diphosphate:isopentenyl-diphosphatedimethylallyltranstransferase
R01659 15
Dimethylallyl-diphosphate:isopentenyl-diphosphatedimethylallylcistransferase
R01662 15 3-Phospho-D-glyceroyl phosphate 2,3-phosphomutase
R01745 15 (R)-Glycerate:NAD+ oxidoreductase
R01751 15 (R,R)-Tartrate carboxy-lyase
R01752 15 D-Glyceraldehyde:NAD+ oxidoreductase
R01908 15 Oxalyl-CoA carboxy-lyase
R02084 15 succinyl-CoA:3-hydroxy-3-methylglutarate CoA-transferase
R02260 15 (S)-Lactaldehyde:NADP+ oxidoreductase
R02343 15 Acetoin:NAD+ oxidoreductase
R02407 15 Succinyl-CoA:citramalate CoA-transferase
R02528 15
R02531 15 Lactaldehyde:NAD+ 1-oxidoreductase
R02546 15 (R,R)-Tartrate epimerase
R02754 15 5-Dehydro-4-deoxy-D-glucarate tartronate-semialdehyde-lyase
R02956 15 Succinyl-CoA:citramalate CoA-transferase
R03154 15 Succinyl-CoA:citramalate CoA-transferase
R03277 15
R03298 15
R03541 15 Prenyl-diphosphate pyrophosphohydrolase
R03671 15 D-Fuconate hydro-lyase
R03694 15
R03695 15
R03707 15 (S,S)-Butane-2,3-diol:NAD+ oxidoreductase
R04177 15 2-Hydroxyethylenedicarboxylate hydro-lyase
R05064 15 (S)-3-Hydroxyisobutyryl-CoA hydrolase
R05204 15
R06180 15
R06510 15
R06985 15 trans-Hex-2-enoyl-CoA reductase
R07183 15 acetylacetone:oxygen oxidoreductase
R07219 15 dimethyallyl diphosphate:NADP+ oxidoreductase
R07253 15 acyl-CoA:malonyl-CoA C-acyltransferase
(decarboxylating,oxoacyl-reducing, thioester-hydrolysing and cyclizing)
R07290 15 formyl-CoA:oxalate CoA-transferase
R00218 16 acetylenedicarboxylate carboxy-lyase
R00265 16 2-Oxoglutarate:NADP+ 2-oxidoreductase (CoA-succinylating)
R00272 16 2-Oxoglutarate carboxy-lyase
R00407 16 Succinyl-CoA hydrolase
R00479 16 Isocitrate glyoxylate-lyase
R00521 16 Formyl-CoA hydrolase
R00705 16 3-Oxopropanoate:NAD+ oxidoreductase
(decarboxylating,CoA-acetylating)
R00709 16 Isocitrate:NAD+ oxidoreductase (decarboxylating)
R00833 16 (R)-2-Methyl-3-oxopropanoyl-CoA CoA-carbonylmutase
R00845 16 sn-glycerol-3-phosphate:NADP+ 1-oxidoreductase
R00995 16
R00998 16 (R)-2-Ethylmalate 2-oxobutanoyl-lyase (CoA-acylating)
R01015 16 D-Glyceraldehyde-3-phosphate ketol-isomerase
R01036 16 Glycerol:NAD+ oxidoreductase
R01059 16 ATP:D-glyceraldehyde 3-phosphotransferase
R01061 16 D-Glyceraldehyde-3-phosphate:NAD+ oxidoreductase(phosphorylating)
R01066 16 2-Deoxy-D-ribose-5-phosphate acetaldehyde-lyase
R01390 16
R01393 16 Hydroxypyruvate carboxy-lyase
R01394 16 Hydroxypyruvate ketol-isomerase
R01446 16 (S)-lactaldehyde:NAD+ oxidoreductase
R01515 16 3-Phospho-D-glyceroyl phosphate phosphohydrolase
R01604 16 3-Oxopropanoate:NAD+ oxidoreductase
R01608 16 3-hydroxypropanoate:NAD+ oxidoreductase
R01611 16 3-Oxopropanoate hydro-lyase
R01644 16 4-Hydroxybutanoate:NAD+ oxidoreductase
R01749 16 D-Glycerate:NAD+ oxidoreductase (carboxylating)
R01781 16 Glycol:NAD+ oxidoreductase
R01782 16 2-Dehydro-3-deoxy-D-pentanoate glycoaldehyde-lyase
R01784 16 2-Dehydro-3-deoxy-L-pentanoate glycolaldehyde
R01899 16 Isocitrate:NADP+ oxidoreductase (decarboxylating)
R01900 16 Isocitrate hydro-lyase
R02003 16 Geranyl-diphosphate:isopentenyl-diphosphate
geranyltrans-transferase
R02004 16
R02006 16 Geranyl-diphosphate pyrophosphate-lyase
(cyclizing,sabinene-hydrate-forming)
R02007 16 (+)-Bornyl-diphosphate lyase (decyclizing)
R02009 16 geranyldiphosphate diphosphate lyase (myrcene forming)
R02010 16
R02011 16
R02012 16 geranyldiphosphate diphosphate lyase (pinene forming)
R02013 16 geranyldiphosphate diphosphate lyase (limonene forming)
R02243 16 cis-Aconitate carboxy-lyase
R02244 16 trans-Aconitate delta2-delta3-isomerase
R02258 16 (S)-Propane-1,2-diol:NAD+ oxidoreductase
R02261 16
R02279 16 5-Dehydro-4-deoxy-D-glucarate hydro-lyase (decarboxylating)
R02344 16 (S,S)-Butane-2,3-diol:NAD+ oxidoreductase
R02544 16 meso-tartrate:NAD+ oxidoreductase
R02545 16 meso-Tartaric acid:NAD+ oxidoreductase
R02547 16 trans-2,3-Epoxysuccinate hydrolase
R02577 16 Propane-1,2-diol:NAD+ 1-oxidoreductase
R02607 16 3-Phosphoglycerate:NAD+ 2-oxidoreductase
R02752 16 D-Glucarate hydro-lyase
R03128 16
R03198 16 (R)-4-dehydropantoate:NAD+ 4-oxidoreductase
R03567 16 6-Methylsalicylate carboxy-lyase
R03702 16 Triacetolactone lactonohydrolase
R03968 16 2-Isopropylmalate hydro-lyase
R04375 16
R04747 16 Hexanoyl-CoA:acetyl-CoA C-acyltransferase
R04919 16
R05066 16 3-Hydroxy-2-methylpropanoate:NAD+ oxidoreductase
R05076 16
R05605 16
2-dehydro-3-deoxy-D-gluconate-6-phosphateD-glyceraldehyde-3-phosphate-lyase
R05608 16 D-galactarate hydro-lyase
R05636 16 1-Deoxy-D-xylulose-5-phosphate pyruvate-lyase (carboxylating)
R05765 16 geranyldiphosphate diphosphate lyase (pinene forming)
R05766 16 geranyldiphosphate diphosphate lyase (pinene forming)
R05884 16 isopentenyl-diphosphate:NAD(P)+ oxidoreductase
R06120 16 geranyldiphosphate diphosphate lyase [(+)-(R)-limonene-forming]
R06973 16
R06987 16 Acetyl-CoA:formate C-acetyltransferase
R00264 17 2,5-dioxopentanoate:NADP+ 5-oxidoreductase
R00268 17 Oxalosuccinate:NADP+ oxidoreductase (decarboxylating)
R00271 17 2-Hydroxybutane-1,2,4-tricarboxylate
2-oxoglutarate-lyase(CoA-acetylating)
R00474 17 2-Hydroxy-3-oxoadipate glyoxylate-lyase (carboxylating)
R00702 17 Farnesyl-diphosphate:farnesyl-diphosphate farnesyltransferase
R00841 17 Glycerol-3-phosphate phosphohydrolase
R00842 17 sn-Glycerol-3-phosphate:NAD+ 2-oxidoreductase
R00846 17 sn-Glycerol-3-phosphate:oxygen 2-oxidoreductase
R00847 17 ATP:glycerol 3-phosphotransferase
R00919 17
R00920 17 Propanoate:CoA ligase (ADP-forming)
R00922 17 2-Methyl-3-oxopropanoate:NAD+ oxidoreductase (CoA-propanoylating)
R00928 17 Acetyl-CoA:propanoate CoA-transferase
R00930 17 (S)-2-Methyl-3-oxopropanoyl-CoA:pyruvate carboxyltransferase
R00931 17 2-Methylcitrate oxaloacetate-lyase
R00932 17 2-Hydroxyglutarate glyoxylate-lyase (CoA-propanoylating)
R00934 17
R00935 17 (S)-Methylmalonate semialdehyde:NAD+
oxidoreductase(CoA-propanoylating)
R01010 17 Glycerone phosphate phosphohydrolase (alkaline optimum)
R01012 17 Phosphoenolpyruvate:glycerone phosphotransferase
R01016 17 Glycerone-phosphate phospho-lyase
R01034 17 Glycerol:NAD+ oxidoreductase
R01043 17 Glycerol-2-phosphate phosphohydrolase
R01044 17 Pyrophosphate:glycerol 1-phosphotransferase
R01047 17 Glycerol hydro-lyase
R01048 17 Glycerol hydro-lyase
R01068 17 D-Fructose-1,6-bisphosphate D-glyceraldehyde-3-phosphate-lyase
R01069 17 D-Tagatose 1,6-bisphosphate triosephosphate lyase
R01070 17 beta-D-fructose 1,6-bisphosphate
D-glyceraldehyde-3-phosphate-lyase
R01449 17 Acetyl-CoA:propanoate CoA-transferase
R01541 17 ATP:2-dehydro-3-deoxy-D-gluconate 6-phosphotransferase
R01610 17
5-Dehydro-2-deoxy-D-glyconate-6-phosphatemalonate-semialdehyde-lyase
R01785 17 L-Xylulose 1-phosphate lactaldehyde-lyase
R01859 17 Propanoyl-CoA:carbon-dioxide ligase (ADP-forming)
R01981 17 uronate:NAD+ 1-oxidoreductase
R02061 17
trans,trans-Farnesyl-diphosphate:isopentenyl-diphosphatefarnesyltranstransferase
R02257 17 Propane-1,2-diol:NAD+ oxidoreductase
R02263 17 L-Rhamnulose-1-phosphate lactaldehyde-lyase
R02278 17 2-Dehydro-3-deoxy-L-arabinonate hydro-lyase
R02303 17 ATP:farnesyl-diphosphate phosphotransferase
R02305 17 2-trans,6-trans-farnesyldiphosphate diphosphate-lyase
(cyclizing,pentalenene-forming)
R02306 17 trans,trans-Farnesyl-diphosphate sesquiterpenoid-lyase
R02307 17 trans,trans-Farnesyl-diphosphate farnesyltransferase (bicyclizing)
R02310 17 trans,trans-Farnesyl-diphosphate sesquiterpenoid-lyase
R02311 17 2-trans,6-trans-Farnesyl-diphosphate diphosphate-lyase
(cyclizing,(+)-delta-cadinene-forming)
R02376 17 Propane-1,2-diol hydro-lyase
R02429 17 D-Xylonate hydro-lyase
R02468 17 (-)-Limonene,NADPH:oxygen oxidoreductase (6-hydroxylating)
R02469 17 (-)-limonene,NADPH:oxygen oxidoreductase (3-hydroxylating)
R02470 17 (-)-Limonene,NADPH:oxygen oxidoreductase (7-hydroxylating)
R02471 17
R02522 17 L-Arabinonate hydro-lyase
R02568 17 D-Fructose 1-phosphate D-glyceraldehyde-3-phosphate-lyase
R02749 17 2-Deoxy-D-ribose 1-phosphate 1,5-phosphomutase
R02750 17
R02765 17 (R)-2-Methyl-3-oxopropanoyl-CoA 2-epimerase
R02957 17 D-Glucuronolactone:NAD+ oxidoreductase
R03032 17 D-Arabinonate hydro-lyase
R03045 17 3-Hydroxypropionyl-CoA hydro-lyase
R03127 17 Dihydroxyfumarate carboxy-lyase
R03157 17
R03158 17
R03381 17 3-Oxopropanoate:NAD+ oxidoreductase
(decarboxylating,CoA-acetylating)
R03383 17
R03566 17 3-Cresol,NADPH:oxogen oxidoreductase (2-hydroxylating)
R03774 17 L-Rhamnonate hydro-lyase
R03869 17 (S)-Methylmalonate semialdehyde:NAD+ oxidoreductase
R03871 17 (S)-Methylmalonate semialdehyde:oxygen oxidoreductase
R04001 17 3-Isopropylmalate hydro-lyase
R04745 17 (S)-Hydroxyoctanoyl-CoA:NAD+ oxidoreductase
R05336 17
R05373 17 Methylmalonyl-CoA carboxy-lyase
R05555 17 Farnesyl diphosphate:Isopentenyl diphosphate farnesyl transferase
R05679 17 sn-Glycerol-1-phosphate:NAD 2-oxidoreductase
R05688 17 1-Deoxy-D-xylulose-5-phosphate isomeroreductase
R06119 17 (R)-limonene,NADPH: oxygen oxidoreductase (6-hydroxylating)
R06223 17
R06398 17 (+)-limonene,NADH:oxygen oxidoreductase
R06523 17 trans,trans-farnesyl-diphosphate diphosphate-lyase
(cyclizing,vetispiradiene-forming)
R07298 17 glycerol-1-phosphate phosphohydrolase
R00038 18 4-Hydroxy-3-hexanone propanal-lyase
R00756 18 ATP:D-fructose-6-phosphate 1-phosphotransferase
R00762 18 D-Fructose-1,6-bisphosphate 1-phosphohydrolase
R00764 18 Pyrophosphate:D-fructose-6-phosphate 1-phosphotransferase
R00923 18 (S)-2-Methyl-3-oxopropanoyl-CoA carboxy-lyase
R01011 18 ATP:glycerone phosphotransferase
R01353 18 ATP:acetate phosphotransferase
R01483 18 D-Glucuronolactone lactonohydrolase
R01538 18 D-Gluconate hydro-lyase
R01542 18 2-Dehydro-3-deoxy-D-gluconate:NAD+ 5-oxidoreductase
R01543 18 2-Dehydro-3-deoxy-D-gluconate:NADP+ 6-oxidoreductase
R01902 18 ATP:L-rhamnulose 1-phosphotransferase
R01983 18 D-Galacturonate ketol-isomerase
R01984 18
R02047 18 3-Hydroxy-2-methylpropanoate:NAD+ oxidoreductase
R02063 18
R02064 18 Geranylgeranyl-diphosphate pyrophosphate-lyase (cyclizing)
R02065 18
Geranylgeranyl-diphosphate:geranylgeranyl-diphosphategeranylgeranyltransferase
R02068 18 ent-Copalyl-diphosphate lyase
R02069 18 D-Fructose 1,6-bisphosphate phosphohydrolase
R02071 18 ATP:D-fructose-1-phosphate 6-phosphotransferase
R02073 18 Pyrophosphate:D-fructose-6-phosphate 1-phosphotransferase
R02377 18 Propane-1,3-diol:NAD+ 1-oxidoreductase
R02427 18 D-Xylonolactone lactonohydrolase
R02428 18 D-Xylono-1,4-lactone lactonohydrolase
R02472 18 (R)-Pantoate:NADP+ 2-oxidoreductase
R02525 18 L-Arabinono-1,5-lactone lactonohydrolase
R02526 18 L-Arabinono-1,4-lactone lactonohydrolase
R02648 18 Glycerol 1,2-cyclic phosphate 2-glycerophosphohydrolase
R02714 18 D-Arabinono-1,4-lactone lactonohydrolase
R02764 18 (S)-Methylmalonyl-CoA hydrolase
R02872 18 Presqualene diphosphate:farnesyl-diphosphate farnesyltransferase
R02874 18 Squalene,hydrogen-donor:oxygen oxidoreductase (2,3-epoxidizing)
R02875 18
R02876 18
R02963 18 Lactoyl-CoA hydro-lyase
R03114 18 (-)-trans-Carveol:NADP+ oxidoreductase
R03119 18 propane-1,3-diol:NAD+ 1-oxidoreductase
R03183 18 L-Gulono-1,4-lactone:NADP+ 1-oxidoreductase
R03236 18 ATP:D-tagatose-6-phosphate 1-phosphotransferase
R03261 18 (-)-trans-isopiperitenol:NAD+ oxidoreductase
R03444 18 2-Hydroxybutane-1,2,4-tricarboxylate hydro-lyase
R03568 18 4-Cresol,NADPH:oxogen oxidoreductase (2-hydroxylating)
R03741 18
R03772 18 L-rhamno-1,4-lactone lactonohydrolase
R03945 18 Perillyl-alcohol:NAD+ oxidoreductase
R04000 18 (E)-Glutaconate CoA-transferase
R04089 18 3-Methylcatechol:oxygen 2,3-oxidoreductase(decyclizing)
R04351 18 ATP:5-dehydro-2-deoxy-D-gluconate 6-phosphotransferase
R04424 18 2-Hydroxybutane-1,2,3-tricarboxylate hydro-lyase
R04426 18 3-Isopropylmalate:NAD+ oxidoreductase
R04746 18 (S)-Hydroxyoctanoyl-CoA hydro-lyase
R04780 18 beta-D-Fructose 1,6-bisphosphate 1-phosphohydrolase
R05337 18
R05508 18
R05606 18 D-mannonate hydro-lyase
R05784 18 limonene-1,2-epoxide hydrolase
R06117 18 (+)-trans-carveol: NAD+ oxidoreductase
R06298 18 (+)-Copalyl-diphosphate lyase (decyclizing)
R06305 18 Geranylgeranyl-diphosphate diphosphate-lyase (cyclizing,
taxadieneforming)
R06312 18
R06321 18
R06447 18
di-trans,poly-cis-Decaprenyl-diphosphate:isopentenyl-diphosphateundecaprenylcistransferase
R07322 18 squalene mutase (cyclizing)
R07323 18 squalene mutase (cyclizing)
R00758 19 D-Mannitol-1-phosphate:NAD+ 5-oxidoreductase
R00760 19 ATP:D-fructose 6-phosphotransferase
R00761 19 D-Fructose-6-phosphate D-erythrose-4-phosphate-lyase
R00763 19 D-Fructose-2,6-bisphosphate 2-phosphohydrolase
R00771 19 D-Glucose-6-phosphate ketol-isomerase
R00772 19 D-Mannose-6-phosphate ketol-isomerase
R00921 19 acetyl-CoA:phosphate acetyltransferase
R01067 19 D-Fructose 6-phosphate:D-glyceraldehyde-3-phosphate
glycolaldehydetransferase
R01216 19 2-Hydroxy-2-isopropylbutanedioate formaldehyde-lyase
R01429 19 D-xylose:NAD+ 1-oxidoreductase
R01475 19 ATP:D-glucuronate 1-phosphotransferase
R01476 19 ATP:D-glucuronate 1-phosphotransferase
R01481 19 L-Gulonate:NADP+ 6-oxidoreductase
R01482 19 D-Glucuronate ketol-isomerase
R01484 19 D-Glucurono-6,2-lactone lactonohydrolase
R01574 19 D-Arabinose:NAD+ 1-oxidoreductase
R01652 19
R01737 19 ATP:D-Gluconate 6-phosphotransferase
R01738 19 D-Gluconate:NAD+ 5-oxidoreductase
R01739 19 D-gluconate:NADP+ oxidoreductase
R01756 19 D-threo-Aldose:NAD+ 1-oxidoreductase
R01757 19 L-Arabinose:NAD+ 1-oxidoreductase
R01819 19 D-Mannose-6-phosphate ketol-isomerase
R01830 19 beta-D-Fructose
6-phosphate:D-glyceraldehyde-3-phosphateglycolaldehyde transferase
R01901 19 ATP:L-xylulose 5-phosphotransferase
R01903 19 L-Arabitol:NAD+ 4-oxidoreductase (L-xylulose-forming)
R01905 19 3-Dehydro-L-gulonate carboxy-lyase
R01906 19
R02454 19 D-Mannonate:NAD+ 5-oxidoreductase
R02455 19 D-Mannonate:NAD+ 6-oxidoreductase
R02555 19 D-Altronate:NAD+ 3-oxidoreductase
R02703 19 D-Mannitol-1-phosphate:NAD+ 5-oxidoreductase
R02715 19 D-Arabinono-1,4-lactone:oxygen oxidoreductase
R02732 19 ATP:D-fructose-6-phosphate 2-phosphotransferase
R02740 19 alpha-D-Glucose 6-phosphate ketol-isomerase
R02927 19 ATP:D-tagatose 6-phosphotransferase
R02933 19 L-Gulono-1,4-lactone lactonohydrolase
R03031 19 Vinylacetyl-CoA delta3-delta2-isomerase
R03184 19 L-gulono-1,4-lactone:oxygen 3-oxidoreductase
R03199 19 (S)-2,3-Epoxysqualene mutase (cyclizing, lanosterol-forming)
R03200 19 (S)-2,3-Epoxysqualene mutase (cyclizing, cycloartenol-forming)
R03201 19
R03240 19 D-Galactose 6-phosphate ketol-isomerase
R03321 19 beta-D-Glucose 6-phosphate ketol-isomerase
R03352 19 3-Hydroxy-2-methylpropanoyl-CoA hydrolase
R03776 19 trans-Oct-2-enoyl-CoA reductase
R03920 19 ATP:D-fructose 6-phosphotransferase
R03937 19
R03942 19 L-Rhamnofuranose:NAD+ 1-oxidoreductase
R04218 19 prephytoene
diphosphate:geranylgeranyl-diphosphategeranylgeranyltransferase
R04371 19 Homoisocitrate hydro-lyase
R04383 19 5-Dehydro-4-deoxy-D-glucuronate ketol-isomerase
R04425 19 (2S,3R)-3-Hydroxybutane-1,2,3-tricarboxylate hydro-lyase
R04779 19 ATP:D-fructose-6-phosphate 1-phosphotransferase
R05092 19 ent-Copalyl-diphosphate diphosphate-lyase
R05138 19
R05339 19
R05571 19 Galactitol-1-phosphate:NAD oxidoreductase
R05607 19 D-sorbitol-6-phosphate:NAD 2-oxidoreductase
R05831 19 xylitol:NAD oxidoreductase
R06299 19 Copalyl-diphosphate diphosphate-lyase (cyclizing)
R06300 19 Copalyl-diphosphate diphosphate-lyase (cyclizing)
R06301 19 Copalyl-diphosphate diphosphate-lyase (cyclizing)
R06302 19 Copalyl-diphosphate diphosphate-lyase (cyclizing)
R06303 19 Copalyl-diphosphate diphosphate-lyase (cyclizing)
R06304 19 Copalyl-diphosphate diphosphate-lyase (cyclizing)
R06314 19
R06315 19
R06366 19 Aldehyde:NAD+ oxidoreductase
R06372 19 Carvone reductase
R06399 19 limonene-1,2-diol:(acceptor) 2-oxidoreductase
R06466 19
R06469 19
R06471 19
R07133 19 D-sorbitol-6-phosphate:NAD+ 2-oxidoreductase
R07269 19
di-trans,poly-cis-decaprenyl-diphosphate:isopentenyl-diphosphateundecaprenylcistransferase
R07270 19 prephytoene
diphosphate:geranylgeranyl-diphosphategeranylgeranyltransferase
R07312 19 4-hydroxyphenylacetate carboxy-lyase
R00064 20 4-(4-Deoxy-beta-D-gluc-4-enuronosyl)-D-galacturonate lyase
R00299 20 ATP:D-glucose 6-phosphotransferase
R00303 20 D-Glucose-6-phosphate phosphohydrolase
R00307 20
R00604 20 Formaldehyde:NAD+ oxidoreductase
R00605 20 methanol:NAD+ oxidoreductase
R00614 20 Formaldehyde:formaldehyde oxidoreductase
R00647 20
R00834 20 D-Sorbitol 6-phosphate:NADP+ 1-oxidoreductase
R00835 20 D-Glucose-6-phosphate:NADP+ 1-oxoreductase
R00840 20 1L-myo-Inositol-1-phosphate lyase (isomerizing)
R00850 20 sn-Glycerol-3-phosphate:D-glucose 6-phosphotransferase
R00866 20 ATP:D-fructose 1-phosphotransferase
R00867 20 ATP:D-fructose 6-phosphotransferase
R00868 20 D-Mannitol:NAD+ 2-oxidoreductase
R00875 20 D-Glucitol:NAD+ 2-oxidoreductase
R00877 20 D-Mannose ketol-isomerase
R00878 20 alpha-D-Glucose ketol-isomerase
R00959 20 alpha-D-Glucose 1-phosphate 1,6-phosphomutase
R01014 20 Erythrulose-1-phosphate formaldehyde-lyase
R01431 20 Xylitol:NADP+ oxidoreductase
R01432 20 D-Xylose ketol-isomerase
R01440 20 D-Xylulose-5-phosphate:formaldehyde glycolaldehydetransferase
R01528 20 6-Phospho-D-gluconate:NADP+ 2-oxidoreductase (decarboxylating)
R01529 20 D-Ribulose-5-phosphate 3-epimerase
R01540 20 D-Altronate hydro-lyase
R01573 20 ATP:D-arabinose 5-phosphotransferase
R01576 20 3-Deoxy-D-manno-octulosonate D-arabinose-lyase
R01577 20 D-Arabinose ketol-isomerase
R01600 20 ATP:D-glucose 6-phosphotransferase
R01621 20 D-Xylulose 5-phosphate D-glyceraldehyde-3-phosphate-lyase
R01639 20 ATP:D-xylulose 5-phosphotransferase
R01651 20 4-Methyl-2-oxopentanoate:NAD+
oxidoreductase(CoA-mehtylpropanoylating)
R01754 20 ATP:L-arabinose 1-phosphotransferase
R01758 20 L-Arabitol:NAD+ 1-oxidoreductase
R01761 20 L-Arabinose ketol-isomerase
R01786 20 ATP:D-glucose 6-phosphotransferase
R01788 20 alpha-D-Glucose 6-phosphate phosphohydrolase
R01817 20 D-mannitol-1-phosphate:NADP+ 6-oxidoreductase
R01818 20 D-Mannose 6-phosphate 1,6-phosphomutase
R01825 20 D-erythrose 4-phosphate:NAD+ oxidoreductase
R01826 20
Phosphoenolpyruvate:D-erythrose-4-phosphateC-(1-carboxyvinyl)transferase
(phosphate hydrolysing,2-carboxy-2-oxoethyl-forming)
R01827 20
Sedoheptulose-7-phosphate:D-glyceraldehyde-3-phosphateglyceronetransferase
R01829 20 Sedoheptulose 1,7-bisphosphate D-glyceraldehyde-3-phosphate-lyase
R01896 20 Xylitol:NAD+ 2-oxidoreductase (D-xylulose-forming)
R01934 20 (1R,2S)-1-hydroxybutane-1,2,4-tricarboxylate:NAD+
oxidoreductase(decarboxylating)
R02035 20 6-Phospho-D-glucono-1,5-lactone lactonohydrolase
R02036 20 6-Phospho-D-gluconate hydro-lyase
R02136 20 ATP:xylitol 5-phosphotransferase
R02167 20 D-Mannitol-1-phosphate phosphohydrolase
R02438 20
R02441 20 L-Arabitol:NAD+ 2-oxidoreductase (L-ribulose-forming)
R02514 20 4-hydroxyphenylacetate,NADH:oxygen oxidoreductase
(1-hydroxylating)
R02601 20
R02603 20
R02637 20 3-Dehydro-L-gulonate:NAD+ 2-oxidoreductase
R02640 20 L-Gulonate:NAD+ 3-oxidoreductase
R02658 20 ATP:2-dehydro-D-gluconate 6-phosphate
R02659 20
R02698 20 4-hydroxyphenylacetate,NADH:oxygen oxidoreductase
(3-hydroxylating)
R02728 20 beta-D-Glucose 1-phosphate 1,6-phosphomutase
R02730 20 D-Fructose-2,6-bisphosphate 6-phosphohydrolase
R02731 20 D-Fructose-2,6-bisphosphate 2-phosphohydrolase
R02736 20 beta-D-Glucose-6-phosphate:NADP+ 1-oxoreductase
R02739 20 alpha-D-Glucose 6-phosphate ketol-isomerase
R02865 20 ATP:D-hexose 6-phosphotransferase
R02866 20 Sorbitol-6-phosphate phosphohydrolase
R02928 20 Galactitol:NAD+ 2-oxidoreductase
R03028 20 Glutaconyl-1-CoA carboxy-lyase
R03234 20
R03244 20 L-ribulose-5-phosphate 3-epimerase
R03689 20
R03690 20
R03765 20
R03778 20 Octanoyl-CoA:acetyl-CoA C-acyltransferase
R03884 20 (E)-Glutaconate CoA-transferase
R03921 20 Sucrose 6-phosphate fructohydrolase
R04786 20
R04862 20 (1R,2S)-1-hydroxybutane-1,2,4-tricarboxylate:NAD+
oxidoreductase(decarboxylating)
R05147 20 galactitol-1-phosphate:NAD+ oxidoreductase
R05338 20 D-arabino-3-Hexulose 6-phosphate formaldehyde-lyase
R05640 20 Lanosterol,NADPH:oxygen oxidoreductase (14-methyl cleaving)
R05683 20 L-Idonate:NAD oxidoreductase
R05823 20 2-dehydro-D-gluconate:NADP+ 2-oxidoreductase
R06291 20 ent-kaur-16-ene,NADPH:oxygen oxidoreductase (hydroxylating)
R06367 20 perillic acid:CoA ligase (ADP-forming)
R06381 20
R06400 20 (1S,4R)-1-hydroxy-2-oxolimonene, NADPH:oxygen oxidoreductase
R06501 20
R07127 20 ATP:3-dehydro-L-gulonate 6-phosphotransferase
R07152 20 xylitol:oxygen oxidoreductase
R07324 20 1D-myo-inositol-3-phosphate lyase (isomerizing)
R07378 20
sedoheptulose-7-phosphate:D-glyceraldehyde-3-phosphateglyceronetransferase
R00016 21 D-Glucose-1-phosphate:D-glucose-1-phosphate 6-phosphotransferase
R00035 21 L-Ascorbate:oxygen oxidoreductase
R00068 21 L-Ascorbate:oxygen oxidoreductase
R00095 21 NADH:monodehydroascorbate oxidoreductase
R00300 21 D-Glucose:NAD+ 1-oxidoreductase
R00301 21 D-Glucose:NADP+ 1-oxidoreductase
R00302 21 Pyranose:oxygen 2-oxidoreductase
R00304 21 D-Glucose-1-phosphate phosphohydrolase
R00327 21 6-Acetyl-D-glucose acetylhydrolase
R00602 21 Hydorogen-peroxide:hydrogen-peroxide oxidoreductase
R00608 21 Methanol:oxygen oxidereductase
R00642 21 L-Ascorbate:hydrogen-peroxide oxidoreductase
R00645 21
R00646 21 Ascorbate:oxygen 2,3-oxidoreductase (bond-cleaving)
R00750 21
R00803 21 Sucrose:orthophosphate alpha-D-glucosyltransferase
R00805 21 Sucrose-6-phosphate phosphohydrolase
R00837 21 alpha,alpha-Trehalose-6-phosphate phosphoglucohydrolase
R00838 21 Maltose-6'-phosphate 6-phosphoglucohydrolase
R00839 21 6-Phospho-beta-D-glucosyl-(1,4)-D-gluxose glucohydrolase
R00872 21 D-Fructose 2-phosphate phosphatase
R00874 21 D-Glucose:D-fructose oxidoreductase
R00947 21 D-Glucose-1-phosphate phosphohydrolase
R00949 21 ATP:D-glucose-1-phosphate 6-phosphotransferase
R00952 21 Cellobiose:orthophosphate alpha-D-glucosyltransferase
R00953 21 3-beta-D-Glucosylglucose:orthophosphate
alpha-D-glucosyltransferase
R00957 21
alpha-D-Glucose-1-phosphate:alpha-D-glucose-1-phosphate4-alpha-D-glucosyltransferase
(dephosphorylating)
R00960 21 D-Glucose-1-phosphate:D-glucose-1-phosphate 6-phosphotransferase
R01056 21 D-Ribose-5-phosphate ketol-isomerase
R01081 21 D-Ribose ketol-isomerase
R01093 21 D-Galactose:NAD+ 1-oxidoreductase
R01144 21 Oxaloacetate-4-methyl-ester oxaloacetohydrolase
R01185 21 myo-Inositol 1-phosphate phosphahydrolase
R01187 21 1D-myo-Inositol 3-phosphate phosphahydrolase
R01326 21 ATP:D-glucose 6-phosphotransferase
R01460 21 Cholesteryl-beta-D-glucoside glucohydrolase
R01520 21 beta-D-Glucose:NAD+ 1-oxoreductase
R01522 21 beta-D-Glucose:oxygen 1-oxidoreductase
R01523 21 ATP:D-ribulose-5-phosphate 1-phosphotransferase
R01524 21 D-Ribitol-5-phosphate:NAD+ 2-oxidoreductase
R01526 21 ATP:D-ribulose 5-phosphotransferase
R01530 21 D-Arabinose-5-phosphate ketol-isomerase
R01602 21 alpha-D-Glucose 1-epimerase
R01641 21
Sedoheptulose-7-phosphate:D-glyceraldehyde-3-phosphateglycolaldehyde
transferase
R01660 21
3-phospho-D-glyceroyl-phosphate:D-glucose-1-phosphate6-phosphotransferase
R01787 21 alpha-D-Glucose:NADP+ 1-oxidoreductase
R01843 21 ATP:Sedoheptulose 7-phosphate 1-phosphotransferase
R01844 21 ATP:sedoheptulose 7-phosphate
R01845 21 Sedoheptulose 1,7-bisphosphate 1-phosphohydrolase
R01893 21 Ribitol:NAD+ 2-oxidoreductase
R01898 21 D-Lyxose ketol-isomerase
R01932 21
R01933 21 2-Oxoadipate:lipoamde 2-oxidoreductase(decarboxylating
andacceptor-succinylating)
R01936 21
R02032 21 6-Phospho-2-dehydro-D-gluconate:NAD+ 2-oxidoreductase
R02437 21 L-Rhamnose ketol-isomerase
R02439 21 ATP:L-ribulose 5-phosphotransferase
R02515 21 3-hydroxyphenylacetate,NADH:oxygen oxidoreductase
(6-hydroxylating)
R02518 21
R02519 21 Homogentisate:oxygen 1,2-oxidoreductase (decyclizing)
R02520 21
R03083 21 2-Dehydro-3-deoxy-D-arabino-heptonate 7-phosphate
phosphate-lyase(cyclyzing)
R03254 21
2-Dehydro-3-deoxy-D-octonate-8-phosphateD-arabinose-5-phosphate-lyase
(pyruvate-phosphorylating)
R03256 21 Lactose 6-phosphate 6-phosphogalactohydrolase
R03300 21 3,4-Dihydroxyphenylacetaldehyde:NAD+ oxidoreductase
R03303 21 3,4-Dihydroxyphenylacetate:oxygen 2,3-oxidoreductase (decyclizing)
R03331 21 sn-Glycero-3-phospho-1-inositol inositolphosphohydrolase
R03333 21 1D-myo-Inositol-1,2-cyclic-phosphate 2-inositolphosphohydrolase
R04210 21 4-phospho-D-erythronate:NAD+ 2-oxidoreductase
R04515 21
R04668 21
R04669 21
R04743 21 (S)-Hydroxydecanoyl-CoA:NAD+ oxidoreductase
R04784 21
R04787 21
R04804 21 delta8,24-Cholestadien-3beta-ol delta7-delta8-isomerase
R05331 21 Isovaleryl-CoA:malonyl-CoA acyltransferase
R05604 21 D-arabinitol:NAD 4-oxidoreductase
R05639 21 4,4-dimethyl-5a-cholesta-8,24-dien-3b-ol:NADP+ D14-oxidoreductase
R05645 21
R05698 21 Mannitol:oxygen oxidoreductase (cyclizing)
R05729 21 alkene,NADH:oxygen oxidoreductase
R05730 21 alkene,NADH:oxygen oxidoreductase
R05767 21 trehalose 6-phosphate:phosphate b-D-glucosyltransferase
R05850 21 L-ribulose-5-phosphate 4-epimerase
R06292 21 ent-Kaur-16-ene,NADPH:oxygen oxidoreductase (hydroxylating)
R06369 21 2-hydroxy-4-isopropenylcyclohexane-1-carboxyl-CoA hydro-lyase
R07125 21 3-dehydro-L-gulonate-6-phosphate carboxy-lyase
R07134 21 D-arabinitol:NAD+ 2-oxidoreductase (D-ribulose-forming)
R07135 21 mannitol:NAD+ 1-oxidoreductase
R07194 21 alkene,NADH:oxygen oxidoreductase
R07246 21
sedoheptulose-7-phosphate:D-glyceraldehyde-3-phosphateglycolaldehydetransferase
R07264 21 2-alpha-D-glucosyl-D-glucose:phosphate beta-D-glucosyltransferase
R07265 21 alpha,alpha-trehalose:phosphate alpha-D-glucosyltransferase
R07279 21 ATP:myo-inositol 1-phosphotransferase
R07281 21 3,4-Dihydroxy-2-butanone 4-phosphate synthase
R07346 21 D-glucitol:NADP+ oxidoreductase
R00010 22 alpha,alpha-Trehalose glucohydrolase
R00015 22 Sucrose:sucrose 1F-beta-D-fructosyltransferase
R00024 22 D-Ribulose 1,5-bisphosphate carboxy-lyase (dimerizing)
R00026 22 beta-D-Glucoside glucohydrolase
R00028 22 alpha-D-Glucoside glucohydrolase
R00306 22 1,4-beta-D-Glucan glucohydrolase
R00644 22 L-Ascorbate:hydrogen-peroxide oxidoreductase
R00801 22 alpha-D-Glucoside glucohydrolase
R00802 22 alpha-D-Glucoside glucohydrolase
R00810 22 Sucrose glucosylmutase
R01050 22 ATP:D-ribose-5-phosphate 1-phosphotransferase
R01051 22 ATP:D-ribose 5-phosphotransferase
R01057 22 D-Ribose 1,5-phosphomutase
R01079 22 D-Ribose:NADP+ 1-oxidoreductase
R01092 22 ATP:D-galactose 1-phosphotransferase
R01094 22 D-Galactose:NAD+ 1-oxidoreductase
R01096 22 D-Galactose:NADP+ 1-oxidoreductase
R01098 22 D-Galactose:oxygen 6-oxidoreductase
R01099 22 D-Galactose:oxygen 6-oxidoreductase
R01100 22 Lactose galactohydrolase
R01104 22 Galactosylglycerol galactohydrolase
R01182 22 ATP:myo-inositol 1-phosphotransferase
R01183 22 myo-Inositol:NAD+ 2-oxidoreductase
R01184 22 myo-Inositol:oxygen oxidoreductase
R01193 22 sn-Glycero-3-phospho-1-inositol glycerophosphohydrolase
R01194 22 1-alpha-D-Galactosyl-myo-inositol galactohydrolase
R01329 22 Epimelibiose galactohydrolase
R01441 22 ATP:cellobiose 6-phosphotransferase
R01442 22 Cellobiose:oxygen 1-oxidoreductase
R01445 22 Cellobiose 2-epimerase
R01519 22 D-Glucono-1,5-lactone lactonohydrolase
R01555 22 Maltose:orthophosphate 1-beta-D-glucosyltransferase
R01556 22 Acetyl-CoA:maltose O-acetyltransferase
R01557 22 Maltose alpha-D-glucosylmutase
R01694 22 L-Sorbose:NADP+ 5-oxidoreductase
R01695 22 L-Sorbose:oxygen 5-oxidoreductase
R01872 22 Quinate:NAD+ 5-oxidoreductase
R02345 22 3-Hydroxybutan-2-one:D-ribose-5-phosphate aldehydetransferase
R02655 22 Gentisate aldehyde:NAD+ oxidoreductase
R02657 22
R02727 22 alpha,alpha-Trehalose:orthophosphate beta-D-glucosyltransferase
R02778 22 Trehalose-6-phosphate phosphohydrolase
R02926 22 Melibiitol galactohydrolase
R03014 22 ATP:L-rhamnulose 1-phosphotransferase
R03084 22 3-Dehydroquinate hydro-lyase
R03140 22 D-Ribulose 1,5-bisphosphate carboxy-lyase (dimerizing)
R03181 22 4-Maleylacetoacetate cis-trans-isomerase
R03186 22
R03299 22 3-Hydroxyphenylacetate,NADH:oxygen oxidoreductase
(3-hydroxylating)
R03350 22 3-Deoxy-D-manno-octulosonate-8-phosphate 8-phosphohydrolase
R03733 22 L-Threonate:NAD+ 3-oxidoreductase
R03819 22 ATP:sedoheptulose 7-phosphate
R04048 22
R04329 22
R04418 22 5-carboxymethyl-2-hydroxymuconic-semialdehyde:NAD+ oxidoreductase
R04671 22 4alpha-Methylcholesta-8-en-3beta-ol delta7-delta8-isomerase
R04744 22 (S)-Hydroxydecanoyl-CoA hydro-lyase
R04785 22 L-Dehydroascorbate lactonohydrolase
R04798 22
R05646 22
R05703 22 lanosterol D24-reductase
R06293 22 ent-Kaur-16-ene,NADPH:oxygen oxidoreductase (hydroxylating)
R07132 22 D-galactose:NADP+ 1-oxidoreductase
R07145 22 L-iditol:NAD+ 2-oxidoreductase
R07148 22 D-threo-aldose:NAD+ 1-oxidoreductase
R07343 22 myo-inositol-phosphate phosphohydrolase
R00871 23 D-Fructose:NADP+ 5-oxidoreductase
R01334 23 2-Phosphoglycolate phosphohydrolase
R01364 23 4-Fumarylacetoacetate fumarylhydrola
R01627 23 3-Dehydroshikimate hydro-lyase
R01678 23 Lactose galactohydrolase
R01679 23 Lactose 6-phosphate galactohydrolase
R02299 23 alpha-D-Ribose 1-phosphate 1,6-phosphomutase
R02411 23
1-alpha-D-Galactosyl-myo-inositol:sucrose6-alpha-D-galactosyltransferase
R02489 23 Gentisate carboxy-lyase
R02656 23 Gentisate:oxygen 1,2-oxidoreductase (decyclizing)
R02782 23 2,4,6/3,5-Pentahydroxycyclohexanone hydro-lyase
R03033 23 D-Galactonate hydro-lyase
R03034 23 D-Galactono-1,4-lactone hydroxyacylhydrolase
R03310 23 5alpha-cholest-7-en-3beta-ol, NADH:oxygen 5-oxidoreductase
R03353 23 5alpha-Cholest-7-en-3beta-ol delta7-delta8-isomerase
R03616 23 Galactosylglycerol galactohydrolase
R04328 23
R04379 23
5-Carboxymethyl-2-hydroxymuconatedelta2,delta4-2-oxo,delta3-isomerase
R04753 23 trans-Dec-2-enoyl-CoA reductase
R05647 23
R05659 23
R06294 23 ent-Kaur-16-en-19-oate,NADPH:oxygen oxidoreductase (hydroxylating)
R06836 23 Ribose 1,5-biphosphokinase
R06847 23 shikimate:NAD+ 3-oxidoreductase
R06960 23
R00039 24 Raffinose:raffinose alpha-D-galactosyltransferase
R00822 24 Protocatechuate carboxy-lyase
R01103 24 Raffinose galactohydrolase
R01296 24 4-hydroxybenzoate,NAD(P)H:oxygen oxidoreductase (3-hydroxylating)
R01297 24 4-hydroxybenzoate,NADH:oxygen oxidoreductase
(1-hydroxylating,decarboxylating)
R01451 24 Cholesterol:NAD+ delta7-oxidoreductase
R01629 24
R01631 24 Protocatechuate:oxygen 3,4-oxidoreductase (decyclizing)
R01632 24 Protocatechuate:oxygen 4,5-oxidoreductase (decyclizing)
R01634 24 3,4-Dihydroxyphthalate carboxy-lyase
R02363 24 Hydroquinone:oxygen oxidoreductase
R02365 24 Cellobiose:quinone 1-oxidoreductase
R02410 24 Raffinose fructohydrolase
R02412 24 ATP:shikimate 3-phosphotransferase
R02414 24 Shikimate:NADP+ 5-oxidoreductase
R03311 24
R03387 24 ATP:2-dehydro-3-deoxy-galactonokinase
R03418 24 1-alpha-D-Galactosyl-myo-inositol:raffinose galactosyltransferase
R03868 24 3-Maleylpyruvate cis-trans-isomerase
R04133 24 5-Oxopent-3-ene-1,2,5-tricarboxylate carboxy-lyase
R04380 24 5-Oxopent-3-ene-1,2,5-tricarboxylate carboxy-lyase
R04742 24 Decanoyl-CoA:acetyl-CoA C-acyltransferase
R05246 24
R05660 24
R06295 24 ent-Kaur-16-en-19-oate,NADPH:oxygen oxidoreductase (hydroxylating)
R06296 24 ent-Kaur-16-en-19-oate,NADPH:oxygen oxidoreductase (hydroxylating)
R06851 24 phenol,NADPH:oxygen oxidoreductase (2-hydroxylating)
R06961 24
R00058 25 1,2-Benzenediol:oxygen oxidoreductase
R00080 25 Catechol:oxygen oxidoreductase (dimerizing)
R00814 25 trans-1,2-dihydrobenzene-1,2-diol:NADP+ oxidoreductase
R00816 25 Catechol:oxygen 2,3-oxidoreductase(decyclizing)
R00817 25 Catechol:oxygen 1,2-oxidoreductase(decyclizing)
R00819 25 Benzoate,NADH:oxygen oxidoreductase
(1,2-hydroxylating,decarboxylating)
R00820 25 1,6-dihydroxycyclohexa-2,4-diene-1-carboxylate:NAD+
oxidoreductase(decarboxylating)
R01064 25
2-Dehydro-3-deoxy-D-galactonate-6-phosphateD-glyceraldehyde-3-phosphate-lyase
R01085 25 3-Fumarylpyruvate acylhydrolase
R01101 25 alpha-D-Glucoside glucohydrolase
R01293 25 4-hydroxybenzaldehyde:NAD+ oxidoreductase
R01302 25
R01305 25 2,4'-Dihydroxyacetophenone oxidoreductase (C-C-bond-cleaving)
R03307 25 2-Carboxy-2,5-dihydro-5-oxofuran-2-acetate lyase (decyclizing)
R03308 25 3-Carboxy-2,5-dihydro-5-oxofuran-2-acetate lyase (decyclizing)
R03460 25
Phosphoenolpyruvate:3-phosphoshikimate5-O-(1-carboxyvinyl)-transferase
R03634 25
R03635 25 Stachyose fructohydrolase
R03891 25 Benzene-1,2,4-triol:oxygen 1,2-oxidoreductase (decyclizing)
R04061 25 Benzene-1,2,4-triol:oxygen 1,2-oxidoreductase (decyclizing)
R04131 25
R04132 25
R04134 25
R04453 25
4-Carboxy-2-hydroxy-cis,cis-muconate-6-semialdehyde:NADP+6-oxidoreductase
R04488 25
R04489 25 2-Hydroxy-2-hydropyrone-4,6-dicarboxylate lyase (decyclizing)
R04741 25 (S)-3-Hydroxydodecanoyl-CoA:NAD+ oxidoreductase
R04895 25
R05236 25 4-Hydroxymuconic-semialdehyde:NAD+ oxidoreductase
R05244 25 NADPH:p-benzoquinone oxidoreductase
R05661 25
R06297 25 ent-Kaur-16-en-19-oate,NADPH:oxygen oxidoreductase (hydroxylating)
R06853 25
R06897 25 2,4-dihydroxyhept-2-enedioate hydro-lyase
R06962 25
R01295 26 benzoate,NADPH:oxygen oxidoreductase(4-hydroxylating)
R01645 26 4-hydroxy-2-oxo-heptandioate succinate semialdehyde-lyase
R01647 26
R01714 26 5-O-(1-Carboxyvinyl)-3-phosphoshikimate phosphate-lyase
R01715 26 Chorismate pyruvatemutase
R01717 26 Chorismate hydroxymutase
R02604 26
R02672 26 4-Hydroxybenzoylformate carboxy-lyase
R02673 26 (S)-2-Hydroxy-2-(4-hydroxyphenyl)acetate:oxygen 1-oxidoreductase
R02762 26 2-Hydroxymuconate semialdehyde:NAD+ 6-oxidoreductase
R02763 26
R02988 26 3-oxoadipate:NAD+ oxidoreductase
R03470 26 4-Carboxymuconolactone carboxy-lyase
R03892 26
R03959 26 2,5-Dihydro-5-oxofuran-2-acetate lyase (decyclizing)
R04170 26 (S)-3-Hydroxydodecanoyl-CoA hydro-lyase
R04278 26 2-Hydroxy-2-hydropyrone-4,6-dicarboxylate:NAD+ 6-oxidoreductase
R04399 26
R04417 26
R05378 26 2-Deoxy-5-keto-D-gluconic acid 6-phosphate
Dihydroxyacetonephosphate-lyase
R05399 26 1,2,4-trihydroxybenzene:NAD oxidoreductase
R05549 26
R05621 26
R06322 26 (gibberellin-44),2-oxoglutarate:oxygen oxidoreductase
R06603 26
R06854 26
R06964 26
R06989 26 2,5-Dihydro-5-oxofuran-2-acetate lyase (decyclizing)
R07188 26 benzoate,NADH:oxygen oxidoreductase (1,2-hydroxylating)
R00007 27 4-Hydroxy-4-methyl-2-oxoglutarate pyruvate-lyase
R00350 27 4-Hydroxy-4-carboxymethyl-2-oxoglutarate pyruvate-lyase
R00813 27
cis-1,2-dihydroxycyclohexa-3,5-diene-1-carboxylate:NAD+oxidoreductase
R00818 27 salicylate,NADH:oxygen oxidoreductase
(1-hydroxylating,decarboxylating)
R01373 27 Prephenate hydro-lyase (decarboxylating)
R01728 27 Prephenate:NAD+ oxidoreductase(decarboxylating)
R02942 27 Acetylsalicylate O-acetylhydrolase
R02990 27 Succinyl-CoA:3-oxoadipate CoA-transferase
R02991 27 4-Carboxymethylbut-3-en-4-olide enol-lactonohydrolase
R03037 27 Isochorismate pyruvate-hydrolase
R03856 27 trans-Dodec-2-enoyl-CoA reductase
R03966 27
R04100 27 3-cis-Dodecenoyl-CoA delta3-cis-delta2-trans-isomerase
R04161 27 (S)-4-Hydroxymandelate racemase
R04260 27 2-Oxo-2,5-dihydrofuran-5-acetate delta3-delat2-isomerase
R04277 27 2-Pyrone-4,6-dicarboxylate lactonohydrolase
R06323 27 (gibberellin-44),2-oxoglutarate:oxygen oxidoreductase
R06602 27
R06860 27
isochorismate:2-oxoglutarate:cyclodienyltransferase(decarboxylating,pyruvate-forming)
R06990 27 2-Oxo-2,5-dihydrofuran-5-acetate delta3-delat2-isomerase
R00042 28 4-Hydroxyphenylpyruvate:oxygen oxidoreductase (decarboxylating)
R00829 28 Succinyl-CoA:acetyl-CoA C-acyltransferase
R01370 28 Phenyllactate:NAD+ oxidoreductase
R01372 28 Phenylpyruvate:oxygen oxidoreductase
(hydroxylating,decarboxylating)
R01377 28 Phenylpyruvate carboxy-lyase
R01378 28 Phenylpyruvate keto-enol-isomerase
R01505 28 2,3-dihydro-2,3-dihydroxybenzoate:NAD+ oxidoreductase
R02521 28 4-Hydroxyphenylpyruvate:oxygen
oxidoreductase(hydroxylating,decarboxylating)
R02602 28 4-Oxalocrotonate carboxy-lyase
R03246 28 1,2,3-Trihydroxybenzene:oxygen 1,2-oxidoreductase (decyclizing)
R03336 28 4-hydroxyphenyllactate:NAD+ oxidoreductase
R03337 28 (R)-3-(4-hydroxyphenyl)lactate:NAD+ 2-oxidoreductase
R03341 28 4-hydroxyphenylpyruvate carboxy-lyase
R03342 28 3-(4-Hydroxyphenyl)pyruvate keto-enol-isomerase
R03735 28 (2S,3S)-2-Hydroxytridecane-1,2,3-tricarboxylate
oxaloacetate-lyase(CoA-acylating)
R03858 28 Lauroyl-CoA:acetyl-CoA C-acyltransferase
R03859 28 3-Hydroxytetradecane-1,3,4-tricarboxylate
2-oxoglutarate-lyase(CoA-acylating)
R04031 28
R04223 28
R04482 28 4-Carboxy-2-oxo-3-hexenedioate
delta2,delta4-2-oxo,delta3-isomerase
R05778 28 4-hydroxyphenylpyruvate:oxygen oxidoreductase (decarboxylating)
R06335 28
R06632 28
R06757 28
R00821 29 2,3-Dihydroxybenzoate carboxy-lyase
R01506 29 2,3-Dihydroxybenzoate:oxygen 2,3-oxidoreductase (decyclizing)
R01507 29 2,3-Dihydroxybenzoate:oxygen 3,4-oxidoreductase (decyclizing)
R02536 29 Phenylacetaldehyde:NAD+ oxidoreductase
R02611 29 Phenylethylalcohol:NAD+ oxidoreductase
R02695 29 4-Hydroxyphenylacetaldehyde:NAD+ oxidoreductase
R03247 29 Gallate carboxy-lyase
R04304 29 4-Hydroxyphenylethanol:NAD+ oxidoreductase
R04739 29 (S)-3-Hydroxytetradecanoyl-CoA:NAD+ oxidoreductase
R04781 29 4-Carboxy-4-hydroxy-2-oxoadipate hydro-lyase
R05250 29
R05450 29
R06758 29
R06762 29
R00053 30 Tannin acylhydrolase
R03549 30 Gallate:oxygen 3,4-oxidoreductase (decyclizing)
R03550 30 Gallate:oxygen 4,5-oxidoreductase (decyclizing)
R03551 30
R04740 30 (S)-3-Hydroxytetradecanoyl-CoA hydro-lyase
R05083 30
R05249 30 Resorcinol,NADPH:oxogen oxidoreductase (2-hydroxylating)
R05487 30
R06759 30
R03989 31 trans-Tetradec-2-enoyl-CoA reductase
R04280 31 3-O-Methylgallate:oxygen 4,5-oxidoreductase (decyclizing)
R03991 32 myristoyl-CoA:acetylCoA C-myristoyltransferase
R05321 32 n-tetradecanoyl-CoA, NADPH2:O2 oxidoreductase [11-(E)
desaturating]
R05322 32 n-tetradecanoyl-CoA, NADH:O2 oxidoreductase [11-(Z) desaturating]
R04737 33 (S)-3-Hydroxyhexadecanoyl-CoA:NAD+ oxidoreductase
R04738 34 (S)-3-Hydroxyhexadecanoyl-CoA hydro-lyase
R01278 35 trans-Hexadec-2-enoyl-CoA reductase
R01274 36 Palmitoyl-CoA hydrolase
R01277 36 hexadecanal:NAD+ oxidoreductase (CoA-acylating)
R01703 37 Hexadecanoate:hydrogen-peroxide oxidoreductase
R01704 37 Palmitaldehyde:NAD+ oxidoreductase
R02462 37 Hexadecanol:NAD+ oxidoreductase
R02463 37 hexadecanal:NADP+ delta2-oxidoreductase
