# Supplementary material for: Local and global modes of drug action in biochemical networks
Source: BMC Chem Biol. 2009 Apr 7;9:4. doi: 10.1186/1472-6769-9-4 (PMC2670818; doi:10.1186/1472-6769-9-4)
Supplement: Additional File 3 — Full set of metabolic drug scopes. This archive contains the full set of metabolic drug scopes for 276 drugs from the DrugBank database and four metabolic networks. Individual files in the archive are named according to the following nomenclature: DrugBank accession number of the drug, followed by "_hsa" for human or "_ref" for reference network, followed by "_i" for irreversible or "_r" for reversible network. [file 1472-6769-9-4-S3.zip › aprd00152_ref_r.txt]

  Expansion curve

seeds: H2O Oxygen Acetyl-CoA CoA Acetoacetyl-CoA
not identified:


      compounds:

ID generation name

C00001 1 H2O
C00007 1 Oxygen
C00010 1 CoA
C00024 1 Acetyl-CoA
C00332 1 Acetoacetyl-CoA
C00009 2 Orthophosphate
C00027 2 H2O2
C00080 2 H+
C00882 2 Dephospho-CoA
C02015 2 CoA-disulfide
C05359 2 e-
C00013 3 Pyrophosphate
C00020 3 AMP
C00282 3 Hydrogen
C00704 3 O2.-
C01134 3 Pantetheine 4'-phosphate
C06701 3 Phosphonate
C00002 4 ATP
C00008 4 ADP
C00014 4 NH3
C00054 4 Adenosine 3',5'-bisphosphate
C00117 4 D-Ribose 5-phosphate
C00119 4 5-Phospho-alpha-D-ribose 1-diphosphate
C00130 4 IMP
C00147 4 Adenine
C00212 4 Adenosine
C00536 4 Triphosphate
C00575 4 3',5'-Cyclic AMP
C00831 4 Pantetheine
C00081 5 ITP
C00104 5 IDP
C00121 5 D-Ribose
C00144 5 GMP
C00192 5 Hydroxylamine
C00199 5 D-Ribulose 5-phosphate
C00262 5 Hypoxanthine
C00294 5 Inosine
C00301 5 ADP-ribose
C00620 5 alpha-D-Ribose 1-phosphate
C00655 5 Xanthosine 5'-phosphate
C00697 5 Nitrogen
C00864 5 Pantothenate
C01151 5 D-Ribose 1,5-bisphosphate
C01260 5 P1,P4-Bis(5'-adenosyl) tetraphosphate
C01367 5 3'-AMP
C01678 5 Cysteamine
C02466 5 Trimetaphosphate
C02739 5 Phosphoribosyl-ATP
C03090 5 5-Phosphoribosylamine
C03483 5 Adenosine tetraphosphate
C04307 5 P1,P2-Bis(5'-adenosyl) triphosphate
C04734 5 1-(5'-Phosphoribosyl)-5-formamido-4-imidazolecarboxamide
C05361 5 Hydrazine
C06197 5 P1,P3-Bis(5'-adenosyl) triphosphate
C07024 5 3'-Keto-3'-deoxy-ATP
C11500 5 5'-Dehydroadenosine
C11501 5 9-Riburonosyladenine
C00035 6 GDP
C00044 6 GTP
C00058 6 Formate
C00088 6 Nitrite
C00099 6 beta-Alanine
C00231 6 D-Xylulose 5-phosphate
C00242 6 Guanine
C00309 6 D-Ribulose
C00385 6 Xanthine
C00387 6 Guanosine
C00519 6 Hypotaurine
C00522 6 (R)-Pantoate
C00700 6 XTP
C00942 6 3',5'-Cyclic GMP
C01068 6 D-Ribitol 5-phosphate
C01112 6 D-Arabinose 5-phosphate
C01182 6 D-Ribulose 1,5-bisphosphate
C01685 6 D-Ribonate
C01762 6 Xanthosine
C01818 6 Hyponitrite
C01993 6 5'-Oxoinosine
C02353 6 2',3'-Cyclic AMP
C02741 6 Phosphoribosyl-AMP
C03492 6 D-4'-Phosphopantothenate
C03614 6 Inosine 5'-tetraphosphate
C03736 6 alpha-D-Ribose 5-phosphate
C04677 6 1-(5'-Phosphoribosyl)-5-amino-4-imidazolecarboxamide
C05360 6 Diimine
C07025 6 3'-Keto-3'-deoxy-AMP
C15556 6 3,4-Dihydroxy-2-butanone 4-phosphate
C00011 7 CO2
C00067 7 Formaldehyde
C00118 7 (2R)-2-Hydroxy-3-(phosphonooxy)-propanal
C00197 7 3-Phospho-D-glycerate
C00216 7 D-Arabinose
C00227 7 Acetyl phosphate
C00244 7 Nitrate
C00245 7 Taurine
C00281 7 Sedoheptulose 7-phosphate
C00310 7 D-Xylulose
C00366 7 Urate
C00474 7 Ribitol
C00488 7 Formamide
C00966 7 2-Dehydropantoate
C00988 7 2-Phosphoglycolate
C01053 7 (R)-4-Dehydropantoate
C01101 7 L-Ribulose 5-phosphate
C01228 7 Guanosine 3',5'-bis(diphosphate)
C01261 7 P1,P4-Bis(5'-guanosyl) tetraphosphate
C01304 7 2,5-Diamino-6-hydroxy-4-(5'-phosphoribosylamino)pyrimidine
C01358 7 NH4OH
C01904 7 D-Arabitol
C02405 7 Formyl phosphate
C04051 7 5-Amino-4-imidazolecarboxyamide
C04392 7 P1,P4-Bis(5'-xanthosyl) tetraphosphate
C04494 7 Guanosine 3'-diphosphate 5'-triphosphate
C04895 7
2-Amino-4-hydroxy-6-(erythro-1,2,3-trihydroxypropyl)dihydropteridinetriphosphate
C04896 7
5-(5-Phospho-D-ribosylaminoformimino)-1-(5-phosphoribosyl)-imidazole-4-carboxamide
C05382 7 D-Sedoheptulose 7-phosphate
C05515 7 5-Ureido-4-imidazole carboxylate
C05665 7 beta-Aminopropion aldehyde
C05922 7 Formamidopyrimidine nucleoside triphosphate
C06193 7 Guanosine 3'-phosphate
C11631 7 9-Riburonosylhypoxanthine
C15563 7 2-Amino-5-formylamino-6-(5-phosphoribosylamino)pyrimidin-4(3H)-one
C00022 8 Pyruvate
C00033 8 Acetate
C00048 8 Glyoxylate
C00049 8 L-Aspartate
C00085 8 D-Fructose 6-phosphate
C00086 8 Urea
C00093 8 sn-Glycerol 3-phosphate
C00111 8 Glycerone phosphate
C00132 8 Methanol
C00141 8 3-Methyl-2-oxobutanoic acid
C00160 8 Glycolate
C00169 8 Carbamoyl phosphate
C00181 8 D-Xylose
C00184 8 Glycerone
C00209 8 Oxalate
C00218 8 Methylamine
C00236 8 3-Phospho-D-glyceroyl phosphate
C00237 8 CO
C00258 8 D-Glycerate
C00279 8 D-Erythrose 4-phosphate
C00345 8 6-Phospho-D-gluconate
C00379 8 Xylitol
C00447 8 Sedoheptulose 1,7-bisphosphate
C00476 8 D-Lyxose
C00506 8 L-Cysteate
C00508 8 L-Ribulose
C00533 8 Nitric oxide
C00577 8 D-Glyceraldehyde
C00606 8 3-Sulfino-L-alanine
C00631 8 2-Phospho-D-glycerate
C00652 8 D-Arabinono-1,4-lactone
C00986 8 1,3-Diaminopropane
C01010 8 Urea-1-carboxylate
C01088 8 (R)-3,3-Dimethylmalate
C01159 8 2,3-Bisphospho-D-glycerate
C01268 8 5-Amino-6-(5'-phosphoribosylamino)uracil
C01326 8 Hydrogen cyanide
C01353 8 Carbonic acid
C01563 8 Carbamate
C02076 8 Sedoheptulose
C02642 8 3-Ureidopropionate
C03232 8 3-Phosphonooxypyruvate
C03291 8 L-Xylulose 5-phosphate
C03684 8 6-Pyruvoyltetrahydropterin
C04079 8 N-((R)-Pantothenoyl)-L-cysteine
C04352 8 (R)-4'-Phosphopantothenoyl-L-cysteine
C04874 8
2-Amino-4-hydroxy-6-(D-erythro-1,2,3-trihydroxypropyl)-7,8-dihydropteridine
C04916 8
N-(5'-Phospho-D-1'-ribulosylformimino)-5-amino-1-(5''-phospho-D-ribosyl)-4-imidazolecarboxamide
C05513 8 Urate-3-ribonucleoside
C05516 8 5-Amino-4-imidazole carboxylate
C05923 8 2,5-Diaminopyrimidine nucleoside triphosphate
C05925 8 Dihydroneopterin phosphate
C06019 8 D-arabino-3-Hexulose 6-phosphate
C06148 8
2,5-Diamino-6-(5'-triphosphoryl-3',4'-trihydroxy-2'-oxopentyl)-amino-4-oxopyrimidine
C06194 8 2',3'-Cyclic GMP
C07836 8 D-glycero-D-manno-Heptose 7-phosphate
C11821 8 5-Hydroxyisourate
C00036 9 Oxaloacetate
C00037 9 Glycine
C00041 9 L-Alanine
C00053 9 3'-Phosphoadenylyl sulfate
C00065 9 L-Serine
C00074 9 Phosphoenolpyruvate
C00084 9 Acetaldehyde
C00092 9 D-Glucose 6-phosphate
C00095 9 D-Fructose
C00097 9 L-Cysteine
C00116 9 Glycerol
C00122 9 Fumarate
C00133 9 D-Alanine
C00149 9 (S)-Malate
C00152 9 L-Asparagine
C00168 9 Hydroxypyruvate
C00183 9 L-Valine
C00186 9 (S)-Lactate
C00213 9 Sarcosine
C00222 9 3-Oxopropanoate
C00256 9 (R)-Lactate
C00257 9 D-Gluconic acid
C00259 9 L-Arabinose
C00266 9 Glycolaldehyde
C00275 9 D-Mannose 6-phosphate
C00288 9 HCO3-
C00312 9 L-Xylulose
C00352 9 D-Glucosamine 6-phosphate
C00354 9 D-Fructose 1,6-bisphosphate
C00402 9 D-Aspartate
C00429 9 5,6-Dihydrouracil
C00438 9 N-Carbamoyl-L-aspartate
C00497 9 (R)-Malate
C00511 9 Propenoate
C00532 9 L-Arabitol
C00546 9 Methylglyoxal
C00593 9 Sulfoacetaldehyde
C00597 9 3-Phosphoglycerate
C00603 9 (-)-Ureidoglycolate
C00623 9 Glycerol 1-phosphate
C00644 9 D-Mannitol 1-phosphate
C00665 9 beta-D-Fructose 2,6-bisphosphate
C00716 9 Serine
C00740 9 D-Serine
C00878 9 D-Arabinonate
C00887 9 Nitrous oxide
C00898 9 (R,R)-Tartaric acid
C00900 9 2-Acetolactate
C01042 9 N-Acetyl-L-aspartate
C01044 9 N-Formyl-L-aspartate
C01073 9 N-Acetyl-beta-alanine
C01094 9 D-Fructose 1-phosphate
C01096 9 Sorbitol 6-phosphate
C01127 9 4-Hydroxy-2-oxoglutarate
C01146 9 2-Hydroxy-3-oxopropanoate
C01187 9 3-Deoxy-D-manno-octulosonate
C01218 9 6-Phospho-2-dehydro-D-gluconate
C01236 9 D-Glucono-1,5-lactone 6-phosphate
C01286 9 2-Dehydro-3-deoxy-D-galactonate 6-phosphate
C01300 9 2-Amino-4-hydroxy-6-hydroxymethyl-7,8-dihydropteridine
C01394 9 Xylose
C01417 9 Cyanate
C01438 9 Methane
C01566 9 Cyanamide
C01616 9 Tauropine
C02132 9 Acetylpyruvate
C02207 9 beta-Alanopine
C02218 9 2-Aminoacrylate
C02266 9 D-Xylonolactone
C02294 9 Methylguanidine
C02348 9 (R)(-)-Allantoin
C02350 9 (S)(+)-Allantoin
C02504 9 (2S)-2-Isopropylmalate
C02512 9 3-Cyano-L-alanine
C02612 9 (R)-2-Methylmalate
C02614 9 (S)-2-Methylmalate
C02721 9 N-Methyl-L-alanine
C02895 9 Xylitol 5-phosphate
C03015 9 O-Carbamoyl-L-serine
C03065 9 3-Guanidinopropanoate
C03082 9 4-Phospho-L-aspartate
C03139 9 N-Amidino-L-aspartate
C03248 9 Acetylenedicarboxylate
C03393 9 4-Phospho-D-erythronate
C03394 9 Erythrulose 1-phosphate
C03459 9 2-Hydroxy-3-oxosuccinate
C03537 9 S-Acetylthioethanolamine
C03785 9 D-Tagatose 1,6-bisphosphate
C03794 9 N6-(1,2-Dicarboxyethyl)-AMP
C03981 9 2-Hydroxyethylenedicarboxylate
C04039 9 2,3-Dihydroxy-3-methylbutanoate
C04184 9 4-Hydroxy-4-methyl-2-oxoglutarate
C04244 9 6-Lactoyl-5,6,7,8-tetrahydropterin
C04272 9 (R)-2,3-Dihydroxy-3-methylbutanoate
C04442 9 2-Dehydro-3-deoxy-6-phospho-D-gluconate
C04454 9 5-Amino-6-(5'-phosphoribitylamino)uracil
C05239 9 5-Aminoimidazole
C05345 9 beta-D-Fructose 6-phosphate
C05378 9 beta-D-Fructose 1,6-bisphosphate
C05406 9 (4S)-5-Hydroxy-2,4-dioxopentanoate
C05527 9 3-Sulfinylpyruvate
C05569 9 5'-Phospho-D-1-ribulosylformimine
C05682 9 Phosphonoacetate
C05840 9 Iminoaspartate
C05946 9 D-4-Hydroxy-2-oxoglutarate
C05993 9 Acetyl adenylate
C06010 9 (S)-2-Acetolactate
C06033 9 Parapyruvate
C06059 9 Cyclic amidines
C06189 9 Cyclic 2,3-bisphospho-D-glycerate
C06222 9 Sedoheptulose 1-phosphate
C06244 9 Acetamide
C06316 9 D-erythro-Ascorbate
C06393 9 2,3-Diaminopropanoate
C06434 9 5'-Acetylphosphoadenosine
C06548 9 Ethylene oxide
C06555 9 Biuret
C09306 9 Sulfur dioxide
C11437 9 1-Deoxy-D-xylulose 5-phosphate
C11472 9 D-glycero-D-manno-Heptose 1,7-bisphosphate
C12248 9 5-Hydroxy-2-oxo-4-ureido-2,5-dihydro-1H-imidazole-5-carboxylate
C14899 9 3-Dehydro-L-gulonate 6-phosphate
C00031 10 D-Glucose
C00042 10 Succinate
C00059 10 Sulfate
C00094 10 Sulfite
C00106 10 Uracil
C00109 10 2-Oxobutanoate
C00158 10 Citrate
C00159 10 D-Mannose
C00163 10 Propanoate
C00164 10 Acetoacetate
C00188 10 L-Threonine
C00189 10 Ethanolamine
C00198 10 D-Glucono-1,5-lactone
C00204 10 2-Dehydro-3-deoxy-D-gluconate
C00224 10 Adenylylsulfate
C00267 10 alpha-D-Glucose
C00272 10 Tetrahydrobiopterin
C00283 10 Hydrogen sulfide
C00300 10 Creatine
C00329 10 D-Glucosamine
C00337 10 (S)-Dihydroorotate
C00346 10 Ethanolamine phosphate
C00349 10 2-Methyl-3-oxopropanoate
C00357 10 N-Acetyl-D-glucosamine 6-phosphate
C00383 10 Malonate
C00392 10 Mannitol
C00424 10 (S)-Lactaldehyde
C00441 10 L-Aspartate 4-semialdehyde
C00469 10 Ethanol
C00491 10 L-Cystine
C00499 10 Allantoate
C00502 10 D-Xylonate
C00552 10 meso-Tartaric acid
C00581 10 Guanidinoacetate
C00618 10 3-Dehydro-L-gulonate
C00629 10 2-Dehydro-D-gluconate
C00636 10 D-Mannose 1-phosphate
C00668 10 alpha-D-Glucose 6-phosphate
C00673 10 2-Deoxy-D-ribose 5-phosphate
C00679 10 5-Dehydro-4-deoxy-D-glucarate
C00684 10 2-Dehydro-3-deoxy-L-arabinonate
C00711 10 Malate
C00793 10 D-Cysteine
C00794 10 D-Sorbitol
C00802 10 Oxalureate
C00804 10 Propynoate
C00810 10 (R)-Acetoin
C00815 10 Citramalate
C00937 10 (R)-Lactaldehyde
C00969 10 3-Hydroxypropanal
C00975 10 Dihydroxyfumarate
C00979 10 O-Acetyl-L-serine
C00993 10 D-Alanyl-D-alanine
C01005 10 O-Phospho-L-serine
C01013 10 3-Hydroxypropanoate
C01026 10 N,N-Dimethylglycine
C01043 10 N-Carbamoylsarcosine
C01062 10 5-Dehydro-D-gluconate
C01097 10 D-Tagatose 6-phosphate
C01114 10 L-Arabinono-1,4-lactone
C01172 10 beta-D-Glucose 6-phosphate
C01177 10 Inositol 1-phosphate
C01216 10 2-Dehydro-3-deoxy-D-galactonate
C01380 10 Ethylene glycol
C01384 10 Maleic acid
C01419 10 Cys-Gly
C01508 10 L-Lyxose
C01548 10 Acetylene
C01659 10 Acrylamide
C01732 10 Mesaconate
C01837 10 Nitroethane
C01888 10 Aminoacetone
C01959 10 Taurocyamine
C01990 10 3-Oxalomalate
C01998 10 Acrylonitrile
C02091 10 Ureidoglycine
C02107 10 (S,S)-Tartaric acid
C02225 10 2-Methylcitrate
C02226 10 2-Methylmaleate
C02336 10 beta-D-Fructose
C02362 10 2-Oxosuccinamate
C02514 10 3-Fumarylpyruvate
C02532 10 D-O-Phosphoserine
C02630 10 2-Hydroxyglutarate
C02631 10 2-Isopropylmaleate
C02657 10 6-Methylsalicylate
C02752 10 Triacetate lactone
C02787 10 2-Methylpropanamine
C02798 10 3-Phosphonopyruvate
C02876 10 Propanoyl phosphate
C02888 10 Sorbose 1-phosphate
C02979 10 Glycerol 2-phosphate
C03071 10 3-aci-Nitropropanoate
C03124 10 L-Aspartylhydroxamate
C03167 10 Phosphonoacetaldehyde
C03210 10 2,2'-Iminodipropanoate
C03214 10 2-Amino-3-oxobutanoate
C03267 10 beta-D-Fructose 2-phosphate
C03283 10 L-2,4-Diaminobutanoate
C03341 10 2-Amino-4-oxopentanoic acid
C03409 10 N-Formimino-L-aspartate
C03508 10 L-2-Amino-3-oxobutanoic acid
C03589 10 4-Hydroxy-2-oxopentanoate
C03600 10 Carboxymethyloxysuccinate
C03703 10 L-5-Carboxymethylhydantoin
C03716 10 Oxaloacetate 4-methyl ester
C03722 10 Pyridine-2,3-dicarboxylate
C03790 10 N-(Carboxymethyl)-D-alanine
C03826 10 2-Dehydro-3-deoxy-D-xylonate
C03838 10 5'-Phosphoribosylglycinamide
C03906 10 beta-L-Arabinose 1-phosphate
C03921 10 2-Dehydro-3-deoxy-D-glucarate
C03947 10 Glycerol 1,2-cyclic phosphate
C03961 10 erythro-3-Hydroxy-L-aspartate
C04006 10 1D-myo-Inositol 3-phosphate
C04115 10 4-Carboxy-4-hydroxy-2-oxoadipate
C04181 10 3-Hydroxy-3-methyl-2-oxobutanoic acid
C04456 10 6-Phospho-5-dehydro-2-deoxy-D-gluconate
C04478 10 3-Deoxy-D-manno-octulosonate 8-phosphate
C04691 10 2-Dehydro-3-deoxy-D-arabino-heptonate 7-phosphate
C04732 10 4-(1-D-Ribitylamino)-5-amino-2,6-dihydroxypyrimidine
C04807 10 2-Amino-7,8-dihydro-4-hydroxy-6-(diphosphooxymethyl)pteridine
C04823 10 1-(5'-Phosphoribosyl)-5-amino-4-(N-succinocarboxamide)-imidazole
C05235 10 Hydroxyacetone
C05405 10 L-Arabinono-1,5-lactone
C05519 10 L-Allothreonine
C05528 10 3-Sulfopyruvate
C05532 10 SO2
C05670 10 beta-Aminopropionitrile
C05820 10 (L-Seryl)adenylate
C05854 10 4-Carboxy-2-oxo-4-pentanoate
C05947 10 L-erythro-4-Hydroxyglutamate
C05983 10 Propinol adenylate
C05999 10 Lactaldehyde
C06002 10 (S)-Methylmalonate semialdehyde
C06034 10 4-Hydroxy-4-methylglutamate
C06035 10 4-Methylene-2-oxoglutarate
C06054 10 2-Oxo-3-hydroxy-4-phosphobutanoate
C06156 10 alpha-D-Glucosamine 1-phosphate
C06195 10 Imidazolone
C06441 10 L-Xylulose 1-phosphate
C06547 10 Ethylene
C06554 10 Cyanuric acid
C06893 10 2-Deoxy-5-keto-D-gluconic acid 6-phosphate
C07838 10 D-glycero-D-manno-Heptose 1-phosphate
C11434 10 2-C-Methyl-D-erythritol 4-phosphate
C11511 10 threo-3-Hydroxy-L-aspartate
C11822 10 2-Aminomalonate semialdehyde
C11824 10 Cyclic amide
C14179 10 Sulfoacetate
C15499 10 Pentane-2,4-dione
C00087 11 Sulfur
C00089 11 Sucrose
C00096 11 GDP-mannose
C00103 11 D-Glucose 1-phosphate
C00105 11 UMP
C00137 11 myo-Inositol
C00140 11 N-Acetyl-D-glucosamine
C00155 11 L-Homocysteine
C00177 11 Cyanide
C00185 11 Cellobiose
C00207 11 Acetone
C00208 11 Maltose
C00221 11 beta-D-Glucose
C00232 11 Succinate semialdehyde
C00246 11 Butanoic acid
C00247 11 L-Sorbose
C00252 11 Isomaltose
C00253 11 Nicotinate
C00263 11 L-Homoserine
C00268 11 Dihydrobiopterin
C00295 11 Orotate
C00299 11 Uridine
C00311 11 Isocitrate
C00380 11 Cytosine
C00394 11 GDP-glucose
C00409 11 Methanethiol
C00417 11 cis-Aconitate
C00418 11 (R)-Mevalonate
C00433 11 2,5-Dioxopentanoate
C00490 11 Itaconate
C00514 11 D-Mannonate
C00545 11 L-Arabinonate
C00583 11 Propane-1,2-diol
C00596 11 2-Hydroxy-2,4-pentadienoate
C00663 11 beta-D-Glucose 1-phosphate
C00672 11 2-Deoxy-D-ribose 1-phosphate
C00689 11 alpha,alpha'-Trehalose 6-phosphate
C00736 11 Cysteine
C00741 11 Diacetyl
C00770 11 L-Idonate
C00791 11 Creatinine
C00795 11 D-Tagatose
C00800 11 L-Gulonate
C00813 11 Barbiturate
C00817 11 D-Altronate
C00818 11 D-Glucarate
C00820 11 D-Threonine
C00879 11 D-Galactarate
C00880 11 D-Galactonate
C00944 11 3-Dehydroquinate
C01061 11 4-Fumarylacetoacetate
C01075 11 N-Sulfo-D-glucosamine
C01083 11 alpha,alpha-Trehalose
C01089 11 (R)-3-Hydroxybutanoate
C01099 11 L-Fuculose 1-phosphate
C01102 11 O-Phospho-L-homoserine
C01113 11 D-Galactose 6-phosphate
C01118 11 O-Succinyl-L-homoserine
C01131 11 L-Rhamnulose 1-phosphate
C01168 11 Pseudouridine 5'-phosphate
C01185 11 Nicotinate D-ribonucleotide
C01188 11 3-Hydroxy-2-methylpropanoate
C01205 11 (R)-3-Amino-2-methylpropanoate
C01225 11 sn-glycero-3-Phospho-1-inositol
C01233 11 sn-glycero-3-Phosphoethanolamine
C01234 11 1-Aminocyclopropane-1-carboxylate
C01412 11 Butanal
C01444 11 Oxamate
C01467 11 3-Cresol
C01537 11 Urethane
C01551 11 Allantoin
C01596 11 Maleamate
C01757 11 Triacetate
C01769 11 (S)-Acetoin
C01801 11 Deoxyribose
C01857 11 Thioacetate
C01962 11 Thiocysteine
C01989 11 3-Ethylmalate
C02143 11 D-threo-Aldose
C02167 11 Maleylpyruvate
C02170 11 Methylmalonate
C02291 11 L-Cystathionine
C02305 11 Phosphocreatine
C02457 11 Propane-1,3-diol
C02488 11 (R)-2-Ethylmalate
C02527 11 Butanoylphosphate
C02565 11 N-Methylhydantoin
C02591 11 Sucrose 6-phosphate
C02624 11 2,3-Dimethylmalate
C02655 11 6-Acetyl-D-glucose
C02703 11 L-Serine O-sulfate
C02704 11 Monomethyl sulfate
C02718 11 N-Formiminoglycine
C02753 11 D-Xylono-1,4-lactone
C02779 11 2-Dehydro-D-glucose
C02780 11 2,5-Didehydro-D-gluconate
C02827 11 D-Glucose 6-sulfate
C02912 11 (R)-Propane-1,2-diol
C02914 11 (S)-2-O-Sulfolactate
C02917 11 (S)-Propane-1,2-diol
C02995 11 Maltose 6'-phosphate
C03030 11 Uracil 5-carboxylate
C03044 11 (R,R)-Butane-2,3-diol
C03107 11 D-Glucono-1,4-lactone
C03149 11 N-Phosphotaurocyamine
C03166 11 Phosphoguanidinoacetate
C03194 11 (R)-1-Aminopropan-2-ol
C03284 11 L-3-Amino-isobutanoate
C03340 11 L-2,3-Dihydrodipicolinate
C03453 11 (Z)-5-Oxohex-2-enedioate
C03548 11 trans-2,3-Epoxysuccinate
C03557 11 (2-Aminoethyl)phosphonate
C03584 11 3-(Uracil-1-yl)-L-alanine
C03618 11 L-threo-3-Methylaspartate
C03752 11 2-Amino-2-deoxy-D-gluconate
C03761 11 3-Hydroxy-3-methylglutarate
C03851 11 Adenosine 5'-phosphoramidate
C03872 11 L-Serine-phosphoethanolamine
C03932 11 5-Dehydro-2-deoxy-D-gluconate
C03943 11 (2R,4S)-2,4-Diaminopentanoate
C03979 11 2-Dehydro-3-deoxy-L-rhamnonate
C04062 11 D-myo-Inositol 1,3-bisphosphate
C04063 11 D-myo-Inositol 3,4-bisphosphate
C04225 11 (Z)-But-2-ene-1,2,3-tricarboxylate
C04256 11 N-Acetyl-D-glucosamine 1-phosphate
C04257 11 N-Acetyl-D-mannosamine 6-phosphate
C04281 11 L-1-Pyrroline-3-hydroxy-5-carboxylate
C04299 11 D-myo-Inositol 1,2-cyclic phosphate
C04324 11 4-Carboxy-2-hydroxy-cis,cis-muconate
C04332 11 6,7-Dimethyl-8-(1-D-ribityl)lumazine
C04349 11 (4S)-4,6-Dihydroxy-2,5-dioxohexanoate
C04376 11 5'-Phosphoribosyl-N-formylglycinamide
C04409 11 2-Amino-3-carboxymuconate semialdehyde
C04411 11 (2R,3S)-3-Isopropylmalate
C04471 11 (4S,5S)-4,5-Dihydroxy-2,6-dioxohexanoate
C04484 11 4-Carboxy-2-hydroxymuconate semialdehyde
C04534 11 6-Phospho-beta-D-glucosyl-(1,4)-D-glucose
C04575 11 (4R,5S)-4,5,6-Trihydroxy-2,3-dioxohexanoate
C04593 11 (2S,3R)-3-Hydroxybutane-1,2,3-tricarboxylate
C04751 11 1-(5-Phospho-D-ribosyl)-5-amino-4-imidazolecarboxylate
C05133 11 4-Imidazolone-5-acetate
C05364 11 4-Carboxy-2-oxo-3-hexenedioate
C05938 11 L-4-Hydroxyglutamate semialdehyde
C05984 11 2-Hydroxybutanoic acid
C05985 11 2-Propyn-1-al
C06001 11 (S)-3-Hydroxyisobutyrate
C06029 11 L-threo-3-Methylmalate
C06030 11 Methyloxaloacetate
C06031 11 D-threo-3-Methylmalate
C06032 11 D-erythro-3-Methylmalate
C06144 11 3-Butynoate
C06159 11 2-Dehydro-3-deoxy-D-fuconate
C06192 11 ADP-mannose
C06234 11 4-Methyl-L-glutamate
C06311 11 Galactitol 1-phosphate
C06313 11 Biopterin
C06397 11 ADP-D-glycero-D-manno-heptose
C06440 11 2-Dehydro-D-glucono-1,5-lactone
C06442 11 N-gamma-Acetyldiaminobutyrate
C06455 11 Hydroxymethylphosphonate
C06735 11 Aminoacetaldehyde
C06772 11 Diethanolamine
C06892 11 2-Deoxy-5-keto-D-gluconic acid
C08734 11 2,4-Dihydroxy-6-amino-1,3,5-triazine
C11205 11 Hexadimethrine bromide
C11499 11 (S)-3-Sulfolactate
C11537 11 (2R)-3-Sulfolactate
C00015 12 UDP
C00021 12 S-Adenosyl-L-homocysteine
C00025 12 L-Glutamate
C00026 12 2-Oxoglutarate
C00029 12 UDP-glucose
C00055 12 CMP
C00073 12 L-Methionine
C00075 12 UTP
C00124 12 D-Galactose
C00153 12 Nicotinamide
C00191 12 D-Glucuronate
C00230 12 3,4-Dihydroxybenzoate
C00255 12 Riboflavin
C00273 12 5-Dehydro-D-fructose
C00296 12 Quinate
C00320 12 Thiosulfate
C00330 12 Deoxyguanosine
C00333 12 D-Galacturonate
C00430 12 5-Aminolevulinate
C00455 12 Nicotinamide D-ribonucleotide
C00466 12 Acetoin
C00475 12 Cytidine
C00479 12 Propanal
C00498 12 ADP-glucose
C00515 12 D-Ornithine
C00526 12 Deoxyuridine
C00542 12 Cystathionine
C00558 12 D-Tagaturonate
C00559 12 Deoxyadenosine
C00628 12 2,5-Dihydroxybenzoate
C00632 12 3-Hydroxyanthranilate
C00645 12 N-Acetyl-D-mannosamine
C00660 12 D-Glucose 1,6-bisphosphate
C00682 12 2-Hydroxymuconate semialdehyde
C00691 12 2,4,6/3,5-Pentahydroxycyclohexanone
C00772 12 Mevaldate
C00857 12 Deamino-NAD+
C00861 12 L-Rhamnulose
C00905 12 D-Fructuronate
C00922 12 Dimethylmaleate
C00976 12 GDP-D-mannuronate
C00989 12 4-Hydroxybutanoic acid
C01020 12 6-Hydroxynicotinate
C01036 12 4-Maleylacetoacetate
C01040 12 L-Gulono-1,4-lactone
C01059 12 2,5-Dihydroxypyridine
C01077 12 O-Acetyl-L-homoserine
C01093 12 Cellobiono-1,5-lactone
C01103 12 Orotidine 5'-phosphate
C01107 12 (R)-5-Phosphomevalonate
C01108 12 1,2,3-Trihydroxybenzene
C01133 12 N-Acetyl-D-glucosaminate
C01157 12 trans-4-Hydroxy-L-proline
C01215 12 2-(Acetamidomethylene)succinate
C01222 12 GDP-4-dehydro-6-deoxy-D-mannose
C01231 12 alpha-D-Glucose 1,6-bisphosphate
C01243 12 1D-myo-Inositol 1,3,4-trisphosphate
C01368 12 3'-UMP
C01455 12 Toluene
C01507 12 L-Iditol
C01674 12 Chitobiose
C01680 12 D-Fuconate
C01697 12 Galactitol
C01721 12 L-Fuculose
C01742 12 Palatinose
C01771 12 2-Butenoate
C01845 12 Propan-2-ol
C01934 12 L-Rhamnonate
C02024 12 D-Mannuronate
C02048 12 Laminaribiose
C02067 12 Pseudouridine
C02116 12 2-Nitropropane
C02130 12 Acetyl-maltose
C02220 12 2-Aminomuconate
C02280 12 GDP-L-galactose
C02341 12 trans-Aconitate
C02501 12 2-Hydroxymuconate
C02637 12 3-Dehydroshikimate
C02659 12 Acetone cyanohydrin
C02670 12 D-Glucuronolactone
C02835 12 Imidazole-4-acetate
C02923 12 2,3-Dihydroxytoluene
C02964 12 D-Glucosyl-D-mannose
C03046 12 (S,S)-Butane-2,3-diol
C03373 12 Aminoimidazole ribotide
C03383 12 D-Galactono-1,4-lactone
C03539 12 S-Ribosyl-L-homocysteine
C03546 12 myo-Inositol 4-phosphate
C03661 12 1F-beta-D-Fructosylsucrose
C03789 12 N,6-O-Disulfo-D-glucosamine
C03824 12 2-Aminomuconate semialdehyde
C03972 12 2,3,4,5-Tetrahydrodipicolinate
C04053 12 5-Dehydro-4-deoxy-D-glucuronate
C04236 12 (2S)-2-Isopropyl-3-oxosuccinate
C04282 12 1-Pyrroline-4-hydroxy-2-carboxylate
C04451 12 4-Carboxy-2-hydroxyhexa-2,4-dienedioate
C04479 12 2-Hydroxy-6-oxonona-2,4-diene-1,9-dioate
C04540 12 N4-(Acetyl-beta-D-glucosaminyl)asparagine
C04546 12 (R)-3-((R)-3-Hydroxybutanoyloxy)butanoate
C05281 12 5-Methylbarbiturate
C05375 12 2-Hydroxy-2-hydropyrone-4,6-dicarboxylate
C05379 12 Oxalosuccinate
C05380 12 Nicotinurate
C05383 12 Aminosugars
C05396 12 Lactose 6-phosphate
C05411 12 L-Xylonate
C05412 12 L-Lyxonate
C05422 12 L-Dehydroascorbate
C05512 12 Deoxyinosine
C05520 12 2-Amino-3-oxoadipate
C05601 12 4-Hydroxy-2-oxo-heptanedioate
C05672 12 2-Amino-3-phosphonopropanoate
C05714 12 alpha-Aminopropiononitrile
C05715 12 gamma-Amino-gamma-cyanobutanoate
C05841 12 Nicotinate D-ribonucleoside
C06142 12 1-Butanol
C06145 12 3-Butyn-1-al
C06201 12 2,4-Dihydroxyhept-2-enedioate
C06210 12 2-Hydroxy-6-keto-2,4-heptadienoate
C06219 12 Cellotriose
C06231 12 Ectoine
C06241 12 N-Acetylneuraminate 9-phosphate
C06312 12 L-Tagatose 6-phosphate
C06398 12 ADP-L-glycero-D-manno-heptose
C06435 12 5'-Butyrylphosphoinosine
C06771 12 Triethanolamine
C06891 12 D-2,3-Diketo 4-deoxy-epi-inositol
C07087 12 2-Hydroxy-6-oxoocta-2,4,7-trienoate
C07123 12 2-Hydroxy-6-oxo-octa-2,4-dienoate
C07272 12 Maleimide
C08733 12 2-Hydroxy-4,6-diamino-1,3,5-triazine
C11481 12 HSO3-
C11516 12 2-(alpha-D-Mannosyl)-3-phosphoglycerate
C11536 12 (2R)-2-Phospho-3-sulfolactate
C12624 12 2-Hydroxy-6-ketononatrienedioate
C15548 12 2-alpha-D-Glucosyl-D-glucose
C15585 12 myo-Inositol phosphate
C15667 12 5-carboxyamino-1-(5-phospho-D-ribosyl)imidazole
C00003 13 NAD+
C00019 13 S-Adenosyl-L-methionine
C00043 13 UDP-N-acetyl-D-glucosamine
C00051 13 Glutathione
C00052 13 UDP-D-galactose
C00061 13 FMN
C00063 13 CTP
C00064 13 L-Glutamine
C00072 13 Ascorbate
C00077 13 L-Ornithine
C00090 13 Catechol
C00108 13 Anthranilate
C00112 13 CDP
C00148 13 L-Proline
C00156 13 4-Hydroxybenzoate
C00167 13 UDP-glucuronate
C00217 13 D-Glutamate
C00233 13 4-Methyl-2-oxopentanoate
C00243 13 Lactose
C00270 13 N-Acetylneuraminate
C00286 13 dGTP
C00302 13 Glutamate
C00322 13 2-Oxoadipate
C00325 13 GDP-L-fucose
C00334 13 4-Aminobutanoate
C00360 13 dAMP
C00362 13 dGMP
C00365 13 dUMP
C00439 13 N-Formimino-L-glutamate
C00446 13 alpha-D-Galactose 1-phosphate
C00492 13 Raffinose
C00493 13 Shikimate
C00507 13 L-Rhamnose
C00513 13 CDP-glycerol
C00530 13 p-Benzenediol
C00544 13 Homogentisate
C00556 13 Benzyl alcohol
C00568 13 4-Aminobenzoate
C00570 13 CDP-ethanolamine
C00587 13 3-Hydroxybenzoate
C00624 13 N-Acetyl-L-glutamate
C00669 13 gamma-L-Glutamyl-L-cysteine
C00719 13 Betaine
C00792 13 D-Arginine
C00846 13 3-Oxoadipate
C00855 13 D-Methionine
C00881 13 Deoxycytidine
C00931 13 Porphobilinogen
C00940 13 2-Oxoglutaramate
C00957 13 Mercaptopyruvate
C01007 13 Reduced riboflavin
C01019 13 6-Deoxy-L-galactose
C01045 13 N-Formyl-L-glutamate
C01046 13 N-Methyl-L-glutamate
C01110 13 5-Amino-2-oxopentanoic acid
C01143 13 (R)-5-Diphosphomevalonate
C01163 13 3-Carboxy-cis,cis-muconate
C01165 13 L-Glutamate 5-semialdehyde
C01170 13 UDP-N-acetyl-D-mannosamine
C01180 13 4-Methylthio-2-oxobutanoic acid
C01195 13 1-Phospho-alpha-D-glucuronate
C01220 13 1D-myo-Inositol 1,4-bisphosphate
C01235 13 1-alpha-D-Galactosyl-myo-inositol
C01239 13 N-Acetyl-beta-D-glucosaminylamine
C01251 13 2-Hydroxybutane-1,2,4-tricarboxylate
C01270 13 3-Hydroxy-2-methylpyridine-5-carboxylate
C01272 13 1D-myo-Inositol 1,3,4,5-tetrakisphosphate
C01279 13 4-Amino-5-hydroxymethyl-2-methylpyrimidine
C01401 13 Alanine
C01424 13 Gallate
C01468 13 4-Cresol
C01542 13 o-Cresol
C01594 13 Linamarin
C01667 13 Bacitracin
C01727 13 Lumichrome
C01751 13 Resorcinol
C01755 13 Thiocyanate
C01861 13 Trithionate
C01877 13 4-Oxoproline
C01879 13 5-Oxoproline
C01987 13 2-Aminophenol
C02013 13 Cellotetraose
C02214 13 (E)-Glutaconate
C02236 13 4-Sulfobenzoate
C02238 13 5-Oxo-L-proline
C02273 13 Digalacturonate
C02295 13 Methylitaconate
C02355 13 2',3'-Cyclic UMP
C02669 13 D-Galactono-1,5-lactone
C02674 13 Deoxyribonolactone
C02800 13 4,5-Dioxopentanoate
C02814 13 Benzene-1,2,4-triol
C02948 13 4-Hydroxyhexan-3-one
C02977 13 GDP-6-deoxy-D-talose
C02991 13 L-Rhamnono-1,4-lactone
C03003 13 N-Glucosylnicotinate
C03063 13 2-Oxohept-3-enedioate
C03079 13 4-Hydroxy-L-glutamate
C03117 13 GDP-6-deoxy-D-mannose
C03145 13 N-Formyl-L-methionine
C03150 13 N-Ribosylnicotinamide
C03153 13 N5-Methyl-L-glutamine
C03217 13 2-Hydroxy-3-oxoadipate
C03223 13 3,4-Dihydroxyphthalate
C03227 13 3-Hydroxy-L-kynurenine
C03233 13 4,5-Dihydroxyphthalate
C03269 13 D-galacto-Hexodialdose
C03277 13 Imidazol-5-yl-pyruvate
C03287 13 L-Glutamyl 5-phosphate
C03289 13 L-xylo-Hexulonolactone
C03354 13 3-Methylthiopropanamine
C03387 13 D-Glucurono-6,2-lactone
C03431 13 S-Inosyl-L-homocysteine
C03440 13 cis-4-Hydroxy-D-proline
C03623 13 N-Methyl-2-oxoglutaramate
C03652 13 (2R,3S)-2,3-Dimethylmalate
C03671 13 2-Pyrone-4,6-dicarboxylate
C03734 13 alpha-D-Glutamyl phosphate
C03741 13 (S)-4-Amino-5-oxopentanoate
C03871 13 L-2-Amino-6-oxoheptanedioate
C03912 13 (S)-1-Pyrroline-5-carboxylate
C04037 13 1-Phospho-alpha-D-galacturonate
C04044 13 3-(2,3-Dihydroxyphenyl)propanoate
C04089 13 UDP-4-dehydro-6-deoxy-D-glucose
C04287 13 3,5/4-Trihydroxycyclohexa-1,2-dione
C04359 13 1-Deoxy-D-altro-heptulose 7-phosphate
C04437 13 1-(5-Phosphoribosyl)imidazole-4-acetate
C04462 13 N-Succinyl-2-L-amino-6-oxoheptanedioate
C04477 13 1D-myo-Inositol 1,3,4,6-tetrakisphosphate
C04480 13 3-Carboxy-2-hydroxymuconate semialdehyde
C04584 13 6-Imino-5-oxocyclohexa-1,3-dienecarboxylate
C04592 13 Toluene-cis-dihydrodiol
C04640 13 2-(Formamido)-N1-(5'-phosphoribosyl)acetamidine
C04674 13 3-D-Glucuronosyl-N2,6-disulfo-beta-D-glucosamine
C04733 13 4-(4-Deoxy-beta-D-gluc-4-enuronosyl)-D-galacturonate
C05130 13 Imidazole-4-acetaldehyde
C05385 13 D-Glucuronate 1-phosphate
C05399 13 Melibiitol
C05400 13 Epimelibiose
C05401 13 3-beta-D-Galactosyl-sn-glycerol
C05402 13 Melibiose
C05524 13 Aminoacyl-L-methionine
C05539 13 N-Acetyl-L-2-amino-6-oxopimelate
C05572 13 4-Oxoglutaramate
C05585 13 Gentisate aldehyde
C05600 13 2-Hydroxyhepta-2,4-dienedioate
C05640 13 Cinnavalininate
C05655 13 5-(2'-Carboxyethyl)-4,6-dihydroxypicolinate
C05711 13 gamma-Glutamyl-beta-cyanoalanine
C05765 13 L-Glutamyl 1-phosphate
C05822 13 3'-CMP
C05824 13 S-Sulfo-L-cysteine
C05829 13 N-Carbamyl-L-glutamate
C05931 13 N-Succinyl-L-glutamate
C05941 13 2-Oxo-4-hydroxy-5-aminovalerate
C05942 13 Pyrrole-2-carboxylate
C05979 13 Propane-1-ol
C06055 13 O-Phospho-4-hydroxy-L-threonine
C06118 13 4-(4-Deoxy-alpha-D-gluc-4-enuronosyl)-D-galacturonate
C06198 13 P1,P4-Bis(5'-uridyl) tetraphosphate
C06318 13 (3S,4R)-3,4-Dihydroxycyclohexa-1,5-diene-1,4-dicarboxylate
C06430 13 D-Galacturonolactone
C06672 13 Vanillate
C06720 13 1,6-Dihydroxy-5-methylcyclohexa-2,4-dienecarboxylate
C06728 13 3-Ethylcatechol
C06731 13 1,2-Dihydroxy-6-methylcyclohexa-3,5-dienecarboxylate
C06762 13 4-Hydroxy-2-oxohexanoic acid
C07085 13 3-Vinylcatechol
C08737 13 Melamine
C09816 13 Benzylsuccinate
C10517 13 2-(beta-D-Glucosyl)-sn-glycerol 3-phosphate
C10906 13 D-Fructose
C11521 13 UDP-6-sulfoquinovose
C11544 13 2(alpha-D-Mannosyl)-D-glycerate
C12210 13 UDP-3-ketoglucose
C12623 13 trans-2,3-Dihydroxycinnamate
C14088 13 3-Methylsalicylate
C14830 13 GDP-4-keto-6-L-deoxygalactose
C15483 13 D-Galactonolactone
C15523 13 2,6-Dihydroxynicotinate
C00006 14 NADP+
C00016 14 FAD
C00062 14 L-Arginine
C00123 14 L-Leucine
C00127 14 Oxidized glutathione
C00128 14 CMP-N-acetylneuraminate
C00129 14 Isopentenyl diphosphate
C00134 14 Putrescine
C00135 14 L-Histidine
C00146 14 Phenol
C00170 14 5'-Methylthioadenosine
C00180 14 Benzoate
C00190 14 UDP-D-xylose
C00196 14 2,3-Dihydroxybenzoate
C00203 14 UDP-N-acetyl-D-galactosamine
C00206 14 dADP
C00239 14 dCMP
C00251 14 Chorismate
C00261 14 Benzaldehyde
C00292 14 Aniline
C00327 14 L-Citrulline
C00328 14 L-Kynurenine
C00361 14 dGDP
C00388 14 1H-Imidazole-4-ethanamine
C00425 14 Dehydroascorbate
C00437 14 N-Acetylornithine
C00458 14 dCTP
C00460 14 dUTP
C00472 14 p-Benzoquinone
C00501 14 CDP-glucose
C00555 14 4-Aminobutanal
C00576 14 Betaine aldehyde
C00611 14 N-Acetyllactosamine
C00617 14 UDP-D-galacturonate
C00633 14 4-Hydroxybenzaldehyde
C00642 14 4-Hydroxyphenylacetate
C00680 14 meso-2,6-Diaminoheptanedioate
C00755 14 4-Hydroxy-3-methoxy-benzaldehyde
C00763 14 D-Proline
C00789 14 CDP-ribitol
C00805 14 Salicylate
C00811 14 4-Coumarate
C00819 14 D-Glutamine
C00921 14 Dihydropteroate
C00928 14 Mercaptoethanol
C00941 14 3',5'-Cyclic CMP
C00956 14 L-2-Aminoadipate
C01004 14 N-Methylnicotinate
C01015 14 4-Hydroxy-L-proline
C01024 14 Hydroxymethylbilane
C01031 14 S-Formylglutathione
C01035 14 4-Guanidinobutanoate
C01041 14 Monodehydroascorbate
C01115 14 L-Galactono-1,4-lactone
C01137 14 S-Adenosylmethioninamine
C01158 14 1-O-Galloyl-beta-D-glucose
C01179 14 3-(4-Hydroxyphenyl)pyruvate
C01198 14 3-(2-Hydroxyphenyl)propanoate
C01210 14 N-Methylethanolamine phosphate
C01214 14 1-Amino-1-deoxy-scyllo-inositol
C01245 14 D-myo-Inositol 1,4,5-trisphosphate
C01278 14 2-Carboxy-2,5-dihydro-5-oxofuran-2-acetate
C01284 14 1D-myo-Inositol 1,3,4,5,6-pentakisphosphate
C01328 14 HO-
C01346 14 dUDP
C01502 14 o-Methoxyphenol
C01572 14 Digallate
C01582 14 Galactose
C01602 14 Ornithine
C01613 14 Stachyose
C01620 14 Threonate
C01623 14 UDP-apiose
C01847 14 Reduced FMN
C01988 14 2-Nitrophenol
C02161 14 Isophenoxazine
C02199 14 UDP-L-rhamnose
C02222 14 2-Maleylacetate
C02235 14 4-Nitrocatechol
C02237 14 5-Oxo-D-proline
C02330 14 UDP-L-iduronate
C02351 14 1,2-Benzoquinone
C02354 14 2',3'-Cyclic CMP
C02360 14 2-Hydroxyadipate
C02372 14 4-Hydroxyaniline
C02431 14 L-Rhamnofuranose
C02480 14 cis,cis-Muconate
C02652 14 5-Dehydroshikimate
C02720 14 N-Hydroxyarylamine
C02734 14 Phenolic phosphate
C02775 14 2,3-Dihydroxyindole
C02918 14 1-Methylnicotinamide
C02926 14 2-Aminobutan-4-olide
C02930 14 2-Methyleneglutarate
C02946 14 4-Acetamidobutanoate
C02985 14 L-Fucose 1-phosphate
C03005 14 N-Methylanthranilate
C03147 14 N-Malonylanthranilate
C03172 14 S-Methyl-L-methionine
C03174 14 S-Succinylglutathione
C03175 14 Shikimate 3-phosphate
C03293 14 N-Adenylylanthranilate
C03451 14 (R)-S-Lactoylglutathione
C03465 14 3-Methyl-2-oxopentanoate
C03564 14 1-Pyrroline-2-carboxylate
C03586 14 2-Oxo-2,3-dihydrofuran-5-acetate
C03646 14 Bis-gamma-glutamylcystine
C03659 14 1-O-Methyl-myo-inositol
C03660 14 3-O-Methyl-myo-inositol
C03676 14 3-Hydroxy-cis,cis-muconate
C03680 14 4-Imidazolone-5-propanoate
C03708 14 N-Acetyl-O-acetylneuraminate
C03710 14 N-Benzyloxycarbonylglycine
C03733 14 UDP-alpha-D-galacto-1,4-furanose
C03738 14 gamma-L-Glutamyl-D-alanine
C03771 14 5-Guanidino-2-oxopentanoate
C03817 14 (S)-3-(Imidazol-5-yl)lactate
C03848 14 6F-alpha-D-Galactosylsucrose
C03861 14 Dibenzo[1,4]dioxin-2,3-dione
C03971 14 1F-alpha-D-Galactosylraffinose
C03986 14 3-Hydroxy-4-methylanthranilate
C03993 14 4-(beta-D-Glucosyloxy)benzoate
C04002 14 But-1-ene-1,2,4-tricarboxylate
C04015 14 N-Acetyl-4-O-acetylneuraminate
C04016 14 N-Acetyl-7-O-acetylneuraminate
C04017 14 N-Acetyl-9-O-acetylneuraminate
C04052 14 5-Carboxy-2-oxohept-3-enedioate
C04091 14 cis-1,2-Dihydrobenzene-1,2-diol
C04121 14 CMP-3-deoxy-D-manno-octulosonate
C04133 14 N-Acetyl-L-glutamate 5-phosphate
C04210 14 N5-(L-1-Carboxyethyl)-L-ornithine
C04221 14 trans-1,2-Dihydrobenzene-1,2-diol
C04302 14 N-(5-Phospho-D-ribosyl)anthranilate
C04322 14 3,4-Dihydro-2H-Pyrrole-2-carboxylate
C04390 14 N6-Acetyl-LL-2,6-diaminoheptanedioate
C04421 14 N-Succinyl-LL-2,6-diaminoheptanedioate
C04501 14 N-Acetyl-alpha-D-glucosamine 1-phosphate
C04544 14 gamma-L-Glutamyl-L-cysteinyl-beta-alanine
C04553 14 3-Carboxy-2,5-dihydro-5-oxofuran-2-acetate
C04556 14 4-Amino-2-methyl-5-phosphomethylpyrimidine
C04573 14 UDP-N-acetyl-2-amino-2-deoxy-D-glucuronate
C04604 14 3-Hydroxy-2-methylpyridine-4,5-dicarboxylate
C04631 14 UDP-N-acetyl-3-(1-carboxyvinyl)-D-glucosamine
C04634 14 1,6-Dihydroxycyclohexa-2,4-diene-1-carboxylate
C04641 14 2-(alpha-D-Galactosyl)-sn-glycerol 3-phosphate
C04666 14 D-erythro-1-(Imidazol-4-yl)glycerol 3-phosphate
C04703 14 alpha-D-Galactosyl-(1,1')-sn-glycerol 3-phosphate
C04739 14 UDP-N-acetyl-6-(D-galactose-1-phospho)-D-glucosamine
C04783 14 cis-4,5-Dihydroxycyclohexa-1(6),2-diene-1,2-dicarboxylate
C05005 14 Glycolipid
C05114 14 Mucopolysaccharide
C05131 14 (1-Ribosylimidazole)-4-acetate
C05324 14 Nicotianamine
C05404 14 D-Gal alpha 1->6D-Gal alpha 1->6D-Glucose
C05526 14 S-Glutathionyl-L-cysteine
C05529 14 H2S2O3
C05533 14 Oxaloglutarate
C05565 14 Hydantoin-5-propionate
C05568 14 Imidazole lactate
C05593 14 3-Hydroxyphenylacetate
C05616 14 3-O-Methylgallate
C05636 14 3-Hydroxykynurenamine
C05645 14 4-(2-Amino-3-hydroxyphenyl)-2,4-dioxobutanoate
C05653 14 Formylanthranilate
C05654 14 5-(2'-Formylethyl)-4,6-dihydroxypicolinate
C05662 14 Homoisocitrate
C05673 14 CMP-2-aminoethylphosphonate
C05823 14 3-Mercaptolactate
C05835 14 2-Formaminobenzoylacetate
C05852 14 2-Hydroxyphenylacetate
C05932 14 N-Succinyl-L-glutamate 5-semialdehyde
C06056 14 4-Hydroxy-L-threonine
C06114 14 gamma-Glutamyl-beta-aminopropiononitrile
C06149 14
6-(3'-Triphosphoryl-1'-methylglyceryl)-7-methyl-7,8-dihydrobiopterin
C06186 14 Arbutin
C06187 14 Arbutin 6-phosphate
C06218 14 Cellopentaose
C06240 14 UDP-N-acetyl-D-mannosaminouronate
C06321 14 1,6-Dihydroxy-cis-2,4-cyclohexadiene-1-carboxylic acid
C06337 14 Terephthalate
C06352 14 4-O-Methyl-myo-inositol
C06353 14 6-O-Methyl-myo-inositol
C06372 14 Lacto-N-biose
C06603 14 cis,trans-4-Hydroxymuconic semialdehyde
C06679 14 4-Sulfobenzaldehyde
C06680 14 4-Hydroxyphthalate
C06727 14 cis-1,2-Dihydro-3-ethylcatechol
C06761 14 (4E)-2-Oxohexenoic acid
C07084 14 Styrene cis-glycol
C07103 14 2-Hydroxy-1,4-benzoquinone
C07211 14 m-Methylbenzoate
C07215 14 o-Toluate
C07331 14 Carbonyl sulfide
C07335 14 2-Amino-3-oxo-4-phosphonooxybutyrate
C07734 14 2-Hydroxy-6-oxo-6-(2-hydroxyphenoxy)-hexa-2,4-dienoate
C08062 14 2-Hydroxy-6-oxo-(2'-aminophenyl)-hexa-2,4-dienoate
C11354 14 2-Hydroxy-cis-hex-2,4-dienoate
C11355 14 4-Amino-4-deoxychorismate
C11435 14 4-(Cytidine 5'-diphospho)-2-C-methyl-D-erythritol
C11457 14 3-(3-Hydroxy-phenyl)-propanoic acid
C11514 14 (E)-3-(Methoxycarbonyl)pent-2-enedioate
C11515 14 (E)-2-(Methoxycarbonylmethyl)butenedioate
C11546 14 2-(beta-D-Glucosyl)-sn-glycerol
C11588 14 cis-3-(Carboxy-ethyl)-3,5-cyclo-hexadiene-1,2-diol
C12621 14 trans-3-Hydroxycinnamate
C12622 14 cis-3-(3-Carboxyethenyl)-3,5-cyclohexadiene-1,2-diol
C13635 14 4-Hydroxyphenacyl alcohol
C13636 14 4-Hydroxyphenyl acetate
C14087 14 3-Methylsalicylaldehyde
C14180 14 S-(Hydroxymethyl)glutathione
C15536 14 Dihydromonacolin L
C15606 14 1,2-Dihydroxy-5-(methylthio)pent-1-en-3-one
C15767 14 gamma-Glutamyl-gamma-aminobutyraye
C00005 15 NADPH
C00047 15 L-Lysine
C00082 15 L-Tyrosine
C00114 15 Choline
C00131 15 dATP
C00166 15 Phenylpyruvate
C00179 15 Agmatine
C00235 15 Dimethylallyl diphosphate
C00254 15 Prephenate
C00314 15 Pyridoxine
C00315 15 Spermidine
C00386 15 Carnosine
C00407 15 L-Isoleucine
C00415 15 Dihydrofolate
C00423 15 trans-Cinnamate
C00436 15 N-Carbamoylputrescine
C00489 15 Glutarate
C00512 15 S-Benzoate coenzyme A
C00548 15 Phenyl acetate
C00561 15 Mandelonitrile
C00666 15 LL-2,6-Diaminoheptanedioate
C00705 15 dCDP
C00785 15 Urocanate
C00860 15 L-Histidinol
C00870 15 4-Nitrophenol
C00884 15 Homocarnosine
C00885 15 Isochorismate
C00935 15 UDP-L-arabinose
C00954 15 Indole-3-acetate
C01050 15 UDP-N-acetylmuramate
C01051 15 Uroporphyrinogen III
C01152 15 N(pi)-Methyl-L-histidine
C01161 15 3,4-Dihydroxyphenylacetate
C01197 15 3,4-Dihydroxy-trans-cinnamate
C01201 15 N(omega)-(ADP-D-ribosyl)-L-arginine
C01204 15 myo-Inositol hexakisphosphate
C01219 15 CDP-4-dehydro-6-deoxy-D-glucose
C01250 15 N-Acetyl-L-glutamate 5-semialdehyde
C01252 15 4-(2-Aminophenyl)-2,4-dioxobutanoate
C01267 15 3-(Imidazol-4-yl)-2-oxopropyl phosphate
C01269 15 5-O-(1-Carboxyvinyl)-3-phosphoshikimate
C01273 15 2-Hydroxy-6-oxo-6-phenylhexa-2,4-dienoate
C01283 15 1-Amino-1-deoxy-scyllo-inositol 4-phosphate
C01302 15 1-(2-Carboxyphenylamino)-1'-deoxy-D-ribulose 5'-phosphate
C01352 15 FADH2
C01403 15 Anisole
C01405 15 Aspirin
C01407 15 Benzene
C01408 15 Benzoin
C01420 15 Cystine
C01586 15 Hippurate
C01606 15 Phthalate
C01682 15 D-Nopaline
C01772 15 trans-2-Hydroxycinnamate
C01817 15 Homocystine
C01929 15 L-Histidinal
C02137 15 alpha-Oxo-benzeneacetic acid
C02274 15 Dihydrocoumarin
C02470 15 Xanthurenic acid
C02486 15 (3R)-beta-Leucine
C02558 15 N-Acetylarylamine
C02647 15 4-Guanidinobutanal
C02700 15 L-Formylkynurenine
C02709 15 N-Acetoxyarylamine
C02710 15 N-Acetyl-L-leucine
C02714 15 N-Acetylputrescine
C02723 15 N-Methylputrescine
C02997 15 N-Acetyl-L-histidine
C03064 15 3-Dehydro-L-threonate
C03078 15 4-Guanidinobutanamide
C03089 15 5-Methylthio-D-ribose
C03097 15 Aryl beta-D-glucoside
C03142 15 N-D-Glucosylarylamine
C03198 15 (S)-4-Hydroxymandelate
C03246 15 ADPribose 2'-phosphate
C03290 15 L-threo-3-Phenylserine
C03296 15 N2-Succinyl-L-arginine
C03375 15 Bis(3-aminopropyl)amine
C03406 15 N-(L-Arginino)succinate
C03415 15 N2-Succinyl-L-ornithine
C03486 15 CDP-N-methylethanolamine
C03590 15 4-Hydroxyphenylglyoxylate
C03666 15 2-Carboxy-cis,cis-muconate
C03672 15 3-(4-Hydroxyphenyl)lactate
C03691 15 CMP-N-glycoloylneuraminate
C03737 15 alpha-D-Xylose 1-phosphate
C03742 15 (S)-4-Hydroxymandelonitrile
C03765 15 4-Hydroxyphenylacetaldehyde
C03964 15 (R)-3-(4-Hydroxyphenyl)lactate
C04030 15 (2,3-Dihydroxybenzoyl)adenylate
C04076 15 L-2-Aminoadipate 6-semialdehyde
C04101 15 1-O,6-O-Digalloyl-beta-D-glucose
C04105 15 2,5-Dihydro-5-oxofuran-2-acetate
C04137 15 N2-(D-1-Carboxyethyl)-L-arginine
C04138 15 N(alpha)-gamma-L-Glutamylhistamine
C04171 15 2,3-Dihydro-2,3-dihydroxybenzoate
C04186 15 5-Carboxymethyl-2-hydroxymuconate
C04188 15 S-Methyl-5-thio-D-ribose 1-phosphate
C04204 15 N-(2,3-Dihydroxybenzoyl)-L-serine
C04335 15 N(alpha)-Benzyloxycarbonyl-L-leucine
C04415 15 4-O-beta-D-Glucosyl-4-hydroxycinnamate
C04431 15 cis-4-Carboxymethylenebut-2-en-4-olide
C04520 15 1D-myo-Inositol 3,4,5,6-tetrakisphosphate
C04547 15 1,2-Bis(4-hydroxy-3-methoxyphenyl)ethylene
C04752 15 2-Methyl-4-amino-5-hydroxymethylpyrimidine diphosphate
C04847 15
alpha-D-Galactosyl-1,3-beta-D-galactosyl-1,4-N-acetyl-D-glucosamine
C04886 15
alpha-N-Acetylneuraminyl-2,6-beta-D-galactosyl-1,4-N-acetyl-beta-D-glucosamine
C05127 15 N-Methylhistamine
C05135 15 4-(beta-Acetylaminoethyl)imidazole
C05340 15 beta-Alanyl-L-arginine
C05350 15 2-Hydroxy-3-(4-hydroxyphenyl)propenoate
C05403 15 3-Ketolactose
C05556 15 delta(L-2-Aminoadipyl)-L-cysteinyl-D-valine
C05560 15 L-2-Aminoadipate adenylate
C05573 15 Formylisoglutamate
C05627 15 4-Hydroxystyrene
C05629 15 Phenylpropanoate
C05637 15 4,8-Dihydroxyquinoline
C05656 15 5-(3'-Carboxy-3'-oxopropyl)-4,6-dihydroxypicolinate
C05658 15 Indoxyl
C05731 15 3-Ketosucrose
C05766 15 Uroporphyrinogen I
C05933 15 N-(omega)-Hydroxyarginine
C05935 15 2-Oxoarginine
C05936 15 N4-Acetylaminobutanal
C05939 15 Linatine
C05945 15 L-Arginine phosphate
C06011 15 Benzenamine sulfate
C06016 15 Pentosans
C06057 15 3-Aminopropane-1,2-diol
C06202 15 Salicylaldehyde
C06206 15 Benzoyl phosphate
C06217 15 Cellohexaose
C06317 15 4-Hydroxy-3-methoxy-benzenemethanol
C06330 15 Quinoline-3,4-diol
C06366 15 Homospermidine
C06433 15 5'-Benzoylphosphoadenosine
C06655 15 L-N2-(2-Carboxyethyl)arginine
C06676 15 4-Sulfolactone
C06678 15 4-Sulfobenzyl alcohol
C06760 15 2-Hydroxy-5-methyl-cis,cis-muconic semialdehyde
C06876 15 Nitrosobenzene
C07083 15 Styrene
C07086 15 Phenylacetic acid
C07111 15 Ethylbenzene
C07209 15 3-Methylbenzaldehyde
C07214 15 2-Methylbenzaldehyde
C07350 15 3-Methyl-1-(2,4,6-trihydroxyphenyl)butan-1-one
C07479 15 2-Oxo-5-methyl-cis-muconate
C07731 15 2-Hydroxy-6-oxo-6-(2-hydroxyphenyl)-hexa-2,4-dienoate
C07733 15 2,2',3-Trihydroxydiphenylether
C08061 15 2'-Aminobiphenyl-2,3-diol
C08276 15 3-(Methylthio)propionic acid
C09814 15 Benzonitrile
C09815 15 Benzamide
C10700 15 4'-Hydroxyacetophenone
C11436 15 2-Phospho-4-(cytidine 5'-diphospho)-2-C-methyl-D-erythritol
C11503 15 3-Hydroxy-1H-quinolin-4-one
C11527 15 4-Hydroxymandelate
C11555 15 1D-myo-Inositol 1,4,5,6-tetrakisphosphate
C11638 15 3-Amino-2-oxopropyl phosphate
C11811 15 1-Hydroxy-2-methyl-2-butenyl 4-diphosphate
C12838 15 trans-4-Carboxymethylenebut-2-en-4-olide
C13482 15 Phosphodimethylethanolamine
C13634 15 2,3-Bis(4-hydroxyphenyl)-1,2-propanediol
C13952 15 UDP-N-acetyl-D-galactosaminuronic acid
C14086 15 2-Hydroxy-3-methylbenzalpyruvate
C14097 15 2-Hydroxyisophthalic acid
C14610 15 (S)-5-Oxo-2,5-dihydrofuran-2-acetate
C15486 15 3''-Deamino-3''-oxonicotianamine
C15526 15 3-Methylhistamine
C15532 15 N-Acetyl-L-citrulline
C15650 15 2,3-Diketo-5-methylthiopentyl-1-phosphate
C15651 15 2-Hydroxy-3-keto-5-methylthiopentenyl-1-phosphate
C15668 15 1-Pyrroline
C15699 15 gamma-L-Glutamylputrecine
C15700 15 gamma-Glutamyl-gamma-aminobutyraldehyde
C00004 16 NADH
C00078 16 L-Tryptophan
C00079 16 L-Phenylalanine
C00101 16 Tetrahydrofolate
C00250 16 Pyridoxal
C00341 16 Geranyl diphosphate
C00355 16 3,4-Dihydroxy-L-phenylalanine
C00408 16 L-Pipecolate
C00449 16 N6-(L-1,3-Dicarboxypropyl)-L-lysine
C00450 16 2,3,4,5-Tetrahydropyridine-2-carboxylate
C00463 16 Indole
C00483 16 Tyramine
C00504 16 Folate
C00588 16 Choline phosphate
C00601 16 Phenylacetaldehyde
C00612 16 N1-Acetylspermidine
C00627 16 Pyridoxine phosphate
C00637 16 Indole-3-acetaldehyde
C00670 16 sn-glycero-3-Phosphocholine
C00671 16 (S)-3-Methyl-2-oxopentanoic acid
C00739 16 D-Lysine
C00750 16 Spermine
C00826 16 L-Arogenate
C00844 16 (R)-Prunasin
C00919 16 Choline sulfate
C00990 16 5-Aminopentanamide
C01028 16 N6-Hydroxy-L-lysine
C01029 16 N8-Acetylspermidine
C01100 16 L-Histidinol phosphate
C01142 16 (3S)-3,6-Diaminohexanoate
C01212 16 UDP-N-acetylmuramoyl-L-alanine
C01258 16 1,2-Didehydropiperidine-2-carboxylate
C01262 16 beta-Alanyl-N(pi)-methyl-L-histidine
C01294 16 1-Guanidino-1-deoxy-scyllo-inositol 4-phosphate
C01390 16 Prenol
C01456 16 Tropate
C01475 16 Allysine
C01477 16 Apigenin
C01494 16 Ferulate
C01504 16 Indanone
C01672 16 Cadaverine
C01717 16 4-Hydroxy-2-quinolinecarboxylic acid
C01983 16 (R)-Mandelate
C01984 16 (S)-Mandelate
C01996 16 Acetylcholine
C02083 16 Styrene oxide
C02247 16 Anthranilyl-CoA
C02253 16 Benzoylagmatine
C02265 16 D-Phenylalanine
C02385 16 Amino acid(Arg-)
C02427 16 L-Homocitrulline
C02463 16 Precorrin 2
C02505 16 2-Phenylacetamide
C02526 16 Biphenyl-2,3-diol
C02569 16 Neryl diphosphate
C02693 16 Indole-3-acetamide
C02726 16 N4-Phosphoagmatine
C02727 16 N6-Acetyl-L-lysine
C02728 16 N6-Methyl-L-lysine
C02763 16 enol-Phenylpyruvate
C02837 16 L-Lysine 1,6-lactam
C02938 16 3-Indoleacetonitrile
C02947 16 4-Coumaroylshikimate
C02993 16 L-Tyrosyl-L-arginine
C03004 16 N-Hydroxy-L-tyrosine
C03047 16 1,4-Diguanidinobutane
C03057 16 2-Carboxybenzaldehyde
C03141 16 N-Benzoylanthranilate
C03204 16 10-Formyldihydrofolate
C03239 16 6-Amino-2-oxohexanoate
C03263 16 Coproporphyrinogen III
C03273 16 5-Oxopentanoate
C03360 16 4-Nitrophenyl phosphate
C03410 16 N-Glycoloyl-neuraminate
C03467 16 3-Oxo-4-methylpentanoic acid
C03493 16 D-4-Hydroxyphenylglycine
C03506 16 Indoleglycerol phosphate
C03549 16 2-Hydroxycinnamate
C03569 16 2,2',3-Trihydroxybiphenyl
C03582 16 3,4',5-Trihydroxystilbene
C03712 16 N2,N5-Dibenzoyl-L-ornithine
C03750 16 2,6-Dioxo-6-phenylhexanoate
C03996 16 5'-O-beta-D-Glucosylpyridoxine
C04020 16 N2-(D-1-Carboxyethyl)-L-lysine
C04043 16 3,4-Dihydroxyphenylacetaldehyde
C04124 16 Indole-3-acetyl-beta-1-D-glucose
C04164 16 trans-Cinnamoyl beta-D-glucoside
C04211 16 N6-[(Indole-3-yl)acetyl]-L-lysine
C04227 16 1-(4-Hydroxyphenyl)-2-aminoethanol
C04297 16 CDP-4-dehydro-3,6-dideoxy-D-glucose
C04353 16 (Z)-4-Hydroxyphenylacetaldehyde-oxime
C04366 16 3-(2-Carboxyethenyl)-cis,cis-muconate
C04368 16 3-Amino-3-(4-hydroxyphenyl)propanoate
C04498 16 N-(4-Guanidinobutyl)-4-hydroxycinnamide
C04548 16 1-(4-Hydroxyphenyl)-2-(methylamino)ethanol
C04563 16 D-myo-Inositol 1,2,4,5,6-pentakisphosphate
C04579 16 Inositol 1,2,3,4,5-pentakisphosphate
C04582 16 S-Methyl-5-thio-D-ribulose 1-phosphate
C04642 16 2-Hydroxy-5-carboxymethylmuconate semialdehyde
C04713 16 N6-(delta2-Isopentenyl)-adenosine 5'-monophosphate
C05143 16 Dhurrin
C05158 16 trans-beta-D-Glucosyl-2-hydroxycinnamate
C05195 16 3-Hydroxybenzoyl-CoA
C05330 16 Homocysteine
C05341 16 beta-Alanyl-L-lysine
C05343 16 (R)-4-Hydroxymandelate
C05394 16 3-Keto-beta-D-galactose
C05557 16 Isopenicillin N
C05574 16 Isoglutamate
C05582 16 Homovanillate
C05595 16 4-Hydroxyphenylacetylglutamine
C05596 16 4-Hydroxyphenylacetylglycine
C05607 16 Phenyllactate
C05608 16 4-Hydroxycinnamyl aldehyde
C05641 16 5-(3'-Carboxy-3'-oxopropenyl)-4,6-dihydroxypicolinate
C05717 16 alpha-Amino-gamma-cyanobutanoate
C05730 16 Glutathionylspermidine
C05768 16 Coproporphyrinogen I
C05817 16 2-Succinyl-6-hydroxy-2,4-cyclohexadiene-1-carboxylate
C05827 16 Methylimidazole acetaldehyde
C05834 16 3-Methyldioxyindole
C06044 16 4-Hydroxyphenylethanol
C06045 16 3-Methoxy-4-hydroxyphenylacetate
C06051 16 Isopyridoxal
C06178 16 1-Methylpyrrolinium
C06203 16 trans-O-Hydroxybenzylidenepyruvate
C06216 16 Celloheptaose
C06224 16 3,4-Dihydroxystyrene
C06238 16 L-Arabinose 1-phosphate
C06343 16 Quinolin-4-ol
C06561 16 Isosalipurpol
C06656 16 Deoxyguanidinoproclavaminic acid
C06675 16 3-Sulfomuconate
C06677 16 Toluene-4-sulfonate
C06730 16 4-Methylcatechol
C06813 16 Nitrobenzene
C07112 16 1-Phenylethanol
C07118 16 Benzoyl acetyl-CoA
C07213 16 2-Methylbenzyl alcohol
C07216 16 3-Methylbenzyl alcohol
C07478 16 2-Hydroxy-5-methyl-cis,cis-muconate
C07728 16 3-Isochromanone
C07732 16 Dibenzo-p-dioxin
C08060 16 Carbazole
C08063 16 1,4-Cyclohexanedione
C08481 16 Indican
C08650 16 Isoliquiritigenin
C10974 16 4-Methylaminobutanal
C11174 16 1-Diphosinositol pentakisphosphate
C11453 16 2-C-Methyl-D-erythritol 2,4-cyclodiphosphate
C11526 16 5-PP-InsP5
C12093 16 1,3-Dihydroxy-N-methylacridone
C12323 16 L-4-Hydroxyphenylglycine
C12456 16 3-Dimethylallyl-4-hydroxyphenylpyruvate
C12989 16 N2-Acetyl-L-lysine
C13631 16 2,2-Bis(4-hydroxyphenyl)-1-propanol
C13632 16 4,4'-Dihydroxy-alpha-methylstilbene
C13638 16 1-(4'-Hydroxyphenyl)ethanol
C14085 16 2-Hydroxy-8-methylchromene-2-carboxylate
C14096 16 3-Formylsalicylic acid
C15485 16 2'-Deoxymugineic acid
C15522 16 4a-Hydroxytetrahydrobiopterin
C15527 16 Precorrin 1
C00018 17 Pyridoxal phosphate
C00143 17 5,10-Methylenetetrahydrofolate
C00234 17 10-Formyltetrahydrofolate
C00293 17 Glucose
C00307 17 CDP-choline
C00331 17 Indolepyruvate
C00398 17 Tryptamine
C00431 17 5-Aminopentanoate
C00440 17 5-Methyltetrahydrofolate
C00445 17 5,10-Methenyltetrahydrofolate
C00448 17 trans,trans-Farnesyl diphosphate
C00509 17 Naringenin
C00521 17 (-)-Limonene
C00534 17 Pyridoxamine
C00643 17 5-Hydroxy-L-tryptophan
C00650 17 4-Hydroxymandelonitrile
C00664 17 5-Formiminotetrahydrofolate
C00692 17 UDP-N-acetylmuramoyl-L-alanyl-D-glutamate
C00745 17 Nicotine
C00822 17 Dopaquinone
C00847 17 4-Pyridoxate
C00852 17 Chlorogenate
C00903 17 Cinnamaldehyde
C00955 17 Indole-3-ethanol
C00962 17 beta-D-Galactose
C00971 17 4-Pyridoxolactone
C00977 17 L-Tryptophanamide
C01079 17 Protoporphyrinogen IX
C01111 17 7,8-Dihydroxykynurenate
C01186 17 (3S,5S)-3,5-Diaminohexanoate
C01249 17 7,8-Dihydro-7,8-dihydroxykynurenate
C01275 17 (3E)-4-(2-Carboxyphenyl)-2-oxobut-3-enoate
C01460 17 Vitexin
C01470 17 Acacetin
C01514 17 Luteolin
C01710 17 Indan-1-ol
C01714 17 Apigenin-6-C-glucoside
C01745 17 Pinosylvin
C01752 17 Scopoletin
C01982 17 (R)-Amygdalin
C02090 17 Trypanothione
C02223 17 2-Methylbutanal
C02344 17 (-)-endo-Fenchol
C02442 17 N-Methyltyramine
C02462 17 Sabinene hydrate
C02499 17 2-Hydroxybiphenyl
C02564 17 N-Feruloylglycine
C02572 17 O-Feruloylquinate
C02646 17 4-Coumaryl alcohol
C02666 17 Coniferyl aldehyde
C02717 17 N-Feruloyltyramine
C02730 17 2-Succinylbenzoate
C02927 17 2-Caffeoylisocitrate
C02937 17 3-Indoleacetaldoxime
C02983 17 L-2-Methyltryptophan
C03002 17 N-Caffeoylputrescine
C03190 17 (+)-Bornyl-diphosphate
C03230 17 3-Indoleglycolaldehyde
C03479 17 5-Formyltetrahydrofolate
C03519 17 N-Acetyl-L-phenylalanine
C03574 17 2-Formylaminobenzaldehyde
C03598 17 CDP-3,6-dideoxy-D-glucose
C03709 17 N-Adenylyl-L-phenylalanine
C03758 17 4-(2-Aminoethyl)-1,2-benzenediol
C03955 17 N6-Acetyl-N6-hydroxy-L-lysine
C04045 17 3-(3,4-Dihydroxyphenyl)pyruvate
C04092 17 delta1-Piperideine-2-carboxylate
C04112 17 3-Methyl-cis,cis-hexadienedioate
C04148 17 alpha-N-Phenylacetyl-L-glutamine
C04280 17 1-Guanidino-1-deoxy-scyllo-inositol
C04290 17 4-(3-Methylbut-2-enyl)-L-tryptophan
C04608 17 Apigenin 7-O-beta-D-glucoside
C04796 17 4-(L-Alanin-3-yl)-2-hydroxy-cis,cis-muconate 6-semialdehyde
C04797 17 5-(L-Alanin-3-yl)-2-hydroxy-cis,cis-muconate 6-semialdehyde
C04856 17
(6S)-6-beta-Hydroxy-1,4,5,6-tetrahydronicotinamide-adeninedinucleotide
C05161 17 2,5-Diaminohexanoate
C05198 17 5'-Deoxyadenosine
C05328 17 D-2-Amino-hexano-6-lactam
C05332 17 Phenethylamine
C05548 17 6-Acetamido-2-oxohexanoate
C05551 17 Penicillin G
C05581 17 3-Methoxy-4-hydroxyphenylacetaldehyde
C05598 17 Phenylacetylglycine
C05619 17 5-Hydroxyferulate
C05620 17 N-Acetyl-D-phenylalanine
C05631 17 Eriodictyol
C05772 17 Precorrin 3A
C05778 17 Sirohydrochlorin
C05828 17 Methylimidazoleacetic acid
C05837 17 Glucobrassicin
C05839 17 cis-beta-D-Glucosyl-2-hydroxycinnamate
C05853 17 Phenylethyl alcohol
C06004 17 (R)-3-Methyl-2-oxobutanoate
C06007 17 (R)-2,3-Dihydroxy-3-methylpentanoate
C06046 17 Salidroside
C06074 17 Myrcene
C06075 17 Terpinolene
C06076 17 Comphene
C06077 17 Pinene
C06099 17 (+)-Limonene
C06104 17 Adipate
C06204 17 2-Hydroxychromene-2-carboxylate
C06307 17 (-)-beta-Pinene
C06308 17 (-)-alpha-Pinene
C06358 17 Methyl cinnamate
C06359 17 Ethyl cinnamate
C06360 17 Propyl cinnamate
C06564 17 Penicillin N
C06589 17 cis-2,3-Dihydro-2,3-dihydroxybiphenyl
C06657 17 Guanidinoproclavaminic acid
C06674 17 4-Sulfocatechol
C06729 17 cis-1,2-Dihydroxy-4-methylcyclohexa-3,5-diene-1-carboxylate
C06732 17 alpha,beta-Didehydrotryptophan
C07113 17 Acetophenone
C07208 17 m-Xylene
C07212 17 o-Xylene
C07301 17 (R)-Mandelamide
C07305 17 Products of ATP breakdown
C07719 17 2-Formyl-1-indanone
C07720 17 3-Hydroxy-1-indanone
C07727 17 2-Indanone
C07729 17 Dibenzofuran
C08576 17 Aureusidin
C09332 17 Tetrahydrofolyl-[Glu](2)
C09756 17 Homoeriodictyol
C09762 17 Liquiritigenin
C10192 17 Tricetin
C10945 17 Caffeic aldehyde
C12312 17 Indolin-2-one
C12455 17 5-Aminopentanal
C12457 17 3-Dimethylallyl-4-hydroxymandelic acid
C12459 17 3-Dimethylallyl-4-hydroxybenzaldehyde
C12631 17 2-Hydroxy-2,3-dihydrogenistein
C12988 17 N2-Acetyl-L-aminoadipate semialdehyde
C13624 17 Bisphenol A
C13629 17 1,2-Bis(4-hydroxyphenyl)-2-propanol
C13633 17 2,2-Bis(4-hydroxyphenyl)-propanoic acid
C13637 17 4-Ethylphenol
C14084 17 1,2-Dihydroxy-8-methylnaphthalene
C14095 17 2-Hydroxy-3-carboxybenzalpyruvate
C14103 17 4-Methylsalicylate
C14448 17 Glyoxal
C15500 17 Mugineic acid
C15502 17 3-Epihydroxy-2'-deoxymugineic acid
C15503 17 N,N-Dihydroxy-L-tyrosine
C15531 17 2'-O-Methylisoliquiritigenin
C00113 18 PQQ
C00353 18 Geranylgeranyl diphosphate
C00364 18 dTMP
C00482 18 Sinapate
C00547 18 L-Noradrenaline
C00590 18 Coniferyl alcohol
C00647 18 Pyridoxamine phosphate
C00751 18 Squalene
C00780 18 3-(2-Aminoethyl)-1H-indol-5-ol
C00964 18 (-)-trans-Carveol
C00974 18 Dihydrokaempferol
C01123 18 (-)-trans-Isopiperitenol
C01207 18 3-(3,4-Dihydroxyphenyl)lactate
C01454 18 Toluate
C01481 18 Caffeate
C01527 18 Scopolin
C01592 18 Licodione
C01617 18 Taxifolin
C01841 18 Pentalenene
C01855 18 Taxiphyllin
C01860 18 Trichodiene
C02004 18 Aristolochene
C02043 18 Indolelactate
C02115 18 2-Methylserine
C02191 18 Protoporphyrin
C02394 18 Cinnamyl alcohol
C02452 18 Perillyl alcohol
C02469 18 Uroporphyrin III
C02916 18 (S)-Norlaudanosoline
C02954 18 6-Aminopenicillanate
C03012 18 Naphthalene-1,2-diol
C03087 18 5-Acetamidopentanoate
C03112 18 Deacetylcephalosporin C
C03115 18 Farnesyl triphosphate
C03170 18 Oxidized trypanothione
C03203 18 1-Hydroxy-2-naphthoate
C03428 18 Presqualene diphosphate
C03495 18 Deoxy-5-methylcytidylate
C03515 18 Luteolin 7-O-glucuronide
C03599 18 CDP-3,6-dideoxy-D-mannose
C03656 18 (S)-5-Amino-3-oxohexanoic acid
C03766 18 4-Hydroxyphenylacetonitrile
C03806 18 Substituted beta-amino acid
C03914 18 (S)-beta-Methylindolepyruvate
C03951 18 Luteolin 7-O-beta-D-glucoside
C03997 18 5-Hydroxymethyldeoxycytidylate
C04024 18 Vitexin 2''-O-beta-D-glucoside
C04199 18 Isovitexin 2''-O-beta-D-glucoside
C04293 18 5,7,4'-Trihydroxy-3'-methoxyflavone
C04559 18 4-Carboxymethyl-4-methylbut-2-en-1,4-olide
C04700 18 UDP-N-acetylmuramoyl-L-alanyl-D-glutamyl-L-lysine
C04826 18 5-(3-Carboxy-3-oxopropenyl)-4,6-dihydroxypyridine-2-carboxylate
C04858 18 Apigenin 7-O-[beta-D-apiosyl-(1->2)-beta-D-glucoside]
C04877 18
UDP-N-acetylmuramoyl-L-alanyl-D-gamma-glutamyl-meso-2,6-diaminopimelate
C05554 18 Aerobactin
C05587 18 3-Methoxytyramine
C05615 18 Lignin
C05644 18 3-Methylindolepyruvate
C05646 18 5-Hydroxyindolepyruvate
C05648 18 5-Hydroxy-N-formylkynurenine
C05825 18 2-Amino-5-oxohexanoate
C05838 18 cis-2-Hydroxycinnamate
C05855 18 4-Hydroxycinnamyl alcohol 4-D-glucoside
C05892 18 UDP-N-acetylmuramoyl-L-alanyl-gamma-D-glutamyl-L-lysine
C05907 18 Luteoforol
C05911 18 Pentahydroxyflavanone
C05928 18 10-Formyltetrahydrofolyl L-glutamate
C06047 18 Stizolobate
C06048 18 Stizolobinate
C06050 18 2-Methyl-3-hydroxy-5-formylpyridine-4-carboxylate
C06102 18 Adipate semialdehyde
C06111 18 Nerolidyl diphosphate
C06160 18 (S)-Norcoclaurine
C06181 18 Piperideine
C06199 18 Hordenine
C06213 18 N-Methyltryptamine
C06335 18 4-Aminobenzenesulfonate
C06394 18 (+)-delta-Cadinene
C06406 18 Precorrin 3B
C06563 18 Genistein
C06565 18 Deacetoxycephalosporin C
C06588 18 Biphenyl
C06658 18 Proclavaminic acid
C06742 18 2-(2-Hydroxyphenyl)benzenesulfinate
C06746 18 N-Acetylphenylethylamine
C06986 18 Spirodilactone
C07114 18 Benzoyl acetate
C07189 18 2-Hydroxyacetophenone
C07271 18 Limonene-1,2-epoxide
C07718 18 2-Hydroxy-4-(1-oxo-1,3-dihydro-2H-inden-2-ylidene)-but-2-enoic
acid
C09099 18 Naringenin 7-O-beta-D-glucoside
C10020 18 Apigenin 7-(6''-malonylglucoside)
C10208 18 Daidzein
C11130 18 1,3-Dihydro-3-hydroxy-2H-indol-2-one
C11356 18 trans,trans,cis-Geranylgeranyl diphosphate
C11409 18 (+)-trans-Carveol
C12124 18 Apiforol
C12142 18 Vetispiradiene
C12204 18 5-Hydroxyconiferaldehyde
C12206 18 Caffeyl alcohol
C12458 18 3-Dimethylallyl-4-hydroxybenzoate
C12627 18 Apigenin 7-O-neohesperidoside
C12987 18 N2-Acetyl-L-aminoadipyl-delta-phosphate
C14083 18 cis-1,2-Dihydroxy-1,2-dihydro-8-methylnaphthalene
C14094 18 2-Carboxy-2-hydroxy-8-carboxychromene
C14463 18 (R)-3-Hydroxy-3-methyl-2-oxopentanoate
C15501 18 3-Epihydroxymugineic acid
C15525 18 2',3,4,4',6'-Pentahydroxychalcone
C00214 19 Thymidine
C00363 19 dTDP
C00389 19 Quercetin
C00761 19 Coniferin
C00788 19 L-Adrenaline
C00814 19 Biochanin A
C00858 19 Formononetin
C00916 19 Cephalosporin C
C00933 19 Sinapoylcholine
C00978 19 N-Acetylserotonin
C01054 19 (S)-2,3-Epoxysqualene
C01092 19 8-Amino-7-oxononanoate
C01359 19 PQQH2
C01414 19 Casbene
C01767 19 (-)-Carvone
C01850 19 Rosmarinate
C01866 19 beta-Lactam
C02325 19 Sinapyl alcohol
C02378 19 6-Aminohexanoate
C02485 19 (-)-Isopiperitenone
C02495 19 2'-Hydroxydaidzein
C02576 19 Perillyl aldehyde
C02656 19 6-Carboxyhexanoate
C02906 19 Dihydromyricetin
C02919 19 1-Sinapoyl-D-glucose
C02922 19 2'-O-Methyllicodione
C03052 19 2,3-Dihydrogossypetin
C03427 19 Prephytoene diphosphate
C03648 19 cis-3,4-Leucopelargonidin
C03657 19 1,4-Dihydroxy-2-naphthoate
C04187 19 5-Methyldeoxycytidine diphosphate
C04314 19 cis-1,2-Dihydronaphthalene-1,2-diol
C04558 19 4-Carboxymethyl-3-methylbut-2-en-1,4-olide
C04574 19 di-trans,poly-cis-Undecaprenyl diphosphate
C04702 19 UDPMurAc(oyl-L-Ala-D-gamma-Glu-L-Lys-D-Ala-D-Ala)
C04846 19
UDP-N-acetylmuramoyl-L-alanyl-D-glutamyl-L-lysyl-D-alanyl-D-alanine
C04882 19
UDP-N-acetylmuramoyl-L-alanyl-D-glutamyl-6-carboxy-L-lysyl-D-alanyl-D-alanine
C05427 19 Phytyl diphosphate
C05577 19 3,4-Dihydroxymandelaldehyde
C05589 19 L-Normetanephrine
C05610 19 Sinapoyl aldehyde
C05622 19 Malonylapiin
C05634 19 5-Hydroxyindoleacetaldehyde
C05647 19 Formyl-5-hydroxykynurenamine
C05651 19 5-Hydroxykynurenine
C05657 19 6-Hydroxyindolelactate
C05851 19 Coumarin
C05903 19 Kaempferol
C05906 19 Leucocyanidin
C06006 19 (S)-2-Aceto-2-hydroxybutanoate
C06083 19 Tetrahymanol
C06084 19 Hopanoid
C06089 19 ent-Copalyl diphosphate
C06101 19 Hexan-1-ol-6-oate
C06103 19 6-Hydroxyhexanoic acid
C06105 19 Cyclohexan-1,2-dione
C06161 19 (S)-Coclaurine
C06180 19 Anabasine
C06182 19 Pelletierine
C06205 19 1,2-Dihydronaphthalene-1,2-diol
C06212 19 N-Methylserotonin
C06309 19 Diplopterol
C06310 19 Diploptene
C06407 19 Precorrin 4
C06517 19 (S)-6-O-Methylnorlaudanosoline
C06568 19 O-Carbamoyl-deacetylcephalosporin C
C06659 19 Dihydroclavaminic acid
C06673 19 4-Carboxy-4'-sulfoazobenzene
C06758 19 p-Tolualdehyde
C07276 19 Limonene-1,2-diol
C07717 19 3,4-Dihydroxyfluorene
C09126 19 Genistein 7-O-beta-D-glucoside
C09789 19 Naringin
C10521 19 Prunetin
C11038 19 2'-Deoxy-5-hydroxymethylcytidine-5'-diphosphate
C11383 19 (+)-(S)-Carvone
C11427 19 1-Hydroxy-2-naphthaldehyde
C11713 19 beta-Naphthol
C11893 19 Cembrene
C11894 19 Taxa-4(5),11(12)-diene
C11901 19 Copalyl diphosphate
C11902 19 syn-Copalyl diphosphate
C12134 19 2'-Hydroxygenistein
C12205 19 5-Hydroxyconiferyl alcohol
C12630 19 Luteolin 7-O-neohesperidoside
C12632 19 Luteolin 7-O-[beta-D-glucuronosyl-(1->2)-beta-D-glucuronide]
C12986 19 N2-Acetyl-L-aminoadipate
C14082 19 1-Methylnaphthalene
C14093 19 1,2-Dihydroxy-8-carboxynaphthalene
C14783 19 1,2-Naphthoquinone
C15567 19 2,7,4'-Trihydroxyisoflavanone
C15599 19
6-(2-Amino-2-carboxyethyl)-7,8-dioxo-7,8-dihydroquinoline-2,4-dicarboxylate
C15769 19 HBOA
C00178 20 Thymine
C00459 20 dTTP
C00616 20 Quercetin 3-sulfate
C00829 20 Naphthalene
C01037 20 7,8-Diaminononanoate
C01147 20 2-Hydroxycyclohexan-1-one
C01175 20 1-O-Sinapoyl-beta-D-glucose
C01255 20 N-(6-Aminohexanoyl)-6-aminohexanoate
C01533 20 Syringin
C01562 20 Calycosin
C01598 20 Melatonin
C01724 20 Lanosterol
C01750 20 Quercitrin
C01880 20 6-Hexanolide
C01902 20 Cycloartenol
C02675 20 Dihydrobiochanin A
C02920 20 2'-Hydroxyformononetin
C03526 20 O-Sinapoylglucarolactone
C03567 20 2'-Hydroxydihydrodaidzein
C04425 20 S-Adenosyl-4-methylthio-2-oxobutanoate
C04443 20 3',4',5,7-Tetrahydroxy-3-methoxyflavone
C04509 20 di-trans,poly-cis-Decaprenyl diphosphate
C04524 20 2-Protocatechoylphloroglucinolcarboxylate
C04712 20 7-(5-Carboxyl-5-oxopentanyl)aminocephalosporinate
C04900 20
Luteolin7-O-[beta-D-glucuronosyl-(1->2)-beta-D-glucuronide]-4'-O-beta-D-glucuronide
C05176 20 (S)-N-Methylcoclaurine
C05376 20 Biochanin A-beta-D-glucoside
C05413 20 Phytoene
C05421 20 cis-Phytoene
C05576 20 3,4-Dihydroxyphenylethyleneglycol
C05580 20 3,4-Dihydroxymandelate
C05583 20 3-Methoxy-4-hydroxyphenylglycolaldehyde
C05588 20 L-Metanephrine
C05623 20 Quercetin 3-O-glucoside
C05635 20 5-Hydroxyindoleacetate
C05638 20 5-Hydroxykynurenamine
C05902 20 3-Methoxyapigenin
C05904 20 Pelargonidin
C05905 20 Cyanidin
C05909 20 Leucodelphinidin
C05986 20 2-Propyn-1-ol
C06085 20 Triterpenoid
C06086 20 Pimaradiene
C06090 20 ent-Kaurene
C06146 20 3-Butyn-1-ol
C06183 20 Anapheline
C06416 20 Precorrin 5
C06432 20 UDP-N-acetylmuramoyl-L-alanyl-D-glutamyl-L-lysyl-D-alanine
C06518 20 (S)-Nororientaline
C06562 20 (+)-Catechin
C06569 20 7a-Hydroxy-o-carbamoyl-deacetylcephalosporin C
C06593 20 epsilon-Caprolactam
C06660 20 Clavaminic acid
C06757 20 4-Methylbenzyl alcohol
C07715 20 Fluorene
C08615 20 alpha-Amyrin
C08616 20 beta-Amyrin
C08628 20 Lupeol
C09320 20 Afzelechin
C10098 20 Kaempferide
C10107 20 Myricetin
C11039 20 2'-Deoxy-5-hydroxymethylcytidine-5'-triphosphate
C11395 20 (4R,6R)-cis-Carveol
C11408 20 (4S,6S)-cis-Carveol
C11412 20 (1R,4S)-Iso-dihydrocarvone
C11426 20 cis-4-(1'-Hydroxynaphth-2'-yl)-2-oxobut-3-enoate
C11877 20 (+)-Sandaracopimaradiene
C11878 20 (-)-Abietadiene
C11879 20 Levopimaradiene
C11880 20 Neoabietadiene
C11881 20 Palustradiene
C11891 20 Aphidicol-16-ene
C11892 20 Aphidicol-15-ene
C11924 20 Perillic acid
C11937 20 (1S,4R)-1-Hydroxy-2-oxolimonene
C12135 20 2'-Hydroxybiochanin A
C12249 20 Kaempferol 3-O-glucoside
C12316 20 cis-Dihydroquercetin
C12626 20 Kaempferol 3-O-beta-D-galactoside
C12639 20 Quercetin 7-O-beta-D-glucoside
C13309 20 2-Phytyl-1,4-naphthoquinone
C14089 20 1-Hydroxymethylnaphthalene
C14092 20 cis-1,2-Dihydroxy-1,2-dihydro-8-carboxynaphthalene
C14784 20 1,2-Dihydroxy-3,4-epoxy-1,2,3,4-tetrahydronaphthalene
C14786 20 (1R,2S)-Naphthalene 1,2-oxide
C14787 20 (1S,2R)-Naphthalene 1,2-oxide
C15770 20 DIBOA
C00414 21 Cyclohexanone
C00786 21 Vestitone
C00842 21 dTDP-glucose
C00906 21 5,6-Dihydrothymine
C01155 21 Quercetin 3,3'-bissulfate
C01156 21 Quercetin 3,4'-bissulfate
C01265 21 3',4',5-Trihydroxy-3,7-dimethoxyflavone
C01909 21 Dethiobiotin
C02059 21 Phylloquinone
C02097 21 dTDP-galactose
C02376 21 5-Methylcytosine
C02887 21 Sinapoyl malate
C03088 21 5-Hydroxymethyluracil
C03241 21 6-Hydroxyhexan-6-olide
C03739 21 trans-Cyclohexane-1,2-diol
C04277 21 1,8-Diazacyclotetradecane-2,9-dione
C04514 21 (1S,2S)-1,2-Dihydronaphthalene-1,2-diol
C05108 21 14-Demethyllanosterol
C05109 21 24,25-Dihydrolanosterol
C05202 21 3'-Hydroxy-N-methyl-(S)-coclaurine
C05414 21 Phytofluene
C05437 21 Zymosterol
C05584 21 3-Methoxy-4-hydroxymandelate
C05594 21 3-Methoxy-4-hydroxyphenylethyleneglycol
C05625 21 Rutin
C05639 21 4,6-Dihydroxyquinoline
C05642 21 Formyl-N-acetyl-5-methoxykynurenamine
C05660 21 5-Methoxyindoleacetate
C05908 21 Delphinidin
C06320 21 Precorrin 6X
C06566 21 Cephamycin C
C06711 21 Fluoren-9-ol
C06756 21 p-Xylene
C07721 21 (+)-(3S,4R)-cis-3,4-Dihydroxy-3,4-dihydrofluorene
C07724 21 1,2-Dihydroxyfluorene
C08604 21 Cyanidin 3-O-glucoside
C08980 21 Soyasapogenol B
C09727 21 (-)-Epicatechin
C10419 21 Ferreirin
C11405 21 (3R)-3-Isopropenyl-6-oxoheptanoate
C11410 21 (1R,2S,4S)- Neoiso-dihydrocarveol
C11411 21 (1R,2R,4S)-Iso-dihydrocarveol
C11415 21 (1S,4S)-Dihydrocarvone
C11425 21 2-Hydroxy-2H-benzo[h]chromene-2-carboxylate
C11455 21 4,4-Dimethyl-5alpha-cholesta-8,14,24-trien-3beta-ol
C11505 21 Propene
C11513 21 (24R)-24-Methylcycloarta-25-en-3-beta-ol
C11714 21 alpha-Naphthol
C11872 21 Kaur-16-en-18-ol
C12127 21 (+)-Gallocatechin
C12128 21 (-)-Epiafzelechin
C12137 21 Pelargonidin 3-O-glucoside
C12313 21 cis-Cyclohexane-1,2-diol
C12314 21 1-Oxa-2-oxo-3-hydroxycycloheptane
C12625 21 Biochanin A 7-O-(6-O-malonyl-beta-D-glucoside)
C12633 21 Laricitrin
C12634 21 Kaempferol 3-O-beta-D-glucosyl-(1->2)-beta-D-glucoside
C12637 21 Quercetin 3-O-[beta-D-xylosyl-(1->2)-beta-D-glucoside]
C12638 21 Quercetin 3-O-(6-O-malonyl-beta-D-glucoside)
C12667 21 Quercetin 3-O-beta-D-glucosyl-(1->2)-beta-D-glucoside
C14090 21 1-Naphthaldehyde
C14091 21 1-Naphthoic acid
C14791 21 (1R)-Hydroxy-(2R)-glutathionyl-1,2-dihydronaphthalene
C14792 21 (1S)-Hydroxy-(2S)-glutathionyl-1,2-dihydronaphthalene
C14793 21 (1R)-Glutathionyl-(2R)-hydroxy-1,2-dihydronaphthalene
C15666 21 (7R)-7-(4-Carboxybutanamido)cephalosporanate
C15772 21 DIBOA-glucoside
C00120 22 Biotin
C00571 22 Cyclohexylamine
C00687 22 dTDP-4-dehydro-6-deoxy-alpha-D-glucose
C00854 22 Cyclohexanol
C01729 22 Medicarpin
C02105 22 (S)-Reticuline
C03034 22 dTDP-D-galacturonate
C03164 22 Phenanthrene-3,4-diol
C03897 22 Quercetin 3,3',7-trissulfate
C03898 22 Quercetin 3,4',7-trissulfate
C04444 22 3',5-Dihydroxy-3,4',7-trimethoxyflavone
C04525 22 Fecosterol
C05100 22 3-Ureidoisobutyrate
C05110 22 4alpha-Methylcholesta-8-en-3beta-ol
C05430 22 zeta-Carotene
C05439 22 5alpha-Cholesta-7,24-dien-3beta-ol
C06017 22 dTDP-D-glucuronate
C06245 22 Phylloquinol
C06319 22 Precorrin 6Y
C06712 22 Fluoren-9-one
C07725 22 2-Hydroxy-4-(2-oxo-1,3-dihydro-2H-inden-1-ylidene)but-2-enoic acid
C07756 22 7-Aminocephalosporanic acid
C08620 22 Cyanidin 3-O-rutinoside
C08639 22 Cyanin
C10175 22 Quercetin 3-(2G-xylosylrutinoside)
C11404 22 (3R)-6-Hydroxy-3-isopropenyl-heptanoate
C11413 22 (1S,2S,4S)-Dihydrocarveol
C11416 22 (1S,2R,4S)-Neo-dihydrocarveol
C11506 22 (R)-1,2-Epoxypropane
C11507 22 (S)-1,2-Epoxypropane
C11620 22 Syringetin
C11873 22 Kaur-16-en-18-al
C11907 22 4,6-Dideoxy-4-oxo-dTDP-D-glucose
C12095 22 Cyanidin 3-O-(6-O-p-coumaroyl)glucoside
C12136 22 (-)-Epigallocatechin
C12138 22 Delphinidin 3-O-glucoside
C12635 22
Kaempferol3-O-beta-D-glucosyl-(1->2)-beta-D-glucosyl-(1->2)-beta-D-glucoside
C12642 22 Pelargonidin 3-O-(6-O-malonyl-beta-D-glucoside)
C12643 22 Cyanidin 3-O-(6-O-malonyl-beta-D-glucoside)
C12644 22 Pelargonidin 3-O-rutinoside
C12668 22
Quercetin3-O-beta-D-glucosyl-(1->2)-beta-D-glucosyl-(1->2)-beta-D-glucoside
C15508 22 1,2-Epoxypropane
C00688 23 dTDP-4-dehydro-6-deoxy-L-mannose
C01189 23 5alpha-Cholest-7-en-3beta-ol
C01893 23 Biotin amide
C02106 23 (S)-Scoulerine
C02824 23 Cyclohexylsulfamate
C03845 23 5alpha-Cholest-8-en-3beta-ol
C04268 23 dTDP-4-amino-4,6-dideoxy-D-glucose
C04468 23 (+)-cis-3,4-Dihydrophenanthrene-3,4-diol
C05111 23 Methostenol
C05145 23 3-Aminoisobutanoate
C05431 23 Neurosporene
C05552 23 N6-D-Biotinyl-L-lysine
C05921 23 Biotinyl-5'-AMP
C06018 23 dTDP-4-acetamido-4,6-dideoxy-D-glucose
C06408 23 Precorrin 8X
C06520 23 (S)-Norreticuline
C06617 23 dTDP-3-oxo-6-deoxy-alpha-D-glucose
C06620 23 dTDP-3,4-dioxo-2,6-dideoxy-D-glucose
C07277 23 dTDP-D-fucose
C07722 23 3,4-Dihydroxy-3,4-dihydro-9-fluorenone
C07726 23 1-Formyl-2-indanone
C11249 23 Cyclohexane
C11402 23 (4R,7R)-4-Isopropenyl-7-methyl-2-oxo-oxepanone
C11519 23 N-Cyclohexylformamide
C11874 23 Kaur-16-en-18-oic acid
C11908 23 3,6-Dideoxy-3-oxo-dTDP-D-glucose
C11926 23 dTDP-4-oxo-6-deoxy-D-allose
C11930 23 dTDP 1-ester with
(6R)-5,6-dihydro-4-hydroxy-6-methyl-5-oxo-2H-pyran
C12096 23 Cyanidin 3-O-(6-O-p-coumaroyl)glucoside-5-O-glucoside
C12140 23 Malvidin 3-O-glucoside
C12636 23
Kaempferol3-O-[6-(4-coumaroyl)-beta-D-glucosyl-(1->2)-beta-D-glucosyl-(1->2)-beta-D-glucoside]
C12645 23 Pelargonidin 3-O-rutinoside 5-O-beta-D-glucoside
C12646 23 Cyanidin 3-O-rutinoside 5-O-beta-D-glucoside
C01164 24 Cholesta-5,7-dien-3beta-ol
C03187 24 dTDP-6-deoxy-L-talose
C03319 24 dTDP-6-deoxy-L-mannose
C04118 24 5,8,13,13a-Tetrahydrocolumbamine
C05174 24 (S)-Cheilanthifoline
C06399 24 Hydrogenobyrinate
C06519 24 (S)-3'-Hydroxycoclaurine
C06621 24 dTDP-4-oxo-2,6-dideoxy-alpha-D-glucose
C07723 24 4-Hydroxy-9-fluorenone
C11520 24 Cyclohexyl isocyanide
C11875 24 ent-7alpha-Hydroxykaur-16-en-19-oic acid
C11912 24 dTDP-6-deoxy-D-allose
C11918 24 Maltol
C11922 24 dTDP-4-oxo-2,6-dideoxy-D-glucose
C11925 24 dTDP-3-amino-3,6-dideoxy-D-glucose
C11928 24 dTDP-4-oxo-2,6-dideoxy-D-allose
C11931 24 dTDP 1-ester with
(6S)-5,6-dihydro-4-hydroxy-6-methyl-5-oxo-2H-pyran
C12318 24 dTDP-3-amino-2,3,6-trideoxy-D-threo-hexopyranos-4-ulose
C14146 24 alpha-Zeacarotene
C00187 25 Cholesterol
C01795 25 Columbamine
C02890 25 Tetrahydropalmatine
C03329 25 (S)-Canadine
C03442 25 dTDP-L-dihydrostreptose
C05175 25
6,7,12b,13e-Tetrahydro-4H-bis[1,3]benzodioxolo[5,6-a:4',5'-g]quinolizine
C05443 25 Vitamin D3
C06093 25 Gibberellin A12 aldehyde
C06503 25 Hydrogenobyrinate a,c diamide
C06622 25 dTDP-4-oxo-2,6-dideoxy-L-glucose
C08586 25 delta-Carotene
C11876 25 6beta,7beta-Dihydroxykaurenoic acid
C11920 25 dTDP-L-olivose
C11923 25 dTDP-D-olivose
C11927 25 dTDP-4-oxo-2,6-dideoxy-L-mannose
C11932 25 dTDP 1-ester with 2,6-dideoxy-L-erythro-hexopyranos-3-ulose
C11933 25 dTDP-D-mycaminose
C12319 25 dTDP-3-amino-2,3,6-trideoxy-C-methyl-D-erythro-hexopyranos-4-ulose
C12481 25 dTDP-5-dimethyl-L-lyxose
C00599 26 Cholest-4-en-3-one
C00757 26 Berberine
C01802 26 Desmosterol
C03594 26 7alpha-Hydroxycholesterol
C03855 26 Cholesteryl-beta-D-glucoside
C05315 26 Palmatine
C05418 26 Cholesterol-5beta,6beta-epoxide
C05419 26 Cholesterol-5alpha,6beta-epoxide
C05432 26 Lycopene
C05433 26 alpha-Carotene
C05500 26 20alpha-Hydroxycholesterol
C05502 26 22beta-Hydroxycholesterol
C06163 26 (S)-cis-N-methylstylopine
C06623 26 dTDP-4-oxo-3-methyl-2,6-dideoxy-beta-L-glucose
C11857 26 Gibberellin A12
C11915 26 dTDP-3-methyl-4-oxo-2,6-dideoxy-L-glucose
C11921 26 dTDP-L-oleandrose
C12320 26 dTDP-L-4-oxovancosamine
C13550 26 24-Hydroxycholesterol
C03091 27 5beta-Cholestan-3-one
C03238 27 5alpha-Cholestan-3-one
C03910 27 (24R,24'R)-Fucosterol epoxide
C04529 27 (3S,4S)-3-Hydroxytetradecane-1,3,4-tricarboxylate
C04655 27 (2S,3S)-2-Hydroxytridecane-1,2,3-tricarboxylate
C05189 27 Protopine
C05425 27 3beta,5alpha,6beta-Cholestanetriol
C05435 27 gamma-Carotene
C05440 27 Ergosta-5,7,22,24(28)-tetraen-3beta-ol
C05442 27 Stigmasterol
C05455 27 7alpha-Hydroxycholest-4-en-3-one
C05499 27 17alpha,20alpha-Dihydroxycholesterol
C05501 27 20alpha,22beta-Dihydroxycholesterol
C06631 27 dTDP-beta-L-mycarose
C08601 27 Lutein
C11818 27 (R)-Canadine
C11860 27 Gibberellin A15 open lactone
C11916 27 dTDP-L-mycarose
C12321 27 dTDP-L-epivancosamine
C12322 27 dTDP-L-vancosamine
C15518 27 (24S)-Cholest-5-ene-3beta,7alpha,24-triol
C15530 27 Corydaline
C01694 28 Ergosterol
C02373 28 4-Methylpentanal
C05138 28 17alpha-Hydroxypregnenolone
C05190 28 6-Hydroxyprotopine
C05451 28 7alpha-Hydroxy-5beta-cholestan-3-one
C05457 28 7alpha,12alpha-Dihydroxycholest-4-en-3-one
C11861 28 Gibberellin A24
C01176 29 17alpha-Hydroxyprogesterone
C01227 29 3beta-Hydroxyandrost-5-en-17-one
C04416 29 5alpha-Ergosta-7,22-diene-3beta,5-diol
C05441 29 Vitamin D2
C05452 29 3alpha,7alpha-Dihydroxy-5beta-cholestane
C05453 29 7alpha,12alpha-Dihydroxy-5beta-cholestan-3-one
C05487 29 17alpha,21-Dihydroxypregnenolone
C11862 29 Gibberellin A36
C00280 30 Androst-4-ene-3,17-dione
C04295 30 Androst-5-ene-3beta,17beta-diol
C04518 30 17alpha,20alpha-Dihydroxypregn-4-en-3-one
C04555 30 3beta-Hydroxyandrost-5-en-17-one 3-sulfate
C05139 30 16alpha-Hydroxydehydroepiandrosterone
C05444 30 3alpha,7alpha,26-Trihydroxy-5beta-cholestane
C05454 30 3alpha,7alpha,12alpha-Trihydroxy-5beta-cholestane
C05488 30 11-Deoxycortisol
C05489 30 11beta,17alpha,21-Trihydroxypregnenolone
C05497 30 21-Deoxycortisol
C11859 30 Gibberellin A37 open lactone
C00535 31 Testosterone
C00735 31 Cortisol
C05140 31 16alpha-Hydroxyandrost-4-ene-3,17-dione
C05290 31 19-Hydroxyandrost-4-ene-3,17-dione
C05445 31 3alpha,7alpha-Dihydroxy-5beta-cholestan-26-al
C05446 31 3alpha,7alpha,12alpha,26-Tetrahydroxy-5beta-cholestane
C00762 32 Cortisone
C01301 32 3alpha,7alpha,12alpha-Trihydroxy-5beta-cholestan-26-al
C02821 32 Cortisol 21-acetate
C02822 32 Cortisol 21-sulfate
C04554 32 3alpha,7alpha-Dihydroxy-5beta-cholestanate
C05294 32 19-Hydroxytestosterone
C05297 32 19-Oxoandrost-4-ene-3,17-dione
C05471 32 11beta,17alpha,21-Trihydroxy-5beta-pregnane-3,20-dione
C11134 32 Testosterone glucuronide
C00468 33 Estrone
C03588 33 4,5alpha-Dihydrocortisone
C04722 33 3alpha,7alpha,12alpha-Trihydroxy-5beta-cholestanoate
C05295 33 19-Oxotestosterone
C05469 33 17alpha,21-Dihydroxy-5beta-pregnane-3,11,20-trione
C05472 33 Urocortisol
C00951 34 Estradiol-17beta
C02537 34 Estradiol-17alpha
C02538 34 Estrone 3-sulfate
C05298 34 2-Hydroxyestrone
C05300 34 16alpha-Hydroxyestrone
C05470 34 Urocortisone
C05482 34 Cortol
C06121 34 3-Ketosphingosine
C11133 34 Estrone glucuronide
C00249 35 Hexadecanoic acid
C00319 35 Sphingosine
C00517 35 Hexadecanal
C02934 35 3-Dehydrosphinganine
C05141 35 Estriol
C05299 35 2-Methoxyestrone
C05301 35 2-Hydroxyestradiol-17beta
C05481 35 Cortolone
C05503 35 Estradiol-17beta 3-glucuronide
C08357 35 Estradiol-17beta 3-sulfate
C00823 36 1-Hexadecanol
C00836 36 Sphinganine
C01120 36 Sphinganine 1-phosphate
C01747 36 Psychosine
C01948 36 Pentadecanal
C02788 36 2-trans-Hexadecenal
C03640 36 Sphingosyl-phosphocholine
C05302 36 2-Methoxyestradiol-17beta
C05504 36 16-Glucuronide-estriol
C06124 36 Sphingosine 1-phosphate
C08358 36 2-Methoxyestrone 3-sulfate
C11132 36 2-Methoxyestrone 3-glucuronide
C02744 37 Psychosine sulfate
C06123 37 Hexadecenal
C08359 37 2-Methoxyestradiol-17beta 3-sulfate
C11131 37 2-Methoxy-estradiol-17beta 3-glucuronide
C12144 37 Phytosphingosine
C05462 38 Chenodeoxyglycocholate
C00695 39 3alpha,7alpha,12alpha-Trihydroxy-5beta-cholanate
C01921 39 Glycocholate
C05122 39 Taurocholate
C01292 40 3alpha,7alpha-Dihydroxy-12-oxo-5beta-cholanate
C04483 40 3alpha,12alpha-Dihydroxy-5beta-cholanate
C04643 40 3alpha,12alpha-Dihydroxy-7-oxo-5beta-cholanate
C11637 40 3alpha,12alpha-Dihydroxy-5beta-chol-6-enoate
C04661 41 3alpha,7alpha,12beta-Trihydroxy-5beta-cholanate
C05463 41 Taurodeoxycholate
C05464 41 Glycodeoxycholate
C05683 41 2-Aminoethylphosphocholate


      reactions:

ID generation name

R00002 2 Reduced ferredoxin:dinitrogen oxidoreductase (ATP-hydrolysing)
R00009 2 hydrogen-peroxide:hydrogen-peroxide oxidoreductase
R00086 2 ATP phosphohydrolase (protein-secreting)
R00090 2 NADH:hydrogen-peroxide oxidoreductase
R00091 2 CoA:NAD+ oxidoreductase
R00130 2 ATP:dephospho-CoA 3'-phosphotransferase
R00004 3 Pyrophosphate phosphohydrolase
R00067 3 Reduced ferredoxin:dinitrogen oxidoreductase (ATP-hydrolysing)
R00275 3 Superoxide:superoxide oxidoreductase
R00700 3 Hydrogen:NAD+ oxidoreductase
R03036 3 Dephospho-CoA nucleotidohydrolase
R05746 3 phosphonate:NAD+ oxidoreductase
R07171 3 NADH:oxygen oxidoreductase
R00085 4 ATP diphosphohydrolase
R00087 4 ATP pyrophosphohydrolase
R00122 4 ATP pyrophosphohydrolase
R00127 4 ATP:AMP phosphotransferase
R00136 4 ATP:polyphosphate phosphotransferase
R00138 4 Triphosphate phosphohydrolase
R00181 4 AMP aminohydrolase
R00182 4 AMP phosphoribohydrolase
R00183 4 Adenosine 5'-monophosphate phosphohydrolase
R00185 4 ATP:adenosine 5'-phosphotransferase
R00188 4 Adenosine 3',5'-bisphosphate 3'(2')-phosphohydrolase
R00190 4 AMP:pyrophosphate phosphoribosyltransferase
R00191 4 Adenosine 3',5'-phosphate 5'-nucleotidohydrolase
R02971 4 ATP:pantothenate 4'-phosphotransferase
R03035 4 ATP:pantetheine-4'-phosphate adenylyltransferase
R00088 5 ATP aminohydrolase
R00089 5 ATP pyrophosphate-lyase (cyclizing)
R00123 5 ADP aminohydrolase
R00125 5 P1,P4-Bis(5'-nucleosyl)-tetraphosphate
nucleotidebisphosphohydrolase
R00126 5 ADP:ATP adenylyltransferase
R00128 5 Adenosine-tetraphosphate phosphohydrolase
R00143 5 Ammonia:(acceptor) oxidoreductase
R00148 5
R00153 5 Reduced ferredoxin:dinitrogen oxidoreductase (ATP-hydrolysing)
R00184 5 P1,P4-Bis(5'-adenosyl) tetraphosphate nucleotidohydrolase
R00186 5 (S)-Lactate adenylohydrolase
R00187 5 P1,P3-Bis(5'-adenosyl) triphosphate adenylohydrolase
R00720 5 Inosine 5'-triphosphate pyrophosphohydrolase
R00961 5 IDP diphosphohydrolase
R01049 5 ATP:D-ribose-5-phosphate pyrophosphotransferase
R01050 5 ATP:D-ribose-5-phosphate 1-phosphotransferase
R01051 5 ATP:D-ribose 5-phosphotransferase
R01052 5 ADP:D-ribose-5-phosphate adenylyltransferase
R01053 5 Ribose-5-phosphate:ammonia ligase (ADP-forming)
R01054 5 ADPribose ribophosphohydrolase
R01056 5 D-Ribose-5-phosphate ketol-isomerase
R01057 5 D-Ribose 1,5-phosphomutase
R01071 5 1-(5-Phospho-D-ribosyl)-ATP:pyrophosphate
phosphoribosyl-transferase
R01126 5 Inosine 5'-monophosphate phosphohydrolase
R01127 5 IMP 1,2-hydrolase (decyclizing)
R01128 5 5'-Inosinate phosphoribohydrolase
R01130 5 IMP:NAD+ oxidoreductase
R01131 5 ATP:inosine 5'-phosphotransferase
R01132 5 IMP:pyrophosphate phosphoribosyltransferase
R01134 5 NADH:guanosine-5'-phosphate oxidoreductase(deaminating)
R01244 5 Adenine aminohydrolase
R01245 5 Adenosine ribohydrolase
R01560 5 Adenosine aminohydrolase
R01561 5 Adenosine:orthophosphate ribosyltransferase
R01562 5 3'-Adenosine monophosphate phosphohydrolase
R01849 5 Reduced ferredoxin:dinitrogen oxidoreductase (ATP-hydrolysing)
R02504 5 Trimetaphosphate hydrolase
R02973 5 (R)-pantetheine amidohydrolase
R05668 5
R05695 5 Nucleoside:oxygen 5'-oxidoreductase (H2O2-forming)
R05696 5
R06836 5 Ribose 1,5-biphosphokinase
R00023 6 NADH:hyponitrite oxidoreductase
R00055 6 Nucleoside:oxygen 5'-oxidoreductase
R00328 6 GDP phosphohydrolase
R00332 6 ATP:(d)GMP phosphotransferase
R00426 6 Guanosine 5'-triphosphate pyrophosphohydrolase
R00719 6 ITP diphosphohydrolase
R00722 6 ATP:nucleoside-diphosphate phosphatransferase
R00723 6 Inosine 5'-tetraphosphate phosphohydrolase
R00793 6 Hydroxylamine:oxygen oxidoreductase
R01079 6 D-Ribose:NADP+ 1-oxidoreductase
R01081 6 D-Ribose ketol-isomerase
R01227 6 Guanosine 5'-monophosphate phosphohydrolase
R01228 6 ATP:inosine 5'-phosphotransferase
R01229 6 GMP:pyrophosphate phosphoribosyltransferase
R01230 6 Xanthosine-5'-phosphate:ammonia ligase (AMP-forming)
R01234 6 Guanosine 3',5'-cyclic phosphate 5'-nucleotidohydrolase
R01523 6 ATP:D-ribulose-5-phosphate 1-phosphotransferase
R01524 6 D-Ribitol-5-phosphate:NAD+ 2-oxidoreductase
R01526 6 ATP:D-ribulose 5-phosphotransferase
R01529 6 D-Ribulose-5-phosphate 3-epimerase
R01530 6 D-Arabinose-5-phosphate ketol-isomerase
R01768 6 Xanthine:NAD+ oxidoreductase
R01769 6 Hypoxanthine:oxygen oxidoreductase
R01770 6 Inosine ribohydrolase
R01863 6 inosine:orthophosphate ribosyltransferase
R01885 6
R02142 6 XMP:pyrophosphate phosphoribosyltransferase
R02299 6 alpha-D-Ribose 1-phosphate 1,6-phosphomutase
R02467 6 Cysteamine:oxygen oxidoreductase
R02473 6 (R)-Pantoate:beta-alanine ligase (AMP-forming)
R02474 6 Pantothenate amidohydrolase
R02719 6 Xanthosine 5'-phosphate phosphohydrolase
R02720 6 XTP pyrophosphohydrolase
R02802 6 Reduced ferredoxin:dinitrogen oxidoreductase (ATP-hydrolysing)
R03018 6 ATP:pantothenate 4'-phosphotransferase
R03537 6 2',3'-Cyclic AMP 3'-nucleotidohydrolase
R04035 6 Phosphoribosyl-ATP pyrophosphohydrolase
R04782 6 Reduced ferredoxin:dinitrogen oxidoreductase (ATP-hydrolysing)
R05669 6
R05697 6
R06975 6
5-formaminoimidazole-4-carboxamide-1-beta-D-ribofuranosyl5'-monophosphate
synthetase
R07173 6 hydroxylamine:acceptor oxidoreductase
R07281 6 3,4-Dihydroxy-2-butanone 4-phosphate synthase
R00012 7 GTP:GTP guanylyltransferase
R00330 7 ATP:nucleoside-diphosphate phosphatransferase
R00335 7 GTP phosphohydrolase (vesicle-releasing)
R00336 7 Guanosine-3',5'-bis(diphosphate) 3'-pyrophosphohydrolase
R00424 7 GTP 7,8-8,9-dihydrolase
R00425 7 GTP 7,8-8,9-dihydrolase (pyrophosphate-forming)
R00428 7 GTP 7,8-8,9-dihydrolase
R00429 7 ATP:GTP 3'-pyrophosphotransferase
R00434 7 GTP pyrophosphate-lyase (cyclizing)
R00518 7 ATP:formate phosphotransferase
R00519 7 Formate:NAD+ oxidoreductase
R00521 7 Formyl-CoA hydrolase
R00524 7 Formamide amidohydrolase
R00604 7 Formaldehyde:NAD+ oxidoreductase
R00787 7 ammonium-hydroxide:NADP+ oxidoreductase
R00794 7 NADH:nitrate oxidoreductase
R00800 7
R00904 7 beta-Aminopropion aldehyde:NAD+ oxidoreductase
R00914 7
R01232 7 P1,P4-Bis(5'-nucleosyl)-tetraphosphate nucleotidohydrolase
R01573 7 ATP:D-arabinose 5-phosphotransferase
R01577 7 D-Arabinose ketol-isomerase
R01621 7 D-Xylulose 5-phosphate D-glyceraldehyde-3-phosphate-lyase
R01639 7 ATP:D-xylulose 5-phosphotransferase
R01641 7
Sedoheptulose-7-phosphate:D-glyceraldehyde-3-phosphateglycolaldehyde
transferase
R01676 7 Guanine aminohydrolase
R01677 7 Guanosine ribohydrolase
R01681 7 hypotaurine:NAD+ oxidoreductase
R01893 7 Ribitol:NAD+ 2-oxidoreductase
R02103 7 xanthine:NAD+ oxidoreductase
R02107 7 Xanthine:oxygen oxidoreductase
R02141 7
R02143 7 Xanthosine ribohydrolase
R02145 7 Guanosine aminohydrolase
R02147 7 guanosine:orthophosphate ribosyltransferase
R02148 7 Guanosine 3'-phosphate phosphohydrolase
R02297 7 Xanthosine:orthophosphate ribosyltransferase
R02471 7
R02472 7 (R)-Pantoate:NADP+ 2-oxidoreductase
R02805 7 P1,P4-Bis(5'-nucleosyl)-tetraphosphate nucleotidohydrolase
R03140 7 D-Ribulose 1,5-bisphosphate carboxy-lyase (dimerizing)
R04037 7 1-(5-phospho-D-ribosyl)-AMP 1,6-hydrolase
R04378 7
1-(5'-Phosphoribosyl)-5-amino-4-imidazolecarboxamide:pyrophosphatephosphoribosyltransferase
R05822 7
R05850 7 L-ribulose-5-phosphate 4-epimerase
R07134 7 D-arabinitol:NAD+ 2-oxidoreductase (D-ribulose-forming)
R07246 7
sedoheptulose-7-phosphate:D-glyceraldehyde-3-phosphateglycolaldehydetransferase
R07306 7 GTP 8,9-hydrolase (phosphate-forming)
R00005 8 Urea-1-carboxylate amidohydrolase
R00024 8 D-Ribulose 1,5-bisphosphate carboxy-lyase (dimerizing)
R00131 8 Urea amidohydrolase
R00132 8 Carbonic acid hydro-lyase
R00149 8 Carbon-dioxide:ammonia
ligase(ADP-forming,carbamate-phosphorylating)
R00150 8 ATP:carbamate phosphotransferase
R00207 8 Pyruvate:oxygen 2-oxidoreductase (phosphorylating)
R00230 8 Acetyl-CoA:orthophosphate acetyltransferase
R00273 8 oxalate:oxygen oxidoreductase
R00276 8 Carbon-monoxide:oxygen oxidoreductase
R00315 8 ATP:acetate phosphotransferase
R00317 8 Acetyl phosphate phosphohydrolase
R00320 8 Pyrophosphate:acetate phosphotransferase
R00489 8 L-Aspartate 1-carboxy-lyase
R00522 8 Oxalate carboxy-lyase
R00602 8 Hydorogen-peroxide:hydrogen-peroxide oxidoreductase
R00605 8 methanol:NAD+ oxidoreductase
R00606 8 Methylamine:(acceptor) oxidoreductase (deaminating)
R00608 8 Methanol:oxygen oxidereductase
R00614 8 Formaldehyde:formaldehyde oxidoreductase
R00845 8 sn-glycerol-3-phosphate:NADP+ 1-oxidoreductase
R00905 8 N-Carbamoyl-beta-alanine amidohydrolase
R01015 8 D-Glyceraldehyde-3-phosphate ketol-isomerase
R01058 8 D-glyceraldehyde 3-phosphate:NADP+ oxidoreductase
R01059 8 ATP:D-glyceraldehyde 3-phosphotransferase
R01061 8 D-Glyceraldehyde-3-phosphate:NAD+ oxidoreductase(phosphorylating)
R01216 8 2-Hydroxy-2-isopropylbutanedioate formaldehyde-lyase
R01334 8 2-Phosphoglycolate phosphohydrolase
R01408 8 Formamide hydro-lyase
R01432 8 D-Xylose ketol-isomerase
R01440 8 D-Xylulose-5-phosphate:formaldehyde glycolaldehydetransferase
R01511 8 D-Glycerate-3-phosphate phosphohydrolase
R01512 8 ATP:3-phospho-D-glycerate 1-phosphotransferase
R01513 8 3-Phospho-D-glycerate:NAD+ 2-oxidoreductase
R01514 8 ATP:(R)-glycerate 3-phosphotransferase
R01515 8 3-Phospho-D-glyceroyl phosphate phosphohydrolase
R01516 8 3-Phospho-D-glycerate 1,2-phosphomutase
R01517 8 GTP:3-phospho-D-glycerate 1-phosphotransferase
R01518 8 2-Phospho-D-glycerate 2,3-phosphomutase
R01528 8 6-Phospho-D-gluconate:NADP+ 2-oxidoreductase (decarboxylating)
R01574 8 D-Arabinose:NAD+ 1-oxidoreductase
R01682 8 3-Sulfoalanine carboxy-lyase
R01827 8
Sedoheptulose-7-phosphate:D-glyceraldehyde-3-phosphateglyceronetransferase
R01843 8 ATP:Sedoheptulose 7-phosphate 1-phosphotransferase
R01844 8 ATP:sedoheptulose 7-phosphate
R01845 8 Sedoheptulose 1,7-bisphosphate 1-phosphohydrolase
R01848 8 ITP:Sedoheptulose 7-phosphate 1-phosphotransferase
R01896 8 Xylitol:NAD+ 2-oxidoreductase (D-xylulose-forming)
R01898 8 D-Lyxose ketol-isomerase
R01908 8 Oxalyl-CoA carboxy-lyase
R02106 8 Urate:oxygen oxidoreductase
R02439 8 ATP:L-ribulose 5-phosphotransferase
R02466 8 3-Sulfino-L-alanine carboxy-lyase
R02646 8 Urate-3-ribonucleoside:orthophosphate D-ribosyltransferase
R02972 8 N-((R)-Pantothenoyl)-L-cysteine carboxy-lyase
R03046 8 beta-Alanyl-CoA cmmonia-lyase
R03139 8 1,3-Diaminopropane:oxygen oxidoreductase
(deaminating)(copper-containing)
R03198 8 (R)-4-dehydropantoate:NAD+ 4-oxidoreductase
R03244 8 L-ribulose-5-phosphate 3-epimerase
R03269 8 N-[(R)-4'-Phosphopantothenoyl]-L-cysteine carboxy-lyase
R03409 8 Guanosine 3'-diphosphate 5'-triphosphate 5'-phosphohydrolase
R03459 8
2,5-Diamino-6-hydroxy-4-(5-phosphoribosylamino)-pyrimidine2-aminohydrolase
R04286 8
2-Amino-4-hydroxy-6-(erythro-1,2,3-trihydroxypropyl)dihydropteridine
triphosphate lyase
R04620 8
2-Amino-4-hydroxy-6-(erythro-1,2,3-trihydroxypropyl)dihydropteridine
triphosphate phosphohydrolase (alkaline optimum)
R04638 8
R04639 8
2-Amino-4-hydroxy-6-(erythro-1,2,3-trihydroxypropyl)dihydropteridine
triphosphate 7,8-8,9-dihydrolase
R04640 8
N-(5'-Phospho-D-ribosylformimino)-5-amino-1-(5''-phospho-D-ribosyl)-4-imidazolecarboxamide
ketol-isomerase
R04857 8
R05046 8 Formamidopyrimidine nucleoside triphosphate 7,8-8,9-dihydrolase
R05047 8
R05135 8 2',3'-Cyclic GMP 3'-nucleotidohydrolase
R05338 8 D-arabino-3-Hexulose 6-phosphate formaldehyde-lyase
R05604 8 D-arabinitol:NAD 4-oxidoreductase
R05645 8
R05724 8 nitric oxide, NAD(P)H2:oxygen oxidoreductase
R06154 8 methylamine:oxygen oxidoreductase (deaminating) (copper-containing)
R07316 8 carbamate hydro-lyase
R07378 8
sedoheptulose-7-phosphate:D-glyceraldehyde-3-phosphateglyceronetransferase
R00006 9 2-Acetolactate pyruvate-lyase (carboxylating)
R00007 9 4-Hydroxy-4-methyl-2-oxoglutarate pyruvate-lyase
R00008 9 Parapyruvate pyruvate-lyase
R00013 9 Glyoxylate carboxy-lyase (dimerizing)
R00195 9 2,3-Diaminopropionate ammonia-lyase
R00199 9 ATP:pyruvate,water phosphotransferase
R00200 9 ATP:pyruvate O2-phosphotransferase
R00203 9 Pyruvaldehyde:NAD+ oxidoreductase
R00206 9 ATP:pyruvate,orthophosphate phosphotransferase
R00208 9 Phosphoenolpyruvate phosphohydrolase
R00209 9 Pyruvate:NAD+ 2-oxidoreductase (CoA-acetylating)
R00211 9 Glyoxylate:oxygen oxidoreductase
R00212 9 Acetyl-CoA:formate C-acetyltransferase
R00213 9 O-Carbamoyl-L-serine ammonia-lyase (pyruvate-forming)
R00214 9 (S)-Malate:NADP+ oxidoreductase(oxaloacetate-decarboxylating)
R00215 9 (R)-Malate:NAD+ oxidoreductase (decarboxylating)
R00217 9 Oxaloacetate carboxy-lyase
R00218 9 acetylenedicarboxylate carboxy-lyase
R00219 9
R00220 9 L-serine ammonia-lyase
R00221 9 D-serine ammonia-lyase
R00223 9 Serine ammonia-lyase
R00224 9 Pyruvate carboxy-lyase
R00226 9 (S)-2-Acetolactate pyruvate-lyase (carboxylating)
R00227 9 Acetyl-CoA hydrolase
R00228 9 acetaldehyde:NAD+ oxidoreductase (CoA-acetylating)
R00229 9 Acetate:CoA ligase (ADP-forming)
R00233 9 Malonyl-CoA carboxy-lyase
R00235 9 Acetate:CoA ligase (AMP-forming)
R00236 9 Acetyl adenylate:CoA ligase (AMP-forming)
R00237 9 (3S)-Citramalyl-CoA pyruvate-lyase
R00238 9 Acetyl-CoA:acetyl-CoA C-acetyltransferase
R00316 9 Acetate:CoA ligase (AMP-forming)
R00318 9 Phosphonoacetate phosphonohydrolase
R00319 9 (S)-Lactate:oxygen 2-oxidoreductase(decarboxylating)
R00321 9 Acetamide amidohydrolase
R00322 9 5'-Acetylphosphoadenosine acylhydrolase
R00324 9 Acetylpyruvate acetylhydrolase
R00325 9 (3S)-citramalate pyruvate-lyase
R00338 9 Oxaloacetate acetylhydrolase
R00357 9 L-Aspartic acid:oxygen oxidoreductase (deaminating)
R00365 9 glycine:NAD+ oxidoreductase (deaminating)
R00366 9 Aminoacetic acid:oxygen oxidoreductase (deaminating)
R00373 9 Glycine:oxaloacetate aminotransferase
R00396 9 L-Alanine:NAD+ oxidoreductase (deaminating)
R00397 9 L-Aspartate 4-carboxy-lyase
R00400 9 L-Alanine:2-oxo-acid aminotransferase
R00430 9 GTP:pyruvate O2-phosphotransferase
R00466 9 Glyoxylate:oxygen oxidoreductase
R00468 9 Glyoxylate:NADP+ oxidoreductase (CoA-oxalylating)
R00469 9 Ureidoglycolate amidohydrolase (decarboxylating)
R00470 9 4-Hydroxy-2-oxoglutarate glyoxylate-lyase
R00471 9 D-4-Hydroxy-2-oxoglutarate glyoxylate-lyase
R00472 9 L-Malate glyoxylate-lyase (CoA-acetylating)
R00473 9 (3S)-3-Carboxy-3-hydroxypropanoyl-CoA glyoxylate-lyase
R00475 9 (S)-2-Hydroxy-acid:oxygen 2-oxidoreductase
R00480 9 ATP:L-aspartate 4-phosphotransferase
R00481 9
R00482 9 L-Aspartate:ammonia ligase (ADP-forming)
R00483 9 L-Aspartate:ammonia ligase (AMP-forming)
R00484 9 N-Carbamoyl-L-aspartate amidohydrolase
R00485 9 L-Asparagine amidohydrolase
R00486 9 3-Cyano-L-alanine aminohydrolase
R00487 9 Acetyl-CoA:L-aspartate N-acetyltransferase
R00488 9 N-Acetyl-L-aspartate amidohydrolase
R00490 9 L-Aspartate ammonia-lyase
R00491 9 L-Aspartate racemase
R00526 9 N-Formyl-L-aspartate amidohydrolase
R00658 9 2-Phospho-D-glucerate hydro-lyase
R00703 9 (S)-Lactate:NAD+ oxidoreductase
R00704 9 (R)-Lactate:NAD+ oxidoreductase
R00705 9 3-Oxopropanoate:NAD+ oxidoreductase
(decarboxylating,CoA-acetylating)
R00710 9 Acetaldehyde:NAD+ oxidoreductase
R00717 9 Glycolate:NAD+ oxidoreductase
R00724 9 ITP:pyruvate O2-phosphotransferase
R00756 9 ATP:D-fructose-6-phosphate 1-phosphotransferase
R00758 9 D-Mannitol-1-phosphate:NAD+ 5-oxidoreductase
R00760 9 ATP:D-fructose 6-phosphotransferase
R00761 9 D-Fructose-6-phosphate D-erythrose-4-phosphate-lyase
R00762 9 D-Fructose-1,6-bisphosphate 1-phosphohydrolase
R00763 9 D-Fructose-2,6-bisphosphate 2-phosphohydrolase
R00764 9 Pyrophosphate:D-fructose-6-phosphate 1-phosphotransferase
R00765 9 D-Glucosamine-6-phosphate ketol-isomerase(deaminating)
R00770 9 ITP:D-fructose-6-phosphate 1-phosphotransferase
R00771 9 D-Glucose-6-phosphate ketol-isomerase
R00772 9 D-Mannose-6-phosphate ketol-isomerase
R00774 9 Urea:carbon-dioxide ligase (ADP-forming)
R00776 9 (-)-Ureidoglycolate urea-lyase
R00777 9 N-Amidino-L-aspartate amidinohydrolase
R00778 9 Urea hydro-lyase
R00841 9 Glycerol-3-phosphate phosphohydrolase
R00842 9 sn-Glycerol-3-phosphate:NAD+ 2-oxidoreductase
R00846 9 sn-Glycerol-3-phosphate:oxygen 2-oxidoreductase
R00847 9 ATP:glycerol 3-phosphotransferase
R00863 9 3-Sulfino-L-alanine 4-carboxy-lyase
R00876 9 ITP:D-hexose 6-phosphotransferase
R00893 9 L-Cysteine:oxygen oxidoreductase
R00906 9 N-(D-1-carboxyethyl)-beta-alanine:NAD+
oxidoreductase(beta-alanine-forming)
R00907 9 L-Alanine:3-oxopropanoate aminotransferase
R00909 9 N-Acetyl-beta-alanine amidohydrolase
R00913 9 3-Guanidinopropanoate amidinopropionase
R00919 9
R01010 9 Glycerone phosphate phosphohydrolase (alkaline optimum)
R01011 9 ATP:glycerone phosphotransferase
R01012 9 Phosphoenolpyruvate:glycerone phosphotransferase
R01014 9 Erythrulose-1-phosphate formaldehyde-lyase
R01016 9 Glycerone-phosphate phospho-lyase
R01034 9 Glycerol:NAD+ oxidoreductase
R01036 9 Glycerol:NAD+ oxidoreductase
R01064 9
2-Dehydro-3-deoxy-D-galactonate-6-phosphateD-glyceraldehyde-3-phosphate-lyase
R01067 9 D-Fructose 6-phosphate:D-glyceraldehyde-3-phosphate
glycolaldehydetransferase
R01068 9 D-Fructose-1,6-bisphosphate D-glyceraldehyde-3-phosphate-lyase
R01069 9 D-Tagatose 1,6-bisphosphate triosephosphate lyase
R01070 9 beta-D-fructose 1,6-bisphosphate D-glyceraldehyde-3-phosphate-lyase
R01135 9 IMP:L-aspartate ligase (GDP-forming)
R01142 9 Methane,NADH:oxygen oxidoreductase (hydroxylating)
R01209 9 2,3-Dihydroxy-3-methylbutanoate hydro-lyase
R01210 9 3-Methyl-2-oxobutanoate:NAD+
oxidoreductase(CoA-mehtylpropanoylating)
R01211 9 (R)-3,3-Dimethylmalate:NAD+ oxidoreductase (decarboxylating)
R01213 9 3-Carboxy-3-hydroxy-4-methylpentanoate
3-methyl-2-oxobutanoate-lyase(CoA-acetylating)
R01333 9 glycolaldehyde:NAD+ oxidoreductase
R01335 9
R01388 9 D-Glycerate:NADP+ 2-oxidoreductase
R01395 9 ATP:carbamate phosphotransferase
R01397 9 Carbamoyl-phosphate:L-aspartate carbamoyltransferase
R01400 9
R01429 9 D-xylose:NAD+ 1-oxidoreductase
R01431 9 Xylitol:NADP+ oxidoreductase
R01434 9 L-Valine:NAD+ oxidoreductase(deaminating)
R01558 9 Oxalate:CoA ligase (AMP-forming)
R01576 9 3-Deoxy-D-manno-octulosonate D-arabinose-lyase
R01584 9 N-methyl-L-alanine:NADP+ oxidoreductase (demethylating,
deaminating)
R01589 9 Methylguanidine amidinohydrolase
R01662 9 3-Phospho-D-glyceroyl phosphate 2,3-phosphomutase
R01683 9 tauropine:NAD+ oxidoreductase (taurine-forming)
R01737 9 ATP:D-Gluconate 6-phosphotransferase
R01745 9 (R)-Glycerate:NAD+ oxidoreductase
R01748 9 D-Glycerate-2-phosphate phosphohydrolase
R01749 9 D-Glycerate:NAD+ oxidoreductase (carboxylating)
R01751 9 (R,R)-Tartrate carboxy-lyase
R01752 9 D-Glyceraldehyde:NAD+ oxidoreductase
R01761 9 L-Arabinose ketol-isomerase
R01825 9 D-erythrose 4-phosphate:NAD+ oxidoreductase
R01829 9 Sedoheptulose 1,7-bisphosphate D-glyceraldehyde-3-phosphate-lyase
R01830 9 beta-D-Fructose
6-phosphate:D-glyceraldehyde-3-phosphateglycolaldehyde transferase
R01901 9 ATP:L-xylulose 5-phosphotransferase
R02032 9 6-Phospho-2-dehydro-D-gluconate:NAD+ 2-oxidoreductase
R02035 9 6-Phospho-D-glucono-1,5-lactone lactonohydrolase
R02036 9 6-Phospho-D-gluconate hydro-lyase
R02136 9 ATP:xylitol 5-phosphotransferase
R02269 9 5,6-Dihydrouracil amidohydrolase
R02434 9
R02435 9 3'-Phosphoadenylylsulfate:2-Aminoacrylate sulfotransferase
R02441 9 L-Arabitol:NAD+ 2-oxidoreductase (L-ribulose-forming)
R02492 9 Nitrous-oxide:(acceptor) oxidoreductase (NO-forming)
R02568 9 D-Fructose 1-phosphate D-glyceraldehyde-3-phosphate-lyase
R02607 9 3-Phosphoglycerate:NAD+ 2-oxidoreductase
R02618 9
R02664 9
R02714 9 D-Arabinono-1,4-lactone lactonohydrolase
R02715 9 D-Arabinono-1,4-lactone:oxygen oxidoreductase
R02963 9 Lactoyl-CoA hydro-lyase
R03045 9 3-Hydroxypropionyl-CoA hydro-lyase
R03298 9
R03458 9 5-amino-6-(5-phosphoribitylamino)uracil:NADP+ 1'-oxidoreductase
R03504 9
2-Amino-4-hydroxy-6-(D-erythro-1,2,3-trihydroxypropyl)-7,8-dihydropteridine
glycolaldehyde-lyase
R03546 9 Cyanate C-N-lyase
R03668 9 Acetyl-CoA:thioethanolamine S-acetyltransferase
R03819 9 ATP:sedoheptulose 7-phosphate
R04230 9 (R)-4'-Phosphopantothenate:L-cysteine ligase
R04285 9 6-Lactoyl-5,6,7,8-tetrahydropterin:NADP+ 2'-oxidoreductase
R04391 9 ATP:pantothenate 4'-phosphotransferase
R04441 9 (R)-2,3-Dihydroxy-3-methylbutanoate hydro-lyase
R04621 9
R04655 9
R04732 9
R05048 9 GTP 7,8-8,9-dihydrolase
R05339 9
R05351 9
R05509 9
R05562 9 Biuret amidohydrolase
R05563 9 Biuret amidohydrolase
R05605 9
2-dehydro-3-deoxy-D-gluconate-6-phosphateD-glyceraldehyde-3-phosphate-lyase
R05636 9 1-Deoxy-D-xylulose-5-phosphate pyruvate-lyase (carboxylating)
R05646 9
R05652 9 taurine:pyruvate aminotransferase
R05679 9 sn-Glycerol-1-phosphate:NAD 2-oxidoreductase
R05805 9 ADP:D-fructose-6-phosphate 1-phosphotransferase
R05831 9 xylitol:NAD oxidoreductase
R05861 9 D-alanine:oxygen oxidoreductase (deaminating)
R05862 9 sarcosine:oxygen oxidoreductase (deaminating)
R06063 9
R06064 9
R06601 9 5-Hydroxyisourate amidohydrolase
R07125 9 3-dehydro-L-gulonate-6-phosphate carboxy-lyase
R07133 9 D-sorbitol-6-phosphate:NAD+ 2-oxidoreductase
R07152 9 xylitol:oxygen oxidoreductase
R07164 9 L-aspartate:NAD+ oxidoreductase (deaminating)
R07290 9 formyl-CoA:oxalate CoA-transferase
R07315 9 carbamate hydro-lyase
R07399 9
R07410 9 L-aspartate:NAD+ oxidoreductase (deaminating)
R00299 10 ATP:D-glucose 6-phosphotransferase
R00303 10 D-Glucose-6-phosphate phosphohydrolase
R00307 10
R00339 10 (R,R)-Tartrate hydro-lyase
R00340 10 (S,S)-Tartrate hydro-lyase
R00341 10 ATP:oxaloacetate carboxy-lyase (transphosphorylating)
R00342 10 (S)-malate:NAD+ oxidoreductase
R00344 10 Pyruvate:carbon-dioxide ligase (ADP-forming)
R00345 10 Orthophosphate:oxaloacetate carboxyl-lyase (phosphorylating)
R00346 10 Pyrophosphate:oxaloacetate carboxy-lyase (transphosphorylating)
R00347 10 erythro-3-hydroxy-Ls-aspartate ammonia-lyase
R00348 10 2-Oxosuccinamate amidohydrolase
R00350 10 4-Hydroxy-4-carboxymethyl-2-oxoglutarate pyruvate-lyase
R00351 10 Citrate oxaloacetate-lyase ((pro-3S)-CH2COO- -> acetyl-CoA)
R00352 10 ATP:citrate oxaloacetate-lyase ((pro-3S)-CH2COO-
->acetyl-CoA)(ATP-dephosphorylating)
R00353 10 Malonyl-CoA:pyruvate carboxyltransferase
R00354 10 (3S)-Citryl-CoA oxaloacetate-lyase
R00359 10 D-Aspartate:oxygen oxidoreductase (deaminating)
R00360 10 (S)-Malate:oxygen oxidoreductase
R00362 10 Citrate oxaloacetate-lyase ((pro-3S)-CH2COO- -->acetate)
R00363 10 Oxaloacetate keto-enol-isomerase
R00368 10 N-(carboxymethyl)-D-alanine:NAD+ oxidoreductase (glycine-forming)
R00369 10 L-Alanine:glyoxylate aminotransferase
R00370 10 Acetyl-CoA:glycine C-acetyltransferase
R00371 10 Succinyl-CoA:glycine C-succinyl-transferase(decarboxylating)
R00398 10 2,2'-iminodipropanoate:NAD+ oxidoreductase (L-alanine-forming)
R00399 10
R00401 10 L-Alanine racemase
R00402 10 succinate:NAD+ oxidoreductase
R00431 10 GTP:oxaloacetate carboxy-lyase (transphosphorylating)
R00477 10 3-Oxalomalate glyoxylate-lyase
R00478 10 erythro-3-Hydroxy-L-aspartate glyoxylate-lyase
R00507 10 3'-Phosphoadenylylsulfate nucleotidohydrolase
R00508 10 3'-Phospho-5'-adenylyl sulfate 3'(2')-phosphohydrolase
R00509 10 ATP:adenylylsulfate 3'-phosphotransferase
R00580 10
R00581 10 L-serine:NAD+ oxidoreductase (deaminating)
R00582 10 L-O-Phosphoserine phosphohydrolase
R00584 10 Pyrophosphate:L-serine O-phosphotransferase
R00585 10 L-Serine:pyruvate aminotransferase
R00586 10
R00588 10 L-Serine:glyoxylate aminotransferase
R00589 10 L-2-Amino-3-hydroxypropionic acid racemase
R00590 10 L-Serine hydro-lyase (deaminating)
R00610 10 Sarcosine:oxygen oxidoreductase (demethylating)
R00661 10 Phosphoenolpyruvate 2,3-phosphonomutase
R00725 10 ITP:D-hexose 6-phosphotransferase
R00726 10 ITP:oxaloacetate carboxy-lyase (transphosphorylating)
R00740 10 3-Oxopropanoate:NADP+ oxidoreductase
(decarboxylating,CoA-acetylating)
R00742 10 Acetyl-CoA:carbon-dioxide ligase (ADP-forming)
R00743 10 Acetyl-CoA:malonate CoA-transferase
R00744 10
R00747 10 2-Phosphonoacetaldehyde phosphonohydrolase
R00748 10 Ethanolamine-phosphate phospho-lyase (deaminating)
R00749 10 Ethanolamine ammonia-lyase
R00750 10
R00751 10 L-Threonine acetaldehyde-lyase
R00753 10 (S)-Lactate acetaldehyde-lyase
R00754 10 Ethanol:NAD+ oxidoreductase
R00775 10 Guanidinoacetate amidohydrolase
R00782 10 L-Cysteine L-homocysteine-lyase (deaminating)
R00799 10 Nitroethane:oxygen oxidoreductase
R00834 10 D-Sorbitol 6-phosphate:NADP+ 1-oxidoreductase
R00835 10 D-Glucose-6-phosphate:NADP+ 1-oxoreductase
R00840 10 1L-myo-Inositol-1-phosphate lyase (isomerizing)
R00850 10 sn-Glycerol-3-phosphate:D-glucose 6-phosphotransferase
R00866 10 ATP:D-fructose 1-phosphotransferase
R00867 10 ATP:D-fructose 6-phosphotransferase
R00868 10 D-Mannitol:NAD+ 2-oxidoreductase
R00872 10 D-Fructose 2-phosphate phosphatase
R00875 10 D-Glucitol:NAD+ 2-oxidoreductase
R00877 10 D-Mannose ketol-isomerase
R00878 10 alpha-D-Glucose ketol-isomerase
R00892 10 NADH:L-cystine oxidoreductase
R00897 10 O3-Acetyl-L-serine acetate-lyase (adding hydrogen sulfide)
R00899 10 membrane alanyl aminopeptidase
R00903 10 L-2-Amino-3-mercaptopropionic acid racemase
R00920 10 Propanoate:CoA ligase (ADP-forming)
R00921 10 acetyl-CoA:phosphate acetyltransferase
R00922 10 2-Methyl-3-oxopropanoate:NAD+ oxidoreductase (CoA-propanoylating)
R00923 10 (S)-2-Methyl-3-oxopropanoyl-CoA carboxy-lyase
R00925 10 Propanoate:CoA ligase (AMP-forming)
R00926 10 Propinol adenylate:CoA ligase (AMP-forming)
R00927 10 Propanoyl-CoA:acetyl-CoA C-acyltransferase
R00928 10 Acetyl-CoA:propanoate CoA-transferase
R00930 10 (S)-2-Methyl-3-oxopropanoyl-CoA:pyruvate carboxyltransferase
R00931 10 2-Methylcitrate oxaloacetate-lyase
R00932 10 2-Hydroxyglutarate glyoxylate-lyase (CoA-propanoylating)
R00934 10
R00935 10 (S)-Methylmalonate semialdehyde:NAD+
oxidoreductase(CoA-propanoylating)
R00975 10 5,6-Dihydrouracil:oxygen oxidoreductase
R00977 10 5,6-Dihydrouracil:NAD+ oxidoreductase
R01043 10 Glycerol-2-phosphate phosphohydrolase
R01044 10 Pyrophosphate:glycerol 1-phosphotransferase
R01047 10 Glycerol hydro-lyase
R01048 10 Glycerol hydro-lyase
R01066 10 2-Deoxy-D-ribose-5-phosphate acetaldehyde-lyase
R01082 10 (S)-Malate hydro-lyase
R01083 10 N6-(1,2-Dicarboxyethyl)AMP AMP-lyase
R01085 10 3-Fumarylpyruvate acylhydrolase
R01087 10 Maleate cis-trans-isomerase
R01144 10 Oxaloacetate-4-methyl-ester oxaloacetohydrolase
R01150 10 D-AlanineD-Alanine ligase (ADP-forming)
R01181 10 2-Methylpropanoyl-CoA CoA-carbonylmutase
R01215 10 L-Valine:pyruvate aminotransferase
R01256 10 (S)-Malate:CoA ligase (ADP-forming)
R01267 10 L-Asparagine hydro-lyase
R01326 10 ATP:D-glucose 6-phosphotransferase
R01327 10 ITP:D-hexose 6-phosphotransferase
R01336 10 Carboxymethyloxysuccinate glycolate-lyase
R01357 10 Acetoacetate:CoA ligase (AMP-forming)
R01358 10 Acetoacetyl-CoA hydrolase
R01359 10 Acetoacetyl-CoA:acetate CoA-transferase
R01390 10
R01393 10 Hydroxypyruvate carboxy-lyase
R01394 10 Hydroxypyruvate ketol-isomerase
R01437 10 L-Valine carboxy-lyase
R01446 10 (S)-lactaldehyde:NAD+ oxidoreductase
R01447 10 (S)-Lactate:oxaloacetate oxidoreductase
R01449 10 Acetyl-CoA:propanoate CoA-transferase
R01450 10
R01469 10 Ethanolamine:oxygen oxidoreductase (deaminating)
R01485 10 L-Asparagine:hydroxylamine gamma-aspartyltransferase
R01519 10 D-Glucono-1,5-lactone lactonohydrolase
R01538 10 D-Gluconate hydro-lyase
R01541 10 ATP:2-dehydro-3-deoxy-D-gluconate 6-phosphotransferase
R01563 10 N-Carbamoylsarcosine amidohydrolase
R01564 10 N,N-Dimethylglycine:oxygen oxidoreductase (demethylating)
R01566 10 Creatine amidinohydrolase
R01604 10 3-Oxopropanoate:NAD+ oxidoreductase
R01608 10 3-hydroxypropanoate:NAD+ oxidoreductase
R01609 10 3-aci-Nitropropanoate:oxygen oxidoreductase
R01610 10
5-Dehydro-2-deoxy-D-glyconate-6-phosphatemalonate-semialdehyde-lyase
R01611 10 3-Oxopropanoate hydro-lyase
R01686 10
R01735 10 (R)-Lactaldehyde:NAD+ 2-oxidoreductase
R01738 10 D-Gluconate:NAD+ 5-oxidoreductase
R01739 10 D-gluconate:NADP+ oxidoreductase
R01754 10 ATP:L-arabinose 1-phosphotransferase
R01756 10 D-threo-Aldose:NAD+ 1-oxidoreductase
R01757 10 L-Arabinose:NAD+ 1-oxidoreductase
R01758 10 L-Arabitol:NAD+ 1-oxidoreductase
R01781 10 Glycol:NAD+ oxidoreductase
R01782 10 2-Dehydro-3-deoxy-D-pentanoate glycoaldehyde-lyase
R01784 10 2-Dehydro-3-deoxy-L-pentanoate glycolaldehyde
R01785 10 L-Xylulose 1-phosphate lactaldehyde-lyase
R01813 10 Tetrahydrobiopterin:NADP+ oxidoreductase
R01817 10 D-mannitol-1-phosphate:NADP+ 6-oxidoreductase
R01818 10 D-Mannose 6-phosphate 1,6-phosphomutase
R01819 10 D-Mannose-6-phosphate ketol-isomerase
R01826 10
Phosphoenolpyruvate:D-erythrose-4-phosphateC-(1-carboxyvinyl)transferase
(phosphate hydrolysing,2-carboxy-2-oxoethyl-forming)
R01859 10 Propanoyl-CoA:carbon-dioxide ligase (ADP-forming)
R01902 10 ATP:L-rhamnulose 1-phosphotransferase
R01903 10 L-Arabitol:NAD+ 4-oxidoreductase (L-xylulose-forming)
R01905 10 3-Dehydro-L-gulonate carboxy-lyase
R01906 10
R01961 10 ATP:D-glucosamine phosphotransferase
R01964 10 ITP:D-hexose 6-phosphotransferase
R01975 10 (S)-3-Hydroxybutanoyl-CoA:NAD+ oxidoreductase
R01977 10 (R)-3-Hydroxybutanoyl-CoA:NADP+ oxidoreductase
R01978 10 (S)-3-Hydroxy-3-methylglutaryl-CoA
acetoacetyl-CoA-lyase(CoA-acetylating)
R01993 10 (S)-Dihydroorotate amidohydrolase
R02058 10 Acetyl-CoA:D-glucosamine-6-phosphate N-acetyltransferase
R02059 10 N-Acetyl-D-glucosamine-6-phosphate amidohydrolase
R02060 10 D-Glucosamine 1-phosphate 1,6-phosphomutase
R02069 10 D-Fructose 1,6-bisphosphate phosphohydrolase
R02071 10 ATP:D-fructose-1-phosphate 6-phosphotransferase
R02073 10 Pyrophosphate:D-fructose-6-phosphate 1-phosphotransferase
R02167 10 D-Mannitol-1-phosphate phosphohydrolase
R02260 10 (S)-Lactaldehyde:NADP+ oxidoreductase
R02284 10 L-5-Carboxymethylhydantoin amidohydrolase
R02291 10 L-Aspartate-4-semialdehyde:NADP+ oxidoreductase (phosphorylating)
R02419 10 (R)-Malate hydro-lyase
R02422 10 Allantoate amidinohydrolase
R02425 10 (S)(+)-Allantoin amidohydrolase
R02427 10 D-Xylonolactone lactonohydrolase
R02491 10 L-Citramalyl-CoA hydro-lyase
R02527 10 (R)-Lactaldehyde:NAD+ oxidoreductase
R02528 10
R02529 10 Aminoacetone:oxygen oxidoreductase(deaminating)(flavin-containing)
R02531 10 Lactaldehyde:NAD+ 1-oxidoreductase
R02545 10 meso-Tartaric acid:NAD+ oxidoreductase
R02546 10 (R,R)-Tartrate epimerase
R02648 10 Glycerol 1,2-cyclic phosphate 2-glycerophosphohydrolase
R02658 10 ATP:2-dehydro-D-gluconate 6-phosphate
R02660 10 2-Methylpropanoyl-CoA:(acceptor) 2,3-oxidoreductase
R02703 10 D-Mannitol-1-phosphate:NAD+ 5-oxidoreductase
R02730 10 D-Fructose-2,6-bisphosphate 6-phosphohydrolase
R02731 10 D-Fructose-2,6-bisphosphate 2-phosphohydrolase
R02732 10 ATP:D-fructose-6-phosphate 2-phosphotransferase
R02736 10 beta-D-Glucose-6-phosphate:NADP+ 1-oxoreductase
R02740 10 alpha-D-Glucose 6-phosphate ketol-isomerase
R02754 10 5-Dehydro-4-deoxy-D-glucarate tartronate-semialdehyde-lyase
R02853 10 D-O-Phosphoserine phosphohydrolase
R02865 10 ATP:D-hexose 6-phosphotransferase
R02866 10 Sorbitol-6-phosphate phosphohydrolase
R02867 10 ITP:D-hexose 6-phosphotransferase
R02935 10 (S)-Ureidoglycolate:NAD+ oxidoreductase
R02947 10 2-Acetolactate carboxy-lyase
R02948 10 (S)-2-Hydroxy-2-methyl-3-oxobutanoate carboxy-lyase
R02955 10 Acetyl-CoA:citramalate CoA-transferase
R03032 10 D-Arabinonate hydro-lyase
R03051 10 2,3-Dihydroxy-3-methylbutanoate:NADP+ oxidoreductase (isomerizing)
R03052 10 2-Acetolactate methylmutase
R03127 10 Dihydroxyfumarate carboxy-lyase
R03128 10
R03153 10 Acetyl-CoA:citramalate CoA-transferase
R03157 10
R03158 10
R03188 10 N-Formimino-L-aspartate iminohydrolase
R03234 10
R03236 10 ATP:D-tagatose-6-phosphate 1-phosphotransferase
R03239 10 ITP:D-Tagatose 6-phosphate 1-phosphotransferase
R03254 10
2-Dehydro-3-deoxy-D-octonate-8-phosphateD-arabinose-5-phosphate-lyase
(pyruvate-phosphorylating)
R03277 10
R03321 10 beta-D-Glucose 6-phosphate ketol-isomerase
R03350 10 3-Deoxy-D-manno-octulosonate-8-phosphate 8-phosphohydrolase
R03387 10 ATP:2-dehydro-3-deoxy-galactonokinase
R03503 10
ATP:2-amino-4-hydroxy-6-hydroxymethyl-7,8-dihydropteridine6'-pyrophosphotransferase
R03524 10 L-cysteine hydrogen-sulfide-lyase (adding HCN)
R03693 10 (S)-2-Methylmalate hydro-lyase
R03896 10 (R)-2-Methylmalate hydro-lyase
R03920 10 ATP:D-fructose 6-phosphotransferase
R03925 10 (S)(+)-Allantoin racemase
R03968 10 2-Isopropylmalate hydro-lyase
R03972 10
R03995 10
R04144 10 5-Phospho-D-ribosylamine:glycine ligase (ADP-forming)
R04177 10 2-Hydroxyethylenedicarboxylate hydro-lyase
R04210 10 4-phospho-D-erythronate:NAD+ 2-oxidoreductase
R04292 10
R04375 10
R04417 10
R04439 10 (R)-2,3-Dihydroxy-3-methylbutanoate:NADP+
oxidoreductase(isomerizing)
R04440 10 (R)-2,3-Dihydroxy-3-methylbutanoate:NADP+
oxidoreductase(isomerizing)
R04559 10
1-(5'-Phosphoribosyl)-5-amino-4-(N-succinocarboxamide)-imidazoleAMP-lyase
R04731 10 4-aminoimidazole aminohydrolase
R04779 10 ATP:D-fructose-6-phosphate 1-phosphotransferase
R04780 10 beta-D-Fructose 1,6-bisphosphate 1-phosphohydrolase
R04861 10
R04919 10
R05053 10 D-Aspartate:2-oxoglutarate aminotransferase
R05071 10 (S)-2-Acetolactate methylmutase
R05077 10
R05078 10
R05358 10 Acrylonitrile aminohydrolase
R05373 10 Methylmalonyl-CoA carboxy-lyase
R05378 10 2-Deoxy-5-keto-D-gluconic acid 6-phosphate
Dihydroxyacetonephosphate-lyase
R05380 10 Acetaldehyde hydro-lyase
R05444 10
R05508 10
R05551 10
R05554 10 Ureidoglycine aminohydrolase
R05561 10 Cyanuric acid amidohydrolase
R05576 10 (S)-3-Hydroxybutanoyl-CoA:NADP+ oxidoreductase
R05607 10 D-sorbitol-6-phosphate:NAD 2-oxidoreductase
R05647 10
R05651 10 acetyl-phosphate:sulfite S-acetyltransferase
(acyl-phosphatehydrolysing, 2-oxoethyl-forming)
R05688 10 1-Deoxy-D-xylulose-5-phosphate isomeroreductase
R05758 10 threo-3-hydroxy-L-aspartate ammonia-lyase
R05774 10 sulfopyruvate carboxy-lyase
R05804 10 ADP:D-glucose 6-phosphotransferase
R05842 10 ethylene oxide hydrolase
R06126 10 L-serine:NADP+ 3-oxidoreductase
R06137 10
R06171 10 L-Allothreonine acetaldehyde-lyase
R06180 10
R06510 10
R06604 10
R06605 10
R06614 10
R06973 10
R06980 10 sulfoacetaldehyde:NAD+ oxidoreductase
R06987 10 Acetyl-CoA:formate C-acetyltransferase
R07127 10 ATP:3-dehydro-L-gulonate 6-phosphotransferase
R07183 10 acetylacetone:oxygen oxidoreductase
R07253 10 acyl-CoA:malonyl-CoA C-acyltransferase
(decarboxylating,oxoacyl-reducing, thioester-hydrolysing and cyclizing)
R07274 10
O-phospho-L-serine:hydrogen-sulfide2-amino-2-carboxyethyltransferase
R07280 10
R07298 10 glycerol-1-phosphate phosphohydrolase
R07305 10 cyanuric acid amidohydrolase
R07324 10 1D-myo-inositol-3-phosphate lyase (isomerizing)
R00010 11 alpha,alpha-Trehalose glucohydrolase
R00028 11 alpha-D-Glucoside glucohydrolase
R00121 11
R00300 11 D-Glucose:NAD+ 1-oxidoreductase
R00301 11 D-Glucose:NADP+ 1-oxidoreductase
R00302 11 Pyranose:oxygen 2-oxidoreductase
R00304 11 D-Glucose-1-phosphate phosphohydrolase
R00306 11 1,4-beta-D-Glucan glucohydrolase
R00327 11 6-Acetyl-D-glucose acetylhydrolase
R00337 11 GDPglucose glucohydrolase
R00405 11 Succinate:CoA ligase (ADP-forming)
R00406 11
R00407 11 Succinyl-CoA hydrolase
R00409 11 (2S,3R)-3-Hydroxybutane-1,2,3-tricarboxylate pyruvate-lyase
R00410 11 Succinyl-CoA:3-oxo-acid CoA-transferase
R00432 11 Succinate:CoA ligase (GDP-forming)
R00479 11 Isocitrate glyoxylate-lyase
R00529 11 ATP:sulfate adenylyltransferase
R00530 11 ADP:sulfate adenylyltransferase
R00531 11 Adenylylsulfate sulfohydrolase
R00532 11 L-Serine-O-sulfate ammonia-lyase (pyruvate-forming)
R00533 11 Sulfite:oxygen oxidoreductase
R00534 11 D-Glucose 6-sulfate sulfohydrolase
R00713 11 Succinate-semialdehyde:NAD+ oxidoreductase
R00727 11 Succinate:CoA ligase (GDP-forming)
R00781 11 Sulfur:oxygen oxidoreductase
R00801 11 alpha-D-Glucoside glucohydrolase
R00802 11 alpha-D-Glucoside glucohydrolase
R00837 11 alpha,alpha-Trehalose-6-phosphate phosphoglucohydrolase
R00838 11 Maltose-6'-phosphate 6-phosphoglucohydrolase
R00839 11 6-Phospho-beta-D-glucosyl-(1,4)-D-gluxose glucohydrolase
R00858 11 hydrogen-sulfide:NADP+ oxidoreductase
R00874 11 D-Glucose:D-fructose oxidoreductase
R00881 11 GDPmannose sugarphosphohydrolase
R00883 11 GDP:D-mannose-1-phosphate guanylyltransferase
R00885 11 GTP:alpha-D-mannose-1-phosphate guanylyltransferase
R00901 11 L-Cysteine hydrogen-sulfide-lyase (adding sulfite)
R00947 11 D-Glucose-1-phosphate phosphohydrolase
R00959 11 alpha-D-Glucose 1-phosphate 1,6-phosphomutase
R00966 11 UMP:pyrophosphate phosphoribosyltransferase
R00973 11 Uracil-5-carboxylate carboxy-lyase
R00974 11 Cytosine aminohydrolase
R00994 11
R00995 11
R00996 11 L-threonine ammonia-lyase
R00997 11 1-Aminocyclopropane-1-carboxylate endolyase (deaminating)
R00998 11 (R)-2-Ethylmalate 2-oxobutanoyl-lyase (CoA-acylating)
R00999 11 O-Succinyl-L-homoserine succinate-lyase (adding cysteine)
R01000 11 2-Hydroxybutyrate:NAD+ oxidoreductase
R01001 11 L-Cystathionine Lysteine-lyase (deaminating)
R01055 11 Uracil hydro-lyase (adding D-ribose 5-phosphate)
R01080 11 Uridine ribohydrolase
R01145 11 Monomethyl-sulfate sulfohydrolase
R01171 11 Butanoyl-CoA:(acceptor) 2,3-oxidoreductase
R01172 11 butyraldehyde:NAD+ oxidoreductase (CoA-acetylating)
R01174 11 Butanoyl-CoA:orthophosphate butanoyltransferase
R01176 11 Butanoate:CoA ligase (AMP-forming)
R01177 11 Acetyl-CoA:acetyl-CoA C-acetyltransferase
R01179 11 Butanoyl-CoA:acetate CoA-transferase
R01180 11 3-Ethylmalate glyoxylate-lyase (CoA-butanoylating)
R01182 11 ATP:myo-inositol 1-phosphotransferase
R01185 11 myo-Inositol 1-phosphate phosphahydrolase
R01187 11 1D-myo-Inositol 3-phosphate phosphahydrolase
R01200 11 N-Acetyl-D-glucosamine amidohydrolase
R01201 11 ATP:N-acetyl-D-glucosamine 6-phosphotransferase
R01204 11 Acetyl-CoA:D-glucosamine N-acetyltransferase
R01283 11 L-Homocysteine hydrogen-sulfide-lyase (deaminating)
R01322 11 Citrate:CoA ligase (ADP-forming)
R01323 11 Acetyl-CoA:citrate CoA-transferase
R01324 11 Citrate hydro-lyase
R01325 11 Citrate hydro-lyase
R01353 11 ATP:acetate phosphotransferase
R01354 11 Propanoate:CoA ligase (AMP-forming)
R01355 11 2,3-Dimethylmalate pyruvate-lyase
R01360 11 (S)-3-Hydroxy-3-methylglutaryl-CoA acetoacetate-lyase
R01361 11 (R)-3-Hydroxybutanoate:NAD+ oxidoreductase
R01364 11 4-Fumarylacetoacetate fumarylhydrola
R01365 11 Butanoyl-CoA:acetoacetate CoA-transferase
R01366 11 Acetoacetate carboxy-lyase
R01367 11 Acetoacetate hydro-lyase
R01448 11 (S)-2-O-Sulfolactate 2-sulfohydrolase
R01465 11 L-Threonine:NAD+ oxidoreductase
R01466 11 O-Phospho-L-homoserine phospho-lyase (adding water)
R01467 11 L-Threonine racemase
R01468 11 ATP:ethanolamine O-phosphotransferase
R01470 11 sn-Glycero-3-phosphoethanolamine glycerophosphohydrolase
R01520 11 beta-D-Glucose:NAD+ 1-oxoreductase
R01522 11 beta-D-Glucose:oxygen 1-oxidoreductase
R01540 11 D-Altronate hydro-lyase
R01542 11 2-Dehydro-3-deoxy-D-gluconate:NAD+ 5-oxidoreductase
R01543 11 2-Dehydro-3-deoxy-D-gluconate:NADP+ 6-oxidoreductase
R01544 11 2-amino-2-deoxy-D-gluconate ammonia-lyase
R01559 11 Succinyl-CoA:oxalate CoA-transferase
R01600 11 ATP:D-glucose 6-phosphotransferase
R01602 11 alpha-D-Glucose 1-epimerase
R01618 11 APS:ATP adenylyltransferase
R01619 11 Adenylylsulfate:ammonia adenylyltransferase
R01718 11 Isomaltose 6-alpha-D-glucanohydrolase
R01726 11
R01773 11 L-Homoserine:NAD+ oxidoreductase
R01786 11 ATP:D-glucose 6-phosphotransferase
R01787 11 alpha-D-Glucose:NADP+ 1-oxidoreductase
R01788 11 alpha-D-Glucose 6-phosphate phosphohydrolase
R01789 11 D-Glucose 6-sulfate sulfohydrolase
R01793 11 NADH:6,7-dihydropteridine oxidoreductase
R01812 11 5,6,7,8-Tetrahydrobiopterin:NADP+ oxidoreductase
R01850 11 Hydrogen-sulfide S-acetyltransferase
R01851 11 Methanethiol:oxygen oxidoreductase
R01867 11 (S)-Dihydroorotate:oxygen oxidoreductase
R01869 11 (S)-Dihydroorotate:(acceptor) oxidoreductase
R01874 11 D-Cysteine sulfide-lyase (deaminating)
R01876 11 Uridine:orthophosphate ribosyltransferase
R01881 11 ATP:creatine N-phosphotransferase
R01882 11 N-Phosphocreatine hydrolase
R01884 11 Creatinine amidohydrolase
R01962 11
R01963 11 N-Sulfo-D-glucosamine sulfohydrolase
R02047 11 3-Hydroxy-2-methylpropanoate:NAD+ oxidoreductase
R02050 11 (R)-3-Amino-2-methylpropanoate:pyruvate aminotransferase
R02081 11 (R)-Mevalonate:NAD+ oxidoreductase (CoA-acetylating)
R02083 11 (S)-3-Hydroxy-3-methylglutaryl-CoA hydrolase
R02084 11 succinyl-CoA:3-hydroxy-3-methylglutarate CoA-transferase
R02085 11 (S)-3-Hydroxy-3-methylglutaryl-CoA hydro-lyase
R02086 11 N-Acetyl-D-glucosamine 1-phosphate 1,6-phosphomutase
R02087 11 N-Acetyl-D-glucosamine 6-phosphate 2-epimerase
R02139 11 Barbiturate amidohydrolase
R02257 11 Propane-1,2-diol:NAD+ oxidoreductase
R02258 11 (S)-Propane-1,2-diol:NAD+ oxidoreductase
R02261 11
R02262 11 L-Fuculose-1-phosphate lactaldehyde-lyase
R02263 11 L-Rhamnulose-1-phosphate lactaldehyde-lyase
R02278 11 2-Dehydro-3-deoxy-L-arabinonate hydro-lyase
R02279 11 5-Dehydro-4-deoxy-D-glucarate hydro-lyase (decarboxylating)
R02292 11 L-Aspartate-4-semialdehyde hydro-lyase (adding pyruvate
andcyclizing)
R02293 11 L-2,4-Diaminobutanoate:pyruvate aminotransferase
R02359 11 Urethane amidohydrolase (decarboxylating)
R02404 11 Itaconate:CoA ligase (ADP-forming)
R02405 11 Itaconate:CoA ligase (IDP-forming)
R02406 11 Itaconate:CoA ligase (IDP-forming)
R02407 11 Succinyl-CoA:citramalate CoA-transferase
R02408 11 L-Cystine Lysteine-lyase (deaminating)
R02423 11 Allantoate amidinohydrolase (decarboxylating)
R02424 11 Allantoin amidohydrolase
R02428 11 D-Xylono-1,4-lactone lactonohydrolase
R02429 11 D-Xylonate hydro-lyase
R02490 11 Citramalyl-CoA hydro-lyase
R02522 11 L-Arabinonate hydro-lyase
R02525 11 L-Arabinono-1,5-lactone lactonohydrolase
R02526 11 L-Arabinono-1,4-lactone lactonohydrolase
R02544 11 meso-tartrate:NAD+ oxidoreductase
R02547 11 trans-2,3-Epoxysuccinate hydrolase
R02575 11 ATP:guanidoacetate N-phosphotransferase
R02577 11 Propane-1,2-diol:NAD+ 1-oxidoreductase
R02601 11
R02637 11 3-Dehydro-L-gulonate:NAD+ 2-oxidoreductase
R02640 11 L-Gulonate:NAD+ 3-oxidoreductase
R02659 11
R02677 11 ADPmannose sugarphosphohydrolase
R02728 11 beta-D-Glucose 1-phosphate 1,6-phosphomutase
R02739 11 alpha-D-Glucose 6-phosphate ketol-isomerase
R02749 11 2-Deoxy-D-ribose 1-phosphate 1,5-phosphomutase
R02750 11
R02752 11 D-Glucarate hydro-lyase
R02764 11 (S)-Methylmalonyl-CoA hydrolase
R02765 11 (R)-2-Methyl-3-oxopropanoyl-CoA 2-epimerase
R02817 11 Serine-phosphoethanolamine ethanolaminephosphohydrolase
R02846 11 Cysteine hydrogen-sulfide-lyase (adding HCN)
R02855 11 (R)-Acetoin:NAD+ oxidoreductase
R02927 11 ATP:D-tagatose 6-phosphotransferase
R02937 11 Carbamoyl-phosphate:oxamate carbamoyltransferase
R02940 11 2-Propyn-1-al:NAD+ oxidoreductase
R02946 11 (R,R)-Butane-2,3-diol:NAD+ oxidoreductase
R02949 11 (R)-Acetoin racemase
R03026 11 (S)-3-Hydroxybutanoyl-CoA hydro-lyase
R03027 11 (3R)-3-Hydroxybutanoyl-CoA hydro-lyase
R03033 11 D-Galactonate hydro-lyase
R03080 11 (R)-Propane-1,2-diol:NAD+ oxidoreductase
R03081 11 2-Dehydro-3-deoxy-D-fuconate glycolaldehyde
R03083 11 2-Dehydro-3-deoxy-D-arabino-heptonate 7-phosphate
phosphate-lyase(cyclyzing)
R03119 11 propane-1,3-diol:NAD+ 1-oxidoreductase
R03131 11 O3-acetyl-L-serine:uracil 1-(2-amino-2-carboxyethyl)transferase
R03154 11 Succinyl-CoA:citramalate CoA-transferase
R03187 11 N-Methylimidazolidine-2,4-dione amidohydrolase (ATP-hydrolysing)
R03240 11 D-Galactose 6-phosphate ketol-isomerase
R03276 11 (S)-3-Hydroxybutanoyl-CoA 3-epimerase
R03330 11 D-myo-Inositol-1,3-bisphosphate 3-phosphohydrolase
R03331 11 sn-Glycero-3-phospho-1-inositol inositolphosphohydrolase
R03333 11 1D-myo-Inositol-1,2-cyclic-phosphate 2-inositolphosphohydrolase
R03348 11 Nicotinate-nucleotide:pyrophosphate
phosphoribosyltransferase(carboxylating)
R03381 11 3-Oxopropanoate:NAD+ oxidoreductase
(decarboxylating,CoA-acetylating)
R03540 11
R03567 11 6-Methylsalicylate carboxy-lyase
R03694 11
R03695 11
R03696 11 L-threo-3-Methylaspartate ammonia-lyase
R03702 11 Triacetolactone lactonohydrolase
R03758 11
R03759 11 (R)-1-Aminopropan-2-ol:NAD+ oxidoreductase
R03785 11 ATP:taurocyamine N-phosphotransferase
R03868 11 3-Maleylpyruvate cis-trans-isomerase
R03869 11 (S)-Methylmalonate semialdehyde:NAD+ oxidoreductase
R03871 11 (S)-Methylmalonate semialdehyde:oxygen oxidoreductase
R03897 11
R03898 11
R03921 11 Sucrose 6-phosphate fructohydrolase
R04000 11 (E)-Glutaconate CoA-transferase
R04001 11 3-Isopropylmalate hydro-lyase
R04026 11
R04053 11 3-phosphonopyruvate carboxy-lyase
R04152 11 (2-Aminoethyl)phosphonate:pyruvate aminotransferase
R04187 11 L-Alanine:3-oxopropanoate aminotransferase
R04200 11 D-threo-2,4-diaminopentanoate:NAD+ oxidoreductase (deaminating)
R04203 11 (2S,3S)-3-hydroxy-2-methylbutanoyl-CoA:NAD+ oxidoreductase
R04214 11
R04223 11
R04224 11 (S)-3-Hydroxyisobutyryl-CoA hydro-lyase
R04248 11
R04293 11
R04351 11 ATP:5-dehydro-2-deoxy-D-gluconate 6-phosphotransferase
R04372 11 D-myo-Inositol-3,4-bisphosphate 4-phosphohydrolase
R04399 11
R04424 11 2-Hydroxybutane-1,2,3-tricarboxylate hydro-lyase
R04444 11 L-1-Pyrroline-3-hydroxy-5-carboxylate:NAD+ oxidoreductase
R04457 11
6,7-Dimethyl-8-(1-D-ribityl)lumazine:6,7-dimethyl-8-(1-D-ribityl)lumazine
2,3-butanediyltransferase
R04488 11
R04591 11 1-(5-Phosphoribosyl)-5-amino-4-carboxyimidazole:L-aspartate
ligase(ADP-forming)
R04781 11 4-Carboxy-4-hydroxy-2-oxoadipate hydro-lyase
R05051 11 L-erythro-4-Hydroxyglutamate:NAD+ oxidoreductase
R05066 11 3-Hydroxy-2-methylpropanoate:NAD+ oxidoreductase
R05076 11
R05079 11
R05204 11
R05332 11 Acetyl-CoA:D-glucosamine-1-phosphate N-acetyltransferase
R05379 11 Acrylonitrile hydro-lyase
R05381 11 Diethanolamine Ethanolamine-lyase
R05457 11
R05571 11 Galactitol-1-phosphate:NAD oxidoreductase
R05595 11
R05606 11 D-mannonate hydro-lyase
R05608 11 D-galactarate hydro-lyase
R05644 11
R05661 11
R05683 11 L-Idonate:NAD oxidoreductase
R05693 11 (R)-2-Hydroxyacid:NAD+ oxidoreductase
R05698 11 Mannitol:oxygen oxidoreductase (cyclizing)
R05735 11 acetone:carbon-dioxide ligase (AMP-forming)
R05823 11 2-dehydro-D-gluconate:NADP+ 2-oxidoreductase
R06830 11
R06870 11 Phosphoethanolamine phosphohydrolase
R06967 11 N-isopropylammelide isopropylaminohydrolase
R06974 11 glycinamide ribonucleotide transformylase
R06978 11 L-2,4-diaminobutyrate acetyltransferase
R07135 11 mannitol:NAD+ 1-oxidoreductase
R07136 11 (R)-2-hydroxyacid:NAD+ oxidoreductase
R07148 11 D-threo-aldose:NAD+ 1-oxidoreductase
R07279 11 ATP:myo-inositol 1-phosphotransferase
R07346 11 D-glucitol:NADP+ oxidoreductase
R00015 12 Sucrose:sucrose 1F-beta-D-fructosyltransferase
R00016 12 D-Glucose-1-phosphate:D-glucose-1-phosphate 6-phosphotransferase
R00022 12
R00025 12 2-Nitropropane:oxygen 2-oxidoreductase
R00026 12 beta-D-Glucoside glucohydrolase
R00048 12 (R)-3-((R)-3-Hydroxybutanoyloxy)-butanoate
hydroxybutanoylhydrolase
R00066 12
6,7-Dimethyl-8-(1-D-ribityl)lumazine:6,7-dimethyl-8-(1-D-ribityl)lumazine
2,3-butanediyltransferase
R00155 12 UDP diphosphohydrolase
R00158 12 ATP:nucleoside-phosphate phosphotransferase
R00192 12 S-Adenosyl-L-homocysteine hydrolase
R00262 12 L-threo-3-Methylaspartate carboxy-aminomethylmutase
R00264 12 2,5-dioxopentanoate:NADP+ 5-oxidoreductase
R00265 12 2-Oxoglutarate:NADP+ 2-oxidoreductase (CoA-succinylating)
R00272 12 2-Oxoglutarate carboxy-lyase
R00287 12 UDPglucose pyrophosphohydrolase
R00510 12 Cytidine-5'-monophosphate phosphoribo(deoxyribo)hydrolase
R00654 12 L-Methionine methanethiol-lyase (deaminating)
R00662 12 Uridine triphosphate pyrophosphohydrolase
R00709 12 Isocitrate:NAD+ oxidoreductase (decarboxylating)
R00803 12 Sucrose:orthophosphate alpha-D-glucosyltransferase
R00805 12 Sucrose-6-phosphate phosphohydrolase
R00810 12 Sucrose glucosylmutase
R00829 12 Succinyl-CoA:acetyl-CoA C-acyltransferase
R00830 12 Succinyl-CoA:glycine C-succinyl-transferase(decarboxylating)
R00831 12 Succinyl-CoA:glycine C-succinyl-transferase(decarboxylating)
R00833 12 (R)-2-Methyl-3-oxopropanoyl-CoA CoA-carbonylmutase
R00864 12
R00880 12 GDP-D-mannose:NAD+ 6-oxidoreductase
R00888 12 GDPmannose 4,6-hydro-lyase
R00889 12 GDPmannose 3,5-epimerase
R00948 12 ATP:alpha-D-glucose-1-phosphate adenyltransferase
R00949 12 ATP:D-glucose-1-phosphate 6-phosphotransferase
R00951 12 ADPglucose sugarphosphohydrolase
R00952 12 Cellobiose:orthophosphate alpha-D-glucosyltransferase
R00953 12 3-beta-D-Glucosylglucose:orthophosphate
alpha-D-glucosyltransferase
R00954 12 GTP:alpha-D-glucose-1-phosphate guanylyltransferase
R00957 12
alpha-D-Glucose-1-phosphate:alpha-D-glucose-1-phosphate4-alpha-D-glucosyltransferase
(dephosphorylating)
R00960 12 D-Glucose-1-phosphate:D-glucose-1-phosphate 6-phosphotransferase
R00963 12 Uridine 5'-monophosphate phosphohydrolase
R00964 12 ATP:uridine 5'-phosphotransferase
R00965 12 Orotidine-5'-phosphate carboxy-lyase
R00968 12 GTP:uridine 5'-phosphotransferase
R00970 12 ITP:uridine 5'-phosphotransferase
R01098 12 D-Galactose:oxygen 6-oxidoreductase
R01183 12 myo-Inositol:NAD+ 2-oxidoreductase
R01184 12 myo-Inositol:oxygen oxidoreductase
R01186 12 myo-Inositol 4-phosphate phosphahydrolase
R01193 12 sn-Glycero-3-phospho-1-inositol glycerophosphohydrolase
R01202 12 N-Acetyl-D-glucosamine:NAD+ 1-oxidoreductase
R01203 12 N-Acyl-D-hexosamine:oxygen 1-oxidoreductase
R01207 12 N-Acyl-D-glucosamine 2-epimerase
R01233 12 GDPglucose sugarphosphohydrolase
R01266 12 1-beta-Aspartyl-N-acetyl-D-glucosaminylamine L-asparaginohydrolase
R01268 12 Nicotinamide amidohydrolase
R01285 12 Cystathionine L-homocysteine-lyase (deaminating)
R01286 12 L-Cystathionine L-homocysteine-lyase (deaminating)
R01287 12 O-Acetyl-L-homoserine acetate-lyase (adding methanethiol)
R01289 12 L-Serine hydro-lyase (adding homocysteine)
R01290 12 L-Serine hydro-lyase (adding homocysteine)
R01291 12 S-Ribosyl-L-homocysteine ribohydrolase
R01410 12
R01441 12 ATP:cellobiose 6-phosphotransferase
R01442 12 Cellobiose:oxygen 1-oxidoreductase
R01444 12 1,4-beta-D-Glucan glucohydrolase
R01445 12 Cellobiose 2-epimerase
R01481 12 L-Gulonate:NADP+ 6-oxidoreductase
R01550 12 Propan-2-ol:NADP+ oxidoreductase
R01553 12 Acetone-cyanohydrin acetone-lyase
R01555 12 Maltose:orthophosphate 1-beta-D-glucosyltransferase
R01556 12 Acetyl-CoA:maltose O-acetyltransferase
R01557 12 Maltose alpha-D-glucosylmutase
R01601 12 D-Glucose 6-sulfate sulfohydrolase
R01632 12 Protocatechuate:oxygen 4,5-oxidoreductase (decyclizing)
R01644 12 4-Hydroxybutanoate:NAD+ oxidoreductase
R01645 12 4-hydroxy-2-oxo-heptandioate succinate semialdehyde-lyase
R01647 12
R01649 12 2-(Acetamidomethylene)succinate amidohydrolase
(deaminating,decarboxylating)
R01650 12
R01660 12
3-phospho-D-glyceroyl-phosphate:D-glucose-1-phosphate6-phosphotransferase
R01688 12 ATP:butyrate 1-phosphotransferase
R01689 12 butanoate:NAD+ delta2-oxidoreductase
R01690 12 5'-Butyrylphosphouridine acylhydrolase
R01694 12 L-Sorbose:NADP+ 5-oxidoreductase
R01695 12 L-Sorbose:oxygen 5-oxidoreductase
R01719 12
R01720 12 nicotinate:NADP+ 6-oxidoreductase (hydroxylating)
R01723 12
R01724 12 Nicotinate D-ribonucleotide:pyrophosphate
phosphoribosyltransferase
R01771 12 ATP:L-homoserine O-phosphotransferase
R01776 12 Acetyl-CoA:L-homoserine O-acetyltransferase
R01777 12 Succinyl-CoA:L-homoserine O-succinyltransferase
R01870 12 Orotidine-5'-phosphate:pyrophosphate phosphoribosyltransferase
R01872 12 Quinate:NAD+ 5-oxidoreductase
R01877 12 Uridine 3'-monophosphate phosphohydrolase
R01878 12 Cytidine aminohydrolase
R01879 12 2-Deoxyuridine,2-oxoglutarate:oxygen
oxidoreductase(2'-hydroxylating)
R01899 12 Isocitrate:NADP+ oxidoreductase (decarboxylating)
R01900 12 Isocitrate hydro-lyase
R01969 12 Deoxyguanosine:orthophosphate ribosyltransferase
R01981 12 uronate:NAD+ 1-oxidoreductase
R02137 12 Cytidine ribohydrolase
R02168 12 GDPglucose:D-glucose-6-phosphate 1-alpha-D-glucosyltransferase
R02243 12 cis-Aconitate carboxy-lyase
R02244 12 trans-Aconitate delta2-delta3-isomerase
R02245 12 ATP:(R)-mevalonate 5-phosphotransferase
R02246 12 (R)-Mevalonate:NAD+ oxidoreductase
R02280 12 1-Pyrroline-4-hydroxy-2-carboxylate aminohydrolase (decyclizing)
R02295 12 Nicotinate D-ribonucleoside:orthophosphate ribosyltransferase
R02296 12 Cytidine:orthophosphate alpha-D-ribosyltransferase
R02322 12 Nicotinamide-D-ribonucleotide amidohydrolase
R02343 12 Acetoin:NAD+ oxidoreductase
R02376 12 Propane-1,2-diol hydro-lyase
R02454 12 D-Mannonate:NAD+ 5-oxidoreductase
R02455 12 D-Mannonate:NAD+ 6-oxidoreductase
R02461 12 D-Ornithine 4,5-aminomutase
R02484 12 deoxyuridine:orthophosphate 2-deoxy-D-ribosyltransferase
R02508 12
R02555 12 D-Altronate:NAD+ 3-oxidoreductase
R02557 12 Deoxyadenosine:orthophosphate ribosyltransferase
R02602 12 4-Oxalocrotonate carboxy-lyase
R02603 12
R02604 12
R02656 12 Gentisate:oxygen 1,2-oxidoreductase (decyclizing)
R02665 12 3-Hydroxyanthranilate:oxygen 3,4-oxidoreductase (decyclizing)
R02705 12 ATP:N-acyl-D-mannosamine 6-phosphotransferase
R02706 12
R02727 12 alpha,alpha-Trehalose:orthophosphate beta-D-glucosyltransferase
R02748 12 Deoxyinosine:orthophosphate ribosyltransferase
R02778 12 Trehalose-6-phosphate phosphohydrolase
R02922 12 Creatinine iminohydrolase
R02928 12 Galactitol:NAD+ 2-oxidoreductase
R02933 12 L-Gulono-1,4-lactone lactonohydrolase
R02956 12 Succinyl-CoA:citramalate CoA-transferase
R02957 12 D-Glucuronolactone:NAD+ oxidoreductase
R03004 12 Deamino-NAD+ nucleotidohydrolase
R03005 12 ATP:nicotinamide-nucleotide adenylyltransferase
R03014 12 ATP:L-rhamnulose 1-phosphotransferase
R03028 12 Glutaconyl-1-CoA carboxy-lyase
R03030 12 L-3-Aminobutyryl-CoA ammonia-lyase
R03031 12 Vinylacetyl-CoA delta3-delta2-isomerase
R03034 12 D-Galactono-1,4-lactone hydroxyacylhydrolase
R03068 12 2,3-Dimethylmalate hydro-lyase
R03084 12 3-Dehydroquinate hydro-lyase
R03181 12 4-Maleylacetoacetate cis-trans-isomerase
R03204 12 2,5-Dihydroxypyridine:oxygen 5,6-oxidoreductase
R03216 12 N,6-O-Disulfo-D-glucosamine 6-sulfohydrolase
R03217 12 O-Acetyl-L-homoserine succinate-lyase (adding cysteine)
R03241 12 ATP:L-fuculose 1-phosphotransferase
R03246 12 1,2,3-Trihydroxybenzene:oxygen 1,2-oxidoreductase (decyclizing)
R03256 12 Lactose 6-phosphate 6-phosphogalactohydrolase
R03260 12 O-Succinyl-L-homoserine succinate-lyase (adding cysteine)
R03291 12 trans-4-Hydroxy-L-proline:NAD+ 5-oxidoreductase
R03315 12 ATP:pseudouridine 5'-phosphotransferase
R03346 12 Nicotinate D-ribonucleotide phosphohydrolase
R03347 12
R03352 12 3-Hydroxy-2-methylpropanoyl-CoA hydrolase
R03383 12
R03427 12 D-myo-Inositol 1,3,4-trisphosphate 1-phosphohydrolase
R03544 12
R03562 12 Toluene,NADPH:oxogen oxidoreductase (2-hydroxylating)
R03566 12 3-Cresol,NADPH:oxogen oxidoreductase (2-hydroxylating)
R03671 12 D-Fuconate hydro-lyase
R03707 12 (S,S)-Butane-2,3-diol:NAD+ oxidoreductase
R03774 12 L-Rhamnonate hydro-lyase
R03870 12 5-Methylbarbiturate amidohydrolase
R03887 12
R03937 12
R03966 12
R04048 12
R04066 12 imidazole-4-acetate,NADH:oxygen oxidoreductase (5-hydroxylating)
R04138 12 3-Methylcrotonoyl-CoA:carbon-dioxide ligase (ADP-forming)
R04198 12 2,3,4,5-Tetrahydrodipicolinate:NAD+ oxidoreductase
R04204 12 (2S,3S)-3-Hydroxy-2-methylbutanoyl-CoA hydro-liase
R04209 12 1-(5-Phospho-D-ribosyl)-5-amino-4-imidazolecarboxylate
carboxy-lyase
R04246 12
R04299 12
R04323 12 2-Amino-3-carboxymuconate semialdehyde carboxy-lyase
R04383 12 5-Dehydro-4-deoxy-D-glucuronate ketol-isomerase
R04425 12 (2S,3R)-3-Hydroxybutane-1,2,3-tricarboxylate hydro-lyase
R04426 12 3-Isopropylmalate:NAD+ oxidoreductase
R04435 12 N-Acetylneuraminate 9-phosphate
pyruvate-lyase(pyruvate-phosphorylating)
R04443 12
R04453 12
4-Carboxy-2-hydroxy-cis,cis-muconate-6-semialdehyde:NADP+6-oxidoreductase
R04482 12 4-Carboxy-2-oxo-3-hexenedioate
delta2,delta4-2-oxo,delta3-isomerase
R04489 12 2-Hydroxy-2-hydropyrone-4,6-dicarboxylate lyase (decyclizing)
R04515 12
R04748 12 (S)-Hydroxyhexanoyl-CoA:NAD+ oxidoreductase
R04784 12
R04785 12 L-Dehydroascorbate lactonohydrolase
R05064 12 (S)-3-Hydroxyisobutyryl-CoA hydrolase
R05119 12 3-Butyn-1-al:NAD+ oxidoreductase
R05138 12
R05147 12 galactitol-1-phosphate:NAD+ oxidoreductase
R05176 12 ADP-D-glycero-D-manno-heptose 6-epimerase
R05320 12 Taurine, 2-oxoglutarate:O2 oxidoreductase (sulfite-forming)
R05362 12 2-Hydroxy-6-oxoocta-2,4,7-trienoate formylhydrolase
R05366 12 2-Hydroxy-6-oxo-octa-2,4-dienoate acylhydrolase
R05382 12 Triethanolamine Diethanolamine-lyase
R05660 12
R05767 12 trehalose 6-phosphate:phosphate b-D-glucosyltransferase
R05768 12 GDP-mannose:3-phosphoglycerate 3-a-D-mannosyltransferase
R05781 12 cyclic-imide amidohydrolase (decyclicizing)
R05789 12 (R)-2-phospho-3-sulfolactate phosphohydrolase
R06789 12
R06969 12
R06979 12 Ectoine hydro-lyase
R07145 12 L-iditol:NAD+ 2-oxidoreductase
R07264 12 2-alpha-D-glucosyl-D-glucose:phosphate beta-D-glucosyltransferase
R07265 12 alpha,alpha-trehalose:phosphate alpha-D-glucosyltransferase
R07343 12 myo-inositol-phosphate phosphohydrolase
R07365 12 sulfur:oxygen oxidoreductase (hydrogen-sulfide- and
sulfite-forming)
R07405 12 5-carboxyamino-1-(5-phospho-D-ribosyl)imidazole carboxymutase
R07420 12
R00036 13 5-Aminolevulinate hydro-lyase(adding 5-aminolevulinate
andcyclizing)
R00038 13 4-Hydroxy-3-hexanone propanal-lyase
R00047 13 6-Hydroxynicotinate, hydrogen-donor:oxygen
oxidoreductase(5-hydroxylating)
R00064 13 4-(4-Deoxy-beta-D-gluc-4-enuronosyl)-D-galacturonate lyase
R00068 13 L-Ascorbate:oxygen oxidoreductase
R00093 13 L-glutamate:NAD+ oxidoreductase (transaminating)
R00102 13 NAD+ glycohydrolase
R00103 13 NAD+ phosphohydrolase
R00137 13 ATP:nicotinamide-nucleotide adenylyltransferase
R00156 13 ATP:nucleoside-diphosphate phosphatransferase
R00157 13 Uridine triphosphate:AMP phosphotransferase
R00159 13 UTP diphosphohydrolase
R00177 13 ATP:L-methione S-adenosyltransferase
R00189 13 Deamino-NAD+:ammonia ligase (AMP-forming)
R00193 13 S-Adenosyl-L-homocysteine aminohydrolase
R00194 13 S-Adenosyl-L-homocysteine homocysteinylribohydrolase
R00239 13 ATP:L-glutamate 5-phosphotransferase
R00240 13 ATP:L-glutamate 1-phosphotransferase
R00241 13 ATP:L-glutamate 1-phosphotransferase
R00243 13 L-Glutamate:NAD+ oxidoreductase (deaminating)
R00245 13 L-Glutamate 5-semialdehyde:NAD+ oxidoreductase
R00250 13 L-Glutamate:oxygen oxidoreductase (deaminating)
R00251 13 5-Oxoproline amidohydrolase (ATP-hydrolysing)
R00253 13 L-Glutamate:ammonia ligase (ADP-forming)
R00254 13
R00256 13 L-Glutamine amidohydrolase
R00258 13 L-Alanine:2-oxoglutarate aminotransferase
R00259 13 Acetyl-CoA:L-glutamate N-acetyltransferase
R00260 13 L-Glutamate racemase
R00261 13 L-Glutamate 1-carboxy-lyase
R00268 13 Oxalosuccinate:NADP+ oxidoreductase (decarboxylating)
R00269 13 2-Oxoglutaramate amidohydrolase
R00270 13
R00271 13 2-Hydroxybutane-1,2,4-tricarboxylate
2-oxoglutarate-lyase(CoA-acetylating)
R00279 13 D-Glutamate(D-aspartate):oxygen oxidoreductase (deaminating)
R00286 13 UDPglucose:NAD+ oxidoreductase
R00289 13 UTP:alpha-D-glucose-1-phosphate uridylyltransferase
R00291 13 UDPglucose 4-epimerase
R00293 13 UDPglucose 4,6-hydro-lyase
R00355 13 L-Aspartate:2-oxoglutarate aminotransferase
R00356 13
R00367 13 S-Adenosyl-L-methionine:glycine methyltransferase
R00372 13 Glycine:2-oxoglutarate aminotransferase
R00411 13 N-succinyl-L-glutamate amidohydrolase
R00414 13 UDP-N-acetyl-D-glucosamine 2-epimerase
R00415 13 UTP:N-acetyl-alpha-D-glucosamine-1-phosphate uridylyltransferase
R00474 13 2-Hydroxy-3-oxoadipate glyoxylate-lyase (carboxylating)
R00494 13
R00511 13 Cytidine-5'-monophosphate phosphohydrolase
R00512 13 ATP:CMP phosphotransferase
R00513 13 ATP:cytidine 5'-phosphotransferase
R00514 13 CDP diphosphohydrolase
R00515 13 CTP pyrophosphohydrolase
R00516 13 UTP:cytidine 5'-phosphotransferase
R00517 13 GTP:cytidine 5'-phosphotransferase
R00525 13 N-Formyl-L-glutamate amidohydrolase
R00548 13 Riboflavin-5-phosphate phosphohydrolase (acid optimum)
R00549 13 ATP:riboflavin 5'-phosphotransferase
R00550 13 D-Glucose-1-phosphate:riboflavin 5'-phosphotransferase
R00568 13 CTP aminohydrolase
R00571 13 UTP:ammonia ligase(ADP-forming)
R00575 13 Carbon-dioxide:L-glutamine amido-ligase
(ADP-forming,carbamate-phosphorylating)
R00578 13 L-aspartate:L-glutamine amido-ligase (AMP-forming)
R00644 13 L-Ascorbate:hydrogen-peroxide oxidoreductase
R00648 13 L-Methionine:oxygen oxidoreductase (deaminating)
R00650 13 S-Adenosyl-L-methionine:L-homocysteine S-methyltransferase
R00651 13 O-Acetyl-L-homoserine acetate-lyase (adding methanethiol)
R00652 13 L-Methionine:glyoxylate aminotransferase
R00653 13 N-Formyl-L-methionine amidohydrolase
R00655 13 L-Methionine racemase
R00656 13 L-Methionine carboxy-lyase
R00657 13
R00659 13 UTP:pyruvate O2-phosphotransferase
R00672 13 L-Ornithine racemase
R00707 13 L-1-Pyrroline-5-carboxylate:NAD+ oxidoreductase
R00766 13 UDPglucose:D-fructose-6-phosphate 2-alpha-D-glucosyltransferase
R00768 13 L-Glutamine:D-fructose-6-phosphate aminotransferase
(hexoseisomerizing)
R00769 13 UTP:D-fructose-6-phosphate 1-phosphotransferase
R00806 13 UDPglucose:D-fructose 2-alpha-D-glucosyltransferase
R00816 13 Catechol:oxygen 2,3-oxidoreductase(decyclizing)
R00822 13 Protocatechuate carboxy-lyase
R00836 13 UDPglucose:D-glucose-6-phosphate 1-alpha-D-glucosyltransferase
R00855 13 CDPglycerol phosphoglycerohydrolase
R00871 13 D-Fructose:NADP+ 5-oxidoreductase
R00894 13 L-Glutamate:L-cysteine gamma-ligase (ADP-forming)
R00895 13 L-Cysteine:2-oxoglutarate aminotransferase
R00896 13 L-Cysteine:2-oxoglutarate aminotransferase
R00908 13 3-Aminopropanoate:2-oxoglutarate aminotransferase
R00962 13 ITP:cytidine 5'-phosphotransferase
R00967 13 UTP:uridine 5'-phosphotransferase
R00969 13 P1,P4-Bis(5'-nucleosyl)-tetraphosphate nucleotidohydrolase
R01072 13 5-Phosphoribosylamine:pyrophosphate
phosphoribosyltransferase(glutamate-amidating)
R01092 13 ATP:D-galactose 1-phosphotransferase
R01093 13 D-Galactose:NAD+ 1-oxidoreductase
R01094 13 D-Galactose:NAD+ 1-oxidoreductase
R01096 13 D-Galactose:NADP+ 1-oxidoreductase
R01099 13 D-Galactose:oxygen 6-oxidoreductase
R01100 13 Lactose galactohydrolase
R01101 13 alpha-D-Glucoside glucohydrolase
R01103 13 Raffinose galactohydrolase
R01104 13 Galactosylglycerol galactohydrolase
R01148 13 D-Alanine:2-oxoglutarate aminotransferase
R01194 13 1-alpha-D-Galactosyl-myo-inositol galactohydrolase
R01214 13 L-Valine:2-oxoglutarate aminotransferase
R01231 13 Xanthosine-5'-phosphate:L-glutamine amido-ligase (AMP-forming)
R01252 13 L-Proline,2-oxoglutarate:oxygen oxidoreductase (4-hydroxylating)
R01270 13 Nicotinamide D-ribonucleotide phosphoribohydrolase
R01271 13
Nicotinamide-nucleotide:pyrophosphatephospho-alpha-D-ribosyltransferase
R01273 13 N-Ribosylnicotinamide ribohydrolase
R01296 13 4-hydroxybenzoate,NAD(P)H:oxygen oxidoreductase (3-hydroxylating)
R01329 13 Epimelibiose galactohydrolase
R01475 13 ATP:D-glucuronate 1-phosphotransferase
R01476 13 ATP:D-glucuronate 1-phosphotransferase
R01482 13 D-Glucuronate ketol-isomerase
R01483 13 D-Glucuronolactone lactonohydrolase
R01484 13 D-Glucurono-6,2-lactone lactonohydrolase
R01585 13 L-Glutamate:methylamine ligase (ADP-forming)
R01586 13 Methylamine:L-glutamate N-methyltransferase
R01587 13 N-Methyl-2-oxoglutaramate methylamidohydrolase
R01627 13 3-Dehydroshikimate hydro-lyase
R01628 13 3-hydroxybenzoate,NADPH:oxygen oxidoreductase (4-hydroxylating)
R01629 13
R01631 13 Protocatechuate:oxygen 3,4-oxidoreductase (decyclizing)
R01633 13
(3S,4R)-3,4-dihydroxycyclohexa-1,5-diene-1,4-dicarboxylate:NAD+oxidoreductase
R01634 13 3,4-Dihydroxyphthalate carboxy-lyase
R01635 13 4,5-Dihydroxyphthalate carboxy-lyase
R01636 13 4-sulfobenzoate,NADH:oxygen oxidoreductase
(3,4-hydroxylating,sulfite-forming)
R01648 13 4-Aminobutanoate:2-oxoglutarate aminotransferase
R01652 13
R01678 13 Lactose galactohydrolase
R01679 13 Lactose 6-phosphate galactohydrolase
R01684 13 Taurine:2-oxoglutarate aminotransferase
R01722 13 UDPglucose:nicotinate N-glucosyltransferase
R01732 13 Riboflavin hydrolase
R01804 13 N-Acetylneuraminate pyruvate-lyase (pyruvate-phosphorylating)
R01805 13 N-Acetylneuraminate 9-phosphate phosphohydrolase
R01811 13 N-Acetylneuraminate pyruvate-lyase
R01816 13 Anthranilate,tetrahydrobiopterin:oxygen
oxidoreductase(3-hydroxylating)
R01847 13 UTP:Sedoheptulose 7-phosphate 1-phosphotransferase
R01856 13 dGTP triphosphohydrolase
R01883 13 S-Adenosyl-L-methionine:guanidinoacetate N-methyltransferase
R01887 13 gamma-Amino-gamma-cyanobutanoate aminohydrolase
R01930 13 Trithionate thiosulfohydrolase
R01931 13 thiosulfate:cyanide sulfurtranserase
R01937 13
R01967 13 ATP:deoxyguanosine 5'-phosphotransferase
R01968 13 2'-Deoxyguanosine 5'-monophosphate phosphohydrolase
R01980 13 ATP:D-galacturonate 1-phosphotransferase
R01983 13 D-Galacturonate ketol-isomerase
R01984 13
R02048 13 (R)-3-Amino-2-methylpropanoate:2-oxoglutarate aminotransferase
R02088 13 2'-Deoxyadenosine 5'-monophosphate phosphohydrolase
R02089 13 ATP:deoxyadenosine 5'-phosphotransferase
R02099 13 ATP:deoxyuridine 5'-phosphotransferase
R02102 13
R02270 13 Succinyl-CoA:glycine C-succinyl-transferase(decarboxylating)
R02271 13 5-Aminolevulinate:pyruvate aminotransferase
R02272 13 (S)-4-Amino-5-oxopentanoate 4,5-aminomutase
R02285 13 N-Formimino-L-glutamate formiminohydrolase
R02294 13 N-Ribosylnicotinamide:orthophosphate ribosyltransferase
R02323 13 Nicotinamide ribonucleotide phosphohydrolase
R02324 13 ATP:N-ribosylnicotinamide 5'-phosphotransferase
R02344 13 (S,S)-Butane-2,3-diol:NAD+ oxidoreductase
R02345 13 3-Hydroxybutan-2-one:D-ribose-5-phosphate aldehydetransferase
R02370 13 Cytidine 3'-phosphate phosphohydrolase
R02377 13 Propane-1,3-diol:NAD+ 1-oxidoreductase
R02433 13 L-Cysteate:2-oxoglutarate aminotransferase
R02437 13 L-Rhamnose ketol-isomerase
R02457 13 D-Ornithine:oxygen oxidoreductase (deaminating)
R02458 13 D-Arginine amidinohydrolase
R02460 13
R02485 13 Deoxycytidine aminohydrolase
R02486 13 2-Deoxyuridine,2-Oxoglutarate:oxygen
oxidoreductase(1'-hydroxylating)
R02489 13 Gentisate carboxy-lyase
R02519 13 Homogentisate:oxygen 1,2-oxidoreductase (decyclizing)
R02550 13
R02556 13 Deoxyadenosine aminohydrolase
R02563 13 CDPethanolamine:L-serine ethanolaminephosphotransferase
R02589 13 3-hydroxybenzoate,NADH:oxygen oxidoreductase (6-hydroxylating)
R02619 13 3-Sulfino-L-alanine:2-oxoglutarate aminotransferase
R02655 13 Gentisate aldehyde:NAD+ oxidoreductase
R02657 13
R02666 13 3-Hydroxyanthranilate:oxygen oxidoreductase
R02668 13 3-Hydroxy-L-kynurenine hydrolase
R02669 13
R02670 13 Hydorogen-peroxide:hydrogen-peroxide oxidoreductase
R02707 13
R02737 13 UDPglucose:D-glucose-6-phosphate 1-alpha-D-glucosyltransferase
R02762 13 2-Hydroxymuconate semialdehyde:NAD+ 6-oxidoreductase
R02763 13
R02782 13 2,4,6/3,5-Pentahydroxycyclohexanone hydro-lyase
R02821 13 Trimethylaminoacetate:L-homosysteine S-methyltransferase
R02926 13 Melibiitol galactohydrolase
R02990 13 Succinyl-CoA:3-oxoadipate CoA-transferase
R03069 13 (2R,3S)-2,3-Dimethylmalate hydro-lyase
R03070 13 Methylitaconate delta2-delta3-isomerase
R03132 13 O3-Acetyl-L-serine acetate-lyase (adding hydrogen sulfide)
R03163 13 L-Fucose ketol-isomerase
R03169 13 2-methyl-branched-chain-acyl-CoA:NAD+ 2-oxidoreductase
R03170 13 2-Methylbutanoyl-CoA:(acceptor) 2,3-oxidoreductase
R03183 13 L-Gulono-1,4-lactone:NADP+ 1-oxidoreductase
R03184 13 L-gulono-1,4-lactone:oxygen 3-oxidoreductase
R03238 13 UTP:D-Tagatose 6-phosphate 1-phosphotransferase
R03245 13 ATP:(R)-5-phosphomevalonate phosphotransferase
R03247 13 Gallate carboxy-lyase
R03266 13 4-Hydroxy-L-glutamate:2-oxoglutarate aminotransferase
R03290 13 4-Hydroxy-L-proline:NAD+ oxidoreductase
R03296 13 trans-4-Hydroxy-L-proline 2-epimerase
R03385 13 3-hydroxy-2-methylpyridine-5-carboxylate,NADH:oxygen
oxidoreductase(decyclizing)
R03393 13 D-myo-Inositol-1,4-bisphosphate 1-phosphohydrolase
R03396 13 GDP-6-deoxy-D-talose:NAD+ 4-oxidoreductase
R03397 13 GDP-6-deoxy-D-mannose:NAD+ 4-oxidoreductase
R03421 13 N4-(beta-N-Acetyl-D-glucosaminyl)-L-asparagine amidohydrolase
R03428 13 ATP:1D-myo-inositol-1,3,4-trisphosphate 5-phosphotransferase
R03429 13 ATP:1D-myo-inositol-1,3,4-trisphosphate 6-phosphotransferase
R03430 13 D-myo-Inositol 1,3,4,5-tetrakisphosphate 5-phosphohydrolase
R03472 13
R03538 13 2',3'-Cyclic UMP 3'-nucleotidohydrolase
R03542 13 alpha-Aminopropiononitrile aminohydrolase
R03550 13 Gallate:oxygen 4,5-oxidoreductase (decyclizing)
R03559 13 toluene,NADH:oxygen oxidoreductase (1,2-hydroxylating)
R03560 13 Toluene,NADPH:oxogen oxidoreductase (2-hydroxylating)
R03568 13 4-Cresol,NADPH:oxogen oxidoreductase (2-hydroxylating)
R03608 13 o-Cresol,NADPH:oxogen oxidoreductase (2-hydroxylating)
R03625 13
UDPglucose:2-hydroxy-2-methylpropanenitrilebeta-D-glucosyltransferase
R03772 13 L-rhamno-1,4-lactone lactonohydrolase
R03801 13 1,4-beta-D-Glucan glucohydrolase
R03884 13 (E)-Glutaconate CoA-transferase
R03889 13 2-Aminomuconate semialdehyde:NAD+ 6-oxidoreductase
R03970 13 (5-Glutamyl)-peptide:amino-acid 5-glutamyltransferase
R04051 13
R04065 13 Imidazole acetaldehyde:NAD+ oxidoreductase
R04068 13 Imidazole-4-acetate:5-phosphoribosyl-diphosphate ligase (ADP-
andpyrophosphate- forming)
R04069 13
R04088 13 Toluene-cis-1,2-dihydrodiol:NAD+ oxidoreductase
R04089 13 3-Methylcatechol:oxygen 2,3-oxidoreductase(decyclizing)
R04131 13
R04132 13
R04137 13 3-Hydroxyisopentyl-CoA hydro-lyase
R04173 13 3-Phosphoserine:2-oxoglutarate aminotransferase
R04188 13 L-3-Amino-isobutanoate:2-oxoglutarate aminotransferase
R04208 13 2-(Formamido)-N1-(5-phosphoribosyl)acetamidine
cyclo-ligase(ADP-forming)
R04221 13 cis-4-Hydroxy-D-proline:oxygen oxidoreductase (deaminating)
R04231 13 (R)-4'-Phosphopantothenate:L-cysteine ligase
R04269 13
R04277 13 2-Pyrone-4,6-dicarboxylate lactonohydrolase
R04278 13 2-Hydroxy-2-hydropyrone-4,6-dicarboxylate:NAD+ 6-oxidoreductase
R04336 13
R04364 13 Acetyl-CoA:L-2,3,4,5-tetrahydrodipicolinate N2-acetyltransferase
R04365 13
Succinyl-CoA:2,3,4,5-tetrahydropyridine-2,6-dicarboxylateN-succinyltransferase
R04376 13
R04382 13 4-(4-Deoxy-alpha-D-gluc-4-enuronosyl)-D-galacturonate lyase
R04446 13
R04447 13
R04512 13 3-D-Glucuronosyl-N2,6-disulfo-beta-D-glucosamine
glucuronohydrolase
R04749 13 (S)-Hydroxyhexanoyl-CoA hydro-lyase
R04895 13
R05052 13 L-erythro-4-Hydroxyglutamate:2-oxoglutarate aminotransferase
R05085 13 O-Phospho-4-hydroxy-L-threonine:2-oxoglutarate aminotransferase
R05250 13
R05274 13 vanillate:oxygen oxidoreductase (demethylating)
R05280 13
R05298 13
R05309 13
1,6-dihydroxy-5-methylcyclohexa-2,4-dienecarboxylate:NAD+oxidoreductase
(decarboxylating)
R05314 13
1,2-Dihydroxy-6-methylcyclohexa-3,5-dienecarboxylate:NAD+oxidoreductase
(decarboxylating)
R05328 13 ADP-glucose:sn-glycerol-3-phosphate 2-b-D-glucosyltransferase
R05336 13
R05337 13
R05404 13
R05405 13
R05416 13
R05598 13 Benzylsuccinate fumarate-lyase
R05659 13
R05692 13 GDP-L-fucose:NADP+ 4-oxidoreductase (3,5-epimerizing)
R05707 13 reduced-riboflavin:NADP+ oxidoreductase
R05775 13 UDP-6-sulfo-6-deoxyglucose sulfohydrolase
R05790 13 alpha-D-mannosyl-3-phosphoglycerate phosphohydrolase
R06594 13
R06788 13
R06847 13 shikimate:NAD+ 3-oxidoreductase
R06897 13 2,4-dihydroxyhept-2-enedioate hydro-lyase
R06915 13 salicylate,NADH:oxygen
oxidoreductase(1-hydroxylating,decarboxylating)
R06941 13 (S)-3-hydroxyacyl-CoA:NAD+ oxidoreductase
R06968 13
R06977 13 L-2,4-diaminobutyrate:2-oxoglutarate 4-aminotransferase
R07059 13
R07132 13 D-galactose:NADP+ 1-oxidoreductase
R07221 13 6-hydroxynicotinate:O2 oxidoreductase
R07243 13 S-adenosyl-L-methionine:sarcosine N-methyltransferase
R07304 13 5-oxo-L-proline amidohydrolase (ATP-hydrolysing)
R07396 13
R07404 13 5-amino-1-(5-phospho-D-ribosyl)imidazole:carbon-dioxide
ligase(ADP-forming)
R07413 13
R00035 14 L-Ascorbate:oxygen oxidoreductase
R00039 14 Raffinose:raffinose alpha-D-galactosyltransferase
R00053 14 Tannin acylhydrolase
R00058 14 1,2-Benzenediol:oxygen oxidoreductase
R00074 14 2-Aminophenol:oxygen oxidoreductase
R00075 14
S-adenosyl-L-methionine:S-adenosyl-L-methionine3-amino-3-carboxypropyltransferase
R00080 14 Catechol:oxygen oxidoreductase (dimerizing)
R00084 14 Porphobilinogen ammonia-lyase (polymerizing)
R00094 14 NADPH:oxidized-glutathione oxidoreductase
R00095 14 NADH:monodehydroascorbate oxidoreductase
R00104 14 ATP:NAD+ 2'-phosphotransferase
R00118 14
R00120 14 Glutathione:oxygen oxidoreductase
R00160 14 FAD nucleotidohydrolase
R00161 14 ATP:FMN adenylyltransferase
R00175 14 S-Adenosyl-L-methionine hydrolase
R00178 14 S-Adenosyl-L-methionine carboxy-lyase
R00179 14 S-Adenosyl-L-methionine methylthioadenosine-lyase
R00180 14 S-Adenosyl-L-methionine alkyltransferase (cyclizing)
R00257 14 Deamido-NAD+:L-glutamine amido-ligase (AMP-forming)
R00274 14 Glutathione:hydrogen-peroxide oxidoreductase
R00416 14 UTP:N-acetyl-alpha-D-glucosamine-1-phosphate uridylyltransferase
R00418 14 UDP-N-acetyl-D-glucosamine 4-epimerase
R00420 14 UDP-N-acetyl-D-glucosamine 2-epimerase
R00421 14 UDP-N-acetyl-D-glucosamine:NAD+ 6-oxidoreductase
R00422 14
R00423 14
R00497 14 gamma-L-Glutamyl-L-cysteine:glycine ligase (ADP-forming)
R00499 14 S-Succinylglutathione hydrolase
R00500 14
R00501 14
R00502 14 UTP:alpha-D-hexose-1-phosphate uridylyltransferase
R00503 14 UDPgalactose:D-glucose 4-beta-D-galactosyltransferase
R00504 14 UDPgalactose:UDP-N-acetyl-D-glucosamine
galactosephosphotransferase
R00505 14 UDP-D-galactopyranose furanomutase
R00527 14 S-Formylglutathione hydrolase
R00551 14 L-Arginine amidinohydrolase
R00565 14 L-Arginine:glycine amidinotransferase
R00567 14 L-Arginine racemase
R00569 14 CTP diphosphohydrolase
R00570 14 ATP:nucleoside-diphosphate phosphatransferase
R00572 14 CTP:pyruvate O2-phosphotransferase
R00573 14 UTP:ammonia ligase(ADP-forming)
R00574 14 CTP pyriphosphate-lyase (cyclizing)
R00576 14 L-Glutamine:pyruvate aminotransferase
R00579 14 L-Glutamine racemase
R00642 14 L-Ascorbate:hydrogen-peroxide oxidoreductase
R00643 14 L-Galactono-1,4-lactone:oxygen 3-oxidoreductase
R00645 14
R00646 14 Ascorbate:oxygen 2,3-oxidoreductase (bond-cleaving)
R00647 14
R00649 14 S-Adenosyl-L-methionine:L-methionine S-methyltransferase
R00660 14
Phosphoenolpyruvate:UDP-N-acetyl-D-glucosamine1-carboxyvinyl-transferase
R00665 14 L-Citrulline N5-carbamoyldihydrolase
R00666 14 N5-(L-1-carboxyethyl)-L-ornithine:NADP+
oxidoreductase(L-ornithine-dorming)
R00667 14 L-Ornithine:2-oxo-acid aminotransferase
R00668 14 L-Ornithine(L-lysine):2-oxoglutarate omega-aminotransferase
R00669 14 N2-Acetyl-L-ornithine amidohydrolase
R00670 14 L-Ornithine carboxy-lyase
R00671 14 L-Ornithine ammonia-lyase(cyclizing)
R00767 14 CTP:D-fructose-6-phosphate 1-phosphotransferase
R00809 14 UDPgalactose:sucrose 6F-alpha-D-galactosyltransferase
R00812 14 cis-1,2-dihydrobenzene-1,2-diol:NAD+ oxidoreductase
R00813 14
cis-1,2-dihydroxycyclohexa-3,5-diene-1-carboxylate:NAD+oxidoreductase
R00814 14 trans-1,2-dihydrobenzene-1,2-diol:NADP+ oxidoreductase
R00815 14 phenol,NADPH:oxogen oxidoreductase (2-hydroxylating)
R00817 14 Catechol:oxygen 1,2-oxidoreductase(decyclizing)
R00818 14 salicylate,NADH:oxygen oxidoreductase
(1-hydroxylating,decarboxylating)
R00819 14 Benzoate,NADH:oxygen oxidoreductase
(1,2-hydroxylating,decarboxylating)
R00820 14 1,6-dihydroxycyclohexa-2,4-diene-1-carboxylate:NAD+
oxidoreductase(decarboxylating)
R00821 14 2,3-Dihydroxybenzoate carboxy-lyase
R00823 14 Anthranilate,NADH:oxygen oxidoreductase
(1,2-hydroxylating,deaminating, decarboxylating)
R00827 14 S-Adenosyl-L-methionine:catechol O-methyltransferase
R00828 14 2-nitrophenol,NADPH:oxygen 2-oxidoreductase
(2-hydroxylating,nitrite-forming)
R00853 14 UDPgalactose:sn-glycerol-3-phosphate
2-alpha-D-galactosyltransferase
R00854 14 UDPgalactose:sn-glycerol-3-phosphate
1-alpha-D-galactosyltransferase
R00856 14 CTP:sn-glycerol-3-phosphate cytidylyltransferase
R00900 14 NADPH:CoA-glutathione oxidoreductase
R00955 14 UDPglucose:alpha-D-galactose-1-phosphate uridylyltransferase
R00956 14 CTP:D-glucose-1-phosphate cytidylyltransferase
R00979 14 ATP:anthranilate N-adenylyltransferase
R00980 14 Anthranilate,NADPH:oxygen oxidoreductase
(3-hydroxylating,deaminating)
R00982 14 Anthranilate:CoA ligase (AMP-forming)
R00983 14 2,3-Dihydroxyindole:oxygen 2,3-oxidoreductase (decyclizing)
R00984 14 S-Adenosyl-L-methionine:anthranilate N-methyltransferase
R00985 14 Chorismate pyruvate-lyase (amino-accepting)
R00986 14 Chorismate pyruvate-lyase (amino-accepting)
R00987 14 L-Kynurenine hydrolase
R00988 14 N-Formylanthranilate amidohydrolase
R00989 14 Malonyl-CoA:anthranilate N-malonyltransferase
R00990 14 2-Aminobenzoate carboxy-lyase
R00991 14
R01073 14
N-(5-Phospho-D-ribosyl)anthranilate:pyrophosphatephosphoribosyl-transferase
R01088 14 L-leucine:NAD+ oxidoreductase(deaminating)
R01090 14 L-Leucine:2-oxoglutarate aminotransferase
R01108 14 Glutathione:dehydroascorbate oxidoreductase
R01113 14 Glutathione:cystine oxidoreductase
R01117 14 CTP:N-acylneuraminate cytidylyltransferase
R01121 14 ATP:(R)-5-diphosphomevalonate carboxy-lyase (dehydrating)
R01149 14 L-Glutamine:D-alanine gamma-glutamyltransferase
R01161 14
R01188 14 S-Adenosyl-L-methionine:myo-inositol 1-O-methyltransferase
R01189 14 S-Adenosyl-L-methionine:myo-inositol 3-O-methyltransferase
R01190 14 S-Adenosyl-L-methionine:myo-inositol 4-O-methyltransferase
R01191 14 myo-Inositol 6-O-methyltransferase
R01192 14 UDPgalactose:myo-inositol 1-alpha-D-galactosyltransferase
R01205 14 UDPgalactose:N-acetyl-D-glucosamine 4-beta-D-galactosyltransferase
R01238 14 4-Hydroxybenzoate carboxy-lyase
R01246 14 L-proline:NAD+ 2-oxidoreductase
R01248 14 L-Proline:NAD+ 5-oxidoreductase
R01255 14 L-Proline racemase
R01269 14 S-Adenosyl-L-methionine:nicotinamide N-methyltransferase
R01293 14 4-hydroxybenzaldehyde:NAD+ oxidoreductase
R01295 14 benzoate,NADPH:oxygen oxidoreductase(4-hydroxylating)
R01297 14 4-hydroxybenzoate,NADH:oxygen oxidoreductase
(1-hydroxylating,decarboxylating)
R01300 14 4-Hydroxybenzoate:CoA ligase (AMP-forming)
R01301 14 4-Hydroxybenzoyl-CoA hydrolase
R01302 14
R01304 14 UDPglucose:4-hydroxybenzoate 4-O-beta-D-glucosyltransferase
R01305 14 2,4'-Dihydroxyacetophenone oxidoreductase (C-C-bond-cleaving)
R01308 14
R01380 14 UTP:1-phospho-alpha-D-glucuronate uridylyltransferase
R01381 14 UTP:1-phospho-alpha-D-glucuronate uridylyltransferase
R01384 14 UDP-D-glucuronate carboxy-lyase
R01385 14 UDPglucuronate 4-epimerase
R01386 14
R01387 14 UDPglucuronate 5'-epimerase
R01398 14 Carbamoyl-phosphate:L-ornithine carbamoyltransferase
R01507 14 2,3-Dihydroxybenzoate:oxygen 3,4-oxidoreductase (decyclizing)
R01547 14 ATP:AMP phosphotransferase
R01579 14 D-Glutamine amidohydrolase
R01583 14 D-Glutamate hydro-lyase (cyclizing)
R01651 14 4-Methyl-2-oxopentanoate:NAD+
oxidoreductase(CoA-mehtylpropanoylating)
R01663 14 dCMP aminohydrolase
R01664 14 2'-Deoxycytidine 5'-monophosphate phosphohydrolase
R01666 14 ATP:deoxycitidine 5'-phosphotransferase
R01721 14 S-Adenosyl-L-methionine:nicotinate N-methyltransferase
R01736 14 S-(2-Hydroxyacyl)glutathione hydrolase
R01763 14 Benzyl alcohol:NAD+ oxidoreductase
R01806 14 Acetyl-CoA:N-acetylneuraminate 4-O-acetyltransferase
R01807 14 Acetyl-CoA:N-acetylneuraminate 7-O-acetyltransferase
R01808 14 Acetyl-CoA:N-acetylneuraminate 9-O-acetyltransferase
R01810 14 N-Acyl-O-acetylneuraminate O-acetylesterase
R01846 14 CTP:Sedoheptulose 7-phosphate 1-phosphotransferase
R01855 14 2'-Deoxyguanosine 5'-triphosphate pyrophosphohydrolase
R01857 14 ATP:nucleoside-diphosphate phosphatransferase
R01858 14 dATP:pyruvate O2-phosphotransferase
R01860 14 4-Aminobenzoate carboxy-lyase
R01880 14 dGTP:uridine 5'-phosphotransferase
R01932 14
R01933 14 2-Oxoadipate:lipoamde 2-oxidoreductase(decarboxylating
andacceptor-succinylating)
R01934 14 (1R,2S)-1-hydroxybutane-1,2,4-tricarboxylate:NAD+
oxidoreductase(decarboxylating)
R01936 14
R01939 14 L-2-Aminoadipate:2-oxoglutarate aminotransferase
R01951 14 GTP:L-fucose-1-phosphate guanylyltransferase
R01960 14 L-Kynurenine,NADPH:oxygen oxidoreductase (3-hydroxylating)
R01987 14
R01990 14 4-Guanidinobutanoate amidinohydrolase
R02037 14 S-Adenosyl-L-methionine:ethanolamine-phosphate N-methyltransferase
R02038 14 CTP:ethanolamine-phosphate cytidylyltransferase
R02090 14 ATP:(d)GMP phosphotransferase
R02091 14 dGTP:cytidine 5'-phosphotransferase
R02098 14 ATP:dTMP phosphotransferase
R02100 14 dUTP nucleotidohydrolase
R02150 14 1H-Imidazole-4-ethanamine:oxygen oxidoreductase
(deaminating)(copper-containing)
R02282 14 N2-Acetyl-L-ornithine:L-glutamate N-acetyltransferase
R02286 14 N-Formimino-L-glutamate iminohydrolase
R02288 14 4-imidazolone-5-propanoate amidohydrolase
R02363 14 Hydroquinone:oxygen oxidoreductase
R02365 14 Cellobiose:quinone 1-oxidoreductase
R02410 14 Raffinose fructohydrolase
R02411 14
1-alpha-D-Galactosyl-myo-inositol:sucrose6-alpha-D-galactosyltransferase
R02412 14 ATP:shikimate 3-phosphotransferase
R02414 14 Shikimate:NADP+ 5-oxidoreductase
R02438 14
R02514 14 4-hydroxyphenylacetate,NADH:oxygen oxidoreductase
(1-hydroxylating)
R02515 14 3-hydroxyphenylacetate,NADH:oxygen oxidoreductase
(6-hydroxylating)
R02518 14
R02520 14
R02521 14 4-Hydroxyphenylpyruvate:oxygen
oxidoreductase(hydroxylating,decarboxylating)
R02530 14 (R)-S-Lactoylglutathione methylglyoxal-lyase (isomerizing)
R02549 14 4-aminobutanal:NAD+ 1-oxidoreductase
R02551 14 N-Benzyloxycarbonylglycine urethanehydrolase
R02561 14 4-aminobenzoate,NADH:oxygen oxidoreductase
(1-hydroxylating,decarboxylating)
R02565 14 p-cumic alcohol:NAD+ oxidoreductase
R02566 14 p-Cumic alcohol:NADP+ oxidoreductase
R02634 14
R02649 14 ATP:N-acetyl-L-glutamate 5-phosphotransferase
R02667 14 S-Adenosyl-L-methionine:3-hydroxyanthranilate
4-C-methyltransferase
R02741 14 gamma-L-Glutamyl-L-cysteine:beta-alanine ligase (ADP-forming)
R02742 14 NADPH:bis-gamma-glutamylcystine oxidoreductase
R02743 14 (5-L-Glutamyl)-L-amino-acid 5-glutamyltransferase (cyclizing)
R02755 14 meso-2,6-diaminoheptanedioate:NADP+ oxidoreductase (deaminating)
R02781 14 L-Glutamine:2,4,6/3,5-pentahydroxycyclohexanone aminotransferase
R02921 14 CTP:D-ribitol-5-phosphate cytidylyltransferase
R02923 14 D-Arginine:oxygen oxidoreductase (deaminating)
R02988 14 3-oxoadipate:NAD+ oxidoreductase
R02991 14 4-Carboxymethylbut-3-en-4-olide enol-lactonohydrolase
R03001 14 D-Methionine:pyruvate aminotransferase
R03066 14
2-Amino-4-hydroxy-6-hydroxymethyl-7,8-dihydropteridine:4-aminobenzoate2-amino-4-hydroxydihydropteridine-6-methenyltransferase
R03067 14
2-Amino-4-hydroxy-6-hydroxymethyl-7,8-dihydropteridine-diphosphate:4-aminobenzoate2-amino-4-hydroxydihydropteridine-6-methenyltransferase
R03082 14 (R)-Lactaldehyde:NAD+ oxidoreductase (glutathione-formylating)
R03104 14 3-Mercaptolactate:NAD+ oxidoreductase
R03105 14 3-Mercaptopyruvate:cyanide sulfurtransferase
R03106 14
R03161 14 ATP:6-deoxy-L-galactose 1-phosphotransferase
R03171 14 3-Methyl-2-oxopentanoate:NAD+
oxidoreductase(CoA-mehtylpropanoylating)
R03186 14
R03237 14 CTP:D-Tagatose 6-phosphate 1-phosphotransferase
R03248 14 2,5-Diaminopentanoate:2-oxoglutarate aminotransferase
R03249 14
R03250 14
R03297 14 UDPglucose:gallate beta-D-glucosyltransferase
R03307 14 2-Carboxy-2,5-dihydro-5-oxofuran-2-acetate lyase (decyclizing)
R03308 14 3-Carboxy-2,5-dihydro-5-oxofuran-2-acetate lyase (decyclizing)
R03313 14 L-Glutamate-5-semialdehyde:NADP+ 5-oxidoreductase
(phosphorylationg)
R03314 14
R03317 14 UDP-N-acetyl-D-mannosamine:NAD+ 1-oxidoreductase
R03351 14 CTP:3-deoxy-D-manno-octulosonate cytidylyltransferase
R03369 14
3-(2-hydroxyphenyl)propanoate,NADH2:oxygenoxidoreductase(3-hydroxylating)
R03394 14 D-myo-Inositol-1,4,5-trisphosphate 5-phosphohydrolase
R03418 14 1-alpha-D-Galactosyl-myo-inositol:raffinose galactosyltransferase
R03433 14 ATP:1D-myo-inositol-1,4,5-trisphosphate 3-phosphotransferase
R03434 14 D-myo-Inositol 1,3,4,5-tetrakisphosphate 3-phosphohydrolase
R03444 14 2-Hydroxybutane-1,2,4-tricarboxylate hydro-lyase
R03461 14 3-Hydroxy-2-methylpyridine-4,5-dicarboxylate 4-carboxy-lyase
R03471 14 ATP:4-amino-5-hydroxymethyl-2-methylpyrimidine
5-phosphotransferase
R03478 14 ATP:1D-myo-inositol-1,3,4,6-tetrakisphosphate 5-phosphotransferase
R03549 14 Gallate:oxygen 3,4-oxidoreductase (decyclizing)
R03551 14
R03616 14 Galactosylglycerol galactohydrolase
R03634 14
R03802 14 1,4-beta-D-Glucan glucohydrolase
R03879 14
R03891 14 Benzene-1,2,4-triol:oxygen 1,2-oxidoreductase (decyclizing)
R03908 14 2-Methyleneglutarate carboxy-methylenemethylmutase
R03929 14 2',3'-Cyclic CMP 3'-nucleotidohydrolase
R03942 14 L-Rhamnofuranose:NAD+ 1-oxidoreductase
R03971 14 (5-Glutamyl)-peptide:amino-acid 5-glutamyltransferase
R04061 14 Benzene-1,2,4-triol:oxygen 1,2-oxidoreductase (decyclizing)
R04133 14 5-Oxopent-3-ene-1,2,5-tricarboxylate carboxy-lyase
R04134 14
R04171 14 3-Hydroxy-L-kynurenine:2-oxoglutarate aminotransferase
R04172 14
R04185 14 (S)-3-(Imidazol-5-yl)lactate:NAD+ oxidoreductase
R04233 14 (R)-4'-Phosphopantothenate:L-cysteine ligase
R04247 14 CTP:ethanolamine-phosphate cytidylyltransferase
R04280 14 3-O-Methylgallate:oxygen 4,5-oxidoreductase (decyclizing)
R04295 14 (S)-4-Amino-5-oxopentanoate:NADP+
5-oxidoreductase(phosphorylationg)
R04380 14 5-Oxopent-3-ene-1,2,5-tricarboxylate carboxy-lyase
R04463 14 5'-Phosphoribosylformylglycinamide:L-glutamine
amido-ligase(ADP-forming)
R04467 14
R04475 14
N-Succinyl-L-2,6-diaminoheptanedioate:2-ocoglytarateamino-transferase
R04479 14
R04554 14
R04558 14
R04860 14 Coenzyme A:oxidized-glutathione oxidoreductase
R04874 14
R04875 14
R04876 14
R04916 14
R05049 14 N-succinyl-L-glutamate 5-semialdehyde:NAD+ oxidoreductase
R05086 14 O-Phospho-4-hydroxy-L-threonine phospho-lyase (adding water)
R05122 14
R05133 14 Arbutin 6-phosphate glucohydrolase
R05148 14 benzene-1,4-dicarboxylate, NADH:oxygen
oxidoreductase(1,2-hydroxylating)
R05208 14 Mercaptoethanol:cyanide sulfurtransferase
R05244 14 NADPH:p-benzoquinone oxidoreductase
R05246 14
R05249 14 Resorcinol,NADPH:oxogen oxidoreductase (2-hydroxylating)
R05265 14
R05272 14 4-formylbenzenesulfonate:NAD+ oxidoreductase
R05273 14 4-Hydroxy-3-methoxybenzoate:oxygen oxidoreductase
R05275 14
cis-4,5-dihydroxycyclohexa-1(6),2-diene-1,2-dicarboxylate:NAD+oxidoreductase
R05297 14
R05313 14 cis-1,2-Dihydro-3-ethylcatechol:NAD+ oxidoreductase
R05326 14
beta-D-Galactopyranosyl-(13)-N-acetyl-D-hexosamine:phosphategalactosyltransferase
R05354 14
R05361 14
2-Hydroxy-6-oxo-6-(2-hydroxyphenoxy)-hexa-2,4-dienoatebenzoylhydrolase
R05365 14 2-Hydroxy-6-oxo-(2'-aminophenyl)-hexa-2,4-dienoate
benzoylhydrolase
R05375 14 4-Hydroxyphthalate carboxy-lyase
R05383 14 (hydroxyamino)benzene hydroxymutase
R05399 14 1,2,4-trihydroxybenzene:NAD oxidoreductase
R05428 14
R05450 14
R05482 14
R05513 14
R05549 14
R05553 14 4-amino-4-deoxychorismate pyruvate-lyase
R05588 14
R05603 14
R05633 14 CTP: 2-C-Methyl-D-erythritol 4-phosphate cytidylyltransferase
R05665 14
R05681 14 NAD-dependent threonine 4-phosphate dehydrogenase
R05699 14 Vanillin:NAD oxidoreductase
R05705 14 FMNH2:NAD+ oxidoreductase
R05714 14 glutathione:NADP+ oxidoreductase (CoA-acylating)
R05717 14 AMP,sulfite:oxidized-glutathione
oxidoreductase(adenosine-5'-phosphosulfate-forming)
R05763 14
S-adenosyl-L-methionine:(E)-prop-1-ene-1,2,3-tricarboxylate2'-O-methyltransferase
R05764 14
S-adenosyl-L-methionine:(E)-prop-1-ene-1,2,3-tricarboxylate3'-O-methyltransferase
R05769 14 UDP-glucose:hydroquinone-O-b-D-glucosyltransferase
R05780 14 thiocyanate aminohydrolase
R05791 14 2-(beta-D-glucosyl)-sn-glycerol-3-phosphate phosphohydrolase
R05864 14 4-Hydroxy-2-oxohexanoate hydro-lyase
R06784 14
R06785 14
R06786 14
R06787 14
R06851 14 phenol,NADPH:oxygen oxidoreductase (2-hydroxylating)
R06853 14
R06893 14 aryl-ester hydrolase
R06914 14
R06942 14 (3S)-3-hydroxyacyl-CoA hydro-lyase
R06982 14 S-(hydroxymethyl)glutathione synthase
R06985 14 trans-Hex-2-enoyl-CoA reductase
R07060 14
R07146 14 4-hydroxy-L-proline:NAD+ oxidoreductase
R07214 14 1-aminocyclopropane-1-carboxylate oxygenase (ethylene-forming)
R07244 14 S-adenosyl-L-methionine:N,N-dimethylglycine N-methyltransferase
R07251 14 acyl-CoA:malonyl-CoA C-acyltransferase (decarboxylating,
oxoacyl-and enoyl-reducing, thioester-hydrolysing)
R07286 14 3-mercaptopyruvate:cyanide sulfurtransferase
R07307 14 dCTP aminohydrolase (dUMP-forming)
R07312 14 4-hydroxyphenylacetate carboxy-lyase
R07364 14 1,2-dihydroxy-5-(methylthio)pent-1-en-3-one:oxygen
oxidoreductase(formate-forming)
R07419 14 4-(Glutamylamino)butanoate amidohydrolase
R00018 15 Putrescine:putrescine 4-aminobutyltransferase (ammonia-forming)
R00027 15 2-Hydroxy-1,2-diphenylethanone benzaldehyde-lyase
R00040 15 Choline:oxygen 1-oxidoreductase
R00042 15 4-Hydroxyphenylpyruvate:oxygen oxidoreductase (decarboxylating)
R00043 15 1,2-Bis(4-hydroxy-3-methoxyphenyl)ethylene:oxygen
oxidoreductase(alpha-beta-bond-cleaving)
R00049 15
1-O-Galloyl-beta-D-glucose:1-O-galloyl-beta-D-glucoseO-galloyltransferase
R00069 15
R00111 15 N-(omega)-Hydroxyarginine,NADPH:oxygen
oxidoreductase(nitric-oxide-forming)
R00112 15 NADPH:NAD+ oxidoreductase (B-specific)
R00113 15 NADPH:hydrogen-peroxide oxidoreductase
R00114 15 L-Glutamate:NADP+ oxidoreductase (transaminating)
R00115 15 NADPH:oxidized-glutathione oxidoreductase
R00116 15 NADPH:CoA-glutathione oxidoreductase
R00119 15 NADP+ glycohydrolase
R00134 15 Formate:NADP+ oxidoreductase
R00205 15 2-Oxopropanal:NADP+ oxidoreductase
R00210 15 Pyruvate:NADP+ 2-oxidoreductase (CoA-acetylating)
R00216 15 (S)-Malate:NADP+ oxidoreductase(oxaloacetate-decarboxylating)
R00248 15 L-Glutamate:NADP+ oxidoreductase (deaminating)
R00267 15 Isocitrate:NADP+ oxidoreductase (decarboxylating)
R00343 15 (S)-Malate:NADP+ oxidoreductase
R00408 15 Succinate:(acceptor) oxidoreductase
R00451 15 meso-2,6-Diaminoheptanedioate carboxy-lyase
R00465 15 Glycolate:NADP+ oxidoreductase
R00552 15 L-Arginine iminohydrolase
R00554 15 ATP:L-arginine N-phosphotransferase
R00555 15 NAD+:L-arginine ADP-D-ribosyltransferase
R00556 15
R00557 15 L-Arginine,NADPH:oxygen oxidoreductase (nitric-oxide-forming)
R00558 15 L-Arginine,NADPH:oxygen oxidoreductase (nitric-oxide-forming)
R00559 15 L-Arginine:oxygen 2-oxidoreductase (decarboxylating)
R00562 15 N2-(D-1-carboxyethyl)-L-arginine:NADP+ oxidoreductase
R00563 15 D-nopaline:NADP+ oxidoreductase (L-arginine-forming)
R00566 15 L-Arginine carboxy-lyase
R00706 15 3-Oxopropanoate:NADP+ oxidoreductase
(decarboxylating,CoA-acetylating)
R00708 15 L-1-Pyrroline-5-carboxylate:NAD+ oxidoreductase
R00711 15 Acetaldehyde:NADP+ oxidoreductase
R00714 15 Succinate-semialdehyde:NADP+ oxidoreductase
R00728 15 L-Tyrosine phenol-lyase (deaminating)
R00729 15 L-Tyrosine:oxygen oxidoreductase (deaminating)
R00734 15 L-Tyrosine:2-oxoglutarate aminotransferase
R00737 15 L-Tyrosine ammonia-lyase
R00746 15 Ethanol:NADP+ oxidoreductase
R00789 15 ammonium-hydroxide:NAD(P)+ oxidoreductase
R00796 15 NADPH:nitrate oxidoreductase
R00807 15 Sucrose:(acceptor) 3-oxidoreductase
R00825 15 Anthranilate,NADPH:oxygen oxidoreductase
(1,2-hydroxylating,deaminating, decarboxylating)
R00832 15 succinyl-CoA:L-arginine N2-succinyltransferase
R00844 15 sn-Glycerol-3-phosphate:NADP+ 2-oxidoreductase
R00848 15 sn-Glycerol-3-phosphate:(acceptor) 2-oxidoreductase
R00870 15 D-Mannitol:NADP+ 2-oxidoreductase
R00912 15 L-Arginine:beta-alanine ligase (AMP-forming)
R00924 15 Propanoyl-CoA:(acceptor) 2,3-oxidoreductase
R00978 15 5,6-Dihydrouracil:NADP+ oxidoreductase
R01022 15 Choline:oxygen 1-oxidoreductase
R01039 15 Glycerol:NADP+ 2-oxidoreductase
R01041 15 Glycerol:NADP+ oxidoreductase
R01063 15 D-Glyceraldehyde-3-phosphate:NADP+ oxidoreductase(phosphorylating)
R01086 15 N-(L-Argininosuccinate) arginie-lyase
R01089 15 Acetyl-CoA:L-leucine N-acetyltransferase
R01091 15 (2S)-alpha-Leucine 2,3-aminomutase
R01095 15 D-Galactose:NADP+ 1-oxidoreductase
R01097 15 D-Galactose:NADP+ 1-oxidoreductase
R01109 15 Glutathione:cystine oxidoreductase
R01111 15 Coenzyme A:oxidized-glutathione oxidoreductase
R01112 15 Glutathione:dehydroascorbate oxidoreductase
R01120 15
R01123 15 Isopentenyl-diphosphate delta3-delta2-isomerase
R01137 15 ATP:nucleoside-diphosphate phosphatransferase
R01138 15 dATP:pyruvate O2-phosphotransferase
R01139 15 dATP:D-hexose 6-phosphotransferase
R01140 15 dATP:D-hexose 6-phosphotransferase
R01143 15 methane,NADPH:oxygen oxidoreductase (hydroxylating)
R01151 15 Putrescine:oxygen oxidoreductase (deaminating)
R01152 15 N-Carbamoylputrescine amidohydrolase
R01153 15 S-Adenosyl-L-methionine:putrescine N-methyltransferase
R01154 15 Acetyl-CoA:alkane-alpha,omega-diamine N-acetyltransferase
R01155 15 putrescine:2-oxoglutarate aminotransferase
R01156 15 N-Acetylputrescine acetylhydrolase
R01157 15 Agmatine amidinohydrolase
R01158 15 L-Histidinol:NAD+ oxidoreductase
R01159 15
R01160 15 Acetyl-CoA:L-histidine N-acetyltransferase
R01163 15 L-Histidinal:NAD+ oxidoreductase
R01164 15 L-Histidine:beta-alanine ligase (AMP-forming)
R01166 15 Nalpha-(beta-alanyl)-L-histidine hydrolase
R01167 15 L-Histidine carboxy-lyase
R01168 15 L-Histidine ammonia-lyase
R01173 15 butanal:NADP+ oxidoreductase (CoA-acylating)
R01175 15 Butanoyl-CoA:oxygen 2-oxidoreductase
R01212 15 L-valine:NADP+ oxidoreductase (deaminating)
R01239 15 S-Adenosyl-L-methionine:phenol O-methyltransferase
R01240 15 UDPglucose:phenol beta-D-glucosyltransferase
R01241 15
R01249 15 L-proline:NADP+ 2-oxidoreductase
R01251 15 L-Proline:NADP+ 5-oxidoreductase
R01257 15 (S)-Malate:(acceptor) oxidoreductase
R01292 15 Glutathione:homocystine oxidoreductase
R01294 15 4-Hydroxybenzaldehyde:NADP+ oxidoreductase
R01298 15 4-hydroxybenzoate,NADH:oxygen oxidoreductase (3-hydroxylating)
R01299 15 4-hydroxybenzoate,NADPH:oxygen oxidoreductase
(1-hydroxylating,decarboxylating)
R01330 15 dATP:D-hexose 6-phosphotransferase
R01372 15 Phenylpyruvate:oxygen oxidoreductase
(hydroxylating,decarboxylating)
R01392 15 D-Glycerate:NADP+ 2-oxidoreductase
R01399 15 Carbamoyl-phosphate:putrescine carbamoyltransferase
R01401 15 Methylthioadenosine methylthioribohydrolase
R01402 15
5'-Methylthioadenosine:orthophosphatemethylthio-D-ribosyltransferase
R01419 15 Benzaldehyde:NAD+ oxidoreductase
R01420 15 benzaldehyde:NADP+ oxidoreductase
R01421 15 Benzoyl phosphate phosphohydrolase
R01422 15 Benzoate:CoA ligase (AMP-forming)
R01423 15 5'-Benzoylphosphoadenosine acylhydrolase
R01424 15 N-Benzoylglycine amidohydrolase
R01426 15
R01430 15 D-xylose:NADP+ 1-oxidoreductase
R01471 15 UTP:alpha-D-xylose-1-phosphate uridylyltransferase
R01473 15 UDP-L-arabinose 4-epimerase
R01474 15
R01504 15 ATP:2,3-dihydroxybenzoate adenylyltransferase
R01505 15 2,3-dihydro-2,3-dihydroxybenzoate:NAD+ oxidoreductase
R01506 15 2,3-Dihydroxybenzoate:oxygen 2,3-oxidoreductase (decyclizing)
R01509 15 2,3-Dihydroxybenzoate:L-serine ligase
R01510 15 2,3-Dihydroxybenzoate:L-serine ligase
R01521 15 beta-D-Glucose:NADP+ 1-oxoreductase
R01525 15 D-Ribitol-5-phosphate:NADP+ 2-oxidoreductase
R01537 15
R01548 15 dATP:cytidine 5'-phosphotransferase
R01549 15 dATP:uridine 5'-phosphotransferase
R01575 15 D-Arabinose:NADP+ 1-oxidoreductase
R01607 15 3-Oxopropanoate:NADP+ oxidoreductase
R01616 15 4-Coumarate:CoA ligase (AMP-forming)
R01630 15
R01665 15 ATP:CMP phosphotransferase
R01667 15 dCDP nucleotidohydrolase
R01668 15 dCTP nucleotidohydrolase
R01680 15 Lactose:(acceptor) 3-oxidoreductase
R01714 15 5-O-(1-Carboxyvinyl)-3-phosphoshikimate phosphate-lyase
R01715 15 Chorismate pyruvatemutase
R01716 15 Chorismate:L-glutamine amido-ligase
R01717 15 Chorismate hydroxymutase
R01728 15 Prephenate:NAD+ oxidoreductase(decarboxylating)
R01740 15 D-Gluconate:NADP+ 5-oxidoreductase
R01741 15 D-Gluconate:(acceptor) 2-oxidoreductase
R01747 15 (R)-Glycerate:NADP+ oxidoreductase
R01750 15 D-Glycerate:NADP+ oxidoreductase (carboxylating)
R01759 15 L-Arabitol:NADP+ 1-oxidoreductase
R01764 15 Benzoylformate carboxy-lyase
R01766 15 L-threo-3-Phenylserine benzaldehyde-lyase
R01767 15 Mandelonitrile benzaldehyde-lyase
R01775 15 L-Homoserine:NADP+ oxidoreductase
R01794 15 NADPH:6,7-dihydropteridine oxidoreductase
R01861 15 3'-Phosphoadenylylsulfate:amine N-sulfotransferase
R01866 15 (S)-dihydroorotate:NADP+ oxidoreductase
R01886 15 N(omega)-(ADP-D-ribosyl)-L-arginine ADPribosylhydrolase
R01904 15 Xylitol:NADP+ 4-oxidoreductase (L-xylulose-forming)
R01914 15 Spermidine:(acceptor) oxidoreductase
R01920 15 S-Adenosylmethioninamine:putrescine 3-aminopropyltransferase
R01938 15
R01954 15 L-Citrulline:L-aspartate ligase (AMP-forming)
R01956 15 L-Kynurenine:2-oxoglutarate aminotransferase
R01957 15 L-Kynurenine:glyoxylote aminotransferase (cyclizing)
R01959 15 N-Formyl-L-kynurenine amidohydrolase
R01965 15 dATP:D-hexose 6-phosphotransferase
R01976 15 (S)-3-Hydroxybutanoyl-CoA:NADP+ oxidoreductase
R01986 15 4-Aminobutyraldehyde:NAD+ oxidoreductase
R01989 15 L-Arginine:glycine amidinotransferase
R01991 15 L-Histidine:4-aminobutanoate ligase (AMP-forming)
R01992 15 alpha-Aminobutyryl histidine hydrolase
R02034 15 6-Phospho-D-gluconate:NADP+ 2-oxidoreductase
R02082 15 (R)-Mevalonate:NADP+ oxidoreductase (CoA acylating)
R02152 15
R02153 15 L-Glutamate:histamine ligase
R02154 15 L-Glutamate:histamine ligase
R02155 15 S-Adenosyl-L-methionine:histamine N-tele-methyltransferase
R02197 15 L-Isoleucine:oxygen oxidoreductase (deaminating)
R02198 15 L-Isoleucine:2-oxoglutarate aminotransferase
R02237 15 Tetrahydrofolate:L-glutamate gamma-ligase (ADP-forming)
R02247 15 (R)-Mevalonate:NADP+ oxidoreductase
R02253 15 trans-cinnamate,NADPH:oxygen oxidoreductase (4-hydroxylating)
R02259 15 Propane-1,2-diol:NADP+ oxidoreductase
R02283 15 N2-Acetyl-L-ornithine:2-oxoglutarate aminotransferase
R02325 15 dCTP aminohydrolase
R02326 15 ATP:nucleoside-diphosphate phosphatransferase
R02327 15 dCTP:uridine 5'-phosphotransferase
R02330 15 dUTP nucleotidohydrolase
R02331 15 ATP:nucleoside-diphosphate phosphatransferase
R02332 15 dUTP:uridine 5'-phosphotransferase
R02371 15 dCTP:cytidine 5'-phosphotransferase
R02372 15 dUTP:cytidine 5'-phosphotransferase
R02387 15 Acetyl-CoA:arylamine N-acetyltransferase
R02388 15 UDPglucose:arylamine N-D-glucosyltransferase
R02402 15 Glutarate:CoA ligase (ADP-forming)
R02413 15 Shikimate:NADP+ 5-oxidoreductase
R02426 15 CDPglucose 4,6-hydro-lyase
R02456 15 D-Mannonate:NADP+ 6-oxidoreductase
R02487 15 Glutaryl-CoA:(acceptor) 2,3-oxidoreductase (decarboxylating)
R02516 15 4-hydroxyphenylacetate,NADPH:oxygen oxidoreductase
(1-hydroxylating)
R02517 15 3-hydroxyphenylacetate,NADPH:oxygen oxidoreductase
(6-hydroxylating)
R02552 15 N(alpha)-Benzyloxycarbonyl-L-leucine urethanehydrolase
R02562 15 4-aminobenzoate,NADPH:oxygen oxidoreductase
(1-hydroxylating,decarboxylating)
R02567 15 Choline:(acceptor) 1-oxidoreductase
R02606 15 2,6-Dioxo-6-phenylhexa-3-enoate benzoylhydrolase
R02636 15 UDP-D-galacturonate carboxy-lyase
R02639 15 3-Dehydro-L-gulonate:NADP+ 2-oxidoreductase
R02661 15 2-Methylpropanoyl-CoA:(acceptor) 2,3-oxidoreductase
R02672 15 4-Hydroxybenzoylformate carboxy-lyase
R02673 15 (S)-2-Hydroxy-2-(4-hydroxyphenyl)acetate:oxygen 1-oxidoreductase
R02676 15 4-Hydroxymandelonitrile hydroxybenzaldehyde-lyase
R02695 15 4-Hydroxyphenylacetaldehyde:NAD+ oxidoreductase
R02698 15 4-hydroxyphenylacetate,NADH:oxygen oxidoreductase
(3-hydroxylating)
R02699 15 4-Hydroxyphenylacetate:CoA ligase (AMP-forming)
R02733 15 N6-Acetyl-LL-2,6-diaminoheptanedioate amidohydrolase
R02734 15 N-Succinyl-LL-2,6-diaminoheptanedioate amidohydrolase
R02735 15 LL-2,6-Diaminoheptanedioate 2-epimerase
R02856 15 (R)-Acetoin:NAD+ oxidoreductase
R02868 15 dATP:D-hexose 6-phosphotransferase
R02877 15 Vanillyl alcohol:oxygen oxidoreductase
R02894 15 D-Proline:oxygen oxidoreductase (deaminating)
R02895 15
R02914 15 4,5-Dihydro-4-oxo-5-imidazolepropanoate hydro-lyase
R02925 15 D-Sorbitol:(acceptor) 1-oxidoreductase
R02936 15 (S)-Ureidoglycolate:NADP+ oxidoreductase
R02941 15 salicylaldehyde:NAD+ oxidoreductase
R02942 15 Acetylsalicylate O-acetylhydrolase
R02950 15 4-Coumarate:oxygen oxidoreductase
R02951 15 UDPglucose:trans-4-hydroxycinnamate 4-O-beta-D-glucosyltransferase
R02952 15
R02989 15 3-oxoadipate:NADP+ oxidoreductase
R03023 15 4-nitrophenol,NADH:oxygen oxidoreductase (2-hydroxylating)
R03097 15
R03098 15 L-2-Aminoadipate-6-semialdehyde:NAD(P)+ 6-oxidoreductase
R03099 15
R03102 15 L-2-Aminoadipate-6-semialdehyde:NAD+ 6-oxidoreductase
R03165 15 Hydroxymethylbilane hydro-lyase(cyclizing)
R03166 15
R03172 15 2-Methylbutanoyl-CoA:(acceptor) 2,3-oxidoreductase
R03177 15 4-Guanidinobutanal:NAD+ 1-oxidoreductase
R03178 15 2-oxo-5-Guanidinopentanoate carboxy-lyase
R03180 15 4-Guanidinobutanamide amidohydrolase
R03191 15 UDP-N-acetylmuramate:NADP+ oxidoreductase
R03271 15
S-Adenosylmethioninamine:propane-1,3-diamine3-aminopropyltransferase
R03292 15 4-Hydroxy-L-proline:NADP+ oxidoreductase
R03293 15 trans-4-Hydroxy-L-proline:NADP+ 5-oxidoreductase
R03294 15 trans-4-Hydroxy-L-proline:NAD+ oxidoreductase
R03299 15 3-Hydroxyphenylacetate,NADH:oxygen oxidoreductase
(3-hydroxylating)
R03336 15 4-hydroxyphenyllactate:NAD+ oxidoreductase
R03337 15 (R)-3-(4-hydroxyphenyl)lactate:NAD+ 2-oxidoreductase
R03341 15 4-hydroxyphenylpyruvate carboxy-lyase
R03342 15 3-(4-Hydroxyphenyl)pyruvate keto-enol-isomerase
R03375 15 CTP:N-methylethanolamine-phosphate cytidylyltransferase
R03384 15 ATP:1-amino-1-deoxy-scyllo-inositol 4-phosphotransferase
R03386 15 3-hydroxy-2-methylpyridine-5-carboxylate,NADPH:oxygen
oxidoreductase(decyclizing)
R03398 15 GDP-6-deoxy-D-talose:NADP+ 4-oxidoreductase
R03399 15 GDP-6-deoxy-D-mannose:NADP+ 4-oxidoreductase
R03443 15 N-Acetyl-L-glutamate-5-semialdehyde:NADP+
5-oxidoreductase(phosphrylating)
R03457 15 D-erythro-1-(Imidazol-4-yl)glycerol 3-phosphate hydro-lyase
R03460 15
Phosphoenolpyruvate:3-phosphoshikimate5-O-(1-carboxyvinyl)-transferase
R03470 15 4-Carboxymuconolactone carboxy-lyase
R03479 15 ATP:1D-myo-inositol-3,4,5,6-tetrakisphosphate 1-phosphotransferase
R03509 15 N-(5-Phospho-beta-D-ribosyl)anthranilate ketol-isomerase
R03534 15 2-Hydroxyglutarate:(acceptor) 2-oxidoreductase
R03543 15 benzene,NADH:oxygene 1,2-oxidoreductase
R03545 15
R03630 15 Phthalate,NADH:oxygen oxidoreductase (4,5-hydroxylating)
R03635 15 Stachyose fructohydrolase
R03692 15 Dihydrocoumarin lactonohydrolase
R03709 15 3-(2-Hydroxyphenyl)propanoate:NAD+ oxidoreductase
R03733 15 L-Threonate:NAD+ 3-oxidoreductase
R03892 15
R03893 15 4-Carboxymethylenebut-2-en-4-olide lactonohydrolase
R03936 15 Formylkynurenine hydrolase
R03954 15
R03959 15 2,5-Dihydro-5-oxofuran-2-acetate lyase (decyclizing)
R03998 15 anthranilyl-CoA,NADH:oxygen oxidoreductase (de-aromatizing)
R04024 15 Acetyl-CoA:N-hydroxyarylamine O-acetyltransferase
R04045 15
R04095 15 3-Methylbutanoyl-CoA:(acceptor) 2,3-oxidoreductase
R04186 15 (S)-3-(Imidazol-5-yl)lactate:NADP+ oxidoreductase
R04199 15 2,3,4,5-Tetrahydrodipicolinate:NADP+ oxidoreductase
R04201 15 D-threo-2,4-diaminopentanoate:NADP+
oxidoreductase(phosphorylating)
R04217 15 N2-succinyl-L-ornithine:2-oxoglutarate 5-aminotransferase
R04260 15 2-Oxo-2,5-dihydrofuran-5-acetate delta3-delat2-isomerase
R04279 15 2-Hydroxy-2-hydropyrone-4,6-dicarboxylate:NADP+ 6-oxidoreductase
R04282 15
R04289 15
R04371 15 Homoisocitrate hydro-lyase
R04379 15
5-Carboxymethyl-2-hydroxymuconatedelta2,delta4-2-oxo,delta3-isomerase
R04445 15 L-1-Pyrroline-3-hydroxy-5-carboxylate:NADP+ oxidoreductase
R04509 15 ATP:4-amino-2-methyl-5-phosphomethylpyrimidine phosphotransferase
R04531 15
UDPgalactose:beta-D-galactosyl-1,4-N-acetyl-D-glucosamine3-alpha-D-galactosyltransferase
R04532 15
CMP-N-acetylneuraminate:beta-D-galactosyl-1,4-N-acetyl-beta-D--glucosamine
alpha-2,6-N-acetylneuraminyltransferase
R04747 15 Hexanoyl-CoA:acetyl-CoA C-acyltransferase
R04751 15 Hexanoyl-CoA:(acceptor) 2,3-oxidoreductase
R04862 15 (1R,2S)-1-hydroxybutane-1,2,4-tricarboxylate:NAD+
oxidoreductase(decarboxylating)
R04870 15 L-2-aminohexanedioate:L-cysteine:L-valine ligase
(AMP-forming,valine-inverting)
R04907 15
3-Hydroxykynurenamine:oxygenoxidoreductase(deaminating)(flavin-containing)
R04915 15 Quinoline-3,4-diol 2,4-dioxygenase (carbon monoxide-forming)
R04917 15
R04918 15
R05050 15 N4-Acetylaminobutanal:NAD+ oxidoreductase
R05087 15
R05142 15 1,4-beta-D-Glucan glucohydrolase
R05202 15
R05236 15 4-Hydroxymuconic-semialdehyde:NAD+ oxidoreductase
R05258 15
R05271 15 4-(hydroxymethyl)benzenesulfonate:NAD+ oxidoreductase
R05296 15 2-Hydroxy-5-methyl-cis,cis-muconic semialdehyde formylhydrolase
R05331 15 Isovaleryl-CoA:malonyl-CoA acyltransferase
R05360 15
2-Hydroxy-6-oxo-6-(2-hydroxyphenyl)-hexa-2,4-dienoatebenzoylhydrolase
R05374 15 2-Oxo-5-methyl-cis-muconate carboxy-lyase
R05400 15
R05413 15
R05415 15
R05417 15
R05420 15
R05440 15
R05465 15
R05487 15
R05552 15
R05586 15
R05590 15 Acylamide aminohydrolase
R05591 15 Nitrile aminohydrolase
R05621 15
R05622 15
R05634 15 ATP: 4-(Cytidine
5'-diphospho)-2-C-methyl-D-erythritol2-phosphotransferase
R05663 15
R05664 15
R05680 15 sn-Glycerol-1-phosphate:NADP 2-oxidoreductase
R05684 15 L-Idonate:NADP oxidoreductase
R05694 15 (R)-2-Hydroxyacid:NADP+ oxidoreductase
R05706 15 FMNH2:NADP+ oxidoreductase
R05719 15 3-hydroxy-1H-quinolin-4-one 2,4-dioxygenase (CO-forming)
R05725 15 nitric oxide, NADPH2:oxygen oxidoreductase
R05773 15 3-hydroxy-3-(4-hydroxy-3-methoxyphenyl)propionyl-CoA:vanillin
lyase(acetyl-CoA-forming)
R05778 15 4-hydroxyphenylpyruvate:oxygen oxidoreductase (decarboxylating)
R05800 15 ATP:1D-myo-inositol-1,4,5-trisphosphate 6-phosphotransferase
R05801 15 ATP:1D-myo-inositol-1,4,5-trisphosphate 6-phosphotransferase
R05840 15
R05865 15 2-Hydroxy-5-methyl-cis,cis-muconic-semialdehyde formylhydrolase
R05884 15 isopentenyl-diphosphate:NAD(P)+ oxidoreductase
R06602 15
R06603 15
R06632 15
R06782 15 3-phenylpropanoate,NADH:oxygen oxidoreductase (2,3-hydroxylating)
R06783 15 trans-Cinnamate,NADH:oxygen oxidoreductase (2,3-hydroxylating)
R06838 15 4-carboxymethylenebut-2-en-4-olide lactonohydrolase
R06846 15 L-quinate:NADP+ 3-oxidoreductase
R06852 15
R06854 15
R06868 15 S-Adenosyl-L-methionine:methylethanolamine
phosphateN-methyltransferase
R06889 15
R06892 15
R06894 15
R06913 15
R06925 15
R06983 15 S-(hydroxymethyl)glutathione dehydrogenase
R06989 15 2,5-Dihydro-5-oxofuran-2-acetate lyase (decyclizing)
R06990 15 2-Oxo-2,5-dihydrofuran-5-acetate delta3-delat2-isomerase
R07137 15 (R)-2-hydroxyacid:NADP+ oxidoreductase
R07139 15 lactaldehyde:NADP+ oxidoreductase
R07140 15 S-(hydroxymethyl)glutathione:NADP+ oxidoreductase
R07143 15 D-arabinitol:NADP+ oxidoreductase
R07144 15 D-arabinitol:NADP+ oxidoreductase
R07147 15 D-glucose:NADP+ 1-oxidoreductase
R07165 15 L-aspartate:NADP+ oxidoreductase (deaminating)
R07172 15 NADPH:oxygen oxidoreductase
R07175 15 CoA:NADP+ oxidoreductase
R07181 15 hydrogen:NADP+ oxidoreductase
R07188 15 benzoate,NADH:oxygen oxidoreductase (1,2-hydroxylating)
R07231 15 S-adenosyl-L-methionine:histamine N-tele-methyltransferase
R07245 15 carbamoyl-phosphate:N2-acetyl-L-ornithine carbamoyltransferase
R07277 15 nicotianamine:2-oxoglutarate aminotransferase
R07363 15 1,2-dihydroxy-5-(methylthio)pent-1-en-3-one:oxygen
oxidoreductase(formate- and CO-forming)
R07394 15
R07395 15 5-(Methylthio)-2,3-dioxopentyl-phosphate
phosphohydrolase(isomerizing)
R07406 15
R07407 15 L-aspartate:NADP+ oxidoreductase (deaminating)
R07408 15
R07414 15 glutamate putrescine ligase
R07416 15 N-Methylanthranilate:CoA ligase (AMP-forming)
R07417 15
R00031 16 1,2-Benzenediol:oxygen oxidoreductase
R00105 16 ATP:NADH 2'-phosphotransferase
R00445 16 L-lysine:NAD+ oxidoreductase (deaminating, cyclizing)
R00446 16 L-Lysine:NAD+ 6-oxidoreductase (deaminating)
R00447 16 L-Lysine:oxygen oxidoreductase(deaminating)
R00448 16 L-lysine,NADPH:oxygen oxidoreductase (6-hydroxylating)
R00449 16 L-Lysine:oxygen 2-oxidoreductase (decarboxylating)
R00452 16 N2-(D-1-carboxylethyl)-L-lysine:NADP+
oxidoreductase(L-lysine-forming)
R00453 16 L-Lysine:pyruvate aminotransferase
R00454 16
R00457 16 L-Lysine:2-oxoglutarate 6-aminotransferase
R00458 16 N6-Acyl-L-lysine amidohydrolase
R00459 16
R00460 16 L-Lysine racemase
R00461 16 L-Lysine 2,3-aminomutase
R00462 16 L-Lysine carboxy-lyase
R00463 16 L-Lysine-1,6-lactam lactamhydrolase
R00612 16 N6-Methyl-L-lysine:oxygen oxidoreductase (demethylating)
R00664 16 Bezoyl-CoA:L-ornithine N-benzoyltransferase
R00678 16 L-tryptophan:oxygen 2,3-oxidoreductase (decyclizing)
R00688 16 L-phenylalanine:NAD+ oxidoreductase (deaminating)
R00689 16 L-Phenylalanine:oxygen oxidoreductase (deaminating)
R00692 16 L-Phenylalanine(L-histidine):pyruvate aminotransferase
R00694 16 L-Phenylalanine:2-oxoglutarate aminotransferase
R00695 16 L-Aspartate:phenylpyruvate aminotransferase
R00697 16 L-Phenylalanine ammonia-lyase
R00715 16 N6-(L-1,3-Dicarboxypropyl)-L-lysine:NAD+
oxidoreductase(L-lysine-forming)
R00716 16 N6-(L-1,3-Dicarboxypropyl)-L-lysine:NADP+
oxidoreductase(L-lysine-forming)
R00730 16 L-Tyrosine,NADPH:oxygen oxidoreductase (N-hydroxylating)
R00731 16 L-Tyrosine:oxygen oxidoreductase
R00732 16 L-arogenate:NAD+ oxidoreductase
R00733 16 L-arogenate:NAD+ oxidoreductase
R00735 16 L-Tyrosine:L-arginine ligase (AMP-forming)
R00736 16 L-Tyrosine carboxy-lyase
R00739 16 L-Tyrosine 2,3-aminomutase
R00910 16 L-Lysine:beta-alanine ligase (AMP-forming)
R00911 16 beta-Alanyl-L-lysine hydrolase
R00936 16 5,6,7,8-Tetrahydrofolate:NAD+ oxidoreductase
R00939 16 5,6,7,8-Tetrahydrofolate:NADP+ oxidoreductase
R01021 16 ATP:choline phosphotransferase
R01023 16 Acetyl-CoA:choline O-acetyltransferase
R01026 16 Acetylcholine aectylhydrolase
R01027 16 3'-Phosphoadenylylsulfate:choline sulfotransferase
R01028 16 Choline sulfate sulfohydrolase
R01030 16 sn-Glycero-3-phosphocholine glycerophosphohydrolase
R01110 16 Glutathione:homocystine oxidoreductase
R01370 16 Phenyllactate:NAD+ oxidoreductase
R01371 16 Phenyllactate:NADP+ oxidoreductase
R01373 16 Prephenate hydro-lyase (decarboxylating)
R01375 16 L-Glutamine:phenylpyruvate aminotransferase
R01377 16 Phenylpyruvate carboxy-lyase
R01378 16 Phenylpyruvate keto-enol-isomerase
R01396 16 Carbamoyl-phosphate:L-lysine carbamoyltransferase
R01416 16 Agmatine iminohydrolase
R01417 16 ATP:agmatine N4-phosphotransferase
R01418 16
R01425 16 Benzoylagmatine amidohydrolase
R01582 16 D-Phenylalanine:2-oxoglutarate aminotransferase
R01612 16
R01613 16 Malonyl-CoA:4-Coumaroyl-CoA malonyltransferase(cyclizing)
R01614 16 Malonyl-CoA:4-coumaroyl-CoA malonyltransferase (cyclizing)
R01615 16 4-Hydroxycinnamyl aldehyde:NADP+ oxidoreductase
(CoA-cinnamoylating)
R01617 16 4-Coumaroyl-CoA:agmatine N4-coumaroyltransferase
R01620 16 Acetyl-phosphate:L-lysine N6-acetyltransferase
R01658 16
Dimethylallyl-diphosphate:isopentenyl-diphosphatedimethylallyltranstransferase
R01659 16
Dimethylallyl-diphosphate:isopentenyl-diphosphatedimethylallylcistransferase
R01708 16 Pyridoxine:NADP+ 4-oxidoreductase
R01711 16 Pyridoxine:oxygen oxidoreductase (deaminating)
R01730 16 Prephenate:NADP+ oxidoreductase(decarboxylating)
R01731 16 L-Aspartate:2-oxoglutarate aminotransferase
R01795 16 L-Phenylalanine,tetrahydrobiopterin:oxygen
oxidoreductase(4-hydroxylating)
R01815 16 L-Tyrosine,tetrahydrobiopterin:oxygen
oxidoreductase(3-hydroxylating)
R01909 16 ATP:pyridoxal 5'-phosphotransferase
R01910 16 Primary alcohol:(acceptor) oxidoreductase
R01911 16 pyridoxine-5'-phosphate phosphohydrolase
R01912 16 UDPglucose:pyridoxine 5'-O-beta-D-glucosyltransferase
R01916 16 N1-Acetylspermidine amidohydrolase
R01917 16 gamma-L-Glutamyl-L-cysteinyl-glycine:spermidine ligase
(ADP-forming)[spermidine is numbered so that atom N-1 is in the amino
group ofthe aminopropyl part of the molecule]
R01918 16 gamma-L-Glutamyl-L-cysteinyl-glycine:spermidine amidase
R01919 16 Spermidine:putrescine
4-aminobutyltransferase(propane-1,3-diamine-forming)
R01943 16 3,4-Dihydroxy-trans-cinnamate:CoA ligase (AMP-forming)
R02079 16 3,4-Dihydroxy-L-phenylalanine ammonia-lyase
R02144 16 S-Adenosyl-L-methionine:carnosine N-methyltransferase
R02196 16 L-Isoleucine:NAD+ oxidoreductase(deaminating)
R02199 16 L-Isoleucine:2-oxoglutarate aminotransferase
R02200 16 Valine:(S)-3-methyl-2-oxopentanoate aminotransferase
R02235 16 Dihydrofolate:NAD+ oxidoreductase
R02236 16 Dihydrofolate:NADP+ oxidoreductase
R02238 16 Formate:dihydrofolate ligase (ADP-forming)
R02252 16 Phenylpropanoate:NAD+ delta2-oxidoreductase
R02254 16 trans-Cinnamate,NADPH:oxygen oxidoreductase (2-hydroxylating)
R02255 16 trans-Cinnamate:CoA ligase (AMP-forming)
R02256 16 UDPglucose:trans-cinnamate beta-D-glucosyltransferase
R02313 16 N6-(L-1,3-Dicarboxypropyl)-L-lysine:NAD+ oxidoreductase
R02315 16 N6-(L-1,3-Dicarboxypropyl)-L-lysine:NADP+ oxidoreductase
R02317 16
R02339 16
R02382 16 Tyramine:oxygen oxidoreductase(deaminating)(flavin-containing)
R02401 16 glutarate-semialdehyde:NAD+ oxidoreductase
R02416 16 4-Coumaroyl-CoA:shikimate O-(hydroxycinnamoyl)transferase
R02449 16 benzoyl-CoA,NADPH:oxygen oxidoreductase (3-hydroxylating)
R02450 16 Phenylglyoxylate:NAD+ oxidoreductase
R02452 16 Benzoyl-CoA:glycine N-benzoyltransferase
R02453 16 Benzoyl-CoA:anthranilate N-benzoyltransferase
R02536 16 Phenylacetaldehyde:NAD+ oxidoreductase
R02537 16 Aldehyde:NADP+ oxidoreductase
R02539 16 Phenylacetate:CoA ligase
R02540 16 2-Phenylacetamide amidohydrolase
R02558 16 (R)-Prunasin beta-D-glucohydrolase
R02678 16 Indole-3-acetaldehyde:NAD+ oxidoreductase
R02681 16 indole-3-acetaldehyde:oxygen oxidoreductase
R02697 16 4-Hydroxyphenylacetaldehyde:NADP+ oxidoreductase
R02869 16 S-Adenosylmethioninamine:putrescine 3-aminopropyltransferase
R03012 16 L-Histidinol:NAD+ oxidoreductase
R03013 16 L-Histidinol-phosphate phosphohydrolase
R03024 16 4-Nitrophenyl phosphate phosphohydrolase
R03037 16 Isochorismate pyruvate-hydrolase
R03077 16 UTP:aldose-1-phosphate nucleotidyltransferase
R03079 16
R03092 16
R03093 16 3-Indoleacetonitrile aminohydrolase
R03094 16 UDPglucose:indole-3-acetate beta-D-glucosyltransferase
R03095 16 Indoleacetate:L-lysine ligase (ADP-forming)
R03096 16 Indole-3-acetamide amidohydrolase
R03103 16 L-2-Aminoadipate-6-semialdehyde:NADP+ 6-oxidoreductase
R03192 16 UDP-N-acetylmuramate:NADP+ oxidoreductase
R03193 16 UDP-N-acetylmuramate:L-alanine ligase (ADP-forming)
R03194 16 S-Adenosyl-L-methionine:uroporphyrin-III C-methyltransferase
R03197 16 Uroporphyrinogen-III carboxy-lyase
R03243 16 5-Amino-2-oxopentanoate:2-oxoglutarate aminotransferase
R03286 16 N(pai)-Methyl-L-histidine:beta-alanine ligase (AMP-forming)
R03288 16 beta-Alanyl-N(pai)-methyl-L-histidine hydrolase
R03300 16 3,4-Dihydroxyphenylacetaldehyde:NAD+ oxidoreductase
R03302 16 3,4-Dihydroxyphenylacetaldehyde:NADP+ oxidoreductase
R03303 16 3,4-Dihydroxyphenylacetate:oxygen 2,3-oxidoreductase (decyclizing)
R03304 16 S-Adenosyl-L-methionine:catechol O-methyltransferase
R03338 16 4-Hydroxyphenyllactate:NADP+ oxidoreductase
R03339 16 (R)-3-(4-hydroxyphenyl)lactate:NADP+ 2-oxidoreductase
R03358 16 Octopamine hydro-lyase (deaminating)
R03359 16 1-(4-Hydroxyphenyl)-2-(methylamino)ethanol hydro-lyase
R03365 16 3,4-Dihydroxy-trans-cinnamate:oxygen
3,4-oxidoreductase(decyclizing)
R03366 16
S-Adenosyl-L-methionine:3,4-dihydroxy-trans-cinnamate3-O-methyltransferase
R03367 16
R03371 16 myo-Inositol-hexakisphosphate 3-phosphohydrolase
R03372 16 myo-Inositol-hexakisphosphate 6-phosphohydrolase
R03391 16 CDP-4-dehydro-3,6-dideoxy-D-glucose:NAD+ 3-oxydoreductase
R03392 16 CDP-4-dehydro-3,6-dideoxy-D-glucose:NADP+ 3-oxydoreductase
R03445 16
R03462 16 Biphenyl-2,3-diol:oxygen 1,2-oxidoreductase (decyclizing)
R03463 16 2,6-dioxo-6-phenylhexanoate:NADP+ delta2-oxidoreductase
R03477 16
L-Arginine:1-amino-1-deoxy-scyllo-inositol-4-phosphateamindinotransferase
R03508 16
1-(2-Carboxyphenylamino)-1-deoxy-D-ribulose-5-phosphatecarboxy-lyase(cyclizing)
R03541 16 Prenyl-diphosphate pyrophosphohydrolase
R03710 16 UDPglucose:trans-2-hydroxycinnamate O-beta-D-glucosyltransferase
R03730 16
R03790 16
R03792 16
R03794 16
(S)-2-Hydroxy-2-phenylacetate,tetrahydrobiopterin:oxygenoxidoreductase
(4-hydroxylating)
R03935 16 beta-Alanyl-L-arginine hydrolase
R03960 16 (3R)-beta-Leucine:NAD+ oxidoreductase(deaminating)
R03999 16 anthranilyl-CoA,NADH:oxygen oxidoreductase (de-aromatizing)
R04008 16
R04025 16
N-Acetylputrescine:oxygenoxidoreductase(deaminating)(flavin-containing)
R04027 16 Amine:oxygen oxidoreductase (deaminating) (copper-containing)
R04038 16 2-Isopentenyl-diphosphate:AMP delta2-isopentenyltransferase
R04143 16 ATP:S5-methyl-5-thio-D-ribose 1-phosphotransferase
R04161 16 (S)-4-Hydroxymandelate racemase
R04189 16 N2-succinyl-L-arginine iminohydrolase (decarboxylating)
R04215 16 CTP:N-acylneuraminate cytidylyltransferase
R04234 16 D-4-Hydroxyphenylglycine:2-oxoglutarate aminotransferase
R04296 16 UDPglucose:(S)-4-hydroxymandelonitrile beta-D-glucosyltransferase
R04304 16 4-Hydroxyphenylethanol:NAD+ oxidoreductase
R04418 16 5-carboxymethyl-2-hydroxymuconic-semialdehyde:NAD+ oxidoreductase
R04419 16 5-Carboxymethyl-2-hydroxymuconic-semialdehyde:NADP+ oxidoreductase
R04420 16 5-Methylthio-5-deoxy-D-ribose-1-phosphate ketol-isomerase
R04674 16 N-Methylhistamine:oxygen oxidoreductase
(deaminating)(copper-containing)
R04745 16 (S)-Hydroxyoctanoyl-CoA:NAD+ oxidoreductase
R04776 16 Phenylacetyl-CoA:L-glutamine alpha-N-phenylacetyltransferase
R04777 16
R04783 16 3-Ketolactose galactohydrolase
R04872 16
R04879 16
R04910 16
R04972 16 Uroporphyrinogen I carboxy-lyase
R05136 16
R05141 16 1,4-beta-D-Glucan glucohydrolase
R05154 16 quinolin-4(1H)-one,NADH:oxygen oxidoreductase (3-oxygenating)
R05281 16
R05295 16 4-Methylcatechol:oxygen 2,3-oxidoreductase(decyclizing)
R05305 16 3-hydroxypimeloyl-CoA:NAD+ oxidoreductase
R05334 16
R05347 16
R05348 16
R05353 16
R05389 16 2-Hydroxy-5-methyl-cis,cis-muconate
2-Oxo-5-methyl-cis-muconateisomerase
R05394 16 4-Sulfolactone lyase
R05401 16
R05411 16
R05414 16
R05424 16
R05425 16
R05430 16
R05432 16
R05439 16
R05467 16 L-N2-(2-carboxyethyl)arginine cyclo-ligase (AMP-forming)
R05488 16
R05495 16
R05506 16
R05539 16
R05546 16
R05585 16
R05596 16 Nitrile hydro-lyase
R05637 16 2-Phospho-4-(cytidine
5'-diphospho)-2-C-methyl-D-erythritolCMP-lyase (cyclizing)
R05643 16 2-carboxybenzaldehyde dehydrogenase
R05728 16 4-hydroxyphenylacetaldehyde oxime, NADPH2:oxygen oxidoreductase
R05772 16 trans-feruloyl-CoA hydro-lyase
R05779 16 5-Diphosphoinositol pentakisphosphate diphosphohydrolase
R05799 16 ATP:1D-myo-inositol-hexakisphosphate phosphotransferase
R05838 16 pyridoxine 5'-phosphate synthase
R06048 16
R06524 16 S-adenosyl-L-methionine:homoprotocatechuate O-methyltransferase
R06626 16
R06633 16
R06744 16
R06757 16
R06845 16
R06860 16
isochorismate:2-oxoglutarate:cyclodienyltransferase(decarboxylating,pyruvate-forming)
R06869 16
S-Adenosyl-L-methionine:phosphodimethylethanolamineN-methyltransferase
R06871 16 Phosphocholine phosphohydrolase
R06886 16
R06888 16
R06891 16
R06912 16
R06924 16
R06943 16
R07141 16 2'-deoxymugineic acid:NAD+ 3''-oxidoreductase
R07142 16 2'-deoxymugineic acid:NADP+ 3''-oxidoreductase
R07189 16 trans-cinnamate,NADPH:oxygen oxidoreductase (2-hydroxylating)
R07212 16
L-tyrosine,tetrahydrobiopterin:oxygenoxidoreductase(3-hydroxylating)
R07219 16 dimethyallyl diphosphate:NADP+ oxidoreductase
R07237 16 S-adenosyl-L-methionine:uroporphyrinogen-III C-methyltransferase
R07250 16 malonyl-CoA:N-methylanthraniloyl-CoA malonyltransferase
(cyclizing)
R07254 16 malonyl-CoA:4-coumaroyl-CoA malonyltransferase (cyclizing,
reducing)
R07276 16 L-arogenate:2-oxoglutarate aminotransferase
R07294 16 phenylglyoxylyl-CoA hydrolase
R07300 16 N8-acetylspermidine amidohydrolase
R07392 16 S-Methyl-5-thio-D-ribulose-1-phosphate hydro-lyase
R07393 16
R07415 16
R07418 16
R00045 17 1,2-Benzenediol:oxygen oxidoreductase
R00129 17
(6S)-beta-6-Hydroxy-1,4,5,6-tetrahydronicotinamide-adenine-dinucleotide
hydro-lyase (ATP-hydrolysing)
R00173 17 pyridoxal-5'-phosphate phosphohydrolase
R00174 17 ATP:pyridoxal 5'-phosphotransferase
R00278 17 Pyridoxine 5-phosphate:oxygen oxidoreductase (deaminating)
R00673 17 L-Tryotophan indole-lyase (deaminating)
R00674 17 L-Serine hydro-lyase (adding indoleglycerol-phosphate)
R00675 17 L-Tryptophan:NAD+ oxidoreductase (deaminating)
R00676 17 L-Tryptophan:NADP+ oxidoreductase (deaminating)
R00677 17 L-Tryptophan:oxygen oxidoreductase (deaminating)
R00679 17 L-Tryptophan:oxygen 2-oxidoreductase(decarboxylating)
R00681 17 L-Tryptophan:oxygen 2'-oxidoreductase (side-chain-cleaving)
R00682 17 L-Tryptophanamide amidohydrolase
R00683 17 S-Adenosyl-L-methionine:L-tryptophan 2-C-methyltransferase
R00684 17 L-Tryptophan:2-oxoglutarate aminotransferase
R00685 17 L-Tryptophan decarboxy-lyase
R00686 17 L-Phenylalanine racemase (ATP-hydrolysing)
R00687 17 ATP:L-phenylalanine adenylyltransferase
R00690 17 L-Phenylalanine:oxygen 2-oxidoreductase (decarboxylating)
R00691 17 L-Arogenate hydro-lyase (decarboxylating)
R00693 17 Acetyl-CoA:L-phenylalanine N-acetyltransferase
R00698 17 Donor:hydrogen-peroxide oxidoreductase
R00699 17 L-Phenylalanine carboxy-lyase
R00937 17 5,6,7,8-Tetrahydrofolate:NAD+ oxidoreductase
R00940 17 5,6,7,8-Tetrahydrofolate:NADP+ oxidoreductase
R00941 17 10-formyltetrahydrofolate:NADP+ oxidoreductase
R00942 17 Tetrahydrofolate:L-glutamate gamma-ligase (ADP-forming)
R00943 17 Formate:tetrahydrofolate ligase (ADP-forming)
R00944 17 10-Formyltetrahydrofolate amidohydrolase
R00945 17 5,10-Methylenetetrahydrofolate:glycine hydroxymethyltransferase
R00946 17 5-Methyltetrahydrofolate:L-homocysteine S-methyltransferase
R01221 17 glycine synthase
R01226 17
5,10-Methylenetetrahydrofolate:3-methyl-2-oxobutanoatehydroxymethyltransferase
R01376 17 L-Tryptophan:phenylpyruvate aminotransferase
R01657 17 Dimethylallyl-diphosphate:L-tryptophan dimethylallyltransferase
R01707 17 Pyridoxal:NAD+ 4-oxidoreductase
R01709 17 Pyridoxal:oxygen 4-oxidoreductase
R01710 17 Pyridoxamine:oxygen oxidoreductase (deaminating)
R01712 17 Pyridoxamine:pyruvate aminotransferase
R01713 17 Pyridoxamine:oxaloacetate aminotransferase
R01814 17 L-Tryptophan,tetrahydrobiopterin:oxygen
oxidoreductase(5-hydroxylating)
R01890 17 CTP:choline-phosphate cytidylyltransferase
R01941 17 3,4-Dihydroxyphenylacetaldehyde:NADP+
oxidoreductase(CoA-cinnamoylating)
R01942 17 S-Adenosyl-L-methionine:caffeoyl-CoA 3-O-methyltransferase
R01944 17 Caffeoyl-CoA:putrescine N-(3,4-dihydroxycinnamoyl)transferase
R01945 17 Caffeoyl-CoA:quinate O-(hydroxycinnamoyl)transferase
R01946 17 Caffeoyl-CoA:isocitrate 3-O-(3,4-dihydroxycinnamoyl)transferase
R01974 17 Indol-3-yl-pyruvate carboxy-lyase
R02003 17 Geranyl-diphosphate:isopentenyl-diphosphate
geranyltrans-transferase
R02004 17
R02006 17 Geranyl-diphosphate pyrophosphate-lyase
(cyclizing,sabinene-hydrate-forming)
R02007 17 (+)-Bornyl-diphosphate lyase (decyclizing)
R02009 17 geranyldiphosphate diphosphate lyase (myrcene forming)
R02010 17
R02011 17
R02012 17 geranyldiphosphate diphosphate lyase (pinene forming)
R02013 17 geranyldiphosphate diphosphate lyase (limonene forming)
R02075 17 3,4-Dihydroxy-L-phenylalanine:oxygen
4,5-oxidoreductase(recyclizing)
R02076 17 3,4-Dihydroxy-L-phenylalanine:oxygen
2,3-oxidoreductase(recyclizing)
R02077 17 3,4-Dihydroxy-L-phenylalanine:2-oxoglutarate aminotransferase
R02078 17 L-Tyrosine,L-dopa:oxygen oxidoreductase
R02080 17 3-Hydroxy-L-tyrosine carboxy-lyase
R02173 17 Tryptamine:oxygen oxidoreductase(deaminating)(flavin-containing)
R02193 17 Coniferyl aldehyde:NADP+ oxidoreductase (CoA-cinnamoylating)
R02194 17 Ferulate:CoA ligase (AMP-forming)
R02195 17 Feruloyl-CoA:quinate O-(hydroxycinnamoyl)transferase
R02201 17 L-Pipecolate:NAD+ 2-oxidoreductase
R02203 17 L-Pipecolate:NADP+ 2-oxidoreductase
R02204 17 L-Pipecolate:oxygen 1,6-oxidoreductase
R02205 17 L-Pipecolate:(acceptor) 1,6-oxidoreductase
R02273 17 5-Aminopentanamide amidohydrolase
R02274 17 5-Aminopentanoate:2-oxoglutarate aminotransferase
R02287 17 5-Formiminotetrahydrofolate:L-glutamate N-formiminotransferase
R02338 17 Indole:oxygen 2,3-oxidoreductase (decyclizing)
R02340 17 (1S,2R)-1-C-(indol-3-yl)glycerol
3-phosphateD-glyceraldehyde-3-phosphate-lyase
R02383 17 Monophenol,L-dopa:oxygen oxidoreductase
R02384 17 S-Adenosyl-L-methionine:tyramine N-methyltransferase
R02385 17 Feruloyl-CoA:tyramine N-(hydroxycinnamoyl)transferase
R02445 17 flavanone,2-oxoglutarate:oxygen oxidoreductase (dehydrating)
R02446 17 flavanone lyase (decyclizing)
R02505 17 Malonyl-CoA:cinnamoyl-CoA malonyltransferase (cyclizing)
R02506 17 cinnamaldehyde:NADP+ oxidoreductase (CoA-cinnamoylating)
R02576 17 Phenylacetyl-CoA:L-glutamine alpha-N-phenylacetyltransferase
R02591 17 sn-Glycero-3-phosphocholine cholinephosphohydrolase
R02611 17 Phenylethylalcohol:NAD+ oxidoreductase
R02613 17 Phenethylamine:oxygen oxidoreductase
(deaminating)(copper-containing)
R02615 17 Styrene-oxide isomerase
R02679 17 indole-3-ethanol:NAD+ oxidoreductase
R02680 17 indole-3-ethanol:NADP+ oxidoreductase
R02722 17 L-Serine hydro-lyase (adding indoleglycerol-phosphate)
R02729 17 5-Formiminotetrahydrofolate:glycine N-formiminotransferase
R02783 17 UDP-N-acetylmuramoyl-L-alanine:D-glutamate ligase(ADP-forming)
R02852 17 D-2,6-Diaminohexanoic acid 5,6-aminomutase
R02861 17
R02985 17
R03113 17
R03168 17 Acetyl-CoA:N6-hydroxy-L-lysine 6-acetyltransferase
R03189 17 5-Formyltetrahydrofolate:L-glutamate N-formiminotransferase
R03220 17 Coproporphyrinogen:oxygen oxidoreductase(decarboxylating)
R03253 17 7,8-Dihydroxykynurenate:oxygen 8,8a-oxidoreductase (decyclizing)
R03275 17 (3S)-3,6-Diaminohexanoate 5,6-aminomutase
R03439 17 kynurenate:oxygen oxidoreductase (hydroxylating)
R03440 17 kynurenate:oxygen oxidoreductase (hydroxylating)
R03465 17
(3E)-4-(2-Carboxyphenyl)-2-oxobut-3-enoate2-carboxybenzaldehyde-lyase
R03496 17 1-Guanidino-1-deoxy-scyllo-inositol-4-phosphate 4-phosphohydrolase
R03571 17
S-Adenosyl-L-methionine:5,7,4'-trihydroxyflavone4'-O-methyltransferase
R03574 17
UDPglucose:5,7,3',4'-tetrahydroxyflavone7-O-beta-D-glucosyltransferase
R03578 17
R03579 17 N-Feruloylglycine amidohydrolase
R03580 17
R03582 17 Indan-1-ol:NAD+ 1-oxidoreductase
R03583 17 Indan-1-ol:NADP+ 1-oxidoreductase
R03791 17 (S)-Mandelate racemase
R03822 17 Glutathionylspermidine:glutathione ligase (ADP-forming)
R03894 17 (3S)-3-Methyl-2-oxopentanoate carboxy-lyase
R03903 17 Acetyl-CoA:D-amino-acid N-acetyltransferase
R03947 17 S-Adenosyl-L-methionine:uroporphyrin-III C-methyltransferase
R03948 17 S-Adenosyl-L-methionine:precorrin-4 C20-methyltransferase
R03964 17 2-hydroxybiphenyl,NADH:oxygen oxidoreductase (3-hydroxylating)
R04004 17 4-Coumaryl alcohol:NADP+ oxidoreductase
R04020 17 Indole-3-acetamide hydro-lyase
R04029 17 N6-Acetyl-L-lysine:2-oxoglutarate aminotransferase
R04031 17
R04093 17 3-Indoleacetaldoxime hydro-lyase
R04094 17 Thioglucoside glucohydrolase
R04147 17
R04174 17 6-Acetamido-2-oxohexanoate amidohydrolase
R04175 17
R04265 17
R04300 17
4-(2-Aminoethyl)-1,2-benzenediol:oxygenoxidoreductase(deaminating)(flavin-containing)
R04306 17
R04325 17
10-Formyltetrahydrofolate:5'-phosphoribosylglycinamideformyltransferase
R04326 17
R04409 17
1-O-trans-Cinnamoyl-beta-D-glucopyranose:alcoholO-cinnamoyltransferase
R04410 17
1-O-trans-Cinnamoyl-beta-D-glucopyranose:alcoholO-cinnamoyltransferase
R04460 17 L-tyrosine,NADPH:oxygen oxidoreductase (N-hydroxylating)
R04560 17
10-Formyltetrahydrofolate:5'-phosphoribosyl-5-amino-4-imidazolecarboxamide
formyltransferase
R04686 17
R04736 17 L-2-Amino-hexano-6-lactam racemase
R04746 17 (S)-Hydroxyoctanoyl-CoA hydro-lyase
R04868 17 Acyl-CoA:isopenicillin N N-acyltransferase
R04888 17 3-Methoxy-4-hydroxyphenylacetaldehyde:NAD+ oxidoreductase
R04889 17 3-Methoxy-4-hydroxyphenylacetaldehyde:NADP+ oxidoreductase
R04996 17 3-Methylimidazole acetaldehyde:NAD+ oxidoreductase
R05061 17
1-O-trans-Cinnamoyl-beta-D-glucopyranose:alcoholO-cinnamoyltransferase
R05067 17
R05070 17 (R)-2,3-Dihydroxy-3-methylpentanoate hydro-lyase
R05083 17
R05137 17
R05239 17 cis-3-phenylcyclohexa-3,5-diene-1,2-diol:NAD+ oxidoreductase
R05278 17
R05292 17
cis-1,2-Dihydroxy-4-methylcyclohexa-3,5-diene-1-carboxylate:NAD+oxidoreductase
(decarboxylating)
R05293 17
cis-1,2-Dihydroxy-4-methylcyclohexa-3,5-diene-1-carboxylate:NADP+oxidoreductase
(decarboxylating)
R05294 17
R05299 17 4-Methylcatechol:oxygen 1,2-oxidoreductase(decyclizing)
R05317 17 L-Tryptophan:oxygen alpha,beta-oxidoreductase
R05335 17
R05352 17
R05426 17
R05431 17
R05433 17
R05434 17
R05437 17
R05438 17
R05442 17
R05443 17
R05466 17 Deoxyamidinoproclavaminate,2-oxoglutarate:oxygen
oxidoreductase(3-hydroxylating)
R05540 17
R05593 17
R05594 17
R05601 17
R05700 17 Coniferyl aldehyde:NAD oxidoreductase
R05701 17 Coniferyl aldehyde:NADP oxidoreductase
R05744 17 trans-ferulate:CoASH ligase (ATP-hydrolysing)
R05765 17 geranyldiphosphate diphosphate lyase (pinene forming)
R05766 17 geranyldiphosphate diphosphate lyase (pinene forming)
R05783 17 mandelamide hydrolase
R05839 17 pyridoxamine:2-oxoglutarate aminotransferase
R05841 17
R06120 17 geranyldiphosphate diphosphate lyase [(+)-(R)-limonene-forming]
R06511 17
R06512 17
R06537 17 flavonoid,NADPH:oxygen oxidoreductase (3'-hydroxylating)
R06556 17 flavanone lyase (decyclizing)
R06559 17 flavanone,NADPH:oxygen oxidoreductase
R06740 17 diamine oxidase
R06758 17
R06762 17
R06792 17 apigenin,NADPH:oxygen oxidoreductase (isoflavanone-forming)
R06822 17
R06825 17
R06844 17
R06884 17
R06885 17
R06887 17
R06890 17
R06895 17
coproporphyrinogen-III:S-adenosyl-L-methionineoxidoreductase(decarboxylating)
R06911 17
R06923 17
R06939 17 salicylate,NADH:oxygen
oxidoreductase(1-hydroxylating,decarboxylating)
R06944 17
R07185 17 2'-deoxymugineic
acid,2-oxoglutarate:oxygenoxidoreductase(2-hydroxylating)
R07187 17 2'-deoxymugineic acid,2-oxoglutarate:oxygen
oxidoreductase(3-hydroxylating)
R07190 17 L-tyrosine,NADPH:oxygen oxidoreductase (N-hydroxylating)
R07211 17
L-phenylalanine,tetrahydrobiopterin:oxygenoxidoreductase(4-hydroxylating)
R07213 17
L-tryptophan,tetrahydrobiopterin:oxygenoxidoreductase(5-hydroxylating)
R07222 17 phenylacetyl-CoA:quinone oxidoreductase
R07224 17 2',4,4',6'-tetrahydroxychalcone:oxygen oxidoreductase
R07238 17 S-adenosyl-L-methionine:precorrin-1 C-methyltransferase
R07242 17 S-adenosyl-L-methionine:isoliquiritigenin 2'-O-methyltransferase
R07403 17
R00277 18 Pyridoxamine-5'-phosphate:oxygen oxidoreductase (deaminating)
R00702 18 Farnesyl-diphosphate:farnesyl-diphosphate farnesyltransferase
R01020 18
R01147 18 Pyridoxamine-5'-phosphate:2-oxoglutarate aminotransferase
R01218 18 5,10-methylenetetrahydrofolate:NAD+ oxidoreductase
R01220 18 5,10-methylenetetrahydrofolate:NADP+ oxidoreductase
R01222 18 5-Methyltetrahyfrofolate:(acceptor) oxidoreductase
R01224 18 5-Methyltetrahyfrofolate:(acceptor) oxidoreductase
R01225 18 5,10-Methylenetetrahydrofolate:D-alanine
2-hydroxymethyltransferase
R01580 18 Pyridoxamine-5'-phosphate:2-oxoglutarate aminotransferase
R01653 18
R01654 18 10-Formyltetrahydrofolate:L-glutamate ligase (ADP-forming)
R01655 18 5,10-Methenyltetrahydrofolate 5-hydrolase(decyclizing)
R01669 18
5,10-Methylenetetrahydrofolate:deoxycytidylate5'-hydroxymethyltransferase
R01670 18 5,10-Methylenetetrahydrofolate:dCMP C-methyltransferase
R01971 18 Indolelactate:NAD+ oxidoreductase
R01972 18 S-Adenosyl-L-methionine:indolepyruvate C-methyltransferase
R01973 18 S-Adenosyl-L-methionine:indolepyruvate C-methyltransferase
R02061 18
trans,trans-Farnesyl-diphosphate:isopentenyl-diphosphatefarnesyltranstransferase
R02101 18 5,10-Methylenetetrahydrofolate:dUMP C-methyltransferase
R02174 18 S-Adenosyl-L-methionine:amine N-methyltransferase
R02276 18 5-Acetamidopentanoate amidohydrolase
R02300 18
S-Aminomethyldihydrolipoylprotein:(6S)-tetrahydrofolateaminomethyltransferase
(ammonia-forming)
R02301 18 5-Formyltetrahydrofolate cyclo-ligase (ADP-forming)
R02302 18 5-Formiminotetrahydrofolate ammonia-lyase (cyclizing)
R02303 18 ATP:farnesyl-diphosphate phosphotransferase
R02305 18 2-trans,6-trans-farnesyldiphosphate diphosphate-lyase
(cyclizing,pentalenene-forming)
R02306 18 trans,trans-Farnesyl-diphosphate sesquiterpenoid-lyase
R02307 18 trans,trans-Farnesyl-diphosphate farnesyltransferase (bicyclizing)
R02310 18 trans,trans-Farnesyl-diphosphate sesquiterpenoid-lyase
R02311 18 2-trans,6-trans-Farnesyl-diphosphate diphosphate-lyase
(cyclizing,(+)-delta-cadinene-forming)
R02379 18
S-Adenosyl-L-methionine:3,4-dihydroxy-trans-cinnamate3-O-methyltransferase
R02442 18 Naringenin,NADPH:oxygen oxidoreductase (3'-hydroxylating)
R02443 18 flavanone,NADPH:oxygen oxidoreductase
R02444 18 Naringenin,2-oxoglutarate:oxygen oxidoreductase (3-hydroxylating)
R02468 18 (-)-Limonene,NADPH:oxygen oxidoreductase (6-hydroxylating)
R02469 18 (-)-limonene,NADPH:oxygen oxidoreductase (3-hydroxylating)
R02470 18 (-)-Limonene,NADPH:oxygen oxidoreductase (7-hydroxylating)
R02493 18 ATP:pyridoxal 5'-phosphotransferase
R02494 18 pyridoxamine-5'-phosphate phosphohydrolase
R02535 18 3,4-Dihydroxyphenetylamine,ascorbate:oxygen
oxidoreductase(beta-hydroxylating)
R02593 18 coniferyl alcohol:NADP+ oxidoreductase
R02700 18 5-Hydroxy-L-tryptophan:2-oxoglutarate aminotransferase
R02701 18 5-Hydroxy-L-tryptophan decarboxy-lyase
R02702 18 5-hydroxy-L-tryptophan:oxygen 2,3-dioxygenase (indole-decyclizing)
R02708 18 4-hydroxyphenylacetonitrile,NADPH:oxygen
oxidoreductase(2-hydroxylating)
R02709 18 UDPglucose:4-hydroxymandelonitrile glucosyltransferase
R02785 18 UDP-N-acetylmuramoyl-L-alanyl-D-glutamate:L-lysine
ligase(ADP-forming)
R02786 18 UDP-N-acetylmuramoyl-L-alanyl-D-glutamate:L-lysine
ligase(ADP-forming)
R02788 18
UDP-N-acetylmuramoyl-L-alanyl-D-glutamate:meso-2,6-diaminoheptanedioate
ligase (ADP-forming)
R02897 18 UDPglucose:flavanone 7-O-beta-D-glucosyltransferase
R02992 18 4-Pyridoxolactone lactonohydrolase
R02993 18
R02997 18 Chlorogenate hydroloase
R03054 18 cinnamyl-alcohol:NADP+ oxidoreductase
R03222 18 Protoporphyrinogen-IX:oxygen oxidoreductase
R03251 18 7,8-dihydro-7,8-dihydroxykynurenate:NAD+ oxidoreductase
R03252 18 7,8-Dihydroxykynurenate:oxygen 8,8a-oxidoreductase (decyclizing)
R03349 18 L-erythro-3,5-diaminohexanoate:NAD+ oxidoreductase (deaminating)
R03373 18 4-Hydroxyphenyllactate:NAD+ oxidoreductase
R03466 18 1-Hydroxy-2-naphthoate:oxygen 1,2-oxidoreductase (decyclizing)
R03565 18 UDPglucose:vitexin 2''-O-beta-D-glucosyltransferase
R03587 18
S-Adenosyl-L-methionine:5,7,3',4'-tetrahydroxyflavone3'-O-methyltransferase
R03588 18
UDPglucose:5,7,3',4'-tetrahydroxyflavone7-O-beta-D-glucosyltransferase
R03589 18 UDPglucuronate:luteolin 7-O-glucuronosyltransferase
R03590 18 flavanone,2-oxoglutarate:oxygen oxidoreductase (dehydrating)
R03594 18 UDPglucose:scopoletin O-beta-D-glucosyltransferase
R03640 18 Eriodictyol,2-oxoglutarate:oxygen oxidoreductase (3-hydroxylating)
R03686 18 UDPglucose:isovitexin 2''-O-beta-D-glucosyltransferase
R03776 18 trans-Oct-2-enoyl-CoA reductase
R03777 18 Octanoyl-CoA:oxygen 2-oxidoreductase
R03821 18 NADPH:trypanathione oxidoreductase
R03943 18
R03950 18 S-Adenosyl-L-methionine:uroporphyrin-III C-methyltransferase
R04005 18 UDPglucose:coniferyl-alcohol 4'-beta-D-glucosyltransferase
R04006 18 4-Hydroxycinnamyl alcohol 4-D-glucoside beta-D-glucosidase
R04007 18 Donor:hydrogen-peroxide oxidoreductase
R04030 18 O-Succinylbenzoate:CoA ligase (AMP-forming)
R04084 18 3,4-Dihydroxyphenylacetaldehyde hydro-lyase (adding dopamine)
R04103 18 Penicillin amidohydrolase
R04117 18
R04142 18
R04266 18 CDP-3,6-dideoxy-D-glucose 2-epimerase
R04301 18 S-Adenosyl-L-methionine:catechol O-methyltransferase
R04305 18 4-Hydroxyphenylacetaldehyde hydro-lyase (adding dopamine)
R04318 18
R04357 18 citrate:N6-acetyl-N6-hydroxy-L-lysine ligase (ADP-forming)
R04526 18 UDP-apiose:apigenin
7-O-beta-D-glucoside2''-O-beta-D-apiofuranosyltransferase
R04598 18 3,4-Dihydroxy-L-phenylalanine:oxygen
4,5-oxidoreductase(recyclizing)
R04599 18 3,4-Dihydroxy-L-phenylalanine:oxygen
4,5-oxidoreductase(recyclizing)
R04600 18 3,4-Dihydroxy-L-phenylalanine:oxygen
2,3-oxidoreductase(recyclizing)
R04601 18 3,4-Dihydroxy-L-phenylalanine:oxygen
2,3-oxidoreductase(recyclizing)
R04687 18 2,5-Diaminohexanoate:NAD+ oxidoreductase (deaminating)
R04688 18 2,5-Diaminohexanoate:NADP+ oxidoreductase (deaminating)
R04890 18 3-Methoxytyramine:oxygen oxidoreductase
(deaminating)(copper-containing)
R04901 18 (2S)-flavan-4-ol:NADP+ 4-oxidoreductase
R04902 18 flavanone,NADPH:oxygen oxidoreductase
R04998 18 beta-D-Glucosyl-2-coumarinate glucohydrolase
R05068 18 (R)-2,3-Dihydroxy-3-methylpentanoate:NADP+
oxidoreductase(isomerizing)
R05099 18 6-Oxohexanoate:NADP oxidoreductase
R05217 18 precorrin-3A,NADH:oxygen oxidoreductase (20-hydroxylating)
R05228 18 Penicillin-N,2-oxoglutarate:oxygen oxidoreductase (ring-expanding)
R05263 18 biphenyl,NADH2:oxygen oxidoreductase (2,3-hydroxylating)
R05264 18 biphenyl,NADH:oxygen oxidoreductase (2,3-hydroxylating)
R05279 18
R05290 18
R05291 18
R05300 18 4-Methylmuconolactone lyase (decyclizing)
R05301 18 penicillin-N,2-oxoglutarate:oxygen oxidoreductase (ring-expanding)
R05311 18 pimeloyl-CoA:NAD+ oxidoreductase
R05357 18 Amidinoproclavaminate amidinohydrolase
R05427 18
R05453 18 Acetophenone: carbon-dioxide ligase
R05454 18
R05538 18
R05555 18 Farnesyl diphosphate:Isopentenyl diphosphate farnesyl transferase
R05581 18
R06119 18 (R)-limonene,NADPH: oxygen oxidoreductase (6-hydroxylating)
R06223 18
R06398 18 (+)-limonene,NADH:oxygen oxidoreductase
R06523 18 trans,trans-farnesyl-diphosphate diphosphate-lyase
(cyclizing,vetispiradiene-forming)
R06551 18 flavanone,2-oxoglutarate:oxygen oxidoreductase (dehydrating)
R06552 18
R06553 18
R06554 18
R06571 18 cinnamyl-alcohol:NADP+ oxidoreductase
R06572 18
R06574 18
S-adenosyl-L-methionine:3,4-dihydroxy-trans-cinnamate3-O-methyltransferase
R06583 18 4-coumarate:CoA ligase (AMP-forming)
R06610 18 (2S)-flavan-4-ol:NADP+ 4-oxidoreductase
R06613 18 5,10-methylenetetrahydrofolate,FADH2:dUMP C-methyltransferase
R06741 18
R06759 18
R06793 18 2,7,4'-trihydroxyisoflavanone hydro-lyase
R06821 18 malonyl-CoA:isoflavone-7-O-beta-D-glucoside
6''-O-malonyltransferase
R06826 18 UDP-L-rhamnose:apigenin
7-O-beta-D-glucoside2''-O-beta-L-rhamnosyltransferase
R06843 18
R06883 18
R06910 18 cis-1,2-dihydronaphthalene-1,2-diol:NAD+ 1,2-oxidoreductase
R06922 18
R07168 18 5-methyltetrahydrofolate:NAD+ oxidoreductase
R07186 18 mugineic acid,2-oxoglutarate:oxygen oxidoreductase
(3-hydroxylating)
R07198 18 liquiritigenin,NADPH:oxygen oxidoreductase (licodione-forming)
R07225 18 2',3,4,4',6'-pentahydroxychalcone:oxygen oxidoreductase
R07301 18 (S)-N-acetylphenylethylamine:H2O hydrolase
R07311 18 2'-hydroxybiphenyl-2-sulfinate sulfohydrolase
R07421 18
R00140 19
R01019 19
R01146 19
R01567 19 ATP:thymidine 5'-phosphotransferase
R01568 19 ADP:thymidine 5'-phosphotransferase
R01569 19 Thymidylate 5'-phosphohydrolase
R01571 19 ATP:thymidine 5'-phosphotransferase
R01873 19 Quinate:pyrroloquinoline-quinone 5-oxidoreductase
R02063 19
R02064 19 Geranylgeranyl-diphosphate pyrophosphate-lyase (cyclizing)
R02065 19
Geranylgeranyl-diphosphate:geranylgeranyl-diphosphategeranylgeranyltransferase
R02068 19 ent-Copalyl-diphosphate lyase
R02092 19 dTDP diphosphohydrolase
R02094 19 ATP:dTMP phosphotransferase
R02160 19 dihydroflavonol,2-oxoglutarate:oxygen oxidoreductase
R02221 19 Sinapate:CoA ligase (AMP-forming)
R02380 19 UDPglucose:sinapate D-glucosyltransferase
R02381 19 Sinapoylcholine sinapohydrolase
R02415 19 Shikimate:pyrroloquinoline-quinone 5-oxidoreductase
R02532 19
4-[(1R)-2-Amino-1-hydroxyethyl]-1,2-benzenediol:oxygenoxidoreductase(deaminating)(flavin-containing)
R02533 19 S-Adenosyl-L-methionine:phenylethanolamine N-methyltransferase
R02534 19 S-Adenosyl-L-methionine:catechol O-methyltransferase
R02594 19 UDPglucose:coniferyl-alcohol 4'-beta-D-glucosyltransferase
R02595 19 Coniferin beta-D-glucosidase
R02596 19 Donor:hydrogen-peroxide oxidoreductase
R02872 19 Presqualene diphosphate:farnesyl-diphosphate farnesyltransferase
R02874 19 Squalene,hydrogen-donor:oxygen oxidoreductase (2,3-epoxidizing)
R02875 19
R02876 19
R02908 19
5-Hydroxytryptamine:oxygenoxidoreductase(deaminating)(flavin-containing)
R02909 19 5-hydroxytryptamine:oxygen 2,3-dioxygenase (indole-decyclizing)
R02910 19 S-Adenosyl-L-methionine:amine N-methyltransferase
R02911 19 Acetyl-CoA:aralkylamine N-acetyltransferase
R02931 19 S-Adenosyl-L-methionine:isoflavone 4-O'-methyltransferase
R02932 19 UDPglucose:isoflavone 7-O-beta-D-glucosyltransferase
R03062 19 Cephalosporin-C acetylhdrolase
R03064 19 acetyl-CoA:deacetylcephalosporin-C O-acetyltransferase
R03114 19 (-)-trans-Carveol:NADP+ oxidoreductase
R03123 19 cis-3,4-leucopelargonidin:NADP+ 4-oxidoreductase
R03124 19 Dihydrokaempferol,NADPH:oxygen oxidoreductase (3'-hydroxylating)
R03125 19 flavanone,NADPH:oxygen oxidoreductase
R03126 19 dihydroflavonol,2-oxoglutarate:oxygen oxidoreductase
R03209 19 6-Carboxyhyxanoate:CoA ligase (AMP-forming)
R03210 19 6-Carboxyhexanoyl-CoA:L-alanine
C-carboxyhexanoyltransferase(decarboxylating)
R03261 19 (-)-trans-isopiperitenol:NAD+ oxidoreductase
R03374 19 Caffeoyl-CoA:3-(3,4-dihydroxyphenyl)lactate
2'-O-caffeoyltransferase
R03535 19
R03623 19 S-Adenosyl-L-methionine:licodione 2'-O-methyltransferase
R03636 19 Leucocyanidin:NADP+ 4-oxidoreductase
R03637 19 taxifolin,NADH:oxygen oxidoreductase (8-hydroxylating)
R03638 19 taxifolin,NADPH:oxygen oxidoreductase (8-hydroxylating)
R03639 19 flavanone,NADPH:oxygen oxidoreductase
R03741 19
R03743 19 beta-Lactamhydrolase
R03778 19 Octanoyl-CoA:acetyl-CoA C-acyltransferase
R03811 19
R03919 19 Donor:hydrogen-peroxide oxidoreductase
R03945 19 Perillyl-alcohol:NAD+ oxidoreductase
R04115 19 cis-1,2-dihydronaphthalene-1,2-diol:NAD+ 1,2-oxidoreductase
R04150 19 O-Succinylbenzoyl-CoA 1,4-dihydroxy-2-naphthoate-lyase
R04235 19 ATP:5-methyldeoxycytidine-5'-phosphate phosphotransferase
R04510 19 4-Carboxymethyl-4-methylbut-2-en-1,4-olide methylmutase
R04572 19
UDP-N-acetylmuramoyl-L-alanyl-D-glutamyl-L-lysine:alanyl-D-alanineligase
(ADP-forming)
R04573 19
UDP-N-acetylmuramoyl-L-alanyl-D-glutamyl-L-lysine:alanyl-D-alanineligase
(ADP-forming)
R04617 19
UDP-N-acetylmuramoyl-L-alanyl-D-glutamyl-meso-2,6-diaminoheptanedioate:D-alanyl-D-alanine
ligase(ADP-forming)
R04618 19 Malonyl-CoA:isoflavone-7-O-beta-D-glucoside
6''-O-malonyltransferase
R04911 19 Aryl-formylamine amidohydrolase
R04999 19
R05039 19 Pentahydroxyflavanone,2-oxoglutarate:oxygen
oxidoreductase(3-hydroxylating)
R05069 19 (S)-2-Aceto-2-hydroxybutanoate:NADP+ oxidoreductase (isomerizing)
R05098 19
R05100 19
R05120 19 3-Butynoate:(pyrroloquinoline-quinone) oxidoreductase
R05123 19 S-Adenosyl-L-methionine:(RS)-norcoclaurine 6-O-methyltransferase
R05128 19
R05129 19
R05180 19 S-Adenosyl-L-methionine:precorrin-3B C17-methyltransferase
R05198 19
R05214 19 S-Adenosyl-L-methionine:(RS)-norcoclaurine 6-O-methyltransferase
R05229 19
R05230 19
R05231 19 6-Hydroxyhexanoate:NADP+ oxidoreductase
R05277 19
R05283 19 6-Hydroxyhexanoate:NAD oxidoreductase
R05289 19 p-Methylbenzaldehyde:NADP+ oxidoreductase
R05410 19
R05452 19 Benzoyl acetate: CoA ligase
R05455 19
R05468 19
R05507 19
R05592 19
R05602 19
R05632 19
R05649 19
R05723 19 leucocyanidin,2-oxoglutarate:oxygen oxidoreductase
R05784 19 limonene-1,2-epoxide hydrolase
R06117 19 (+)-trans-carveol: NAD+ oxidoreductase
R06298 19 (+)-Copalyl-diphosphate lyase (decyclizing)
R06305 19 Geranylgeranyl-diphosphate diphosphate-lyase (cyclizing,
taxadieneforming)
R06312 19
R06321 19
R06447 19
di-trans,poly-cis-Decaprenyl-diphosphate:isopentenyl-diphosphateundecaprenylcistransferase
R06540 19 leucocyanidin,2-oxoglutarate:oxygen oxidoreductase
R06564 19 S-adenosyl-L-methionine:isoflavone 4'-O-methyltransferase
R06569 19 cinnamaldehyde:NADP+ oxidoreductase (CoA-cinnamoylating)
R06570 19 cinnamyl-alcohol:NADP+ oxidoreductase
R06573 19
R06575 19
S-adenosyl-L-methionine:3,4-dihydroxy-trans-cinnamate3-O-methyltransferase
R06576 19
S-adenosyl-L-methionine:3,4-dihydroxy-trans-cinnamate3-O-methyltransferase
R06578 19 S-adenosyl-L-methionine:caffeoyl-CoA 3-O-methyltransferase
R06606 19 formononetin,NADPH:oxygen oxidoreductase (2'-hydroxylating)
R06607 19 formononetin,NADPH:oxygen oxidoreductase (2'-hydroxylating)
R06794 19 S-adenosyl-L-methionine:hydroxyisoflavone 7-O-methyltransferase
R06820 19
UDP-L-rhamnose:flavanone-7-O-glucoside2''-O-beta-L-rhamnosyltransferase
R06827 19
UDP-glucuronate:luteolin-7-O-beta-D-glucuronide2''-O-glucuronosyltransferase
R06829 19
UDP-L-rhamnose:flavanone-7-O-glucoside2''-O-beta-L-rhamnosyltransferase
R06842 19
R06909 19 naphthalene,NADH:oxygen oxidoreductase (1,2-hydroxylating)
R06921 19
R07015 19 1,2-Dihydronaphthalene-1,2-diol dehydrogenase
R07017 19
R07020 19 beta-Naphthol, NADPH:oxygen oxidoreductase (RH-hydroxylating
or-epoxidizing)
R07263 19
R07317 19 2,7,4'-trihydroxyisoflavanone hydro-lyase
R07322 19 squalene mutase (cyclizing)
R07323 19 squalene mutase (cyclizing)
R07353 19
6-(2-Amino-2-carboxyethyl)-7,8-dioxo-7,8-dihydroquinoline-2,4-dicarboxylate:oxygen
oxidoreductase (cyclizing)
R07422 19
R00059 20 N-(6-Aminohexanoyl)-6-aminohexanoate amidohydrolase
R00139 20
R01570 20 Thymidine:orthophosphate deoxyribosyltransferase
R02093 20 ATP:nucleoside-diphosphate phosphatransferase
R02095 20 dTTP nucleotidohydrolase
R02096 20 dTTP:cytidine 5'-phosphotransferase
R02097 20 dTTP:uridine 5'-phosphotransferase
R02156 20 quercetin:oxygen 2,3-oxidoreductase (decyclizing)
R02157 20
S-Adenosyl-L-methionine:3,5,7,3',4'-pentahydroxyfavone3-O-methyltransferase
R02158 20 UDPglucose:flavonol 3-O-D-glucosyltransferase
R02159 20 3'-Phosphoadenylylsulfate:quercetin 3-sulfotransferase
R02220 20 2-Aminomuconate aminohydrolase
R02436 20 Quercitrin 3-L-rhamnohydrolase
R02919 20
4-[(1R)-1-Hydroxy-2-(methylamino)ethyl]-1,2-benzenediol:oxygenoxidoreductase(deaminating)(flavin-containing)
R02920 20 S-Adenosyl-L-methionine:catechol O-methyltransferase
R02954 20 Dihydrobiochanin-A:NADP+ delta2-oxidoreductase
R02968 20 naphthalene,NADH:oxygen oxidoreductase (1,2-hydroxylating)
R03006 20 formononetin,NADPH:oxygen oxidoreductase (3'-hydroxylating)
R03063 20 cephalosporin-C:2-oxoglutarate aminotransferase
R03075 20
1-O-(4-Hydroxy-3,5-dimethoxycinnamoyl)-beta-D-glucose:choline1-O-(4-Hydroxy-3,5-dimethoxycinnamoyl)transferase
R03130 20 S-Adenosyl-L-homocysteine:N-acetylserotonin O-methyltransferase
R03199 20 (S)-2,3-Epoxysqualene mutase (cyclizing, lanosterol-forming)
R03200 20 (S)-2,3-Epoxysqualene mutase (cyclizing, cycloartenol-forming)
R03201 20
R03231 20 S-Adenosyl-L-methionine:8-amino-7-oxononanoate aminotransferase
R03278 20 trans-Cyclohexane-1,2-diol:NAD+ 1-oxidoreductase
R03604 20 Syringin beta-D-glucosidase
R03605 20 UDPglucose:coniferyl-alcohol 4'-beta-D-glucosyltransferase
R03750 20
R03751 20 epsilon-Caprolactone lactonohydrolase
R03861 20 Sinapoyl-CoA:glucarolactone O-(hydroxycinnamoyl)transferase
R03918 20 Sinapyl alcohol:NADP+ oxidoreductase
R03962 20 2'-hydroxydihydrodaidzein:NADP+ 2-oxidoreductase
R04218 20 prephytoene
diphosphate:geranylgeranyl-diphosphategeranylgeranyltransferase
R04276 20 leucocyanidin,2-oxoglutarate:oxygen oxidoreductase
R04611 20
R04692 20 S-adenosyl-L-methionine:(S)-coclaurine-N-methyltransferase
R04743 20 (S)-Hydroxydecanoyl-CoA:NAD+ oxidoreductase
R04880 20 3,4-Dihydroxyphenylethyleneglycol:NAD+ oxidoreductase
R04882 20 3,4-Dihydroxymandelaldehyde:NAD+ oxidoreductase
R04883 20 3,4-Dihydroxymandelaldehyde:NADP+ oxidoreductase
R04893 20 L-Normetanephrine:oxygen oxidoreductase
(deaminating)(copper-containing)
R04903 20 5-Hydroxyindoleacetaldehyde:NAD+ oxidoreductase
R04904 20 5-Hydroxyindoleacetaldehyde:oxygen oxidoreductase
R04909 20 5-Hydroxykynurenamine decarboxy-lyase
R05035 20
S-Adenosyl-L-methionine:3,5,7,3',4'-pentahydroxyfavone3-O-methyltransferase
R05036 20 leucocyanidin,2-oxoglutarate:oxygen oxidoreductase
R05038 20 Leucodelphinidin:NADP+ 4-oxidoreductase
R05062 20
R05092 20 ent-Copalyl-diphosphate diphosphate-lyase
R05121 20
R05130 20
R05181 20 S-adenosyl-L-methionine:precorrin-4 C11 methyltransferase
R05213 20
S-Adenosyl-L-methionine:6-O-methylnorlaudanosoline5'-O-methyltransferase
R05282 20 4-Methylbenzyl alcohol:NAD+ oxidoreductase
R05302 20
R05356 20 2-Hydroxy-cyclohexan-1-one amidohydrolase
R05469 20
R05541 20
R05582 20
R05648 20
R06299 20 Copalyl-diphosphate diphosphate-lyase (cyclizing)
R06300 20 Copalyl-diphosphate diphosphate-lyase (cyclizing)
R06301 20 Copalyl-diphosphate diphosphate-lyase (cyclizing)
R06302 20 Copalyl-diphosphate diphosphate-lyase (cyclizing)
R06303 20 Copalyl-diphosphate diphosphate-lyase (cyclizing)
R06304 20 Copalyl-diphosphate diphosphate-lyase (cyclizing)
R06314 20
R06315 20
R06366 20 Aldehyde:NAD+ oxidoreductase
R06372 20 Carvone reductase
R06374 20
R06375 20
R06399 20 limonene-1,2-diol:(acceptor) 2-oxidoreductase
R06466 20
R06469 20
R06471 20
R06532 20 (2R,3S)-catechin:NADP+ 4-oxidoreductase
R06538 20 flavonoid,NADPH:oxygen oxidoreductase (3'-hydroxylating)
R06539 20 dihydroflavonol,2-oxoglutarate:oxygen oxidoreductase
R06557 20 flavanone,NADPH:oxygen oxidoreductase
R06560 20 formononetin,NADPH:oxygen oxidoreductase (2'-hydroxylating)
R06561 20 formononetin,NADPH:oxygen oxidoreductase (2'-hydroxylating)
R06577 20
S-adenosyl-L-methionine:3,4-dihydroxy-trans-cinnamate3-O-methyltransferase
R06611 20 UDPglucose:flavonol 3-O-D-glucosyltransferase
R06615 20 (2R,3S)-catechin:NADP+ 4-oxidoreductase
R06795 20 UDP-glucose:isoflavone 7-O-beta-D-glucosyltransferase
R06807 20 S-adenosyl-L-methionine:kaempferol 4'-O-methyltransferase
R06808 20 UDP-galactose:kaempferol 3-O-beta-D-galactosyltransferase
R06810 20 UDP-glucose:flavonol 7-O-beta-D-glucosyltransferase
R06828 20
UDP-glucuronate:luteolin-7-O-beta-D-diglucuronide4'-O-glucuronosyltransferase
R06858 20
R06916 20
R06920 20
R07011 20
R07012 20
R07013 20 (1R,2S)-naphthalene 1,2-oxide hydrolase
R07014 20 (1S,2R)-naphthalene 1,2-oxide hydrolase
R07016 20 1,2-Dihydronaphthalene-1,2-diol, NADPH:oxygen
oxidoreductase(RH-hydroxylating or -epoxidizing)
R07262 20
R07269 20
di-trans,poly-cis-decaprenyl-diphosphate:isopentenyl-diphosphateundecaprenylcistransferase
R07270 20 prephytoene
diphosphate:geranylgeranyl-diphosphategeranylgeranyltransferase
R07366 20 leucocyanidin,2-oxoglutarate:oxygen oxidoreductase
R07400 20 cephalosporin C:oxygen oxidoreductase (deaminating)
R07423 20
R01411 21 5-Methylcytosine aminohydrolase
R01412 21 Thymine,2-oxoglutarate:oxygen oxidoreductase (7-hydroxylating)
R01414 21 5,6-Dihydrothymine:NAD+ oxidoreductase
R01415 21 5,6-Dihydrothymine:NADP+ oxidoreductase
R02231 21 Cyclohexanone,NADPH:oxygen oxidoreductase
(6-hydroxylating1,2-lactonizing)
R02328 21 dTTP:alpha-D-glucose-1-phosphate thymidylyltransferase
R02329 21 dTTP:alpha-D-galactose-1-phosphate thymidylyltransferase
R02632 21 3'-Phosphoadenylylsulfate:quercetin-3-sulfate 3'-sulfotransferase
R02633 21 3'-Phosphoadenylylsulfate:quercetin-3-sulfate 4'-sulfotransferase
R02967 21 naphthalene,NADH:oxygen oxidoreductase (1,2-hydroxylating)
R03182 21 7,8-Diaminononanoate:carbon-dioxide cyclo-ligase
R03279 21 trans-cyclohexane-1,2-diol:NAD+ 1-oxidoreductase
R03281 21 2-hydroxycyclohexan-1-one,NADPH:oxygen
2-oxidoreductase(1,2-lactonizing)
R03323 21 1-O-Sinapoyl-beta-D-glucose:(S)-malate O-sinapoyltransferase
R03448 21 1,8-Diazacyclotetradecane-2,9-dione lactamhydrolase
R03628 21 melatonin:oxygen 2,3-dioxygenase (indole-decyclizing)
R03689 21
R03690 21
R03765 21
R04693 21 Monophenol,L-dopa:oxygen oxidoreductase
R04744 21 (S)-Hydroxydecanoyl-CoA hydro-lyase
R04786 21
R04881 21 S-Adenosyl-L-methionine:catechol O-methyltransferase
R04887 21 S-Adenosyl-L-methionine:catechol O-methyltransferase
R04891 21 3-Methoxy-4-hydroxyphenylglycolaldehyde:NAD+ oxidoreductase
R04892 21 3-Methoxy-4-hydroxyphenylglycolaldehyde:NADP+ oxidoreductase
R04894 21 L-Metanephrine:oxygen oxidoreductase
(deaminating)(flavin-containing)
R04900 21 UDP-L-rhamnose:flavonol-3-O-D-glucoside L-rhamnosyltransferase
R04905 21 S-Adenosyl-L-methionine:N-acetylserotonin O-methyltransferase
R04908 21
5-Hydroxykynurenamine:oxygenoxidoreductase(deaminating)(flavin-containing)
R05037 21 leucocyanidin,2-oxoglutarate:oxygen oxidoreductase
R05219 21
R05288 21
R05303 21
R05323 21
S-Adenosyl-L-methionine:3',4',5,7-tetrahydroxy-3-methoxyflavone7-O-methyltransferase
R05422 21
R05423 21
R05494 21
R05542 21
R05600 21
R05640 21 Lanosterol,NADPH:oxygen oxidoreductase (14-methyl cleaving)
R05642 21
R05732 21 N-methylcoclaurine 3'-hydroxylase
R05760 21 S-adenosyl-L-methionine:cycloartenol 24-C-methyltransferase
R06291 21 ent-kaur-16-ene,NADPH:oxygen oxidoreductase (hydroxylating)
R06367 21 perillic acid:CoA ligase (ADP-forming)
R06368 21 perillic acid:CoA ligase (AMP-forming)
R06377 21
R06379 21
R06381 21
R06400 21 (1S,4R)-1-hydroxy-2-oxolimonene, NADPH:oxygen oxidoreductase
R06501 21
R06533 21 (2R,3S)-catechin:NADP+ 4-oxidoreductase
R06534 21 UDP-glucose:flavonol 3-O-D-glucosyltransferase
R06535 21 UDP-glucose:flavonol 3-O-D-glucosyltransferase
R06541 21 flavan-3-ol:NADP+ oxidoreductase
R06542 21 flavan-3-ol:NADP+ oxidoreductase
R06562 21 vestitone:NADP+ oxidoreductase
R06563 21 vestitone:NADP+ oxidoreductase
R06621 21
R06622 21
R06796 21 malonyl-CoA:isoflavone-7-O-beta-D-glucoside
6''-O-malonyltransferase
R06797 21 malonyl-CoA:flavonol-3-O-beta-D-glucoside 6''-O-malonyltransferase
R06804 21 UDP-glucose:flavonol-3-O-glucoside
2''-O-beta-D-glucosyltransferase
R06812 21 UDP-glucose:flavonol-3-O-glucoside
2''-O-beta-D-glucosyltransferase
R06814 21 UDP-D-xylose:flavonol-3-O-glycoside
2''-O-beta-D-xylosyltransferase
R06815 21 S-adenosyl-L-methionine:myricetin O-methyltransferase
R06859 21
R06917 21 alcohol:NAD+ oxidoreductase
R06919 21
R07000 21 Naphthalene, NADPH:oxygen oxidoreductase (RH-hydroxylating
or-epoxidizing)
R07001 21 Naphthalene, NADPH:oxygen oxidoreductase (RH-hydroxylating
or-epoxidizing)
R07002 21 RX:glutathione R-transferase
R07003 21 RX:glutathione R-transferase
R07004 21 RX:glutathione R-transferase
R07009 21
R07010 21
R07401 21
R07426 21
R01078 22 Dethiobiotin:sulfur sulfurtransferase
R02229 22 cyclohexanol:NAD+ oxidoreductase
R02232 22 (1-Hydroxycyclohexan-1-yl)acetyl-CoA cyclohexanone-lyase
R02233 22 Cyclohexylamine:oxygen oxidoreductase (deaminating)
R02771 22 dTDPglucose 4,6-hydro-lyase
R02915 22 Medicarpin:NADP+ 2'-oxidoreductase
R02983 22
R02984 22 dTDPglucose 4-epimerase
R03055 22 5,6-Dihydrothymine amidohydrolase
R03289 22
3'-Phosphoadenylylsulfate:quercetin-3,3'-bissulfate7-sulfotransferase
R03456 22
S-Adenosyl-L-methionine:3',4',5-trihydroxy-3,7-dimethoxyflavone4'-O-methyltransferase
R03816 22
R03826 22 dTDP-D-galactose:NAD+ 6-oxidoreductase
R03832 22
S-Adenosyl-L-methionine:3'-hydroxy-N-methyl-(S)-coclaurine4'-O-methyltransferase
R04427 22 S-Adenosyl-L-methionine:zymosterol C-methyltransferase
R04668 22
R04669 22
R04753 22 trans-Dec-2-enoyl-CoA reductase
R04754 22 Decanoyl-CoA:(acceptor) 2,3-oxidoreductase
R04787 22
R04804 22 delta8,24-Cholestadien-3beta-ol delta7-delta8-isomerase
R05150 22 precorrin-6Y:NADP+ oxidoreductase
R05349 22
R05350 22
R05412 22
R05639 22 4,4-dimethyl-5a-cholesta-8,24-dien-3b-ol:NADP+ D14-oxidoreductase
R05650 22
R05729 22 alkene,NADH:oxygen oxidoreductase
R05730 22 alkene,NADH:oxygen oxidoreductase
R06292 22 ent-Kaur-16-ene,NADPH:oxygen oxidoreductase (hydroxylating)
R06369 22 2-hydroxy-4-isopropenylcyclohexane-1-carboxyl-CoA hydro-lyase
R06383 22
R06385 22
R06394 22
R06513 22
R06536 22 UDP-glucose:flavonol 3-O-D-glucosyltransferase
R06543 22 flavan-3-ol:NADP+ oxidoreductase
R06544 22
R06546 22
R06566 22
R06801 22
malonyl-CoA:anthocyanidin-3-O-beta-D-glucoside6''-O-malonyltransferase
R06802 22
R06805 22
UDP-glucose:flavonol-3-O-beta-D-glucosyl-(1->2)-beta-D-glucoside2'''-O-beta-D-glucosyltransferase
R06809 22
3'-phosphoadenylyl-sulfate:quercetin-3,3'-bissulfate7-sulfotransferase
R06811 22 UDP-D-xylose:flavonol-3-O-glycoside
2''-O-beta-D-xylosyltransferase
R06813 22
UDP-glucose:flavonol-3-O-beta-D-glucosyl-(1->2)-beta-D-glucoside2'''-O-beta-D-glucosyltransferase
R06816 22 S-adenosyl-L-methionine:myricetin O-methyltransferase
R06817 22
malonyl-CoA:anthocyanidin-3-O-beta-D-glucoside6''-O-malonyltransferase
R06818 22
R06918 22
R07150 22 dTDP-D-galactose:NADP+ 6-oxidoreductase
R07194 22 alkene,NADH:oxygen oxidoreductase
R07402 22 (7R)-7-(4-carboxybutanamido)cephalosporanate amidohydrolase
R01074 23 Biotin:CoA ligase (AMP-forming)
R01075 23 Biotin:CoA ligase (AMP-forming)
R01076 23 Biotin-amide amidohydrolase
R01077 23 N6-D-Biotinyl-L-lysine amidohydrolase
R02564 23 Cyclohexylsulfamate sulfohydrolase
R02772 23
dTDP-4-acetamido-4,6-dideoxy-D-glucose:2-oxoglutarateaminotransferase
R02773 23 dTDP-4-amino-4,6-dideoxy-D-glucose:2-oxoglutarate aminotransferase
R02774 23 dTDP-4-dehydro-6-deoxy-D-glucose 3,5-epimerase
R03831 23 (S)-Reticuline:oxygen oxidoreductase (methylene-bridge-forming)
R04151 23 (+)-cis-3,4-dihydrophenanthrene-3,4-diol:NAD+ 3,4-oxidoreductase
R04329 23
R04666 23 3-Ureidoisobutyrate amidohydrolase
R04671 23 4alpha-Methylcholesta-8-en-3beta-ol delta7-delta8-isomerase
R04742 23 Decanoyl-CoA:acetyl-CoA C-acyltransferase
R04798 23
R05149 23 S-Adenosyl-L-methionine:1-precorrin-6Y
C5,15-methyltransferase(C-12-decarboxylating)
R05211 23
S-Adenosyl-L-methionine:(RS)-1-benzyl-1,2,3,4-tetrahydroisoquinolieN-
methyltransferase
R05435 23
R05436 23
R05517 23
R05518 23
R05544 23
R05687 23 dTDP-4-keto-6-Deoxyglucose reductase
R05703 23 lanosterol D24-reductase
R06293 23 ent-Kaur-16-ene,NADPH:oxygen oxidoreductase (hydroxylating)
R06390 23
R06424 23
R06428 23
R06437 23
R06514 23
R06545 23
R06547 23
R06550 23
R06803 23 UDP-glucose:pelargonidin
3-O-rutinoside5-O-beta-D-glucosyltransferase
R06806 23
4-coumaroyl-CoA:flavonol-3-O-[beta-D-glucosyl-(1->2)-beta-D-glucosyl-(1->2)-beta-D-glucoside]
6'''-O-4-coumaroyltransferase
R06819 23 UDP-glucose:cyanidin 3-O-rutinoside 5-O-beta-D-glucosyltransferase
R06940 23
R06945 23
R02776 24 dTDP-6-deoxy-L-talose:NADP+ 4-oxidoreductase
R02777 24 dTDP-6-deoxy-L-mannose:NADP+ 4-oxidoreductase
R03310 24 5alpha-cholest-7-en-3beta-ol, NADH:oxygen 5-oxidoreductase
R03353 24 5alpha-Cholest-7-en-3beta-ol delta7-delta8-isomerase
R03762 24 Biotinyl-5'-AMP:CoA ligase (AMP-forming)
R03834 24 (S)-scoulerine, NADPH:oxygen
oxidoreductase(methylenedioxy-bridge-forming)
R03835 24 S-Adenosyl-L-methionine:(S)-scoclaurine 9-O-methyltransferase
R04328 24
R04741 24 (S)-3-Hydroxydodecanoyl-CoA:NAD+ oxidoreductase
R05177 24 Precorrin 8X 11,12-methylmutase
R05212 24
S-Adenosyl-L-methionine:3'-hydroxy-N-methyl-(S)-coclaurine4'-O-methyltransferase
R05526 24
R05543 24
R05771 24 N-cyclohexylformamide hydro-lyase
R06294 24 ent-Kaur-16-en-19-oate,NADPH:oxygen oxidoreductase (hydroxylating)
R06423 24
R06429 24
R06430 24
R06438 24
R06440 24
R06443 24
R06631 24
R06960 24
R07215 24 5alpha-cholest-7-en-3beta-ol, NADPH:oxygen 5-oxidoreductase
R01451 25 Cholesterol:NAD+ delta7-oxidoreductase
R01456 25 Cholesterol:NADP+ delta7-oxidoreductase
R03311 25
R03722 25 (S)-Tetrahydrocolumbamine:oxigen oxidoreductase
R04077 25
S-Adenosyl-L-methionine:5,8,13,13a-tetrahydrocolumbamine2-O-methyltransferase
R04170 25 (S)-3-Hydroxydodecanoyl-CoA hydro-lyase
R04400 25 (S)-tetrahydrocolumbamine, NADPH:oxygen
oxidoreductase(methylenedioxy-bridge-forming)
R04690 25 (S)-cheilanthifoline, NADPH:oxygen
oxidoreductase(methylenedioxy-bridge-forming)
R05224 25
R05516 25
R05527 25
R06295 25 ent-Kaur-16-en-19-oate,NADPH:oxygen oxidoreductase (hydroxylating)
R06296 25 ent-Kaur-16-en-19-oate,NADPH:oxygen oxidoreductase (hydroxylating)
R06431 25
R06433 25
R06439 25
R06441 25
R06446 25
R06627 25
R06750 25
R06961 25
R00044 26 Columbamine:oxygen oxidoreductase (cyclizing)
R01452 26
R01453 26
R01454 26 Cholesterol:oxygen oxidoreductase (side-chain-cleaving)
R01457 26
R01459 26 Cholesterol:oxygen oxidoreductase
R01460 26 Cholesteryl-beta-D-glucoside glucohydrolase
R01463 26 Cholesterol,NADPH:oxygen oxidoreductase (7alpha-hydroxylating)
R02723 26
R02880 26 (S)-Tetrahydroberberine:oxigen oxidoreductase
R03721 26 S-Adenosyl-L-methionine:columbamine O-methyltransferase
R03856 26 trans-Dodec-2-enoyl-CoA reductase
R03857 26 Lauroyl-CoA:(acceptor) 2,3-oxidoreductase
R04100 26 3-cis-Dodecenoyl-CoA delta3-cis-delta2-trans-isomerase
R04691 26
R05528 26
R06297 26 ent-Kaur-16-en-19-oate,NADPH:oxygen oxidoreductase (hydroxylating)
R06432 26
R06434 26
R06435 26
R06628 26
R06962 26
R06963 26
R07207 26 cholesterol,NADPH:oxygen oxidoreductase (24-hydroxylating)
R02609 27 5beta-Cholestan-3-one:NADP+ 4,5-oxidoreductase
R02610 27 5alpha-cholestan-3-one:NADP+ delta7-oxidoreductase
R03723 27 (24R,24'R)-Fucosterol-epoxide acetaldehyde-lyase
R03725 27
R03735 27 (2S,3S)-2-Hydroxytridecane-1,2,3-tricarboxylate
oxaloacetate-lyase(CoA-acylating)
R03858 27 Lauroyl-CoA:acetyl-CoA C-acyltransferase
R03859 27 3-Hydroxytetradecane-1,3,4-tricarboxylate
2-oxoglutarate-lyase(CoA-acylating)
R04263 27 cholest-5-ene-3beta,7alpha-diol:NAD+ 3-oxidoreductase
R04264 27 Cholest-5-ene-3beta,7alpha-diol:NAD+ 3-oxidoreductase
R04700 27 (S)-cis-N-methylstylopine,NADPH:oxygen
oxidoreductase(14-hydroxylating)
R04763 27
R04792 27
R04793 27
R04853 27 20alpha-Hydroxycholesterol,hydrogen-donor:oxygen
oxidoreductase(17-alpha-hydroxylating)
R04854 27 20alpha-Hydroxycholesterol:oxygen
oxidoreductase(side-chain-cleaving)
R04855 27 22beta-Hydroxycholesterol:oxygen
oxidoreductase(side-chain-cleaving)
R05341 27
R05529 27
R06322 27 (gibberellin-44),2-oxoglutarate:oxygen oxidoreductase
R06436 27
R06629 27
R06630 27
R06964 27
R06965 27
R07169 27 (R)-tetrahydroberberine:NADP+ oxidoreductase
R07208 27
(24S)-cholest-5-ene-3beta,24-diol,NADPH:oxygenoxidoreductase(7alpha-hydroxylating)
R07241 27 S-adenosyl-L-methionine:protoberberine 13-C-methyltransferase
R04676 28 17alpha,20alpha-Dihydroxycholesterol:oxygen
oxidoreductase(side-chain-cleaving)
R04699 28 protopine,NADPH:oxygen oxidoreductase (6-hydroxylating)
R04739 28 (S)-3-Hydroxytetradecanoyl-CoA:NAD+ oxidoreductase
R04817 28
7alpha-Hydroxy-5beta-cholestan-3-one:(acceptor)delta4-oxidoreductase
R04826 28
7alpha-hydroxycholest-4-en-3-one,NADPH:oxygenoxidoreductase(12alpha-hydroxylating)
R05641 28 ergosterol:NADP+ D24(241)-oxidoreductase
R06323 28 (gibberellin-44),2-oxoglutarate:oxygen oxidoreductase
R03327 29 17alpha-Hydroxypregnenolone:NAD+ 3-oxidoreductase
R03328 29 17alpha-Hydroxypregnenolone:NADP+ 3-oxidoreductase
R03403 29 3beta-Hydroxyandrost-5-en-17-one acetaldehyde-lyase
R03675 29 5alpha-Ergosta-7,22-diene-3beta,5-diol 5,6-hydro-lyase
R03677 29
R04675 29 17alpha-Hydroxypregnenolone,hydrogen-donor:oxygen
oxidoreductase(21-hydroxylating)
R04740 29 (S)-3-Hydroxytetradecanoyl-CoA hydro-lyase
R04818 29 3alpha,7alpha-Dihydroxy-5beta-cholestane:NAD+
oxidoreductase(B-specific)
R04819 29 3alpha,7alpha-Dihydroxy-5beta-cholestane:NADP+
oxidoreductase(B-specific)
R04823 29
7alpha,12alpha-Dihydroxy-5beta-cholestan-3-one:(acceptor)delta4-oxidoreductase
R06335 29
R01837 30 3beta-Hydroxyandrost-5-en-17-one:NAD+ 3-oxidoreductase
R01839 30 3beta-Hydroxyandrost-5-en-17-one:NADP+ 3-oxidoreductase
R01841 30 17alpha-Hydroxyprogesterone acetaldehyde-lyase
R03324 30 17alpha,20alpha-Dihydroxypregn-4-en-3-one:NAD+ 20-oxidoreductase
R03325 30 17alpha,20alpha-Dihydroxypregn-4-en-3-one:NADP+ 20-oxidoreductase
R03329 30 Steroid,reduced-adrenal-ferredoxin:oxygen
oxidoreductase(11-hydroxylating)
R03404 30 3beta-Hydroxyandrost-5-en-17-one 3-sulfate sulfohydrolase
R03405 30 3'-phosphoadenylylsulfate:alcohol sulfotransferase
R03406 30 Androst-5-ene-3beta,17beta-diol:NAD+ oxidoreductase
R03407 30 Androst-5-ene-3beta,17beta-diol:NADP+ oxidoreductase
R03408 30
R03989 30 trans-Tetradec-2-enoyl-CoA reductase
R03990 30 Tetradecanoyl-CoA:(acceptor) 2,3-oxidoreductase
R04806 30 5beta-cholestane-3alpha,7alpha-diol,NADPH:oxygen
oxidoreductase(26-hydroxylating)
R04824 30
3alpha,7alpha,12alpha-Trihydroxy-5beta-cholestane:NAD+oxidoreductase
(B-specific)
R04825 30
3alpha,7alpha,12alpha-Trihydroxy-5beta-cholestane:NADP+oxidoreductase
(B-specific)
R04849 30 11-Deoxycortisol delta5-delat4-isomerase
R04850 30 17alpha,21-Dihydroxypregnenolone:oxygen
oxidoreductase(11-hydroxylating)
R04851 30 11-Deoxycortisol delta5-delat4-isomerase
R06325 30
R07204 30
5beta-cholestane-3alpha,7alpha-diol,NADPH:oxygenoxidoreductase(12alpha-hydroxylating)
R01836 31 Testosterone:NAD+ oxidoreductase
R01838 31 Testosterone:NADP+ 17-oxidoreductase
R01840 31
R02499 31 Testosterone delta5-delat4-isomerase
R02500 31 Testosterone delta5-delat4-isomerase
R02840 31 Cortisol delta5-delat4-isomerase
R02842 31 Cortisol delta5-delat4-isomerase
R03991 31 myristoyl-CoA:acetylCoA C-myristoyltransferase
R04678 31 16alpha-Hydroxyandrost-4-ene-3,17-dione delta5-delat4-isomerase
R04680 31 16alpha-Hydroxyandrost-4-ene-3,17-dione delta5-delat4-isomerase
R04805 31
R04807 31
5beta-Cholestane-3alpha,7alpha,12alpha-triol,NADPH:oxygenoxidoreductase
(26-hydroxylating)
R05321 31 n-tetradecanoyl-CoA, NADPH2:O2 oxidoreductase [11-(E)
desaturating]
R05322 31 n-tetradecanoyl-CoA, NADH:O2 oxidoreductase [11-(Z) desaturating]
R07216 31 n-tetradecanoyl-CoA,NADPH:O2 oxidoreductase [11-(E) desaturating]
R07217 31 n-tetradecanoyl-CoA,NADPH:O2 oxidoreductase [11-(Z) desaturating]
R02501 32
R02502 32 UDPglucuronate beta-D-glucuronosyltransferase(acceptor-unspecific)
R02834 32 Cortisol:NAD+ 11-oxidoreductase
R02836 32 Cortisol:NADP+ 11-oxidoreductase
R02837 32 Acetyl-CoA:cortisol O-acetyltransferase
R02839 32 3'-Phosphoadenylylsulfate:cortisol 21-sulfotransferase
R02841 32
11beta,17alpha,21-Trihydroxy-5beta-pregnane-3,20-dione:NADP+delta4-oxidoreductase
R03507 32
5beta-Cholestane-3alpha,7alpha,12alpha,26-tetraol:NAD+26-oxidoreductase
R04506 32 3alpha,7alpha-Dihydroxy-5beta-cholestan-26-al:NAD+ oxidoreductase
R04737 32 (S)-3-Hydroxyhexadecanoyl-CoA:NAD+ oxidoreductase
R04759 32
R02351 33
R02892 33 4,5alpha-dihydrocortisone:NADP+ delta4-oxidoreductase
R02893 33
17alpha,21-dihydroxy-5beta-pregnane-3,11,20-trione:NADP+delta4-oxidoreductase
R03506 33
3alpha,7alpha,12alpha-Trihydroxy-5beta-cholestan-26-al:NAD+26-oxidoreductase
R04507 33 3alpha,7alpha-Dihydroxy-5beta-cholestanate:CoA ligase
(AMP-forming)
R04738 33 (S)-3-Hydroxyhexadecanoyl-CoA hydro-lyase
R04761 33
R04832 33 Urocortisol:NAD+ oxidoreductase (B-specific)
R04833 33 Urocortisol:NADP+ oxidoreductase (B-specific)
R01278 34 trans-Hexadec-2-enoyl-CoA reductase
R01279 34 Palmitoyl-CoA:oxygen 2-oxidoreductase
R02347 34 Estradiol-17alpha:NAD+ 17-oxidoreductase
R02349 34 Estradiol-17alpha:NADP+ 16-oxidoreductase
R02350 34 3'-Phosphoadenylylsulfate:estrone 3-sulfotransferase
R02352 34 Estradiol-17beta:NAD+ 17-oxidoreductase
R02353 34 Estradiol-17beta:NADP+ 17-oxidoreductase
R02354 34
R02355 34
R02356 34
R02358 34 UDPglucuronate beta-D-glucuronosyltransferase(acceptor-unspecific)
R03087 34
R03980 34 Estrone 3-sulfate sulfohydrolase
R04547 34
R04580 34 3alpha,7alpha,12alpha-Trihydroxy-5beta-cholestanate:CoA
ligase(AMP-forming)
R04829 34 Urocortisone:NAD+ oxidoreductase (B-specific)
R04830 34 Urocortisone:NADP+ oxidoreductase (B-specific)
R04834 34 Cortol:NAD+ oxidoreductase
R05103 34
R00535 35 3'-Phosphoadenylylsulfate:phenolic-steroid sulfotransferase
R01274 35 Palmitoyl-CoA hydrolase
R01277 35 hexadecanal:NAD+ oxidoreductase (CoA-acylating)
R01280 35 Palmitate:CoA ligase (AMP-forming)
R01281 35 Palmitoyl-CoA:L-serine C-palmitoyltransferase (decarboxylating)
R01927 35
R03088 35
R03089 35
R03090 35
R03091 35 UDPglucuronate beta-D-glucuronosyltransferase(acceptor-unspecific)
R04092 35
R04592 35
R04681 35 Estriol:NAD+ 17-oxidoreductase
R04682 35 Estriol:NADP+ 17-oxidoreductase
R04762 35
R04809 35
R04831 35 Cortolone:NAD+ oxidoreductase
R00536 36 3'-Phosphoadenylylsulfate:phenolic-steroid sulfotransferase
R01703 36 Hexadecanoate:hydrogen-peroxide oxidoreductase
R01704 36 Palmitaldehyde:NAD+ oxidoreductase
R01926 36
R01928 36 UDPgalactose:sphingosine 1-beta-galactosyltransferase
R01929 36 CDPcholine:sphingosine cholinephosphotransferase
R02462 36 Hexadecanol:NAD+ oxidoreductase
R02463 36 hexadecanal:NADP+ delta2-oxidoreductase
R02464 36 Sphinganine-1-phosphate pamlmitaldehyde-lyase
R02978 36 Sphinganine:NADP+ 3-oxidoreductase
R02979 36
R04353 36 UDPglucuronate beta-D-glucuronosyltransferase(acceptor-unspecific)
R04683 36 UDPglucuronate beta-D-glucuronosyltransferase(acceptor-unspecific)
R04764 36
R04810 36
R04813 36
(24R,25R)-3alpha,7alpha,12alpha,24-tetrahydroxy-5beta-cholestanoyl-CoA
hydro-lyase
R06516 36 sphinganine-1-phosphate palmitaldehyde-lyase
R06521 36 3-sn-phosphatidate phosphohydrolase
R00537 37 3'-Phosphoadenylylsulfate:phenolic-steroid sulfotransferase
R02976 37 ATP:sphinganine 1-phosphotransferase
R03700 37 3'-Phosphoadenylylsulfate:galactosylsphingosine sulfotransferase
R04354 37 UDPglucuronate beta-D-glucuronosyltransferase(acceptor-unspecific)
R04811 37 Propanoyl-CoA:acetyl-CoA C-acyltransferase
R04812 37
R05104 37
R06520 37 3-sn-phosphatidate phosphohydrolase
R06525 37 Sphinganine, NADPH: oxygen oxidoreductase (4-hydroxylating)
R03719 38 Propanoyl-CoA:acetyl-CoA C-acyltransferase
R04828 38 Chenodeoxyglycocholoyl-CoA:glycine N-choloyltransferase
R02794 39 Cholate:CoA ligase (AMP-forming)
R03718 39 Choloyl-CoA:glycine N-choloyltransferase
R03720 39 Choloyl-CoA:glycine N-choloyltransferase
R07296 39 choloyl-CoA hydrolase
R02792 40
3alpha,7alpha,12alpha-Trihydroxy-5beta-cholanate:NAD+7-oxidoreductase
R02793 40
3alpha,7alpha,12alpha-trihydroxy-5beta-cholanate:NADP+12-oxidoreductase
R02797 40 Taurocholate amidohydrolase
R02798 40
R05835 40 Glycocholate amidohydrolase
R07220 40 deoxycholate:FAD oxidoreductase (7alpha-dehydroxylating)
R03495 41 12beta-hydroxysteroid:NADP+ 12-oxidoreductase
R04252 41
R04486 41 Glycodeoxycholate amidohydrolase
R04487 41 Taurodeoxycholate amidohydrolase
R05836 41
R07295 41 deoxycholoyl-CoA hydrolase
