# Supplementary material for: Local and global modes of drug action in biochemical networks
Source: BMC Chem Biol. 2009 Apr 7;9:4. doi: 10.1186/1472-6769-9-4 (PMC2670818; doi:10.1186/1472-6769-9-4)
Supplement: Additional File 3 — Full set of metabolic drug scopes. This archive contains the full set of metabolic drug scopes for 276 drugs from the DrugBank database and four metabolic networks. Individual files in the archive are named according to the following nomenclature: DrugBank accession number of the drug, followed by "_hsa" for human or "_ref" for reference network, followed by "_i" for irreversible or "_r" for reversible network. [file 1472-6769-9-4-S3.zip › aprd00153_hsa_i.txt]

  Expansion curve

seeds: Oxygen H2O GTP 3',5'-Cyclic GMP Pyrophosphate NAD+ NADH H+
not identified: C00071 C00174


      compounds:

ID generation name

C00001 1 H2O
C00003 1 NAD+
C00004 1 NADH
C00007 1 Oxygen
C00013 1 Pyrophosphate
C00044 1 GTP
C00080 1 H+
C00942 1 3',5'-Cyclic GMP
C00002 2 ATP
C00006 2 NADP+
C00009 2 Orthophosphate
C00020 2 AMP
C00027 2 H2O2
C00035 2 GDP
C00058 2 Formate
C00144 2 GMP
C00153 2 Nicotinamide
C00301 2 ADP-ribose
C00455 2 Nicotinamide D-ribonucleotide
C04895 2
2-Amino-4-hydroxy-6-(erythro-1,2,3-trihydroxypropyl)dihydropteridinetriphosphate
C05922 2 Formamidopyrimidine nucleoside triphosphate
C00005 3 NADPH
C00008 3 ADP
C00014 3 NH3
C00054 3 Adenosine 3',5'-bisphosphate
C00117 3 D-Ribose 5-phosphate
C00119 3 5-Phospho-alpha-D-ribose 1-diphosphate
C00130 3 IMP
C00147 3 Adenine
C00212 3 Adenosine
C00242 3 Guanine
C00387 3 Guanosine
C00536 3 Triphosphate
C00575 3 3',5'-Cyclic AMP
C00704 3 O2.-
C03150 3 N-Ribosylnicotinamide
C03246 3 ADPribose 2'-phosphate
C03684 3 6-Pyruvoyltetrahydropterin
C04874 3
2-Amino-4-hydroxy-6-(D-erythro-1,2,3-trihydroxypropyl)-7,8-dihydropteridine
C05923 3 2,5-Diaminopyrimidine nucleoside triphosphate
C00121 4 D-Ribose
C00199 4 D-Ribulose 5-phosphate
C00262 4 Hypoxanthine
C00294 4 Inosine
C00385 4 Xanthine
C00620 4 alpha-D-Ribose 1-phosphate
C00655 4 Xanthosine 5'-phosphate
C02739 4 Phosphoribosyl-ATP
C04244 4 6-Lactoyl-5,6,7,8-tetrahydropterin
C04307 4 P1,P2-Bis(5'-adenosyl) triphosphate
C04734 4 1-(5'-Phosphoribosyl)-5-formamido-4-imidazolecarboxamide
C06148 4
2,5-Diamino-6-(5'-triphosphoryl-3',4'-trihydroxy-2'-oxopentyl)-amino-4-oxopyrimidine
C00231 5 D-Xylulose 5-phosphate
C00272 5 Tetrahydrobiopterin
C00366 5 Urate
C01762 5 Xanthosine
C03736 5 alpha-D-Ribose 5-phosphate
C00118 6 (2R)-2-Hydroxy-3-(phosphonooxy)-propanal
C00268 6 Dihydrobiopterin
C00281 6 Sedoheptulose 7-phosphate
C05382 6 D-Sedoheptulose 7-phosphate
C00085 7 D-Fructose 6-phosphate
C00111 7 Glycerone phosphate
C00236 7 3-Phospho-D-glyceroyl phosphate
C00279 7 D-Erythrose 4-phosphate
C00447 7 Sedoheptulose 1,7-bisphosphate
C00092 8 D-Glucose 6-phosphate
C00093 8 sn-Glycerol 3-phosphate
C00095 8 D-Fructose
C00184 8 Glycerone
C00197 8 3-Phospho-D-glycerate
C00275 8 D-Mannose 6-phosphate
C00352 8 D-Glucosamine 6-phosphate
C00354 8 D-Fructose 1,6-bisphosphate
C00665 8 beta-D-Fructose 2,6-bisphosphate
C01159 8 2,3-Bisphospho-D-glycerate
C05345 8 beta-D-Fructose 6-phosphate
C05378 8 beta-D-Fructose 1,6-bisphosphate
C00031 9 D-Glucose
C00631 9 2-Phospho-D-glycerate
C00636 9 D-Mannose 1-phosphate
C00668 9 alpha-D-Glucose 6-phosphate
C00794 9 D-Sorbitol
C01094 9 D-Fructose 1-phosphate
C01172 9 beta-D-Glucose 6-phosphate
C01177 9 Inositol 1-phosphate
C01236 9 D-Glucono-1,5-lactone 6-phosphate
C02336 9 beta-D-Fructose
C03232 9 3-Phosphonooxypyruvate
C04006 9 1D-myo-Inositol 3-phosphate
C00074 10 Phosphoenolpyruvate
C00096 10 GDP-mannose
C00103 10 D-Glucose 1-phosphate
C00137 10 myo-Inositol
C00221 10 beta-D-Glucose
C00267 10 alpha-D-Glucose
C00345 10 6-Phospho-D-gluconate
C00577 10 D-Glyceraldehyde
C00597 10 3-Phosphoglycerate
C01096 10 Sorbitol 6-phosphate
C04299 10 D-myo-Inositol 1,2-cyclic phosphate
C00011 11 CO2
C00022 11 Pyruvate
C00116 11 Glycerol
C00191 11 D-Glucuronate
C00198 11 D-Glucono-1,5-lactone
C00258 11 D-Glycerate
C01222 11 GDP-4-dehydro-6-deoxy-D-mannose
C15585 11 myo-Inositol phosphate
C00036 12 Oxaloacetate
C00065 12 L-Serine
C00133 12 D-Alanine
C00149 12 (S)-Malate
C00168 12 Hydroxypyruvate
C00169 12 Carbamoyl phosphate
C00186 12 (S)-Lactate
C00256 12 (R)-Lactate
C00325 12 GDP-L-fucose
C00900 12 2-Acetolactate
C01225 12 sn-glycero-3-Phospho-1-inositol
C01353 12 Carbonic acid
C06010 12 (S)-2-Acetolactate
C14830 12 GDP-4-keto-6-L-deoxygalactose
C00033 13 Acetate
C00041 13 L-Alanine
C00122 13 Fumarate
C00158 13 Citrate
C00288 13 HCO3-
C00357 13 N-Acetyl-D-glucosamine 6-phosphate
C01146 13 2-Hydroxy-3-oxopropanoate
C02218 13 2-Aminoacrylate
C02985 13 L-Fucose 1-phosphate
C05993 13 Acetyl adenylate
C00084 14 Acetaldehyde
C00140 14 N-Acetyl-D-glucosamine
C00311 14 Isocitrate
C00417 14 cis-Aconitate
C03794 14 N6-(1,2-Dicarboxyethyl)-AMP
C04256 14 N-Acetyl-D-glucosamine 1-phosphate
C00026 15 2-Oxoglutarate
C00049 15 L-Aspartate
C00164 15 Acetoacetate
C00418 15 (R)-Mevalonate
C00469 15 Ethanol
C00645 15 N-Acetyl-D-mannosamine
C00673 15 2-Deoxy-D-ribose 5-phosphate
C05379 15 Oxalosuccinate
C00025 16 L-Glutamate
C00099 16 beta-Alanine
C00270 16 N-Acetylneuraminate
C00438 16 N-Carbamoyl-L-aspartate
C01089 16 (R)-3-Hydroxybutanoate
C01107 16 (R)-5-Phosphomevalonate
C01801 16 Deoxyribose
C04257 16 N-Acetyl-D-mannosamine 6-phosphate
C00064 17 L-Glutamine
C00222 17 3-Oxopropanoate
C00334 17 4-Aminobutanoate
C00337 17 (S)-Dihydroorotate
C00624 17 N-Acetyl-L-glutamate
C01005 17 O-Phospho-L-serine
C01143 17 (R)-5-Diphosphomevalonate
C01165 17 L-Glutamate 5-semialdehyde
C02238 17 5-Oxo-L-proline
C02642 17 3-Ureidopropionate
C03287 17 L-Glutamyl 5-phosphate
C03912 17 (S)-1-Pyrroline-5-carboxylate
C06241 17 N-Acetylneuraminate 9-phosphate
C00077 18 L-Ornithine
C00129 18 Isopentenyl diphosphate
C00148 18 L-Proline
C00152 18 L-Asparagine
C00232 18 Succinate semialdehyde
C00295 18 Orotate
C00429 18 5,6-Dihydrouracil
C03090 18 5-Phosphoribosylamine
C00042 19 Succinate
C00106 19 Uracil
C00134 19 Putrescine
C00235 19 Dimethylallyl diphosphate
C00327 19 L-Citrulline
C01103 19 Orotidine 5'-phosphate
C01157 19 trans-4-Hydroxy-L-proline
C00105 20 UMP
C00299 20 Uridine
C00341 20 Geranyl diphosphate
C00555 20 4-Aminobutanal
C02714 20 N-Acetylputrescine
C03406 20 N-(L-Arginino)succinate
C00015 21 UDP
C00062 21 L-Arginine
C00448 21 trans,trans-Farnesyl diphosphate
C05936 21 N4-Acetylaminobutanal
C00043 22 UDP-N-acetyl-D-glucosamine
C00075 22 UTP
C00086 22 Urea
C00179 22 Agmatine
C00353 22 Geranylgeranyl diphosphate
C00533 22 Nitric oxide
C00751 22 Squalene
C01035 22 4-Guanidinobutanoate
C01201 22 N(omega)-(ADP-D-ribosyl)-L-arginine
C02946 22 4-Acetamidobutanoate
C03428 22 Presqualene diphosphate
C05933 22 N-(omega)-Hydroxyarginine
C00029 23 UDP-glucose
C00063 23 CTP
C01054 23 (S)-2,3-Epoxysqualene
C01170 23 UDP-N-acetyl-D-mannosamine
C04501 23 N-Acetyl-alpha-D-glucosamine 1-phosphate
C00052 24 UDP-D-galactose
C00112 24 CDP
C00128 24 CMP-N-acetylneuraminate
C00167 24 UDP-glucuronate
C01724 24 Lanosterol
C00055 25 CMP
C00190 25 UDP-D-xylose
C00243 25 Lactose
C00446 25 alpha-D-Galactose 1-phosphate
C00611 25 N-Acetyllactosamine
C05108 25 14-Demethyllanosterol
C11455 25 4,4-Dimethyl-5alpha-cholesta-8,14,24-trien-3beta-ol
C00124 26 D-Galactose
C00475 26 Cytidine
C04886 26
alpha-N-Acetylneuraminyl-2,6-beta-D-galactosyl-1,4-N-acetyl-beta-D-glucosamine
C05396 26 Lactose 6-phosphate
C05437 26 Zymosterol
C01235 27 1-alpha-D-Galactosyl-myo-inositol
C01697 27 Galactitol
C05399 27 Melibiitol
C05401 27 3-beta-D-Galactosyl-sn-glycerol
C05439 27 5alpha-Cholesta-7,24-dien-3beta-ol
C01582 28 Galactose
C00249 41 Hexadecanoic acid
C02934 41 3-Dehydrosphinganine
C00836 42 Sphinganine
C01120 43 Sphinganine 1-phosphate
C00346 44 Ethanolamine phosphate
C00517 44 Hexadecanal
C00189 45 Ethanolamine
C00570 45 CDP-ethanolamine


      reactions:

ID generation name

R00004 2 Pyrophosphate phosphohydrolase
R00009 2 hydrogen-peroxide:hydrogen-peroxide oxidoreductase
R00086 2 ATP phosphohydrolase (protein-secreting)
R00102 2 NAD+ glycohydrolase
R00103 2 NAD+ phosphohydrolase
R00104 2 ATP:NAD+ 2'-phosphotransferase
R00137 2 ATP:nicotinamide-nucleotide adenylyltransferase
R00330 2 ATP:nucleoside-diphosphate phosphatransferase
R00335 2 GTP phosphohydrolase (vesicle-releasing)
R00424 2 GTP 7,8-8,9-dihydrolase
R00426 2 Guanosine 5'-triphosphate pyrophosphohydrolase
R00428 2 GTP 7,8-8,9-dihydrolase
R00434 2 GTP pyrophosphate-lyase (cyclizing)
R01234 2 Guanosine 3',5'-cyclic phosphate 5'-nucleotidohydrolase
R00085 3 ATP diphosphohydrolase
R00089 3 ATP pyrophosphate-lyase (cyclizing)
R00112 3 NADPH:NAD+ oxidoreductase (B-specific)
R00119 3 NADP+ glycohydrolase
R00127 3 ATP:AMP phosphotransferase
R00181 3 AMP aminohydrolase
R00183 3 Adenosine 5'-monophosphate phosphohydrolase
R00185 3 ATP:adenosine 5'-phosphotransferase
R00188 3 Adenosine 3',5'-bisphosphate 3'(2')-phosphohydrolase
R00190 3 AMP:pyrophosphate phosphoribosyltransferase
R00275 3 Superoxide:superoxide oxidoreductase
R00328 3 GDP phosphohydrolase
R00332 3 ATP:(d)GMP phosphotransferase
R01054 3 ADPribose ribophosphohydrolase
R01134 3 NADH:guanosine-5'-phosphate oxidoreductase(deaminating)
R01227 3 Guanosine 5'-monophosphate phosphohydrolase
R01229 3 GMP:pyrophosphate phosphoribosyltransferase
R01271 3
Nicotinamide-nucleotide:pyrophosphatephospho-alpha-D-ribosyltransferase
R02323 3 Nicotinamide ribonucleotide phosphohydrolase
R04286 3
2-Amino-4-hydroxy-6-(erythro-1,2,3-trihydroxypropyl)dihydropteridine
triphosphate lyase
R04620 3
2-Amino-4-hydroxy-6-(erythro-1,2,3-trihydroxypropyl)dihydropteridine
triphosphate phosphohydrolase (alkaline optimum)
R05046 3 Formamidopyrimidine nucleoside triphosphate 7,8-8,9-dihydrolase
R00122 4 ATP pyrophosphohydrolase
R00186 4 (S)-Lactate adenylohydrolase
R00191 4 Adenosine 3',5'-phosphate 5'-nucleotidohydrolase
R01049 4 ATP:D-ribose-5-phosphate pyrophosphotransferase
R01051 4 ATP:D-ribose 5-phosphotransferase
R01056 4 D-Ribose-5-phosphate ketol-isomerase
R01057 4 D-Ribose 1,5-phosphomutase
R01071 4 1-(5-Phospho-D-ribosyl)-ATP:pyrophosphate
phosphoribosyl-transferase
R01126 4 Inosine 5'-monophosphate phosphohydrolase
R01127 4 IMP 1,2-hydrolase (decyclizing)
R01130 4 IMP:NAD+ oxidoreductase
R01132 4 IMP:pyrophosphate phosphoribosyltransferase
R01560 4 Adenosine aminohydrolase
R01561 4 Adenosine:orthophosphate ribosyltransferase
R01676 4 Guanine aminohydrolase
R02147 4 guanosine:orthophosphate ribosyltransferase
R02294 4 N-Ribosylnicotinamide:orthophosphate ribosyltransferase
R04285 4 6-Lactoyl-5,6,7,8-tetrahydropterin:NADP+ 2'-oxidoreductase
R05048 4 GTP 7,8-8,9-dihydrolase
R01529 5 D-Ribulose-5-phosphate 3-epimerase
R01768 5 Xanthine:NAD+ oxidoreductase
R01769 5 Hypoxanthine:oxygen oxidoreductase
R01813 5 Tetrahydrobiopterin:NADP+ oxidoreductase
R01863 5 inosine:orthophosphate ribosyltransferase
R02103 5 xanthine:NAD+ oxidoreductase
R02107 5 Xanthine:oxygen oxidoreductase
R02142 5 XMP:pyrophosphate phosphoribosyltransferase
R02297 5 Xanthosine:orthophosphate ribosyltransferase
R02299 5 alpha-D-Ribose 1-phosphate 1,6-phosphomutase
R02719 5 Xanthosine 5'-phosphate phosphohydrolase
R04639 5
2-Amino-4-hydroxy-6-(erythro-1,2,3-trihydroxypropyl)dihydropteridine
triphosphate 7,8-8,9-dihydrolase
R01641 6
Sedoheptulose-7-phosphate:D-glyceraldehyde-3-phosphateglycolaldehyde
transferase
R01793 6 NADH:6,7-dihydropteridine oxidoreductase
R01794 6 NADPH:6,7-dihydropteridine oxidoreductase
R07246 6
sedoheptulose-7-phosphate:D-glyceraldehyde-3-phosphateglycolaldehydetransferase
R01015 7 D-Glyceraldehyde-3-phosphate ketol-isomerase
R01061 7 D-Glyceraldehyde-3-phosphate:NAD+ oxidoreductase(phosphorylating)
R01063 7 D-Glyceraldehyde-3-phosphate:NADP+ oxidoreductase(phosphorylating)
R01827 7
Sedoheptulose-7-phosphate:D-glyceraldehyde-3-phosphateglyceronetransferase
R01843 7 ATP:Sedoheptulose 7-phosphate 1-phosphotransferase
R07378 7
sedoheptulose-7-phosphate:D-glyceraldehyde-3-phosphateglyceronetransferase
R00756 8 ATP:D-fructose-6-phosphate 1-phosphotransferase
R00760 8 ATP:D-fructose 6-phosphotransferase
R00763 8 D-Fructose-2,6-bisphosphate 2-phosphohydrolase
R00765 8 D-Glucosamine-6-phosphate ketol-isomerase(deaminating)
R00771 8 D-Glucose-6-phosphate ketol-isomerase
R00772 8 D-Mannose-6-phosphate ketol-isomerase
R00842 8 sn-Glycerol-3-phosphate:NAD+ 2-oxidoreductase
R01010 8 Glycerone phosphate phosphohydrolase (alkaline optimum)
R01067 8 D-Fructose 6-phosphate:D-glyceraldehyde-3-phosphate
glycolaldehydetransferase
R01068 8 D-Fructose-1,6-bisphosphate D-glyceraldehyde-3-phosphate-lyase
R01070 8 beta-D-fructose 1,6-bisphosphate D-glyceraldehyde-3-phosphate-lyase
R01512 8 ATP:3-phospho-D-glycerate 1-phosphotransferase
R01515 8 3-Phospho-D-glyceroyl phosphate phosphohydrolase
R01662 8 3-Phospho-D-glyceroyl phosphate 2,3-phosphomutase
R01829 8 Sedoheptulose 1,7-bisphosphate D-glyceraldehyde-3-phosphate-lyase
R01830 8 beta-D-Fructose
6-phosphate:D-glyceraldehyde-3-phosphateglycolaldehyde transferase
R01845 8 Sedoheptulose 1,7-bisphosphate 1-phosphohydrolase
R00299 9 ATP:D-glucose 6-phosphotransferase
R00303 9 D-Glucose-6-phosphate phosphohydrolase
R00762 9 D-Fructose-1,6-bisphosphate 1-phosphohydrolase
R00835 9 D-Glucose-6-phosphate:NADP+ 1-oxoreductase
R00840 9 1L-myo-Inositol-1-phosphate lyase (isomerizing)
R00866 9 ATP:D-fructose 1-phosphotransferase
R00867 9 ATP:D-fructose 6-phosphotransferase
R00875 9 D-Glucitol:NAD+ 2-oxidoreductase
R01011 9 ATP:glycerone phosphotransferase
R01513 9 3-Phospho-D-glycerate:NAD+ 2-oxidoreductase
R01516 9 3-Phospho-D-glycerate 1,2-phosphomutase
R01518 9 2-Phospho-D-glycerate 2,3-phosphomutase
R01818 9 D-Mannose 6-phosphate 1,6-phosphomutase
R01819 9 D-Mannose-6-phosphate ketol-isomerase
R02731 9 D-Fructose-2,6-bisphosphate 2-phosphohydrolase
R02732 9 ATP:D-fructose-6-phosphate 2-phosphotransferase
R02740 9 alpha-D-Glucose 6-phosphate ketol-isomerase
R03321 9 beta-D-Glucose 6-phosphate ketol-isomerase
R03920 9 ATP:D-fructose 6-phosphotransferase
R04779 9 ATP:D-fructose-6-phosphate 1-phosphotransferase
R04780 9 beta-D-Fructose 1,6-bisphosphate 1-phosphohydrolase
R05804 9 ADP:D-glucose 6-phosphotransferase
R07324 9 1D-myo-inositol-3-phosphate lyase (isomerizing)
R00658 10 2-Phospho-D-glucerate hydro-lyase
R00883 10 GDP:D-mannose-1-phosphate guanylyltransferase
R00959 10 alpha-D-Glucose 1-phosphate 1,6-phosphomutase
R01185 10 myo-Inositol 1-phosphate phosphahydrolase
R01187 10 1D-myo-Inositol 3-phosphate phosphahydrolase
R01600 10 ATP:D-glucose 6-phosphotransferase
R01786 10 ATP:D-glucose 6-phosphotransferase
R01787 10 alpha-D-Glucose:NADP+ 1-oxidoreductase
R01788 10 alpha-D-Glucose 6-phosphate phosphohydrolase
R02035 10 6-Phospho-D-glucono-1,5-lactone lactonohydrolase
R02568 10 D-Fructose 1-phosphate D-glyceraldehyde-3-phosphate-lyase
R02607 10 3-Phosphoglycerate:NAD+ 2-oxidoreductase
R02736 10 beta-D-Glucose-6-phosphate:NADP+ 1-oxoreductase
R02739 10 alpha-D-Glucose 6-phosphate ketol-isomerase
R02865 10 ATP:D-hexose 6-phosphotransferase
R03333 10 1D-myo-Inositol-1,2-cyclic-phosphate 2-inositolphosphohydrolase
R00200 11 ATP:pyruvate O2-phosphotransferase
R00430 11 GTP:pyruvate O2-phosphotransferase
R00888 11 GDPmannose 4,6-hydro-lyase
R01036 11 Glycerol:NAD+ oxidoreductase
R01184 11 myo-Inositol:oxygen oxidoreductase
R01520 11 beta-D-Glucose:NAD+ 1-oxoreductase
R01521 11 beta-D-Glucose:NADP+ 1-oxoreductase
R01528 11 6-Phospho-D-gluconate:NADP+ 2-oxidoreductase (decarboxylating)
R01602 11 alpha-D-Glucose 1-epimerase
R01752 11 D-Glyceraldehyde:NAD+ oxidoreductase
R07343 11 myo-inositol-phosphate phosphohydrolase
R00006 12 2-Acetolactate pyruvate-lyase (carboxylating)
R00132 12 Carbonic acid hydro-lyase
R00149 12 Carbon-dioxide:ammonia
ligase(ADP-forming,carbamate-phosphorylating)
R00209 12 Pyruvate:NAD+ 2-oxidoreductase (CoA-acetylating)
R00210 12 Pyruvate:NADP+ 2-oxidoreductase (CoA-acetylating)
R00214 12 (S)-Malate:NADP+ oxidoreductase(oxaloacetate-decarboxylating)
R00216 12 (S)-Malate:NADP+ oxidoreductase(oxaloacetate-decarboxylating)
R00220 12 L-serine ammonia-lyase
R00226 12 (S)-2-Acetolactate pyruvate-lyase (carboxylating)
R00431 12 GTP:oxaloacetate carboxy-lyase (transphosphorylating)
R00703 12 (S)-Lactate:NAD+ oxidoreductase
R00704 12 (R)-Lactate:NAD+ oxidoreductase
R00847 12 ATP:glycerol 3-phosphotransferase
R01041 12 Glycerol:NADP+ oxidoreductase
R01388 12 D-Glycerate:NADP+ 2-oxidoreductase
R01392 12 D-Glycerate:NADP+ 2-oxidoreductase
R03331 12 sn-Glycero-3-phospho-1-inositol inositolphosphohydrolase
R05692 12 GDP-L-fucose:NADP+ 4-oxidoreductase (3,5-epimerizing)
R05861 12 D-alanine:oxygen oxidoreductase (deaminating)
R07059 12
R00227 13 Acetyl-CoA hydrolase
R00235 13 Acetate:CoA ligase (AMP-forming)
R00236 13 Acetyl adenylate:CoA ligase (AMP-forming)
R00238 13 Acetyl-CoA:acetyl-CoA C-acetyltransferase
R00342 13 (S)-malate:NAD+ oxidoreductase
R00344 13 Pyruvate:carbon-dioxide ligase (ADP-forming)
R00351 13 Citrate oxaloacetate-lyase ((pro-3S)-CH2COO- -> acetyl-CoA)
R00352 13 ATP:citrate oxaloacetate-lyase ((pro-3S)-CH2COO-
->acetyl-CoA)(ATP-dephosphorylating)
R00585 13 L-Serine:pyruvate aminotransferase
R00590 13 L-Serine hydro-lyase (deaminating)
R01082 13 (S)-Malate hydro-lyase
R01394 13 Hydroxypyruvate ketol-isomerase
R01951 13 GTP:L-fucose-1-phosphate guanylyltransferase
R02058 13 Acetyl-CoA:D-glucosamine-6-phosphate N-acetyltransferase
R07060 13
R00316 14 Acetate:CoA ligase (AMP-forming)
R00362 14 Citrate oxaloacetate-lyase ((pro-3S)-CH2COO- -->acetate)
R00710 14 Acetaldehyde:NAD+ oxidoreductase
R00711 14 Acetaldehyde:NADP+ oxidoreductase
R00742 14 Acetyl-CoA:carbon-dioxide ligase (ADP-forming)
R01083 14 N6-(1,2-Dicarboxyethyl)AMP AMP-lyase
R01201 14 ATP:N-acetyl-D-glucosamine 6-phosphotransferase
R01324 14 Citrate hydro-lyase
R01325 14 Citrate hydro-lyase
R01975 14 (S)-3-Hydroxybutanoyl-CoA:NAD+ oxidoreductase
R01978 14 (S)-3-Hydroxy-3-methylglutaryl-CoA
acetoacetyl-CoA-lyase(CoA-acetylating)
R02059 14 N-Acetyl-D-glucosamine-6-phosphate amidohydrolase
R02086 14 N-Acetyl-D-glucosamine 1-phosphate 1,6-phosphomutase
R00233 15 Malonyl-CoA carboxy-lyase
R00267 15 Isocitrate:NADP+ oxidoreductase (decarboxylating)
R00709 15 Isocitrate:NAD+ oxidoreductase (decarboxylating)
R00746 15 Ethanol:NADP+ oxidoreductase
R00754 15 Ethanol:NAD+ oxidoreductase
R01066 15 2-Deoxy-D-ribose-5-phosphate acetaldehyde-lyase
R01135 15 IMP:L-aspartate ligase (GDP-forming)
R01207 15 N-Acyl-D-glucosamine 2-epimerase
R01360 15 (S)-3-Hydroxy-3-methylglutaryl-CoA acetoacetate-lyase
R01899 15 Isocitrate:NADP+ oxidoreductase (decarboxylating)
R01900 15 Isocitrate hydro-lyase
R02082 15 (R)-Mevalonate:NADP+ oxidoreductase (CoA acylating)
R02085 15 (S)-3-Hydroxy-3-methylglutaryl-CoA hydro-lyase
R03026 15 (S)-3-Hydroxybutanoyl-CoA hydro-lyase
R00243 16 L-Glutamate:NAD+ oxidoreductase (deaminating)
R00248 16 L-Glutamate:NADP+ oxidoreductase (deaminating)
R00258 16 L-Alanine:2-oxoglutarate aminotransferase
R00268 16 Oxalosuccinate:NADP+ oxidoreductase (decarboxylating)
R00355 16 L-Aspartate:2-oxoglutarate aminotransferase
R00489 16 L-Aspartate 1-carboxy-lyase
R01171 16 Butanoyl-CoA:(acceptor) 2,3-oxidoreductase
R01357 16 Acetoacetate:CoA ligase (AMP-forming)
R01361 16 (R)-3-Hydroxybutanoate:NAD+ oxidoreductase
R01397 16 Carbamoyl-phosphate:L-aspartate carbamoyltransferase
R01804 16 N-Acetylneuraminate pyruvate-lyase (pyruvate-phosphorylating)
R02245 16 ATP:(R)-mevalonate 5-phosphotransferase
R02705 16 ATP:N-acyl-D-mannosamine 6-phosphotransferase
R02750 16
R05595 16
R00239 17 ATP:L-glutamate 5-phosphotransferase
R00245 17 L-Glutamate 5-semialdehyde:NAD+ oxidoreductase
R00253 17 L-Glutamate:ammonia ligase (ADP-forming)
R00256 17 L-Glutamine amidohydrolase
R00259 17 Acetyl-CoA:L-glutamate N-acetyltransferase
R00261 17 L-Glutamate 1-carboxy-lyase
R00707 17 L-1-Pyrroline-5-carboxylate:NAD+ oxidoreductase
R00708 17 L-1-Pyrroline-5-carboxylate:NAD+ oxidoreductase
R00768 17 L-Glutamine:D-fructose-6-phosphate aminotransferase
(hexoseisomerizing)
R00905 17 N-Carbamoyl-beta-alanine amidohydrolase
R00908 17 3-Aminopropanoate:2-oxoglutarate aminotransferase
R01177 17 Acetyl-CoA:acetyl-CoA C-acetyltransferase
R01993 17 (S)-Dihydroorotate amidohydrolase
R03245 17 ATP:(R)-5-phosphomevalonate phosphotransferase
R04173 17 3-Phosphoserine:2-oxoglutarate aminotransferase
R04435 17 N-Acetylneuraminate 9-phosphate
pyruvate-lyase(pyruvate-phosphorylating)
R07304 17 5-oxo-L-proline amidohydrolase (ATP-hydrolysing)
R00575 18 Carbon-dioxide:L-glutamine amido-ligase
(ADP-forming,carbamate-phosphorylating)
R00578 18 L-aspartate:L-glutamine amido-ligase (AMP-forming)
R00582 18 L-O-Phosphoserine phosphohydrolase
R00667 18 L-Ornithine:2-oxo-acid aminotransferase
R00705 18 3-Oxopropanoate:NAD+ oxidoreductase
(decarboxylating,CoA-acetylating)
R01072 18 5-Phosphoribosylamine:pyrophosphate
phosphoribosyltransferase(glutamate-amidating)
R01121 18 ATP:(R)-5-diphosphomevalonate carboxy-lyase (dehydrating)
R01231 18 Xanthosine-5'-phosphate:L-glutamine amido-ligase (AMP-forming)
R01248 18 L-Proline:NAD+ 5-oxidoreductase
R01251 18 L-Proline:NADP+ 5-oxidoreductase
R01648 18 4-Aminobutanoate:2-oxoglutarate aminotransferase
R01867 18 (S)-Dihydroorotate:oxygen oxidoreductase
R02269 18 5,6-Dihydrouracil amidohydrolase
R03313 18 L-Glutamate-5-semialdehyde:NADP+ 5-oxidoreductase
(phosphorylationg)
R04748 18 (S)-Hydroxyhexanoyl-CoA:NAD+ oxidoreductase
R00670 19 L-Ornithine carboxy-lyase
R00713 19 Succinate-semialdehyde:NAD+ oxidoreductase
R00978 19 5,6-Dihydrouracil:NADP+ oxidoreductase
R01123 19 Isopentenyl-diphosphate delta3-delta2-isomerase
R01252 19 L-Proline,2-oxoglutarate:oxygen oxidoreductase (4-hydroxylating)
R01398 19 Carbamoyl-phosphate:L-ornithine carbamoyltransferase
R01870 19 Orotidine-5'-phosphate:pyrophosphate phosphoribosyltransferase
R04749 19 (S)-Hydroxyhexanoyl-CoA hydro-lyase
R00405 20 Succinate:CoA ligase (ADP-forming)
R00410 20 Succinyl-CoA:3-oxo-acid CoA-transferase
R00432 20 Succinate:CoA ligase (GDP-forming)
R00965 20 Orotidine-5'-phosphate carboxy-lyase
R01151 20 Putrescine:oxygen oxidoreductase (deaminating)
R01154 20 Acetyl-CoA:alkane-alpha,omega-diamine N-acetyltransferase
R01658 20
Dimethylallyl-diphosphate:isopentenyl-diphosphatedimethylallyltranstransferase
R01876 20 Uridine:orthophosphate ribosyltransferase
R01954 20 L-Citrulline:L-aspartate ligase (AMP-forming)
R06985 20 trans-Hex-2-enoyl-CoA reductase
R00158 21 ATP:nucleoside-phosphate phosphotransferase
R00833 21 (R)-2-Methyl-3-oxopropanoyl-CoA CoA-carbonylmutase
R00963 21 Uridine 5'-monophosphate phosphohydrolase
R00964 21 ATP:uridine 5'-phosphotransferase
R00968 21 GTP:uridine 5'-phosphotransferase
R01086 21 N-(L-Argininosuccinate) arginie-lyase
R01986 21 4-Aminobutyraldehyde:NAD+ oxidoreductase
R02003 21 Geranyl-diphosphate:isopentenyl-diphosphate
geranyltrans-transferase
R02549 21 4-aminobutanal:NAD+ 1-oxidoreductase
R04025 21
N-Acetylputrescine:oxygenoxidoreductase(deaminating)(flavin-containing)
R04747 21 Hexanoyl-CoA:acetyl-CoA C-acyltransferase
R00155 22 UDP diphosphohydrolase
R00156 22 ATP:nucleoside-diphosphate phosphatransferase
R00157 22 Uridine triphosphate:AMP phosphotransferase
R00414 22 UDP-N-acetyl-D-glucosamine 2-epimerase
R00551 22 L-Arginine amidinohydrolase
R00555 22 NAD+:L-arginine ADP-D-ribosyltransferase
R00557 22 L-Arginine,NADPH:oxygen oxidoreductase (nitric-oxide-forming)
R00558 22 L-Arginine,NADPH:oxygen oxidoreductase (nitric-oxide-forming)
R00566 22 L-Arginine carboxy-lyase
R00659 22 UTP:pyruvate O2-phosphotransferase
R00702 22 Farnesyl-diphosphate:farnesyl-diphosphate farnesyltransferase
R00769 22 UTP:D-fructose-6-phosphate 1-phosphotransferase
R01847 22 UTP:Sedoheptulose 7-phosphate 1-phosphotransferase
R01886 22 N(omega)-(ADP-D-ribosyl)-L-arginine ADPribosylhydrolase
R01989 22 L-Arginine:glycine amidinotransferase
R02061 22
trans,trans-Farnesyl-diphosphate:isopentenyl-diphosphatefarnesyltranstransferase
R02765 22 (R)-2-Methyl-3-oxopropanoyl-CoA 2-epimerase
R04745 22 (S)-Hydroxyoctanoyl-CoA:NAD+ oxidoreductase
R05050 22 N4-Acetylaminobutanal:NAD+ oxidoreductase
R06223 22
R00111 23 N-(omega)-Hydroxyarginine,NADPH:oxygen
oxidoreductase(nitric-oxide-forming)
R00159 23 UTP diphosphohydrolase
R00289 23 UTP:alpha-D-glucose-1-phosphate uridylyltransferase
R00415 23 UTP:N-acetyl-alpha-D-glucosamine-1-phosphate uridylyltransferase
R00416 23 UTP:N-acetyl-alpha-D-glucosamine-1-phosphate uridylyltransferase
R00420 23 UDP-N-acetyl-D-glucosamine 2-epimerase
R00571 23 UTP:ammonia ligase(ADP-forming)
R00573 23 UTP:ammonia ligase(ADP-forming)
R00662 23 Uridine triphosphate pyrophosphohydrolase
R00967 23 UTP:uridine 5'-phosphotransferase
R01157 23 Agmatine amidinohydrolase
R02872 23 Presqualene diphosphate:farnesyl-diphosphate farnesyltransferase
R02874 23 Squalene,hydrogen-donor:oxygen oxidoreductase (2,3-epoxidizing)
R04746 23 (S)-Hydroxyoctanoyl-CoA hydro-lyase
R00286 24 UDPglucose:NAD+ oxidoreductase
R00287 24 UDPglucose pyrophosphohydrolase
R00291 24 UDPglucose 4-epimerase
R00569 24 CTP diphosphohydrolase
R00570 24 ATP:nucleoside-diphosphate phosphatransferase
R00572 24 CTP:pyruvate O2-phosphotransferase
R00767 24 CTP:D-fructose-6-phosphate 1-phosphotransferase
R01117 24 CTP:N-acylneuraminate cytidylyltransferase
R01846 24 CTP:Sedoheptulose 7-phosphate 1-phosphotransferase
R03199 24 (S)-2,3-Epoxysqualene mutase (cyclizing, lanosterol-forming)
R03776 24 trans-Oct-2-enoyl-CoA reductase
R00503 25 UDPgalactose:D-glucose 4-beta-D-galactosyltransferase
R00512 25 ATP:CMP phosphotransferase
R00514 25 CDP diphosphohydrolase
R00955 25 UDPglucose:alpha-D-galactose-1-phosphate uridylyltransferase
R01205 25 UDPgalactose:N-acetyl-D-glucosamine 4-beta-D-galactosyltransferase
R01384 25 UDP-D-glucuronate carboxy-lyase
R03690 25
R03778 25 Octanoyl-CoA:acetyl-CoA C-acyltransferase
R05640 25 Lanosterol,NADPH:oxygen oxidoreductase (14-methyl cleaving)
R00511 26 Cytidine-5'-monophosphate phosphohydrolase
R01092 26 ATP:D-galactose 1-phosphotransferase
R01100 26 Lactose galactohydrolase
R01678 26 Lactose galactohydrolase
R01679 26 Lactose 6-phosphate galactohydrolase
R04532 26
CMP-N-acetylneuraminate:beta-D-galactosyl-1,4-N-acetyl-beta-D--glucosamine
alpha-2,6-N-acetylneuraminyltransferase
R04669 26
R04743 26 (S)-Hydroxydecanoyl-CoA:NAD+ oxidoreductase
R05639 26 4,4-dimethyl-5a-cholesta-8,24-dien-3b-ol:NADP+ D14-oxidoreductase
R00513 27 ATP:cytidine 5'-phosphotransferase
R00516 27 UTP:cytidine 5'-phosphotransferase
R00517 27 GTP:cytidine 5'-phosphotransferase
R01093 27 D-Galactose:NAD+ 1-oxidoreductase
R01095 27 D-Galactose:NADP+ 1-oxidoreductase
R01104 27 Galactosylglycerol galactohydrolase
R01194 27 1-alpha-D-Galactosyl-myo-inositol galactohydrolase
R01878 27 Cytidine aminohydrolase
R02926 27 Melibiitol galactohydrolase
R04744 27 (S)-Hydroxydecanoyl-CoA hydro-lyase
R04804 27 delta8,24-Cholestadien-3beta-ol delta7-delta8-isomerase
R03616 28 Galactosylglycerol galactohydrolase
R04753 28 trans-Dec-2-enoyl-CoA reductase
R04742 29 Decanoyl-CoA:acetyl-CoA C-acyltransferase
R04741 30 (S)-3-Hydroxydodecanoyl-CoA:NAD+ oxidoreductase
R04170 31 (S)-3-Hydroxydodecanoyl-CoA hydro-lyase
R03856 32 trans-Dodec-2-enoyl-CoA reductase
R04100 32 3-cis-Dodecenoyl-CoA delta3-cis-delta2-trans-isomerase
R03858 33 Lauroyl-CoA:acetyl-CoA C-acyltransferase
R04739 34 (S)-3-Hydroxytetradecanoyl-CoA:NAD+ oxidoreductase
R04740 35 (S)-3-Hydroxytetradecanoyl-CoA hydro-lyase
R03989 36 trans-Tetradec-2-enoyl-CoA reductase
R03991 37 myristoyl-CoA:acetylCoA C-myristoyltransferase
R04737 38 (S)-3-Hydroxyhexadecanoyl-CoA:NAD+ oxidoreductase
R04738 39 (S)-3-Hydroxyhexadecanoyl-CoA hydro-lyase
R01278 40 trans-Hexadec-2-enoyl-CoA reductase
R01274 41 Palmitoyl-CoA hydrolase
R01280 41 Palmitate:CoA ligase (AMP-forming)
R01281 41 Palmitoyl-CoA:L-serine C-palmitoyltransferase (decarboxylating)
R02978 42 Sphinganine:NADP+ 3-oxidoreductase
R02976 43 ATP:sphinganine 1-phosphotransferase
R02464 44 Sphinganine-1-phosphate pamlmitaldehyde-lyase
R06520 44 3-sn-phosphatidate phosphohydrolase
R02038 45 CTP:ethanolamine-phosphate cytidylyltransferase
R06870 45 Phosphoethanolamine phosphohydrolase
R01468 46 ATP:ethanolamine O-phosphotransferase
