# Supplementary material for: Local and global modes of drug action in biochemical networks
Source: BMC Chem Biol. 2009 Apr 7;9:4. doi: 10.1186/1472-6769-9-4 (PMC2670818; doi:10.1186/1472-6769-9-4)
Supplement: Additional File 3 — Full set of metabolic drug scopes. This archive contains the full set of metabolic drug scopes for 276 drugs from the DrugBank database and four metabolic networks. Individual files in the archive are named according to the following nomenclature: DrugBank accession number of the drug, followed by "_hsa" for human or "_ref" for reference network, followed by "_i" for irreversible or "_r" for reversible network. [file 1472-6769-9-4-S3.zip › aprd00153_ref_i.txt]

  Expansion curve

seeds: Oxygen H2O GTP 3',5'-Cyclic GMP Pyrophosphate NAD+ NADH H+
not identified: C00071 C00174


      compounds:

ID generation name

C00001 1 H2O
C00003 1 NAD+
C00004 1 NADH
C00007 1 Oxygen
C00013 1 Pyrophosphate
C00044 1 GTP
C00080 1 H+
C00942 1 3',5'-Cyclic GMP
C00002 2 ATP
C00005 2 NADPH
C00006 2 NADP+
C00009 2 Orthophosphate
C00020 2 AMP
C00027 2 H2O2
C00035 2 GDP
C00058 2 Formate
C00144 2 GMP
C00153 2 Nicotinamide
C00282 2 Hydrogen
C00301 2 ADP-ribose
C00455 2 Nicotinamide D-ribonucleotide
C00536 2 Triphosphate
C01261 2 P1,P4-Bis(5'-guanosyl) tetraphosphate
C01304 2 2,5-Diamino-6-hydroxy-4-(5'-phosphoribosylamino)pyrimidine
C04895 2
2-Amino-4-hydroxy-6-(erythro-1,2,3-trihydroxypropyl)dihydropteridinetriphosphate
C05359 2 e-
C05922 2 Formamidopyrimidine nucleoside triphosphate
C15563 2 2-Amino-5-formylamino-6-(5-phosphoribosylamino)pyrimidin-4(3H)-one
C00008 3 ADP
C00011 3 CO2
C00014 3 NH3
C00048 3 Glyoxylate
C00054 3 Adenosine 3',5'-bisphosphate
C00081 3 ITP
C00117 3 D-Ribose 5-phosphate
C00119 3 5-Phospho-alpha-D-ribose 1-diphosphate
C00130 3 IMP
C00147 3 Adenine
C00212 3 Adenosine
C00242 3 Guanine
C00253 3 Nicotinate
C00387 3 Guanosine
C00575 3 3',5'-Cyclic AMP
C00620 3 alpha-D-Ribose 1-phosphate
C00704 3 O2.-
C01185 3 Nicotinate D-ribonucleotide
C01228 3 Guanosine 3',5'-bis(diphosphate)
C01268 3 5-Amino-6-(5'-phosphoribosylamino)uracil
C02405 3 Formyl phosphate
C03150 3 N-Ribosylnicotinamide
C03246 3 ADPribose 2'-phosphate
C03684 3 6-Pyruvoyltetrahydropterin
C04494 3 Guanosine 3'-diphosphate 5'-triphosphate
C04856 3
(6S)-6-beta-Hydroxy-1,4,5,6-tetrahydronicotinamide-adeninedinucleotide
C04874 3
2-Amino-4-hydroxy-6-(D-erythro-1,2,3-trihydroxypropyl)-7,8-dihydropteridine
C05923 3 2,5-Diaminopyrimidine nucleoside triphosphate
C05925 3 Dihydroneopterin phosphate
C06701 3 Phosphonate
C07024 3 3'-Keto-3'-deoxy-ATP
C00037 4 Glycine
C00104 4 IDP
C00121 4 D-Ribose
C00160 4 Glycolate
C00169 4 Carbamoyl phosphate
C00192 4 Hydroxylamine
C00199 4 D-Ribulose 5-phosphate
C00209 4 Oxalate
C00237 4 CO
C00262 4 Hypoxanthine
C00266 4 Glycolaldehyde
C00294 4 Inosine
C00385 4 Xanthine
C00655 4 Xanthosine 5'-phosphate
C00697 4 Nitrogen
C00857 4 Deamino-NAD+
C01010 4 Urea-1-carboxylate
C01020 4 6-Hydroxynicotinate
C01146 4 2-Hydroxy-3-oxopropanoate
C01151 4 D-Ribose 1,5-bisphosphate
C01260 4 P1,P4-Bis(5'-adenosyl) tetraphosphate
C01300 4 2-Amino-4-hydroxy-6-hydroxymethyl-7,8-dihydropteridine
C01353 4 Carbonic acid
C01563 4 Carbamate
C01762 4 Xanthosine
C02739 4 Phosphoribosyl-ATP
C03090 4 5-Phosphoribosylamine
C03722 4 Pyridine-2,3-dicarboxylate
C03736 4 alpha-D-Ribose 5-phosphate
C04244 4 6-Lactoyl-5,6,7,8-tetrahydropterin
C04307 4 P1,P2-Bis(5'-adenosyl) triphosphate
C04454 4 5-Amino-6-(5'-phosphoribitylamino)uracil
C04734 4 1-(5'-Phosphoribosyl)-5-formamido-4-imidazolecarboxamide
C05361 4 Hydrazine
C05841 4 Nicotinate D-ribonucleoside
C06148 4
2,5-Diamino-6-(5'-triphosphoryl-3',4'-trihydroxy-2'-oxopentyl)-amino-4-oxopyrimidine
C07025 4 3'-Keto-3'-deoxy-AMP
C11500 4 5'-Dehydroadenosine
C11501 4 9-Riburonosyladenine
C00086 5 Urea
C00088 5 Nitrite
C00189 5 Ethanolamine
C00231 5 D-Xylulose 5-phosphate
C00258 5 D-Glycerate
C00272 5 Tetrahydrobiopterin
C00288 5 HCO3-
C00309 5 D-Ribulose
C00366 5 Urate
C01059 5 2,5-Dihydroxypyridine
C01068 5 D-Ribitol 5-phosphate
C01112 5 D-Arabinose 5-phosphate
C01182 5 D-Ribulose 1,5-bisphosphate
C01380 5 Ethylene glycol
C01417 5 Cyanate
C01685 5 D-Ribonate
C01818 5 Hyponitrite
C01993 5 5'-Oxoinosine
C02741 5 Phosphoribosyl-AMP
C03838 5 5'-Phosphoribosylglycinamide
C03961 5 erythro-3-Hydroxy-L-aspartate
C04409 5 2-Amino-3-carboxymuconate semialdehyde
C04677 5 1-(5'-Phosphoribosyl)-5-amino-4-imidazolecarboxamide
C04732 5 4-(1-D-Ribitylamino)-5-amino-2,6-dihydroxypyrimidine
C04807 5 2-Amino-7,8-dihydro-4-hydroxy-6-(diphosphooxymethyl)pteridine
C05360 5 Diimine
C05380 5 Nicotinurate
C05515 5 5-Ureido-4-imidazole carboxylate
C06059 5 Cyclic amidines
C06555 5 Biuret
C15523 5 2,6-Dihydroxynicotinate
C15556 5 3,4-Dihydroxy-2-butanone 4-phosphate
C00036 6 Oxaloacetate
C00084 6 Acetaldehyde
C00118 6 (2R)-2-Hydroxy-3-(phosphonooxy)-propanal
C00168 6 Hydroxypyruvate
C00197 6 3-Phospho-D-glycerate
C00216 6 D-Arabinose
C00227 6 Acetyl phosphate
C00244 6 Nitrate
C00268 6 Dihydrobiopterin
C00281 6 Sedoheptulose 7-phosphate
C00310 6 D-Xylulose
C00346 6 Ethanolamine phosphate
C00474 6 Ribitol
C00577 6 D-Glyceraldehyde
C00581 6 Guanidinoacetate
C00631 6 2-Phospho-D-glycerate
C00898 6 (R,R)-Tartaric acid
C00988 6 2-Phosphoglycolate
C01358 6 NH4OH
C01566 6 Cyanamide
C01596 6 Maleamate
C01904 6 D-Arabitol
C03824 6 2-Aminomuconate semialdehyde
C04051 6 5-Amino-4-imidazolecarboxyamide
C04332 6 6,7-Dimethyl-8-(1-D-ribityl)lumazine
C04376 6 5'-Phosphoribosyl-N-formylglycinamide
C04896 6
5-(5-Phospho-D-ribosylaminoformimino)-1-(5-phosphoribosyl)-imidazole-4-carboxamide
C05382 6 D-Sedoheptulose 7-phosphate
C05513 6 Urate-3-ribonucleoside
C05516 6 5-Amino-4-imidazole carboxylate
C06313 6 Biopterin
C06554 6 Cyanuric acid
C11631 6 9-Riburonosylhypoxanthine
C11821 6 5-Hydroxyisourate
C11824 6 Cyclic amide
C00022 7 Pyruvate
C00033 7 Acetate
C00049 7 L-Aspartate
C00065 7 L-Serine
C00074 7 Phosphoenolpyruvate
C00085 7 D-Fructose 6-phosphate
C00093 7 sn-Glycerol 3-phosphate
C00111 7 Glycerone phosphate
C00116 7 Glycerol
C00149 7 (S)-Malate
C00181 7 D-Xylose
C00186 7 (S)-Lactate
C00188 7 L-Threonine
C00236 7 3-Phospho-D-glyceroyl phosphate
C00255 7 Riboflavin
C00279 7 D-Erythrose 4-phosphate
C00379 7 Xylitol
C00447 7 Sedoheptulose 1,7-bisphosphate
C00469 7 Ethanol
C00476 7 D-Lyxose
C00533 7 Nitric oxide
C00552 7 meso-Tartaric acid
C00652 7 D-Arabinono-1,4-lactone
C00673 7 2-Deoxy-D-ribose 5-phosphate
C00975 7 Dihydroxyfumarate
C01159 7 2,3-Bisphospho-D-glycerate
C01384 7 Maleic acid
C01990 7 3-Oxalomalate
C02076 7 Sedoheptulose
C02107 7 (S,S)-Tartaric acid
C02220 7 2-Aminomuconate
C02348 7 (R)(-)-Allantoin
C02350 7 (S)(+)-Allantoin
C02362 7 2-Oxosuccinamate
C03166 7 Phosphoguanidinoacetate
C03232 7 3-Phosphonooxypyruvate
C03459 7 2-Hydroxy-3-oxosuccinate
C03981 7 2-Hydroxyethylenedicarboxylate
C04916 7
N-(5'-Phospho-D-1'-ribulosylformimino)-5-amino-1-(5''-phospho-D-ribosyl)-4-imidazolecarboxamide
C05239 7 5-Aminoimidazole
C05519 7 L-Allothreonine
C07272 7 Maleimide
C07836 7 D-glycero-D-manno-Heptose 7-phosphate
C11511 7 threo-3-Hydroxy-L-aspartate
C12248 7 5-Hydroxy-2-oxo-4-ureido-2,5-dihydro-1H-imidazole-5-carboxylate
C00041 8 L-Alanine
C00061 8 FMN
C00092 8 D-Glucose 6-phosphate
C00095 8 D-Fructose
C00099 8 beta-Alanine
C00109 8 2-Oxobutanoate
C00122 8 Fumarate
C00133 8 D-Alanine
C00152 8 L-Asparagine
C00158 8 Citrate
C00184 8 Glycerone
C00256 8 (R)-Lactate
C00275 8 D-Mannose 6-phosphate
C00312 8 L-Xylulose
C00322 8 2-Oxoadipate
C00352 8 D-Glucosamine 6-phosphate
C00354 8 D-Fructose 1,6-bisphosphate
C00402 8 D-Aspartate
C00438 8 N-Carbamoyl-L-aspartate
C00497 8 (R)-Malate
C00499 8 Allantoate
C00546 8 Methylglyoxal
C00597 8 3-Phosphoglycerate
C00623 8 Glycerol 1-phosphate
C00644 8 D-Mannitol 1-phosphate
C00665 8 beta-D-Fructose 2,6-bisphosphate
C00672 8 2-Deoxy-D-ribose 1-phosphate
C00679 8 5-Dehydro-4-deoxy-D-glucarate
C00684 8 2-Dehydro-3-deoxy-L-arabinonate
C00711 8 Malate
C00716 8 Serine
C00740 8 D-Serine
C00820 8 D-Threonine
C00878 8 D-Arabinonate
C00887 8 Nitrous oxide
C00900 8 2-Acetolactate
C00969 8 3-Hydroxypropanal
C00979 8 O-Acetyl-L-serine
C01005 8 O-Phospho-L-serine
C01007 8 Reduced riboflavin
C01042 8 N-Acetyl-L-aspartate
C01094 8 D-Fructose 1-phosphate
C01096 8 Sorbitol 6-phosphate
C01127 8 4-Hydroxy-2-oxoglutarate
C01187 8 3-Deoxy-D-manno-octulosonate
C01394 8 Xylose
C01537 8 Urethane
C01727 8 Lumichrome
C01801 8 Deoxyribose
C02132 8 Acetylpyruvate
C02218 8 2-Aminoacrylate
C02266 8 D-Xylonolactone
C02612 8 (R)-2-Methylmalate
C02798 8 3-Phosphonopyruvate
C02895 8 Xylitol 5-phosphate
C02979 8 Glycerol 2-phosphate
C03015 8 O-Carbamoyl-L-serine
C03082 8 4-Phospho-L-aspartate
C03139 8 N-Amidino-L-aspartate
C03214 8 2-Amino-3-oxobutanoate
C03248 8 Acetylenedicarboxylate
C03393 8 4-Phospho-D-erythronate
C03453 8 (Z)-5-Oxohex-2-enedioate
C03508 8 L-2-Amino-3-oxobutanoic acid
C03548 8 trans-2,3-Epoxysuccinate
C03785 8 D-Tagatose 1,6-bisphosphate
C03790 8 N-(Carboxymethyl)-D-alanine
C03794 8 N6-(1,2-Dicarboxyethyl)-AMP
C03826 8 2-Dehydro-3-deoxy-D-xylonate
C03921 8 2-Dehydro-3-deoxy-D-glucarate
C04442 8 2-Dehydro-3-deoxy-6-phospho-D-gluconate
C04478 8 3-Deoxy-D-manno-octulosonate 8-phosphate
C04691 8 2-Dehydro-3-deoxy-D-arabino-heptonate 7-phosphate
C05345 8 beta-D-Fructose 6-phosphate
C05378 8 beta-D-Fructose 1,6-bisphosphate
C05406 8 (4S)-5-Hydroxy-2,4-dioxopentanoate
C05569 8 5'-Phospho-D-1-ribulosylformimine
C05820 8 (L-Seryl)adenylate
C05840 8 Iminoaspartate
C05946 8 D-4-Hydroxy-2-oxoglutarate
C05993 8 Acetyl adenylate
C05999 8 Lactaldehyde
C06010 8 (S)-2-Acetolactate
C06019 8 D-arabino-3-Hexulose 6-phosphate
C06033 8 Parapyruvate
C06189 8 Cyclic 2,3-bisphospho-D-glycerate
C06195 8 Imidazolone
C06222 8 Sedoheptulose 1-phosphate
C06244 8 Acetamide
C06316 8 D-erythro-Ascorbate
C06393 8 2,3-Diaminopropanoate
C06441 8 L-Xylulose 1-phosphate
C11437 8 1-Deoxy-D-xylulose 5-phosphate
C11472 8 D-glycero-D-manno-Heptose 1,7-bisphosphate
C11822 8 2-Aminomalonate semialdehyde
C00016 9 FAD
C00031 9 D-Glucose
C00042 9 Succinate
C00067 9 Formaldehyde
C00159 9 D-Mannose
C00164 9 Acetoacetate
C00204 9 2-Dehydro-3-deoxy-D-gluconate
C00222 9 3-Oxopropanoate
C00267 9 alpha-D-Glucose
C00311 9 Isocitrate
C00329 9 D-Glucosamine
C00330 9 Deoxyguanosine
C00337 9 (S)-Dihydroorotate
C00357 9 N-Acetyl-D-glucosamine 6-phosphate
C00383 9 Malonate
C00392 9 Mannitol
C00417 9 cis-Aconitate
C00424 9 (S)-Lactaldehyde
C00433 9 2,5-Dioxopentanoate
C00441 9 L-Aspartate 4-semialdehyde
C00502 9 D-Xylonate
C00532 9 L-Arabitol
C00545 9 L-Arabinonate
C00559 9 Deoxyadenosine
C00583 9 Propane-1,2-diol
C00596 9 2-Hydroxy-2,4-pentadienoate
C00603 9 (-)-Ureidoglycolate
C00618 9 3-Dehydro-L-gulonate
C00636 9 D-Mannose 1-phosphate
C00668 9 alpha-D-Glucose 6-phosphate
C00794 9 D-Sorbitol
C00810 9 (R)-Acetoin
C00815 9 Citramalate
C00818 9 D-Glucarate
C00879 9 D-Galactarate
C00937 9 (R)-Lactaldehyde
C00944 9 3-Dehydroquinate
C00993 9 D-Alanyl-D-alanine
C01097 9 D-Tagatose 6-phosphate
C01108 9 1,2,3-Trihydroxybenzene
C01172 9 beta-D-Glucose 6-phosphate
C01177 9 Inositol 1-phosphate
C01234 9 1-Aminocyclopropane-1-carboxylate
C01236 9 D-Glucono-1,5-lactone 6-phosphate
C01508 9 L-Lyxose
C01551 9 Allantoin
C01847 9 Reduced FMN
C01888 9 Aminoacetone
C02091 9 Ureidoglycine
C02207 9 beta-Alanopine
C02226 9 2-Methylmaleate
C02336 9 beta-D-Fructose
C02360 9 2-Hydroxyadipate
C02457 9 Propane-1,3-diol
C02488 9 (R)-2-Ethylmalate
C02532 9 D-O-Phosphoserine
C02614 9 (S)-2-Methylmalate
C02642 9 3-Ureidopropionate
C02657 9 6-Methylsalicylate
C02718 9 N-Formiminoglycine
C02752 9 Triacetate lactone
C02888 9 Sorbose 1-phosphate
C03065 9 3-Guanidinopropanoate
C03124 9 L-Aspartylhydroxamate
C03167 9 Phosphonoacetaldehyde
C03210 9 2,2'-Iminodipropanoate
C03267 9 beta-D-Fructose 2-phosphate
C03291 9 L-Xylulose 5-phosphate
C03341 9 2-Amino-4-oxopentanoic acid
C03589 9 4-Hydroxy-2-oxopentanoate
C03600 9 Carboxymethyloxysuccinate
C03703 9 L-5-Carboxymethylhydantoin
C03947 9 Glycerol 1,2-cyclic phosphate
C04006 9 1D-myo-Inositol 3-phosphate
C04039 9 2,3-Dihydroxy-3-methylbutanoate
C04181 9 3-Hydroxy-3-methyl-2-oxobutanoic acid
C04272 9 (R)-2,3-Dihydroxy-3-methylbutanoate
C04823 9 1-(5'-Phosphoribosyl)-5-amino-4-(N-succinocarboxamide)-imidazole
C05235 9 Hydroxyacetone
C05533 9 Oxaloglutarate
C05662 9 Homoisocitrate
C06030 9 Methyloxaloacetate
C06034 9 4-Hydroxy-4-methylglutamate
C06035 9 4-Methylene-2-oxoglutarate
C06054 9 2-Oxo-3-hydroxy-4-phosphobutanoate
C06156 9 alpha-D-Glucosamine 1-phosphate
C06735 9 Aminoacetaldehyde
C07838 9 D-glycero-D-manno-Heptose 1-phosphate
C11434 9 2-C-Methyl-D-erythritol 4-phosphate
C15499 9 Pentane-2,4-dione
C00026 10 2-Oxoglutarate
C00096 10 GDP-mannose
C00103 10 D-Glucose 1-phosphate
C00132 10 Methanol
C00137 10 myo-Inositol
C00140 10 N-Acetyl-D-glucosamine
C00141 10 3-Methyl-2-oxobutanoic acid
C00163 10 Propanoate
C00198 10 D-Glucono-1,5-lactone
C00207 10 Acetone
C00218 10 Methylamine
C00221 10 beta-D-Glucose
C00232 10 Succinate semialdehyde
C00247 10 L-Sorbose
C00257 10 D-Gluconic acid
C00259 10 L-Arabinose
C00263 10 L-Homoserine
C00295 10 Orotate
C00296 10 Quinate
C00333 10 D-Galacturonate
C00345 10 6-Phospho-D-gluconate
C00349 10 2-Methyl-3-oxopropanoate
C00360 10 dAMP
C00362 10 dGMP
C00394 10 GDP-glucose
C00418 10 (R)-Mevalonate
C00429 10 5,6-Dihydrouracil
C00479 10 Propanal
C00490 10 Itaconate
C00508 10 L-Ribulose
C00514 10 D-Mannonate
C00663 10 beta-D-Glucose 1-phosphate
C00689 10 alpha,alpha'-Trehalose 6-phosphate
C00741 10 Diacetyl
C00795 10 D-Tagatose
C00800 10 L-Gulonate
C00802 10 Oxalureate
C00804 10 Propynoate
C01013 10 3-Hydroxypropanoate
C01089 10 (R)-3-Hydroxybutanoate
C01101 10 L-Ribulose 5-phosphate
C01113 10 D-Galactose 6-phosphate
C01114 10 L-Arabinono-1,4-lactone
C01118 10 O-Succinyl-L-homoserine
C01131 10 L-Rhamnulose 1-phosphate
C01225 10 sn-glycero-3-Phospho-1-inositol
C01352 10 FADH2
C01424 10 Gallate
C01467 10 3-Cresol
C01732 10 Mesaconate
C01751 10 Resorcinol
C01757 10 Triacetate
C01769 10 (S)-Acetoin
C02225 10 2-Methylcitrate
C02341 10 trans-Aconitate
C02591 10 Sucrose 6-phosphate
C02630 10 2-Hydroxyglutarate
C02637 10 3-Dehydroshikimate
C02655 10 6-Acetyl-D-glucose
C02670 10 D-Glucuronolactone
C02753 10 D-Xylono-1,4-lactone
C02779 10 2-Dehydro-D-glucose
C02912 10 (R)-Propane-1,2-diol
C02917 10 (S)-Propane-1,2-diol
C02995 10 Maltose 6'-phosphate
C03044 10 (R,R)-Butane-2,3-diol
C03071 10 3-aci-Nitropropanoate
C03107 10 D-Glucono-1,4-lactone
C03194 10 (R)-1-Aminopropan-2-ol
C03283 10 L-2,4-Diaminobutanoate
C03340 10 L-2,3-Dihydrodipicolinate
C03394 10 Erythrulose 1-phosphate
C03557 10 (2-Aminoethyl)phosphonate
C03752 10 2-Amino-2-deoxy-D-gluconate
C03761 10 3-Hydroxy-3-methylglutarate
C03943 10 (2R,4S)-2,4-Diaminopentanoate
C03979 10 2-Dehydro-3-deoxy-L-rhamnonate
C04002 10 But-1-ene-1,2,4-tricarboxylate
C04256 10 N-Acetyl-D-glucosamine 1-phosphate
C04257 10 N-Acetyl-D-mannosamine 6-phosphate
C04299 10 D-myo-Inositol 1,2-cyclic phosphate
C04349 10 (4S)-4,6-Dihydroxy-2,5-dioxohexanoate
C04456 10 6-Phospho-5-dehydro-2-deoxy-D-gluconate
C04471 10 (4S,5S)-4,5-Dihydroxy-2,6-dioxohexanoate
C04479 10 2-Hydroxy-6-oxonona-2,4-diene-1,9-dioate
C04534 10 6-Phospho-beta-D-glucosyl-(1,4)-D-glucose
C04575 10 (4R,5S)-4,5,6-Trihydroxy-2,3-dioxohexanoate
C04593 10 (2S,3R)-3-Hydroxybutane-1,2,3-tricarboxylate
C04751 10 1-(5-Phospho-D-ribosyl)-5-amino-4-imidazolecarboxylate
C05379 10 Oxalosuccinate
C05405 10 L-Arabinono-1,5-lactone
C05512 10 Deoxyinosine
C05983 10 Propinol adenylate
C06031 10 D-threo-3-Methylmalate
C06032 10 D-erythro-3-Methylmalate
C06159 10 2-Dehydro-3-deoxy-D-fuconate
C06234 10 4-Methyl-L-glutamate
C06311 10 Galactitol 1-phosphate
C06397 10 ADP-D-glycero-D-manno-heptose
C06455 10 Hydroxymethylphosphonate
C11205 10 Hexadimethrine bromide
C14899 10 3-Dehydro-L-gulonate 6-phosphate
C00025 11 L-Glutamate
C00089 11 Sucrose
C00106 11 Uracil
C00183 11 L-Valine
C00185 11 Cellobiose
C00191 11 D-Glucuronate
C00206 11 dADP
C00208 11 Maltose
C00213 11 Sarcosine
C00217 11 D-Glutamate
C00230 11 3,4-Dihydroxybenzoate
C00273 11 5-Dehydro-D-fructose
C00361 11 dGDP
C00430 11 5-Aminolevulinate
C00466 11 Acetoin
C00493 11 Shikimate
C00498 11 ADP-glucose
C00515 11 D-Ornithine
C00558 11 D-Tagaturonate
C00629 11 2-Dehydro-D-gluconate
C00645 11 N-Acetyl-D-mannosamine
C00660 11 D-Glucose 1,6-bisphosphate
C00691 11 2,4,6/3,5-Pentahydroxycyclohexanone
C00772 11 Mevaldate
C00905 11 D-Fructuronate
C00966 11 2-Dehydropantoate
C00976 11 GDP-D-mannuronate
C00989 11 4-Hydroxybutanoic acid
C01040 11 L-Gulono-1,4-lactone
C01062 11 5-Dehydro-D-gluconate
C01077 11 O-Acetyl-L-homoserine
C01083 11 alpha,alpha-Trehalose
C01088 11 (R)-3,3-Dimethylmalate
C01102 11 O-Phospho-L-homoserine
C01103 11 Orotidine 5'-phosphate
C01107 11 (R)-5-Phosphomevalonate
C01133 11 N-Acetyl-D-glucosaminate
C01188 11 3-Hydroxy-2-methylpropanoate
C01205 11 (R)-3-Amino-2-methylpropanoate
C01222 11 GDP-4-dehydro-6-deoxy-D-mannose
C01231 11 alpha-D-Glucose 1,6-bisphosphate
C01251 11 2-Hydroxybutane-1,2,4-tricarboxylate
C01438 11 Methane
C01444 11 Oxamate
C01507 11 L-Iditol
C01572 11 Digallate
C01680 11 D-Fuconate
C01697 11 Galactitol
C01845 11 Propan-2-ol
C01934 11 L-Rhamnonate
C02024 11 D-Mannuronate
C02048 11 Laminaribiose
C02143 11 D-threo-Aldose
C02280 11 GDP-L-galactose
C02294 11 Methylguanidine
C02504 11 (2S)-2-Isopropylmalate
C02512 11 3-Cyano-L-alanine
C02721 11 N-Methyl-L-alanine
C02814 11 Benzene-1,2,4-triol
C02876 11 Propanoyl phosphate
C02923 11 2,3-Dihydroxytoluene
C02948 11 4-Hydroxyhexan-3-one
C03046 11 (S,S)-Butane-2,3-diol
C03217 11 2-Hydroxy-3-oxoadipate
C03373 11 Aminoimidazole ribotide
C03618 11 L-threo-3-Methylaspartate
C03623 11 N-Methyl-2-oxoglutaramate
C03671 11 2-Pyrone-4,6-dicarboxylate
C03716 11 Oxaloacetate 4-methyl ester
C03906 11 beta-L-Arabinose 1-phosphate
C03932 11 5-Dehydro-2-deoxy-D-gluconate
C03972 11 2,3,4,5-Tetrahydrodipicolinate
C04053 11 5-Dehydro-4-deoxy-D-glucuronate
C04225 11 (Z)-But-2-ene-1,2,3-tricarboxylate
C04451 11 4-Carboxy-2-hydroxyhexa-2,4-dienedioate
C04540 11 N4-(Acetyl-beta-D-glucosaminyl)asparagine
C04546 11 (R)-3-((R)-3-Hydroxybutanoyloxy)butanoate
C05383 11 Aminosugars
C05396 11 Lactose 6-phosphate
C05411 11 L-Xylonate
C05412 11 L-Lyxonate
C05520 11 2-Amino-3-oxoadipate
C05572 11 4-Oxoglutaramate
C05616 11 3-O-Methylgallate
C05672 11 2-Amino-3-phosphonopropanoate
C05979 11 Propane-1-ol
C06029 11 L-threo-3-Methylmalate
C06241 11 N-Acetylneuraminate 9-phosphate
C06312 11 L-Tagatose 6-phosphate
C06398 11 ADP-L-glycero-D-manno-heptose
C06430 11 D-Galacturonolactone
C06440 11 2-Dehydro-D-glucono-1,5-lactone
C06442 11 N-gamma-Acetyldiaminobutyrate
C11516 11 2-(alpha-D-Mannosyl)-3-phosphoglycerate
C15548 11 2-alpha-D-Glucosyl-D-glucose
C15585 11 myo-Inositol phosphate
C15667 11 5-carboxyamino-1-(5-phospho-D-ribosyl)imidazole
C00064 12 L-Glutamine
C00077 12 L-Ornithine
C00090 12 Catechol
C00105 12 UMP
C00124 12 D-Galactose
C00131 12 dATP
C00156 12 4-Hydroxybenzoate
C00246 12 Butanoic acid
C00270 12 N-Acetylneuraminate
C00286 12 dGTP
C00299 12 Uridine
C00325 12 GDP-L-fucose
C00334 12 4-Aminobutanoate
C00522 12 (R)-Pantoate
C00526 12 Deoxyuridine
C00624 12 N-Acetyl-L-glutamate
C00770 12 L-Idonate
C00817 12 D-Altronate
C00931 12 Porphobilinogen
C00956 12 L-2-Aminoadipate
C01026 12 N,N-Dimethylglycine
C01046 12 N-Methyl-L-glutamate
C01053 12 (R)-4-Dehydropantoate
C01093 12 Cellobiono-1,5-lactone
C01110 12 5-Amino-2-oxopentanoic acid
C01143 12 (R)-5-Diphosphomevalonate
C01163 12 3-Carboxy-cis,cis-muconate
C01165 12 L-Glutamate 5-semialdehyde
C01168 12 Pseudouridine 5'-phosphate
C01195 12 1-Phospho-alpha-D-glucuronate
C01218 12 6-Phospho-2-dehydro-D-gluconate
C01239 12 N-Acetyl-beta-D-glucosaminylamine
C01279 12 4-Amino-5-hydroxymethyl-2-methylpyrimidine
C01468 12 4-Cresol
C01667 12 Bacitracin
C01742 12 Palatinose
C01989 12 3-Ethylmalate
C02130 12 Acetyl-maltose
C02170 12 Methylmalonate
C02222 12 2-Maleylacetate
C02237 12 5-Oxo-D-proline
C02238 12 5-Oxo-L-proline
C02527 12 Butanoylphosphate
C02631 12 2-Isopropylmaleate
C02652 12 5-Dehydroshikimate
C02780 12 2,5-Didehydro-D-gluconate
C02787 12 2-Methylpropanamine
C02800 12 4,5-Dioxopentanoate
C02964 12 D-Glucosyl-D-mannose
C02977 12 GDP-6-deoxy-D-talose
C02991 12 L-Rhamnono-1,4-lactone
C03030 12 Uracil 5-carboxylate
C03079 12 4-Hydroxy-L-glutamate
C03117 12 GDP-6-deoxy-D-mannose
C03153 12 N5-Methyl-L-glutamine
C03175 12 Shikimate 3-phosphate
C03223 12 3,4-Dihydroxyphthalate
C03287 12 L-Glutamyl 5-phosphate
C03289 12 L-xylo-Hexulonolactone
C03387 12 D-Glucurono-6,2-lactone
C03584 12 3-(Uracil-1-yl)-L-alanine
C03661 12 1F-beta-D-Fructosylsucrose
C03676 12 3-Hydroxy-cis,cis-muconate
C03734 12 alpha-D-Glutamyl phosphate
C03871 12 L-2-Amino-6-oxoheptanedioate
C03912 12 (S)-1-Pyrroline-5-carboxylate
C04287 12 3,5/4-Trihydroxycyclohexa-1,2-dione
C04359 12 1-Deoxy-D-altro-heptulose 7-phosphate
C04462 12 N-Succinyl-2-L-amino-6-oxoheptanedioate
C04484 12 4-Carboxy-2-hydroxymuconate semialdehyde
C04733 12 4-(4-Deoxy-beta-D-gluc-4-enuronosyl)-D-galacturonate
C05364 12 4-Carboxy-2-oxo-3-hexenedioate
C05385 12 D-Glucuronate 1-phosphate
C05539 12 N-Acetyl-L-2-amino-6-oxopimelate
C05670 12 beta-Aminopropionitrile
C05711 12 gamma-Glutamyl-beta-cyanoalanine
C05731 12 3-Ketosucrose
C05765 12 L-Glutamyl 1-phosphate
C05829 12 N-Carbamyl-L-glutamate
C06055 12 O-Phospho-4-hydroxy-L-threonine
C06210 12 2-Hydroxy-6-keto-2,4-heptadienoate
C06231 12 Ectoine
C06891 12 D-2,3-Diketo 4-deoxy-epi-inositol
C07103 12 2-Hydroxy-1,4-benzoquinone
C10517 12 2-(beta-D-Glucosyl)-sn-glycerol 3-phosphate
C10906 12 D-Fructose
C11544 12 2(alpha-D-Mannosyl)-D-glycerate
C14830 12 GDP-4-keto-6-L-deoxygalactose
C00015 13 UDP
C00062 13 L-Arginine
C00072 13 Ascorbate
C00129 13 Isopentenyl diphosphate
C00134 13 Putrescine
C00148 13 L-Proline
C00180 13 Benzoate
C00243 13 Lactose
C00251 13 Chorismate
C00327 13 L-Citrulline
C00365 13 dUMP
C00437 13 N-Acetylornithine
C00446 13 alpha-D-Galactose 1-phosphate
C00472 13 p-Benzoquinone
C00530 13 p-Benzenediol
C00633 13 4-Hydroxybenzaldehyde
C00642 13 4-Hydroxyphenylacetate
C00680 13 meso-2,6-Diaminoheptanedioate
C00682 13 2-Hydroxymuconate semialdehyde
C00819 13 D-Glutamine
C00846 13 3-Oxoadipate
C00864 13 Pantothenate
C00880 13 D-Galactonate
C00940 13 2-Oxoglutaramate
C01024 13 Hydroxymethylbilane
C01035 13 4-Guanidinobutanoate
C01214 13 1-Amino-1-deoxy-scyllo-inositol
C01235 13 1-alpha-D-Galactosyl-myo-inositol
C01269 13 5-O-(1-Carboxyvinyl)-3-phosphoshikimate
C01278 13 2-Carboxy-2,5-dihydro-5-oxofuran-2-acetate
C01602 13 Ornithine
C01771 13 2-Butenoate
C01988 13 2-Nitrophenol
C02214 13 (E)-Glutaconate
C02351 13 1,2-Benzoquinone
C02431 13 L-Rhamnofuranose
C02480 13 cis,cis-Muconate
C02669 13 D-Galactono-1,5-lactone
C02674 13 Deoxyribonolactone
C02985 13 L-Fucose 1-phosphate
C03269 13 D-galacto-Hexodialdose
C03383 13 D-Galactono-1,4-lactone
C03564 13 1-Pyrroline-2-carboxylate
C03708 13 N-Acetyl-O-acetylneuraminate
C03738 13 gamma-L-Glutamyl-D-alanine
C03741 13 (S)-4-Amino-5-oxopentanoate
C03771 13 5-Guanidino-2-oxopentanoate
C03861 13 Dibenzo[1,4]dioxin-2,3-dione
C04015 13 N-Acetyl-4-O-acetylneuraminate
C04016 13 N-Acetyl-7-O-acetylneuraminate
C04017 13 N-Acetyl-9-O-acetylneuraminate
C04115 13 4-Carboxy-4-hydroxy-2-oxoadipate
C04133 13 N-Acetyl-L-glutamate 5-phosphate
C04210 13 N5-(L-1-Carboxyethyl)-L-ornithine
C04221 13 trans-1,2-Dihydrobenzene-1,2-diol
C04322 13 3,4-Dihydro-2H-Pyrrole-2-carboxylate
C04324 13 4-Carboxy-2-hydroxy-cis,cis-muconate
C04390 13 N6-Acetyl-LL-2,6-diaminoheptanedioate
C04411 13 (2R,3S)-3-Isopropylmalate
C04421 13 N-Succinyl-LL-2,6-diaminoheptanedioate
C04553 13 3-Carboxy-2,5-dihydro-5-oxofuran-2-acetate
C04556 13 4-Amino-2-methyl-5-phosphomethylpyrimidine
C04634 13 1,6-Dihydroxycyclohexa-2,4-diene-1-carboxylate
C04640 13 2-(Formamido)-N1-(5'-phosphoribosyl)acetamidine
C04666 13 D-erythro-1-(Imidazol-4-yl)glycerol 3-phosphate
C05281 13 5-Methylbarbiturate
C05375 13 2-Hydroxy-2-hydropyrone-4,6-dicarboxylate
C05399 13 Melibiitol
C05400 13 Epimelibiose
C05401 13 3-beta-D-Galactosyl-sn-glycerol
C05560 13 L-2-Aminoadipate adenylate
C05565 13 Hydantoin-5-propionate
C05854 13 4-Carboxy-2-oxo-4-pentanoate
C06056 13 4-Hydroxy-L-threonine
C06892 13 2-Deoxy-5-keto-D-gluconic acid
C07335 13 2-Amino-3-oxo-4-phosphonooxybutyrate
C11546 13 2-(beta-D-Glucosyl)-sn-glycerol
C13635 13 4-Hydroxyphenacyl alcohol
C15483 13 D-Galactonolactone
C00029 14 UDP-glucose
C00043 14 UDP-N-acetyl-D-glucosamine
C00047 14 L-Lysine
C00075 14 UTP
C00108 14 Anthranilate
C00177 14 Cyanide
C00179 14 Agmatine
C00235 14 Dimethylallyl diphosphate
C00254 14 Prephenate
C00425 14 Dehydroascorbate
C00436 14 N-Carbamoylputrescine
C00458 14 dCTP
C00492 14 Raffinose
C00507 14 L-Rhamnose
C00544 14 Homogentisate
C00555 14 4-Aminobutanal
C00666 14 LL-2,6-Diaminoheptanedioate
C00763 14 D-Proline
C00792 14 D-Arginine
C00805 14 Salicylate
C00885 14 Isochorismate
C01041 14 Monodehydroascorbate
C01051 14 Uroporphyrinogen III
C01157 14 trans-4-Hydroxy-L-proline
C01161 14 3,4-Dihydroxyphenylacetate
C01170 14 UDP-N-acetyl-D-mannosamine
C01201 14 N(omega)-(ADP-D-ribosyl)-L-arginine
C01216 14 2-Dehydro-3-deoxy-D-galactonate
C01250 14 N-Acetyl-L-glutamate 5-semialdehyde
C01267 14 3-(Imidazol-4-yl)-2-oxopropyl phosphate
C01283 14 1-Amino-1-deoxy-scyllo-inositol 4-phosphate
C01346 14 dUDP
C01582 14 Galactose
C01620 14 Threonate
C01682 14 D-Nopaline
C02372 14 4-Hydroxyaniline
C02501 14 2-Hydroxymuconate
C02647 14 4-Guanidinobutanal
C02714 14 N-Acetylputrescine
C03078 14 4-Guanidinobutanamide
C03198 14 (S)-4-Hydroxymandelate
C03296 14 N2-Succinyl-L-arginine
C03406 14 N-(L-Arginino)succinate
C03492 14 D-4'-Phosphopantothenate
C03586 14 2-Oxo-2,3-dihydrofuran-5-acetate
C03590 14 4-Hydroxyphenylglyoxylate
C03765 14 4-Hydroxyphenylacetaldehyde
C04105 14 2,5-Dihydro-5-oxofuran-2-acetate
C04137 14 N2-(D-1-Carboxyethyl)-L-arginine
C04184 14 4-Hydroxy-4-methyl-2-oxoglutarate
C04236 14 (2S)-2-Isopropyl-3-oxosuccinate
C04480 14 3-Carboxy-2-hydroxymuconate semialdehyde
C04752 14 2-Methyl-4-amino-5-hydroxymethylpyrimidine diphosphate
C05340 14 beta-Alanyl-L-arginine
C05403 14 3-Ketolactose
C05422 14 L-Dehydroascorbate
C05766 14 Uroporphyrinogen I
C05933 14 N-(omega)-Hydroxyarginine
C05935 14 2-Oxoarginine
C05945 14 L-Arginine phosphate
C06001 14 (S)-3-Hydroxyisobutyrate
C06057 14 3-Aminopropane-1,2-diol
C06321 14 1,6-Dihydroxy-cis-2,4-cyclohexadiene-1-carboxylic acid
C06366 14 Homospermidine
C06372 14 Lacto-N-biose
C06547 14 Ethylene
C06603 14 cis,trans-4-Hydroxymuconic semialdehyde
C06655 14 L-N2-(2-Carboxyethyl)arginine
C06893 14 2-Deoxy-5-keto-D-gluconic acid 6-phosphate
C11355 14 4-Amino-4-deoxychorismate
C11638 14 3-Amino-2-oxopropyl phosphate
C14610 14 (S)-5-Oxo-2,5-dihydrofuran-2-acetate
C15532 14 N-Acetyl-L-citrulline
C15699 14 gamma-L-Glutamylputrecine
C00052 15 UDP-D-galactose
C00063 15 CTP
C00166 15 Phenylpyruvate
C00167 15 UDP-glucuronate
C00196 15 2,3-Dihydroxybenzoate
C00203 15 UDP-N-acetyl-D-galactosamine
C00233 15 4-Methyl-2-oxopentanoate
C00239 15 dCMP
C00292 15 Aniline
C00341 15 Geranyl diphosphate
C00408 15 L-Pipecolate
C00449 15 N6-(L-1,3-Dicarboxypropyl)-L-lysine
C00460 15 dUTP
C00568 15 4-Aminobenzoate
C00627 15 Pyridoxine phosphate
C00632 15 3-Hydroxyanthranilate
C00705 15 dCDP
C00739 15 D-Lysine
C00826 15 L-Arogenate
C00861 15 L-Rhamnulose
C00990 15 5-Aminopentanamide
C01028 15 N6-Hydroxy-L-lysine
C01036 15 4-Maleylacetoacetate
C01100 15 L-Histidinol phosphate
C01142 15 (3S)-3,6-Diaminohexanoate
C01158 15 1-O-Galloyl-beta-D-glucose
C01179 15 3-(4-Hydroxyphenyl)pyruvate
C01258 15 1,2-Didehydropiperidine-2-carboxylate
C01286 15 2-Dehydro-3-deoxy-D-galactonate 6-phosphate
C01294 15 1-Guanidino-1-deoxy-scyllo-inositol 4-phosphate
C01390 15 Prenol
C01405 15 Aspirin
C01475 15 Allysine
C01613 15 Stachyose
C01672 15 Cadaverine
C01984 15 (S)-Mandelate
C02253 15 Benzoylagmatine
C02385 15 Amino acid(Arg-)
C02427 15 L-Homocitrulline
C02569 15 Neryl diphosphate
C02726 15 N4-Phosphoagmatine
C02727 15 N6-Acetyl-L-lysine
C02728 15 N6-Methyl-L-lysine
C02837 15 L-Lysine 1,6-lactam
C03003 15 N-Glucosylnicotinate
C03047 15 1,4-Diguanidinobutane
C03064 15 3-Dehydro-L-threonate
C03147 15 N-Malonylanthranilate
C03239 15 6-Amino-2-oxohexanoate
C03263 15 Coproporphyrinogen III
C03293 15 N-Adenylylanthranilate
C03415 15 N2-Succinyl-L-ornithine
C03440 15 cis-4-Hydroxy-D-proline
C03493 15 D-4-Hydroxyphenylglycine
C03742 15 (S)-4-Hydroxymandelonitrile
C03971 15 1F-alpha-D-Galactosylraffinose
C03993 15 4-(beta-D-Glucosyloxy)benzoate
C04020 15 N2-(D-1-Carboxyethyl)-L-lysine
C04043 15 3,4-Dihydroxyphenylacetaldehyde
C04076 15 L-2-Aminoadipate 6-semialdehyde
C04089 15 UDP-4-dehydro-6-deoxy-D-glucose
C04171 15 2,3-Dihydro-2,3-dihydroxybenzoate
C04227 15 1-(4-Hydroxyphenyl)-2-aminoethanol
C04281 15 L-1-Pyrroline-3-hydroxy-5-carboxylate
C04302 15 N-(5-Phospho-D-ribosyl)anthranilate
C04501 15 N-Acetyl-alpha-D-glucosamine 1-phosphate
C04548 15 1-(4-Hydroxyphenyl)-2-(methylamino)ethanol
C04573 15 UDP-N-acetyl-2-amino-2-deoxy-D-glucuronate
C04631 15 UDP-N-acetyl-3-(1-carboxyvinyl)-D-glucosamine
C04642 15 2-Hydroxy-5-carboxymethylmuconate semialdehyde
C04713 15 N6-(delta2-Isopentenyl)-adenosine 5'-monophosphate
C05005 15 Glycolipid
C05114 15 Mucopolysaccharide
C05341 15 beta-Alanyl-L-lysine
C05343 15 (R)-4-Hydroxymandelate
C05394 15 3-Keto-beta-D-galactose
C05402 15 Melibiose
C05585 15 Gentisate aldehyde
C05593 15 3-Hydroxyphenylacetate
C05595 15 4-Hydroxyphenylacetylglutamine
C05596 15 4-Hydroxyphenylacetylglycine
C05714 15 alpha-Aminopropiononitrile
C05715 15 gamma-Amino-gamma-cyanobutanoate
C05768 15 Coproporphyrinogen I
C05817 15 2-Succinyl-6-hydroxy-2,4-cyclohexadiene-1-carboxylate
C05835 15 2-Formaminobenzoylacetate
C05936 15 N4-Acetylaminobutanal
C05939 15 Linatine
C06002 15 (S)-Methylmalonate semialdehyde
C06044 15 4-Hydroxyphenylethanol
C06186 15 Arbutin
C06240 15 UDP-N-acetyl-D-mannosaminouronate
C06548 15 Ethylene oxide
C06656 15 Deoxyguanidinoproclavaminic acid
C11811 15 1-Hydroxy-2-methyl-2-butenyl 4-diphosphate
C12210 15 UDP-3-ketoglucose
C15668 15 1-Pyrroline
C15700 15 gamma-Glutamyl-gamma-aminobutyraldehyde
C00018 16 Pyridoxal phosphate
C00055 16 CMP
C00079 16 L-Phenylalanine
C00082 16 L-Tyrosine
C00112 16 CDP
C00123 16 L-Leucine
C00128 16 CMP-N-acetylneuraminate
C00190 16 UDP-D-xylose
C00302 16 Glutamate
C00314 16 Pyridoxine
C00431 16 5-Aminopentanoate
C00448 16 trans,trans-Farnesyl diphosphate
C00450 16 2,3,4,5-Tetrahydropyridine-2-carboxylate
C00501 16 CDP-glucose
C00513 16 CDP-glycerol
C00521 16 (-)-Limonene
C00570 16 CDP-ethanolamine
C00601 16 Phenylacetaldehyde
C00611 16 N-Acetyllactosamine
C00617 16 UDP-D-galacturonate
C00628 16 2,5-Dihydroxybenzoate
C00789 16 CDP-ribitol
C00860 16 L-Histidinol
C00881 16 Deoxycytidine
C00921 16 Dihydropteroate
C00941 16 3',5'-Cyclic CMP
C00954 16 Indole-3-acetate
C00962 16 beta-D-Galactose
C01050 16 UDP-N-acetylmuramate
C01061 16 4-Fumarylacetoacetate
C01079 16 Protoporphyrinogen IX
C01186 16 (3S,5S)-3,5-Diaminohexanoate
C01302 16 1-(2-Carboxyphenylamino)-1'-deoxy-D-ribulose 5'-phosphate
C01401 16 Alanine
C01623 16 UDP-apiose
C01983 16 (R)-Mandelate
C01987 16 2-Aminophenol
C02137 16 alpha-Oxo-benzeneacetic acid
C02199 16 UDP-L-rhamnose
C02265 16 D-Phenylalanine
C02330 16 UDP-L-iduronate
C02344 16 (-)-endo-Fenchol
C02462 16 Sabinene hydrate
C02558 16 N-Acetylarylamine
C02730 16 2-Succinylbenzoate
C02763 16 enol-Phenylpyruvate
C02946 16 4-Acetamidobutanoate
C03142 16 N-D-Glucosylarylamine
C03190 16 (+)-Bornyl-diphosphate
C03284 16 L-3-Amino-isobutanoate
C03666 16 2-Carboxy-cis,cis-muconate
C03672 16 3-(4-Hydroxyphenyl)lactate
C03691 16 CMP-N-glycoloylneuraminate
C03733 16 UDP-alpha-D-galacto-1,4-furanose
C03848 16 6F-alpha-D-Galactosylsucrose
C03955 16 N6-Acetyl-N6-hydroxy-L-lysine
C03964 16 (R)-3-(4-Hydroxyphenyl)lactate
C04030 16 (2,3-Dihydroxybenzoyl)adenylate
C04092 16 delta1-Piperideine-2-carboxylate
C04101 16 1-O,6-O-Digalloyl-beta-D-glucose
C04121 16 CMP-3-deoxy-D-manno-octulosonate
C04186 16 5-Carboxymethyl-2-hydroxymuconate
C04204 16 N-(2,3-Dihydroxybenzoyl)-L-serine
C04280 16 1-Guanidino-1-deoxy-scyllo-inositol
C04282 16 1-Pyrroline-4-hydroxy-2-carboxylate
C04584 16 6-Imino-5-oxocyclohexa-1,3-dienecarboxylate
C04641 16 2-(alpha-D-Galactosyl)-sn-glycerol 3-phosphate
C04703 16 alpha-D-Galactosyl-(1,1')-sn-glycerol 3-phosphate
C04739 16 UDP-N-acetyl-6-(D-galactose-1-phospho)-D-glucosamine
C05143 16 Dhurrin
C05161 16 2,5-Diaminohexanoate
C05328 16 D-2-Amino-hexano-6-lactam
C05350 16 2-Hydroxy-3-(4-hydroxyphenyl)propenoate
C05404 16 D-Gal alpha 1->6D-Gal alpha 1->6D-Glucose
C05548 16 6-Acetamido-2-oxohexanoate
C05607 16 Phenyllactate
C05640 16 Cinnavalininate
C05673 16 CMP-2-aminoethylphosphonate
C05852 16 2-Hydroxyphenylacetate
C05932 16 N-Succinyl-L-glutamate 5-semialdehyde
C05938 16 L-4-Hydroxyglutamate semialdehyde
C05947 16 L-erythro-4-Hydroxyglutamate
C06046 16 Salidroside
C06074 16 Myrcene
C06075 16 Terpinolene
C06076 16 Comphene
C06077 16 Pinene
C06099 16 (+)-Limonene
C06307 16 (-)-beta-Pinene
C06308 16 (-)-alpha-Pinene
C06657 16 Guanidinoproclavaminic acid
C11435 16 4-(Cytidine 5'-diphospho)-2-C-methyl-D-erythritol
C11527 16 4-Hydroxymandelate
C12455 16 5-Aminopentanal
C12456 16 3-Dimethylallyl-4-hydroxyphenylpyruvate
C13952 16 UDP-N-acetyl-D-galactosaminuronic acid
C15767 16 gamma-Glutamyl-gamma-aminobutyraye
C00135 17 L-Histidine
C00146 17 Phenol
C00250 17 Pyridoxal
C00261 17 Benzaldehyde
C00353 17 Geranylgeranyl diphosphate
C00355 17 3,4-Dihydroxy-L-phenylalanine
C00380 17 Cytosine
C00415 17 Dihydrofolate
C00423 17 trans-Cinnamate
C00475 17 Cytidine
C00483 17 Tyramine
C00647 17 Pyridoxamine phosphate
C00751 17 Squalene
C00811 17 4-Coumarate
C00935 17 UDP-L-arabinose
C00964 17 (-)-trans-Carveol
C01123 17 (-)-trans-Isopiperitenol
C01212 17 UDP-N-acetylmuramoyl-L-alanine
C01219 17 CDP-4-dehydro-6-deoxy-D-glucose
C01328 17 HO-
C01841 17 Pentalenene
C01860 17 Trichodiene
C01929 17 L-Histidinal
C02004 17 Aristolochene
C02161 17 Isophenoxazine
C02167 17 Maleylpyruvate
C02191 17 Protoporphyrin
C02452 17 Perillyl alcohol
C02486 17 (3R)-beta-Leucine
C02505 17 2-Phenylacetamide
C02710 17 N-Acetyl-L-leucine
C02720 17 N-Hydroxyarylamine
C02993 17 L-Tyrosyl-L-arginine
C03004 17 N-Hydroxy-L-tyrosine
C03087 17 5-Acetamidopentanoate
C03115 17 Farnesyl triphosphate
C03273 17 5-Oxopentanoate
C03410 17 N-Glycoloyl-neuraminate
C03428 17 Presqualene diphosphate
C03506 17 Indoleglycerol phosphate
C03519 17 N-Acetyl-L-phenylalanine
C03656 17 (S)-5-Amino-3-oxohexanoic acid
C03709 17 N-Adenylyl-L-phenylalanine
C03737 17 alpha-D-Xylose 1-phosphate
C03872 17 L-Serine-phosphoethanolamine
C03996 17 5'-O-beta-D-Glucosylpyridoxine
C04037 17 1-Phospho-alpha-D-galacturonate
C04052 17 5-Carboxy-2-oxohept-3-enedioate
C04124 17 Indole-3-acetyl-beta-1-D-glucose
C04211 17 N6-[(Indole-3-yl)acetyl]-L-lysine
C04368 17 3-Amino-3-(4-hydroxyphenyl)propanoate
C04847 17
alpha-D-Galactosyl-1,3-beta-D-galactosyl-1,4-N-acetyl-D-glucosamine
C04886 17
alpha-N-Acetylneuraminyl-2,6-beta-D-galactosyl-1,4-N-acetyl-beta-D-glucosamine
C05332 17 Phenethylamine
C05554 17 Aerobactin
C05620 17 N-Acetyl-D-phenylalanine
C05825 17 2-Amino-5-oxohexanoate
C05834 17 3-Methyldioxyindole
C05853 17 Phenylethyl alcohol
C05931 17 N-Succinyl-L-glutamate
C05941 17 2-Oxo-4-hydroxy-5-aminovalerate
C05942 17 Pyrrole-2-carboxylate
C06016 17 Pentosans
C06051 17 Isopyridoxal
C06111 17 Nerolidyl diphosphate
C06114 17 gamma-Glutamyl-beta-aminopropiononitrile
C06181 17 Piperideine
C06394 17 (+)-delta-Cadinene
C06658 17 Proclavaminic acid
C07086 17 Phenylacetic acid
C07271 17 Limonene-1,2-epoxide
C07301 17 (R)-Mandelamide
C07350 17 3-Methyl-1-(2,4,6-trihydroxyphenyl)butan-1-one
C08063 17 1,4-Cyclohexanedione
C11356 17 trans,trans,cis-Geranylgeranyl diphosphate
C11409 17 (+)-trans-Carveol
C11436 17 2-Phospho-4-(cytidine 5'-diphospho)-2-C-methyl-D-erythritol
C12142 17 Vetispiradiene
C12323 17 L-4-Hydroxyphenylglycine
C12457 17 3-Dimethylallyl-4-hydroxymandelic acid
C12459 17 3-Dimethylallyl-4-hydroxybenzaldehyde
C14448 17 Glyoxal
C15522 17 4a-Hydroxytetrahydrobiopterin
C00078 18 L-Tryptophan
C00101 18 Tetrahydrofolate
C00386 18 Carnosine
C00388 18 1H-Imidazole-4-ethanamine
C00463 18 Indole
C00489 18 Glutarate
C00504 18 Folate
C00534 18 Pyridoxamine
C00548 18 Phenyl acetate
C00561 18 Mandelonitrile
C00692 18 UDP-N-acetylmuramoyl-L-alanyl-D-glutamate
C00785 18 Urocanate
C00822 18 Dopaquinone
C00847 18 4-Pyridoxate
C00884 18 Homocarnosine
C00971 18 4-Pyridoxolactone
C01054 18 (S)-2,3-Epoxysqualene
C01197 18 3,4-Dihydroxy-trans-cinnamate
C01408 18 Benzoin
C01414 18 Casbene
C01456 18 Tropate
C01767 18 (-)-Carvone
C01772 18 trans-2-Hydroxycinnamate
C02485 18 (-)-Isopiperitenone
C02514 18 3-Fumarylpyruvate
C02576 18 Perillyl aldehyde
C02709 18 N-Acetoxyarylamine
C02997 18 N-Acetyl-L-histidine
C03063 18 2-Oxohept-3-enedioate
C03097 18 Aryl beta-D-glucoside
C03204 18 10-Formyldihydrofolate
C03277 18 Imidazol-5-yl-pyruvate
C03290 18 L-threo-3-Phenylserine
C03427 18 Prephytoene diphosphate
C03467 18 3-Oxo-4-methylpentanoic acid
C03549 18 2-Hydroxycinnamate
C03657 18 1,4-Dihydroxy-2-naphthoate
C03758 18 4-(2-Aminoethyl)-1,2-benzenediol
C04045 18 3-(3,4-Dihydroxyphenyl)pyruvate
C04164 18 trans-Cinnamoyl beta-D-glucoside
C04297 18 CDP-4-dehydro-3,6-dideoxy-D-glucose
C04415 18 4-O-beta-D-Glucosyl-4-hydroxycinnamate
C04574 18 di-trans,poly-cis-Undecaprenyl diphosphate
C04796 18 4-(L-Alanin-3-yl)-2-hydroxy-cis,cis-muconate 6-semialdehyde
C04797 18 5-(L-Alanin-3-yl)-2-hydroxy-cis,cis-muconate 6-semialdehyde
C05427 18 Phytyl diphosphate
C05600 18 2-Hydroxyhepta-2,4-dienedioate
C05627 18 4-Hydroxystyrene
C05629 18 Phenylpropanoate
C06083 18 Tetrahymanol
C06084 18 Hopanoid
C06089 18 ent-Copalyl diphosphate
C06180 18 Anabasine
C06182 18 Pelletierine
C06309 18 Diplopterol
C06310 18 Diploptene
C06659 18 Dihydroclavaminic acid
C06746 18 N-Acetylphenylethylamine
C06986 18 Spirodilactone
C07276 18 Limonene-1,2-diol
C11383 18 (+)-(S)-Carvone
C11453 18 2-C-Methyl-D-erythritol 2,4-cyclodiphosphate
C11893 18 Cembrene
C11894 18 Taxa-4(5),11(12)-diene
C11901 18 Copalyl diphosphate
C11902 18 syn-Copalyl diphosphate
C12458 18 3-Dimethylallyl-4-hydroxybenzoate
C12622 18 cis-3-(3-Carboxyethenyl)-3,5-cyclohexadiene-1,2-diol
C15503 18 N,N-Dihydroxy-L-tyrosine
C00113 19 PQQ
C00143 19 5,10-Methylenetetrahydrofolate
C00234 19 10-Formyltetrahydrofolate
C00293 19 Glucose
C00331 19 Indolepyruvate
C00398 19 Tryptamine
C00547 19 L-Noradrenaline
C00643 19 5-Hydroxy-L-tryptophan
C00664 19 5-Formiminotetrahydrofolate
C00844 19 (R)-Prunasin
C00903 19 Cinnamaldehyde
C00977 19 L-Tryptophanamide
C01198 19 3-(2-Hydroxyphenyl)propanoate
C01207 19 3-(3,4-Dihydroxyphenyl)lactate
C01477 19 Apigenin
C01724 19 Lanosterol
C01745 19 Pinosylvin
C01902 19 Cycloartenol
C02693 19 Indole-3-acetamide
C02700 19 L-Formylkynurenine
C02835 19 Imidazole-4-acetate
C02916 19 (S)-Norlaudanosoline
C02947 19 4-Coumaroylshikimate
C03230 19 3-Indoleglycolaldehyde
C03574 19 2-Formylaminobenzaldehyde
C03582 19 3,4',5-Trihydroxystilbene
C03598 19 CDP-3,6-dideoxy-D-glucose
C03680 19 4-Imidazolone-5-propanoate
C03817 19 (S)-3-(Imidazol-5-yl)lactate
C04138 19 N(alpha)-gamma-L-Glutamylhistamine
C04148 19 alpha-N-Phenylacetyl-L-glutamine
C04290 19 4-(3-Methylbut-2-enyl)-L-tryptophan
C04353 19 (Z)-4-Hydroxyphenylacetaldehyde-oxime
C04366 19 3-(2-Carboxyethenyl)-cis,cis-muconate
C04498 19 N-(4-Guanidinobutyl)-4-hydroxycinnamide
C04509 19 di-trans,poly-cis-Decaprenyl diphosphate
C04700 19 UDP-N-acetylmuramoyl-L-alanyl-D-glutamyl-L-lysine
C04877 19
UDP-N-acetylmuramoyl-L-alanyl-D-gamma-glutamyl-meso-2,6-diaminopimelate
C05130 19 Imidazole-4-acetaldehyde
C05135 19 4-(beta-Acetylaminoethyl)imidazole
C05158 19 trans-beta-D-Glucosyl-2-hydroxycinnamate
C05413 19 Phytoene
C05421 19 cis-Phytoene
C05568 19 Imidazole lactate
C05598 19 Phenylacetylglycine
C05601 19 4-Hydroxy-2-oxo-heptanedioate
C05608 19 4-Hydroxycinnamyl aldehyde
C05658 19 Indoxyl
C05892 19 UDP-N-acetylmuramoyl-L-alanyl-gamma-D-glutamyl-L-lysine
C06004 19 (R)-3-Methyl-2-oxobutanoate
C06047 19 Stizolobate
C06048 19 Stizolobinate
C06050 19 2-Methyl-3-hydroxy-5-formylpyridine-4-carboxylate
C06085 19 Triterpenoid
C06086 19 Pimaradiene
C06090 19 ent-Kaurene
C06160 19 (S)-Norcoclaurine
C06183 19 Anapheline
C06201 19 2,4-Dihydroxyhept-2-enedioate
C06224 19 3,4-Dihydroxystyrene
C06358 19 Methyl cinnamate
C06359 19 Ethyl cinnamate
C06360 19 Propyl cinnamate
C06561 19 Isosalipurpol
C06660 19 Clavaminic acid
C06732 19 alpha,beta-Didehydrotryptophan
C08615 19 alpha-Amyrin
C08616 19 beta-Amyrin
C08628 19 Lupeol
C08650 19 Isoliquiritigenin
C09332 19 Tetrahydrofolyl-[Glu](2)
C11412 19 (1R,4S)-Iso-dihydrocarvone
C11588 19 cis-3-(Carboxy-ethyl)-3,5-cyclo-hexadiene-1,2-diol
C11877 19 (+)-Sandaracopimaradiene
C11878 19 (-)-Abietadiene
C11879 19 Levopimaradiene
C11880 19 Neoabietadiene
C11881 19 Palustradiene
C11891 19 Aphidicol-16-ene
C11892 19 Aphidicol-15-ene
C11924 19 Perillic acid
C11937 19 (1S,4R)-1-Hydroxy-2-oxolimonene
C12312 19 Indolin-2-one
C12623 19 trans-2,3-Dihydroxycinnamate
C13309 19 2-Phytyl-1,4-naphthoquinone
C00328 20 L-Kynurenine
C00364 20 dTMP
C00439 20 N-Formimino-L-glutamate
C00440 20 5-Methyltetrahydrofolate
C00445 20 5,10-Methenyltetrahydrofolate
C00637 20 Indole-3-acetaldehyde
C00650 20 4-Hydroxymandelonitrile
C00780 20 3-(2-Aminoethyl)-1H-indol-5-ol
C00852 20 Chlorogenate
C01359 20 PQQH2
C01514 20 Luteolin
C01850 20 Rosmarinate
C01982 20 (R)-Amygdalin
C02043 20 Indolelactate
C02115 20 2-Methylserine
C02394 20 Cinnamyl alcohol
C02646 20 4-Coumaryl alcohol
C02775 20 2,3-Dihydroxyindole
C02927 20 2-Caffeoylisocitrate
C03002 20 N-Caffeoylputrescine
C03479 20 5-Formyltetrahydrofolate
C03495 20 Deoxy-5-methylcytidylate
C03599 20 CDP-3,6-dideoxy-D-mannose
C03997 20 5-Hydroxymethyldeoxycytidylate
C04044 20 3-(2,3-Dihydroxyphenyl)propanoate
C04437 20 1-(5-Phosphoribosyl)imidazole-4-acetate
C04608 20 Apigenin 7-O-beta-D-glucoside
C04702 20 UDPMurAc(oyl-L-Ala-D-gamma-Glu-L-Lys-D-Ala-D-Ala)
C04846 20
UDP-N-acetylmuramoyl-L-alanyl-D-glutamyl-L-lysyl-D-alanyl-D-alanine
C04882 20
UDP-N-acetylmuramoyl-L-alanyl-D-glutamyl-6-carboxy-L-lysyl-D-alanyl-D-alanine
C05108 20 14-Demethyllanosterol
C05109 20 24,25-Dihydrolanosterol
C05133 20 4-Imidazolone-5-acetate
C05414 20 Phytofluene
C05437 20 Zymosterol
C05573 20 Formylisoglutamate
C05577 20 3,4-Dihydroxymandelaldehyde
C05631 20 Eriodictyol
C05646 20 5-Hydroxyindolepyruvate
C05648 20 5-Hydroxy-N-formylkynurenine
C05653 20 Formylanthranilate
C05839 20 cis-beta-D-Glucosyl-2-hydroxycinnamate
C05928 20 10-Formyltetrahydrofolyl L-glutamate
C08481 20 Indican
C08576 20 Aureusidin
C08980 20 Soyasapogenol B
C09762 20 Liquiritigenin
C10192 20 Tricetin
C10945 20 Caffeic aldehyde
C11130 20 1,3-Dihydro-3-hydroxy-2H-indol-2-one
C11405 20 (3R)-3-Isopropenyl-6-oxoheptanoate
C11415 20 (1S,4S)-Dihydrocarvone
C11455 20 4,4-Dimethyl-5alpha-cholesta-8,14,24-trien-3beta-ol
C11505 20 Propene
C11872 20 Kaur-16-en-18-ol
C12624 20 2-Hydroxy-6-ketononatrienedioate
C12631 20 2-Hydroxy-2,3-dihydrogenistein
C15599 20
6-(2-Amino-2-carboxyethyl)-7,8-dioxo-7,8-dihydroquinoline-2,4-dicarboxylate
C00214 21 Thymidine
C00363 21 dTDP
C00488 21 Formamide
C00955 21 Indole-3-ethanol
C00978 21 N-Acetylserotonin
C01045 21 N-Formyl-L-glutamate
C01252 21 4-(2-Aminophenyl)-2,4-dioxobutanoate
C01481 21 Caffeate
C01592 21 Licodione
C01617 21 Taxifolin
C01855 21 Taxiphyllin
C03227 21 3-Hydroxy-L-kynurenine
C03409 21 N-Formimino-L-aspartate
C03515 21 Luteolin 7-O-glucuronide
C03766 21 4-Hydroxyphenylacetonitrile
C03951 21 Luteolin 7-O-beta-D-glucoside
C04187 21 5-Methyldeoxycytidine diphosphate
C04858 21 Apigenin 7-O-[beta-D-apiosyl-(1->2)-beta-D-glucoside]
C05110 21 4alpha-Methylcholesta-8-en-3beta-ol
C05131 21 (1-Ribosylimidazole)-4-acetate
C05430 21 zeta-Carotene
C05439 21 5alpha-Cholesta-7,24-dien-3beta-ol
C05574 21 Isoglutamate
C05576 21 3,4-Dihydroxyphenylethyleneglycol
C05580 21 3,4-Dihydroxymandelate
C05615 21 Lignin
C05634 21 5-Hydroxyindoleacetaldehyde
C05647 21 Formyl-5-hydroxykynurenamine
C05651 21 5-Hydroxykynurenine
C05657 21 6-Hydroxyindolelactate
C05838 21 cis-2-Hydroxycinnamate
C05855 21 4-Hydroxycinnamyl alcohol 4-D-glucoside
C05907 21 Luteoforol
C05911 21 Pentahydroxyflavanone
C06330 21 Quinoline-3,4-diol
C06432 21 UDP-N-acetylmuramoyl-L-alanyl-D-glutamyl-L-lysyl-D-alanine
C06563 21 Genistein
C10020 21 Apigenin 7-(6''-malonylglucoside)
C10208 21 Daidzein
C11038 21 2'-Deoxy-5-hydroxymethylcytidine-5'-diphosphate
C11503 21 3-Hydroxy-1H-quinolin-4-one
C11506 21 (R)-1,2-Epoxypropane
C11507 21 (S)-1,2-Epoxypropane
C11873 21 Kaur-16-en-18-al
C12206 21 Caffeyl alcohol
C12627 21 Apigenin 7-O-neohesperidoside
C15508 21 1,2-Epoxypropane
C15525 21 2',3,4,4',6'-Pentahydroxychalcone
C15769 21 HBOA
C00178 22 Thymine
C00389 22 Quercetin
C00459 22 dTTP
C01044 22 N-Formyl-L-aspartate
C01189 22 5alpha-Cholest-7-en-3beta-ol
C01717 22 4-Hydroxy-2-quinolinecarboxylic acid
C02495 22 2'-Hydroxydaidzein
C02906 22 Dihydromyricetin
C03052 22 2,3-Dihydrogossypetin
C03845 22 5alpha-Cholest-8-en-3beta-ol
C05111 22 Methostenol
C05431 22 Neurosporene
C05622 22 Malonylapiin
C05635 22 5-Hydroxyindoleacetate
C05636 22 3-Hydroxykynurenamine
C05638 22 5-Hydroxykynurenamine
C05645 22 4-(2-Amino-3-hydroxyphenyl)-2,4-dioxobutanoate
C05851 22 Coumarin
C05906 22 Leucocyanidin
C06343 22 Quinolin-4-ol
C09126 22 Genistein 7-O-beta-D-glucoside
C11039 22 2'-Deoxy-5-hydroxymethylcytidine-5'-triphosphate
C11874 22 Kaur-16-en-18-oic acid
C12134 22 2'-Hydroxygenistein
C12630 22 Luteolin 7-O-neohesperidoside
C12632 22 Luteolin 7-O-[beta-D-glucuronosyl-(1->2)-beta-D-glucuronide]
C15567 22 2,7,4'-Trihydroxyisoflavanone
C15770 22 DIBOA
C00842 23 dTDP-glucose
C00906 23 5,6-Dihydrothymine
C01164 23 Cholesta-5,7-dien-3beta-ol
C01249 23 7,8-Dihydro-7,8-dihydroxykynurenate
C01750 23 Quercitrin
C02097 23 dTDP-galactose
C02376 23 5-Methylcytosine
C02470 23 Xanthurenic acid
C03088 23 5-Hydroxymethyluracil
C03567 23 2'-Hydroxydihydrodaidzein
C04524 23 2-Protocatechoylphloroglucinolcarboxylate
C04900 23
Luteolin7-O-[beta-D-glucuronosyl-(1->2)-beta-D-glucuronide]-4'-O-beta-D-glucuronide
C05623 23 Quercetin 3-O-glucoside
C05637 23 4,8-Dihydroxyquinoline
C05639 23 4,6-Dihydroxyquinoline
C05905 23 Cyanidin
C05909 23 Leucodelphinidin
C06562 23 (+)-Catechin
C10107 23 Myricetin
C11875 23 ent-7alpha-Hydroxykaur-16-en-19-oic acid
C12316 23 cis-Dihydroquercetin
C12639 23 Quercetin 7-O-beta-D-glucoside
C14146 23 alpha-Zeacarotene
C15772 23 DIBOA-glucoside
C00187 24 Cholesterol
C00687 24 dTDP-4-dehydro-6-deoxy-alpha-D-glucose
C01111 24 7,8-Dihydroxykynurenate
C03034 24 dTDP-D-galacturonate
C05100 24 3-Ureidoisobutyrate
C05443 24 Vitamin D3
C05625 24 Rutin
C05908 24 Delphinidin
C06017 24 dTDP-D-glucuronate
C06093 24 Gibberellin A12 aldehyde
C08586 24 delta-Carotene
C08604 24 Cyanidin 3-O-glucoside
C09727 24 (-)-Epicatechin
C11876 24 6beta,7beta-Dihydroxykaurenoic acid
C11907 24 4,6-Dideoxy-4-oxo-dTDP-D-glucose
C12127 24 (+)-Gallocatechin
C12637 24 Quercetin 3-O-[beta-D-xylosyl-(1->2)-beta-D-glucoside]
C12638 24 Quercetin 3-O-(6-O-malonyl-beta-D-glucoside)
C12667 24 Quercetin 3-O-beta-D-glucosyl-(1->2)-beta-D-glucoside
C00599 25 Cholest-4-en-3-one
C00688 25 dTDP-4-dehydro-6-deoxy-L-mannose
C03594 25 7alpha-Hydroxycholesterol
C03855 25 Cholesteryl-beta-D-glucoside
C04268 25 dTDP-4-amino-4,6-dideoxy-D-glucose
C04826 25 5-(3-Carboxy-3-oxopropenyl)-4,6-dihydroxypyridine-2-carboxylate
C05145 25 3-Aminoisobutanoate
C05418 25 Cholesterol-5beta,6beta-epoxide
C05419 25 Cholesterol-5alpha,6beta-epoxide
C05433 25 alpha-Carotene
C05500 25 20alpha-Hydroxycholesterol
C05502 25 22beta-Hydroxycholesterol
C05641 25 5-(3'-Carboxy-3'-oxopropenyl)-4,6-dihydroxypicolinate
C06018 25 dTDP-4-acetamido-4,6-dideoxy-D-glucose
C06617 25 dTDP-3-oxo-6-deoxy-alpha-D-glucose
C06620 25 dTDP-3,4-dioxo-2,6-dideoxy-D-glucose
C07277 25 dTDP-D-fucose
C08620 25 Cyanidin 3-O-rutinoside
C10175 25 Quercetin 3-(2G-xylosylrutinoside)
C11857 25 Gibberellin A12
C11908 25 3,6-Dideoxy-3-oxo-dTDP-D-glucose
C11926 25 dTDP-4-oxo-6-deoxy-D-allose
C11930 25 dTDP 1-ester with
(6R)-5,6-dihydro-4-hydroxy-6-methyl-5-oxo-2H-pyran
C12095 25 Cyanidin 3-O-(6-O-p-coumaroyl)glucoside
C12136 25 (-)-Epigallocatechin
C12138 25 Delphinidin 3-O-glucoside
C12643 25 Cyanidin 3-O-(6-O-malonyl-beta-D-glucoside)
C12668 25
Quercetin3-O-beta-D-glucosyl-(1->2)-beta-D-glucosyl-(1->2)-beta-D-glucoside
C13550 25 24-Hydroxycholesterol
C03091 26 5beta-Cholestan-3-one
C03187 26 dTDP-6-deoxy-L-talose
C03238 26 5alpha-Cholestan-3-one
C03319 26 dTDP-6-deoxy-L-mannose
C05425 26 3beta,5alpha,6beta-Cholestanetriol
C05455 26 7alpha-Hydroxycholest-4-en-3-one
C05499 26 17alpha,20alpha-Dihydroxycholesterol
C05501 26 20alpha,22beta-Dihydroxycholesterol
C05656 26 5-(3'-Carboxy-3'-oxopropyl)-4,6-dihydroxypicolinate
C06621 26 dTDP-4-oxo-2,6-dideoxy-alpha-D-glucose
C08601 26 Lutein
C11860 26 Gibberellin A15 open lactone
C11912 26 dTDP-6-deoxy-D-allose
C11918 26 Maltol
C11922 26 dTDP-4-oxo-2,6-dideoxy-D-glucose
C11925 26 dTDP-3-amino-3,6-dideoxy-D-glucose
C11928 26 dTDP-4-oxo-2,6-dideoxy-D-allose
C11931 26 dTDP 1-ester with
(6S)-5,6-dihydro-4-hydroxy-6-methyl-5-oxo-2H-pyran
C12140 26 Malvidin 3-O-glucoside
C12318 26 dTDP-3-amino-2,3,6-trideoxy-D-threo-hexopyranos-4-ulose
C12646 26 Cyanidin 3-O-rutinoside 5-O-beta-D-glucoside
C15518 26 (24S)-Cholest-5-ene-3beta,7alpha,24-triol
C02373 27 4-Methylpentanal
C03442 27 dTDP-L-dihydrostreptose
C05138 27 17alpha-Hydroxypregnenolone
C05451 27 7alpha-Hydroxy-5beta-cholestan-3-one
C05457 27 7alpha,12alpha-Dihydroxycholest-4-en-3-one
C05654 27 5-(2'-Formylethyl)-4,6-dihydroxypicolinate
C06622 27 dTDP-4-oxo-2,6-dideoxy-L-glucose
C11861 27 Gibberellin A24
C11920 27 dTDP-L-olivose
C11923 27 dTDP-D-olivose
C11927 27 dTDP-4-oxo-2,6-dideoxy-L-mannose
C11932 27 dTDP 1-ester with 2,6-dideoxy-L-erythro-hexopyranos-3-ulose
C01176 28 17alpha-Hydroxyprogesterone
C01227 28 3beta-Hydroxyandrost-5-en-17-one
C04529 28 (3S,4S)-3-Hydroxytetradecane-1,3,4-tricarboxylate
C04655 28 (2S,3S)-2-Hydroxytridecane-1,2,3-tricarboxylate
C05452 28 3alpha,7alpha-Dihydroxy-5beta-cholestane
C05453 28 7alpha,12alpha-Dihydroxy-5beta-cholestan-3-one
C05487 28 17alpha,21-Dihydroxypregnenolone
C05655 28 5-(2'-Carboxyethyl)-4,6-dihydroxypicolinate
C11862 28 Gibberellin A36
C00280 29 Androst-4-ene-3,17-dione
C04295 29 Androst-5-ene-3beta,17beta-diol
C04518 29 17alpha,20alpha-Dihydroxypregn-4-en-3-one
C05139 29 16alpha-Hydroxydehydroepiandrosterone
C05444 29 3alpha,7alpha,26-Trihydroxy-5beta-cholestane
C05454 29 3alpha,7alpha,12alpha-Trihydroxy-5beta-cholestane
C05488 29 11-Deoxycortisol
C05489 29 11beta,17alpha,21-Trihydroxypregnenolone
C05497 29 21-Deoxycortisol
C00535 30 Testosterone
C00735 30 Cortisol
C05140 30 16alpha-Hydroxyandrost-4-ene-3,17-dione
C05290 30 19-Hydroxyandrost-4-ene-3,17-dione
C05445 30 3alpha,7alpha-Dihydroxy-5beta-cholestan-26-al
C05446 30 3alpha,7alpha,12alpha,26-Tetrahydroxy-5beta-cholestane
C00762 31 Cortisone
C01301 31 3alpha,7alpha,12alpha-Trihydroxy-5beta-cholestan-26-al
C02821 31 Cortisol 21-acetate
C04554 31 3alpha,7alpha-Dihydroxy-5beta-cholestanate
C05294 31 19-Hydroxytestosterone
C05297 31 19-Oxoandrost-4-ene-3,17-dione
C05471 31 11beta,17alpha,21-Trihydroxy-5beta-pregnane-3,20-dione
C11134 31 Testosterone glucuronide
C00468 32 Estrone
C03588 32 4,5alpha-Dihydrocortisone
C04722 32 3alpha,7alpha,12alpha-Trihydroxy-5beta-cholestanoate
C05295 32 19-Oxotestosterone
C05469 32 17alpha,21-Dihydroxy-5beta-pregnane-3,11,20-trione
C05472 32 Urocortisol
C00951 33 Estradiol-17beta
C02537 33 Estradiol-17alpha
C05298 33 2-Hydroxyestrone
C05300 33 16alpha-Hydroxyestrone
C05470 33 Urocortisone
C05482 33 Cortol
C11133 33 Estrone glucuronide
C05141 34 Estriol
C05301 34 2-Hydroxyestradiol-17beta
C05481 34 Cortolone
C05503 34 Estradiol-17beta 3-glucuronide
C05504 35 16-Glucuronide-estriol
C06121 35 3-Ketosphingosine
C00249 36 Hexadecanoic acid
C00319 36 Sphingosine
C00517 36 Hexadecanal
C02934 36 3-Dehydrosphinganine
C00823 37 1-Hexadecanol
C00836 37 Sphinganine
C01747 37 Psychosine
C01948 37 Pentadecanal
C02788 37 2-trans-Hexadecenal
C05462 37 Chenodeoxyglycocholate
C06124 37 Sphingosine 1-phosphate
C00695 38 3alpha,7alpha,12alpha-Trihydroxy-5beta-cholanate
C01120 38 Sphinganine 1-phosphate
C01921 38 Glycocholate
C06123 38 Hexadecenal
C12144 38 Phytosphingosine
C01292 39 3alpha,7alpha-Dihydroxy-12-oxo-5beta-cholanate
C04483 39 3alpha,12alpha-Dihydroxy-5beta-cholanate
C04643 39 3alpha,12alpha-Dihydroxy-7-oxo-5beta-cholanate
C11637 39 3alpha,12alpha-Dihydroxy-5beta-chol-6-enoate
C04661 40 3alpha,7alpha,12beta-Trihydroxy-5beta-cholanate
C05683 40 2-Aminoethylphosphocholate


      reactions:

ID generation name

R00002 2 Reduced ferredoxin:dinitrogen oxidoreductase (ATP-hydrolysing)
R00004 2 Pyrophosphate phosphohydrolase
R00009 2 hydrogen-peroxide:hydrogen-peroxide oxidoreductase
R00012 2 GTP:GTP guanylyltransferase
R00086 2 ATP phosphohydrolase (protein-secreting)
R00090 2 NADH:hydrogen-peroxide oxidoreductase
R00102 2 NAD+ glycohydrolase
R00103 2 NAD+ phosphohydrolase
R00104 2 ATP:NAD+ 2'-phosphotransferase
R00105 2 ATP:NADH 2'-phosphotransferase
R00136 2 ATP:polyphosphate phosphotransferase
R00137 2 ATP:nicotinamide-nucleotide adenylyltransferase
R00330 2 ATP:nucleoside-diphosphate phosphatransferase
R00335 2 GTP phosphohydrolase (vesicle-releasing)
R00424 2 GTP 7,8-8,9-dihydrolase
R00425 2 GTP 7,8-8,9-dihydrolase (pyrophosphate-forming)
R00426 2 Guanosine 5'-triphosphate pyrophosphohydrolase
R00428 2 GTP 7,8-8,9-dihydrolase
R00434 2 GTP pyrophosphate-lyase (cyclizing)
R00700 2 Hydrogen:NAD+ oxidoreductase
R01234 2 Guanosine 3',5'-cyclic phosphate 5'-nucleotidohydrolase
R07171 2 NADH:oxygen oxidoreductase
R07306 2 GTP 8,9-hydrolase (phosphate-forming)
R00067 3 Reduced ferredoxin:dinitrogen oxidoreductase (ATP-hydrolysing)
R00085 3 ATP diphosphohydrolase
R00087 3 ATP pyrophosphohydrolase
R00088 3 ATP aminohydrolase
R00089 3 ATP pyrophosphate-lyase (cyclizing)
R00112 3 NADPH:NAD+ oxidoreductase (B-specific)
R00113 3 NADPH:hydrogen-peroxide oxidoreductase
R00118 3
R00119 3 NADP+ glycohydrolase
R00127 3 ATP:AMP phosphotransferase
R00129 3
(6S)-beta-6-Hydroxy-1,4,5,6-tetrahydronicotinamide-adenine-dinucleotide
hydro-lyase (ATP-hydrolysing)
R00138 3 Triphosphate phosphohydrolase
R00181 3 AMP aminohydrolase
R00182 3 AMP phosphoribohydrolase
R00183 3 Adenosine 5'-monophosphate phosphohydrolase
R00185 3 ATP:adenosine 5'-phosphotransferase
R00188 3 Adenosine 3',5'-bisphosphate 3'(2')-phosphohydrolase
R00190 3 AMP:pyrophosphate phosphoribosyltransferase
R00275 3 Superoxide:superoxide oxidoreductase
R00328 3 GDP phosphohydrolase
R00332 3 ATP:(d)GMP phosphotransferase
R00336 3 Guanosine-3',5'-bis(diphosphate) 3'-pyrophosphohydrolase
R00429 3 ATP:GTP 3'-pyrophosphotransferase
R00518 3 ATP:formate phosphotransferase
R00519 3 Formate:NAD+ oxidoreductase
R01052 3 ADP:D-ribose-5-phosphate adenylyltransferase
R01054 3 ADPribose ribophosphohydrolase
R01134 3 NADH:guanosine-5'-phosphate oxidoreductase(deaminating)
R01227 3 Guanosine 5'-monophosphate phosphohydrolase
R01228 3 ATP:inosine 5'-phosphotransferase
R01229 3 GMP:pyrophosphate phosphoribosyltransferase
R01232 3 P1,P4-Bis(5'-nucleosyl)-tetraphosphate nucleotidohydrolase
R01268 3 Nicotinamide amidohydrolase
R01270 3 Nicotinamide D-ribonucleotide phosphoribohydrolase
R01271 3
Nicotinamide-nucleotide:pyrophosphatephospho-alpha-D-ribosyltransferase
R01885 3
R02322 3 Nicotinamide-D-ribonucleotide amidohydrolase
R02323 3 Nicotinamide ribonucleotide phosphohydrolase
R03459 3
2,5-Diamino-6-hydroxy-4-(5-phosphoribosylamino)-pyrimidine2-aminohydrolase
R04286 3
2-Amino-4-hydroxy-6-(erythro-1,2,3-trihydroxypropyl)dihydropteridine
triphosphate lyase
R04620 3
2-Amino-4-hydroxy-6-(erythro-1,2,3-trihydroxypropyl)dihydropteridine
triphosphate phosphohydrolase (alkaline optimum)
R04638 3
R05046 3 Formamidopyrimidine nucleoside triphosphate 7,8-8,9-dihydrolase
R05047 3
R05668 3
R05746 3 phosphonate:NAD+ oxidoreductase
R07172 3 NADPH:oxygen oxidoreductase
R07181 3 hydrogen:NADP+ oxidoreductase
R00005 4 Urea-1-carboxylate amidohydrolase
R00013 4 Glyoxylate carboxy-lyase (dimerizing)
R00122 4 ATP pyrophosphohydrolase
R00123 4 ADP aminohydrolase
R00126 4 ADP:ATP adenylyltransferase
R00132 4 Carbonic acid hydro-lyase
R00134 4 Formate:NADP+ oxidoreductase
R00148 4
R00149 4 Carbon-dioxide:ammonia
ligase(ADP-forming,carbamate-phosphorylating)
R00150 4 ATP:carbamate phosphotransferase
R00153 4 Reduced ferredoxin:dinitrogen oxidoreductase (ATP-hydrolysing)
R00186 4 (S)-Lactate adenylohydrolase
R00191 4 Adenosine 3',5'-phosphate 5'-nucleotidohydrolase
R00276 4 Carbon-monoxide:oxygen oxidoreductase
R00365 4 glycine:NAD+ oxidoreductase (deaminating)
R00465 4 Glycolate:NADP+ oxidoreductase
R00466 4 Glyoxylate:oxygen oxidoreductase
R00468 4 Glyoxylate:NADP+ oxidoreductase (CoA-oxalylating)
R00717 4 Glycolate:NAD+ oxidoreductase
R00719 4 ITP diphosphohydrolase
R00720 4 Inosine 5'-triphosphate pyrophosphohydrolase
R00722 4 ATP:nucleoside-diphosphate phosphatransferase
R01049 4 ATP:D-ribose-5-phosphate pyrophosphotransferase
R01050 4 ATP:D-ribose-5-phosphate 1-phosphotransferase
R01051 4 ATP:D-ribose 5-phosphotransferase
R01053 4 Ribose-5-phosphate:ammonia ligase (ADP-forming)
R01056 4 D-Ribose-5-phosphate ketol-isomerase
R01057 4 D-Ribose 1,5-phosphomutase
R01071 4 1-(5-Phospho-D-ribosyl)-ATP:pyrophosphate
phosphoribosyl-transferase
R01126 4 Inosine 5'-monophosphate phosphohydrolase
R01127 4 IMP 1,2-hydrolase (decyclizing)
R01128 4 5'-Inosinate phosphoribohydrolase
R01130 4 IMP:NAD+ oxidoreductase
R01131 4 ATP:inosine 5'-phosphotransferase
R01132 4 IMP:pyrophosphate phosphoribosyltransferase
R01244 4 Adenine aminohydrolase
R01245 4 Adenosine ribohydrolase
R01273 4 N-Ribosylnicotinamide ribohydrolase
R01560 4 Adenosine aminohydrolase
R01561 4 Adenosine:orthophosphate ribosyltransferase
R01676 4 Guanine aminohydrolase
R01677 4 Guanosine ribohydrolase
R01720 4 nicotinate:NADP+ 6-oxidoreductase (hydroxylating)
R01724 4 Nicotinate D-ribonucleotide:pyrophosphate phosphoribosyltransferase
R01726 4
R01849 4 Reduced ferredoxin:dinitrogen oxidoreductase (ATP-hydrolysing)
R02145 4 Guanosine aminohydrolase
R02147 4 guanosine:orthophosphate ribosyltransferase
R02294 4 N-Ribosylnicotinamide:orthophosphate ribosyltransferase
R02295 4 Nicotinate D-ribonucleoside:orthophosphate ribosyltransferase
R02299 4 alpha-D-Ribose 1-phosphate 1,6-phosphomutase
R02324 4 ATP:N-ribosylnicotinamide 5'-phosphotransferase
R03005 4 ATP:nicotinamide-nucleotide adenylyltransferase
R03346 4 Nicotinate D-ribonucleotide phosphohydrolase
R03409 4 Guanosine 3'-diphosphate 5'-triphosphate 5'-phosphohydrolase
R03458 4 5-amino-6-(5-phosphoribitylamino)uracil:NADP+ 1'-oxidoreductase
R03504 4
2-Amino-4-hydroxy-6-(D-erythro-1,2,3-trihydroxypropyl)-7,8-dihydropteridine
glycolaldehyde-lyase
R04285 4 6-Lactoyl-5,6,7,8-tetrahydropterin:NADP+ 2'-oxidoreductase
R04621 4
R05048 4 GTP 7,8-8,9-dihydrolase
R05669 4
R05695 4 Nucleoside:oxygen 5'-oxidoreductase (H2O2-forming)
R05696 4
R07316 4 carbamate hydro-lyase
R00023 5 NADH:hyponitrite oxidoreductase
R00047 5 6-Hydroxynicotinate, hydrogen-donor:oxygen
oxidoreductase(5-hydroxylating)
R00055 5 Nucleoside:oxygen 5'-oxidoreductase
R00125 5 P1,P4-Bis(5'-nucleosyl)-tetraphosphate
nucleotidebisphosphohydrolase
R00143 5 Ammonia:(acceptor) oxidoreductase
R00184 5 P1,P4-Bis(5'-adenosyl) tetraphosphate nucleotidohydrolase
R00189 5 Deamino-NAD+:ammonia ligase (AMP-forming)
R00273 5 oxalate:oxygen oxidoreductase
R00366 5 Aminoacetic acid:oxygen oxidoreductase (deaminating)
R00475 5 (S)-2-Hydroxy-acid:oxygen 2-oxidoreductase
R00478 5 erythro-3-Hydroxy-L-aspartate glyoxylate-lyase
R00522 5 Oxalate carboxy-lyase
R00774 5 Urea:carbon-dioxide ligase (ADP-forming)
R00793 5 Hydroxylamine:oxygen oxidoreductase
R00961 5 IDP diphosphohydrolase
R01079 5 D-Ribose:NADP+ 1-oxidoreductase
R01081 5 D-Ribose ketol-isomerase
R01230 5 Xanthosine-5'-phosphate:ammonia ligase (AMP-forming)
R01333 5 glycolaldehyde:NAD+ oxidoreductase
R01395 5 ATP:carbamate phosphotransferase
R01400 5
R01469 5 Ethanolamine:oxygen oxidoreductase (deaminating)
R01523 5 ATP:D-ribulose-5-phosphate 1-phosphotransferase
R01524 5 D-Ribitol-5-phosphate:NAD+ 2-oxidoreductase
R01525 5 D-Ribitol-5-phosphate:NADP+ 2-oxidoreductase
R01526 5 ATP:D-ribulose 5-phosphotransferase
R01529 5 D-Ribulose-5-phosphate 3-epimerase
R01530 5 D-Arabinose-5-phosphate ketol-isomerase
R01558 5 Oxalate:CoA ligase (AMP-forming)
R01723 5
R01745 5 (R)-Glycerate:NAD+ oxidoreductase
R01747 5 (R)-Glycerate:NADP+ oxidoreductase
R01768 5 Xanthine:NAD+ oxidoreductase
R01769 5 Hypoxanthine:oxygen oxidoreductase
R01770 5 Inosine ribohydrolase
R01781 5 Glycol:NAD+ oxidoreductase
R01813 5 Tetrahydrobiopterin:NADP+ oxidoreductase
R01863 5 inosine:orthophosphate ribosyltransferase
R01908 5 Oxalyl-CoA carboxy-lyase
R02103 5 xanthine:NAD+ oxidoreductase
R02107 5 Xanthine:oxygen oxidoreductase
R02141 5
R02142 5 XMP:pyrophosphate phosphoribosyltransferase
R02143 5 Xanthosine ribohydrolase
R02297 5 Xanthosine:orthophosphate ribosyltransferase
R02719 5 Xanthosine 5'-phosphate phosphohydrolase
R02802 5 Reduced ferredoxin:dinitrogen oxidoreductase (ATP-hydrolysing)
R03004 5 Deamino-NAD+ nucleotidohydrolase
R03347 5
R03348 5 Nicotinate-nucleotide:pyrophosphate
phosphoribosyltransferase(carboxylating)
R03503 5
ATP:2-amino-4-hydroxy-6-hydroxymethyl-7,8-dihydropteridine6'-pyrophosphotransferase
R03546 5 Cyanate C-N-lyase
R04035 5 Phosphoribosyl-ATP pyrophosphohydrolase
R04144 5 5-Phospho-D-ribosylamine:glycine ligase (ADP-forming)
R04293 5
R04639 5
2-Amino-4-hydroxy-6-(erythro-1,2,3-trihydroxypropyl)dihydropteridine
triphosphate 7,8-8,9-dihydrolase
R04782 5 Reduced ferredoxin:dinitrogen oxidoreductase (ATP-hydrolysing)
R05563 5 Biuret amidohydrolase
R05697 5
R06836 5 Ribose 1,5-biphosphokinase
R06975 5
5-formaminoimidazole-4-carboxamide-1-beta-D-ribofuranosyl5'-monophosphate
synthetase
R07173 5 hydroxylamine:acceptor oxidoreductase
R07221 5 6-hydroxynicotinate:O2 oxidoreductase
R07280 5
R07281 5 3,4-Dihydroxy-2-butanone 4-phosphate synthase
R07290 5 formyl-CoA:oxalate CoA-transferase
R07315 5 carbamate hydro-lyase
R00024 6 D-Ribulose 1,5-bisphosphate carboxy-lyase (dimerizing)
R00131 6 Urea amidohydrolase
R00347 6 erythro-3-hydroxy-Ls-aspartate ammonia-lyase
R00521 6 Formyl-CoA hydrolase
R00749 6 Ethanolamine ammonia-lyase
R00775 6 Guanidinoacetate amidohydrolase
R00778 6 Urea hydro-lyase
R00787 6 ammonium-hydroxide:NADP+ oxidoreductase
R00789 6 ammonium-hydroxide:NAD(P)+ oxidoreductase
R00800 6
R01388 6 D-Glycerate:NADP+ 2-oxidoreductase
R01392 6 D-Glycerate:NADP+ 2-oxidoreductase
R01468 6 ATP:ethanolamine O-phosphotransferase
R01514 6 ATP:(R)-glycerate 3-phosphotransferase
R01573 6 ATP:D-arabinose 5-phosphotransferase
R01577 6 D-Arabinose ketol-isomerase
R01621 6 D-Xylulose 5-phosphate D-glyceraldehyde-3-phosphate-lyase
R01639 6 ATP:D-xylulose 5-phosphotransferase
R01641 6
Sedoheptulose-7-phosphate:D-glyceraldehyde-3-phosphateglycolaldehyde
transferase
R01748 6 D-Glycerate-2-phosphate phosphohydrolase
R01751 6 (R,R)-Tartrate carboxy-lyase
R01752 6 D-Glyceraldehyde:NAD+ oxidoreductase
R01793 6 NADH:6,7-dihydropteridine oxidoreductase
R01794 6 NADPH:6,7-dihydropteridine oxidoreductase
R01812 6 5,6,7,8-Tetrahydrobiopterin:NADP+ oxidoreductase
R01893 6 Ribitol:NAD+ 2-oxidoreductase
R02106 6 Urate:oxygen oxidoreductase
R02646 6 Urate-3-ribonucleoside:orthophosphate D-ribosyltransferase
R03140 6 D-Ribulose 1,5-bisphosphate carboxy-lyase (dimerizing)
R03204 6 2,5-Dihydroxypyridine:oxygen 5,6-oxidoreductase
R04037 6 1-(5-phospho-D-ribosyl)-AMP 1,6-hydrolase
R04323 6 2-Amino-3-carboxymuconate semialdehyde carboxy-lyase
R04378 6
1-(5'-Phosphoribosyl)-5-amino-4-imidazolecarboxamide:pyrophosphatephosphoribosyltransferase
R04457 6
6,7-Dimethyl-8-(1-D-ribityl)lumazine:6,7-dimethyl-8-(1-D-ribityl)lumazine
2,3-butanediyltransferase
R04857 6
R05561 6 Cyanuric acid amidohydrolase
R05562 6 Biuret amidohydrolase
R05822 6
R06137 6
R06974 6 glycinamide ribonucleotide transformylase
R07134 6 D-arabinitol:NAD+ 2-oxidoreductase (D-ribulose-forming)
R07144 6 D-arabinitol:NADP+ oxidoreductase
R07246 6
sedoheptulose-7-phosphate:D-glyceraldehyde-3-phosphateglycolaldehydetransferase
R07305 6 cyanuric acid amidohydrolase
R00066 7
6,7-Dimethyl-8-(1-D-ribityl)lumazine:6,7-dimethyl-8-(1-D-ribityl)lumazine
2,3-butanediyltransferase
R00217 7 Oxaloacetate carboxy-lyase
R00224 7 Pyruvate carboxy-lyase
R00228 7 acetaldehyde:NAD+ oxidoreductase (CoA-acetylating)
R00230 7 Acetyl-CoA:orthophosphate acetyltransferase
R00315 7 ATP:acetate phosphotransferase
R00317 7 Acetyl phosphate phosphohydrolase
R00320 7 Pyrophosphate:acetate phosphotransferase
R00338 7 Oxaloacetate acetylhydrolase
R00339 7 (R,R)-Tartrate hydro-lyase
R00340 7 (S,S)-Tartrate hydro-lyase
R00341 7 ATP:oxaloacetate carboxy-lyase (transphosphorylating)
R00342 7 (S)-malate:NAD+ oxidoreductase
R00343 7 (S)-Malate:NADP+ oxidoreductase
R00344 7 Pyruvate:carbon-dioxide ligase (ADP-forming)
R00346 7 Pyrophosphate:oxaloacetate carboxy-lyase (transphosphorylating)
R00348 7 2-Oxosuccinamate amidohydrolase
R00363 7 Oxaloacetate keto-enol-isomerase
R00373 7 Glycine:oxaloacetate aminotransferase
R00431 7 GTP:oxaloacetate carboxy-lyase (transphosphorylating)
R00477 7 3-Oxalomalate glyoxylate-lyase
R00581 7 L-serine:NAD+ oxidoreductase (deaminating)
R00658 7 2-Phospho-D-glucerate hydro-lyase
R00710 7 Acetaldehyde:NAD+ oxidoreductase
R00711 7 Acetaldehyde:NADP+ oxidoreductase
R00726 7 ITP:oxaloacetate carboxy-lyase (transphosphorylating)
R00746 7 Ethanol:NADP+ oxidoreductase
R00748 7 Ethanolamine-phosphate phospho-lyase (deaminating)
R00751 7 L-Threonine acetaldehyde-lyase
R00753 7 (S)-Lactate acetaldehyde-lyase
R00754 7 Ethanol:NAD+ oxidoreductase
R00794 7 NADH:nitrate oxidoreductase
R00796 7 NADPH:nitrate oxidoreductase
R00845 7 sn-glycerol-3-phosphate:NADP+ 1-oxidoreductase
R01015 7 D-Glyceraldehyde-3-phosphate ketol-isomerase
R01036 7 Glycerol:NAD+ oxidoreductase
R01058 7 D-glyceraldehyde 3-phosphate:NADP+ oxidoreductase
R01059 7 ATP:D-glyceraldehyde 3-phosphotransferase
R01061 7 D-Glyceraldehyde-3-phosphate:NAD+ oxidoreductase(phosphorylating)
R01063 7 D-Glyceraldehyde-3-phosphate:NADP+ oxidoreductase(phosphorylating)
R01066 7 2-Deoxy-D-ribose-5-phosphate acetaldehyde-lyase
R01334 7 2-Phosphoglycolate phosphohydrolase
R01390 7
R01393 7 Hydroxypyruvate carboxy-lyase
R01394 7 Hydroxypyruvate ketol-isomerase
R01432 7 D-Xylose ketol-isomerase
R01511 7 D-Glycerate-3-phosphate phosphohydrolase
R01512 7 ATP:3-phospho-D-glycerate 1-phosphotransferase
R01513 7 3-Phospho-D-glycerate:NAD+ 2-oxidoreductase
R01516 7 3-Phospho-D-glycerate 1,2-phosphomutase
R01517 7 GTP:3-phospho-D-glycerate 1-phosphotransferase
R01518 7 2-Phospho-D-glycerate 2,3-phosphomutase
R01574 7 D-Arabinose:NAD+ 1-oxidoreductase
R01575 7 D-Arabinose:NADP+ 1-oxidoreductase
R01827 7
Sedoheptulose-7-phosphate:D-glyceraldehyde-3-phosphateglyceronetransferase
R01843 7 ATP:Sedoheptulose 7-phosphate 1-phosphotransferase
R01844 7 ATP:sedoheptulose 7-phosphate
R01848 7 ITP:Sedoheptulose 7-phosphate 1-phosphotransferase
R01896 7 Xylitol:NAD+ 2-oxidoreductase (D-xylulose-forming)
R01898 7 D-Lyxose ketol-isomerase
R02546 7 (R,R)-Tartrate epimerase
R02575 7 ATP:guanidoacetate N-phosphotransferase
R02664 7
R03540 7
R03889 7 2-Aminomuconate semialdehyde:NAD+ 6-oxidoreductase
R04640 7
N-(5'-Phospho-D-ribosylformimino)-5-amino-1-(5''-phospho-D-ribosyl)-4-imidazolecarboxamide
ketol-isomerase
R04732 7
R05604 7 D-arabinitol:NAD 4-oxidoreductase
R05645 7
R05724 7 nitric oxide, NAD(P)H2:oxygen oxidoreductase
R05725 7 nitric oxide, NADPH2:oxygen oxidoreductase
R05758 7 threo-3-hydroxy-L-aspartate ammonia-lyase
R05781 7 cyclic-imide amidohydrolase (decyclicizing)
R06063 7
R06064 7
R06171 7 L-Allothreonine acetaldehyde-lyase
R06180 7
R06601 7 5-Hydroxyisourate amidohydrolase
R06870 7 Phosphoethanolamine phosphohydrolase
R07143 7 D-arabinitol:NADP+ oxidoreductase
R07164 7 L-aspartate:NAD+ oxidoreductase (deaminating)
R07165 7 L-aspartate:NADP+ oxidoreductase (deaminating)
R07378 7
sedoheptulose-7-phosphate:D-glyceraldehyde-3-phosphateglyceronetransferase
R00006 8 2-Acetolactate pyruvate-lyase (carboxylating)
R00008 8 Parapyruvate pyruvate-lyase
R00195 8 2,3-Diaminopropionate ammonia-lyase
R00199 8 ATP:pyruvate,water phosphotransferase
R00200 8 ATP:pyruvate O2-phosphotransferase
R00206 8 ATP:pyruvate,orthophosphate phosphotransferase
R00207 8 Pyruvate:oxygen 2-oxidoreductase (phosphorylating)
R00208 8 Phosphoenolpyruvate phosphohydrolase
R00209 8 Pyruvate:NAD+ 2-oxidoreductase (CoA-acetylating)
R00210 8 Pyruvate:NADP+ 2-oxidoreductase (CoA-acetylating)
R00211 8 Glyoxylate:oxygen oxidoreductase
R00212 8 Acetyl-CoA:formate C-acetyltransferase
R00213 8 O-Carbamoyl-L-serine ammonia-lyase (pyruvate-forming)
R00214 8 (S)-Malate:NADP+ oxidoreductase(oxaloacetate-decarboxylating)
R00215 8 (R)-Malate:NAD+ oxidoreductase (decarboxylating)
R00216 8 (S)-Malate:NADP+ oxidoreductase(oxaloacetate-decarboxylating)
R00219 8
R00220 8 L-serine ammonia-lyase
R00221 8 D-serine ammonia-lyase
R00223 8 Serine ammonia-lyase
R00226 8 (S)-2-Acetolactate pyruvate-lyase (carboxylating)
R00227 8 Acetyl-CoA hydrolase
R00229 8 Acetate:CoA ligase (ADP-forming)
R00235 8 Acetate:CoA ligase (AMP-forming)
R00236 8 Acetyl adenylate:CoA ligase (AMP-forming)
R00237 8 (3S)-Citramalyl-CoA pyruvate-lyase
R00238 8 Acetyl-CoA:acetyl-CoA C-acetyltransferase
R00316 8 Acetate:CoA ligase (AMP-forming)
R00319 8 (S)-Lactate:oxygen 2-oxidoreductase(decarboxylating)
R00321 8 Acetamide amidohydrolase
R00324 8 Acetylpyruvate acetylhydrolase
R00345 8 Orthophosphate:oxaloacetate carboxyl-lyase (phosphorylating)
R00351 8 Citrate oxaloacetate-lyase ((pro-3S)-CH2COO- -> acetyl-CoA)
R00352 8 ATP:citrate oxaloacetate-lyase ((pro-3S)-CH2COO-
->acetyl-CoA)(ATP-dephosphorylating)
R00353 8 Malonyl-CoA:pyruvate carboxyltransferase
R00354 8 (3S)-Citryl-CoA oxaloacetate-lyase
R00357 8 L-Aspartic acid:oxygen oxidoreductase (deaminating)
R00360 8 (S)-Malate:oxygen oxidoreductase
R00362 8 Citrate oxaloacetate-lyase ((pro-3S)-CH2COO- -->acetate)
R00368 8 N-(carboxymethyl)-D-alanine:NAD+ oxidoreductase (glycine-forming)
R00369 8 L-Alanine:glyoxylate aminotransferase
R00370 8 Acetyl-CoA:glycine C-acetyltransferase
R00371 8 Succinyl-CoA:glycine C-succinyl-transferase(decarboxylating)
R00396 8 L-Alanine:NAD+ oxidoreductase (deaminating)
R00397 8 L-Aspartate 4-carboxy-lyase
R00400 8 L-Alanine:2-oxo-acid aminotransferase
R00430 8 GTP:pyruvate O2-phosphotransferase
R00470 8 4-Hydroxy-2-oxoglutarate glyoxylate-lyase
R00471 8 D-4-Hydroxy-2-oxoglutarate glyoxylate-lyase
R00472 8 L-Malate glyoxylate-lyase (CoA-acetylating)
R00473 8 (3S)-3-Carboxy-3-hydroxypropanoyl-CoA glyoxylate-lyase
R00480 8 ATP:L-aspartate 4-phosphotransferase
R00481 8
R00482 8 L-Aspartate:ammonia ligase (ADP-forming)
R00483 8 L-Aspartate:ammonia ligase (AMP-forming)
R00487 8 Acetyl-CoA:L-aspartate N-acetyltransferase
R00489 8 L-Aspartate 1-carboxy-lyase
R00490 8 L-Aspartate ammonia-lyase
R00491 8 L-Aspartate racemase
R00549 8 ATP:riboflavin 5'-phosphotransferase
R00580 8
R00584 8 Pyrophosphate:L-serine O-phosphotransferase
R00585 8 L-Serine:pyruvate aminotransferase
R00586 8
R00588 8 L-Serine:glyoxylate aminotransferase
R00589 8 L-2-Amino-3-hydroxypropionic acid racemase
R00590 8 L-Serine hydro-lyase (deaminating)
R00661 8 Phosphoenolpyruvate 2,3-phosphonomutase
R00703 8 (S)-Lactate:NAD+ oxidoreductase
R00704 8 (R)-Lactate:NAD+ oxidoreductase
R00724 8 ITP:pyruvate O2-phosphotransferase
R00742 8 Acetyl-CoA:carbon-dioxide ligase (ADP-forming)
R00756 8 ATP:D-fructose-6-phosphate 1-phosphotransferase
R00758 8 D-Mannitol-1-phosphate:NAD+ 5-oxidoreductase
R00760 8 ATP:D-fructose 6-phosphotransferase
R00761 8 D-Fructose-6-phosphate D-erythrose-4-phosphate-lyase
R00763 8 D-Fructose-2,6-bisphosphate 2-phosphohydrolase
R00764 8 Pyrophosphate:D-fructose-6-phosphate 1-phosphotransferase
R00765 8 D-Glucosamine-6-phosphate ketol-isomerase(deaminating)
R00770 8 ITP:D-fructose-6-phosphate 1-phosphotransferase
R00771 8 D-Glucose-6-phosphate ketol-isomerase
R00772 8 D-Mannose-6-phosphate ketol-isomerase
R00777 8 N-Amidino-L-aspartate amidinohydrolase
R00841 8 Glycerol-3-phosphate phosphohydrolase
R00842 8 sn-Glycerol-3-phosphate:NAD+ 2-oxidoreductase
R00844 8 sn-Glycerol-3-phosphate:NADP+ 2-oxidoreductase
R00846 8 sn-Glycerol-3-phosphate:oxygen 2-oxidoreductase
R00847 8 ATP:glycerol 3-phosphotransferase
R00876 8 ITP:D-hexose 6-phosphotransferase
R00996 8 L-threonine ammonia-lyase
R01010 8 Glycerone phosphate phosphohydrolase (alkaline optimum)
R01012 8 Phosphoenolpyruvate:glycerone phosphotransferase
R01016 8 Glycerone-phosphate phospho-lyase
R01034 8 Glycerol:NAD+ oxidoreductase
R01039 8 Glycerol:NADP+ 2-oxidoreductase
R01041 8 Glycerol:NADP+ oxidoreductase
R01043 8 Glycerol-2-phosphate phosphohydrolase
R01044 8 Pyrophosphate:glycerol 1-phosphotransferase
R01047 8 Glycerol hydro-lyase
R01048 8 Glycerol hydro-lyase
R01067 8 D-Fructose 6-phosphate:D-glyceraldehyde-3-phosphate
glycolaldehydetransferase
R01068 8 D-Fructose-1,6-bisphosphate D-glyceraldehyde-3-phosphate-lyase
R01069 8 D-Tagatose 1,6-bisphosphate triosephosphate lyase
R01070 8 beta-D-fructose 1,6-bisphosphate D-glyceraldehyde-3-phosphate-lyase
R01082 8 (S)-Malate hydro-lyase
R01087 8 Maleate cis-trans-isomerase
R01135 8 IMP:L-aspartate ligase (GDP-forming)
R01256 8 (S)-Malate:CoA ligase (ADP-forming)
R01335 8
R01397 8 Carbamoyl-phosphate:L-aspartate carbamoyltransferase
R01429 8 D-xylose:NAD+ 1-oxidoreductase
R01430 8 D-xylose:NADP+ 1-oxidoreductase
R01431 8 Xylitol:NADP+ oxidoreductase
R01447 8 (S)-Lactate:oxaloacetate oxidoreductase
R01450 8
R01465 8 L-Threonine:NAD+ oxidoreductase
R01467 8 L-Threonine racemase
R01515 8 3-Phospho-D-glyceroyl phosphate phosphohydrolase
R01576 8 3-Deoxy-D-manno-octulosonate D-arabinose-lyase
R01662 8 3-Phospho-D-glyceroyl phosphate 2,3-phosphomutase
R01732 8 Riboflavin hydrolase
R01749 8 D-Glycerate:NAD+ oxidoreductase (carboxylating)
R01750 8 D-Glycerate:NADP+ oxidoreductase (carboxylating)
R01782 8 2-Dehydro-3-deoxy-D-pentanoate glycoaldehyde-lyase
R01784 8 2-Dehydro-3-deoxy-L-pentanoate glycolaldehyde
R01785 8 L-Xylulose 1-phosphate lactaldehyde-lyase
R01825 8 D-erythrose 4-phosphate:NAD+ oxidoreductase
R01826 8
Phosphoenolpyruvate:D-erythrose-4-phosphateC-(1-carboxyvinyl)transferase
(phosphate hydrolysing,2-carboxy-2-oxoethyl-forming)
R01829 8 Sedoheptulose 1,7-bisphosphate D-glyceraldehyde-3-phosphate-lyase
R01830 8 beta-D-Fructose
6-phosphate:D-glyceraldehyde-3-phosphateglycolaldehyde transferase
R01845 8 Sedoheptulose 1,7-bisphosphate 1-phosphohydrolase
R01904 8 Xylitol:NADP+ 4-oxidoreductase (L-xylulose-forming)
R01937 8
R01938 8
R02136 8 ATP:xylitol 5-phosphotransferase
R02359 8 Urethane amidohydrolase (decarboxylating)
R02419 8 (R)-Malate hydro-lyase
R02425 8 (S)(+)-Allantoin amidohydrolase
R02492 8 Nitrous-oxide:(acceptor) oxidoreductase (NO-forming)
R02544 8 meso-tartrate:NAD+ oxidoreductase
R02545 8 meso-Tartaric acid:NAD+ oxidoreductase
R02547 8 trans-2,3-Epoxysuccinate hydrolase
R02568 8 D-Fructose 1-phosphate D-glyceraldehyde-3-phosphate-lyase
R02607 8 3-Phosphoglycerate:NAD+ 2-oxidoreductase
R02714 8 D-Arabinono-1,4-lactone lactonohydrolase
R02715 8 D-Arabinono-1,4-lactone:oxygen oxidoreductase
R02749 8 2-Deoxy-D-ribose 1-phosphate 1,5-phosphomutase
R02750 8
R02754 8 5-Dehydro-4-deoxy-D-glucarate tartronate-semialdehyde-lyase
R03127 8 Dihydroxyfumarate carboxy-lyase
R03128 8
R03254 8
2-Dehydro-3-deoxy-D-octonate-8-phosphateD-arabinose-5-phosphate-lyase
(pyruvate-phosphorylating)
R03277 8
R03298 8
R03819 8 ATP:sedoheptulose 7-phosphate
R03887 8
R03925 8 (S)(+)-Allantoin racemase
R04177 8 2-Hydroxyethylenedicarboxylate hydro-lyase
R04655 8
R04731 8 4-aminoimidazole aminohydrolase
R05339 8
R05457 8
R05605 8
2-dehydro-3-deoxy-D-gluconate-6-phosphateD-glyceraldehyde-3-phosphate-lyase
R05636 8 1-Deoxy-D-xylulose-5-phosphate pyruvate-lyase (carboxylating)
R05646 8
R05679 8 sn-Glycerol-1-phosphate:NAD 2-oxidoreductase
R05680 8 sn-Glycerol-1-phosphate:NADP 2-oxidoreductase
R05707 8 reduced-riboflavin:NADP+ oxidoreductase
R05805 8 ADP:D-fructose-6-phosphate 1-phosphotransferase
R05831 8 xylitol:NAD oxidoreductase
R05861 8 D-alanine:oxygen oxidoreductase (deaminating)
R06126 8 L-serine:NADP+ 3-oxidoreductase
R06604 8
R06605 8
R07133 8 D-sorbitol-6-phosphate:NAD+ 2-oxidoreductase
R07152 8 xylitol:oxygen oxidoreductase
R07298 8 glycerol-1-phosphate phosphohydrolase
R07399 8
R07407 8 L-aspartate:NADP+ oxidoreductase (deaminating)
R07410 8 L-aspartate:NAD+ oxidoreductase (deaminating)
R00161 9 ATP:FMN adenylyltransferase
R00203 9 Pyruvaldehyde:NAD+ oxidoreductase
R00205 9 2-Oxopropanal:NADP+ oxidoreductase
R00218 9 acetylenedicarboxylate carboxy-lyase
R00233 9 Malonyl-CoA carboxy-lyase
R00299 9 ATP:D-glucose 6-phosphotransferase
R00303 9 D-Glucose-6-phosphate phosphohydrolase
R00307 9
R00359 9 D-Aspartate:oxygen oxidoreductase (deaminating)
R00398 9 2,2'-iminodipropanoate:NAD+ oxidoreductase (L-alanine-forming)
R00399 9
R00401 9 L-Alanine racemase
R00402 9 succinate:NAD+ oxidoreductase
R00484 9 N-Carbamoyl-L-aspartate amidohydrolase
R00485 9 L-Asparagine amidohydrolase
R00488 9 N-Acetyl-L-aspartate amidohydrolase
R00548 9 Riboflavin-5-phosphate phosphohydrolase (acid optimum)
R00582 9 L-O-Phosphoserine phosphohydrolase
R00725 9 ITP:D-hexose 6-phosphotransferase
R00740 9 3-Oxopropanoate:NADP+ oxidoreductase
(decarboxylating,CoA-acetylating)
R00743 9 Acetyl-CoA:malonate CoA-transferase
R00744 9
R00762 9 D-Fructose-1,6-bisphosphate 1-phosphohydrolase
R00834 9 D-Sorbitol 6-phosphate:NADP+ 1-oxidoreductase
R00835 9 D-Glucose-6-phosphate:NADP+ 1-oxoreductase
R00840 9 1L-myo-Inositol-1-phosphate lyase (isomerizing)
R00850 9 sn-Glycerol-3-phosphate:D-glucose 6-phosphotransferase
R00866 9 ATP:D-fructose 1-phosphotransferase
R00867 9 ATP:D-fructose 6-phosphotransferase
R00868 9 D-Mannitol:NAD+ 2-oxidoreductase
R00870 9 D-Mannitol:NADP+ 2-oxidoreductase
R00875 9 D-Glucitol:NAD+ 2-oxidoreductase
R00877 9 D-Mannose ketol-isomerase
R00878 9 alpha-D-Glucose ketol-isomerase
R00905 9 N-Carbamoyl-beta-alanine amidohydrolase
R00906 9 N-(D-1-carboxyethyl)-beta-alanine:NAD+
oxidoreductase(beta-alanine-forming)
R00907 9 L-Alanine:3-oxopropanoate aminotransferase
R00913 9 3-Guanidinopropanoate amidinopropionase
R00914 9
R00995 9
R00997 9 1-Aminocyclopropane-1-carboxylate endolyase (deaminating)
R00998 9 (R)-2-Ethylmalate 2-oxobutanoyl-lyase (CoA-acylating)
R01011 9 ATP:glycerone phosphotransferase
R01083 9 N6-(1,2-Dicarboxyethyl)AMP AMP-lyase
R01150 9 D-AlanineD-Alanine ligase (ADP-forming)
R01322 9 Citrate:CoA ligase (ADP-forming)
R01323 9 Acetyl-CoA:citrate CoA-transferase
R01324 9 Citrate hydro-lyase
R01325 9 Citrate hydro-lyase
R01327 9 ITP:D-hexose 6-phosphotransferase
R01336 9 Carboxymethyloxysuccinate glycolate-lyase
R01358 9 Acetoacetyl-CoA hydrolase
R01359 9 Acetoacetyl-CoA:acetate CoA-transferase
R01485 9 L-Asparagine:hydroxylamine gamma-aspartyltransferase
R01541 9 ATP:2-dehydro-3-deoxy-D-gluconate 6-phosphotransferase
R01735 9 (R)-Lactaldehyde:NAD+ 2-oxidoreductase
R01817 9 D-mannitol-1-phosphate:NADP+ 6-oxidoreductase
R01818 9 D-Mannose 6-phosphate 1,6-phosphomutase
R01819 9 D-Mannose-6-phosphate ketol-isomerase
R01901 9 ATP:L-xylulose 5-phosphotransferase
R01902 9 ATP:L-rhamnulose 1-phosphotransferase
R01903 9 L-Arabitol:NAD+ 4-oxidoreductase (L-xylulose-forming)
R01905 9 3-Dehydro-L-gulonate carboxy-lyase
R01906 9
R01932 9
R01933 9 2-Oxoadipate:lipoamde 2-oxidoreductase(decarboxylating
andacceptor-succinylating)
R01934 9 (1R,2S)-1-hydroxybutane-1,2,4-tricarboxylate:NAD+
oxidoreductase(decarboxylating)
R01936 9
R01964 9 ITP:D-hexose 6-phosphotransferase
R01969 9 Deoxyguanosine:orthophosphate ribosyltransferase
R01975 9 (S)-3-Hydroxybutanoyl-CoA:NAD+ oxidoreductase
R01976 9 (S)-3-Hydroxybutanoyl-CoA:NADP+ oxidoreductase
R01977 9 (R)-3-Hydroxybutanoyl-CoA:NADP+ oxidoreductase
R01978 9 (S)-3-Hydroxy-3-methylglutaryl-CoA
acetoacetyl-CoA-lyase(CoA-acetylating)
R01993 9 (S)-Dihydroorotate amidohydrolase
R02058 9 Acetyl-CoA:D-glucosamine-6-phosphate N-acetyltransferase
R02059 9 N-Acetyl-D-glucosamine-6-phosphate amidohydrolase
R02060 9 D-Glucosamine 1-phosphate 1,6-phosphomutase
R02069 9 D-Fructose 1,6-bisphosphate phosphohydrolase
R02071 9 ATP:D-fructose-1-phosphate 6-phosphotransferase
R02073 9 Pyrophosphate:D-fructose-6-phosphate 1-phosphotransferase
R02167 9 D-Mannitol-1-phosphate phosphohydrolase
R02260 9 (S)-Lactaldehyde:NADP+ oxidoreductase
R02278 9 2-Dehydro-3-deoxy-L-arabinonate hydro-lyase
R02279 9 5-Dehydro-4-deoxy-D-glucarate hydro-lyase (decarboxylating)
R02284 9 L-5-Carboxymethylhydantoin amidohydrolase
R02291 9 L-Aspartate-4-semialdehyde:NADP+ oxidoreductase (phosphorylating)
R02422 9 Allantoate amidinohydrolase
R02423 9 Allantoate amidinohydrolase (decarboxylating)
R02424 9 Allantoin amidohydrolase
R02427 9 D-Xylonolactone lactonohydrolase
R02429 9 D-Xylonate hydro-lyase
R02491 9 L-Citramalyl-CoA hydro-lyase
R02522 9 L-Arabinonate hydro-lyase
R02527 9 (R)-Lactaldehyde:NAD+ oxidoreductase
R02528 9
R02531 9 Lactaldehyde:NAD+ 1-oxidoreductase
R02557 9 Deoxyadenosine:orthophosphate ribosyltransferase
R02577 9 Propane-1,2-diol:NAD+ 1-oxidoreductase
R02602 9 4-Oxalocrotonate carboxy-lyase
R02648 9 Glycerol 1,2-cyclic phosphate 2-glycerophosphohydrolase
R02703 9 D-Mannitol-1-phosphate:NAD+ 5-oxidoreductase
R02730 9 D-Fructose-2,6-bisphosphate 6-phosphohydrolase
R02731 9 D-Fructose-2,6-bisphosphate 2-phosphohydrolase
R02732 9 ATP:D-fructose-6-phosphate 2-phosphotransferase
R02740 9 alpha-D-Glucose 6-phosphate ketol-isomerase
R02752 9 D-Glucarate hydro-lyase
R02853 9 D-O-Phosphoserine phosphohydrolase
R02865 9 ATP:D-hexose 6-phosphotransferase
R02866 9 Sorbitol-6-phosphate phosphohydrolase
R02867 9 ITP:D-hexose 6-phosphotransferase
R02947 9 2-Acetolactate carboxy-lyase
R02948 9 (S)-2-Hydroxy-2-methyl-3-oxobutanoate carboxy-lyase
R02955 9 Acetyl-CoA:citramalate CoA-transferase
R03032 9 D-Arabinonate hydro-lyase
R03051 9 2,3-Dihydroxy-3-methylbutanoate:NADP+ oxidoreductase (isomerizing)
R03052 9 2-Acetolactate methylmutase
R03083 9 2-Dehydro-3-deoxy-D-arabino-heptonate 7-phosphate
phosphate-lyase(cyclyzing)
R03119 9 propane-1,3-diol:NAD+ 1-oxidoreductase
R03153 9 Acetyl-CoA:citramalate CoA-transferase
R03234 9
R03236 9 ATP:D-tagatose-6-phosphate 1-phosphotransferase
R03239 9 ITP:D-Tagatose 6-phosphate 1-phosphotransferase
R03246 9 1,2,3-Trihydroxybenzene:oxygen 1,2-oxidoreductase (decyclizing)
R03321 9 beta-D-Glucose 6-phosphate ketol-isomerase
R03350 9 3-Deoxy-D-manno-octulosonate-8-phosphate 8-phosphohydrolase
R03758 9
R03896 9 (R)-2-Methylmalate hydro-lyase
R03920 9 ATP:D-fructose 6-phosphotransferase
R03995 9
R04026 9
R04053 9 3-phosphonopyruvate carboxy-lyase
R04210 9 4-phospho-D-erythronate:NAD+ 2-oxidoreductase
R04223 9
R04292 9
R04375 9
R04439 9 (R)-2,3-Dihydroxy-3-methylbutanoate:NADP+
oxidoreductase(isomerizing)
R04559 9
1-(5'-Phosphoribosyl)-5-amino-4-(N-succinocarboxamide)-imidazoleAMP-lyase
R04779 9 ATP:D-fructose-6-phosphate 1-phosphotransferase
R04780 9 beta-D-Fructose 1,6-bisphosphate 1-phosphohydrolase
R05071 9 (S)-2-Acetolactate methylmutase
R05077 9
R05078 9
R05338 9 D-arabino-3-Hexulose 6-phosphate formaldehyde-lyase
R05607 9 D-sorbitol-6-phosphate:NAD 2-oxidoreductase
R05608 9 D-galactarate hydro-lyase
R05647 9
R05688 9 1-Deoxy-D-xylulose-5-phosphate isomeroreductase
R05705 9 FMNH2:NAD+ oxidoreductase
R05706 9 FMNH2:NADP+ oxidoreductase
R05804 9 ADP:D-glucose 6-phosphotransferase
R06510 9
R06830 9
R06987 9 Acetyl-CoA:formate C-acetyltransferase
R07139 9 lactaldehyde:NADP+ oxidoreductase
R07183 9 acetylacetone:oxygen oxidoreductase
R07253 9 acyl-CoA:malonyl-CoA C-acyltransferase
(decarboxylating,oxoacyl-reducing, thioester-hydrolysing and cyclizing)
R07324 9 1D-myo-inositol-3-phosphate lyase (isomerizing)
R00160 10 FAD nucleotidohydrolase
R00264 10 2,5-dioxopentanoate:NADP+ 5-oxidoreductase
R00267 10 Isocitrate:NADP+ oxidoreductase (decarboxylating)
R00300 10 D-Glucose:NAD+ 1-oxidoreductase
R00301 10 D-Glucose:NADP+ 1-oxidoreductase
R00302 10 Pyranose:oxygen 2-oxidoreductase
R00304 10 D-Glucose-1-phosphate phosphohydrolase
R00325 10 (3S)-citramalate pyruvate-lyase
R00327 10 6-Acetyl-D-glucose acetylhydrolase
R00337 10 GDPglucose glucohydrolase
R00405 10 Succinate:CoA ligase (ADP-forming)
R00406 10
R00408 10 Succinate:(acceptor) oxidoreductase
R00409 10 (2S,3R)-3-Hydroxybutane-1,2,3-tricarboxylate pyruvate-lyase
R00410 10 Succinyl-CoA:3-oxo-acid CoA-transferase
R00432 10 Succinate:CoA ligase (GDP-forming)
R00469 10 Ureidoglycolate amidohydrolase (decarboxylating)
R00479 10 Isocitrate glyoxylate-lyase
R00550 10 D-Glucose-1-phosphate:riboflavin 5'-phosphotransferase
R00604 10 Formaldehyde:NAD+ oxidoreductase
R00605 10 methanol:NAD+ oxidoreductase
R00614 10 Formaldehyde:formaldehyde oxidoreductase
R00705 10 3-Oxopropanoate:NAD+ oxidoreductase
(decarboxylating,CoA-acetylating)
R00706 10 3-Oxopropanoate:NADP+ oxidoreductase
(decarboxylating,CoA-acetylating)
R00709 10 Isocitrate:NAD+ oxidoreductase (decarboxylating)
R00713 10 Succinate-semialdehyde:NAD+ oxidoreductase
R00714 10 Succinate-semialdehyde:NADP+ oxidoreductase
R00727 10 Succinate:CoA ligase (GDP-forming)
R00747 10 2-Phosphonoacetaldehyde phosphonohydrolase
R00750 10
R00776 10 (-)-Ureidoglycolate urea-lyase
R00837 10 alpha,alpha-Trehalose-6-phosphate phosphoglucohydrolase
R00838 10 Maltose-6'-phosphate 6-phosphoglucohydrolase
R00839 10 6-Phospho-beta-D-glucosyl-(1,4)-D-gluxose glucohydrolase
R00848 10 sn-Glycerol-3-phosphate:(acceptor) 2-oxidoreductase
R00872 10 D-Fructose 2-phosphate phosphatase
R00874 10 D-Glucose:D-fructose oxidoreductase
R00883 10 GDP:D-mannose-1-phosphate guanylyltransferase
R00885 10 GTP:alpha-D-mannose-1-phosphate guanylyltransferase
R00919 10
R00920 10 Propanoate:CoA ligase (ADP-forming)
R00922 10 2-Methyl-3-oxopropanoate:NAD+ oxidoreductase (CoA-propanoylating)
R00924 10 Propanoyl-CoA:(acceptor) 2,3-oxidoreductase
R00925 10 Propanoate:CoA ligase (AMP-forming)
R00926 10 Propinol adenylate:CoA ligase (AMP-forming)
R00928 10 Acetyl-CoA:propanoate CoA-transferase
R00930 10 (S)-2-Methyl-3-oxopropanoyl-CoA:pyruvate carboxyltransferase
R00931 10 2-Methylcitrate oxaloacetate-lyase
R00932 10 2-Hydroxyglutarate glyoxylate-lyase (CoA-propanoylating)
R00934 10
R00959 10 alpha-D-Glucose 1-phosphate 1,6-phosphomutase
R00999 10 O-Succinyl-L-homoserine succinate-lyase (adding cysteine)
R01014 10 Erythrulose-1-phosphate formaldehyde-lyase
R01185 10 myo-Inositol 1-phosphate phosphahydrolase
R01187 10 1D-myo-Inositol 3-phosphate phosphahydrolase
R01200 10 N-Acetyl-D-glucosamine amidohydrolase
R01201 10 ATP:N-acetyl-D-glucosamine 6-phosphotransferase
R01204 10 Acetyl-CoA:D-glucosamine N-acetyltransferase
R01209 10 2,3-Dihydroxy-3-methylbutanoate hydro-lyase
R01257 10 (S)-Malate:(acceptor) oxidoreductase
R01326 10 ATP:D-glucose 6-phosphotransferase
R01357 10 Acetoacetate:CoA ligase (AMP-forming)
R01360 10 (S)-3-Hydroxy-3-methylglutaryl-CoA acetoacetate-lyase
R01361 10 (R)-3-Hydroxybutanoate:NAD+ oxidoreductase
R01366 10 Acetoacetate carboxy-lyase
R01440 10 D-Xylulose-5-phosphate:formaldehyde glycolaldehydetransferase
R01446 10 (S)-lactaldehyde:NAD+ oxidoreductase
R01449 10 Acetyl-CoA:propanoate CoA-transferase
R01538 10 D-Gluconate hydro-lyase
R01542 10 2-Dehydro-3-deoxy-D-gluconate:NAD+ 5-oxidoreductase
R01543 10 2-Dehydro-3-deoxy-D-gluconate:NADP+ 6-oxidoreductase
R01559 10 Succinyl-CoA:oxalate CoA-transferase
R01600 10 ATP:D-glucose 6-phosphotransferase
R01602 10 alpha-D-Glucose 1-epimerase
R01604 10 3-Oxopropanoate:NAD+ oxidoreductase
R01607 10 3-Oxopropanoate:NADP+ oxidoreductase
R01608 10 3-hydroxypropanoate:NAD+ oxidoreductase
R01609 10 3-aci-Nitropropanoate:oxygen oxidoreductase
R01610 10
5-Dehydro-2-deoxy-D-glyconate-6-phosphatemalonate-semialdehyde-lyase
R01611 10 3-Oxopropanoate hydro-lyase
R01758 10 L-Arabitol:NAD+ 1-oxidoreductase
R01759 10 L-Arabitol:NADP+ 1-oxidoreductase
R01773 10 L-Homoserine:NAD+ oxidoreductase
R01775 10 L-Homoserine:NADP+ oxidoreductase
R01786 10 ATP:D-glucose 6-phosphotransferase
R01787 10 alpha-D-Glucose:NADP+ 1-oxidoreductase
R01788 10 alpha-D-Glucose 6-phosphate phosphohydrolase
R01859 10 Propanoyl-CoA:carbon-dioxide ligase (ADP-forming)
R01866 10 (S)-dihydroorotate:NADP+ oxidoreductase
R01867 10 (S)-Dihydroorotate:oxygen oxidoreductase
R01869 10 (S)-Dihydroorotate:(acceptor) oxidoreductase
R01872 10 Quinate:NAD+ 5-oxidoreductase
R01899 10 Isocitrate:NADP+ oxidoreductase (decarboxylating)
R01900 10 Isocitrate hydro-lyase
R01961 10 ATP:D-glucosamine phosphotransferase
R01962 10
R01967 10 ATP:deoxyguanosine 5'-phosphotransferase
R01968 10 2'-Deoxyguanosine 5'-monophosphate phosphohydrolase
R01981 10 uronate:NAD+ 1-oxidoreductase
R02035 10 6-Phospho-D-glucono-1,5-lactone lactonohydrolase
R02081 10 (R)-Mevalonate:NAD+ oxidoreductase (CoA-acetylating)
R02082 10 (R)-Mevalonate:NADP+ oxidoreductase (CoA acylating)
R02083 10 (S)-3-Hydroxy-3-methylglutaryl-CoA hydrolase
R02084 10 succinyl-CoA:3-hydroxy-3-methylglutarate CoA-transferase
R02085 10 (S)-3-Hydroxy-3-methylglutaryl-CoA hydro-lyase
R02086 10 N-Acetyl-D-glucosamine 1-phosphate 1,6-phosphomutase
R02087 10 N-Acetyl-D-glucosamine 6-phosphate 2-epimerase
R02088 10 2'-Deoxyadenosine 5'-monophosphate phosphohydrolase
R02089 10 ATP:deoxyadenosine 5'-phosphotransferase
R02243 10 cis-Aconitate carboxy-lyase
R02244 10 trans-Aconitate delta2-delta3-isomerase
R02257 10 Propane-1,2-diol:NAD+ oxidoreductase
R02258 10 (S)-Propane-1,2-diol:NAD+ oxidoreductase
R02259 10 Propane-1,2-diol:NADP+ oxidoreductase
R02261 10
R02263 10 L-Rhamnulose-1-phosphate lactaldehyde-lyase
R02269 10 5,6-Dihydrouracil amidohydrolase
R02292 10 L-Aspartate-4-semialdehyde hydro-lyase (adding pyruvate
andcyclizing)
R02293 10 L-2,4-Diaminobutanoate:pyruvate aminotransferase
R02376 10 Propane-1,2-diol hydro-lyase
R02404 10 Itaconate:CoA ligase (ADP-forming)
R02405 10 Itaconate:CoA ligase (IDP-forming)
R02406 10 Itaconate:CoA ligase (IDP-forming)
R02407 10 Succinyl-CoA:citramalate CoA-transferase
R02428 10 D-Xylono-1,4-lactone lactonohydrolase
R02441 10 L-Arabitol:NAD+ 2-oxidoreductase (L-ribulose-forming)
R02487 10 Glutaryl-CoA:(acceptor) 2,3-oxidoreductase (decarboxylating)
R02490 10 Citramalyl-CoA hydro-lyase
R02525 10 L-Arabinono-1,5-lactone lactonohydrolase
R02526 10 L-Arabinono-1,4-lactone lactonohydrolase
R02529 10 Aminoacetone:oxygen oxidoreductase(deaminating)(flavin-containing)
R02556 10 Deoxyadenosine aminohydrolase
R02601 10
R02603 10
R02637 10 3-Dehydro-L-gulonate:NAD+ 2-oxidoreductase
R02639 10 3-Dehydro-L-gulonate:NADP+ 2-oxidoreductase
R02640 10 L-Gulonate:NAD+ 3-oxidoreductase
R02728 10 beta-D-Glucose 1-phosphate 1,6-phosphomutase
R02736 10 beta-D-Glucose-6-phosphate:NADP+ 1-oxoreductase
R02739 10 alpha-D-Glucose 6-phosphate ketol-isomerase
R02855 10 (R)-Acetoin:NAD+ oxidoreductase
R02856 10 (R)-Acetoin:NAD+ oxidoreductase
R02927 10 ATP:D-tagatose 6-phosphotransferase
R02935 10 (S)-Ureidoglycolate:NAD+ oxidoreductase
R02936 10 (S)-Ureidoglycolate:NADP+ oxidoreductase
R02946 10 (R,R)-Butane-2,3-diol:NAD+ oxidoreductase
R02949 10 (R)-Acetoin racemase
R02957 10 D-Glucuronolactone:NAD+ oxidoreductase
R03026 10 (S)-3-Hydroxybutanoyl-CoA hydro-lyase
R03027 10 (3R)-3-Hydroxybutanoyl-CoA hydro-lyase
R03046 10 beta-Alanyl-CoA cmmonia-lyase
R03080 10 (R)-Propane-1,2-diol:NAD+ oxidoreductase
R03081 10 2-Dehydro-3-deoxy-D-fuconate glycolaldehyde
R03084 10 3-Dehydroquinate hydro-lyase
R03154 10 Succinyl-CoA:citramalate CoA-transferase
R03240 10 D-Galactose 6-phosphate ketol-isomerase
R03244 10 L-ribulose-5-phosphate 3-epimerase
R03247 10 Gallate carboxy-lyase
R03276 10 (S)-3-Hydroxybutanoyl-CoA 3-epimerase
R03331 10 sn-Glycero-3-phospho-1-inositol inositolphosphohydrolase
R03333 10 1D-myo-Inositol-1,2-cyclic-phosphate 2-inositolphosphohydrolase
R03567 10 6-Methylsalicylate carboxy-lyase
R03693 10 (S)-2-Methylmalate hydro-lyase
R03702 10 Triacetolactone lactonohydrolase
R03759 10 (R)-1-Aminopropan-2-ol:NAD+ oxidoreductase
R03897 10
R03898 10
R03921 10 Sucrose 6-phosphate fructohydrolase
R04152 10 (2-Aminoethyl)phosphonate:pyruvate aminotransferase
R04200 10 D-threo-2,4-diaminopentanoate:NAD+ oxidoreductase (deaminating)
R04201 10 D-threo-2,4-diaminopentanoate:NADP+
oxidoreductase(phosphorylating)
R04371 10 Homoisocitrate hydro-lyase
R04440 10 (R)-2,3-Dihydroxy-3-methylbutanoate:NADP+
oxidoreductase(isomerizing)
R04441 10 (R)-2,3-Dihydroxy-3-methylbutanoate hydro-lyase
R04591 10 1-(5-Phosphoribosyl)-5-amino-4-carboxyimidazole:L-aspartate
ligase(ADP-forming)
R04862 10 (1R,2S)-1-hydroxybutane-1,2,4-tricarboxylate:NAD+
oxidoreductase(decarboxylating)
R04919 10
R05079 10
R05204 10
R05250 10
R05332 10 Acetyl-CoA:D-glucosamine-1-phosphate N-acetyltransferase
R05373 10 Methylmalonyl-CoA carboxy-lyase
R05554 10 Ureidoglycine aminohydrolase
R05571 10 Galactitol-1-phosphate:NAD oxidoreductase
R05606 10 D-mannonate hydro-lyase
R05644 10
R05698 10 Mannitol:oxygen oxidoreductase (cyclizing)
R05735 10 acetone:carbon-dioxide ligase (AMP-forming)
R06154 10 methylamine:oxygen oxidoreductase (deaminating)
(copper-containing)
R06846 10 L-quinate:NADP+ 3-oxidoreductase
R06973 10
R07127 10 ATP:3-dehydro-L-gulonate 6-phosphotransferase
R07135 10 mannitol:NAD+ 1-oxidoreductase
R07147 10 D-glucose:NADP+ 1-oxidoreductase
R07279 10 ATP:myo-inositol 1-phosphotransferase
R07346 10 D-glucitol:NADP+ oxidoreductase
R00016 11 D-Glucose-1-phosphate:D-glucose-1-phosphate 6-phosphotransferase
R00038 11 4-Hydroxy-3-hexanone propanal-lyase
R00048 11 (R)-3-((R)-3-Hydroxybutanoyloxy)-butanoate
hydroxybutanoylhydrolase
R00053 11 Tannin acylhydrolase
R00243 11 L-Glutamate:NAD+ oxidoreductase (deaminating)
R00248 11 L-Glutamate:NADP+ oxidoreductase (deaminating)
R00250 11 L-Glutamate:oxygen oxidoreductase (deaminating)
R00258 11 L-Alanine:2-oxoglutarate aminotransferase
R00265 11 2-Oxoglutarate:NADP+ 2-oxidoreductase (CoA-succinylating)
R00268 11 Oxalosuccinate:NADP+ oxidoreductase (decarboxylating)
R00270 11
R00271 11 2-Hydroxybutane-1,2,4-tricarboxylate
2-oxoglutarate-lyase(CoA-acetylating)
R00272 11 2-Oxoglutarate carboxy-lyase
R00355 11 L-Aspartate:2-oxoglutarate aminotransferase
R00372 11 Glycine:2-oxoglutarate aminotransferase
R00407 11 Succinyl-CoA hydrolase
R00474 11 2-Hydroxy-3-oxoadipate glyoxylate-lyase (carboxylating)
R00602 11 Hydorogen-peroxide:hydrogen-peroxide oxidoreductase
R00606 11 Methylamine:(acceptor) oxidoreductase (deaminating)
R00608 11 Methanol:oxygen oxidereductase
R00803 11 Sucrose:orthophosphate alpha-D-glucosyltransferase
R00805 11 Sucrose-6-phosphate phosphohydrolase
R00830 11 Succinyl-CoA:glycine C-succinyl-transferase(decarboxylating)
R00831 11 Succinyl-CoA:glycine C-succinyl-transferase(decarboxylating)
R00833 11 (R)-2-Methyl-3-oxopropanoyl-CoA CoA-carbonylmutase
R00880 11 GDP-D-mannose:NAD+ 6-oxidoreductase
R00881 11 GDPmannose sugarphosphohydrolase
R00888 11 GDPmannose 4,6-hydro-lyase
R00889 11 GDPmannose 3,5-epimerase
R00908 11 3-Aminopropanoate:2-oxoglutarate aminotransferase
R00923 11 (S)-2-Methyl-3-oxopropanoyl-CoA carboxy-lyase
R00947 11 D-Glucose-1-phosphate phosphohydrolase
R00948 11 ATP:alpha-D-glucose-1-phosphate adenyltransferase
R00949 11 ATP:D-glucose-1-phosphate 6-phosphotransferase
R00952 11 Cellobiose:orthophosphate alpha-D-glucosyltransferase
R00953 11 3-beta-D-Glucosylglucose:orthophosphate
alpha-D-glucosyltransferase
R00954 11 GTP:alpha-D-glucose-1-phosphate guanylyltransferase
R00957 11
alpha-D-Glucose-1-phosphate:alpha-D-glucose-1-phosphate4-alpha-D-glucosyltransferase
(dephosphorylating)
R00960 11 D-Glucose-1-phosphate:D-glucose-1-phosphate 6-phosphotransferase
R00975 11 5,6-Dihydrouracil:oxygen oxidoreductase
R00977 11 5,6-Dihydrouracil:NAD+ oxidoreductase
R00978 11 5,6-Dihydrouracil:NADP+ oxidoreductase
R00994 11
R01143 11 methane,NADPH:oxygen oxidoreductase (hydroxylating)
R01144 11 Oxaloacetate-4-methyl-ester oxaloacetohydrolase
R01148 11 D-Alanine:2-oxoglutarate aminotransferase
R01171 11 Butanoyl-CoA:(acceptor) 2,3-oxidoreductase
R01182 11 ATP:myo-inositol 1-phosphotransferase
R01183 11 myo-Inositol:NAD+ 2-oxidoreductase
R01184 11 myo-Inositol:oxygen oxidoreductase
R01193 11 sn-Glycero-3-phospho-1-inositol glycerophosphohydrolase
R01202 11 N-Acetyl-D-glucosamine:NAD+ 1-oxidoreductase
R01203 11 N-Acyl-D-hexosamine:oxygen 1-oxidoreductase
R01207 11 N-Acyl-D-glucosamine 2-epimerase
R01210 11 3-Methyl-2-oxobutanoate:NAD+
oxidoreductase(CoA-mehtylpropanoylating)
R01211 11 (R)-3,3-Dimethylmalate:NAD+ oxidoreductase (decarboxylating)
R01212 11 L-valine:NADP+ oxidoreductase (deaminating)
R01213 11 3-Carboxy-3-hydroxy-4-methylpentanoate
3-methyl-2-oxobutanoate-lyase(CoA-acetylating)
R01215 11 L-Valine:pyruvate aminotransferase
R01216 11 2-Hydroxy-2-isopropylbutanedioate formaldehyde-lyase
R01233 11 GDPglucose sugarphosphohydrolase
R01266 11 1-beta-Aspartyl-N-acetyl-D-glucosaminylamine L-asparaginohydrolase
R01353 11 ATP:acetate phosphotransferase
R01354 11 Propanoate:CoA ligase (AMP-forming)
R01434 11 L-Valine:NAD+ oxidoreductase(deaminating)
R01441 11 ATP:cellobiose 6-phosphotransferase
R01481 11 L-Gulonate:NADP+ 6-oxidoreductase
R01483 11 D-Glucuronolactone lactonohydrolase
R01519 11 D-Glucono-1,5-lactone lactonohydrolase
R01520 11 beta-D-Glucose:NAD+ 1-oxoreductase
R01521 11 beta-D-Glucose:NADP+ 1-oxoreductase
R01522 11 beta-D-Glucose:oxygen 1-oxidoreductase
R01528 11 6-Phospho-D-gluconate:NADP+ 2-oxidoreductase (decarboxylating)
R01544 11 2-amino-2-deoxy-D-gluconate ammonia-lyase
R01547 11 ATP:AMP phosphotransferase
R01550 11 Propan-2-ol:NADP+ oxidoreductase
R01584 11 N-methyl-L-alanine:NADP+ oxidoreductase (demethylating,
deaminating)
R01587 11 N-Methyl-2-oxoglutaramate methylamidohydrolase
R01589 11 Methylguanidine amidinohydrolase
R01627 11 3-Dehydroshikimate hydro-lyase
R01644 11 4-Hydroxybutanoate:NAD+ oxidoreductase
R01660 11
3-phospho-D-glyceroyl-phosphate:D-glucose-1-phosphate6-phosphotransferase
R01694 11 L-Sorbose:NADP+ 5-oxidoreductase
R01695 11 L-Sorbose:oxygen 5-oxidoreductase
R01737 11 ATP:D-Gluconate 6-phosphotransferase
R01738 11 D-Gluconate:NAD+ 5-oxidoreductase
R01739 11 D-gluconate:NADP+ oxidoreductase
R01740 11 D-Gluconate:NADP+ 5-oxidoreductase
R01741 11 D-Gluconate:(acceptor) 2-oxidoreductase
R01754 11 ATP:L-arabinose 1-phosphotransferase
R01756 11 D-threo-Aldose:NAD+ 1-oxidoreductase
R01757 11 L-Arabinose:NAD+ 1-oxidoreductase
R01761 11 L-Arabinose ketol-isomerase
R01771 11 ATP:L-homoserine O-phosphotransferase
R01776 11 Acetyl-CoA:L-homoserine O-acetyltransferase
R01777 11 Succinyl-CoA:L-homoserine O-succinyltransferase
R01870 11 Orotidine-5'-phosphate:pyrophosphate phosphoribosyltransferase
R01983 11 D-Galacturonate ketol-isomerase
R01984 11
R02036 11 6-Phospho-D-gluconate hydro-lyase
R02047 11 3-Hydroxy-2-methylpropanoate:NAD+ oxidoreductase
R02050 11 (R)-3-Amino-2-methylpropanoate:pyruvate aminotransferase
R02090 11 ATP:(d)GMP phosphotransferase
R02168 11 GDPglucose:D-glucose-6-phosphate 1-alpha-D-glucosyltransferase
R02245 11 ATP:(R)-mevalonate 5-phosphotransferase
R02246 11 (R)-Mevalonate:NAD+ oxidoreductase
R02247 11 (R)-Mevalonate:NADP+ oxidoreductase
R02343 11 Acetoin:NAD+ oxidoreductase
R02377 11 Propane-1,3-diol:NAD+ 1-oxidoreductase
R02413 11 Shikimate:NADP+ 5-oxidoreductase
R02439 11 ATP:L-ribulose 5-phosphotransferase
R02454 11 D-Mannonate:NAD+ 5-oxidoreductase
R02455 11 D-Mannonate:NAD+ 6-oxidoreductase
R02456 11 D-Mannonate:NADP+ 6-oxidoreductase
R02461 11 D-Ornithine 4,5-aminomutase
R02706 11
R02748 11 Deoxyinosine:orthophosphate ribosyltransferase
R02765 11 (R)-2-Methyl-3-oxopropanoyl-CoA 2-epimerase
R02778 11 Trehalose-6-phosphate phosphohydrolase
R02925 11 D-Sorbitol:(acceptor) 1-oxidoreductase
R02928 11 Galactitol:NAD+ 2-oxidoreductase
R02933 11 L-Gulono-1,4-lactone lactonohydrolase
R02937 11 Carbamoyl-phosphate:oxamate carbamoyltransferase
R02956 11 Succinyl-CoA:citramalate CoA-transferase
R02963 11 Lactoyl-CoA hydro-lyase
R03030 11 L-3-Aminobutyryl-CoA ammonia-lyase
R03045 11 3-Hydroxypropionyl-CoA hydro-lyase
R03157 11
R03158 11
R03183 11 L-Gulono-1,4-lactone:NADP+ 1-oxidoreductase
R03256 11 Lactose 6-phosphate 6-phosphogalactohydrolase
R03444 11 2-Hydroxybutane-1,2,4-tricarboxylate hydro-lyase
R03534 11 2-Hydroxyglutarate:(acceptor) 2-oxidoreductase
R03549 11 Gallate:oxygen 3,4-oxidoreductase (decyclizing)
R03550 11 Gallate:oxygen 4,5-oxidoreductase (decyclizing)
R03551 11
R03566 11 3-Cresol,NADPH:oxogen oxidoreductase (2-hydroxylating)
R03671 11 D-Fuconate hydro-lyase
R03694 11
R03695 11
R03696 11 L-threo-3-Methylaspartate ammonia-lyase
R03707 11 (S,S)-Butane-2,3-diol:NAD+ oxidoreductase
R03774 11 L-Rhamnonate hydro-lyase
R03972 11
R04000 11 (E)-Glutaconate CoA-transferase
R04048 11
R04173 11 3-Phosphoserine:2-oxoglutarate aminotransferase
R04198 11 2,3,4,5-Tetrahydrodipicolinate:NAD+ oxidoreductase
R04199 11 2,3,4,5-Tetrahydrodipicolinate:NADP+ oxidoreductase
R04209 11 1-(5-Phospho-D-ribosyl)-5-amino-4-imidazolecarboxylate
carboxy-lyase
R04246 11
R04248 11
R04299 11
R04351 11 ATP:5-dehydro-2-deoxy-D-gluconate 6-phosphotransferase
R04383 11 5-Dehydro-4-deoxy-D-glucuronate ketol-isomerase
R04424 11 2-Hydroxybutane-1,2,3-tricarboxylate hydro-lyase
R04435 11 N-Acetylneuraminate 9-phosphate
pyruvate-lyase(pyruvate-phosphorylating)
R04515 11
R04784 11
R05076 11
R05147 11 galactitol-1-phosphate:NAD+ oxidoreductase
R05176 11 ADP-D-glycero-D-manno-heptose 6-epimerase
R05249 11 Resorcinol,NADPH:oxogen oxidoreductase (2-hydroxylating)
R05508 11
R05595 11
R05767 11 trehalose 6-phosphate:phosphate b-D-glucosyltransferase
R05768 11 GDP-mannose:3-phosphoglycerate 3-a-D-mannosyltransferase
R05850 11 L-ribulose-5-phosphate 4-epimerase
R05862 11 sarcosine:oxygen oxidoreductase (deaminating)
R06847 11 shikimate:NAD+ 3-oxidoreductase
R06978 11 L-2,4-diaminobutyrate acetyltransferase
R07125 11 3-dehydro-L-gulonate-6-phosphate carboxy-lyase
R07145 11 L-iditol:NAD+ 2-oxidoreductase
R07148 11 D-threo-aldose:NAD+ 1-oxidoreductase
R07264 11 2-alpha-D-glucosyl-D-glucose:phosphate beta-D-glucosyltransferase
R07265 11 alpha,alpha-trehalose:phosphate alpha-D-glucosyltransferase
R07343 11 myo-inositol-phosphate phosphohydrolase
R07405 11 5-carboxyamino-1-(5-phospho-D-ribosyl)imidazole carboxymutase
R00010 12 alpha,alpha-Trehalose glucohydrolase
R00015 12 Sucrose:sucrose 1F-beta-D-fructosyltransferase
R00026 12 beta-D-Glucoside glucohydrolase
R00028 12 alpha-D-Glucoside glucohydrolase
R00036 12 5-Aminolevulinate hydro-lyase(adding 5-aminolevulinate
andcyclizing)
R00064 12 4-(4-Deoxy-beta-D-gluc-4-enuronosyl)-D-galacturonate lyase
R00239 12 ATP:L-glutamate 5-phosphotransferase
R00240 12 ATP:L-glutamate 1-phosphotransferase
R00241 12 ATP:L-glutamate 1-phosphotransferase
R00245 12 L-Glutamate 5-semialdehyde:NAD+ oxidoreductase
R00253 12 L-Glutamate:ammonia ligase (ADP-forming)
R00254 12
R00256 12 L-Glutamine amidohydrolase
R00259 12 Acetyl-CoA:L-glutamate N-acetyltransferase
R00260 12 L-Glutamate racemase
R00261 12 L-Glutamate 1-carboxy-lyase
R00262 12 L-threo-3-Methylaspartate carboxy-aminomethylmutase
R00279 12 D-Glutamate(D-aspartate):oxygen oxidoreductase (deaminating)
R00306 12 1,4-beta-D-Glucan glucohydrolase
R00486 12 3-Cyano-L-alanine aminohydrolase
R00578 12 L-aspartate:L-glutamine amido-ligase (AMP-forming)
R00610 12 Sarcosine:oxygen oxidoreductase (demethylating)
R00672 12 L-Ornithine racemase
R00707 12 L-1-Pyrroline-5-carboxylate:NAD+ oxidoreductase
R00708 12 L-1-Pyrroline-5-carboxylate:NAD+ oxidoreductase
R00768 12 L-Glutamine:D-fructose-6-phosphate aminotransferase
(hexoseisomerizing)
R00801 12 alpha-D-Glucoside glucohydrolase
R00802 12 alpha-D-Glucoside glucohydrolase
R00807 12 Sucrose:(acceptor) 3-oxidoreductase
R00810 12 Sucrose glucosylmutase
R00822 12 Protocatechuate carboxy-lyase
R00871 12 D-Fructose:NADP+ 5-oxidoreductase
R00921 12 acetyl-CoA:phosphate acetyltransferase
R00951 12 ADPglucose sugarphosphohydrolase
R00965 12 Orotidine-5'-phosphate carboxy-lyase
R00966 12 UMP:pyrophosphate phosphoribosyltransferase
R00973 12 Uracil-5-carboxylate carboxy-lyase
R01055 12 Uracil hydro-lyase (adding D-ribose 5-phosphate)
R01093 12 D-Galactose:NAD+ 1-oxidoreductase
R01095 12 D-Galactose:NADP+ 1-oxidoreductase
R01137 12 ATP:nucleoside-diphosphate phosphatransferase
R01138 12 dATP:pyruvate O2-phosphotransferase
R01139 12 dATP:D-hexose 6-phosphotransferase
R01140 12 dATP:D-hexose 6-phosphotransferase
R01142 12 Methane,NADH:oxygen oxidoreductase (hydroxylating)
R01174 12 Butanoyl-CoA:orthophosphate butanoyltransferase
R01175 12 Butanoyl-CoA:oxygen 2-oxidoreductase
R01177 12 Acetyl-CoA:acetyl-CoA C-acetyltransferase
R01179 12 Butanoyl-CoA:acetate CoA-transferase
R01180 12 3-Ethylmalate glyoxylate-lyase (CoA-butanoylating)
R01181 12 2-Methylpropanoyl-CoA CoA-carbonylmutase
R01214 12 L-Valine:2-oxoglutarate aminotransferase
R01267 12 L-Asparagine hydro-lyase
R01296 12 4-hydroxybenzoate,NAD(P)H:oxygen oxidoreductase (3-hydroxylating)
R01298 12 4-hydroxybenzoate,NADH:oxygen oxidoreductase (3-hydroxylating)
R01330 12 dATP:D-hexose 6-phosphotransferase
R01365 12 Butanoyl-CoA:acetoacetate CoA-transferase
R01437 12 L-Valine carboxy-lyase
R01442 12 Cellobiose:oxygen 1-oxidoreductase
R01445 12 Cellobiose 2-epimerase
R01466 12 O-Phospho-L-homoserine phospho-lyase (adding water)
R01475 12 ATP:D-glucuronate 1-phosphotransferase
R01476 12 ATP:D-glucuronate 1-phosphotransferase
R01482 12 D-Glucuronate ketol-isomerase
R01484 12 D-Glucurono-6,2-lactone lactonohydrolase
R01555 12 Maltose:orthophosphate 1-beta-D-glucosyltransferase
R01556 12 Acetyl-CoA:maltose O-acetyltransferase
R01557 12 Maltose alpha-D-glucosylmutase
R01564 12 N,N-Dimethylglycine:oxygen oxidoreductase (demethylating)
R01583 12 D-Glutamate hydro-lyase (cyclizing)
R01585 12 L-Glutamate:methylamine ligase (ADP-forming)
R01586 12 Methylamine:L-glutamate N-methyltransferase
R01629 12
R01630 12
R01631 12 Protocatechuate:oxygen 3,4-oxidoreductase (decyclizing)
R01632 12 Protocatechuate:oxygen 4,5-oxidoreductase (decyclizing)
R01634 12 3,4-Dihydroxyphthalate carboxy-lyase
R01648 12 4-Aminobutanoate:2-oxoglutarate aminotransferase
R01804 12 N-Acetylneuraminate pyruvate-lyase (pyruvate-phosphorylating)
R01805 12 N-Acetylneuraminate 9-phosphate phosphohydrolase
R01811 12 N-Acetylneuraminate pyruvate-lyase
R01857 12 ATP:nucleoside-diphosphate phosphatransferase
R01858 12 dATP:pyruvate O2-phosphotransferase
R01876 12 Uridine:orthophosphate ribosyltransferase
R01939 12 L-2-Aminoadipate:2-oxoglutarate aminotransferase
R01965 12 dATP:D-hexose 6-phosphotransferase
R02048 12 (R)-3-Amino-2-methylpropanoate:2-oxoglutarate aminotransferase
R02270 12 Succinyl-CoA:glycine C-succinyl-transferase(decarboxylating)
R02271 12 5-Aminolevulinate:pyruvate aminotransferase
R02344 12 (S,S)-Butane-2,3-diol:NAD+ oxidoreductase
R02345 12 3-Hydroxybutan-2-one:D-ribose-5-phosphate aldehydetransferase
R02412 12 ATP:shikimate 3-phosphotransferase
R02414 12 Shikimate:NADP+ 5-oxidoreductase
R02457 12 D-Ornithine:oxygen oxidoreductase (deaminating)
R02460 12
R02472 12 (R)-Pantoate:NADP+ 2-oxidoreductase
R02484 12 deoxyuridine:orthophosphate 2-deoxy-D-ribosyltransferase
R02555 12 D-Altronate:NAD+ 3-oxidoreductase
R02658 12 ATP:2-dehydro-D-gluconate 6-phosphate
R02659 12
R02660 12 2-Methylpropanoyl-CoA:(acceptor) 2,3-oxidoreductase
R02661 12 2-Methylpropanoyl-CoA:(acceptor) 2,3-oxidoreductase
R02705 12 ATP:N-acyl-D-mannosamine 6-phosphotransferase
R02727 12 alpha,alpha-Trehalose:orthophosphate beta-D-glucosyltransferase
R02782 12 2,4,6/3,5-Pentahydroxycyclohexanone hydro-lyase
R02868 12 dATP:D-hexose 6-phosphotransferase
R03131 12 O3-acetyl-L-serine:uracil 1-(2-amino-2-carboxyethyl)transferase
R03184 12 L-gulono-1,4-lactone:oxygen 3-oxidoreductase
R03198 12 (R)-4-dehydropantoate:NAD+ 4-oxidoreductase
R03245 12 ATP:(R)-5-phosphomevalonate phosphotransferase
R03266 12 4-Hydroxy-L-glutamate:2-oxoglutarate aminotransferase
R03352 12 3-Hydroxy-2-methylpropanoyl-CoA hydrolase
R03383 12
R03396 12 GDP-6-deoxy-D-talose:NAD+ 4-oxidoreductase
R03397 12 GDP-6-deoxy-D-mannose:NAD+ 4-oxidoreductase
R03398 12 GDP-6-deoxy-D-talose:NADP+ 4-oxidoreductase
R03399 12 GDP-6-deoxy-D-mannose:NADP+ 4-oxidoreductase
R03421 12 N4-(beta-N-Acetyl-D-glucosaminyl)-L-asparagine amidohydrolase
R03472 12
R03568 12 4-Cresol,NADPH:oxogen oxidoreductase (2-hydroxylating)
R03772 12 L-rhamno-1,4-lactone lactonohydrolase
R03891 12 Benzene-1,2,4-triol:oxygen 1,2-oxidoreductase (decyclizing)
R03937 12
R03968 12 2-Isopropylmalate hydro-lyase
R03970 12 (5-Glutamyl)-peptide:amino-acid 5-glutamyltransferase
R04051 12
R04061 12 Benzene-1,2,4-triol:oxygen 1,2-oxidoreductase (decyclizing)
R04089 12 3-Methylcatechol:oxygen 2,3-oxidoreductase(decyclizing)
R04269 12
R04277 12 2-Pyrone-4,6-dicarboxylate lactonohydrolase
R04280 12 3-O-Methylgallate:oxygen 4,5-oxidoreductase (decyclizing)
R04336 12
R04364 12 Acetyl-CoA:L-2,3,4,5-tetrahydrodipicolinate N2-acetyltransferase
R04365 12
Succinyl-CoA:2,3,4,5-tetrahydropyridine-2,6-dicarboxylateN-succinyltransferase
R04425 12 (2S,3R)-3-Hydroxybutane-1,2,3-tricarboxylate hydro-lyase
R04482 12 4-Carboxy-2-oxo-3-hexenedioate
delta2,delta4-2-oxo,delta3-isomerase
R05085 12 O-Phospho-4-hydroxy-L-threonine:2-oxoglutarate aminotransferase
R05328 12 ADP-glucose:sn-glycerol-3-phosphate 2-b-D-glucosyltransferase
R05336 12
R05576 12 (S)-3-Hydroxybutanoyl-CoA:NADP+ oxidoreductase
R05659 12
R05683 12 L-Idonate:NAD oxidoreductase
R05684 12 L-Idonate:NADP oxidoreductase
R05692 12 GDP-L-fucose:NADP+ 4-oxidoreductase (3,5-epimerizing)
R05790 12 alpha-D-mannosyl-3-phosphoglycerate phosphohydrolase
R05823 12 2-dehydro-D-gluconate:NADP+ 2-oxidoreductase
R06614 12
R06853 12
R06977 12 L-2,4-diaminobutyrate:2-oxoglutarate 4-aminotransferase
R06979 12 Ectoine hydro-lyase
R07059 12
R07304 12 5-oxo-L-proline amidohydrolase (ATP-hydrolysing)
R07404 12 5-amino-1-(5-phospho-D-ribosyl)imidazole:carbon-dioxide
ligase(ADP-forming)
R00058 13 1,2-Benzenediol:oxygen oxidoreductase
R00080 13 Catechol:oxygen oxidoreductase (dimerizing)
R00084 13 Porphobilinogen ammonia-lyase (polymerizing)
R00093 13 L-glutamate:NAD+ oxidoreductase (transaminating)
R00114 13 L-Glutamate:NADP+ oxidoreductase (transaminating)
R00158 13 ATP:nucleoside-phosphate phosphotransferase
R00257 13 Deamido-NAD+:L-glutamine amido-ligase (AMP-forming)
R00565 13 L-Arginine:glycine amidinotransferase
R00575 13 Carbon-dioxide:L-glutamine amido-ligase
(ADP-forming,carbamate-phosphorylating)
R00576 13 L-Glutamine:pyruvate aminotransferase
R00579 13 L-Glutamine racemase
R00647 13
R00665 13 L-Citrulline N5-carbamoyldihydrolase
R00666 13 N5-(L-1-carboxyethyl)-L-ornithine:NADP+
oxidoreductase(L-ornithine-dorming)
R00667 13 L-Ornithine:2-oxo-acid aminotransferase
R00668 13 L-Ornithine(L-lysine):2-oxoglutarate omega-aminotransferase
R00670 13 L-Ornithine carboxy-lyase
R00671 13 L-Ornithine ammonia-lyase(cyclizing)
R00814 13 trans-1,2-dihydrobenzene-1,2-diol:NADP+ oxidoreductase
R00816 13 Catechol:oxygen 2,3-oxidoreductase(decyclizing)
R00817 13 Catechol:oxygen 1,2-oxidoreductase(decyclizing)
R00819 13 Benzoate,NADH:oxygen oxidoreductase
(1,2-hydroxylating,decarboxylating)
R00820 13 1,6-dihydroxycyclohexa-2,4-diene-1-carboxylate:NAD+
oxidoreductase(decarboxylating)
R00828 13 2-nitrophenol,NADPH:oxygen 2-oxidoreductase
(2-hydroxylating,nitrite-forming)
R00963 13 Uridine 5'-monophosphate phosphohydrolase
R00964 13 ATP:uridine 5'-phosphotransferase
R00968 13 GTP:uridine 5'-phosphotransferase
R00970 13 ITP:uridine 5'-phosphotransferase
R01072 13 5-Phosphoribosylamine:pyrophosphate
phosphoribosyltransferase(glutamate-amidating)
R01080 13 Uridine ribohydrolase
R01092 13 ATP:D-galactose 1-phosphotransferase
R01094 13 D-Galactose:NAD+ 1-oxidoreductase
R01096 13 D-Galactose:NADP+ 1-oxidoreductase
R01097 13 D-Galactose:NADP+ 1-oxidoreductase
R01098 13 D-Galactose:oxygen 6-oxidoreductase
R01099 13 D-Galactose:oxygen 6-oxidoreductase
R01100 13 Lactose galactohydrolase
R01104 13 Galactosylglycerol galactohydrolase
R01121 13 ATP:(R)-5-diphosphomevalonate carboxy-lyase (dehydrating)
R01149 13 L-Glutamine:D-alanine gamma-glutamyltransferase
R01176 13 Butanoate:CoA ligase (AMP-forming)
R01194 13 1-alpha-D-Galactosyl-myo-inositol galactohydrolase
R01231 13 Xanthosine-5'-phosphate:L-glutamine amido-ligase (AMP-forming)
R01248 13 L-Proline:NAD+ 5-oxidoreductase
R01251 13 L-Proline:NADP+ 5-oxidoreductase
R01293 13 4-hydroxybenzaldehyde:NAD+ oxidoreductase
R01294 13 4-Hydroxybenzaldehyde:NADP+ oxidoreductase
R01297 13 4-hydroxybenzoate,NADH:oxygen oxidoreductase
(1-hydroxylating,decarboxylating)
R01299 13 4-hydroxybenzoate,NADPH:oxygen oxidoreductase
(1-hydroxylating,decarboxylating)
R01300 13 4-Hydroxybenzoate:CoA ligase (AMP-forming)
R01302 13
R01305 13 2,4'-Dihydroxyacetophenone oxidoreductase (C-C-bond-cleaving)
R01329 13 Epimelibiose galactohydrolase
R01398 13 Carbamoyl-phosphate:L-ornithine carbamoyltransferase
R01540 13 D-Altronate hydro-lyase
R01549 13 dATP:uridine 5'-phosphotransferase
R01688 13 ATP:butyrate 1-phosphotransferase
R01689 13 butanoate:NAD+ delta2-oxidoreductase
R01806 13 Acetyl-CoA:N-acetylneuraminate 4-O-acetyltransferase
R01807 13 Acetyl-CoA:N-acetylneuraminate 7-O-acetyltransferase
R01808 13 Acetyl-CoA:N-acetylneuraminate 9-O-acetyltransferase
R01810 13 N-Acyl-O-acetylneuraminate O-acetylesterase
R01855 13 2'-Deoxyguanosine 5'-triphosphate pyrophosphohydrolase
R01856 13 dGTP triphosphohydrolase
R01879 13 2-Deoxyuridine,2-oxoglutarate:oxygen
oxidoreductase(2'-hydroxylating)
R01880 13 dGTP:uridine 5'-phosphotransferase
R01951 13 GTP:L-fucose-1-phosphate guanylyltransferase
R01990 13 4-Guanidinobutanoate amidinohydrolase
R02032 13 6-Phospho-2-dehydro-D-gluconate:NAD+ 2-oxidoreductase
R02034 13 6-Phospho-D-gluconate:NADP+ 2-oxidoreductase
R02099 13 ATP:deoxyuridine 5'-phosphotransferase
R02102 13
R02282 13 N2-Acetyl-L-ornithine:L-glutamate N-acetyltransferase
R02471 13
R02473 13 (R)-Pantoate:beta-alanine ligase (AMP-forming)
R02486 13 2-Deoxyuridine,2-Oxoglutarate:oxygen
oxidoreductase(1'-hydroxylating)
R02649 13 ATP:N-acetyl-L-glutamate 5-phosphotransferase
R02755 13 meso-2,6-diaminoheptanedioate:NADP+ oxidoreductase (deaminating)
R02764 13 (S)-Methylmalonyl-CoA hydrolase
R02781 13 L-Glutamine:2,4,6/3,5-pentahydroxycyclohexanone aminotransferase
R02926 13 Melibiitol galactohydrolase
R02988 13 3-oxoadipate:NAD+ oxidoreductase
R02989 13 3-oxoadipate:NADP+ oxidoreductase
R03028 13 Glutaconyl-1-CoA carboxy-lyase
R03098 13 L-2-Aminoadipate-6-semialdehyde:NAD(P)+ 6-oxidoreductase
R03099 13
R03248 13 2,5-Diaminopentanoate:2-oxoglutarate aminotransferase
R03249 13
R03250 13
R03307 13 2-Carboxy-2,5-dihydro-5-oxofuran-2-acetate lyase (decyclizing)
R03308 13 3-Carboxy-2,5-dihydro-5-oxofuran-2-acetate lyase (decyclizing)
R03313 13 L-Glutamate-5-semialdehyde:NADP+ 5-oxidoreductase
(phosphorylationg)
R03314 13
R03460 13
Phosphoenolpyruvate:3-phosphoshikimate5-O-(1-carboxyvinyl)-transferase
R03471 13 ATP:4-amino-5-hydroxymethyl-2-methylpyrimidine
5-phosphotransferase
R03870 13 5-Methylbarbiturate amidohydrolase
R03884 13 (E)-Glutaconate CoA-transferase
R03892 13
R03942 13 L-Rhamnofuranose:NAD+ 1-oxidoreductase
R04001 13 3-Isopropylmalate hydro-lyase
R04224 13 (S)-3-Hydroxyisobutyryl-CoA hydro-lyase
R04295 13 (S)-4-Amino-5-oxopentanoate:NADP+
5-oxidoreductase(phosphorylationg)
R04453 13
4-Carboxy-2-hydroxy-cis,cis-muconate-6-semialdehyde:NADP+6-oxidoreductase
R04463 13 5'-Phosphoribosylformylglycinamide:L-glutamine
amido-ligase(ADP-forming)
R04467 13
R04475 13
N-Succinyl-L-2,6-diaminoheptanedioate:2-ocoglytarateamino-transferase
R04488 13
R04489 13 2-Hydroxy-2-hydropyrone-4,6-dicarboxylate lyase (decyclizing)
R04554 13
R04558 13
R04748 13 (S)-Hydroxyhexanoyl-CoA:NAD+ oxidoreductase
R04781 13 4-Carboxy-4-hydroxy-2-oxoadipate hydro-lyase
R04875 13
R05086 13 O-Phospho-4-hydroxy-L-threonine phospho-lyase (adding water)
R05138 13
R05337 13
R05399 13 1,2,4-trihydroxybenzene:NAD oxidoreductase
R05513 13
R05660 13
R05681 13 NAD-dependent threonine 4-phosphate dehydrogenase
R05791 13 2-(beta-D-glucosyl)-sn-glycerol-3-phosphate phosphohydrolase
R06854 13
R07060 13
R07132 13 D-galactose:NADP+ 1-oxidoreductase
R07312 13 4-hydroxyphenylacetate carboxy-lyase
R00018 14 Putrescine:putrescine 4-aminobutyltransferase (ammonia-forming)
R00035 14 L-Ascorbate:oxygen oxidoreductase
R00068 14 L-Ascorbate:oxygen oxidoreductase
R00095 14 NADH:monodehydroascorbate oxidoreductase
R00155 14 UDP diphosphohydrolase
R00156 14 ATP:nucleoside-diphosphate phosphatransferase
R00157 14 Uridine triphosphate:AMP phosphotransferase
R00269 14 2-Oxoglutaramate amidohydrolase
R00350 14 4-Hydroxy-4-carboxymethyl-2-oxoglutarate pyruvate-lyase
R00414 14 UDP-N-acetyl-D-glucosamine 2-epimerase
R00451 14 meso-2,6-Diaminoheptanedioate carboxy-lyase
R00551 14 L-Arginine amidinohydrolase
R00552 14 L-Arginine iminohydrolase
R00554 14 ATP:L-arginine N-phosphotransferase
R00555 14 NAD+:L-arginine ADP-D-ribosyltransferase
R00556 14
R00557 14 L-Arginine,NADPH:oxygen oxidoreductase (nitric-oxide-forming)
R00558 14 L-Arginine,NADPH:oxygen oxidoreductase (nitric-oxide-forming)
R00559 14 L-Arginine:oxygen 2-oxidoreductase (decarboxylating)
R00562 14 N2-(D-1-carboxyethyl)-L-arginine:NADP+ oxidoreductase
R00563 14 D-nopaline:NADP+ oxidoreductase (L-arginine-forming)
R00566 14 L-Arginine carboxy-lyase
R00567 14 L-Arginine racemase
R00642 14 L-Ascorbate:hydrogen-peroxide oxidoreductase
R00645 14
R00646 14 Ascorbate:oxygen 2,3-oxidoreductase (bond-cleaving)
R00659 14 UTP:pyruvate O2-phosphotransferase
R00669 14 N2-Acetyl-L-ornithine amidohydrolase
R00769 14 UTP:D-fructose-6-phosphate 1-phosphotransferase
R00832 14 succinyl-CoA:L-arginine N2-succinyltransferase
R00836 14 UDPglucose:D-glucose-6-phosphate 1-alpha-D-glucosyltransferase
R00912 14 L-Arginine:beta-alanine ligase (AMP-forming)
R00985 14 Chorismate pyruvate-lyase (amino-accepting)
R00986 14 Chorismate pyruvate-lyase (amino-accepting)
R01086 14 N-(L-Argininosuccinate) arginie-lyase
R01123 14 Isopentenyl-diphosphate delta3-delta2-isomerase
R01151 14 Putrescine:oxygen oxidoreductase (deaminating)
R01154 14 Acetyl-CoA:alkane-alpha,omega-diamine N-acetyltransferase
R01155 14 putrescine:2-oxoglutarate aminotransferase
R01156 14 N-Acetylputrescine acetylhydrolase
R01246 14 L-proline:NAD+ 2-oxidoreductase
R01249 14 L-proline:NADP+ 2-oxidoreductase
R01252 14 L-Proline,2-oxoglutarate:oxygen oxidoreductase (4-hydroxylating)
R01255 14 L-Proline racemase
R01295 14 benzoate,NADPH:oxygen oxidoreductase(4-hydroxylating)
R01301 14 4-Hydroxybenzoyl-CoA hydrolase
R01399 14 Carbamoyl-phosphate:putrescine carbamoyltransferase
R01579 14 D-Glutamine amidohydrolase
R01678 14 Lactose galactohydrolase
R01679 14 Lactose 6-phosphate galactohydrolase
R01680 14 Lactose:(acceptor) 3-oxidoreductase
R01714 14 5-O-(1-Carboxyvinyl)-3-phosphoshikimate phosphate-lyase
R01715 14 Chorismate pyruvatemutase
R01716 14 Chorismate:L-glutamine amido-ligase
R01717 14 Chorismate hydroxymutase
R01847 14 UTP:Sedoheptulose 7-phosphate 1-phosphotransferase
R01886 14 N(omega)-(ADP-D-ribosyl)-L-arginine ADPribosylhydrolase
R01954 14 L-Citrulline:L-aspartate ligase (AMP-forming)
R01989 14 L-Arginine:glycine amidinotransferase
R02098 14 ATP:dTMP phosphotransferase
R02272 14 (S)-4-Amino-5-oxopentanoate 4,5-aminomutase
R02283 14 N2-Acetyl-L-ornithine:2-oxoglutarate aminotransferase
R02363 14 Hydroquinone:oxygen oxidoreductase
R02365 14 Cellobiose:quinone 1-oxidoreductase
R02411 14
1-alpha-D-Galactosyl-myo-inositol:sucrose6-alpha-D-galactosyltransferase
R02438 14
R02474 14 Pantothenate amidohydrolase
R02514 14 4-hydroxyphenylacetate,NADH:oxygen oxidoreductase
(1-hydroxylating)
R02516 14 4-hydroxyphenylacetate,NADPH:oxygen oxidoreductase
(1-hydroxylating)
R02604 14
R02672 14 4-Hydroxybenzoylformate carboxy-lyase
R02673 14 (S)-2-Hydroxy-2-(4-hydroxyphenyl)acetate:oxygen 1-oxidoreductase
R02697 14 4-Hydroxyphenylacetaldehyde:NADP+ oxidoreductase
R02698 14 4-hydroxyphenylacetate,NADH:oxygen oxidoreductase
(3-hydroxylating)
R02699 14 4-Hydroxyphenylacetate:CoA ligase (AMP-forming)
R02707 14
R02733 14 N6-Acetyl-LL-2,6-diaminoheptanedioate amidohydrolase
R02734 14 N-Succinyl-LL-2,6-diaminoheptanedioate amidohydrolase
R02735 14 LL-2,6-Diaminoheptanedioate 2-epimerase
R02762 14 2-Hydroxymuconate semialdehyde:NAD+ 6-oxidoreductase
R02763 14
R02990 14 Succinyl-CoA:3-oxoadipate CoA-transferase
R03018 14 ATP:pantothenate 4'-phosphotransferase
R03031 14 Vinylacetyl-CoA delta3-delta2-isomerase
R03033 14 D-Galactonate hydro-lyase
R03034 14 D-Galactono-1,4-lactone hydroxyacylhydrolase
R03165 14 Hydroxymethylbilane hydro-lyase(cyclizing)
R03166 14
R03177 14 4-Guanidinobutanal:NAD+ 1-oxidoreductase
R03178 14 2-oxo-5-Guanidinopentanoate carboxy-lyase
R03238 14 UTP:D-Tagatose 6-phosphate 1-phosphotransferase
R03384 14 ATP:1-amino-1-deoxy-scyllo-inositol 4-phosphotransferase
R03443 14 N-Acetyl-L-glutamate-5-semialdehyde:NADP+
5-oxidoreductase(phosphrylating)
R03457 14 D-erythro-1-(Imidazol-4-yl)glycerol 3-phosphate hydro-lyase
R03470 14 4-Carboxymuconolactone carboxy-lyase
R03616 14 Galactosylglycerol galactohydrolase
R03959 14 2,5-Dihydro-5-oxofuran-2-acetate lyase (decyclizing)
R04208 14 2-(Formamido)-N1-(5-phosphoribosyl)acetamidine
cyclo-ligase(ADP-forming)
R04278 14 2-Hydroxy-2-hydropyrone-4,6-dicarboxylate:NAD+ 6-oxidoreductase
R04279 14 2-Hydroxy-2-hydropyrone-4,6-dicarboxylate:NADP+ 6-oxidoreductase
R04399 14
R04417 14
R04426 14 3-Isopropylmalate:NAD+ oxidoreductase
R04509 14 ATP:4-amino-2-methyl-5-phosphomethylpyrimidine phosphotransferase
R04749 14 (S)-Hydroxyhexanoyl-CoA hydro-lyase
R05064 14 (S)-3-Hydroxyisobutyryl-CoA hydrolase
R05087 14
R05244 14 NADPH:p-benzoquinone oxidoreductase
R05246 14
R05326 14
beta-D-Galactopyranosyl-(13)-N-acetyl-D-hexosamine:phosphategalactosyltransferase
R05465 14
R05482 14
R05552 14
R05621 14
R05622 14
R05661 14
R06603 14
R06851 14 phenol,NADPH:oxygen oxidoreductase (2-hydroxylating)
R06989 14 2,5-Dihydro-5-oxofuran-2-acetate lyase (decyclizing)
R07188 14 benzoate,NADH:oxygen oxidoreductase (1,2-hydroxylating)
R07214 14 1-aminocyclopropane-1-carboxylate oxygenase (ethylene-forming)
R07245 14 carbamoyl-phosphate:N2-acetyl-L-ornithine carbamoyltransferase
R07307 14 dCTP aminohydrolase (dUMP-forming)
R07406 14
R07414 14 glutamate putrescine ligase
R00007 15 4-Hydroxy-4-methyl-2-oxoglutarate pyruvate-lyase
R00039 15 Raffinose:raffinose alpha-D-galactosyltransferase
R00111 15 N-(omega)-Hydroxyarginine,NADPH:oxygen
oxidoreductase(nitric-oxide-forming)
R00159 15 UTP diphosphohydrolase
R00286 15 UDPglucose:NAD+ oxidoreductase
R00287 15 UDPglucose pyrophosphohydrolase
R00289 15 UTP:alpha-D-glucose-1-phosphate uridylyltransferase
R00291 15 UDPglucose 4-epimerase
R00293 15 UDPglucose 4,6-hydro-lyase
R00415 15 UTP:N-acetyl-alpha-D-glucosamine-1-phosphate uridylyltransferase
R00416 15 UTP:N-acetyl-alpha-D-glucosamine-1-phosphate uridylyltransferase
R00418 15 UDP-N-acetyl-D-glucosamine 4-epimerase
R00420 15 UDP-N-acetyl-D-glucosamine 2-epimerase
R00421 15 UDP-N-acetyl-D-glucosamine:NAD+ 6-oxidoreductase
R00422 15
R00423 15
R00445 15 L-lysine:NAD+ oxidoreductase (deaminating, cyclizing)
R00446 15 L-Lysine:NAD+ 6-oxidoreductase (deaminating)
R00447 15 L-Lysine:oxygen oxidoreductase(deaminating)
R00448 15 L-lysine,NADPH:oxygen oxidoreductase (6-hydroxylating)
R00449 15 L-Lysine:oxygen 2-oxidoreductase (decarboxylating)
R00452 15 N2-(D-1-carboxylethyl)-L-lysine:NADP+
oxidoreductase(L-lysine-forming)
R00453 15 L-Lysine:pyruvate aminotransferase
R00454 15
R00457 15 L-Lysine:2-oxoglutarate 6-aminotransferase
R00459 15
R00460 15 L-Lysine racemase
R00461 15 L-Lysine 2,3-aminomutase
R00462 15 L-Lysine carboxy-lyase
R00463 15 L-Lysine-1,6-lactam lactamhydrolase
R00502 15 UTP:alpha-D-hexose-1-phosphate uridylyltransferase
R00571 15 UTP:ammonia ligase(ADP-forming)
R00573 15 UTP:ammonia ligase(ADP-forming)
R00612 15 N6-Methyl-L-lysine:oxygen oxidoreductase (demethylating)
R00644 15 L-Ascorbate:hydrogen-peroxide oxidoreductase
R00660 15
Phosphoenolpyruvate:UDP-N-acetyl-D-glucosamine1-carboxyvinyl-transferase
R00662 15 Uridine triphosphate pyrophosphohydrolase
R00715 15 N6-(L-1,3-Dicarboxypropyl)-L-lysine:NAD+
oxidoreductase(L-lysine-forming)
R00716 15 N6-(L-1,3-Dicarboxypropyl)-L-lysine:NADP+
oxidoreductase(L-lysine-forming)
R00766 15 UDPglucose:D-fructose-6-phosphate 2-alpha-D-glucosyltransferase
R00806 15 UDPglucose:D-fructose 2-alpha-D-glucosyltransferase
R00813 15
cis-1,2-dihydroxycyclohexa-3,5-diene-1-carboxylate:NAD+oxidoreductase
R00818 15 salicylate,NADH:oxygen oxidoreductase
(1-hydroxylating,decarboxylating)
R00823 15 Anthranilate,NADH:oxygen oxidoreductase
(1,2-hydroxylating,deaminating, decarboxylating)
R00825 15 Anthranilate,NADPH:oxygen oxidoreductase
(1,2-hydroxylating,deaminating, decarboxylating)
R00829 15 Succinyl-CoA:acetyl-CoA C-acyltransferase
R00910 15 L-Lysine:beta-alanine ligase (AMP-forming)
R00955 15 UDPglucose:alpha-D-galactose-1-phosphate uridylyltransferase
R00967 15 UTP:uridine 5'-phosphotransferase
R00979 15 ATP:anthranilate N-adenylyltransferase
R00980 15 Anthranilate,NADPH:oxygen oxidoreductase
(3-hydroxylating,deaminating)
R00982 15 Anthranilate:CoA ligase (AMP-forming)
R00989 15 Malonyl-CoA:anthranilate N-malonyltransferase
R00990 15 2-Aminobenzoate carboxy-lyase
R00991 15
R01073 15
N-(5-Phospho-D-ribosyl)anthranilate:pyrophosphatephosphoribosyl-transferase
R01103 15 Raffinose galactohydrolase
R01152 15 N-Carbamoylputrescine amidohydrolase
R01157 15 Agmatine amidinohydrolase
R01304 15 UDPglucose:4-hydroxybenzoate 4-O-beta-D-glucosyltransferase
R01373 15 Prephenate hydro-lyase (decarboxylating)
R01380 15 UTP:1-phospho-alpha-D-glucuronate uridylyltransferase
R01381 15 UTP:1-phospho-alpha-D-glucuronate uridylyltransferase
R01396 15 Carbamoyl-phosphate:L-lysine carbamoyltransferase
R01410 15
R01416 15 Agmatine iminohydrolase
R01417 15 ATP:agmatine N4-phosphotransferase
R01418 15
R01425 15 Benzoylagmatine amidohydrolase
R01620 15 Acetyl-phosphate:L-lysine N6-acetyltransferase
R01650 15
R01652 15
R01658 15
Dimethylallyl-diphosphate:isopentenyl-diphosphatedimethylallyltranstransferase
R01659 15
Dimethylallyl-diphosphate:isopentenyl-diphosphatedimethylallylcistransferase
R01668 15 dCTP nucleotidohydrolase
R01722 15 UDPglucose:nicotinate N-glucosyltransferase
R01728 15 Prephenate:NAD+ oxidoreductase(decarboxylating)
R01730 15 Prephenate:NADP+ oxidoreductase(decarboxylating)
R01731 15 L-Aspartate:2-oxoglutarate aminotransferase
R01816 15 Anthranilate,tetrahydrobiopterin:oxygen
oxidoreductase(3-hydroxylating)
R01986 15 4-Aminobutyraldehyde:NAD+ oxidoreductase
R02325 15 dCTP aminohydrolase
R02326 15 ATP:nucleoside-diphosphate phosphatransferase
R02327 15 dCTP:uridine 5'-phosphotransferase
R02331 15 ATP:nucleoside-diphosphate phosphatransferase
R02410 15 Raffinose fructohydrolase
R02437 15 L-Rhamnose ketol-isomerase
R02458 15 D-Arginine amidinohydrolase
R02515 15 3-hydroxyphenylacetate,NADH:oxygen oxidoreductase
(6-hydroxylating)
R02517 15 3-hydroxyphenylacetate,NADPH:oxygen oxidoreductase
(6-hydroxylating)
R02518 15
R02519 15 Homogentisate:oxygen 1,2-oxidoreductase (decyclizing)
R02520 15
R02549 15 4-aminobutanal:NAD+ 1-oxidoreductase
R02676 15 4-Hydroxymandelonitrile hydroxybenzaldehyde-lyase
R02695 15 4-Hydroxyphenylacetaldehyde:NAD+ oxidoreductase
R02737 15 UDPglucose:D-glucose-6-phosphate 1-alpha-D-glucosyltransferase
R02894 15 D-Proline:oxygen oxidoreductase (deaminating)
R02895 15
R02923 15 D-Arginine:oxygen oxidoreductase (deaminating)
R02942 15 Acetylsalicylate O-acetylhydrolase
R02991 15 4-Carboxymethylbut-3-en-4-olide enol-lactonohydrolase
R03037 15 Isochorismate pyruvate-hydrolase
R03180 15 4-Guanidinobutanamide amidohydrolase
R03186 15
R03197 15 Uroporphyrinogen-III carboxy-lyase
R03243 15 5-Amino-2-oxopentanoate:2-oxoglutarate aminotransferase
R03294 15 trans-4-Hydroxy-L-proline:NAD+ oxidoreductase
R03296 15 trans-4-Hydroxy-L-proline 2-epimerase
R03297 15 UDPglucose:gallate beta-D-glucosyltransferase
R03300 15 3,4-Dihydroxyphenylacetaldehyde:NAD+ oxidoreductase
R03302 15 3,4-Dihydroxyphenylacetaldehyde:NADP+ oxidoreductase
R03303 15 3,4-Dihydroxyphenylacetate:oxygen 2,3-oxidoreductase (decyclizing)
R03317 15 UDP-N-acetyl-D-mannosamine:NAD+ 1-oxidoreductase
R03358 15 Octopamine hydro-lyase (deaminating)
R03359 15 1-(4-Hydroxyphenyl)-2-(methylamino)ethanol hydro-lyase
R03387 15 ATP:2-dehydro-3-deoxy-galactonokinase
R03418 15 1-alpha-D-Galactosyl-myo-inositol:raffinose galactosyltransferase
R03477 15
L-Arginine:1-amino-1-deoxy-scyllo-inositol-4-phosphateamindinotransferase
R03541 15 Prenyl-diphosphate pyrophosphohydrolase
R03733 15 L-Threonate:NAD+ 3-oxidoreductase
R03794 15
(S)-2-Hydroxy-2-phenylacetate,tetrahydrobiopterin:oxygenoxidoreductase
(4-hydroxylating)
R03935 15 beta-Alanyl-L-arginine hydrolase
R03966 15
R04008 15
R04025 15
N-Acetylputrescine:oxygenoxidoreductase(deaminating)(flavin-containing)
R04038 15 2-Isopentenyl-diphosphate:AMP delta2-isopentenyltransferase
R04161 15 (S)-4-Hydroxymandelate racemase
R04189 15 N2-succinyl-L-arginine iminohydrolase (decarboxylating)
R04234 15 D-4-Hydroxyphenylglycine:2-oxoglutarate aminotransferase
R04260 15 2-Oxo-2,5-dihydrofuran-5-acetate delta3-delat2-isomerase
R04304 15 4-Hydroxyphenylethanol:NAD+ oxidoreductase
R04776 15 Phenylacetyl-CoA:L-glutamine alpha-N-phenylacetyltransferase
R04777 15
R04783 15 3-Ketolactose galactohydrolase
R04785 15 L-Dehydroascorbate lactonohydrolase
R04972 15 Uroporphyrinogen I carboxy-lyase
R05066 15 3-Hydroxy-2-methylpropanoate:NAD+ oxidoreductase
R05236 15 4-Hydroxymuconic-semialdehyde:NAD+ oxidoreductase
R05378 15 2-Deoxy-5-keto-D-gluconic acid 6-phosphate
Dihydroxyacetonephosphate-lyase
R05444 15
R05467 15 L-N2-(2-carboxyethyl)arginine cyclo-ligase (AMP-forming)
R05553 15 4-amino-4-deoxychorismate pyruvate-lyase
R05769 15 UDP-glucose:hydroquinone-O-b-D-glucosyltransferase
R05838 15 pyridoxine 5'-phosphate synthase
R06594 15
R06602 15
R06633 15
R06852 15
R06860 15
isochorismate:2-oxoglutarate:cyclodienyltransferase(decarboxylating,pyruvate-forming)
R06985 15 trans-Hex-2-enoyl-CoA reductase
R06990 15 2-Oxo-2,5-dihydrofuran-5-acetate delta3-delat2-isomerase
R07219 15 dimethyallyl diphosphate:NADP+ oxidoreductase
R07276 15 L-arogenate:2-oxoglutarate aminotransferase
R07408 15
R07415 15
R00042 16 4-Hydroxyphenylpyruvate:oxygen oxidoreductase (decarboxylating)
R00049 16
1-O-Galloyl-beta-D-glucose:1-O-galloyl-beta-D-glucoseO-galloyltransferase
R00278 16 Pyridoxine 5-phosphate:oxygen oxidoreductase (deaminating)
R00458 16 N6-Acyl-L-lysine amidohydrolase
R00501 16
R00503 16 UDPgalactose:D-glucose 4-beta-D-galactosyltransferase
R00504 16 UDPgalactose:UDP-N-acetyl-D-glucosamine
galactosephosphotransferase
R00505 16 UDP-D-galactopyranose furanomutase
R00515 16 CTP pyrophosphohydrolase
R00568 16 CTP aminohydrolase
R00569 16 CTP diphosphohydrolase
R00570 16 ATP:nucleoside-diphosphate phosphatransferase
R00572 16 CTP:pyruvate O2-phosphotransferase
R00574 16 CTP pyriphosphate-lyase (cyclizing)
R00688 16 L-phenylalanine:NAD+ oxidoreductase (deaminating)
R00691 16 L-Arogenate hydro-lyase (decarboxylating)
R00692 16 L-Phenylalanine(L-histidine):pyruvate aminotransferase
R00694 16 L-Phenylalanine:2-oxoglutarate aminotransferase
R00695 16 L-Aspartate:phenylpyruvate aminotransferase
R00732 16 L-arogenate:NAD+ oxidoreductase
R00733 16 L-arogenate:NAD+ oxidoreductase
R00734 16 L-Tyrosine:2-oxoglutarate aminotransferase
R00767 16 CTP:D-fructose-6-phosphate 1-phosphotransferase
R00809 16 UDPgalactose:sucrose 6F-alpha-D-galactosyltransferase
R00821 16 2,3-Dihydroxybenzoate carboxy-lyase
R00853 16 UDPgalactose:sn-glycerol-3-phosphate
2-alpha-D-galactosyltransferase
R00854 16 UDPgalactose:sn-glycerol-3-phosphate
1-alpha-D-galactosyltransferase
R00856 16 CTP:sn-glycerol-3-phosphate cytidylyltransferase
R00911 16 beta-Alanyl-L-lysine hydrolase
R00935 16 (S)-Methylmalonate semialdehyde:NAD+
oxidoreductase(CoA-propanoylating)
R00956 16 CTP:D-glucose-1-phosphate cytidylyltransferase
R01064 16
2-Dehydro-3-deoxy-D-galactonate-6-phosphateD-glyceraldehyde-3-phosphate-lyase
R01088 16 L-leucine:NAD+ oxidoreductase(deaminating)
R01090 16 L-Leucine:2-oxoglutarate aminotransferase
R01101 16 alpha-D-Glucoside glucohydrolase
R01117 16 CTP:N-acylneuraminate cytidylyltransferase
R01120 16
R01192 16 UDPgalactose:myo-inositol 1-alpha-D-galactosyltransferase
R01205 16 UDPgalactose:N-acetyl-D-glucosamine 4-beta-D-galactosyltransferase
R01370 16 Phenyllactate:NAD+ oxidoreductase
R01371 16 Phenyllactate:NADP+ oxidoreductase
R01372 16 Phenylpyruvate:oxygen oxidoreductase
(hydroxylating,decarboxylating)
R01375 16 L-Glutamine:phenylpyruvate aminotransferase
R01377 16 Phenylpyruvate carboxy-lyase
R01378 16 Phenylpyruvate keto-enol-isomerase
R01384 16 UDP-D-glucuronate carboxy-lyase
R01385 16 UDPglucuronate 4-epimerase
R01386 16
R01387 16 UDPglucuronate 5'-epimerase
R01504 16 ATP:2,3-dihydroxybenzoate adenylyltransferase
R01505 16 2,3-dihydro-2,3-dihydroxybenzoate:NAD+ oxidoreductase
R01506 16 2,3-Dihydroxybenzoate:oxygen 2,3-oxidoreductase (decyclizing)
R01507 16 2,3-Dihydroxybenzoate:oxygen 3,4-oxidoreductase (decyclizing)
R01509 16 2,3-Dihydroxybenzoate:L-serine ligase
R01510 16 2,3-Dihydroxybenzoate:L-serine ligase
R01537 16
R01582 16 D-Phenylalanine:2-oxoglutarate aminotransferase
R01651 16 4-Methyl-2-oxopentanoate:NAD+
oxidoreductase(CoA-mehtylpropanoylating)
R01663 16 dCMP aminohydrolase
R01664 16 2'-Deoxycytidine 5'-monophosphate phosphohydrolase
R01665 16 ATP:CMP phosphotransferase
R01667 16 dCDP nucleotidohydrolase
R01846 16 CTP:Sedoheptulose 7-phosphate 1-phosphotransferase
R01860 16 4-Aminobenzoate carboxy-lyase
R01887 16 gamma-Amino-gamma-cyanobutanoate aminohydrolase
R01911 16 pyridoxine-5'-phosphate phosphohydrolase
R02003 16 Geranyl-diphosphate:isopentenyl-diphosphate
geranyltrans-transferase
R02004 16
R02006 16 Geranyl-diphosphate pyrophosphate-lyase
(cyclizing,sabinene-hydrate-forming)
R02007 16 (+)-Bornyl-diphosphate lyase (decyclizing)
R02009 16 geranyldiphosphate diphosphate lyase (myrcene forming)
R02010 16
R02011 16
R02012 16 geranyldiphosphate diphosphate lyase (pinene forming)
R02013 16 geranyldiphosphate diphosphate lyase (limonene forming)
R02038 16 CTP:ethanolamine-phosphate cytidylyltransferase
R02100 16 dUTP nucleotidohydrolase
R02204 16 L-Pipecolate:oxygen 1,6-oxidoreductase
R02205 16 L-Pipecolate:(acceptor) 1,6-oxidoreductase
R02273 16 5-Aminopentanamide amidohydrolase
R02313 16 N6-(L-1,3-Dicarboxypropyl)-L-lysine:NAD+ oxidoreductase
R02315 16 N6-(L-1,3-Dicarboxypropyl)-L-lysine:NADP+ oxidoreductase
R02317 16
R02330 16 dUTP nucleotidohydrolase
R02332 16 dUTP:uridine 5'-phosphotransferase
R02387 16 Acetyl-CoA:arylamine N-acetyltransferase
R02388 16 UDPglucose:arylamine N-D-glucosyltransferase
R02521 16 4-Hydroxyphenylpyruvate:oxygen
oxidoreductase(hydroxylating,decarboxylating)
R02561 16 4-aminobenzoate,NADH:oxygen oxidoreductase
(1-hydroxylating,decarboxylating)
R02562 16 4-aminobenzoate,NADPH:oxygen oxidoreductase
(1-hydroxylating,decarboxylating)
R02655 16 Gentisate aldehyde:NAD+ oxidoreductase
R02657 16
R02665 16 3-Hydroxyanthranilate:oxygen 3,4-oxidoreductase (decyclizing)
R02666 16 3-Hydroxyanthranilate:oxygen oxidoreductase
R02669 16
R02670 16 Hydorogen-peroxide:hydrogen-peroxide oxidoreductase
R02852 16 D-2,6-Diaminohexanoic acid 5,6-aminomutase
R02921 16 CTP:D-ribitol-5-phosphate cytidylyltransferase
R03013 16 L-Histidinol-phosphate phosphohydrolase
R03014 16 ATP:L-rhamnulose 1-phosphotransferase
R03066 16
2-Amino-4-hydroxy-6-hydroxymethyl-7,8-dihydropteridine:4-aminobenzoate2-amino-4-hydroxydihydropteridine-6-methenyltransferase
R03067 16
2-Amino-4-hydroxy-6-hydroxymethyl-7,8-dihydropteridine-diphosphate:4-aminobenzoate2-amino-4-hydroxydihydropteridine-6-methenyltransferase
R03097 16
R03102 16 L-2-Aminoadipate-6-semialdehyde:NAD+ 6-oxidoreductase
R03103 16 L-2-Aminoadipate-6-semialdehyde:NADP+ 6-oxidoreductase
R03113 16
R03168 16 Acetyl-CoA:N6-hydroxy-L-lysine 6-acetyltransferase
R03181 16 4-Maleylacetoacetate cis-trans-isomerase
R03191 16 UDP-N-acetylmuramate:NADP+ oxidoreductase
R03192 16 UDP-N-acetylmuramate:NADP+ oxidoreductase
R03220 16 Coproporphyrinogen:oxygen oxidoreductase(decarboxylating)
R03237 16 CTP:D-Tagatose 6-phosphate 1-phosphotransferase
R03275 16 (3S)-3,6-Diaminohexanoate 5,6-aminomutase
R03291 16 trans-4-Hydroxy-L-proline:NAD+ 5-oxidoreductase
R03293 16 trans-4-Hydroxy-L-proline:NADP+ 5-oxidoreductase
R03299 16 3-Hydroxyphenylacetate,NADH:oxygen oxidoreductase
(3-hydroxylating)
R03336 16 4-hydroxyphenyllactate:NAD+ oxidoreductase
R03337 16 (R)-3-(4-hydroxyphenyl)lactate:NAD+ 2-oxidoreductase
R03338 16 4-Hydroxyphenyllactate:NADP+ oxidoreductase
R03339 16 (R)-3-(4-hydroxyphenyl)lactate:NADP+ 2-oxidoreductase
R03341 16 4-hydroxyphenylpyruvate carboxy-lyase
R03342 16 3-(4-Hydroxyphenyl)pyruvate keto-enol-isomerase
R03351 16 CTP:3-deoxy-D-manno-octulosonate cytidylyltransferase
R03381 16 3-Oxopropanoate:NAD+ oxidoreductase
(decarboxylating,CoA-acetylating)
R03496 16 1-Guanidino-1-deoxy-scyllo-inositol-4-phosphate 4-phosphohydrolase
R03509 16 N-(5-Phospho-beta-D-ribosyl)anthranilate ketol-isomerase
R03542 16 alpha-Aminopropiononitrile aminohydrolase
R03634 16
R03635 16 Stachyose fructohydrolase
R03791 16 (S)-Mandelate racemase
R03792 16
R03869 16 (S)-Methylmalonate semialdehyde:NAD+ oxidoreductase
R03871 16 (S)-Methylmalonate semialdehyde:oxygen oxidoreductase
R03879 16
R03998 16 anthranilyl-CoA,NADH:oxygen oxidoreductase (de-aromatizing)
R03999 16 anthranilyl-CoA,NADH:oxygen oxidoreductase (de-aromatizing)
R04029 16 N6-Acetyl-L-lysine:2-oxoglutarate aminotransferase
R04031 16
R04175 16
R04187 16 L-Alanine:3-oxopropanoate aminotransferase
R04188 16 L-3-Amino-isobutanoate:2-oxoglutarate aminotransferase
R04217 16 N2-succinyl-L-ornithine:2-oxoglutarate 5-aminotransferase
R04221 16 cis-4-Hydroxy-D-proline:oxygen oxidoreductase (deaminating)
R04247 16 CTP:ethanolamine-phosphate cytidylyltransferase
R04289 16
R04296 16 UDPglucose:(S)-4-hydroxymandelonitrile beta-D-glucosyltransferase
R04418 16 5-carboxymethyl-2-hydroxymuconic-semialdehyde:NAD+ oxidoreductase
R04419 16 5-Carboxymethyl-2-hydroxymuconic-semialdehyde:NADP+ oxidoreductase
R04443 16
R04444 16 L-1-Pyrroline-3-hydroxy-5-carboxylate:NAD+ oxidoreductase
R04445 16 L-1-Pyrroline-3-hydroxy-5-carboxylate:NADP+ oxidoreductase
R04736 16 L-2-Amino-hexano-6-lactam racemase
R04747 16 Hexanoyl-CoA:acetyl-CoA C-acyltransferase
R04751 16 Hexanoyl-CoA:(acceptor) 2,3-oxidoreductase
R05050 16 N4-Acetylaminobutanal:NAD+ oxidoreductase
R05083 16
R05280 16
R05351 16
R05466 16 Deoxyamidinoproclavaminate,2-oxoglutarate:oxygen
oxidoreductase(3-hydroxylating)
R05633 16 CTP: 2-C-Methyl-D-erythritol 4-phosphate cytidylyltransferase
R05765 16 geranyldiphosphate diphosphate lyase (pinene forming)
R05766 16 geranyldiphosphate diphosphate lyase (pinene forming)
R05778 16 4-hydroxyphenylpyruvate:oxygen oxidoreductase (decarboxylating)
R05842 16 ethylene oxide hydrolase
R05884 16 isopentenyl-diphosphate:NAD(P)+ oxidoreductase
R06120 16 geranyldiphosphate diphosphate lyase [(+)-(R)-limonene-forming]
R06632 16
R06740 16 diamine oxidase
R06757 16
R06894 16
R07417 16
R07418 16
R00031 17 1,2-Benzenediol:oxygen oxidoreductase
R00074 17 2-Aminophenol:oxygen oxidoreductase
R00173 17 pyridoxal-5'-phosphate phosphohydrolase
R00510 17 Cytidine-5'-monophosphate phosphoribo(deoxyribo)hydrolase
R00511 17 Cytidine-5'-monophosphate phosphohydrolase
R00512 17 ATP:CMP phosphotransferase
R00514 17 CDP diphosphohydrolase
R00686 17 L-Phenylalanine racemase (ATP-hydrolysing)
R00687 17 ATP:L-phenylalanine adenylyltransferase
R00689 17 L-Phenylalanine:oxygen oxidoreductase (deaminating)
R00690 17 L-Phenylalanine:oxygen 2-oxidoreductase (decarboxylating)
R00693 17 Acetyl-CoA:L-phenylalanine N-acetyltransferase
R00697 17 L-Phenylalanine ammonia-lyase
R00698 17 Donor:hydrogen-peroxide oxidoreductase
R00699 17 L-Phenylalanine carboxy-lyase
R00702 17 Farnesyl-diphosphate:farnesyl-diphosphate farnesyltransferase
R00728 17 L-Tyrosine phenol-lyase (deaminating)
R00729 17 L-Tyrosine:oxygen oxidoreductase (deaminating)
R00730 17 L-Tyrosine,NADPH:oxygen oxidoreductase (N-hydroxylating)
R00731 17 L-Tyrosine:oxygen oxidoreductase
R00735 17 L-Tyrosine:L-arginine ligase (AMP-forming)
R00736 17 L-Tyrosine carboxy-lyase
R00737 17 L-Tyrosine ammonia-lyase
R00739 17 L-Tyrosine 2,3-aminomutase
R00855 17 CDPglycerol phosphoglycerohydrolase
R01089 17 Acetyl-CoA:L-leucine N-acetyltransferase
R01091 17 (2S)-alpha-Leucine 2,3-aminomutase
R01147 17 Pyridoxamine-5'-phosphate:2-oxoglutarate aminotransferase
R01158 17 L-Histidinol:NAD+ oxidoreductase
R01364 17 4-Fumarylacetoacetate fumarylhydrola
R01471 17 UTP:alpha-D-xylose-1-phosphate uridylyltransferase
R01473 17 UDP-L-arabinose 4-epimerase
R01474 17
R01580 17 Pyridoxamine-5'-phosphate:2-oxoglutarate aminotransferase
R01666 17 ATP:deoxycitidine 5'-phosphotransferase
R01708 17 Pyridoxine:NADP+ 4-oxidoreductase
R01711 17 Pyridoxine:oxygen oxidoreductase (deaminating)
R01764 17 Benzoylformate carboxy-lyase
R01795 17 L-Phenylalanine,tetrahydrobiopterin:oxygen
oxidoreductase(4-hydroxylating)
R01815 17 L-Tyrosine,tetrahydrobiopterin:oxygen
oxidoreductase(3-hydroxylating)
R01909 17 ATP:pyridoxal 5'-phosphotransferase
R01910 17 Primary alcohol:(acceptor) oxidoreductase
R01912 17 UDPglucose:pyridoxine 5'-O-beta-D-glucosyltransferase
R01987 17
R02061 17
trans,trans-Farnesyl-diphosphate:isopentenyl-diphosphatefarnesyltranstransferase
R02201 17 L-Pipecolate:NAD+ 2-oxidoreductase
R02203 17 L-Pipecolate:NADP+ 2-oxidoreductase
R02237 17 Tetrahydrofolate:L-glutamate gamma-ligase (ADP-forming)
R02274 17 5-Aminopentanoate:2-oxoglutarate aminotransferase
R02276 17 5-Acetamidopentanoate amidohydrolase
R02280 17 1-Pyrroline-4-hydroxy-2-carboxylate aminohydrolase (decyclizing)
R02303 17 ATP:farnesyl-diphosphate phosphotransferase
R02305 17 2-trans,6-trans-farnesyldiphosphate diphosphate-lyase
(cyclizing,pentalenene-forming)
R02306 17 trans,trans-Farnesyl-diphosphate sesquiterpenoid-lyase
R02307 17 trans,trans-Farnesyl-diphosphate farnesyltransferase (bicyclizing)
R02310 17 trans,trans-Farnesyl-diphosphate sesquiterpenoid-lyase
R02311 17 2-trans,6-trans-Farnesyl-diphosphate diphosphate-lyase
(cyclizing,(+)-delta-cadinene-forming)
R02426 17 CDPglucose 4,6-hydro-lyase
R02468 17 (-)-Limonene,NADPH:oxygen oxidoreductase (6-hydroxylating)
R02469 17 (-)-limonene,NADPH:oxygen oxidoreductase (3-hydroxylating)
R02470 17 (-)-Limonene,NADPH:oxygen oxidoreductase (7-hydroxylating)
R02485 17 Deoxycytidine aminohydrolase
R02489 17 Gentisate carboxy-lyase
R02536 17 Phenylacetaldehyde:NAD+ oxidoreductase
R02537 17 Aldehyde:NADP+ oxidoreductase
R02563 17 CDPethanolamine:L-serine ethanolaminephosphotransferase
R02611 17 Phenylethylalcohol:NAD+ oxidoreductase
R02634 17
R02636 17 UDP-D-galacturonate carboxy-lyase
R02656 17 Gentisate:oxygen 1,2-oxidoreductase (decyclizing)
R03012 17 L-Histidinol:NAD+ oxidoreductase
R03092 17
R03094 17 UDPglucose:indole-3-acetate beta-D-glucosyltransferase
R03095 17 Indoleacetate:L-lysine ligase (ADP-forming)
R03193 17 UDP-N-acetylmuramate:L-alanine ligase (ADP-forming)
R03222 17 Protoporphyrinogen-IX:oxygen oxidoreductase
R03349 17 L-erythro-3,5-diaminohexanoate:NAD+ oxidoreductase (deaminating)
R03508 17
1-(2-Carboxyphenylamino)-1-deoxy-D-ribulose-5-phosphatecarboxy-lyase(cyclizing)
R03790 17
R03903 17 Acetyl-CoA:D-amino-acid N-acetyltransferase
R03971 17 (5-Glutamyl)-peptide:amino-acid 5-glutamyltransferase
R04030 17 O-Succinylbenzoate:CoA ligase (AMP-forming)
R04095 17 3-Methylbutanoyl-CoA:(acceptor) 2,3-oxidoreductase
R04142 17
R04174 17 6-Acetamido-2-oxohexanoate amidohydrolase
R04215 17 CTP:N-acylneuraminate cytidylyltransferase
R04357 17 citrate:N6-acetyl-N6-hydroxy-L-lysine ligase (ADP-forming)
R04379 17
5-Carboxymethyl-2-hydroxymuconatedelta2,delta4-2-oxo,delta3-isomerase
R04446 17
R04447 17
R04531 17
UDPgalactose:beta-D-galactosyl-1,4-N-acetyl-D-glucosamine3-alpha-D-galactosyltransferase
R04532 17
CMP-N-acetylneuraminate:beta-D-galactosyl-1,4-N-acetyl-beta-D--glucosamine
alpha-2,6-N-acetylneuraminyltransferase
R04687 17 2,5-Diaminohexanoate:NAD+ oxidoreductase (deaminating)
R04688 17 2,5-Diaminohexanoate:NADP+ oxidoreductase (deaminating)
R04745 17 (S)-Hydroxyoctanoyl-CoA:NAD+ oxidoreductase
R05049 17 N-succinyl-L-glutamate 5-semialdehyde:NAD+ oxidoreductase
R05051 17 L-erythro-4-Hydroxyglutamate:NAD+ oxidoreductase
R05052 17 L-erythro-4-Hydroxyglutamate:2-oxoglutarate aminotransferase
R05053 17 D-Aspartate:2-oxoglutarate aminotransferase
R05331 17 Isovaleryl-CoA:malonyl-CoA acyltransferase
R05357 17 Amidinoproclavaminate amidinohydrolase
R05405 17
R05450 17
R05546 17
R05549 17
R05555 17 Farnesyl diphosphate:Isopentenyl diphosphate farnesyl transferase
R05634 17 ATP: 4-(Cytidine
5'-diphospho)-2-C-methyl-D-erythritol2-phosphotransferase
R05783 17 mandelamide hydrolase
R05840 17
R06119 17 (R)-limonene,NADPH: oxygen oxidoreductase (6-hydroxylating)
R06223 17
R06398 17 (+)-limonene,NADH:oxygen oxidoreductase
R06523 17 trans,trans-farnesyl-diphosphate diphosphate-lyase
(cyclizing,vetispiradiene-forming)
R06626 17
R06741 17
R06758 17
R06762 17
R07211 17
L-phenylalanine,tetrahydrobiopterin:oxygenoxidoreductase(4-hydroxylating)
R07212 17
L-tyrosine,tetrahydrobiopterin:oxygenoxidoreductase(3-hydroxylating)
R07294 17 phenylglyoxylyl-CoA hydrolase
R07419 17 4-(Glutamylamino)butanoate amidohydrolase
R00027 18 2-Hydroxy-1,2-diphenylethanone benzaldehyde-lyase
R00045 18 1,2-Benzenediol:oxygen oxidoreductase
R00174 18 ATP:pyridoxal 5'-phosphotransferase
R00277 18 Pyridoxamine-5'-phosphate:oxygen oxidoreductase (deaminating)
R00411 18 N-succinyl-L-glutamate amidohydrolase
R00513 18 ATP:cytidine 5'-phosphotransferase
R00516 18 UTP:cytidine 5'-phosphotransferase
R00517 18 GTP:cytidine 5'-phosphotransferase
R00815 18 phenol,NADPH:oxogen oxidoreductase (2-hydroxylating)
R00936 18 5,6,7,8-Tetrahydrofolate:NAD+ oxidoreductase
R00939 18 5,6,7,8-Tetrahydrofolate:NADP+ oxidoreductase
R00962 18 ITP:cytidine 5'-phosphotransferase
R00974 18 Cytosine aminohydrolase
R01160 18 Acetyl-CoA:L-histidine N-acetyltransferase
R01161 18
R01163 18 L-Histidinal:NAD+ oxidoreductase
R01164 18 L-Histidine:beta-alanine ligase (AMP-forming)
R01167 18 L-Histidine carboxy-lyase
R01168 18 L-Histidine ammonia-lyase
R01238 18 4-Hydroxybenzoate carboxy-lyase
R01240 18 UDPglucose:phenol beta-D-glucosyltransferase
R01241 18
R01308 18
R01419 18 Benzaldehyde:NAD+ oxidoreductase
R01420 18 benzaldehyde:NADP+ oxidoreductase
R01426 18
R01548 18 dATP:cytidine 5'-phosphotransferase
R01616 18 4-Coumarate:CoA ligase (AMP-forming)
R01707 18 Pyridoxal:NAD+ 4-oxidoreductase
R01709 18 Pyridoxal:oxygen 4-oxidoreductase
R01710 18 Pyridoxamine:oxygen oxidoreductase (deaminating)
R01712 18 Pyridoxamine:pyruvate aminotransferase
R01713 18 Pyridoxamine:oxaloacetate aminotransferase
R01766 18 L-threo-3-Phenylserine benzaldehyde-lyase
R01767 18 Mandelonitrile benzaldehyde-lyase
R01878 18 Cytidine aminohydrolase
R01980 18 ATP:D-galacturonate 1-phosphotransferase
R01991 18 L-Histidine:4-aminobutanoate ligase (AMP-forming)
R02063 18
R02064 18 Geranylgeranyl-diphosphate pyrophosphate-lyase (cyclizing)
R02065 18
Geranylgeranyl-diphosphate:geranylgeranyl-diphosphategeranylgeranyltransferase
R02068 18 ent-Copalyl-diphosphate lyase
R02075 18 3,4-Dihydroxy-L-phenylalanine:oxygen
4,5-oxidoreductase(recyclizing)
R02076 18 3,4-Dihydroxy-L-phenylalanine:oxygen
2,3-oxidoreductase(recyclizing)
R02077 18 3,4-Dihydroxy-L-phenylalanine:2-oxoglutarate aminotransferase
R02078 18 L-Tyrosine,L-dopa:oxygen oxidoreductase
R02079 18 3,4-Dihydroxy-L-phenylalanine ammonia-lyase
R02080 18 3-Hydroxy-L-tyrosine carboxy-lyase
R02091 18 dGTP:cytidine 5'-phosphotransferase
R02137 18 Cytidine ribohydrolase
R02235 18 Dihydrofolate:NAD+ oxidoreductase
R02236 18 Dihydrofolate:NADP+ oxidoreductase
R02238 18 Formate:dihydrofolate ligase (ADP-forming)
R02252 18 Phenylpropanoate:NAD+ delta2-oxidoreductase
R02253 18 trans-cinnamate,NADPH:oxygen oxidoreductase (4-hydroxylating)
R02254 18 trans-Cinnamate,NADPH:oxygen oxidoreductase (2-hydroxylating)
R02255 18 trans-Cinnamate:CoA ligase (AMP-forming)
R02256 18 UDPglucose:trans-cinnamate beta-D-glucosyltransferase
R02296 18 Cytidine:orthophosphate alpha-D-ribosyltransferase
R02340 18 (1S,2R)-1-C-(indol-3-yl)glycerol
3-phosphateD-glyceraldehyde-3-phosphate-lyase
R02371 18 dCTP:cytidine 5'-phosphotransferase
R02372 18 dUTP:cytidine 5'-phosphotransferase
R02382 18 Tyramine:oxygen oxidoreductase(deaminating)(flavin-containing)
R02383 18 Monophenol,L-dopa:oxygen oxidoreductase
R02401 18 glutarate-semialdehyde:NAD+ oxidoreductase
R02494 18 pyridoxamine-5'-phosphate phosphohydrolase
R02539 18 Phenylacetate:CoA ligase
R02540 18 2-Phenylacetamide amidohydrolase
R02613 18 Phenethylamine:oxygen oxidoreductase
(deaminating)(copper-containing)
R02722 18 L-Serine hydro-lyase (adding indoleglycerol-phosphate)
R02783 18 UDP-N-acetylmuramoyl-L-alanine:D-glutamate ligase(ADP-forming)
R02817 18 Serine-phosphoethanolamine ethanolaminephosphohydrolase
R02872 18 Presqualene diphosphate:farnesyl-diphosphate farnesyltransferase
R02874 18 Squalene,hydrogen-donor:oxygen oxidoreductase (2,3-epoxidizing)
R02875 18
R02876 18
R02950 18 4-Coumarate:oxygen oxidoreductase
R02951 18 UDPglucose:trans-4-hydroxycinnamate 4-O-beta-D-glucosyltransferase
R02952 18
R03079 18
R03114 18 (-)-trans-Carveol:NADP+ oxidoreductase
R03261 18 (-)-trans-isopiperitenol:NAD+ oxidoreductase
R03391 18 CDP-4-dehydro-3,6-dideoxy-D-glucose:NAD+ 3-oxydoreductase
R03392 18 CDP-4-dehydro-3,6-dideoxy-D-glucose:NADP+ 3-oxydoreductase
R03741 18
R03868 18 3-Maleylpyruvate cis-trans-isomerase
R03945 18 Perillyl-alcohol:NAD+ oxidoreductase
R03960 18 (3R)-beta-Leucine:NAD+ oxidoreductase(deaminating)
R04024 18 Acetyl-CoA:N-hydroxyarylamine O-acetyltransferase
R04133 18 5-Oxopent-3-ene-1,2,5-tricarboxylate carboxy-lyase
R04137 18 3-Hydroxyisopentyl-CoA hydro-lyase
R04138 18 3-Methylcrotonoyl-CoA:carbon-dioxide ligase (ADP-forming)
R04150 18 O-Succinylbenzoyl-CoA 1,4-dihydroxy-2-naphthoate-lyase
R04380 18 5-Oxopent-3-ene-1,2,5-tricarboxylate carboxy-lyase
R04460 18 L-tyrosine,NADPH:oxygen oxidoreductase (N-hydroxylating)
R04746 18 (S)-Hydroxyoctanoyl-CoA hydro-lyase
R05128 18
R05129 18
R05383 18 (hydroxyamino)benzene hydroxymutase
R05455 18
R05468 18
R05487 18
R05637 18 2-Phospho-4-(cytidine
5'-diphospho)-2-C-methyl-D-erythritolCMP-lyase (cyclizing)
R05784 18 limonene-1,2-epoxide hydrolase
R05839 18 pyridoxamine:2-oxoglutarate aminotransferase
R06117 18 (+)-trans-carveol: NAD+ oxidoreductase
R06298 18 (+)-Copalyl-diphosphate lyase (decyclizing)
R06305 18 Geranylgeranyl-diphosphate diphosphate-lyase (cyclizing,
taxadieneforming)
R06312 18
R06321 18
R06447 18
di-trans,poly-cis-Decaprenyl-diphosphate:isopentenyl-diphosphateundecaprenylcistransferase
R06744 18
R06759 18
R06783 18 trans-Cinnamate,NADH:oxygen oxidoreductase (2,3-hydroxylating)
R07189 18 trans-cinnamate,NADPH:oxygen oxidoreductase (2-hydroxylating)
R07222 18 phenylacetyl-CoA:quinone oxidoreductase
R07263 18
R07301 18 (S)-N-acetylphenylethylamine:H2O hydrolase
R07322 18 squalene mutase (cyclizing)
R07323 18 squalene mutase (cyclizing)
R00673 19 L-Tryotophan indole-lyase (deaminating)
R00674 19 L-Serine hydro-lyase (adding indoleglycerol-phosphate)
R00675 19 L-Tryptophan:NAD+ oxidoreductase (deaminating)
R00676 19 L-Tryptophan:NADP+ oxidoreductase (deaminating)
R00677 19 L-Tryptophan:oxygen oxidoreductase (deaminating)
R00678 19 L-tryptophan:oxygen 2,3-oxidoreductase (decyclizing)
R00679 19 L-Tryptophan:oxygen 2-oxidoreductase(decarboxylating)
R00681 19 L-Tryptophan:oxygen 2'-oxidoreductase (side-chain-cleaving)
R00682 19 L-Tryptophanamide amidohydrolase
R00684 19 L-Tryptophan:2-oxoglutarate aminotransferase
R00685 19 L-Tryptophan decarboxy-lyase
R00937 19 5,6,7,8-Tetrahydrofolate:NAD+ oxidoreductase
R00940 19 5,6,7,8-Tetrahydrofolate:NADP+ oxidoreductase
R00942 19 Tetrahydrofolate:L-glutamate gamma-ligase (ADP-forming)
R00943 19 Formate:tetrahydrofolate ligase (ADP-forming)
R00945 19 5,10-Methylenetetrahydrofolate:glycine hydroxymethyltransferase
R01020 19
R01085 19 3-Fumarylpyruvate acylhydrolase
R01166 19 Nalpha-(beta-alanyl)-L-histidine hydrolase
R01376 19 L-Tryptophan:phenylpyruvate aminotransferase
R01612 19
R01613 19 Malonyl-CoA:4-Coumaroyl-CoA malonyltransferase(cyclizing)
R01614 19 Malonyl-CoA:4-coumaroyl-CoA malonyltransferase (cyclizing)
R01615 19 4-Hydroxycinnamyl aldehyde:NADP+ oxidoreductase
(CoA-cinnamoylating)
R01617 19 4-Coumaroyl-CoA:agmatine N4-coumaroyltransferase
R01657 19 Dimethylallyl-diphosphate:L-tryptophan dimethylallyltransferase
R01814 19 L-Tryptophan,tetrahydrobiopterin:oxygen
oxidoreductase(5-hydroxylating)
R01943 19 3,4-Dihydroxy-trans-cinnamate:CoA ligase (AMP-forming)
R01992 19 alpha-Aminobutyryl histidine hydrolase
R02150 19 1H-Imidazole-4-ethanamine:oxygen oxidoreductase
(deaminating)(copper-containing)
R02152 19
R02153 19 L-Glutamate:histamine ligase
R02154 19 L-Glutamate:histamine ligase
R02338 19 Indole:oxygen 2,3-oxidoreductase (decyclizing)
R02339 19
R02402 19 Glutarate:CoA ligase (ADP-forming)
R02416 19 4-Coumaroyl-CoA:shikimate O-(hydroxycinnamoyl)transferase
R02493 19 ATP:pyridoxal 5'-phosphotransferase
R02505 19 Malonyl-CoA:cinnamoyl-CoA malonyltransferase (cyclizing)
R02506 19 cinnamaldehyde:NADP+ oxidoreductase (CoA-cinnamoylating)
R02535 19 3,4-Dihydroxyphenetylamine,ascorbate:oxygen
oxidoreductase(beta-hydroxylating)
R02558 19 (R)-Prunasin beta-D-glucohydrolase
R02576 19 Phenylacetyl-CoA:L-glutamine alpha-N-phenylacetyltransferase
R02729 19 5-Formiminotetrahydrofolate:glycine N-formiminotransferase
R02785 19 UDP-N-acetylmuramoyl-L-alanyl-D-glutamate:L-lysine
ligase(ADP-forming)
R02786 19 UDP-N-acetylmuramoyl-L-alanyl-D-glutamate:L-lysine
ligase(ADP-forming)
R02788 19
UDP-N-acetylmuramoyl-L-alanyl-D-glutamate:meso-2,6-diaminoheptanedioate
ligase (ADP-forming)
R02914 19 4,5-Dihydro-4-oxo-5-imidazolepropanoate hydro-lyase
R02992 19 4-Pyridoxolactone lactonohydrolase
R02993 19
R03199 19 (S)-2,3-Epoxysqualene mutase (cyclizing, lanosterol-forming)
R03200 19 (S)-2,3-Epoxysqualene mutase (cyclizing, cycloartenol-forming)
R03201 19
R03365 19 3,4-Dihydroxy-trans-cinnamate:oxygen
3,4-oxidoreductase(decyclizing)
R03367 19
R03373 19 4-Hydroxyphenyllactate:NAD+ oxidoreductase
R03709 19 3-(2-Hydroxyphenyl)propanoate:NAD+ oxidoreductase
R03710 19 UDPglucose:trans-2-hydroxycinnamate O-beta-D-glucosyltransferase
R03776 19 trans-Oct-2-enoyl-CoA reductase
R04069 19
R04084 19 3,4-Dihydroxyphenylacetaldehyde hydro-lyase (adding dopamine)
R04131 19
R04132 19
R04134 19
R04185 19 (S)-3-(Imidazol-5-yl)lactate:NAD+ oxidoreductase
R04186 19 (S)-3-(Imidazol-5-yl)lactate:NADP+ oxidoreductase
R04218 19 prephytoene
diphosphate:geranylgeranyl-diphosphategeranylgeranyltransferase
R04265 19
R04300 19
4-(2-Aminoethyl)-1,2-benzenediol:oxygenoxidoreductase(deaminating)(flavin-containing)
R04305 19 4-Hydroxyphenylacetaldehyde hydro-lyase (adding dopamine)
R04325 19
10-Formyltetrahydrofolate:5'-phosphoribosylglycinamideformyltransferase
R04409 19
1-O-trans-Cinnamoyl-beta-D-glucopyranose:alcoholO-cinnamoyltransferase
R04410 19
1-O-trans-Cinnamoyl-beta-D-glucopyranose:alcoholO-cinnamoyltransferase
R04560 19
10-Formyltetrahydrofolate:5'-phosphoribosyl-5-amino-4-imidazolecarboxamide
formyltransferase
R04598 19 3,4-Dihydroxy-L-phenylalanine:oxygen
4,5-oxidoreductase(recyclizing)
R04599 19 3,4-Dihydroxy-L-phenylalanine:oxygen
4,5-oxidoreductase(recyclizing)
R04600 19 3,4-Dihydroxy-L-phenylalanine:oxygen
2,3-oxidoreductase(recyclizing)
R04601 19 3,4-Dihydroxy-L-phenylalanine:oxygen
2,3-oxidoreductase(recyclizing)
R04874 19
R04876 19
R04895 19
R05061 19
1-O-trans-Cinnamoyl-beta-D-glucopyranose:alcoholO-cinnamoyltransferase
R05067 19
R05092 19 ent-Copalyl-diphosphate diphosphate-lyase
R05130 19
R05317 19 L-Tryptophan:oxygen alpha,beta-oxidoreductase
R05454 19
R05469 19
R05841 19
R06299 19 Copalyl-diphosphate diphosphate-lyase (cyclizing)
R06300 19 Copalyl-diphosphate diphosphate-lyase (cyclizing)
R06301 19 Copalyl-diphosphate diphosphate-lyase (cyclizing)
R06302 19 Copalyl-diphosphate diphosphate-lyase (cyclizing)
R06303 19 Copalyl-diphosphate diphosphate-lyase (cyclizing)
R06304 19 Copalyl-diphosphate diphosphate-lyase (cyclizing)
R06314 19
R06315 19
R06366 19 Aldehyde:NAD+ oxidoreductase
R06372 19 Carvone reductase
R06399 19 limonene-1,2-diol:(acceptor) 2-oxidoreductase
R06466 19
R06469 19
R06471 19
R06782 19 3-phenylpropanoate,NADH:oxygen oxidoreductase (2,3-hydroxylating)
R06785 19
R06858 19
R06897 19 2,4-dihydroxyhept-2-enedioate hydro-lyase
R07190 19 L-tyrosine,NADPH:oxygen oxidoreductase (N-hydroxylating)
R07213 19
L-tryptophan,tetrahydrobiopterin:oxygenoxidoreductase(5-hydroxylating)
R07254 19 malonyl-CoA:4-coumaroyl-CoA malonyltransferase (cyclizing,
reducing)
R07262 19
R07269 19
di-trans,poly-cis-decaprenyl-diphosphate:isopentenyl-diphosphateundecaprenylcistransferase
R07270 19 prephytoene
diphosphate:geranylgeranyl-diphosphategeranylgeranyltransferase
R07403 19
R00069 20
R00941 20 10-formyltetrahydrofolate:NADP+ oxidoreductase
R00944 20 10-Formyltetrahydrofolate amidohydrolase
R01019 20
R01146 20
R01218 20 5,10-methylenetetrahydrofolate:NAD+ oxidoreductase
R01220 20 5,10-methylenetetrahydrofolate:NADP+ oxidoreductase
R01221 20 glycine synthase
R01222 20 5-Methyltetrahyfrofolate:(acceptor) oxidoreductase
R01224 20 5-Methyltetrahyfrofolate:(acceptor) oxidoreductase
R01225 20 5,10-Methylenetetrahydrofolate:D-alanine
2-hydroxymethyltransferase
R01226 20
5,10-Methylenetetrahydrofolate:3-methyl-2-oxobutanoatehydroxymethyltransferase
R01645 20 4-hydroxy-2-oxo-heptandioate succinate semialdehyde-lyase
R01647 20
R01653 20
R01654 20 10-Formyltetrahydrofolate:L-glutamate ligase (ADP-forming)
R01655 20 5,10-Methenyltetrahydrofolate 5-hydrolase(decyclizing)
R01669 20
5,10-Methylenetetrahydrofolate:deoxycytidylate5'-hydroxymethyltransferase
R01670 20 5,10-Methylenetetrahydrofolate:dCMP C-methyltransferase
R01873 20 Quinate:pyrroloquinoline-quinone 5-oxidoreductase
R01941 20 3,4-Dihydroxyphenylacetaldehyde:NADP+
oxidoreductase(CoA-cinnamoylating)
R01944 20 Caffeoyl-CoA:putrescine N-(3,4-dihydroxycinnamoyl)transferase
R01945 20 Caffeoyl-CoA:quinate O-(hydroxycinnamoyl)transferase
R01946 20 Caffeoyl-CoA:isocitrate 3-O-(3,4-dihydroxycinnamoyl)transferase
R01959 20 N-Formyl-L-kynurenine amidohydrolase
R01971 20 Indolelactate:NAD+ oxidoreductase
R01974 20 Indol-3-yl-pyruvate carboxy-lyase
R02101 20 5,10-Methylenetetrahydrofolate:dUMP C-methyltransferase
R02173 20 Tryptamine:oxygen oxidoreductase(deaminating)(flavin-containing)
R02287 20 5-Formiminotetrahydrofolate:L-glutamate N-formiminotransferase
R02288 20 4-imidazolone-5-propanoate amidohydrolase
R02415 20 Shikimate:pyrroloquinoline-quinone 5-oxidoreductase
R02532 20
4-[(1R)-2-Amino-1-hydroxyethyl]-1,2-benzenediol:oxygenoxidoreductase(deaminating)(flavin-containing)
R02700 20 5-Hydroxy-L-tryptophan:2-oxoglutarate aminotransferase
R02701 20 5-Hydroxy-L-tryptophan decarboxy-lyase
R02702 20 5-hydroxy-L-tryptophan:oxygen 2,3-dioxygenase (indole-decyclizing)
R02985 20
R03054 20 cinnamyl-alcohol:NADP+ oxidoreductase
R03096 20 Indole-3-acetamide amidohydrolase
R03369 20
3-(2-hydroxyphenyl)propanoate,NADH2:oxygenoxidoreductase(3-hydroxylating)
R03374 20 Caffeoyl-CoA:3-(3,4-dihydroxyphenyl)lactate
2'-O-caffeoyltransferase
R03574 20
UDPglucose:5,7,3',4'-tetrahydroxyflavone7-O-beta-D-glucosyltransferase
R03689 20
R03690 20
R03765 20
R03777 20 Octanoyl-CoA:oxygen 2-oxidoreductase
R03778 20 Octanoyl-CoA:acetyl-CoA C-acyltransferase
R03936 20 Formylkynurenine hydrolase
R04004 20 4-Coumaryl alcohol:NADP+ oxidoreductase
R04045 20
R04065 20 Imidazole acetaldehyde:NAD+ oxidoreductase
R04066 20 imidazole-4-acetate,NADH:oxygen oxidoreductase (5-hydroxylating)
R04068 20 Imidazole-4-acetate:5-phosphoribosyl-diphosphate ligase (ADP-
andpyrophosphate- forming)
R04266 20 CDP-3,6-dideoxy-D-glucose 2-epimerase
R04282 20
R04306 20
R04572 20
UDP-N-acetylmuramoyl-L-alanyl-D-glutamyl-L-lysine:alanyl-D-alanineligase
(ADP-forming)
R04573 20
UDP-N-acetylmuramoyl-L-alanyl-D-glutamyl-L-lysine:alanyl-D-alanineligase
(ADP-forming)
R04617 20
UDP-N-acetylmuramoyl-L-alanyl-D-glutamyl-meso-2,6-diaminoheptanedioate:D-alanyl-D-alanine
ligase(ADP-forming)
R04686 20
R04786 20
R05198 20
R05640 20 Lanosterol,NADPH:oxygen oxidoreductase (14-methyl cleaving)
R05728 20 4-hydroxyphenylacetaldehyde oxime, NADPH2:oxygen oxidoreductase
R06048 20
R06291 20 ent-kaur-16-ene,NADPH:oxygen oxidoreductase (hydroxylating)
R06367 20 perillic acid:CoA ligase (ADP-forming)
R06368 20 perillic acid:CoA ligase (AMP-forming)
R06381 20
R06400 20 (1S,4R)-1-hydroxy-2-oxolimonene, NADPH:oxygen oxidoreductase
R06501 20
R06512 20
R06537 20 flavonoid,NADPH:oxygen oxidoreductase (3'-hydroxylating)
R06556 20 flavanone lyase (decyclizing)
R06559 20 flavanone,NADPH:oxygen oxidoreductase
R06613 20 5,10-methylenetetrahydrofolate,FADH2:dUMP C-methyltransferase
R06784 20
R06788 20
R06792 20 apigenin,NADPH:oxygen oxidoreductase (isoflavanone-forming)
R07168 20 5-methyltetrahydrofolate:NAD+ oxidoreductase
R07224 20 2',4,4',6'-tetrahydroxychalcone:oxygen oxidoreductase
R07353 20
6-(2-Amino-2-carboxyethyl)-7,8-dioxo-7,8-dihydroquinoline-2,4-dicarboxylate:oxygen
oxidoreductase (cyclizing)
R07421 20
R00140 21
R00983 21 2,3-Dihydroxyindole:oxygen 2,3-oxidoreductase (decyclizing)
R00987 21 L-Kynurenine hydrolase
R00988 21 N-Formylanthranilate amidohydrolase
R01568 21 ADP:thymidine 5'-phosphotransferase
R01569 21 Thymidylate 5'-phosphohydrolase
R01571 21 ATP:thymidine 5'-phosphotransferase
R01956 21 L-Kynurenine:2-oxoglutarate aminotransferase
R01957 21 L-Kynurenine:glyoxylote aminotransferase (cyclizing)
R01960 21 L-Kynurenine,NADPH:oxygen oxidoreductase (3-hydroxylating)
R02094 21 ATP:dTMP phosphotransferase
R02285 21 N-Formimino-L-glutamate formiminohydrolase
R02286 21 N-Formimino-L-glutamate iminohydrolase
R02300 21
S-Aminomethyldihydrolipoylprotein:(6S)-tetrahydrofolateaminomethyltransferase
(ammonia-forming)
R02301 21 5-Formyltetrahydrofolate cyclo-ligase (ADP-forming)
R02302 21 5-Formiminotetrahydrofolate ammonia-lyase (cyclizing)
R02678 21 Indole-3-acetaldehyde:NAD+ oxidoreductase
R02679 21 indole-3-ethanol:NAD+ oxidoreductase
R02680 21 indole-3-ethanol:NADP+ oxidoreductase
R02681 21 indole-3-acetaldehyde:oxygen oxidoreductase
R02708 21 4-hydroxyphenylacetonitrile,NADPH:oxygen
oxidoreductase(2-hydroxylating)
R02709 21 UDPglucose:4-hydroxymandelonitrile glucosyltransferase
R02908 21
5-Hydroxytryptamine:oxygenoxidoreductase(deaminating)(flavin-containing)
R02909 21 5-hydroxytryptamine:oxygen 2,3-dioxygenase (indole-decyclizing)
R02911 21 Acetyl-CoA:aralkylamine N-acetyltransferase
R02997 21 Chlorogenate hydroloase
R03189 21 5-Formyltetrahydrofolate:L-glutamate N-formiminotransferase
R03588 21
UDPglucose:5,7,3',4'-tetrahydroxyflavone7-O-beta-D-glucosyltransferase
R03589 21 UDPglucuronate:luteolin 7-O-glucuronosyltransferase
R03590 21 flavanone,2-oxoglutarate:oxygen oxidoreductase (dehydrating)
R03640 21 Eriodictyol,2-oxoglutarate:oxygen oxidoreductase (3-hydroxylating)
R03811 21
R04005 21 UDPglucose:coniferyl-alcohol 4'-beta-D-glucosyltransferase
R04007 21 Donor:hydrogen-peroxide oxidoreductase
R04214 21
R04235 21 ATP:5-methyldeoxycytidine-5'-phosphate phosphotransferase
R04326 21
R04376 21
R04479 21
R04526 21 UDP-apiose:apigenin
7-O-beta-D-glucoside2''-O-beta-D-apiofuranosyltransferase
R04611 21
R04668 21
R04669 21
R04743 21 (S)-Hydroxydecanoyl-CoA:NAD+ oxidoreductase
R04787 21
R04804 21 delta8,24-Cholestadien-3beta-ol delta7-delta8-isomerase
R04879 21
R04880 21 3,4-Dihydroxyphenylethyleneglycol:NAD+ oxidoreductase
R04882 21 3,4-Dihydroxymandelaldehyde:NAD+ oxidoreductase
R04883 21 3,4-Dihydroxymandelaldehyde:NADP+ oxidoreductase
R04901 21 (2S)-flavan-4-ol:NADP+ 4-oxidoreductase
R04902 21 flavanone,NADPH:oxygen oxidoreductase
R04911 21 Aryl-formylamine amidohydrolase
R04915 21 Quinoline-3,4-diol 2,4-dioxygenase (carbon monoxide-forming)
R04998 21 beta-D-Glucosyl-2-coumarinate glucohydrolase
R05639 21 4,4-dimethyl-5a-cholesta-8,24-dien-3b-ol:NADP+ D14-oxidoreductase
R05719 21 3-hydroxy-1H-quinolin-4-one 2,4-dioxygenase (CO-forming)
R05729 21 alkene,NADH:oxygen oxidoreductase
R05730 21 alkene,NADH:oxygen oxidoreductase
R06292 21 ent-Kaur-16-ene,NADPH:oxygen oxidoreductase (hydroxylating)
R06369 21 2-hydroxy-4-isopropenylcyclohexane-1-carboxyl-CoA hydro-lyase
R06554 21
R06571 21 cinnamyl-alcohol:NADP+ oxidoreductase
R06789 21
R06793 21 2,7,4'-trihydroxyisoflavanone hydro-lyase
R06821 21 malonyl-CoA:isoflavone-7-O-beta-D-glucoside
6''-O-malonyltransferase
R06826 21 UDP-L-rhamnose:apigenin
7-O-beta-D-glucoside2''-O-beta-L-rhamnosyltransferase
R07194 21 alkene,NADH:oxygen oxidoreductase
R07198 21 liquiritigenin,NADPH:oxygen oxidoreductase (licodione-forming)
R07225 21 2',3,4,4',6'-pentahydroxychalcone:oxygen oxidoreductase
R07422 21
R00139 22
R00524 22 Formamide amidohydrolase
R00525 22 N-Formyl-L-glutamate amidohydrolase
R01567 22 ATP:thymidine 5'-phosphotransferase
R01570 22 Thymidine:orthophosphate deoxyribosyltransferase
R02092 22 dTDP diphosphohydrolase
R02093 22 ATP:nucleoside-diphosphate phosphatransferase
R02160 22 dihydroflavonol,2-oxoglutarate:oxygen oxidoreductase
R02668 22 3-Hydroxy-L-kynurenine hydrolase
R02932 22 UDPglucose:isoflavone 7-O-beta-D-glucosyltransferase
R03188 22 N-Formimino-L-aspartate iminohydrolase
R03445 22
R03636 22 Leucocyanidin:NADP+ 4-oxidoreductase
R03637 22 taxifolin,NADH:oxygen oxidoreductase (8-hydroxylating)
R03638 22 taxifolin,NADPH:oxygen oxidoreductase (8-hydroxylating)
R03639 22 flavanone,NADPH:oxygen oxidoreductase
R04006 22 4-Hydroxycinnamyl alcohol 4-D-glucoside beta-D-glucosidase
R04171 22 3-Hydroxy-L-kynurenine:2-oxoglutarate aminotransferase
R04172 22
R04329 22
R04618 22 Malonyl-CoA:isoflavone-7-O-beta-D-glucoside
6''-O-malonyltransferase
R04671 22 4alpha-Methylcholesta-8-en-3beta-ol delta7-delta8-isomerase
R04744 22 (S)-Hydroxydecanoyl-CoA hydro-lyase
R04798 22
R04903 22 5-Hydroxyindoleacetaldehyde:NAD+ oxidoreductase
R04904 22 5-Hydroxyindoleacetaldehyde:oxygen oxidoreductase
R04909 22 5-Hydroxykynurenamine decarboxy-lyase
R04999 22
R05039 22 Pentahydroxyflavanone,2-oxoglutarate:oxygen
oxidoreductase(3-hydroxylating)
R05154 22 quinolin-4(1H)-one,NADH:oxygen oxidoreductase (3-oxygenating)
R05703 22 lanosterol D24-reductase
R06293 22 ent-Kaur-16-ene,NADPH:oxygen oxidoreductase (hydroxylating)
R06551 22 flavanone,2-oxoglutarate:oxygen oxidoreductase (dehydrating)
R06606 22 formononetin,NADPH:oxygen oxidoreductase (2'-hydroxylating)
R06607 22 formononetin,NADPH:oxygen oxidoreductase (2'-hydroxylating)
R06827 22
UDP-glucuronate:luteolin-7-O-beta-D-glucuronide2''-O-glucuronosyltransferase
R06829 22
UDP-L-rhamnose:flavanone-7-O-glucoside2''-O-beta-L-rhamnosyltransferase
R07317 22 2,7,4'-trihydroxyisoflavanone hydro-lyase
R07423 22
R00526 23 N-Formyl-L-aspartate amidohydrolase
R01411 23 5-Methylcytosine aminohydrolase
R01412 23 Thymine,2-oxoglutarate:oxygen oxidoreductase (7-hydroxylating)
R01414 23 5,6-Dihydrothymine:NAD+ oxidoreductase
R01415 23 5,6-Dihydrothymine:NADP+ oxidoreductase
R02095 23 dTTP nucleotidohydrolase
R02096 23 dTTP:cytidine 5'-phosphotransferase
R02097 23 dTTP:uridine 5'-phosphotransferase
R02156 23 quercetin:oxygen 2,3-oxidoreductase (decyclizing)
R02158 23 UDPglucose:flavonol 3-O-D-glucosyltransferase
R02328 23 dTTP:alpha-D-glucose-1-phosphate thymidylyltransferase
R02329 23 dTTP:alpha-D-galactose-1-phosphate thymidylyltransferase
R02436 23 Quercitrin 3-L-rhamnohydrolase
R03310 23 5alpha-cholest-7-en-3beta-ol, NADH:oxygen 5-oxidoreductase
R03353 23 5alpha-Cholest-7-en-3beta-ol delta7-delta8-isomerase
R03439 23 kynurenate:oxygen oxidoreductase (hydroxylating)
R03440 23 kynurenate:oxygen oxidoreductase (hydroxylating)
R03954 23
R03962 23 2'-hydroxydihydrodaidzein:NADP+ 2-oxidoreductase
R04328 23
R04753 23 trans-Dec-2-enoyl-CoA reductase
R04907 23
3-Hydroxykynurenamine:oxygenoxidoreductase(deaminating)(flavin-containing)
R04908 23
5-Hydroxykynurenamine:oxygenoxidoreductase(deaminating)(flavin-containing)
R05036 23 leucocyanidin,2-oxoglutarate:oxygen oxidoreductase
R05038 23 Leucodelphinidin:NADP+ 4-oxidoreductase
R05723 23 leucocyanidin,2-oxoglutarate:oxygen oxidoreductase
R06294 23 ent-Kaur-16-en-19-oate,NADPH:oxygen oxidoreductase (hydroxylating)
R06532 23 (2R,3S)-catechin:NADP+ 4-oxidoreductase
R06539 23 dihydroflavonol,2-oxoglutarate:oxygen oxidoreductase
R06810 23 UDP-glucose:flavonol 7-O-beta-D-glucosyltransferase
R06828 23
UDP-glucuronate:luteolin-7-O-beta-D-diglucuronide4'-O-glucuronosyltransferase
R06960 23
R07215 23 5alpha-cholest-7-en-3beta-ol, NADPH:oxygen 5-oxidoreductase
R07366 23 leucocyanidin,2-oxoglutarate:oxygen oxidoreductase
R07426 23
R01451 24 Cholesterol:NAD+ delta7-oxidoreductase
R01456 24 Cholesterol:NADP+ delta7-oxidoreductase
R02771 24 dTDPglucose 4,6-hydro-lyase
R02983 24
R02984 24 dTDPglucose 4-epimerase
R03055 24 5,6-Dihydrothymine amidohydrolase
R03251 24 7,8-dihydro-7,8-dihydroxykynurenate:NAD+ oxidoreductase
R03311 24
R03826 24 dTDP-D-galactose:NAD+ 6-oxidoreductase
R04742 24 Decanoyl-CoA:acetyl-CoA C-acyltransferase
R04754 24 Decanoyl-CoA:(acceptor) 2,3-oxidoreductase
R04900 24 UDP-L-rhamnose:flavonol-3-O-D-glucoside L-rhamnosyltransferase
R05037 24 leucocyanidin,2-oxoglutarate:oxygen oxidoreductase
R06295 24 ent-Kaur-16-en-19-oate,NADPH:oxygen oxidoreductase (hydroxylating)
R06296 24 ent-Kaur-16-en-19-oate,NADPH:oxygen oxidoreductase (hydroxylating)
R06513 24
R06533 24 (2R,3S)-catechin:NADP+ 4-oxidoreductase
R06535 24 UDP-glucose:flavonol 3-O-D-glucosyltransferase
R06542 24 flavan-3-ol:NADP+ oxidoreductase
R06797 24 malonyl-CoA:flavonol-3-O-beta-D-glucoside 6''-O-malonyltransferase
R06812 24 UDP-glucose:flavonol-3-O-glucoside
2''-O-beta-D-glucosyltransferase
R06814 24 UDP-D-xylose:flavonol-3-O-glycoside
2''-O-beta-D-xylosyltransferase
R06961 24
R07150 24 dTDP-D-galactose:NADP+ 6-oxidoreductase
R01452 25
R01453 25
R01454 25 Cholesterol:oxygen oxidoreductase (side-chain-cleaving)
R01459 25 Cholesterol:oxygen oxidoreductase
R01460 25 Cholesteryl-beta-D-glucoside glucohydrolase
R01463 25 Cholesterol,NADPH:oxygen oxidoreductase (7alpha-hydroxylating)
R02723 25
R02772 25
dTDP-4-acetamido-4,6-dideoxy-D-glucose:2-oxoglutarateaminotransferase
R02773 25 dTDP-4-amino-4,6-dideoxy-D-glucose:2-oxoglutarate aminotransferase
R02774 25 dTDP-4-dehydro-6-deoxy-D-glucose 3,5-epimerase
R03252 25 7,8-Dihydroxykynurenate:oxygen 8,8a-oxidoreductase (decyclizing)
R03253 25 7,8-Dihydroxykynurenate:oxygen 8,8a-oxidoreductase (decyclizing)
R04666 25 3-Ureidoisobutyrate amidohydrolase
R04741 25 (S)-3-Hydroxydodecanoyl-CoA:NAD+ oxidoreductase
R05517 25
R05518 25
R05687 25 dTDP-4-keto-6-Deoxyglucose reductase
R06297 25 ent-Kaur-16-en-19-oate,NADPH:oxygen oxidoreductase (hydroxylating)
R06424 25
R06428 25
R06437 25
R06514 25
R06536 25 UDP-glucose:flavonol 3-O-D-glucosyltransferase
R06543 25 flavan-3-ol:NADP+ oxidoreductase
R06544 25
R06811 25 UDP-D-xylose:flavonol-3-O-glycoside
2''-O-beta-D-xylosyltransferase
R06813 25
UDP-glucose:flavonol-3-O-beta-D-glucosyl-(1->2)-beta-D-glucoside2'''-O-beta-D-glucosyltransferase
R06817 25
malonyl-CoA:anthocyanidin-3-O-beta-D-glucoside6''-O-malonyltransferase
R06818 25
R06962 25
R07207 25 cholesterol,NADPH:oxygen oxidoreductase (24-hydroxylating)
R02609 26 5beta-Cholestan-3-one:NADP+ 4,5-oxidoreductase
R02610 26 5alpha-cholestan-3-one:NADP+ delta7-oxidoreductase
R02776 26 dTDP-6-deoxy-L-talose:NADP+ 4-oxidoreductase
R02777 26 dTDP-6-deoxy-L-mannose:NADP+ 4-oxidoreductase
R04170 26 (S)-3-Hydroxydodecanoyl-CoA hydro-lyase
R04263 26 cholest-5-ene-3beta,7alpha-diol:NAD+ 3-oxidoreductase
R04264 26 Cholest-5-ene-3beta,7alpha-diol:NAD+ 3-oxidoreductase
R04792 26
R04793 26
R04853 26 20alpha-Hydroxycholesterol,hydrogen-donor:oxygen
oxidoreductase(17-alpha-hydroxylating)
R04854 26 20alpha-Hydroxycholesterol:oxygen
oxidoreductase(side-chain-cleaving)
R04855 26 22beta-Hydroxycholesterol:oxygen
oxidoreductase(side-chain-cleaving)
R04910 26
R05526 26
R06322 26 (gibberellin-44),2-oxoglutarate:oxygen oxidoreductase
R06423 26
R06429 26
R06430 26
R06438 26
R06440 26
R06443 26
R06550 26
R06631 26
R06819 26 UDP-glucose:cyanidin 3-O-rutinoside 5-O-beta-D-glucosyltransferase
R06964 26
R07208 26
(24S)-cholest-5-ene-3beta,24-diol,NADPH:oxygenoxidoreductase(7alpha-hydroxylating)
R03856 27 trans-Dodec-2-enoyl-CoA reductase
R04100 27 3-cis-Dodecenoyl-CoA delta3-cis-delta2-trans-isomerase
R04676 27 17alpha,20alpha-Dihydroxycholesterol:oxygen
oxidoreductase(side-chain-cleaving)
R04817 27
7alpha-Hydroxy-5beta-cholestan-3-one:(acceptor)delta4-oxidoreductase
R04826 27
7alpha-hydroxycholest-4-en-3-one,NADPH:oxygenoxidoreductase(12alpha-hydroxylating)
R04918 27
R05516 27
R05527 27
R06323 27 (gibberellin-44),2-oxoglutarate:oxygen oxidoreductase
R06431 27
R06433 27
R06441 27
R06446 27
R03327 28 17alpha-Hydroxypregnenolone:NAD+ 3-oxidoreductase
R03328 28 17alpha-Hydroxypregnenolone:NADP+ 3-oxidoreductase
R03403 28 3beta-Hydroxyandrost-5-en-17-one acetaldehyde-lyase
R03735 28 (2S,3S)-2-Hydroxytridecane-1,2,3-tricarboxylate
oxaloacetate-lyase(CoA-acylating)
R03857 28 Lauroyl-CoA:(acceptor) 2,3-oxidoreductase
R03858 28 Lauroyl-CoA:acetyl-CoA C-acyltransferase
R03859 28 3-Hydroxytetradecane-1,3,4-tricarboxylate
2-oxoglutarate-lyase(CoA-acylating)
R04675 28 17alpha-Hydroxypregnenolone,hydrogen-donor:oxygen
oxidoreductase(21-hydroxylating)
R04818 28 3alpha,7alpha-Dihydroxy-5beta-cholestane:NAD+
oxidoreductase(B-specific)
R04819 28 3alpha,7alpha-Dihydroxy-5beta-cholestane:NADP+
oxidoreductase(B-specific)
R04823 28
7alpha,12alpha-Dihydroxy-5beta-cholestan-3-one:(acceptor)delta4-oxidoreductase
R04916 28
R04917 28
R06335 28
R06434 28
R00356 29
R01837 29 3beta-Hydroxyandrost-5-en-17-one:NAD+ 3-oxidoreductase
R01839 29 3beta-Hydroxyandrost-5-en-17-one:NADP+ 3-oxidoreductase
R01841 29 17alpha-Hydroxyprogesterone acetaldehyde-lyase
R03324 29 17alpha,20alpha-Dihydroxypregn-4-en-3-one:NAD+ 20-oxidoreductase
R03325 29 17alpha,20alpha-Dihydroxypregn-4-en-3-one:NADP+ 20-oxidoreductase
R03329 29 Steroid,reduced-adrenal-ferredoxin:oxygen
oxidoreductase(11-hydroxylating)
R03406 29 Androst-5-ene-3beta,17beta-diol:NAD+ oxidoreductase
R03407 29 Androst-5-ene-3beta,17beta-diol:NADP+ oxidoreductase
R03408 29
R04739 29 (S)-3-Hydroxytetradecanoyl-CoA:NAD+ oxidoreductase
R04806 29 5beta-cholestane-3alpha,7alpha-diol,NADPH:oxygen
oxidoreductase(26-hydroxylating)
R04824 29
3alpha,7alpha,12alpha-Trihydroxy-5beta-cholestane:NAD+oxidoreductase
(B-specific)
R04825 29
3alpha,7alpha,12alpha-Trihydroxy-5beta-cholestane:NADP+oxidoreductase
(B-specific)
R04849 29 11-Deoxycortisol delta5-delat4-isomerase
R04850 29 17alpha,21-Dihydroxypregnenolone:oxygen
oxidoreductase(11-hydroxylating)
R04851 29 11-Deoxycortisol delta5-delat4-isomerase
R07204 29
5beta-cholestane-3alpha,7alpha-diol,NADPH:oxygenoxidoreductase(12alpha-hydroxylating)
R01836 30 Testosterone:NAD+ oxidoreductase
R01838 30 Testosterone:NADP+ 17-oxidoreductase
R01840 30
R02499 30 Testosterone delta5-delat4-isomerase
R02500 30 Testosterone delta5-delat4-isomerase
R02840 30 Cortisol delta5-delat4-isomerase
R02842 30 Cortisol delta5-delat4-isomerase
R04678 30 16alpha-Hydroxyandrost-4-ene-3,17-dione delta5-delat4-isomerase
R04680 30 16alpha-Hydroxyandrost-4-ene-3,17-dione delta5-delat4-isomerase
R04740 30 (S)-3-Hydroxytetradecanoyl-CoA hydro-lyase
R04805 30
R04807 30
5beta-Cholestane-3alpha,7alpha,12alpha-triol,NADPH:oxygenoxidoreductase
(26-hydroxylating)
R02501 31
R02502 31 UDPglucuronate beta-D-glucuronosyltransferase(acceptor-unspecific)
R02834 31 Cortisol:NAD+ 11-oxidoreductase
R02836 31 Cortisol:NADP+ 11-oxidoreductase
R02837 31 Acetyl-CoA:cortisol O-acetyltransferase
R02841 31
11beta,17alpha,21-Trihydroxy-5beta-pregnane-3,20-dione:NADP+delta4-oxidoreductase
R03507 31
5beta-Cholestane-3alpha,7alpha,12alpha,26-tetraol:NAD+26-oxidoreductase
R03989 31 trans-Tetradec-2-enoyl-CoA reductase
R04506 31 3alpha,7alpha-Dihydroxy-5beta-cholestan-26-al:NAD+ oxidoreductase
R04759 31
R02351 32
R02892 32 4,5alpha-dihydrocortisone:NADP+ delta4-oxidoreductase
R02893 32
17alpha,21-dihydroxy-5beta-pregnane-3,11,20-trione:NADP+delta4-oxidoreductase
R03506 32
3alpha,7alpha,12alpha-Trihydroxy-5beta-cholestan-26-al:NAD+26-oxidoreductase
R03990 32 Tetradecanoyl-CoA:(acceptor) 2,3-oxidoreductase
R03991 32 myristoyl-CoA:acetylCoA C-myristoyltransferase
R04507 32 3alpha,7alpha-Dihydroxy-5beta-cholestanate:CoA ligase
(AMP-forming)
R04761 32
R04832 32 Urocortisol:NAD+ oxidoreductase (B-specific)
R04833 32 Urocortisol:NADP+ oxidoreductase (B-specific)
R05321 32 n-tetradecanoyl-CoA, NADPH2:O2 oxidoreductase [11-(E)
desaturating]
R05322 32 n-tetradecanoyl-CoA, NADH:O2 oxidoreductase [11-(Z) desaturating]
R07216 32 n-tetradecanoyl-CoA,NADPH:O2 oxidoreductase [11-(E) desaturating]
R07217 32 n-tetradecanoyl-CoA,NADPH:O2 oxidoreductase [11-(Z) desaturating]
R02347 33 Estradiol-17alpha:NAD+ 17-oxidoreductase
R02349 33 Estradiol-17alpha:NADP+ 16-oxidoreductase
R02352 33 Estradiol-17beta:NAD+ 17-oxidoreductase
R02353 33 Estradiol-17beta:NADP+ 17-oxidoreductase
R02354 33
R02355 33
R02356 33
R02358 33 UDPglucuronate beta-D-glucuronosyltransferase(acceptor-unspecific)
R03087 33
R04547 33
R04580 33 3alpha,7alpha,12alpha-Trihydroxy-5beta-cholestanate:CoA
ligase(AMP-forming)
R04737 33 (S)-3-Hydroxyhexadecanoyl-CoA:NAD+ oxidoreductase
R04829 33 Urocortisone:NAD+ oxidoreductase (B-specific)
R04830 33 Urocortisone:NADP+ oxidoreductase (B-specific)
R04834 33 Cortol:NAD+ oxidoreductase
R03088 34
R03089 34
R03090 34
R03091 34 UDPglucuronate beta-D-glucuronosyltransferase(acceptor-unspecific)
R04592 34
R04681 34 Estriol:NAD+ 17-oxidoreductase
R04682 34 Estriol:NADP+ 17-oxidoreductase
R04738 34 (S)-3-Hydroxyhexadecanoyl-CoA hydro-lyase
R04809 34
R04831 34 Cortolone:NAD+ oxidoreductase
R01278 35 trans-Hexadec-2-enoyl-CoA reductase
R04683 35 UDPglucuronate beta-D-glucuronosyltransferase(acceptor-unspecific)
R04810 35
R04813 35
(24R,25R)-3alpha,7alpha,12alpha,24-tetrahydroxy-5beta-cholestanoyl-CoA
hydro-lyase
R05103 35
R01274 36 Palmitoyl-CoA hydrolase
R01277 36 hexadecanal:NAD+ oxidoreductase (CoA-acylating)
R01279 36 Palmitoyl-CoA:oxygen 2-oxidoreductase
R01280 36 Palmitate:CoA ligase (AMP-forming)
R01281 36 Palmitoyl-CoA:L-serine C-palmitoyltransferase (decarboxylating)
R01927 36
R04092 36
R04811 36 Propanoyl-CoA:acetyl-CoA C-acyltransferase
R04812 36
R01703 37 Hexadecanoate:hydrogen-peroxide oxidoreductase
R01704 37 Palmitaldehyde:NAD+ oxidoreductase
R01926 37
R01928 37 UDPgalactose:sphingosine 1-beta-galactosyltransferase
R02462 37 Hexadecanol:NAD+ oxidoreductase
R02463 37 hexadecanal:NADP+ delta2-oxidoreductase
R02978 37 Sphinganine:NADP+ 3-oxidoreductase
R02979 37
R03719 37 Propanoyl-CoA:acetyl-CoA C-acyltransferase
R04828 37 Chenodeoxyglycocholoyl-CoA:glycine N-choloyltransferase
R02794 38 Cholate:CoA ligase (AMP-forming)
R02976 38 ATP:sphinganine 1-phosphotransferase
R03718 38 Choloyl-CoA:glycine N-choloyltransferase
R05104 38
R06516 38 sphinganine-1-phosphate palmitaldehyde-lyase
R06521 38 3-sn-phosphatidate phosphohydrolase
R06525 38 Sphinganine, NADPH: oxygen oxidoreductase (4-hydroxylating)
R07296 38 choloyl-CoA hydrolase
R02464 39 Sphinganine-1-phosphate pamlmitaldehyde-lyase
R02792 39
3alpha,7alpha,12alpha-Trihydroxy-5beta-cholanate:NAD+7-oxidoreductase
R02793 39
3alpha,7alpha,12alpha-trihydroxy-5beta-cholanate:NADP+12-oxidoreductase
R02798 39
R05835 39 Glycocholate amidohydrolase
R06520 39 3-sn-phosphatidate phosphohydrolase
R07220 39 deoxycholate:FAD oxidoreductase (7alpha-dehydroxylating)
R03495 40 12beta-hydroxysteroid:NADP+ 12-oxidoreductase
R04252 40
R05836 40
R07295 40 deoxycholoyl-CoA hydrolase
