# Supplementary material for: Local and global modes of drug action in biochemical networks
Source: BMC Chem Biol. 2009 Apr 7;9:4. doi: 10.1186/1472-6769-9-4 (PMC2670818; doi:10.1186/1472-6769-9-4)
Supplement: Additional File 3 — Full set of metabolic drug scopes. This archive contains the full set of metabolic drug scopes for 276 drugs from the DrugBank database and four metabolic networks. Individual files in the archive are named according to the following nomenclature: DrugBank accession number of the drug, followed by "_hsa" for human or "_ref" for reference network, followed by "_i" for irreversible or "_r" for reversible network. [file 1472-6769-9-4-S3.zip › aprd00153_ref_r.txt]

  Expansion curve

seeds: Oxygen H2O GTP 3',5'-Cyclic GMP Pyrophosphate NAD+ NADH H+
not identified: C00071 C00174


      compounds:

ID generation name

C00001 1 H2O
C00003 1 NAD+
C00004 1 NADH
C00007 1 Oxygen
C00013 1 Pyrophosphate
C00044 1 GTP
C00080 1 H+
C00942 1 3',5'-Cyclic GMP
C00002 2 ATP
C00005 2 NADPH
C00006 2 NADP+
C00009 2 Orthophosphate
C00020 2 AMP
C00027 2 H2O2
C00035 2 GDP
C00058 2 Formate
C00144 2 GMP
C00153 2 Nicotinamide
C00282 2 Hydrogen
C00301 2 ADP-ribose
C00455 2 Nicotinamide D-ribonucleotide
C00536 2 Triphosphate
C01261 2 P1,P4-Bis(5'-guanosyl) tetraphosphate
C01304 2 2,5-Diamino-6-hydroxy-4-(5'-phosphoribosylamino)pyrimidine
C04895 2
2-Amino-4-hydroxy-6-(erythro-1,2,3-trihydroxypropyl)dihydropteridinetriphosphate
C05359 2 e-
C05922 2 Formamidopyrimidine nucleoside triphosphate
C15563 2 2-Amino-5-formylamino-6-(5-phosphoribosylamino)pyrimidin-4(3H)-one
C00008 3 ADP
C00011 3 CO2
C00014 3 NH3
C00048 3 Glyoxylate
C00054 3 Adenosine 3',5'-bisphosphate
C00067 3 Formaldehyde
C00081 3 ITP
C00117 3 D-Ribose 5-phosphate
C00119 3 5-Phospho-alpha-D-ribose 1-diphosphate
C00130 3 IMP
C00147 3 Adenine
C00212 3 Adenosine
C00242 3 Guanine
C00253 3 Nicotinate
C00387 3 Guanosine
C00575 3 3',5'-Cyclic AMP
C00620 3 alpha-D-Ribose 1-phosphate
C00655 3 Xanthosine 5'-phosphate
C00704 3 O2.-
C00857 3 Deamino-NAD+
C01185 3 Nicotinate D-ribonucleotide
C01228 3 Guanosine 3',5'-bis(diphosphate)
C01260 3 P1,P4-Bis(5'-adenosyl) tetraphosphate
C01268 3 5-Amino-6-(5'-phosphoribosylamino)uracil
C02405 3 Formyl phosphate
C02466 3 Trimetaphosphate
C03150 3 N-Ribosylnicotinamide
C03246 3 ADPribose 2'-phosphate
C03483 3 Adenosine tetraphosphate
C03684 3 6-Pyruvoyltetrahydropterin
C04494 3 Guanosine 3'-diphosphate 5'-triphosphate
C04856 3
(6S)-6-beta-Hydroxy-1,4,5,6-tetrahydronicotinamide-adeninedinucleotide
C04874 3
2-Amino-4-hydroxy-6-(D-erythro-1,2,3-trihydroxypropyl)-7,8-dihydropteridine
C05923 3 2,5-Diaminopyrimidine nucleoside triphosphate
C05925 3 Dihydroneopterin phosphate
C06148 3
2,5-Diamino-6-(5'-triphosphoryl-3',4'-trihydroxy-2'-oxopentyl)-amino-4-oxopyrimidine
C06701 3 Phosphonate
C07024 3 3'-Keto-3'-deoxy-ATP
C00037 4 Glycine
C00086 4 Urea
C00104 4 IDP
C00121 4 D-Ribose
C00132 4 Methanol
C00160 4 Glycolate
C00169 4 Carbamoyl phosphate
C00192 4 Hydroxylamine
C00199 4 D-Ribulose 5-phosphate
C00209 4 Oxalate
C00218 4 Methylamine
C00237 4 CO
C00262 4 Hypoxanthine
C00266 4 Glycolaldehyde
C00294 4 Inosine
C00385 4 Xanthine
C00488 4 Formamide
C00603 4 (-)-Ureidoglycolate
C00697 4 Nitrogen
C00700 4 XTP
C01010 4 Urea-1-carboxylate
C01020 4 6-Hydroxynicotinate
C01146 4 2-Hydroxy-3-oxopropanoate
C01151 4 D-Ribose 1,5-bisphosphate
C01300 4 2-Amino-4-hydroxy-6-hydroxymethyl-7,8-dihydropteridine
C01353 4 Carbonic acid
C01367 4 3'-AMP
C01563 4 Carbamate
C01762 4 Xanthosine
C02739 4 Phosphoribosyl-ATP
C03090 4 5-Phosphoribosylamine
C03614 4 Inosine 5'-tetraphosphate
C03722 4 Pyridine-2,3-dicarboxylate
C03736 4 alpha-D-Ribose 5-phosphate
C04244 4 6-Lactoyl-5,6,7,8-tetrahydropterin
C04307 4 P1,P2-Bis(5'-adenosyl) triphosphate
C04454 4 5-Amino-6-(5'-phosphoribitylamino)uracil
C04734 4 1-(5'-Phosphoribosyl)-5-formamido-4-imidazolecarboxamide
C05361 4 Hydrazine
C05841 4 Nicotinate D-ribonucleoside
C06193 4 Guanosine 3'-phosphate
C06197 4 P1,P3-Bis(5'-adenosyl) triphosphate
C07025 4 3'-Keto-3'-deoxy-AMP
C11500 4 5'-Dehydroadenosine
C11501 4 9-Riburonosyladenine
C00088 5 Nitrite
C00111 5 Glycerone phosphate
C00168 5 Hydroxypyruvate
C00189 5 Ethanolamine
C00213 5 Sarcosine
C00231 5 D-Xylulose 5-phosphate
C00258 5 D-Glycerate
C00272 5 Tetrahydrobiopterin
C00288 5 HCO3-
C00309 5 D-Ribulose
C00345 5 6-Phospho-D-gluconate
C00366 5 Urate
C00499 5 Allantoate
C00581 5 Guanidinoacetate
C00802 5 Oxalureate
C00975 5 Dihydroxyfumarate
C00988 5 2-Phosphoglycolate
C01059 5 2,5-Dihydroxypyridine
C01068 5 D-Ribitol 5-phosphate
C01112 5 D-Arabinose 5-phosphate
C01182 5 D-Ribulose 1,5-bisphosphate
C01326 5 Hydrogen cyanide
C01380 5 Ethylene glycol
C01417 5 Cyanate
C01438 5 Methane
C01566 5 Cyanamide
C01685 5 D-Ribonate
C01818 5 Hyponitrite
C01993 5 5'-Oxoinosine
C02091 5 Ureidoglycine
C02294 5 Methylguanidine
C02353 5 2',3'-Cyclic AMP
C02741 5 Phosphoribosyl-AMP
C03838 5 5'-Phosphoribosylglycinamide
C03961 5 erythro-3-Hydroxy-L-aspartate
C04392 5 P1,P4-Bis(5'-xanthosyl) tetraphosphate
C04409 5 2-Amino-3-carboxymuconate semialdehyde
C04677 5 1-(5'-Phosphoribosyl)-5-amino-4-imidazolecarboxamide
C04732 5 4-(1-D-Ribitylamino)-5-amino-2,6-dihydroxypyrimidine
C04807 5 2-Amino-7,8-dihydro-4-hydroxy-6-(diphosphooxymethyl)pteridine
C05360 5 Diimine
C05380 5 Nicotinurate
C05515 5 5-Ureido-4-imidazole carboxylate
C05840 5 Iminoaspartate
C06019 5 D-arabino-3-Hexulose 6-phosphate
C06059 5 Cyclic amidines
C06194 5 2',3'-Cyclic GMP
C06555 5 Biuret
C15523 5 2,6-Dihydroxynicotinate
C15556 5 3,4-Dihydroxy-2-butanone 4-phosphate
C00036 6 Oxaloacetate
C00049 6 L-Aspartate
C00065 6 L-Serine
C00084 6 Acetaldehyde
C00085 6 D-Fructose 6-phosphate
C00093 6 sn-Glycerol 3-phosphate
C00118 6 (2R)-2-Hydroxy-3-(phosphonooxy)-propanal
C00184 6 Glycerone
C00197 6 3-Phospho-D-glycerate
C00216 6 D-Arabinose
C00227 6 Acetyl phosphate
C00244 6 Nitrate
C00257 6 D-Gluconic acid
C00268 6 Dihydrobiopterin
C00281 6 Sedoheptulose 7-phosphate
C00300 6 Creatine
C00310 6 D-Xylulose
C00346 6 Ethanolamine phosphate
C00474 6 Ribitol
C00546 6 Methylglyoxal
C00552 6 meso-Tartaric acid
C00577 6 D-Glyceraldehyde
C00623 6 Glycerol 1-phosphate
C00631 6 2-Phospho-D-glycerate
C00632 6 3-Hydroxyanthranilate
C00898 6 (R,R)-Tartaric acid
C01026 6 N,N-Dimethylglycine
C01043 6 N-Carbamoylsarcosine
C01101 6 L-Ribulose 5-phosphate
C01218 6 6-Phospho-2-dehydro-D-gluconate
C01236 6 D-Glucono-1,5-lactone 6-phosphate
C01358 6 NH4OH
C01444 6 Oxamate
C01551 6 Allantoin
C01596 6 Maleamate
C01904 6 D-Arabitol
C02350 6 (S)(+)-Allantoin
C03166 6 Phosphoguanidinoacetate
C03394 6 Erythrulose 1-phosphate
C03459 6 2-Hydroxy-3-oxosuccinate
C03557 6 (2-Aminoethyl)phosphonate
C03824 6 2-Aminomuconate semialdehyde
C04051 6 5-Amino-4-imidazolecarboxyamide
C04332 6 6,7-Dimethyl-8-(1-D-ribityl)lumazine
C04376 6 5'-Phosphoribosyl-N-formylglycinamide
C04442 6 2-Dehydro-3-deoxy-6-phospho-D-gluconate
C04896 6
5-(5-Phospho-D-ribosylaminoformimino)-1-(5-phosphoribosyl)-imidazole-4-carboxamide
C05382 6 D-Sedoheptulose 7-phosphate
C05513 6 Urate-3-ribonucleoside
C05516 6 5-Amino-4-imidazole carboxylate
C06313 6 Biopterin
C06441 6 L-Xylulose 1-phosphate
C06548 6 Ethylene oxide
C06554 6 Cyanuric acid
C11631 6 9-Riburonosylhypoxanthine
C11821 6 5-Hydroxyisourate
C11824 6 Cyclic amide
C00022 7 Pyruvate
C00033 7 Acetate
C00041 7 L-Alanine
C00074 7 Phosphoenolpyruvate
C00092 7 D-Glucose 6-phosphate
C00095 7 D-Fructose
C00099 7 beta-Alanine
C00108 7 Anthranilate
C00116 7 Glycerol
C00122 7 Fumarate
C00149 7 (S)-Malate
C00152 7 L-Asparagine
C00181 7 D-Xylose
C00186 7 (S)-Lactate
C00188 7 L-Threonine
C00198 7 D-Glucono-1,5-lactone
C00204 7 2-Dehydro-3-deoxy-D-gluconate
C00222 7 3-Oxopropanoate
C00236 7 3-Phospho-D-glyceroyl phosphate
C00255 7 Riboflavin
C00275 7 D-Mannose 6-phosphate
C00279 7 D-Erythrose 4-phosphate
C00312 7 L-Xylulose
C00352 7 D-Glucosamine 6-phosphate
C00354 7 D-Fructose 1,6-bisphosphate
C00379 7 Xylitol
C00402 7 D-Aspartate
C00424 7 (S)-Lactaldehyde
C00438 7 N-Carbamoyl-L-aspartate
C00447 7 Sedoheptulose 1,7-bisphosphate
C00469 7 Ethanol
C00476 7 D-Lyxose
C00508 7 L-Ribulose
C00533 7 Nitric oxide
C00629 7 2-Dehydro-D-gluconate
C00644 7 D-Mannitol 1-phosphate
C00652 7 D-Arabinono-1,4-lactone
C00665 7 beta-D-Fructose 2,6-bisphosphate
C00673 7 2-Deoxy-D-ribose 5-phosphate
C00740 7 D-Serine
C00791 7 Creatinine
C00937 7 (R)-Lactaldehyde
C01005 7 O-Phospho-L-serine
C01044 7 N-Formyl-L-aspartate
C01062 7 5-Dehydro-D-gluconate
C01094 7 D-Fructose 1-phosphate
C01096 7 Sorbitol 6-phosphate
C01159 7 2,3-Bisphospho-D-glycerate
C01172 7 beta-D-Glucose 6-phosphate
C01233 7 sn-glycero-3-Phosphoethanolamine
C01384 7 Maleic acid
C01548 7 Acetylene
C01837 7 Nitroethane
C01888 7 Aminoacetone
C01987 7 2-Aminophenol
C01990 7 3-Oxalomalate
C02076 7 Sedoheptulose
C02107 7 (S,S)-Tartaric acid
C02218 7 2-Aminoacrylate
C02220 7 2-Aminomuconate
C02305 7 Phosphocreatine
C02348 7 (R)(-)-Allantoin
C02362 7 2-Oxosuccinamate
C02512 7 3-Cyano-L-alanine
C02565 7 N-Methylhydantoin
C03082 7 4-Phospho-L-aspartate
C03139 7 N-Amidino-L-aspartate
C03167 7 Phosphonoacetaldehyde
C03232 7 3-Phosphonooxypyruvate
C03291 7 L-Xylulose 5-phosphate
C03548 7 trans-2,3-Epoxysuccinate
C03716 7 Oxaloacetate 4-methyl ester
C03785 7 D-Tagatose 1,6-bisphosphate
C03794 7 N6-(1,2-Dicarboxyethyl)-AMP
C03947 7 Glycerol 1,2-cyclic phosphate
C03981 7 2-Hydroxyethylenedicarboxylate
C04584 7 6-Imino-5-oxocyclohexa-1,3-dienecarboxylate
C04916 7
N-(5'-Phospho-D-1'-ribulosylformimino)-5-amino-1-(5''-phospho-D-ribosyl)-4-imidazolecarboxamide
C05235 7 Hydroxyacetone
C05239 7 5-Aminoimidazole
C05378 7 beta-D-Fructose 1,6-bisphosphate
C05519 7 L-Allothreonine
C05640 7 Cinnavalininate
C05672 7 2-Amino-3-phosphonopropanoate
C05820 7 (L-Seryl)adenylate
C05999 7 Lactaldehyde
C06547 7 Ethylene
C06772 7 Diethanolamine
C07272 7 Maleimide
C07836 7 D-glycero-D-manno-Heptose 7-phosphate
C08734 7 2,4-Dihydroxy-6-amino-1,3,5-triazine
C11511 7 threo-3-Hydroxy-L-aspartate
C11822 7 2-Aminomalonate semialdehyde
C12248 7 5-Hydroxy-2-oxo-4-ureido-2,5-dihydro-1H-imidazole-5-carboxylate
C00031 8 D-Glucose
C00042 8 Succinate
C00061 8 FMN
C00090 8 Catechol
C00109 8 2-Oxobutanoate
C00133 8 D-Alanine
C00158 8 Citrate
C00159 8 D-Mannose
C00196 8 2,3-Dihydroxybenzoate
C00221 8 beta-D-Glucose
C00251 8 Chorismate
C00256 8 (R)-Lactate
C00259 8 L-Arabinose
C00267 8 alpha-D-Glucose
C00292 8 Aniline
C00322 8 2-Oxoadipate
C00328 8 L-Kynurenine
C00329 8 D-Glucosamine
C00337 8 (S)-Dihydroorotate
C00357 8 N-Acetyl-D-glucosamine 6-phosphate
C00383 8 Malonate
C00392 8 Mannitol
C00441 8 L-Aspartate 4-semialdehyde
C00497 8 (R)-Malate
C00514 8 D-Mannonate
C00532 8 L-Arabitol
C00583 8 Propane-1,2-diol
C00597 8 3-Phosphoglycerate
C00618 8 3-Dehydro-L-gulonate
C00636 8 D-Mannose 1-phosphate
C00663 8 beta-D-Glucose 1-phosphate
C00668 8 alpha-D-Glucose 6-phosphate
C00672 8 2-Deoxy-D-ribose 1-phosphate
C00679 8 5-Dehydro-4-deoxy-D-glucarate
C00684 8 2-Dehydro-3-deoxy-L-arabinonate
C00711 8 Malate
C00716 8 Serine
C00770 8 L-Idonate
C00794 8 D-Sorbitol
C00804 8 Propynoate
C00817 8 D-Altronate
C00820 8 D-Threonine
C00878 8 D-Arabinonate
C00887 8 Nitrous oxide
C00900 8 2-Acetolactate
C00969 8 3-Hydroxypropanal
C00979 8 O-Acetyl-L-serine
C01007 8 Reduced riboflavin
C01013 8 3-Hydroxypropanoate
C01042 8 N-Acetyl-L-aspartate
C01073 8 N-Acetyl-beta-alanine
C01097 8 D-Tagatose 6-phosphate
C01099 8 L-Fuculose 1-phosphate
C01102 8 O-Phospho-L-homoserine
C01127 8 4-Hydroxy-2-oxoglutarate
C01131 8 L-Rhamnulose 1-phosphate
C01177 8 Inositol 1-phosphate
C01187 8 3-Deoxy-D-manno-octulosonate
C01286 8 2-Dehydro-3-deoxy-D-galactonate 6-phosphate
C01394 8 Xylose
C01508 8 L-Lyxose
C01537 8 Urethane
C01727 8 Lumichrome
C01801 8 Deoxyribose
C02132 8 Acetylpyruvate
C02143 8 D-threo-Aldose
C02161 8 Isophenoxazine
C02207 8 beta-Alanopine
C02266 8 D-Xylonolactone
C02514 8 3-Fumarylpyruvate
C02532 8 D-O-Phosphoserine
C02612 8 (R)-2-Methylmalate
C02614 8 (S)-2-Methylmalate
C02642 8 3-Ureidopropionate
C02720 8 N-Hydroxyarylamine
C02721 8 N-Methyl-L-alanine
C02775 8 2,3-Dihydroxyindole
C02780 8 2,5-Didehydro-D-gluconate
C02798 8 3-Phosphonopyruvate
C02888 8 Sorbose 1-phosphate
C02895 8 Xylitol 5-phosphate
C02912 8 (R)-Propane-1,2-diol
C02917 8 (S)-Propane-1,2-diol
C02979 8 Glycerol 2-phosphate
C03015 8 O-Carbamoyl-L-serine
C03065 8 3-Guanidinopropanoate
C03071 8 3-aci-Nitropropanoate
C03124 8 L-Aspartylhydroxamate
C03194 8 (R)-1-Aminopropan-2-ol
C03210 8 2,2'-Iminodipropanoate
C03214 8 2-Amino-3-oxobutanoate
C03227 8 3-Hydroxy-L-kynurenine
C03248 8 Acetylenedicarboxylate
C03267 8 beta-D-Fructose 2-phosphate
C03283 8 L-2,4-Diaminobutanoate
C03293 8 N-Adenylylanthranilate
C03341 8 2-Amino-4-oxopentanoic acid
C03393 8 4-Phospho-D-erythronate
C03409 8 N-Formimino-L-aspartate
C03453 8 (Z)-5-Oxohex-2-enedioate
C03508 8 L-2-Amino-3-oxobutanoic acid
C03589 8 4-Hydroxy-2-oxopentanoate
C03600 8 Carboxymethyloxysuccinate
C03703 8 L-5-Carboxymethylhydantoin
C03752 8 2-Amino-2-deoxy-D-gluconate
C03790 8 N-(Carboxymethyl)-D-alanine
C03826 8 2-Dehydro-3-deoxy-D-xylonate
C03921 8 2-Dehydro-3-deoxy-D-glucarate
C03979 8 2-Dehydro-3-deoxy-L-rhamnonate
C04006 8 1D-myo-Inositol 3-phosphate
C04115 8 4-Carboxy-4-hydroxy-2-oxoadipate
C04184 8 4-Hydroxy-4-methyl-2-oxoglutarate
C04302 8 N-(5-Phospho-D-ribosyl)anthranilate
C04349 8 (4S)-4,6-Dihydroxy-2,5-dioxohexanoate
C04456 8 6-Phospho-5-dehydro-2-deoxy-D-gluconate
C04471 8 (4S,5S)-4,5-Dihydroxy-2,6-dioxohexanoate
C04478 8 3-Deoxy-D-manno-octulosonate 8-phosphate
C04691 8 2-Dehydro-3-deoxy-D-arabino-heptonate 7-phosphate
C04823 8 1-(5'-Phosphoribosyl)-5-amino-4-(N-succinocarboxamide)-imidazole
C05345 8 beta-D-Fructose 6-phosphate
C05406 8 (4S)-5-Hydroxy-2,4-dioxopentanoate
C05569 8 5'-Phospho-D-1-ribulosylformimine
C05653 8 Formylanthranilate
C05665 8 beta-Aminopropion aldehyde
C05670 8 beta-Aminopropionitrile
C05682 8 Phosphonoacetate
C05946 8 D-4-Hydroxy-2-oxoglutarate
C05993 8 Acetyl adenylate
C06010 8 (S)-2-Acetolactate
C06033 8 Parapyruvate
C06156 8 alpha-D-Glucosamine 1-phosphate
C06159 8 2-Dehydro-3-deoxy-D-fuconate
C06189 8 Cyclic 2,3-bisphospho-D-glycerate
C06195 8 Imidazolone
C06222 8 Sedoheptulose 1-phosphate
C06244 8 Acetamide
C06316 8 D-erythro-Ascorbate
C06393 8 2,3-Diaminopropanoate
C06434 8 5'-Acetylphosphoadenosine
C06440 8 2-Dehydro-D-glucono-1,5-lactone
C06455 8 Hydroxymethylphosphonate
C06735 8 Aminoacetaldehyde
C06771 8 Triethanolamine
C06893 8 2-Deoxy-5-keto-D-gluconic acid 6-phosphate
C08733 8 2-Hydroxy-4,6-diamino-1,3,5-triazine
C11205 8 Hexadimethrine bromide
C11437 8 1-Deoxy-D-xylulose 5-phosphate
C11472 8 D-glycero-D-manno-Heptose 1,7-bisphosphate
C14899 8 3-Dehydro-L-gulonate 6-phosphate
C15499 8 Pentane-2,4-dione
C00016 9 FAD
C00089 9 Sucrose
C00096 9 GDP-mannose
C00103 9 D-Glucose 1-phosphate
C00137 9 myo-Inositol
C00140 9 N-Acetyl-D-glucosamine
C00146 9 Phenol
C00156 9 4-Hydroxybenzoate
C00164 9 Acetoacetate
C00180 9 Benzoate
C00185 9 Cellobiose
C00208 9 Maltose
C00230 9 3,4-Dihydroxybenzoate
C00232 9 Succinate semialdehyde
C00247 9 L-Sorbose
C00252 9 Isomaltose
C00254 9 Prephenate
C00263 9 L-Homoserine
C00295 9 Orotate
C00311 9 Isocitrate
C00314 9 Pyridoxine
C00330 9 Deoxyguanosine
C00394 9 GDP-glucose
C00417 9 cis-Aconitate
C00429 9 5,6-Dihydrouracil
C00433 9 2,5-Dioxopentanoate
C00479 9 Propanal
C00502 9 D-Xylonate
C00545 9 L-Arabinonate
C00558 9 D-Tagaturonate
C00559 9 Deoxyadenosine
C00568 9 4-Aminobenzoate
C00596 9 2-Hydroxy-2,4-pentadienoate
C00682 9 2-Hydroxymuconate semialdehyde
C00689 9 alpha,alpha'-Trehalose 6-phosphate
C00795 9 D-Tagatose
C00800 9 L-Gulonate
C00805 9 Salicylate
C00810 9 (R)-Acetoin
C00813 9 Barbiturate
C00815 9 Citramalate
C00818 9 D-Glucarate
C00861 9 L-Rhamnulose
C00879 9 D-Galactarate
C00885 9 Isochorismate
C00905 9 D-Fructuronate
C00944 9 3-Dehydroquinate
C00986 9 1,3-Diaminopropane
C00993 9 D-Alanyl-D-alanine
C01083 9 alpha,alpha-Trehalose
C01108 9 1,2,3-Trihydroxybenzene
C01113 9 D-Galactose 6-phosphate
C01114 9 L-Arabinono-1,4-lactone
C01118 9 O-Succinyl-L-homoserine
C01216 9 2-Dehydro-3-deoxy-D-galactonate
C01225 9 sn-glycero-3-Phospho-1-inositol
C01234 9 1-Aminocyclopropane-1-carboxylate
C01252 9 4-(2-Aminophenyl)-2,4-dioxobutanoate
C01269 9 5-O-(1-Carboxyvinyl)-3-phosphoshikimate
C01302 9 1-(2-Carboxyphenylamino)-1'-deoxy-D-ribulose 5'-phosphate
C01680 9 D-Fuconate
C01721 9 L-Fuculose
C01732 9 Mesaconate
C01847 9 Reduced FMN
C01934 9 L-Rhamnonate
C01988 9 2-Nitrophenol
C02024 9 D-Mannuronate
C02167 9 Maleylpyruvate
C02226 9 2-Methylmaleate
C02336 9 beta-D-Fructose
C02351 9 1,2-Benzoquinone
C02360 9 2-Hydroxyadipate
C02457 9 Propane-1,3-diol
C02480 9 cis,cis-Muconate
C02488 9 (R)-2-Ethylmalate
C02501 9 2-Hydroxymuconate
C02558 9 N-Acetylarylamine
C02655 9 6-Acetyl-D-glucose
C02657 9 6-Methylsalicylate
C02700 9 L-Formylkynurenine
C02709 9 N-Acetoxyarylamine
C02718 9 N-Formiminoglycine
C02752 9 Triacetate lactone
C02779 9 2-Dehydro-D-glucose
C02995 9 Maltose 6'-phosphate
C03107 9 D-Glucono-1,4-lactone
C03147 9 N-Malonylanthranilate
C03340 9 L-2,3-Dihydrodipicolinate
C03666 9 2-Carboxy-cis,cis-muconate
C03861 9 Dibenzo[1,4]dioxin-2,3-dione
C03872 9 L-Serine-phosphoethanolamine
C03906 9 beta-L-Arabinose 1-phosphate
C03932 9 5-Dehydro-2-deoxy-D-gluconate
C03943 9 (2R,4S)-2,4-Diaminopentanoate
C04030 9 (2,3-Dihydroxybenzoyl)adenylate
C04039 9 2,3-Dihydroxy-3-methylbutanoate
C04053 9 5-Dehydro-4-deoxy-D-glucuronate
C04062 9 D-myo-Inositol 1,3-bisphosphate
C04063 9 D-myo-Inositol 3,4-bisphosphate
C04091 9 cis-1,2-Dihydrobenzene-1,2-diol
C04171 9 2,3-Dihydro-2,3-dihydroxybenzoate
C04181 9 3-Hydroxy-3-methyl-2-oxobutanoic acid
C04204 9 N-(2,3-Dihydroxybenzoyl)-L-serine
C04221 9 trans-1,2-Dihydrobenzene-1,2-diol
C04256 9 N-Acetyl-D-glucosamine 1-phosphate
C04257 9 N-Acetyl-D-mannosamine 6-phosphate
C04272 9 (R)-2,3-Dihydroxy-3-methylbutanoate
C04299 9 D-myo-Inositol 1,2-cyclic phosphate
C04324 9 4-Carboxy-2-hydroxy-cis,cis-muconate
C04480 9 3-Carboxy-2-hydroxymuconate semialdehyde
C04534 9 6-Phospho-beta-D-glucosyl-(1,4)-D-glucose
C04575 9 (4R,5S)-4,5,6-Trihydroxy-2,3-dioxohexanoate
C04593 9 (2S,3R)-3-Hydroxybutane-1,2,3-tricarboxylate
C04634 9 1,6-Dihydroxycyclohexa-2,4-diene-1-carboxylate
C04751 9 1-(5-Phospho-D-ribosyl)-5-amino-4-imidazolecarboxylate
C05133 9 4-Imidazolone-5-acetate
C05364 9 4-Carboxy-2-oxo-3-hexenedioate
C05383 9 Aminosugars
C05405 9 L-Arabinono-1,5-lactone
C05512 9 Deoxyinosine
C05533 9 Oxaloglutarate
C05636 9 3-Hydroxykynurenamine
C05658 9 Indoxyl
C05662 9 Homoisocitrate
C05835 9 2-Formaminobenzoylacetate
C05854 9 4-Carboxy-2-oxo-4-pentanoate
C05947 9 L-erythro-4-Hydroxyglutamate
C05984 9 2-Hydroxybutanoic acid
C05985 9 2-Propyn-1-al
C06030 9 Methyloxaloacetate
C06032 9 D-erythro-3-Methylmalate
C06034 9 4-Hydroxy-4-methylglutamate
C06035 9 4-Methylene-2-oxoglutarate
C06054 9 2-Oxo-3-hydroxy-4-phosphobutanoate
C06192 9 ADP-mannose
C06311 9 Galactitol 1-phosphate
C06321 9 1,6-Dihydroxy-cis-2,4-cyclohexadiene-1-carboxylic acid
C06330 9 Quinoline-3,4-diol
C06442 9 N-gamma-Acetyldiaminobutyrate
C06876 9 Nitrosobenzene
C06892 9 2-Deoxy-5-keto-D-gluconic acid
C07838 9 D-glycero-D-manno-Heptose 1-phosphate
C08737 9 Melamine
C11355 9 4-Amino-4-deoxychorismate
C11434 9 2-C-Methyl-D-erythritol 4-phosphate
C11503 9 3-Hydroxy-1H-quinolin-4-one
C15548 9 2-alpha-D-Glucosyl-D-glucose
C00026 10 2-Oxoglutarate
C00078 10 L-Tryptophan
C00082 10 L-Tyrosine
C00106 10 Uracil
C00141 10 3-Methyl-2-oxobutanoic acid
C00163 10 Propanoate
C00166 10 Phenylpyruvate
C00191 10 D-Glucuronate
C00207 10 Acetone
C00250 10 Pyridoxal
C00261 10 Benzaldehyde
C00273 10 5-Dehydro-D-fructose
C00286 10 dGTP
C00296 10 Quinate
C00333 10 D-Galacturonate
C00349 10 2-Methyl-3-oxopropanoate
C00360 10 dAMP
C00362 10 dGMP
C00418 10 (R)-Mevalonate
C00423 10 trans-Cinnamate
C00430 10 5-Aminolevulinate
C00463 10 Indole
C00489 10 Glutarate
C00490 10 Itaconate
C00498 10 ADP-glucose
C00507 10 L-Rhamnose
C00511 10 Propenoate
C00515 10 D-Ornithine
C00530 10 p-Benzenediol
C00548 10 Phenyl acetate
C00587 10 3-Hydroxybenzoate
C00627 10 Pyridoxine phosphate
C00628 10 2,5-Dihydroxybenzoate
C00633 10 4-Hydroxybenzaldehyde
C00645 10 N-Acetyl-D-mannosamine
C00660 10 D-Glucose 1,6-bisphosphate
C00691 10 2,4,6/3,5-Pentahydroxycyclohexanone
C00741 10 Diacetyl
C00811 10 4-Coumarate
C00826 10 L-Arogenate
C00880 10 D-Galactonate
C00921 10 Dihydropteroate
C00954 10 Indole-3-acetate
C00976 10 GDP-D-mannuronate
C00989 10 4-Hydroxybutanoic acid
C01019 10 6-Deoxy-L-galactose
C01040 10 L-Gulono-1,4-lactone
C01061 10 4-Fumarylacetoacetate
C01077 10 O-Acetyl-L-homoserine
C01089 10 (R)-3-Hydroxybutanoate
C01093 10 Cellobiono-1,5-lactone
C01103 10 Orotidine 5'-phosphate
C01133 10 N-Acetyl-D-glucosaminate
C01163 10 3-Carboxy-cis,cis-muconate
C01179 10 3-(4-Hydroxyphenyl)pyruvate
C01215 10 2-(Acetamidomethylene)succinate
C01222 10 GDP-4-dehydro-6-deoxy-D-mannose
C01231 10 alpha-D-Glucose 1,6-bisphosphate
C01243 10 1D-myo-Inositol 1,3,4-trisphosphate
C01273 10 2-Hydroxy-6-oxo-6-phenylhexa-2,4-dienoate
C01352 10 FADH2
C01405 10 Aspirin
C01407 10 Benzene
C01424 10 Gallate
C01467 10 3-Cresol
C01507 10 L-Iditol
C01586 10 Hippurate
C01674 10 Chitobiose
C01697 10 Galactitol
C01717 10 4-Hydroxy-2-quinolinecarboxylic acid
C01742 10 Palatinose
C01751 10 Resorcinol
C01757 10 Triacetate
C01769 10 (S)-Acetoin
C02048 10 Laminaribiose
C02130 10 Acetyl-maltose
C02225 10 2-Methylcitrate
C02280 10 GDP-L-galactose
C02341 10 trans-Aconitate
C02372 10 4-Hydroxyaniline
C02591 10 Sucrose 6-phosphate
C02630 10 2-Hydroxyglutarate
C02637 10 3-Dehydroshikimate
C02670 10 D-Glucuronolactone
C02734 10 Phenolic phosphate
C02753 10 D-Xylono-1,4-lactone
C02814 10 Benzene-1,2,4-triol
C02835 10 Imidazole-4-acetate
C02876 10 Propanoyl phosphate
C02948 10 4-Hydroxyhexan-3-one
C02964 10 D-Glucosyl-D-mannose
C02991 10 L-Rhamnono-1,4-lactone
C03044 10 (R,R)-Butane-2,3-diol
C03175 10 Shikimate 3-phosphate
C03223 10 3,4-Dihydroxyphthalate
C03233 10 4,5-Dihydroxyphthalate
C03373 10 Aminoimidazole ribotide
C03506 10 Indoleglycerol phosphate
C03546 10 myo-Inositol 4-phosphate
C03618 10 L-threo-3-Methylaspartate
C03661 10 1F-beta-D-Fructosylsucrose
C03761 10 3-Hydroxy-3-methylglutarate
C03972 10 2,3,4,5-Tetrahydrodipicolinate
C04002 10 But-1-ene-1,2,4-tricarboxylate
C04105 10 2,5-Dihydro-5-oxofuran-2-acetate
C04225 10 (Z)-But-2-ene-1,2,3-tricarboxylate
C04281 10 L-1-Pyrroline-3-hydroxy-5-carboxylate
C04282 10 1-Pyrroline-4-hydroxy-2-carboxylate
C04451 10 4-Carboxy-2-hydroxyhexa-2,4-dienedioate
C04479 10 2-Hydroxy-6-oxonona-2,4-diene-1,9-dioate
C04484 10 4-Carboxy-2-hydroxymuconate semialdehyde
C04540 10 N4-(Acetyl-beta-D-glucosaminyl)asparagine
C04733 10 4-(4-Deoxy-beta-D-gluc-4-enuronosyl)-D-galacturonate
C05379 10 Oxalosuccinate
C05396 10 Lactose 6-phosphate
C05411 10 L-Xylonate
C05412 10 L-Lyxonate
C05422 10 L-Dehydroascorbate
C05520 10 2-Amino-3-oxoadipate
C05601 10 4-Hydroxy-2-oxo-heptanedioate
C05637 10 4,8-Dihydroxyquinoline
C05731 10 3-Ketosucrose
C05938 10 L-4-Hydroxyglutamate semialdehyde
C05979 10 Propane-1-ol
C05983 10 Propinol adenylate
C06002 10 (S)-Methylmalonate semialdehyde
C06029 10 L-threo-3-Methylmalate
C06031 10 D-threo-3-Methylmalate
C06051 10 Isopyridoxal
C06118 10 4-(4-Deoxy-alpha-D-gluc-4-enuronosyl)-D-galacturonate
C06144 10 3-Butynoate
C06201 10 2,4-Dihydroxyhept-2-enedioate
C06202 10 Salicylaldehyde
C06206 10 Benzoyl phosphate
C06210 10 2-Hydroxy-6-keto-2,4-heptadienoate
C06219 10 Cellotriose
C06231 10 Ectoine
C06234 10 4-Methyl-L-glutamate
C06241 10 N-Acetylneuraminate 9-phosphate
C06312 10 L-Tagatose 6-phosphate
C06318 10 (3S,4R)-3,4-Dihydroxycyclohexa-1,5-diene-1,4-dicarboxylate
C06343 10 Quinolin-4-ol
C06397 10 ADP-D-glycero-D-manno-heptose
C06433 10 5'-Benzoylphosphoadenosine
C06672 10 Vanillate
C06762 10 4-Hydroxy-2-oxohexanoic acid
C06813 10 Nitrobenzene
C06891 10 D-2,3-Diketo 4-deoxy-epi-inositol
C07731 10 2-Hydroxy-6-oxo-6-(2-hydroxyphenyl)-hexa-2,4-dienoate
C07734 10 2-Hydroxy-6-oxo-6-(2-hydroxyphenoxy)-hexa-2,4-dienoate
C08062 10 2-Hydroxy-6-oxo-(2'-aminophenyl)-hexa-2,4-dienoate
C08063 10 1,4-Cyclohexanedione
C09814 10 Benzonitrile
C09815 10 Benzamide
C11516 10 2-(alpha-D-Mannosyl)-3-phosphoglycerate
C12624 10 2-Hydroxy-6-ketononatrienedioate
C13635 10 4-Hydroxyphenacyl alcohol
C14097 10 2-Hydroxyisophthalic acid
C14610 10 (S)-5-Oxo-2,5-dihydrofuran-2-acetate
C15585 10 myo-Inositol phosphate
C15667 10 5-carboxyamino-1-(5-phospho-D-ribosyl)imidazole
C00018 11 Pyridoxal phosphate
C00025 11 L-Glutamate
C00072 11 Ascorbate
C00077 11 L-Ornithine
C00079 11 L-Phenylalanine
C00105 11 UMP
C00124 11 D-Galactose
C00183 11 L-Valine
C00206 11 dADP
C00217 11 D-Glutamate
C00243 11 Lactose
C00270 11 N-Acetylneuraminate
C00299 11 Uridine
C00325 11 GDP-L-fucose
C00331 11 Indolepyruvate
C00355 11 3,4-Dihydroxy-L-phenylalanine
C00361 11 dGDP
C00380 11 Cytosine
C00398 11 Tryptamine
C00466 11 Acetoin
C00472 11 p-Benzoquinone
C00483 11 Tyramine
C00493 11 Shikimate
C00526 11 Deoxyuridine
C00534 11 Pyridoxamine
C00544 11 Homogentisate
C00556 11 Benzyl alcohol
C00601 11 Phenylacetaldehyde
C00637 11 Indole-3-acetaldehyde
C00642 11 4-Hydroxyphenylacetate
C00643 11 5-Hydroxy-L-tryptophan
C00755 11 4-Hydroxy-3-methoxy-benzaldehyde
C00772 11 Mevaldate
C00792 11 D-Arginine
C00846 11 3-Oxoadipate
C00847 11 4-Pyridoxate
C00931 11 Porphobilinogen
C00940 11 2-Oxoglutaramate
C00966 11 2-Dehydropantoate
C00971 11 4-Pyridoxolactone
C00977 11 L-Tryptophanamide
C01036 11 4-Maleylacetoacetate
C01088 11 (R)-3,3-Dimethylmalate
C01107 11 (R)-5-Phosphomevalonate
C01110 11 5-Amino-2-oxopentanoic acid
C01157 11 trans-4-Hydroxy-L-proline
C01168 11 Pseudouridine 5'-phosphate
C01188 11 3-Hydroxy-2-methylpropanoate
C01195 11 1-Phospho-alpha-D-glucuronate
C01197 11 3,4-Dihydroxy-trans-cinnamate
C01205 11 (R)-3-Amino-2-methylpropanoate
C01220 11 1D-myo-Inositol 1,4-bisphosphate
C01239 11 N-Acetyl-beta-D-glucosaminylamine
C01249 11 7,8-Dihydro-7,8-dihydroxykynurenate
C01251 11 2-Hydroxybutane-1,2,4-tricarboxylate
C01270 11 3-Hydroxy-2-methylpyridine-5-carboxylate
C01272 11 1D-myo-Inositol 1,3,4,5-tetrakisphosphate
C01278 11 2-Carboxy-2,5-dihydro-5-oxofuran-2-acetate
C01279 11 4-Amino-5-hydroxymethyl-2-methylpyrimidine
C01408 11 Benzoin
C01455 11 Toluene
C01456 11 Tropate
C01572 11 Digallate
C01659 11 Acrylamide
C01667 11 Bacitracin
C01772 11 trans-2-Hydroxycinnamate
C01845 11 Propan-2-ol
C01998 11 Acrylonitrile
C02013 11 Cellotetraose
C02116 11 2-Nitropropane
C02137 11 alpha-Oxo-benzeneacetic acid
C02170 11 Methylmalonate
C02222 11 2-Maleylacetate
C02235 11 4-Nitrocatechol
C02273 11 Digalacturonate
C02431 11 L-Rhamnofuranose
C02504 11 (2S)-2-Isopropylmalate
C02526 11 Biphenyl-2,3-diol
C02624 11 2,3-Dimethylmalate
C02659 11 Acetone cyanohydrin
C02693 11 Indole-3-acetamide
C02763 11 enol-Phenylpyruvate
C02800 11 4,5-Dioxopentanoate
C02923 11 2,3-Dihydroxytoluene
C02938 11 3-Indoleacetonitrile
C02977 11 GDP-6-deoxy-D-talose
C02985 11 L-Fucose 1-phosphate
C03004 11 N-Hydroxy-L-tyrosine
C03030 11 Uracil 5-carboxylate
C03046 11 (S,S)-Butane-2,3-diol
C03063 11 2-Oxohept-3-enedioate
C03117 11 GDP-6-deoxy-D-mannose
C03198 11 (S)-4-Hydroxymandelate
C03217 11 2-Hydroxy-3-oxoadipate
C03230 11 3-Indoleglycolaldehyde
C03273 11 5-Oxopentanoate
C03277 11 Imidazol-5-yl-pyruvate
C03284 11 L-3-Amino-isobutanoate
C03289 11 L-xylo-Hexulonolactone
C03290 11 L-threo-3-Phenylserine
C03383 11 D-Galactono-1,4-lactone
C03387 11 D-Glucurono-6,2-lactone
C03440 11 cis-4-Hydroxy-D-proline
C03549 11 2-Hydroxycinnamate
C03569 11 2,2',3-Trihydroxybiphenyl
C03574 11 2-Formylaminobenzaldehyde
C03584 11 3-(Uracil-1-yl)-L-alanine
C03586 11 2-Oxo-2,3-dihydrofuran-5-acetate
C03590 11 4-Hydroxyphenylglyoxylate
C03623 11 N-Methyl-2-oxoglutaramate
C03671 11 2-Pyrone-4,6-dicarboxylate
C03672 11 3-(4-Hydroxyphenyl)lactate
C03676 11 3-Hydroxy-cis,cis-muconate
C03741 11 (S)-4-Amino-5-oxopentanoate
C03750 11 2,6-Dioxo-6-phenylhexanoate
C03765 11 4-Hydroxyphenylacetaldehyde
C03871 11 L-2-Amino-6-oxoheptanedioate
C03964 11 (R)-3-(4-Hydroxyphenyl)lactate
C04037 11 1-Phospho-alpha-D-galacturonate
C04044 11 3-(2,3-Dihydroxyphenyl)propanoate
C04287 11 3,5/4-Trihydroxycyclohexa-1,2-dione
C04368 11 3-Amino-3-(4-hydroxyphenyl)propanoate
C04437 11 1-(5-Phosphoribosyl)imidazole-4-acetate
C04462 11 N-Succinyl-2-L-amino-6-oxoheptanedioate
C04477 11 1D-myo-Inositol 1,3,4,6-tetrakisphosphate
C04546 11 (R)-3-((R)-3-Hydroxybutanoyloxy)butanoate
C04553 11 3-Carboxy-2,5-dihydro-5-oxofuran-2-acetate
C04640 11 2-(Formamido)-N1-(5'-phosphoribosyl)acetamidine
C04783 11 cis-4,5-Dihydroxycyclohexa-1(6),2-diene-1,2-dicarboxylate
C05130 11 Imidazole-4-acetaldehyde
C05350 11 2-Hydroxy-3-(4-hydroxyphenyl)propenoate
C05375 11 2-Hydroxy-2-hydropyrone-4,6-dicarboxylate
C05385 11 D-Glucuronate 1-phosphate
C05539 11 N-Acetyl-L-2-amino-6-oxopimelate
C05572 11 4-Oxoglutaramate
C05585 11 Gentisate aldehyde
C05600 11 2-Hydroxyhepta-2,4-dienedioate
C05607 11 Phenyllactate
C05616 11 3-O-Methylgallate
C05627 11 4-Hydroxystyrene
C05629 11 Phenylpropanoate
C05645 11 4-(2-Amino-3-hydroxyphenyl)-2,4-dioxobutanoate
C05655 11 5-(2'-Carboxyethyl)-4,6-dihydroxypicolinate
C05817 11 2-Succinyl-6-hydroxy-2,4-cyclohexadiene-1-carboxylate
C05834 11 3-Methyldioxyindole
C05852 11 2-Hydroxyphenylacetate
C05941 11 2-Oxo-4-hydroxy-5-aminovalerate
C05942 11 Pyrrole-2-carboxylate
C06001 11 (S)-3-Hydroxyisobutyrate
C06145 11 3-Butyn-1-al
C06187 11 Arbutin 6-phosphate
C06203 11 trans-O-Hydroxybenzylidenepyruvate
C06337 11 Terephthalate
C06398 11 ADP-L-glycero-D-manno-heptose
C06430 11 D-Galacturonolactone
C06603 11 cis,trans-4-Hydroxymuconic semialdehyde
C06680 11 4-Hydroxyphthalate
C06732 11 alpha,beta-Didehydrotryptophan
C06761 11 (4E)-2-Oxohexenoic acid
C07087 11 2-Hydroxy-6-oxoocta-2,4,7-trienoate
C07103 11 2-Hydroxy-1,4-benzoquinone
C07123 11 2-Hydroxy-6-oxo-octa-2,4-dienoate
C07733 11 2,2',3-Trihydroxydiphenylether
C08061 11 2'-Aminobiphenyl-2,3-diol
C10517 11 2-(beta-D-Glucosyl)-sn-glycerol 3-phosphate
C10906 11 D-Fructose
C11354 11 2-Hydroxy-cis-hex-2,4-dienoate
C11527 11 4-Hydroxymandelate
C11544 11 2(alpha-D-Mannosyl)-D-glycerate
C11638 11 3-Amino-2-oxopropyl phosphate
C12312 11 Indolin-2-one
C12622 11 cis-3-(3-Carboxyethenyl)-3,5-cyclohexadiene-1,2-diol
C12623 11 trans-2,3-Dihydroxycinnamate
C13634 11 2,3-Bis(4-hydroxyphenyl)-1,2-propanediol
C13636 11 4-Hydroxyphenyl acetate
C14096 11 3-Formylsalicylic acid
C14830 11 GDP-4-keto-6-L-deoxygalactose
C15522 11 4a-Hydroxytetrahydrobiopterin
C00015 12 UDP
C00029 12 UDP-glucose
C00055 12 CMP
C00062 12 L-Arginine
C00064 12 L-Glutamine
C00075 12 UTP
C00131 12 dATP
C00134 12 Putrescine
C00135 12 L-Histidine
C00148 12 L-Proline
C00177 12 Cyanide
C00246 12 Butanoic acid
C00327 12 L-Citrulline
C00334 12 4-Aminobutanoate
C00365 12 dUMP
C00388 12 1H-Imidazole-4-ethanamine
C00415 12 Dihydrofolate
C00425 12 Dehydroascorbate
C00431 12 5-Aminopentanoate
C00437 12 N-Acetylornithine
C00439 12 N-Formimino-L-glutamate
C00446 12 alpha-D-Galactose 1-phosphate
C00475 12 Cytidine
C00492 12 Raffinose
C00522 12 (R)-Pantoate
C00624 12 N-Acetyl-L-glutamate
C00647 12 Pyridoxamine phosphate
C00680 12 meso-2,6-Diaminoheptanedioate
C00780 12 3-(2-Aminoethyl)-1H-indol-5-ol
C00819 12 D-Glutamine
C00822 12 Dopaquinone
C00870 12 4-Nitrophenol
C00881 12 Deoxycytidine
C00903 12 Cinnamaldehyde
C00922 12 Dimethylmaleate
C00955 12 Indole-3-ethanol
C00956 12 L-2-Aminoadipate
C01024 12 Hydroxymethylbilane
C01041 12 Monodehydroascorbate
C01045 12 N-Formyl-L-glutamate
C01046 12 N-Methyl-L-glutamate
C01053 12 (R)-4-Dehydropantoate
C01111 12 7,8-Dihydroxykynurenate
C01115 12 L-Galactono-1,4-lactone
C01143 12 (R)-5-Diphosphomevalonate
C01161 12 3,4-Dihydroxyphenylacetate
C01165 12 L-Glutamate 5-semialdehyde
C01198 12 3-(2-Hydroxyphenyl)propanoate
C01235 12 1-alpha-D-Galactosyl-myo-inositol
C01245 12 D-myo-Inositol 1,4,5-trisphosphate
C01284 12 1D-myo-Inositol 1,3,4,5,6-pentakisphosphate
C01368 12 3'-UMP
C01412 12 Butanal
C01468 12 4-Cresol
C01477 12 Apigenin
C01542 12 o-Cresol
C01602 12 Ornithine
C01606 12 Phthalate
C01620 12 Threonate
C01745 12 Pinosylvin
C01877 12 4-Oxoproline
C01879 12 5-Oxoproline
C01983 12 (R)-Mandelate
C01984 12 (S)-Mandelate
C01989 12 3-Ethylmalate
C02043 12 Indolelactate
C02067 12 Pseudouridine
C02083 12 Styrene oxide
C02214 12 (E)-Glutaconate
C02237 12 5-Oxo-D-proline
C02238 12 5-Oxo-L-proline
C02265 12 D-Phenylalanine
C02470 12 Xanthurenic acid
C02499 12 2-Hydroxybiphenyl
C02505 12 2-Phenylacetamide
C02527 12 Butanoylphosphate
C02631 12 2-Isopropylmaleate
C02652 12 5-Dehydroshikimate
C02669 12 D-Galactono-1,5-lactone
C02674 12 Deoxyribonolactone
C02730 12 2-Succinylbenzoate
C02787 12 2-Methylpropanamine
C02937 12 3-Indoleacetaldoxime
C02947 12 4-Coumaroylshikimate
C03079 12 4-Hydroxy-L-glutamate
C03153 12 N5-Methyl-L-glutamine
C03269 12 D-galacto-Hexodialdose
C03287 12 L-Glutamyl 5-phosphate
C03493 12 D-4-Hydroxyphenylglycine
C03519 12 N-Acetyl-L-phenylalanine
C03564 12 1-Pyrroline-2-carboxylate
C03582 12 3,4',5-Trihydroxystilbene
C03708 12 N-Acetyl-O-acetylneuraminate
C03709 12 N-Adenylyl-L-phenylalanine
C03710 12 N-Benzyloxycarbonylglycine
C03734 12 alpha-D-Glutamyl phosphate
C03758 12 4-(2-Aminoethyl)-1,2-benzenediol
C03771 12 5-Guanidino-2-oxopentanoate
C03817 12 (S)-3-(Imidazol-5-yl)lactate
C03912 12 (S)-1-Pyrroline-5-carboxylate
C04015 12 N-Acetyl-4-O-acetylneuraminate
C04016 12 N-Acetyl-7-O-acetylneuraminate
C04017 12 N-Acetyl-9-O-acetylneuraminate
C04045 12 3-(3,4-Dihydroxyphenyl)pyruvate
C04052 12 5-Carboxy-2-oxohept-3-enedioate
C04210 12 N5-(L-1-Carboxyethyl)-L-ornithine
C04227 12 1-(4-Hydroxyphenyl)-2-aminoethanol
C04322 12 3,4-Dihydro-2H-Pyrrole-2-carboxylate
C04359 12 1-Deoxy-D-altro-heptulose 7-phosphate
C04366 12 3-(2-Carboxyethenyl)-cis,cis-muconate
C04390 12 N6-Acetyl-LL-2,6-diaminoheptanedioate
C04421 12 N-Succinyl-LL-2,6-diaminoheptanedioate
C04431 12 cis-4-Carboxymethylenebut-2-en-4-olide
C04547 12 1,2-Bis(4-hydroxy-3-methoxyphenyl)ethylene
C04548 12 1-(4-Hydroxyphenyl)-2-(methylamino)ethanol
C04556 12 4-Amino-2-methyl-5-phosphomethylpyrimidine
C04592 12 Toluene-cis-dihydrodiol
C04604 12 3-Hydroxy-2-methylpyridine-4,5-dicarboxylate
C04796 12 4-(L-Alanin-3-yl)-2-hydroxy-cis,cis-muconate 6-semialdehyde
C04797 12 5-(L-Alanin-3-yl)-2-hydroxy-cis,cis-muconate 6-semialdehyde
C05131 12 (1-Ribosylimidazole)-4-acetate
C05281 12 5-Methylbarbiturate
C05332 12 Phenethylamine
C05343 12 (R)-4-Hydroxymandelate
C05399 12 Melibiitol
C05400 12 Epimelibiose
C05401 12 3-beta-D-Galactosyl-sn-glycerol
C05402 12 Melibiose
C05403 12 3-Ketolactose
C05568 12 Imidazole lactate
C05593 12 3-Hydroxyphenylacetate
C05608 12 4-Hydroxycinnamyl aldehyde
C05646 12 5-Hydroxyindolepyruvate
C05648 12 5-Hydroxy-N-formylkynurenine
C05654 12 5-(2'-Formylethyl)-4,6-dihydroxypicolinate
C05711 12 gamma-Glutamyl-beta-cyanoalanine
C05765 12 L-Glutamyl 1-phosphate
C05829 12 N-Carbamyl-L-glutamate
C05853 12 Phenylethyl alcohol
C05931 12 N-Succinyl-L-glutamate
C06044 12 4-Hydroxyphenylethanol
C06050 12 2-Methyl-3-hydroxy-5-formylpyridine-4-carboxylate
C06055 12 O-Phospho-4-hydroxy-L-threonine
C06204 12 2-Hydroxychromene-2-carboxylate
C06218 12 Cellopentaose
C06224 12 3,4-Dihydroxystyrene
C06317 12 4-Hydroxy-3-methoxy-benzenemethanol
C06561 12 Isosalipurpol
C06589 12 cis-2,3-Dihydro-2,3-dihydroxybiphenyl
C06720 12 1,6-Dihydroxy-5-methylcyclohexa-2,4-dienecarboxylate
C06728 12 3-Ethylcatechol
C06731 12 1,2-Dihydroxy-6-methylcyclohexa-3,5-dienecarboxylate
C06760 12 2-Hydroxy-5-methyl-cis,cis-muconic semialdehyde
C07085 12 3-Vinylcatechol
C07086 12 Phenylacetic acid
C07335 12 2-Amino-3-oxo-4-phosphonooxybutyrate
C07479 12 2-Oxo-5-methyl-cis-muconate
C07729 12 Dibenzofuran
C07732 12 Dibenzo-p-dioxin
C08060 12 Carbazole
C08650 12 Isoliquiritigenin
C09816 12 Benzylsuccinate
C10700 12 4'-Hydroxyacetophenone
C11130 12 1,3-Dihydro-3-hydroxy-2H-indol-2-one
C11457 12 3-(3-Hydroxy-phenyl)-propanoic acid
C11546 12 2-(beta-D-Glucosyl)-sn-glycerol
C11588 12 cis-3-(Carboxy-ethyl)-3,5-cyclo-hexadiene-1,2-diol
C12323 12 L-4-Hydroxyphenylglycine
C12621 12 trans-3-Hydroxycinnamate
C12838 12 trans-4-Carboxymethylenebut-2-en-4-olide
C13631 12 2,2-Bis(4-hydroxyphenyl)-1-propanol
C14088 12 3-Methylsalicylate
C14095 12 2-Hydroxy-3-carboxybenzalpyruvate
C15483 12 D-Galactonolactone
C15503 12 N,N-Dihydroxy-L-tyrosine
C00043 13 UDP-N-acetyl-D-glucosamine
C00047 13 L-Lysine
C00052 13 UDP-D-galactose
C00063 13 CTP
C00101 13 Tetrahydrofolate
C00112 13 CDP
C00129 13 Isopentenyl diphosphate
C00167 13 UDP-glucuronate
C00179 13 Agmatine
C00233 13 4-Methyl-2-oxopentanoate
C00239 13 dCMP
C00386 13 Carnosine
C00436 13 N-Carbamoylputrescine
C00458 13 dCTP
C00460 13 dUTP
C00504 13 Folate
C00509 13 Naringenin
C00513 13 CDP-glycerol
C00547 13 L-Noradrenaline
C00555 13 4-Aminobutanal
C00561 13 Mandelonitrile
C00570 13 CDP-ethanolamine
C00617 13 UDP-D-galacturonate
C00666 13 LL-2,6-Diaminoheptanedioate
C00763 13 D-Proline
C00785 13 Urocanate
C00852 13 Chlorogenate
C00860 13 L-Histidinol
C00864 13 Pantothenate
C00884 13 Homocarnosine
C00978 13 N-Acetylserotonin
C00990 13 5-Aminopentanamide
C01015 13 4-Hydroxy-L-proline
C01035 13 4-Guanidinobutanoate
C01051 13 Uroporphyrinogen III
C01158 13 1-O-Galloyl-beta-D-glucose
C01170 13 UDP-N-acetyl-D-mannosamine
C01201 13 N(omega)-(ADP-D-ribosyl)-L-arginine
C01204 13 myo-Inositol hexakisphosphate
C01207 13 3-(3,4-Dihydroxyphenyl)lactate
C01214 13 1-Amino-1-deoxy-scyllo-inositol
C01250 13 N-Acetyl-L-glutamate 5-semialdehyde
C01328 13 HO-
C01346 13 dUDP
C01514 13 Luteolin
C01582 13 Galactose
C01594 13 Linamarin
C01613 13 Stachyose
C01682 13 D-Nopaline
C01771 13 2-Butenoate
C01929 13 L-Histidinal
C02274 13 Dihydrocoumarin
C02295 13 Methylitaconate
C02355 13 2',3'-Cyclic UMP
C02394 13 Cinnamyl alcohol
C02646 13 4-Coumaryl alcohol
C02647 13 4-Guanidinobutanal
C02714 13 N-Acetylputrescine
C02927 13 2-Caffeoylisocitrate
C02946 13 4-Acetamidobutanoate
C02993 13 L-Tyrosyl-L-arginine
C02997 13 N-Acetyl-L-histidine
C03002 13 N-Caffeoylputrescine
C03003 13 N-Glucosylnicotinate
C03012 13 Naphthalene-1,2-diol
C03057 13 2-Carboxybenzaldehyde
C03064 13 3-Dehydro-L-threonate
C03078 13 4-Guanidinobutanamide
C03087 13 5-Acetamidopentanoate
C03097 13 Aryl beta-D-glucoside
C03142 13 N-D-Glucosylarylamine
C03204 13 10-Formyldihydrofolate
C03296 13 N2-Succinyl-L-arginine
C03360 13 4-Nitrophenyl phosphate
C03406 13 N-(L-Arginino)succinate
C03652 13 (2R,3S)-2,3-Dimethylmalate
C03680 13 4-Imidazolone-5-propanoate
C03738 13 gamma-L-Glutamyl-D-alanine
C03742 13 (S)-4-Hydroxymandelonitrile
C03971 13 1F-alpha-D-Galactosylraffinose
C03993 13 4-(beta-D-Glucosyloxy)benzoate
C03996 13 5'-O-beta-D-Glucosylpyridoxine
C04043 13 3,4-Dihydroxyphenylacetaldehyde
C04076 13 L-2-Aminoadipate 6-semialdehyde
C04089 13 UDP-4-dehydro-6-deoxy-D-glucose
C04124 13 Indole-3-acetyl-beta-1-D-glucose
C04133 13 N-Acetyl-L-glutamate 5-phosphate
C04137 13 N2-(D-1-Carboxyethyl)-L-arginine
C04138 13 N(alpha)-gamma-L-Glutamylhistamine
C04164 13 trans-Cinnamoyl beta-D-glucoside
C04186 13 5-Carboxymethyl-2-hydroxymuconate
C04353 13 (Z)-4-Hydroxyphenylacetaldehyde-oxime
C04411 13 (2R,3S)-3-Isopropylmalate
C04415 13 4-O-beta-D-Glucosyl-4-hydroxycinnamate
C04520 13 1D-myo-Inositol 3,4,5,6-tetrakisphosphate
C04608 13 Apigenin 7-O-beta-D-glucoside
C04642 13 2-Hydroxy-5-carboxymethylmuconate semialdehyde
C04666 13 D-erythro-1-(Imidazol-4-yl)glycerol 3-phosphate
C04752 13 2-Methyl-4-amino-5-hydroxymethylpyrimidine diphosphate
C04826 13 5-(3-Carboxy-3-oxopropenyl)-4,6-dihydroxypyridine-2-carboxylate
C05135 13 4-(beta-Acetylaminoethyl)imidazole
C05158 13 trans-beta-D-Glucosyl-2-hydroxycinnamate
C05340 13 beta-Alanyl-L-arginine
C05394 13 3-Keto-beta-D-galactose
C05404 13 D-Gal alpha 1->6D-Gal alpha 1->6D-Glucose
C05560 13 L-2-Aminoadipate adenylate
C05565 13 Hydantoin-5-propionate
C05595 13 4-Hydroxyphenylacetylglutamine
C05596 13 4-Hydroxyphenylacetylglycine
C05620 13 N-Acetyl-D-phenylalanine
C05631 13 Eriodictyol
C05634 13 5-Hydroxyindoleacetaldehyde
C05641 13 5-(3'-Carboxy-3'-oxopropenyl)-4,6-dihydroxypicolinate
C05647 13 Formyl-5-hydroxykynurenamine
C05651 13 5-Hydroxykynurenine
C05656 13 5-(3'-Carboxy-3'-oxopropyl)-4,6-dihydroxypicolinate
C05657 13 6-Hydroxyindolelactate
C05714 13 alpha-Aminopropiononitrile
C05715 13 gamma-Amino-gamma-cyanobutanoate
C05766 13 Uroporphyrinogen I
C05822 13 3'-CMP
C05932 13 N-Succinyl-L-glutamate 5-semialdehyde
C05933 13 N-(omega)-Hydroxyarginine
C05935 13 2-Oxoarginine
C05945 13 L-Arginine phosphate
C06046 13 Salidroside
C06047 13 Stizolobate
C06048 13 Stizolobinate
C06056 13 4-Hydroxy-L-threonine
C06142 13 1-Butanol
C06160 13 (S)-Norcoclaurine
C06186 13 Arbutin
C06198 13 P1,P4-Bis(5'-uridyl) tetraphosphate
C06217 13 Cellohexaose
C06366 13 Homospermidine
C06372 13 Lacto-N-biose
C06435 13 5'-Butyrylphosphoinosine
C06588 13 Biphenyl
C06655 13 L-N2-(2-Carboxyethyl)arginine
C06727 13 cis-1,2-Dihydro-3-ethylcatechol
C06730 13 4-Methylcatechol
C06746 13 N-Acetylphenylethylamine
C06986 13 Spirodilactone
C07083 13 Styrene
C07084 13 Styrene cis-glycol
C07211 13 m-Methylbenzoate
C07215 13 o-Toluate
C07301 13 (R)-Mandelamide
C07350 13 3-Methyl-1-(2,4,6-trihydroxyphenyl)butan-1-one
C07478 13 2-Hydroxy-5-methyl-cis,cis-muconate
C08481 13 Indican
C08576 13 Aureusidin
C09762 13 Liquiritigenin
C10192 13 Tricetin
C10945 13 Caffeic aldehyde
C11555 13 1D-myo-Inositol 1,4,5,6-tetrakisphosphate
C12210 13 UDP-3-ketoglucose
C12631 13 2-Hydroxy-2,3-dihydrogenistein
C13624 13 Bisphenol A
C13632 13 4,4'-Dihydroxy-alpha-methylstilbene
C13633 13 2,2-Bis(4-hydroxyphenyl)-propanoic acid
C13638 13 1-(4'-Hydroxyphenyl)ethanol
C14087 13 3-Methylsalicylaldehyde
C14094 13 2-Carboxy-2-hydroxy-8-carboxychromene
C15532 13 N-Acetyl-L-citrulline
C15699 13 gamma-L-Glutamylputrecine
C15767 13 gamma-Glutamyl-gamma-aminobutyraye
C15769 13 HBOA
C00123 14 L-Leucine
C00128 14 CMP-N-acetylneuraminate
C00143 14 5,10-Methylenetetrahydrofolate
C00190 14 UDP-D-xylose
C00203 14 UDP-N-acetyl-D-galactosamine
C00234 14 10-Formyltetrahydrofolate
C00235 14 Dimethylallyl diphosphate
C00293 14 Glucose
C00302 14 Glutamate
C00315 14 Spermidine
C00408 14 L-Pipecolate
C00445 14 5,10-Methenyltetrahydrofolate
C00449 14 N6-(L-1,3-Dicarboxypropyl)-L-lysine
C00450 14 2,3,4,5-Tetrahydropyridine-2-carboxylate
C00501 14 CDP-glucose
C00611 14 N-Acetyllactosamine
C00650 14 4-Hydroxymandelonitrile
C00664 14 5-Formiminotetrahydrofolate
C00705 14 dCDP
C00739 14 D-Lysine
C00789 14 CDP-ribitol
C00844 14 (R)-Prunasin
C00935 14 UDP-L-arabinose
C00941 14 3',5'-Cyclic CMP
C00962 14 beta-D-Galactose
C00974 14 Dihydrokaempferol
C01028 14 N6-Hydroxy-L-lysine
C01092 14 8-Amino-7-oxononanoate
C01100 14 L-Histidinol phosphate
C01142 14 (3S)-3,6-Diaminohexanoate
C01258 14 1,2-Didehydropiperidine-2-carboxylate
C01267 14 3-(Imidazol-4-yl)-2-oxopropyl phosphate
C01275 14 (3E)-4-(2-Carboxyphenyl)-2-oxobut-3-enoate
C01283 14 1-Amino-1-deoxy-scyllo-inositol 4-phosphate
C01401 14 Alanine
C01460 14 Vitexin
C01475 14 Allysine
C01481 14 Caffeate
C01494 14 Ferulate
C01504 14 Indanone
C01592 14 Licodione
C01617 14 Taxifolin
C01623 14 UDP-apiose
C01672 14 Cadaverine
C01714 14 Apigenin-6-C-glucoside
C01850 14 Rosmarinate
C02199 14 UDP-L-rhamnose
C02253 14 Benzoylagmatine
C02330 14 UDP-L-iduronate
C02354 14 2',3'-Cyclic CMP
C02385 14 Amino acid(Arg-)
C02427 14 L-Homocitrulline
C02572 14 O-Feruloylquinate
C02656 14 6-Carboxyhexanoate
C02666 14 Coniferyl aldehyde
C02717 14 N-Feruloyltyramine
C02726 14 N4-Phosphoagmatine
C02727 14 N6-Acetyl-L-lysine
C02728 14 N6-Methyl-L-lysine
C02837 14 L-Lysine 1,6-lactam
C02916 14 (S)-Norlaudanosoline
C02930 14 2-Methyleneglutarate
C03047 14 1,4-Diguanidinobutane
C03203 14 1-Hydroxy-2-naphthoate
C03239 14 6-Amino-2-oxohexanoate
C03263 14 Coproporphyrinogen III
C03415 14 N2-Succinyl-L-ornithine
C03465 14 3-Methyl-2-oxopentanoate
C03479 14 5-Formyltetrahydrofolate
C03492 14 D-4'-Phosphopantothenate
C03515 14 Luteolin 7-O-glucuronide
C03657 14 1,4-Dihydroxy-2-naphthoate
C03733 14 UDP-alpha-D-galacto-1,4-furanose
C03848 14 6F-alpha-D-Galactosylsucrose
C03951 14 Luteolin 7-O-beta-D-glucoside
C04020 14 N2-(D-1-Carboxyethyl)-L-lysine
C04101 14 1-O,6-O-Digalloyl-beta-D-glucose
C04112 14 3-Methyl-cis,cis-hexadienedioate
C04121 14 CMP-3-deoxy-D-manno-octulosonate
C04148 14 alpha-N-Phenylacetyl-L-glutamine
C04211 14 N6-[(Indole-3-yl)acetyl]-L-lysine
C04236 14 (2S)-2-Isopropyl-3-oxosuccinate
C04314 14 cis-1,2-Dihydronaphthalene-1,2-diol
C04498 14 N-(4-Guanidinobutyl)-4-hydroxycinnamide
C04501 14 N-Acetyl-alpha-D-glucosamine 1-phosphate
C04563 14 D-myo-Inositol 1,2,4,5,6-pentakisphosphate
C04573 14 UDP-N-acetyl-2-amino-2-deoxy-D-glucuronate
C04579 14 Inositol 1,2,3,4,5-pentakisphosphate
C04631 14 UDP-N-acetyl-3-(1-carboxyvinyl)-D-glucosamine
C04641 14 2-(alpha-D-Galactosyl)-sn-glycerol 3-phosphate
C04703 14 alpha-D-Galactosyl-(1,1')-sn-glycerol 3-phosphate
C04739 14 UDP-N-acetyl-6-(D-galactose-1-phospho)-D-glucosamine
C05005 14 Glycolipid
C05114 14 Mucopolysaccharide
C05143 14 Dhurrin
C05341 14 beta-Alanyl-L-lysine
C05548 14 6-Acetamido-2-oxohexanoate
C05573 14 Formylisoglutamate
C05577 14 3,4-Dihydroxymandelaldehyde
C05598 14 Phenylacetylglycine
C05615 14 Lignin
C05635 14 5-Hydroxyindoleacetate
C05638 14 5-Hydroxykynurenamine
C05673 14 CMP-2-aminoethylphosphonate
C05768 14 Coproporphyrinogen I
C05839 14 cis-beta-D-Glucosyl-2-hydroxycinnamate
C05855 14 4-Hydroxycinnamyl alcohol 4-D-glucoside
C05907 14 Luteoforol
C05911 14 Pentahydroxyflavanone
C05936 14 N4-Acetylaminobutanal
C05939 14 Linatine
C06057 14 3-Aminopropane-1,2-diol
C06104 14 Adipate
C06205 14 1,2-Dihydronaphthalene-1,2-diol
C06216 14 Celloheptaose
C06240 14 UDP-N-acetyl-D-mannosaminouronate
C06358 14 Methyl cinnamate
C06359 14 Ethyl cinnamate
C06360 14 Propyl cinnamate
C06563 14 Genistein
C06656 14 Deoxyguanidinoproclavaminic acid
C06729 14 cis-1,2-Dihydroxy-4-methylcyclohexa-3,5-diene-1-carboxylate
C07111 14 Ethylbenzene
C07209 14 3-Methylbenzaldehyde
C07214 14 2-Methylbenzaldehyde
C07728 14 3-Isochromanone
C09099 14 Naringenin 7-O-beta-D-glucoside
C09332 14 Tetrahydrofolyl-[Glu](2)
C09756 14 Homoeriodictyol
C10020 14 Apigenin 7-(6''-malonylglucoside)
C10208 14 Daidzein
C11174 14 1-Diphosinositol pentakisphosphate
C11435 14 4-(Cytidine 5'-diphospho)-2-C-methyl-D-erythritol
C11526 14 5-PP-InsP5
C11713 14 beta-Naphthol
C11811 14 1-Hydroxy-2-methyl-2-butenyl 4-diphosphate
C12124 14 Apiforol
C12206 14 Caffeyl alcohol
C12989 14 N2-Acetyl-L-lysine
C13629 14 1,2-Bis(4-hydroxyphenyl)-2-propanol
C13637 14 4-Ethylphenol
C14086 14 2-Hydroxy-3-methylbenzalpyruvate
C14093 14 1,2-Dihydroxy-8-carboxynaphthalene
C14103 14 4-Methylsalicylate
C14783 14 1,2-Naphthoquinone
C15525 14 2',3,4,4',6'-Pentahydroxychalcone
C15668 14 1-Pyrroline
C15700 14 gamma-Glutamyl-gamma-aminobutyraldehyde
C15770 14 DIBOA
C00113 15 PQQ
C00341 15 Geranyl diphosphate
C00364 15 dTMP
C00389 15 Quercetin
C00407 15 L-Isoleucine
C00440 15 5-Methyltetrahydrofolate
C00590 15 Coniferyl alcohol
C00612 15 N1-Acetylspermidine
C00788 15 L-Adrenaline
C00829 15 Naphthalene
C01029 15 N8-Acetylspermidine
C01050 15 UDP-N-acetylmuramate
C01079 15 Protoporphyrinogen IX
C01186 15 (3S,5S)-3,5-Diaminohexanoate
C01219 15 CDP-4-dehydro-6-deoxy-D-glucose
C01294 15 1-Guanidino-1-deoxy-scyllo-inositol 4-phosphate
C01390 15 Prenol
C01454 15 Toluate
C01710 15 Indan-1-ol
C01752 15 Scopoletin
C01855 15 Taxiphyllin
C01982 15 (R)-Amygdalin
C02115 15 2-Methylserine
C02325 15 Sinapyl alcohol
C02486 15 (3R)-beta-Leucine
C02495 15 2'-Hydroxydaidzein
C02564 15 N-Feruloylglycine
C02569 15 Neryl diphosphate
C02710 15 N-Acetyl-L-leucine
C02906 15 Dihydromyricetin
C03052 15 2,3-Dihydrogossypetin
C03495 15 Deoxy-5-methylcytidylate
C03648 15 cis-3,4-Leucopelargonidin
C03691 15 CMP-N-glycoloylneuraminate
C03737 15 alpha-D-Xylose 1-phosphate
C03766 15 4-Hydroxyphenylacetonitrile
C03955 15 N6-Acetyl-N6-hydroxy-L-lysine
C03997 15 5-Hydroxymethyldeoxycytidylate
C04024 15 Vitexin 2''-O-beta-D-glucoside
C04092 15 delta1-Piperideine-2-carboxylate
C04199 15 Isovitexin 2''-O-beta-D-glucoside
C04290 15 4-(3-Methylbut-2-enyl)-L-tryptophan
C04335 15 N(alpha)-Benzyloxycarbonyl-L-leucine
C04559 15 4-Carboxymethyl-4-methylbut-2-en-1,4-olide
C04713 15 N6-(delta2-Isopentenyl)-adenosine 5'-monophosphate
C04847 15
alpha-D-Galactosyl-1,3-beta-D-galactosyl-1,4-N-acetyl-D-glucosamine
C04858 15 Apigenin 7-O-[beta-D-apiosyl-(1->2)-beta-D-glucoside]
C04886 15
alpha-N-Acetylneuraminyl-2,6-beta-D-galactosyl-1,4-N-acetyl-beta-D-glucosamine
C05161 15 2,5-Diaminohexanoate
C05328 15 D-2-Amino-hexano-6-lactam
C05574 15 Isoglutamate
C05576 15 3,4-Dihydroxyphenylethyleneglycol
C05580 15 3,4-Dihydroxymandelate
C05619 15 5-Hydroxyferulate
C05639 15 4,6-Dihydroxyquinoline
C05838 15 cis-2-Hydroxycinnamate
C05903 15 Kaempferol
C05906 15 Leucocyanidin
C05928 15 10-Formyltetrahydrofolyl L-glutamate
C06016 15 Pentosans
C06102 15 Adipate semialdehyde
C06114 15 gamma-Glutamyl-beta-aminopropiononitrile
C06238 15 L-Arabinose 1-phosphate
C06657 15 Guanidinoproclavaminic acid
C07112 15 1-Phenylethanol
C07213 15 2-Methylbenzyl alcohol
C07216 15 3-Methylbenzyl alcohol
C07305 15 Products of ATP breakdown
C07719 15 2-Formyl-1-indanone
C07720 15 3-Hydroxy-1-indanone
C07727 15 2-Indanone
C09126 15 Genistein 7-O-beta-D-glucoside
C09789 15 Naringin
C11427 15 1-Hydroxy-2-naphthaldehyde
C11436 15 2-Phospho-4-(cytidine 5'-diphospho)-2-C-methyl-D-erythritol
C12134 15 2'-Hydroxygenistein
C12204 15 5-Hydroxyconiferaldehyde
C12455 15 5-Aminopentanal
C12456 15 3-Dimethylallyl-4-hydroxyphenylpyruvate
C12627 15 Apigenin 7-O-neohesperidoside
C12630 15 Luteolin 7-O-neohesperidoside
C12632 15 Luteolin 7-O-[beta-D-glucuronosyl-(1->2)-beta-D-glucuronide]
C12988 15 N2-Acetyl-L-aminoadipate semialdehyde
C13952 15 UDP-N-acetyl-D-galactosaminuronic acid
C14085 15 2-Hydroxy-8-methylchromene-2-carboxylate
C14092 15 cis-1,2-Dihydroxy-1,2-dihydro-8-carboxynaphthalene
C14784 15 1,2-Dihydroxy-3,4-epoxy-1,2,3,4-tetrahydronaphthalene
C14786 15 (1R,2S)-Naphthalene 1,2-oxide
C14787 15 (1S,2R)-Naphthalene 1,2-oxide
C15567 15 2,7,4'-Trihydroxyisoflavanone
C15772 15 DIBOA-glucoside
C00214 16 Thymidine
C00363 16 dTDP
C00448 16 trans,trans-Farnesyl diphosphate
C00521 16 (-)-Limonene
C00671 16 (S)-3-Methyl-2-oxopentanoic acid
C00761 16 Coniferin
C01212 16 UDP-N-acetylmuramoyl-L-alanine
C01359 16 PQQH2
C01527 16 Scopolin
C01533 16 Syringin
C01750 16 Quercitrin
C02191 16 Protoporphyrin
C02344 16 (-)-endo-Fenchol
C02378 16 6-Aminohexanoate
C02462 16 Sabinene hydrate
C03190 16 (+)-Bornyl-diphosphate
C03410 16 N-Glycoloyl-neuraminate
C03467 16 3-Oxo-4-methylpentanoic acid
C03567 16 2'-Hydroxydihydrodaidzein
C03656 16 (S)-5-Amino-3-oxohexanoic acid
C04187 16 5-Methyldeoxycytidine diphosphate
C04280 16 1-Guanidino-1-deoxy-scyllo-inositol
C04297 16 CDP-4-dehydro-3,6-dideoxy-D-glucose
C04514 16 (1S,2S)-1,2-Dihydronaphthalene-1,2-diol
C04524 16 2-Protocatechoylphloroglucinolcarboxylate
C04558 16 4-Carboxymethyl-3-methylbut-2-en-1,4-olide
C04900 16
Luteolin7-O-[beta-D-glucuronosyl-(1->2)-beta-D-glucuronide]-4'-O-beta-D-glucuronide
C05554 16 Aerobactin
C05610 16 Sinapoyl aldehyde
C05622 16 Malonylapiin
C05623 16 Quercetin 3-O-glucoside
C05825 16 2-Amino-5-oxohexanoate
C05851 16 Coumarin
C05904 16 Pelargonidin
C05905 16 Cyanidin
C05909 16 Leucodelphinidin
C06074 16 Myrcene
C06075 16 Terpinolene
C06076 16 Comphene
C06077 16 Pinene
C06099 16 (+)-Limonene
C06101 16 Hexan-1-ol-6-oate
C06103 16 6-Hydroxyhexanoic acid
C06105 16 Cyclohexan-1,2-dione
C06181 16 Piperideine
C06307 16 (-)-beta-Pinene
C06308 16 (-)-alpha-Pinene
C06562 16 (+)-Catechin
C06658 16 Proclavaminic acid
C06758 16 p-Tolualdehyde
C07113 16 Acetophenone
C07208 16 m-Xylene
C07212 16 o-Xylene
C07718 16 2-Hydroxy-4-(1-oxo-1,3-dihydro-2H-inden-2-ylidene)-but-2-enoic
acid
C09320 16 Afzelechin
C10107 16 Myricetin
C11038 16 2'-Deoxy-5-hydroxymethylcytidine-5'-diphosphate
C11426 16 cis-4-(1'-Hydroxynaphth-2'-yl)-2-oxobut-3-enoate
C11453 16 2-C-Methyl-D-erythritol 2,4-cyclodiphosphate
C11714 16 alpha-Naphthol
C12205 16 5-Hydroxyconiferyl alcohol
C12249 16 Kaempferol 3-O-glucoside
C12316 16 cis-Dihydroquercetin
C12457 16 3-Dimethylallyl-4-hydroxymandelic acid
C12459 16 3-Dimethylallyl-4-hydroxybenzaldehyde
C12626 16 Kaempferol 3-O-beta-D-galactoside
C12639 16 Quercetin 7-O-beta-D-glucoside
C12987 16 N2-Acetyl-L-aminoadipyl-delta-phosphate
C14084 16 1,2-Dihydroxy-8-methylnaphthalene
C14091 16 1-Naphthoic acid
C14448 16 Glyoxal
C15599 16
6-(2-Amino-2-carboxyethyl)-7,8-dioxo-7,8-dihydroquinoline-2,4-dicarboxylate
C00178 17 Thymine
C00353 17 Geranylgeranyl diphosphate
C00459 17 dTTP
C00692 17 UDP-N-acetylmuramoyl-L-alanyl-D-glutamate
C00751 17 Squalene
C00964 17 (-)-trans-Carveol
C01123 17 (-)-trans-Isopiperitenol
C01147 17 2-Hydroxycyclohexan-1-one
C01255 17 N-(6-Aminohexanoyl)-6-aminohexanoate
C01841 17 Pentalenene
C01860 17 Trichodiene
C01880 17 6-Hexanolide
C02004 17 Aristolochene
C02223 17 2-Methylbutanal
C02452 17 Perillyl alcohol
C03115 17 Farnesyl triphosphate
C03428 17 Presqualene diphosphate
C03598 17 CDP-3,6-dideoxy-D-glucose
C05625 17 Rutin
C05908 17 Delphinidin
C05986 17 2-Propyn-1-ol
C06004 17 (R)-3-Methyl-2-oxobutanoate
C06007 17 (R)-2,3-Dihydroxy-3-methylpentanoate
C06111 17 Nerolidyl diphosphate
C06146 17 3-Butyn-1-ol
C06180 17 Anabasine
C06182 17 Pelletierine
C06394 17 (+)-delta-Cadinene
C06593 17 epsilon-Caprolactam
C06659 17 Dihydroclavaminic acid
C06757 17 4-Methylbenzyl alcohol
C07114 17 Benzoyl acetate
C07189 17 2-Hydroxyacetophenone
C07271 17 Limonene-1,2-epoxide
C07717 17 3,4-Dihydroxyfluorene
C08604 17 Cyanidin 3-O-glucoside
C09727 17 (-)-Epicatechin
C11039 17 2'-Deoxy-5-hydroxymethylcytidine-5'-triphosphate
C11356 17 trans,trans,cis-Geranylgeranyl diphosphate
C11409 17 (+)-trans-Carveol
C11425 17 2-Hydroxy-2H-benzo[h]chromene-2-carboxylate
C12127 17 (+)-Gallocatechin
C12128 17 (-)-Epiafzelechin
C12137 17 Pelargonidin 3-O-glucoside
C12142 17 Vetispiradiene
C12458 17 3-Dimethylallyl-4-hydroxybenzoate
C12634 17 Kaempferol 3-O-beta-D-glucosyl-(1->2)-beta-D-glucoside
C12637 17 Quercetin 3-O-[beta-D-xylosyl-(1->2)-beta-D-glucoside]
C12638 17 Quercetin 3-O-(6-O-malonyl-beta-D-glucoside)
C12667 17 Quercetin 3-O-beta-D-glucosyl-(1->2)-beta-D-glucoside
C12986 17 N2-Acetyl-L-aminoadipate
C14083 17 cis-1,2-Dihydroxy-1,2-dihydro-8-methylnaphthalene
C14090 17 1-Naphthaldehyde
C00414 18 Cyclohexanone
C00482 18 Sinapate
C00842 18 dTDP-glucose
C00906 18 5,6-Dihydrothymine
C01054 18 (S)-2,3-Epoxysqualene
C01414 18 Casbene
C01767 18 (-)-Carvone
C02097 18 dTDP-galactose
C02376 18 5-Methylcytosine
C02485 18 (-)-Isopiperitenone
C02576 18 Perillyl aldehyde
C03088 18 5-Hydroxymethyluracil
C03164 18 Phenanthrene-3,4-diol
C03241 18 6-Hydroxyhexan-6-olide
C03427 18 Prephytoene diphosphate
C03526 18 O-Sinapoylglucarolactone
C03599 18 CDP-3,6-dideoxy-D-mannose
C03739 18 trans-Cyclohexane-1,2-diol
C04277 18 1,8-Diazacyclotetradecane-2,9-dione
C04574 18 di-trans,poly-cis-Undecaprenyl diphosphate
C04700 18 UDP-N-acetylmuramoyl-L-alanyl-D-glutamyl-L-lysine
C04877 18
UDP-N-acetylmuramoyl-L-alanyl-D-gamma-glutamyl-meso-2,6-diaminopimelate
C05427 18 Phytyl diphosphate
C05892 18 UDP-N-acetylmuramoyl-L-alanyl-gamma-D-glutamyl-L-lysine
C06083 18 Tetrahymanol
C06084 18 Hopanoid
C06089 18 ent-Copalyl diphosphate
C06183 18 Anapheline
C06309 18 Diplopterol
C06310 18 Diploptene
C06660 18 Clavaminic acid
C06756 18 p-Xylene
C07276 18 Limonene-1,2-diol
C07715 18 Fluorene
C08620 18 Cyanidin 3-O-rutinoside
C08639 18 Cyanin
C10175 18 Quercetin 3-(2G-xylosylrutinoside)
C11383 18 (+)-(S)-Carvone
C11893 18 Cembrene
C11894 18 Taxa-4(5),11(12)-diene
C11901 18 Copalyl diphosphate
C11902 18 syn-Copalyl diphosphate
C12095 18 Cyanidin 3-O-(6-O-p-coumaroyl)glucoside
C12136 18 (-)-Epigallocatechin
C12138 18 Delphinidin 3-O-glucoside
C12313 18 cis-Cyclohexane-1,2-diol
C12314 18 1-Oxa-2-oxo-3-hydroxycycloheptane
C12635 18
Kaempferol3-O-beta-D-glucosyl-(1->2)-beta-D-glucosyl-(1->2)-beta-D-glucoside
C12642 18 Pelargonidin 3-O-(6-O-malonyl-beta-D-glucoside)
C12643 18 Cyanidin 3-O-(6-O-malonyl-beta-D-glucoside)
C12644 18 Pelargonidin 3-O-rutinoside
C12668 18
Quercetin3-O-beta-D-glucosyl-(1->2)-beta-D-glucosyl-(1->2)-beta-D-glucoside
C14082 18 1-Methylnaphthalene
C14089 18 1-Hydroxymethylnaphthalene
C14463 18 (R)-3-Hydroxy-3-methyl-2-oxopentanoate
C00571 19 Cyclohexylamine
C00687 19 dTDP-4-dehydro-6-deoxy-alpha-D-glucose
C00854 19 Cyclohexanol
C01724 19 Lanosterol
C01902 19 Cycloartenol
C02919 19 1-Sinapoyl-D-glucose
C03034 19 dTDP-D-galacturonate
C04468 19 (+)-cis-3,4-Dihydrophenanthrene-3,4-diol
C04509 19 di-trans,poly-cis-Decaprenyl diphosphate
C04702 19 UDPMurAc(oyl-L-Ala-D-gamma-Glu-L-Lys-D-Ala-D-Ala)
C04846 19
UDP-N-acetylmuramoyl-L-alanyl-D-glutamyl-L-lysyl-D-alanyl-D-alanine
C04882 19
UDP-N-acetylmuramoyl-L-alanyl-D-glutamyl-6-carboxy-L-lysyl-D-alanyl-D-alanine
C05100 19 3-Ureidoisobutyrate
C05413 19 Phytoene
C05421 19 cis-Phytoene
C06006 19 (S)-2-Aceto-2-hydroxybutanoate
C06017 19 dTDP-D-glucuronate
C06085 19 Triterpenoid
C06086 19 Pimaradiene
C06090 19 ent-Kaurene
C06711 19 Fluoren-9-ol
C07721 19 (+)-(3S,4R)-cis-3,4-Dihydroxy-3,4-dihydrofluorene
C07724 19 1,2-Dihydroxyfluorene
C08615 19 alpha-Amyrin
C08616 19 beta-Amyrin
C08628 19 Lupeol
C11395 19 (4R,6R)-cis-Carveol
C11408 19 (4S,6S)-cis-Carveol
C11412 19 (1R,4S)-Iso-dihydrocarvone
C11877 19 (+)-Sandaracopimaradiene
C11878 19 (-)-Abietadiene
C11879 19 Levopimaradiene
C11880 19 Neoabietadiene
C11881 19 Palustradiene
C11891 19 Aphidicol-16-ene
C11892 19 Aphidicol-15-ene
C11907 19 4,6-Dideoxy-4-oxo-dTDP-D-glucose
C11924 19 Perillic acid
C11937 19 (1S,4R)-1-Hydroxy-2-oxolimonene
C12096 19 Cyanidin 3-O-(6-O-p-coumaroyl)glucoside-5-O-glucoside
C12140 19 Malvidin 3-O-glucoside
C12636 19
Kaempferol3-O-[6-(4-coumaroyl)-beta-D-glucosyl-(1->2)-beta-D-glucosyl-(1->2)-beta-D-glucoside]
C12645 19 Pelargonidin 3-O-rutinoside 5-O-beta-D-glucoside
C12646 19 Cyanidin 3-O-rutinoside 5-O-beta-D-glucoside
C13309 19 2-Phytyl-1,4-naphthoquinone
C00688 20 dTDP-4-dehydro-6-deoxy-L-mannose
C04268 20 dTDP-4-amino-4,6-dideoxy-D-glucose
C05108 20 14-Demethyllanosterol
C05109 20 24,25-Dihydrolanosterol
C05145 20 3-Aminoisobutanoate
C05414 20 Phytofluene
C05437 20 Zymosterol
C06018 20 dTDP-4-acetamido-4,6-dideoxy-D-glucose
C06432 20 UDP-N-acetylmuramoyl-L-alanyl-D-glutamyl-L-lysyl-D-alanine
C06617 20 dTDP-3-oxo-6-deoxy-alpha-D-glucose
C06620 20 dTDP-3,4-dioxo-2,6-dideoxy-D-glucose
C06712 20 Fluoren-9-one
C07277 20 dTDP-D-fucose
C07725 20 2-Hydroxy-4-(2-oxo-1,3-dihydro-2H-inden-1-ylidene)but-2-enoic acid
C08980 20 Soyasapogenol B
C11249 20 Cyclohexane
C11405 20 (3R)-3-Isopropenyl-6-oxoheptanoate
C11410 20 (1R,2S,4S)- Neoiso-dihydrocarveol
C11411 20 (1R,2R,4S)-Iso-dihydrocarveol
C11415 20 (1S,4S)-Dihydrocarvone
C11455 20 4,4-Dimethyl-5alpha-cholesta-8,14,24-trien-3beta-ol
C11505 20 Propene
C11519 20 N-Cyclohexylformamide
C11872 20 Kaur-16-en-18-ol
C11908 20 3,6-Dideoxy-3-oxo-dTDP-D-glucose
C11926 20 dTDP-4-oxo-6-deoxy-D-allose
C11930 20 dTDP 1-ester with
(6R)-5,6-dihydro-4-hydroxy-6-methyl-5-oxo-2H-pyran
C03187 21 dTDP-6-deoxy-L-talose
C03319 21 dTDP-6-deoxy-L-mannose
C05110 21 4alpha-Methylcholesta-8-en-3beta-ol
C05430 21 zeta-Carotene
C05439 21 5alpha-Cholesta-7,24-dien-3beta-ol
C06621 21 dTDP-4-oxo-2,6-dideoxy-alpha-D-glucose
C07722 21 3,4-Dihydroxy-3,4-dihydro-9-fluorenone
C07726 21 1-Formyl-2-indanone
C11404 21 (3R)-6-Hydroxy-3-isopropenyl-heptanoate
C11413 21 (1S,2S,4S)-Dihydrocarveol
C11416 21 (1S,2R,4S)-Neo-dihydrocarveol
C11506 21 (R)-1,2-Epoxypropane
C11507 21 (S)-1,2-Epoxypropane
C11520 21 Cyclohexyl isocyanide
C11873 21 Kaur-16-en-18-al
C11912 21 dTDP-6-deoxy-D-allose
C11918 21 Maltol
C11922 21 dTDP-4-oxo-2,6-dideoxy-D-glucose
C11925 21 dTDP-3-amino-3,6-dideoxy-D-glucose
C11928 21 dTDP-4-oxo-2,6-dideoxy-D-allose
C11931 21 dTDP 1-ester with
(6S)-5,6-dihydro-4-hydroxy-6-methyl-5-oxo-2H-pyran
C12318 21 dTDP-3-amino-2,3,6-trideoxy-D-threo-hexopyranos-4-ulose
C15508 21 1,2-Epoxypropane
C01189 22 5alpha-Cholest-7-en-3beta-ol
C03442 22 dTDP-L-dihydrostreptose
C03845 22 5alpha-Cholest-8-en-3beta-ol
C05111 22 Methostenol
C05431 22 Neurosporene
C06622 22 dTDP-4-oxo-2,6-dideoxy-L-glucose
C07723 22 4-Hydroxy-9-fluorenone
C11402 22 (4R,7R)-4-Isopropenyl-7-methyl-2-oxo-oxepanone
C11874 22 Kaur-16-en-18-oic acid
C11920 22 dTDP-L-olivose
C11923 22 dTDP-D-olivose
C11927 22 dTDP-4-oxo-2,6-dideoxy-L-mannose
C11932 22 dTDP 1-ester with 2,6-dideoxy-L-erythro-hexopyranos-3-ulose
C01164 23 Cholesta-5,7-dien-3beta-ol
C11875 23 ent-7alpha-Hydroxykaur-16-en-19-oic acid
C14146 23 alpha-Zeacarotene
C00187 24 Cholesterol
C05443 24 Vitamin D3
C06093 24 Gibberellin A12 aldehyde
C08586 24 delta-Carotene
C11876 24 6beta,7beta-Dihydroxykaurenoic acid
C00599 25 Cholest-4-en-3-one
C01802 25 Desmosterol
C03594 25 7alpha-Hydroxycholesterol
C03855 25 Cholesteryl-beta-D-glucoside
C05418 25 Cholesterol-5beta,6beta-epoxide
C05419 25 Cholesterol-5alpha,6beta-epoxide
C05432 25 Lycopene
C05433 25 alpha-Carotene
C05500 25 20alpha-Hydroxycholesterol
C05502 25 22beta-Hydroxycholesterol
C11857 25 Gibberellin A12
C13550 25 24-Hydroxycholesterol
C03091 26 5beta-Cholestan-3-one
C03238 26 5alpha-Cholestan-3-one
C03910 26 (24R,24'R)-Fucosterol epoxide
C05425 26 3beta,5alpha,6beta-Cholestanetriol
C05435 26 gamma-Carotene
C05455 26 7alpha-Hydroxycholest-4-en-3-one
C05499 26 17alpha,20alpha-Dihydroxycholesterol
C05501 26 20alpha,22beta-Dihydroxycholesterol
C08601 26 Lutein
C11860 26 Gibberellin A15 open lactone
C15518 26 (24S)-Cholest-5-ene-3beta,7alpha,24-triol
C02373 27 4-Methylpentanal
C05138 27 17alpha-Hydroxypregnenolone
C05451 27 7alpha-Hydroxy-5beta-cholestan-3-one
C05457 27 7alpha,12alpha-Dihydroxycholest-4-en-3-one
C11861 27 Gibberellin A24
C01176 28 17alpha-Hydroxyprogesterone
C01227 28 3beta-Hydroxyandrost-5-en-17-one
C04529 28 (3S,4S)-3-Hydroxytetradecane-1,3,4-tricarboxylate
C04655 28 (2S,3S)-2-Hydroxytridecane-1,2,3-tricarboxylate
C05452 28 3alpha,7alpha-Dihydroxy-5beta-cholestane
C05453 28 7alpha,12alpha-Dihydroxy-5beta-cholestan-3-one
C05487 28 17alpha,21-Dihydroxypregnenolone
C11862 28 Gibberellin A36
C00280 29 Androst-4-ene-3,17-dione
C04295 29 Androst-5-ene-3beta,17beta-diol
C04518 29 17alpha,20alpha-Dihydroxypregn-4-en-3-one
C05139 29 16alpha-Hydroxydehydroepiandrosterone
C05444 29 3alpha,7alpha,26-Trihydroxy-5beta-cholestane
C05454 29 3alpha,7alpha,12alpha-Trihydroxy-5beta-cholestane
C05488 29 11-Deoxycortisol
C05489 29 11beta,17alpha,21-Trihydroxypregnenolone
C05497 29 21-Deoxycortisol
C11859 29 Gibberellin A37 open lactone
C00535 30 Testosterone
C00735 30 Cortisol
C05140 30 16alpha-Hydroxyandrost-4-ene-3,17-dione
C05290 30 19-Hydroxyandrost-4-ene-3,17-dione
C05445 30 3alpha,7alpha-Dihydroxy-5beta-cholestan-26-al
C05446 30 3alpha,7alpha,12alpha,26-Tetrahydroxy-5beta-cholestane
C00762 31 Cortisone
C01301 31 3alpha,7alpha,12alpha-Trihydroxy-5beta-cholestan-26-al
C02821 31 Cortisol 21-acetate
C04554 31 3alpha,7alpha-Dihydroxy-5beta-cholestanate
C05294 31 19-Hydroxytestosterone
C05297 31 19-Oxoandrost-4-ene-3,17-dione
C05471 31 11beta,17alpha,21-Trihydroxy-5beta-pregnane-3,20-dione
C11134 31 Testosterone glucuronide
C00468 32 Estrone
C03588 32 4,5alpha-Dihydrocortisone
C04722 32 3alpha,7alpha,12alpha-Trihydroxy-5beta-cholestanoate
C05295 32 19-Oxotestosterone
C05469 32 17alpha,21-Dihydroxy-5beta-pregnane-3,11,20-trione
C05472 32 Urocortisol
C00951 33 Estradiol-17beta
C02537 33 Estradiol-17alpha
C05298 33 2-Hydroxyestrone
C05300 33 16alpha-Hydroxyestrone
C05470 33 Urocortisone
C05482 33 Cortol
C11133 33 Estrone glucuronide
C05141 34 Estriol
C05301 34 2-Hydroxyestradiol-17beta
C05481 34 Cortolone
C05503 34 Estradiol-17beta 3-glucuronide
C05504 35 16-Glucuronide-estriol
C06121 35 3-Ketosphingosine
C00249 36 Hexadecanoic acid
C00319 36 Sphingosine
C00517 36 Hexadecanal
C02934 36 3-Dehydrosphinganine
C00823 37 1-Hexadecanol
C00836 37 Sphinganine
C01120 37 Sphinganine 1-phosphate
C01747 37 Psychosine
C01948 37 Pentadecanal
C02788 37 2-trans-Hexadecenal
C05462 37 Chenodeoxyglycocholate
C06124 37 Sphingosine 1-phosphate
C00695 38 3alpha,7alpha,12alpha-Trihydroxy-5beta-cholanate
C01921 38 Glycocholate
C06123 38 Hexadecenal
C12144 38 Phytosphingosine
C01292 39 3alpha,7alpha-Dihydroxy-12-oxo-5beta-cholanate
C04483 39 3alpha,12alpha-Dihydroxy-5beta-cholanate
C04643 39 3alpha,12alpha-Dihydroxy-7-oxo-5beta-cholanate
C11637 39 3alpha,12alpha-Dihydroxy-5beta-chol-6-enoate
C04661 40 3alpha,7alpha,12beta-Trihydroxy-5beta-cholanate
C05464 40 Glycodeoxycholate
C05683 40 2-Aminoethylphosphocholate


      reactions:

ID generation name

R00002 2 Reduced ferredoxin:dinitrogen oxidoreductase (ATP-hydrolysing)
R00004 2 Pyrophosphate phosphohydrolase
R00009 2 hydrogen-peroxide:hydrogen-peroxide oxidoreductase
R00012 2 GTP:GTP guanylyltransferase
R00086 2 ATP phosphohydrolase (protein-secreting)
R00090 2 NADH:hydrogen-peroxide oxidoreductase
R00102 2 NAD+ glycohydrolase
R00103 2 NAD+ phosphohydrolase
R00104 2 ATP:NAD+ 2'-phosphotransferase
R00105 2 ATP:NADH 2'-phosphotransferase
R00136 2 ATP:polyphosphate phosphotransferase
R00137 2 ATP:nicotinamide-nucleotide adenylyltransferase
R00330 2 ATP:nucleoside-diphosphate phosphatransferase
R00335 2 GTP phosphohydrolase (vesicle-releasing)
R00424 2 GTP 7,8-8,9-dihydrolase
R00425 2 GTP 7,8-8,9-dihydrolase (pyrophosphate-forming)
R00426 2 Guanosine 5'-triphosphate pyrophosphohydrolase
R00428 2 GTP 7,8-8,9-dihydrolase
R00434 2 GTP pyrophosphate-lyase (cyclizing)
R00700 2 Hydrogen:NAD+ oxidoreductase
R01234 2 Guanosine 3',5'-cyclic phosphate 5'-nucleotidohydrolase
R07171 2 NADH:oxygen oxidoreductase
R07306 2 GTP 8,9-hydrolase (phosphate-forming)
R00067 3 Reduced ferredoxin:dinitrogen oxidoreductase (ATP-hydrolysing)
R00085 3 ATP diphosphohydrolase
R00087 3 ATP pyrophosphohydrolase
R00088 3 ATP aminohydrolase
R00089 3 ATP pyrophosphate-lyase (cyclizing)
R00112 3 NADPH:NAD+ oxidoreductase (B-specific)
R00113 3 NADPH:hydrogen-peroxide oxidoreductase
R00118 3
R00119 3 NADP+ glycohydrolase
R00122 3 ATP pyrophosphohydrolase
R00127 3 ATP:AMP phosphotransferase
R00128 3 Adenosine-tetraphosphate phosphohydrolase
R00129 3
(6S)-beta-6-Hydroxy-1,4,5,6-tetrahydronicotinamide-adenine-dinucleotide
hydro-lyase (ATP-hydrolysing)
R00134 3 Formate:NADP+ oxidoreductase
R00138 3 Triphosphate phosphohydrolase
R00181 3 AMP aminohydrolase
R00182 3 AMP phosphoribohydrolase
R00183 3 Adenosine 5'-monophosphate phosphohydrolase
R00184 3 P1,P4-Bis(5'-adenosyl) tetraphosphate nucleotidohydrolase
R00185 3 ATP:adenosine 5'-phosphotransferase
R00188 3 Adenosine 3',5'-bisphosphate 3'(2')-phosphohydrolase
R00189 3 Deamino-NAD+:ammonia ligase (AMP-forming)
R00190 3 AMP:pyrophosphate phosphoribosyltransferase
R00191 3 Adenosine 3',5'-phosphate 5'-nucleotidohydrolase
R00275 3 Superoxide:superoxide oxidoreductase
R00328 3 GDP phosphohydrolase
R00332 3 ATP:(d)GMP phosphotransferase
R00336 3 Guanosine-3',5'-bis(diphosphate) 3'-pyrophosphohydrolase
R00429 3 ATP:GTP 3'-pyrophosphotransferase
R00518 3 ATP:formate phosphotransferase
R00519 3 Formate:NAD+ oxidoreductase
R00521 3 Formyl-CoA hydrolase
R00604 3 Formaldehyde:NAD+ oxidoreductase
R01052 3 ADP:D-ribose-5-phosphate adenylyltransferase
R01054 3 ADPribose ribophosphohydrolase
R01134 3 NADH:guanosine-5'-phosphate oxidoreductase(deaminating)
R01227 3 Guanosine 5'-monophosphate phosphohydrolase
R01228 3 ATP:inosine 5'-phosphotransferase
R01229 3 GMP:pyrophosphate phosphoribosyltransferase
R01230 3 Xanthosine-5'-phosphate:ammonia ligase (AMP-forming)
R01232 3 P1,P4-Bis(5'-nucleosyl)-tetraphosphate nucleotidohydrolase
R01268 3 Nicotinamide amidohydrolase
R01270 3 Nicotinamide D-ribonucleotide phosphoribohydrolase
R01271 3
Nicotinamide-nucleotide:pyrophosphatephospho-alpha-D-ribosyltransferase
R01885 3
R02322 3 Nicotinamide-D-ribonucleotide amidohydrolase
R02323 3 Nicotinamide ribonucleotide phosphohydrolase
R02324 3 ATP:N-ribosylnicotinamide 5'-phosphotransferase
R02504 3 Trimetaphosphate hydrolase
R03459 3
2,5-Diamino-6-hydroxy-4-(5-phosphoribosylamino)-pyrimidine2-aminohydrolase
R04286 3
2-Amino-4-hydroxy-6-(erythro-1,2,3-trihydroxypropyl)dihydropteridine
triphosphate lyase
R04620 3
2-Amino-4-hydroxy-6-(erythro-1,2,3-trihydroxypropyl)dihydropteridine
triphosphate phosphohydrolase (alkaline optimum)
R04638 3
R04639 3
2-Amino-4-hydroxy-6-(erythro-1,2,3-trihydroxypropyl)dihydropteridine
triphosphate 7,8-8,9-dihydrolase
R05046 3 Formamidopyrimidine nucleoside triphosphate 7,8-8,9-dihydrolase
R05047 3
R05668 3
R05746 3 phosphonate:NAD+ oxidoreductase
R07172 3 NADPH:oxygen oxidoreductase
R07181 3 hydrogen:NADP+ oxidoreductase
R00005 4 Urea-1-carboxylate amidohydrolase
R00013 4 Glyoxylate carboxy-lyase (dimerizing)
R00123 4 ADP aminohydrolase
R00125 4 P1,P4-Bis(5'-nucleosyl)-tetraphosphate
nucleotidebisphosphohydrolase
R00126 4 ADP:ATP adenylyltransferase
R00131 4 Urea amidohydrolase
R00132 4 Carbonic acid hydro-lyase
R00143 4 Ammonia:(acceptor) oxidoreductase
R00148 4
R00149 4 Carbon-dioxide:ammonia
ligase(ADP-forming,carbamate-phosphorylating)
R00150 4 ATP:carbamate phosphotransferase
R00153 4 Reduced ferredoxin:dinitrogen oxidoreductase (ATP-hydrolysing)
R00186 4 (S)-Lactate adenylohydrolase
R00187 4 P1,P3-Bis(5'-adenosyl) triphosphate adenylohydrolase
R00273 4 oxalate:oxygen oxidoreductase
R00276 4 Carbon-monoxide:oxygen oxidoreductase
R00365 4 glycine:NAD+ oxidoreductase (deaminating)
R00366 4 Aminoacetic acid:oxygen oxidoreductase (deaminating)
R00465 4 Glycolate:NADP+ oxidoreductase
R00466 4 Glyoxylate:oxygen oxidoreductase
R00468 4 Glyoxylate:NADP+ oxidoreductase (CoA-oxalylating)
R00469 4 Ureidoglycolate amidohydrolase (decarboxylating)
R00475 4 (S)-2-Hydroxy-acid:oxygen 2-oxidoreductase
R00522 4 Oxalate carboxy-lyase
R00524 4 Formamide amidohydrolase
R00602 4 Hydorogen-peroxide:hydrogen-peroxide oxidoreductase
R00605 4 methanol:NAD+ oxidoreductase
R00606 4 Methylamine:(acceptor) oxidoreductase (deaminating)
R00608 4 Methanol:oxygen oxidereductase
R00614 4 Formaldehyde:formaldehyde oxidoreductase
R00717 4 Glycolate:NAD+ oxidoreductase
R00719 4 ITP diphosphohydrolase
R00720 4 Inosine 5'-triphosphate pyrophosphohydrolase
R00722 4 ATP:nucleoside-diphosphate phosphatransferase
R00723 4 Inosine 5'-tetraphosphate phosphohydrolase
R00961 4 IDP diphosphohydrolase
R01049 4 ATP:D-ribose-5-phosphate pyrophosphotransferase
R01050 4 ATP:D-ribose-5-phosphate 1-phosphotransferase
R01051 4 ATP:D-ribose 5-phosphotransferase
R01053 4 Ribose-5-phosphate:ammonia ligase (ADP-forming)
R01056 4 D-Ribose-5-phosphate ketol-isomerase
R01057 4 D-Ribose 1,5-phosphomutase
R01071 4 1-(5-Phospho-D-ribosyl)-ATP:pyrophosphate
phosphoribosyl-transferase
R01126 4 Inosine 5'-monophosphate phosphohydrolase
R01127 4 IMP 1,2-hydrolase (decyclizing)
R01128 4 5'-Inosinate phosphoribohydrolase
R01130 4 IMP:NAD+ oxidoreductase
R01131 4 ATP:inosine 5'-phosphotransferase
R01132 4 IMP:pyrophosphate phosphoribosyltransferase
R01244 4 Adenine aminohydrolase
R01245 4 Adenosine ribohydrolase
R01273 4 N-Ribosylnicotinamide ribohydrolase
R01560 4 Adenosine aminohydrolase
R01561 4 Adenosine:orthophosphate ribosyltransferase
R01562 4 3'-Adenosine monophosphate phosphohydrolase
R01676 4 Guanine aminohydrolase
R01677 4 Guanosine ribohydrolase
R01720 4 nicotinate:NADP+ 6-oxidoreductase (hydroxylating)
R01724 4 Nicotinate D-ribonucleotide:pyrophosphate phosphoribosyltransferase
R01726 4
R01849 4 Reduced ferredoxin:dinitrogen oxidoreductase (ATP-hydrolysing)
R01908 4 Oxalyl-CoA carboxy-lyase
R02142 4 XMP:pyrophosphate phosphoribosyltransferase
R02145 4 Guanosine aminohydrolase
R02147 4 guanosine:orthophosphate ribosyltransferase
R02148 4 Guanosine 3'-phosphate phosphohydrolase
R02294 4 N-Ribosylnicotinamide:orthophosphate ribosyltransferase
R02295 4 Nicotinate D-ribonucleoside:orthophosphate ribosyltransferase
R02299 4 alpha-D-Ribose 1-phosphate 1,6-phosphomutase
R02719 4 Xanthosine 5'-phosphate phosphohydrolase
R02720 4 XTP pyrophosphohydrolase
R03004 4 Deamino-NAD+ nucleotidohydrolase
R03005 4 ATP:nicotinamide-nucleotide adenylyltransferase
R03346 4 Nicotinate D-ribonucleotide phosphohydrolase
R03347 4
R03348 4 Nicotinate-nucleotide:pyrophosphate
phosphoribosyltransferase(carboxylating)
R03409 4 Guanosine 3'-diphosphate 5'-triphosphate 5'-phosphohydrolase
R03458 4 5-amino-6-(5-phosphoribitylamino)uracil:NADP+ 1'-oxidoreductase
R03504 4
2-Amino-4-hydroxy-6-(D-erythro-1,2,3-trihydroxypropyl)-7,8-dihydropteridine
glycolaldehyde-lyase
R04285 4 6-Lactoyl-5,6,7,8-tetrahydropterin:NADP+ 2'-oxidoreductase
R04621 4
R05048 4 GTP 7,8-8,9-dihydrolase
R05669 4
R05695 4 Nucleoside:oxygen 5'-oxidoreductase (H2O2-forming)
R05696 4
R06154 4 methylamine:oxygen oxidoreductase (deaminating) (copper-containing)
R06836 4 Ribose 1,5-biphosphokinase
R07316 4 carbamate hydro-lyase
R00023 5 NADH:hyponitrite oxidoreductase
R00047 5 6-Hydroxynicotinate, hydrogen-donor:oxygen
oxidoreductase(5-hydroxylating)
R00055 5 Nucleoside:oxygen 5'-oxidoreductase
R00478 5 erythro-3-Hydroxy-L-aspartate glyoxylate-lyase
R00610 5 Sarcosine:oxygen oxidoreductase (demethylating)
R00774 5 Urea:carbon-dioxide ligase (ADP-forming)
R00775 5 Guanidinoacetate amidohydrolase
R00776 5 (-)-Ureidoglycolate urea-lyase
R00778 5 Urea hydro-lyase
R00793 5 Hydroxylamine:oxygen oxidoreductase
R01079 5 D-Ribose:NADP+ 1-oxidoreductase
R01081 5 D-Ribose ketol-isomerase
R01142 5 Methane,NADH:oxygen oxidoreductase (hydroxylating)
R01143 5 methane,NADPH:oxygen oxidoreductase (hydroxylating)
R01333 5 glycolaldehyde:NAD+ oxidoreductase
R01334 5 2-Phosphoglycolate phosphohydrolase
R01393 5 Hydroxypyruvate carboxy-lyase
R01394 5 Hydroxypyruvate ketol-isomerase
R01395 5 ATP:carbamate phosphotransferase
R01400 5
R01408 5 Formamide hydro-lyase
R01469 5 Ethanolamine:oxygen oxidoreductase (deaminating)
R01523 5 ATP:D-ribulose-5-phosphate 1-phosphotransferase
R01524 5 D-Ribitol-5-phosphate:NAD+ 2-oxidoreductase
R01525 5 D-Ribitol-5-phosphate:NADP+ 2-oxidoreductase
R01526 5 ATP:D-ribulose 5-phosphotransferase
R01528 5 6-Phospho-D-gluconate:NADP+ 2-oxidoreductase (decarboxylating)
R01529 5 D-Ribulose-5-phosphate 3-epimerase
R01530 5 D-Arabinose-5-phosphate ketol-isomerase
R01558 5 Oxalate:CoA ligase (AMP-forming)
R01589 5 Methylguanidine amidinohydrolase
R01723 5
R01745 5 (R)-Glycerate:NAD+ oxidoreductase
R01747 5 (R)-Glycerate:NADP+ oxidoreductase
R01768 5 Xanthine:NAD+ oxidoreductase
R01769 5 Hypoxanthine:oxygen oxidoreductase
R01770 5 Inosine ribohydrolase
R01781 5 Glycol:NAD+ oxidoreductase
R01813 5 Tetrahydrobiopterin:NADP+ oxidoreductase
R01863 5 inosine:orthophosphate ribosyltransferase
R02103 5 xanthine:NAD+ oxidoreductase
R02107 5 Xanthine:oxygen oxidoreductase
R02141 5
R02143 5 Xanthosine ribohydrolase
R02297 5 Xanthosine:orthophosphate ribosyltransferase
R02422 5 Allantoate amidinohydrolase
R02802 5 Reduced ferredoxin:dinitrogen oxidoreductase (ATP-hydrolysing)
R02805 5 P1,P4-Bis(5'-nucleosyl)-tetraphosphate nucleotidohydrolase
R02935 5 (S)-Ureidoglycolate:NAD+ oxidoreductase
R02936 5 (S)-Ureidoglycolate:NADP+ oxidoreductase
R03127 5 Dihydroxyfumarate carboxy-lyase
R03503 5
ATP:2-amino-4-hydroxy-6-hydroxymethyl-7,8-dihydropteridine6'-pyrophosphotransferase
R03537 5 2',3'-Cyclic AMP 3'-nucleotidohydrolase
R03546 5 Cyanate C-N-lyase
R04035 5 Phosphoribosyl-ATP pyrophosphohydrolase
R04144 5 5-Phospho-D-ribosylamine:glycine ligase (ADP-forming)
R04292 5
R04293 5
R04782 5 Reduced ferredoxin:dinitrogen oxidoreductase (ATP-hydrolysing)
R05135 5 2',3'-Cyclic GMP 3'-nucleotidohydrolase
R05338 5 D-arabino-3-Hexulose 6-phosphate formaldehyde-lyase
R05554 5 Ureidoglycine aminohydrolase
R05562 5 Biuret amidohydrolase
R05563 5 Biuret amidohydrolase
R05697 5
R05862 5 sarcosine:oxygen oxidoreductase (deaminating)
R06975 5
5-formaminoimidazole-4-carboxamide-1-beta-D-ribofuranosyl5'-monophosphate
synthetase
R07173 5 hydroxylamine:acceptor oxidoreductase
R07221 5 6-hydroxynicotinate:O2 oxidoreductase
R07280 5
R07281 5 3,4-Dihydroxy-2-butanone 4-phosphate synthase
R07290 5 formyl-CoA:oxalate CoA-transferase
R07315 5 carbamate hydro-lyase
R00024 6 D-Ribulose 1,5-bisphosphate carboxy-lyase (dimerizing)
R00347 6 erythro-3-hydroxy-Ls-aspartate ammonia-lyase
R00481 6
R00581 6 L-serine:NAD+ oxidoreductase (deaminating)
R00588 6 L-Serine:glyoxylate aminotransferase
R00749 6 Ethanolamine ammonia-lyase
R00787 6 ammonium-hydroxide:NADP+ oxidoreductase
R00789 6 ammonium-hydroxide:NAD(P)+ oxidoreductase
R00794 6 NADH:nitrate oxidoreductase
R00796 6 NADPH:nitrate oxidoreductase
R00800 6
R00842 6 sn-Glycerol-3-phosphate:NAD+ 2-oxidoreductase
R00844 6 sn-Glycerol-3-phosphate:NADP+ 2-oxidoreductase
R00846 6 sn-Glycerol-3-phosphate:oxygen 2-oxidoreductase
R01010 6 Glycerone phosphate phosphohydrolase (alkaline optimum)
R01011 6 ATP:glycerone phosphotransferase
R01014 6 Erythrulose-1-phosphate formaldehyde-lyase
R01015 6 D-Glyceraldehyde-3-phosphate ketol-isomerase
R01016 6 Glycerone-phosphate phospho-lyase
R01388 6 D-Glycerate:NADP+ 2-oxidoreductase
R01390 6
R01392 6 D-Glycerate:NADP+ 2-oxidoreductase
R01440 6 D-Xylulose-5-phosphate:formaldehyde glycolaldehydetransferase
R01468 6 ATP:ethanolamine O-phosphotransferase
R01511 6 D-Glycerate-3-phosphate phosphohydrolase
R01514 6 ATP:(R)-glycerate 3-phosphotransferase
R01563 6 N-Carbamoylsarcosine amidohydrolase
R01564 6 N,N-Dimethylglycine:oxygen oxidoreductase (demethylating)
R01566 6 Creatine amidinohydrolase
R01573 6 ATP:D-arabinose 5-phosphotransferase
R01577 6 D-Arabinose ketol-isomerase
R01621 6 D-Xylulose 5-phosphate D-glyceraldehyde-3-phosphate-lyase
R01639 6 ATP:D-xylulose 5-phosphotransferase
R01641 6
Sedoheptulose-7-phosphate:D-glyceraldehyde-3-phosphateglycolaldehyde
transferase
R01737 6 ATP:D-Gluconate 6-phosphotransferase
R01748 6 D-Glycerate-2-phosphate phosphohydrolase
R01749 6 D-Glycerate:NAD+ oxidoreductase (carboxylating)
R01750 6 D-Glycerate:NADP+ oxidoreductase (carboxylating)
R01751 6 (R,R)-Tartrate carboxy-lyase
R01752 6 D-Glyceraldehyde:NAD+ oxidoreductase
R01785 6 L-Xylulose 1-phosphate lactaldehyde-lyase
R01793 6 NADH:6,7-dihydropteridine oxidoreductase
R01794 6 NADPH:6,7-dihydropteridine oxidoreductase
R01812 6 5,6,7,8-Tetrahydrobiopterin:NADP+ oxidoreductase
R01893 6 Ribitol:NAD+ 2-oxidoreductase
R02032 6 6-Phospho-2-dehydro-D-gluconate:NAD+ 2-oxidoreductase
R02034 6 6-Phospho-D-gluconate:NADP+ 2-oxidoreductase
R02035 6 6-Phospho-D-glucono-1,5-lactone lactonohydrolase
R02036 6 6-Phospho-D-gluconate hydro-lyase
R02106 6 Urate:oxygen oxidoreductase
R02423 6 Allantoate amidinohydrolase (decarboxylating)
R02424 6 Allantoin amidohydrolase
R02425 6 (S)(+)-Allantoin amidohydrolase
R02544 6 meso-tartrate:NAD+ oxidoreductase
R02575 6 ATP:guanidoacetate N-phosphotransferase
R02646 6 Urate-3-ribonucleoside:orthophosphate D-ribosyltransferase
R02665 6 3-Hydroxyanthranilate:oxygen 3,4-oxidoreductase (decyclizing)
R02937 6 Carbamoyl-phosphate:oxamate carbamoyltransferase
R03128 6
R03140 6 D-Ribulose 1,5-bisphosphate carboxy-lyase (dimerizing)
R03204 6 2,5-Dihydroxypyridine:oxygen 5,6-oxidoreductase
R04037 6 1-(5-phospho-D-ribosyl)-AMP 1,6-hydrolase
R04248 6
R04323 6 2-Amino-3-carboxymuconate semialdehyde carboxy-lyase
R04378 6
1-(5'-Phosphoribosyl)-5-amino-4-imidazolecarboxamide:pyrophosphatephosphoribosyltransferase
R04457 6
6,7-Dimethyl-8-(1-D-ribityl)lumazine:6,7-dimethyl-8-(1-D-ribityl)lumazine
2,3-butanediyltransferase
R04857 6
R05339 6
R05561 6 Cyanuric acid amidohydrolase
R05679 6 sn-Glycerol-1-phosphate:NAD 2-oxidoreductase
R05680 6 sn-Glycerol-1-phosphate:NADP 2-oxidoreductase
R05822 6
R05842 6 ethylene oxide hydrolase
R05850 6 L-ribulose-5-phosphate 4-epimerase
R06137 6
R06870 6 Phosphoethanolamine phosphohydrolase
R06974 6 glycinamide ribonucleotide transformylase
R07134 6 D-arabinitol:NAD+ 2-oxidoreductase (D-ribulose-forming)
R07144 6 D-arabinitol:NADP+ oxidoreductase
R07246 6
sedoheptulose-7-phosphate:D-glyceraldehyde-3-phosphateglycolaldehydetransferase
R07305 6 cyanuric acid amidohydrolase
R07407 6 L-aspartate:NADP+ oxidoreductase (deaminating)
R07410 6 L-aspartate:NAD+ oxidoreductase (deaminating)
R00066 7
6,7-Dimethyl-8-(1-D-ribityl)lumazine:6,7-dimethyl-8-(1-D-ribityl)lumazine
2,3-butanediyltransferase
R00203 7 Pyruvaldehyde:NAD+ oxidoreductase
R00205 7 2-Oxopropanal:NADP+ oxidoreductase
R00207 7 Pyruvate:oxygen 2-oxidoreductase (phosphorylating)
R00217 7 Oxaloacetate carboxy-lyase
R00220 7 L-serine ammonia-lyase
R00224 7 Pyruvate carboxy-lyase
R00228 7 acetaldehyde:NAD+ oxidoreductase (CoA-acetylating)
R00230 7 Acetyl-CoA:orthophosphate acetyltransferase
R00315 7 ATP:acetate phosphotransferase
R00317 7 Acetyl phosphate phosphohydrolase
R00320 7 Pyrophosphate:acetate phosphotransferase
R00338 7 Oxaloacetate acetylhydrolase
R00339 7 (R,R)-Tartrate hydro-lyase
R00340 7 (S,S)-Tartrate hydro-lyase
R00341 7 ATP:oxaloacetate carboxy-lyase (transphosphorylating)
R00342 7 (S)-malate:NAD+ oxidoreductase
R00343 7 (S)-Malate:NADP+ oxidoreductase
R00344 7 Pyruvate:carbon-dioxide ligase (ADP-forming)
R00345 7 Orthophosphate:oxaloacetate carboxyl-lyase (phosphorylating)
R00346 7 Pyrophosphate:oxaloacetate carboxy-lyase (transphosphorylating)
R00348 7 2-Oxosuccinamate amidohydrolase
R00357 7 L-Aspartic acid:oxygen oxidoreductase (deaminating)
R00359 7 D-Aspartate:oxygen oxidoreductase (deaminating)
R00360 7 (S)-Malate:oxygen oxidoreductase
R00363 7 Oxaloacetate keto-enol-isomerase
R00373 7 Glycine:oxaloacetate aminotransferase
R00397 7 L-Aspartate 4-carboxy-lyase
R00431 7 GTP:oxaloacetate carboxy-lyase (transphosphorylating)
R00477 7 3-Oxalomalate glyoxylate-lyase
R00480 7 ATP:L-aspartate 4-phosphotransferase
R00482 7 L-Aspartate:ammonia ligase (ADP-forming)
R00483 7 L-Aspartate:ammonia ligase (AMP-forming)
R00484 7 N-Carbamoyl-L-aspartate amidohydrolase
R00485 7 L-Asparagine amidohydrolase
R00486 7 3-Cyano-L-alanine aminohydrolase
R00489 7 L-Aspartate 1-carboxy-lyase
R00490 7 L-Aspartate ammonia-lyase
R00491 7 L-Aspartate racemase
R00526 7 N-Formyl-L-aspartate amidohydrolase
R00580 7
R00582 7 L-O-Phosphoserine phosphohydrolase
R00584 7 Pyrophosphate:L-serine O-phosphotransferase
R00589 7 L-2-Amino-3-hydroxypropionic acid racemase
R00590 7 L-Serine hydro-lyase (deaminating)
R00658 7 2-Phospho-D-glucerate hydro-lyase
R00710 7 Acetaldehyde:NAD+ oxidoreductase
R00711 7 Acetaldehyde:NADP+ oxidoreductase
R00726 7 ITP:oxaloacetate carboxy-lyase (transphosphorylating)
R00746 7 Ethanol:NADP+ oxidoreductase
R00747 7 2-Phosphonoacetaldehyde phosphonohydrolase
R00748 7 Ethanolamine-phosphate phospho-lyase (deaminating)
R00751 7 L-Threonine acetaldehyde-lyase
R00753 7 (S)-Lactate acetaldehyde-lyase
R00754 7 Ethanol:NAD+ oxidoreductase
R00756 7 ATP:D-fructose-6-phosphate 1-phosphotransferase
R00758 7 D-Mannitol-1-phosphate:NAD+ 5-oxidoreductase
R00760 7 ATP:D-fructose 6-phosphotransferase
R00761 7 D-Fructose-6-phosphate D-erythrose-4-phosphate-lyase
R00762 7 D-Fructose-1,6-bisphosphate 1-phosphohydrolase
R00763 7 D-Fructose-2,6-bisphosphate 2-phosphohydrolase
R00764 7 Pyrophosphate:D-fructose-6-phosphate 1-phosphotransferase
R00765 7 D-Glucosamine-6-phosphate ketol-isomerase(deaminating)
R00770 7 ITP:D-fructose-6-phosphate 1-phosphotransferase
R00771 7 D-Glucose-6-phosphate ketol-isomerase
R00772 7 D-Mannose-6-phosphate ketol-isomerase
R00777 7 N-Amidino-L-aspartate amidinohydrolase
R00799 7 Nitroethane:oxygen oxidoreductase
R00835 7 D-Glucose-6-phosphate:NADP+ 1-oxoreductase
R00841 7 Glycerol-3-phosphate phosphohydrolase
R00845 7 sn-glycerol-3-phosphate:NADP+ 1-oxidoreductase
R00847 7 ATP:glycerol 3-phosphotransferase
R00876 7 ITP:D-hexose 6-phosphotransferase
R01034 7 Glycerol:NAD+ oxidoreductase
R01036 7 Glycerol:NAD+ oxidoreductase
R01039 7 Glycerol:NADP+ 2-oxidoreductase
R01041 7 Glycerol:NADP+ oxidoreductase
R01044 7 Pyrophosphate:glycerol 1-phosphotransferase
R01058 7 D-glyceraldehyde 3-phosphate:NADP+ oxidoreductase
R01059 7 ATP:D-glyceraldehyde 3-phosphotransferase
R01061 7 D-Glyceraldehyde-3-phosphate:NAD+ oxidoreductase(phosphorylating)
R01063 7 D-Glyceraldehyde-3-phosphate:NADP+ oxidoreductase(phosphorylating)
R01066 7 2-Deoxy-D-ribose-5-phosphate acetaldehyde-lyase
R01067 7 D-Fructose 6-phosphate:D-glyceraldehyde-3-phosphate
glycolaldehydetransferase
R01068 7 D-Fructose-1,6-bisphosphate D-glyceraldehyde-3-phosphate-lyase
R01069 7 D-Tagatose 1,6-bisphosphate triosephosphate lyase
R01070 7 beta-D-fructose 1,6-bisphosphate D-glyceraldehyde-3-phosphate-lyase
R01135 7 IMP:L-aspartate ligase (GDP-forming)
R01144 7 Oxaloacetate-4-methyl-ester oxaloacetohydrolase
R01397 7 Carbamoyl-phosphate:L-aspartate carbamoyltransferase
R01432 7 D-Xylose ketol-isomerase
R01470 7 sn-Glycero-3-phosphoethanolamine glycerophosphohydrolase
R01512 7 ATP:3-phospho-D-glycerate 1-phosphotransferase
R01513 7 3-Phospho-D-glycerate:NAD+ 2-oxidoreductase
R01515 7 3-Phospho-D-glyceroyl phosphate phosphohydrolase
R01516 7 3-Phospho-D-glycerate 1,2-phosphomutase
R01517 7 GTP:3-phospho-D-glycerate 1-phosphotransferase
R01518 7 2-Phospho-D-glycerate 2,3-phosphomutase
R01519 7 D-Glucono-1,5-lactone lactonohydrolase
R01538 7 D-Gluconate hydro-lyase
R01541 7 ATP:2-dehydro-3-deoxy-D-gluconate 6-phosphotransferase
R01574 7 D-Arabinose:NAD+ 1-oxidoreductase
R01575 7 D-Arabinose:NADP+ 1-oxidoreductase
R01738 7 D-Gluconate:NAD+ 5-oxidoreductase
R01739 7 D-gluconate:NADP+ oxidoreductase
R01740 7 D-Gluconate:NADP+ 5-oxidoreductase
R01816 7 Anthranilate,tetrahydrobiopterin:oxygen
oxidoreductase(3-hydroxylating)
R01827 7
Sedoheptulose-7-phosphate:D-glyceraldehyde-3-phosphateglyceronetransferase
R01843 7 ATP:Sedoheptulose 7-phosphate 1-phosphotransferase
R01844 7 ATP:sedoheptulose 7-phosphate
R01845 7 Sedoheptulose 1,7-bisphosphate 1-phosphohydrolase
R01848 7 ITP:Sedoheptulose 7-phosphate 1-phosphotransferase
R01881 7 ATP:creatine N-phosphotransferase
R01882 7 N-Phosphocreatine hydrolase
R01884 7 Creatinine amidohydrolase
R01896 7 Xylitol:NAD+ 2-oxidoreductase (D-xylulose-forming)
R01898 7 D-Lyxose ketol-isomerase
R01902 7 ATP:L-rhamnulose 1-phosphotransferase
R02260 7 (S)-Lactaldehyde:NADP+ oxidoreductase
R02439 7 ATP:L-ribulose 5-phosphotransferase
R02527 7 (R)-Lactaldehyde:NAD+ oxidoreductase
R02528 7
R02529 7 Aminoacetone:oxygen oxidoreductase(deaminating)(flavin-containing)
R02531 7 Lactaldehyde:NAD+ 1-oxidoreductase
R02545 7 meso-Tartaric acid:NAD+ oxidoreductase
R02546 7 (R,R)-Tartrate epimerase
R02547 7 trans-2,3-Epoxysuccinate hydrolase
R02568 7 D-Fructose 1-phosphate D-glyceraldehyde-3-phosphate-lyase
R02648 7 Glycerol 1,2-cyclic phosphate 2-glycerophosphohydrolase
R02658 7 ATP:2-dehydro-D-gluconate 6-phosphate
R02664 7
R02666 7 3-Hydroxyanthranilate:oxygen oxidoreductase
R02669 7
R02670 7 Hydorogen-peroxide:hydrogen-peroxide oxidoreductase
R02736 7 beta-D-Glucose-6-phosphate:NADP+ 1-oxoreductase
R03187 7 N-Methylimidazolidine-2,4-dione amidohydrolase (ATP-hydrolysing)
R03244 7 L-ribulose-5-phosphate 3-epimerase
R03540 7
R03889 7 2-Aminomuconate semialdehyde:NAD+ 6-oxidoreductase
R03925 7 (S)(+)-Allantoin racemase
R04246 7
R04640 7
N-(5'-Phospho-D-ribosylformimino)-5-amino-1-(5''-phospho-D-ribosyl)-4-imidazolecarboxamide
ketol-isomerase
R04732 7
R05351 7
R05380 7 Acetaldehyde hydro-lyase
R05381 7 Diethanolamine Ethanolamine-lyase
R05405 7
R05444 7
R05604 7 D-arabinitol:NAD 4-oxidoreductase
R05605 7
2-dehydro-3-deoxy-D-gluconate-6-phosphateD-glyceraldehyde-3-phosphate-lyase
R05645 7
R05724 7 nitric oxide, NAD(P)H2:oxygen oxidoreductase
R05725 7 nitric oxide, NADPH2:oxygen oxidoreductase
R05758 7 threo-3-hydroxy-L-aspartate ammonia-lyase
R05781 7 cyclic-imide amidohydrolase (decyclicizing)
R05805 7 ADP:D-fructose-6-phosphate 1-phosphotransferase
R06063 7
R06064 7
R06126 7 L-serine:NADP+ 3-oxidoreductase
R06171 7 L-Allothreonine acetaldehyde-lyase
R06180 7
R06601 7 5-Hydroxyisourate amidohydrolase
R06604 7
R06967 7 N-isopropylammelide isopropylaminohydrolase
R06973 7
R07133 7 D-sorbitol-6-phosphate:NAD+ 2-oxidoreductase
R07139 7 lactaldehyde:NADP+ oxidoreductase
R07143 7 D-arabinitol:NADP+ oxidoreductase
R07164 7 L-aspartate:NAD+ oxidoreductase (deaminating)
R07165 7 L-aspartate:NADP+ oxidoreductase (deaminating)
R07298 7 glycerol-1-phosphate phosphohydrolase
R07378 7
sedoheptulose-7-phosphate:D-glyceraldehyde-3-phosphateglyceronetransferase
R00006 8 2-Acetolactate pyruvate-lyase (carboxylating)
R00007 8 4-Hydroxy-4-methyl-2-oxoglutarate pyruvate-lyase
R00008 8 Parapyruvate pyruvate-lyase
R00074 8 2-Aminophenol:oxygen oxidoreductase
R00195 8 2,3-Diaminopropionate ammonia-lyase
R00199 8 ATP:pyruvate,water phosphotransferase
R00200 8 ATP:pyruvate O2-phosphotransferase
R00206 8 ATP:pyruvate,orthophosphate phosphotransferase
R00208 8 Phosphoenolpyruvate phosphohydrolase
R00209 8 Pyruvate:NAD+ 2-oxidoreductase (CoA-acetylating)
R00210 8 Pyruvate:NADP+ 2-oxidoreductase (CoA-acetylating)
R00211 8 Glyoxylate:oxygen oxidoreductase
R00212 8 Acetyl-CoA:formate C-acetyltransferase
R00213 8 O-Carbamoyl-L-serine ammonia-lyase (pyruvate-forming)
R00214 8 (S)-Malate:NADP+ oxidoreductase(oxaloacetate-decarboxylating)
R00215 8 (R)-Malate:NAD+ oxidoreductase (decarboxylating)
R00216 8 (S)-Malate:NADP+ oxidoreductase(oxaloacetate-decarboxylating)
R00218 8 acetylenedicarboxylate carboxy-lyase
R00219 8
R00221 8 D-serine ammonia-lyase
R00223 8 Serine ammonia-lyase
R00226 8 (S)-2-Acetolactate pyruvate-lyase (carboxylating)
R00227 8 Acetyl-CoA hydrolase
R00229 8 Acetate:CoA ligase (ADP-forming)
R00233 8 Malonyl-CoA carboxy-lyase
R00235 8 Acetate:CoA ligase (AMP-forming)
R00236 8 Acetyl adenylate:CoA ligase (AMP-forming)
R00237 8 (3S)-Citramalyl-CoA pyruvate-lyase
R00238 8 Acetyl-CoA:acetyl-CoA C-acetyltransferase
R00299 8 ATP:D-glucose 6-phosphotransferase
R00300 8 D-Glucose:NAD+ 1-oxidoreductase
R00303 8 D-Glucose-6-phosphate phosphohydrolase
R00307 8
R00316 8 Acetate:CoA ligase (AMP-forming)
R00318 8 Phosphonoacetate phosphonohydrolase
R00319 8 (S)-Lactate:oxygen 2-oxidoreductase(decarboxylating)
R00321 8 Acetamide amidohydrolase
R00322 8 5'-Acetylphosphoadenosine acylhydrolase
R00324 8 Acetylpyruvate acetylhydrolase
R00325 8 (3S)-citramalate pyruvate-lyase
R00350 8 4-Hydroxy-4-carboxymethyl-2-oxoglutarate pyruvate-lyase
R00351 8 Citrate oxaloacetate-lyase ((pro-3S)-CH2COO- -> acetyl-CoA)
R00352 8 ATP:citrate oxaloacetate-lyase ((pro-3S)-CH2COO-
->acetyl-CoA)(ATP-dephosphorylating)
R00353 8 Malonyl-CoA:pyruvate carboxyltransferase
R00354 8 (3S)-Citryl-CoA oxaloacetate-lyase
R00362 8 Citrate oxaloacetate-lyase ((pro-3S)-CH2COO- -->acetate)
R00368 8 N-(carboxymethyl)-D-alanine:NAD+ oxidoreductase (glycine-forming)
R00369 8 L-Alanine:glyoxylate aminotransferase
R00370 8 Acetyl-CoA:glycine C-acetyltransferase
R00371 8 Succinyl-CoA:glycine C-succinyl-transferase(decarboxylating)
R00396 8 L-Alanine:NAD+ oxidoreductase (deaminating)
R00398 8 2,2'-iminodipropanoate:NAD+ oxidoreductase (L-alanine-forming)
R00399 8
R00400 8 L-Alanine:2-oxo-acid aminotransferase
R00401 8 L-Alanine racemase
R00402 8 succinate:NAD+ oxidoreductase
R00430 8 GTP:pyruvate O2-phosphotransferase
R00470 8 4-Hydroxy-2-oxoglutarate glyoxylate-lyase
R00471 8 D-4-Hydroxy-2-oxoglutarate glyoxylate-lyase
R00472 8 L-Malate glyoxylate-lyase (CoA-acetylating)
R00473 8 (3S)-3-Carboxy-3-hydroxypropanoyl-CoA glyoxylate-lyase
R00487 8 Acetyl-CoA:L-aspartate N-acetyltransferase
R00488 8 N-Acetyl-L-aspartate amidohydrolase
R00548 8 Riboflavin-5-phosphate phosphohydrolase (acid optimum)
R00549 8 ATP:riboflavin 5'-phosphotransferase
R00585 8 L-Serine:pyruvate aminotransferase
R00586 8
R00661 8 Phosphoenolpyruvate 2,3-phosphonomutase
R00703 8 (S)-Lactate:NAD+ oxidoreductase
R00704 8 (R)-Lactate:NAD+ oxidoreductase
R00705 8 3-Oxopropanoate:NAD+ oxidoreductase
(decarboxylating,CoA-acetylating)
R00706 8 3-Oxopropanoate:NADP+ oxidoreductase
(decarboxylating,CoA-acetylating)
R00724 8 ITP:pyruvate O2-phosphotransferase
R00725 8 ITP:D-hexose 6-phosphotransferase
R00740 8 3-Oxopropanoate:NADP+ oxidoreductase
(decarboxylating,CoA-acetylating)
R00742 8 Acetyl-CoA:carbon-dioxide ligase (ADP-forming)
R00750 8
R00823 8 Anthranilate,NADH:oxygen oxidoreductase
(1,2-hydroxylating,deaminating, decarboxylating)
R00825 8 Anthranilate,NADPH:oxygen oxidoreductase
(1,2-hydroxylating,deaminating, decarboxylating)
R00834 8 D-Sorbitol 6-phosphate:NADP+ 1-oxidoreductase
R00840 8 1L-myo-Inositol-1-phosphate lyase (isomerizing)
R00850 8 sn-Glycerol-3-phosphate:D-glucose 6-phosphotransferase
R00866 8 ATP:D-fructose 1-phosphotransferase
R00867 8 ATP:D-fructose 6-phosphotransferase
R00868 8 D-Mannitol:NAD+ 2-oxidoreductase
R00870 8 D-Mannitol:NADP+ 2-oxidoreductase
R00872 8 D-Fructose 2-phosphate phosphatase
R00875 8 D-Glucitol:NAD+ 2-oxidoreductase
R00877 8 D-Mannose ketol-isomerase
R00878 8 alpha-D-Glucose ketol-isomerase
R00904 8 beta-Aminopropion aldehyde:NAD+ oxidoreductase
R00905 8 N-Carbamoyl-beta-alanine amidohydrolase
R00906 8 N-(D-1-carboxyethyl)-beta-alanine:NAD+
oxidoreductase(beta-alanine-forming)
R00907 8 L-Alanine:3-oxopropanoate aminotransferase
R00909 8 N-Acetyl-beta-alanine amidohydrolase
R00913 8 3-Guanidinopropanoate amidinopropionase
R00914 8
R00979 8 ATP:anthranilate N-adenylyltransferase
R00980 8 Anthranilate,NADPH:oxygen oxidoreductase
(3-hydroxylating,deaminating)
R00982 8 Anthranilate:CoA ligase (AMP-forming)
R00983 8 2,3-Dihydroxyindole:oxygen 2,3-oxidoreductase (decyclizing)
R00985 8 Chorismate pyruvate-lyase (amino-accepting)
R00987 8 L-Kynurenine hydrolase
R00988 8 N-Formylanthranilate amidohydrolase
R00990 8 2-Aminobenzoate carboxy-lyase
R00996 8 L-threonine ammonia-lyase
R01012 8 Phosphoenolpyruvate:glycerone phosphotransferase
R01043 8 Glycerol-2-phosphate phosphohydrolase
R01047 8 Glycerol hydro-lyase
R01048 8 Glycerol hydro-lyase
R01064 8
2-Dehydro-3-deoxy-D-galactonate-6-phosphateD-glyceraldehyde-3-phosphate-lyase
R01073 8
N-(5-Phospho-D-ribosyl)anthranilate:pyrophosphatephosphoribosyl-transferase
R01082 8 (S)-Malate hydro-lyase
R01083 8 N6-(1,2-Dicarboxyethyl)AMP AMP-lyase
R01085 8 3-Fumarylpyruvate acylhydrolase
R01087 8 Maleate cis-trans-isomerase
R01256 8 (S)-Malate:CoA ligase (ADP-forming)
R01267 8 L-Asparagine hydro-lyase
R01326 8 ATP:D-glucose 6-phosphotransferase
R01327 8 ITP:D-hexose 6-phosphotransferase
R01335 8
R01336 8 Carboxymethyloxysuccinate glycolate-lyase
R01429 8 D-xylose:NAD+ 1-oxidoreductase
R01430 8 D-xylose:NADP+ 1-oxidoreductase
R01431 8 Xylitol:NADP+ oxidoreductase
R01446 8 (S)-lactaldehyde:NAD+ oxidoreductase
R01447 8 (S)-Lactate:oxaloacetate oxidoreductase
R01450 8
R01465 8 L-Threonine:NAD+ oxidoreductase
R01466 8 O-Phospho-L-homoserine phospho-lyase (adding water)
R01467 8 L-Threonine racemase
R01485 8 L-Asparagine:hydroxylamine gamma-aspartyltransferase
R01520 8 beta-D-Glucose:NAD+ 1-oxoreductase
R01521 8 beta-D-Glucose:NADP+ 1-oxoreductase
R01522 8 beta-D-Glucose:oxygen 1-oxidoreductase
R01540 8 D-Altronate hydro-lyase
R01542 8 2-Dehydro-3-deoxy-D-gluconate:NAD+ 5-oxidoreductase
R01543 8 2-Dehydro-3-deoxy-D-gluconate:NADP+ 6-oxidoreductase
R01544 8 2-amino-2-deoxy-D-gluconate ammonia-lyase
R01576 8 3-Deoxy-D-manno-octulosonate D-arabinose-lyase
R01584 8 N-methyl-L-alanine:NADP+ oxidoreductase (demethylating,
deaminating)
R01600 8 ATP:D-glucose 6-phosphotransferase
R01604 8 3-Oxopropanoate:NAD+ oxidoreductase
R01607 8 3-Oxopropanoate:NADP+ oxidoreductase
R01608 8 3-hydroxypropanoate:NAD+ oxidoreductase
R01609 8 3-aci-Nitropropanoate:oxygen oxidoreductase
R01610 8
5-Dehydro-2-deoxy-D-glyconate-6-phosphatemalonate-semialdehyde-lyase
R01611 8 3-Oxopropanoate hydro-lyase
R01662 8 3-Phospho-D-glyceroyl phosphate 2,3-phosphomutase
R01732 8 Riboflavin hydrolase
R01735 8 (R)-Lactaldehyde:NAD+ 2-oxidoreductase
R01761 8 L-Arabinose ketol-isomerase
R01782 8 2-Dehydro-3-deoxy-D-pentanoate glycoaldehyde-lyase
R01784 8 2-Dehydro-3-deoxy-L-pentanoate glycolaldehyde
R01817 8 D-mannitol-1-phosphate:NADP+ 6-oxidoreductase
R01818 8 D-Mannose 6-phosphate 1,6-phosphomutase
R01819 8 D-Mannose-6-phosphate ketol-isomerase
R01825 8 D-erythrose 4-phosphate:NAD+ oxidoreductase
R01826 8
Phosphoenolpyruvate:D-erythrose-4-phosphateC-(1-carboxyvinyl)transferase
(phosphate hydrolysing,2-carboxy-2-oxoethyl-forming)
R01829 8 Sedoheptulose 1,7-bisphosphate D-glyceraldehyde-3-phosphate-lyase
R01830 8 beta-D-Fructose
6-phosphate:D-glyceraldehyde-3-phosphateglycolaldehyde transferase
R01901 8 ATP:L-xylulose 5-phosphotransferase
R01903 8 L-Arabitol:NAD+ 4-oxidoreductase (L-xylulose-forming)
R01904 8 Xylitol:NADP+ 4-oxidoreductase (L-xylulose-forming)
R01905 8 3-Dehydro-L-gulonate carboxy-lyase
R01906 8
R01937 8
R01938 8
R01961 8 ATP:D-glucosamine phosphotransferase
R01964 8 ITP:D-hexose 6-phosphotransferase
R01993 8 (S)-Dihydroorotate amidohydrolase
R02058 8 Acetyl-CoA:D-glucosamine-6-phosphate N-acetyltransferase
R02059 8 N-Acetyl-D-glucosamine-6-phosphate amidohydrolase
R02060 8 D-Glucosamine 1-phosphate 1,6-phosphomutase
R02069 8 D-Fructose 1,6-bisphosphate phosphohydrolase
R02071 8 ATP:D-fructose-1-phosphate 6-phosphotransferase
R02073 8 Pyrophosphate:D-fructose-6-phosphate 1-phosphotransferase
R02136 8 ATP:xylitol 5-phosphotransferase
R02167 8 D-Mannitol-1-phosphate phosphohydrolase
R02257 8 Propane-1,2-diol:NAD+ oxidoreductase
R02258 8 (S)-Propane-1,2-diol:NAD+ oxidoreductase
R02259 8 Propane-1,2-diol:NADP+ oxidoreductase
R02261 8
R02262 8 L-Fuculose-1-phosphate lactaldehyde-lyase
R02263 8 L-Rhamnulose-1-phosphate lactaldehyde-lyase
R02284 8 L-5-Carboxymethylhydantoin amidohydrolase
R02291 8 L-Aspartate-4-semialdehyde:NADP+ oxidoreductase (phosphorylating)
R02359 8 Urethane amidohydrolase (decarboxylating)
R02419 8 (R)-Malate hydro-lyase
R02441 8 L-Arabitol:NAD+ 2-oxidoreductase (L-ribulose-forming)
R02492 8 Nitrous-oxide:(acceptor) oxidoreductase (NO-forming)
R02577 8 Propane-1,2-diol:NAD+ 1-oxidoreductase
R02607 8 3-Phosphoglycerate:NAD+ 2-oxidoreductase
R02659 8
R02668 8 3-Hydroxy-L-kynurenine hydrolase
R02703 8 D-Mannitol-1-phosphate:NAD+ 5-oxidoreductase
R02714 8 D-Arabinono-1,4-lactone lactonohydrolase
R02715 8 D-Arabinono-1,4-lactone:oxygen oxidoreductase
R02728 8 beta-D-Glucose 1-phosphate 1,6-phosphomutase
R02730 8 D-Fructose-2,6-bisphosphate 6-phosphohydrolase
R02731 8 D-Fructose-2,6-bisphosphate 2-phosphohydrolase
R02732 8 ATP:D-fructose-6-phosphate 2-phosphotransferase
R02739 8 alpha-D-Glucose 6-phosphate ketol-isomerase
R02749 8 2-Deoxy-D-ribose 1-phosphate 1,5-phosphomutase
R02750 8
R02754 8 5-Dehydro-4-deoxy-D-glucarate tartronate-semialdehyde-lyase
R02853 8 D-O-Phosphoserine phosphohydrolase
R02865 8 ATP:D-hexose 6-phosphotransferase
R02866 8 Sorbitol-6-phosphate phosphohydrolase
R02867 8 ITP:D-hexose 6-phosphotransferase
R02922 8 Creatinine iminohydrolase
R03080 8 (R)-Propane-1,2-diol:NAD+ oxidoreductase
R03081 8 2-Dehydro-3-deoxy-D-fuconate glycolaldehyde
R03188 8 N-Formimino-L-aspartate iminohydrolase
R03234 8
R03236 8 ATP:D-tagatose-6-phosphate 1-phosphotransferase
R03239 8 ITP:D-Tagatose 6-phosphate 1-phosphotransferase
R03254 8
2-Dehydro-3-deoxy-D-octonate-8-phosphateD-arabinose-5-phosphate-lyase
(pyruvate-phosphorylating)
R03277 8
R03298 8
R03321 8 beta-D-Glucose 6-phosphate ketol-isomerase
R03758 8
R03759 8 (R)-1-Aminopropan-2-ol:NAD+ oxidoreductase
R03819 8 ATP:sedoheptulose 7-phosphate
R03887 8
R03972 8
R04053 8 3-phosphonopyruvate carboxy-lyase
R04152 8 (2-Aminoethyl)phosphonate:pyruvate aminotransferase
R04177 8 2-Hydroxyethylenedicarboxylate hydro-lyase
R04559 8
1-(5'-Phosphoribosyl)-5-amino-4-(N-succinocarboxamide)-imidazoleAMP-lyase
R04655 8
R04731 8 4-aminoimidazole aminohydrolase
R04779 8 ATP:D-fructose-6-phosphate 1-phosphotransferase
R04780 8 beta-D-Fructose 1,6-bisphosphate 1-phosphohydrolase
R05204 8
R05378 8 2-Deoxy-5-keto-D-gluconic acid 6-phosphate
Dihydroxyacetonephosphate-lyase
R05382 8 Triethanolamine Diethanolamine-lyase
R05383 8 (hydroxyamino)benzene hydroxymutase
R05457 8
R05508 8
R05606 8 D-mannonate hydro-lyase
R05607 8 D-sorbitol-6-phosphate:NAD 2-oxidoreductase
R05636 8 1-Deoxy-D-xylulose-5-phosphate pyruvate-lyase (carboxylating)
R05646 8
R05683 8 L-Idonate:NAD oxidoreductase
R05684 8 L-Idonate:NADP oxidoreductase
R05707 8 reduced-riboflavin:NADP+ oxidoreductase
R05804 8 ADP:D-glucose 6-phosphotransferase
R05823 8 2-dehydro-D-gluconate:NADP+ 2-oxidoreductase
R05831 8 xylitol:NAD oxidoreductase
R05861 8 D-alanine:oxygen oxidoreductase (deaminating)
R06605 8
R06614 8
R06830 8
R06969 8
R07125 8 3-dehydro-L-gulonate-6-phosphate carboxy-lyase
R07147 8 D-glucose:NADP+ 1-oxidoreductase
R07148 8 D-threo-aldose:NAD+ 1-oxidoreductase
R07152 8 xylitol:oxygen oxidoreductase
R07183 8 acetylacetone:oxygen oxidoreductase
R07324 8 1D-myo-inositol-3-phosphate lyase (isomerizing)
R07399 8
R07420 8
R00010 9 alpha,alpha-Trehalose glucohydrolase
R00026 9 beta-D-Glucoside glucohydrolase
R00028 9 alpha-D-Glucoside glucohydrolase
R00058 9 1,2-Benzenediol:oxygen oxidoreductase
R00080 9 Catechol:oxygen oxidoreductase (dimerizing)
R00160 9 FAD nucleotidohydrolase
R00161 9 ATP:FMN adenylyltransferase
R00301 9 D-Glucose:NADP+ 1-oxidoreductase
R00302 9 Pyranose:oxygen 2-oxidoreductase
R00304 9 D-Glucose-1-phosphate phosphohydrolase
R00306 9 1,4-beta-D-Glucan glucohydrolase
R00327 9 6-Acetyl-D-glucose acetylhydrolase
R00337 9 GDPglucose glucohydrolase
R00405 9 Succinate:CoA ligase (ADP-forming)
R00406 9
R00407 9 Succinyl-CoA hydrolase
R00409 9 (2S,3R)-3-Hydroxybutane-1,2,3-tricarboxylate pyruvate-lyase
R00410 9 Succinyl-CoA:3-oxo-acid CoA-transferase
R00432 9 Succinate:CoA ligase (GDP-forming)
R00479 9 Isocitrate glyoxylate-lyase
R00550 9 D-Glucose-1-phosphate:riboflavin 5'-phosphotransferase
R00713 9 Succinate-semialdehyde:NAD+ oxidoreductase
R00714 9 Succinate-semialdehyde:NADP+ oxidoreductase
R00727 9 Succinate:CoA ligase (GDP-forming)
R00743 9 Acetyl-CoA:malonate CoA-transferase
R00744 9
R00801 9 alpha-D-Glucoside glucohydrolase
R00812 9 cis-1,2-dihydrobenzene-1,2-diol:NAD+ oxidoreductase
R00813 9
cis-1,2-dihydroxycyclohexa-3,5-diene-1-carboxylate:NAD+oxidoreductase
R00814 9 trans-1,2-dihydrobenzene-1,2-diol:NADP+ oxidoreductase
R00815 9 phenol,NADPH:oxogen oxidoreductase (2-hydroxylating)
R00816 9 Catechol:oxygen 2,3-oxidoreductase(decyclizing)
R00817 9 Catechol:oxygen 1,2-oxidoreductase(decyclizing)
R00818 9 salicylate,NADH:oxygen oxidoreductase
(1-hydroxylating,decarboxylating)
R00819 9 Benzoate,NADH:oxygen oxidoreductase
(1,2-hydroxylating,decarboxylating)
R00820 9 1,6-dihydroxycyclohexa-2,4-diene-1-carboxylate:NAD+
oxidoreductase(decarboxylating)
R00821 9 2,3-Dihydroxybenzoate carboxy-lyase
R00822 9 Protocatechuate carboxy-lyase
R00828 9 2-nitrophenol,NADPH:oxygen 2-oxidoreductase
(2-hydroxylating,nitrite-forming)
R00837 9 alpha,alpha-Trehalose-6-phosphate phosphoglucohydrolase
R00838 9 Maltose-6'-phosphate 6-phosphoglucohydrolase
R00839 9 6-Phospho-beta-D-glucosyl-(1,4)-D-gluxose glucohydrolase
R00874 9 D-Glucose:D-fructose oxidoreductase
R00881 9 GDPmannose sugarphosphohydrolase
R00883 9 GDP:D-mannose-1-phosphate guanylyltransferase
R00885 9 GTP:alpha-D-mannose-1-phosphate guanylyltransferase
R00947 9 D-Glucose-1-phosphate phosphohydrolase
R00959 9 alpha-D-Glucose 1-phosphate 1,6-phosphomutase
R00989 9 Malonyl-CoA:anthranilate N-malonyltransferase
R00991 9
R00994 9
R00995 9
R00997 9 1-Aminocyclopropane-1-carboxylate endolyase (deaminating)
R00998 9 (R)-2-Ethylmalate 2-oxobutanoyl-lyase (CoA-acylating)
R00999 9 O-Succinyl-L-homoserine succinate-lyase (adding cysteine)
R01000 9 2-Hydroxybutyrate:NAD+ oxidoreductase
R01150 9 D-AlanineD-Alanine ligase (ADP-forming)
R01182 9 ATP:myo-inositol 1-phosphotransferase
R01185 9 myo-Inositol 1-phosphate phosphahydrolase
R01187 9 1D-myo-Inositol 3-phosphate phosphahydrolase
R01200 9 N-Acetyl-D-glucosamine amidohydrolase
R01201 9 ATP:N-acetyl-D-glucosamine 6-phosphotransferase
R01204 9 Acetyl-CoA:D-glucosamine N-acetyltransferase
R01302 9
R01322 9 Citrate:CoA ligase (ADP-forming)
R01323 9 Acetyl-CoA:citrate CoA-transferase
R01324 9 Citrate hydro-lyase
R01325 9 Citrate hydro-lyase
R01357 9 Acetoacetate:CoA ligase (AMP-forming)
R01358 9 Acetoacetyl-CoA hydrolase
R01359 9 Acetoacetyl-CoA:acetate CoA-transferase
R01504 9 ATP:2,3-dihydroxybenzoate adenylyltransferase
R01505 9 2,3-dihydro-2,3-dihydroxybenzoate:NAD+ oxidoreductase
R01506 9 2,3-Dihydroxybenzoate:oxygen 2,3-oxidoreductase (decyclizing)
R01507 9 2,3-Dihydroxybenzoate:oxygen 3,4-oxidoreductase (decyclizing)
R01509 9 2,3-Dihydroxybenzoate:L-serine ligase
R01510 9 2,3-Dihydroxybenzoate:L-serine ligase
R01555 9 Maltose:orthophosphate 1-beta-D-glucosyltransferase
R01559 9 Succinyl-CoA:oxalate CoA-transferase
R01602 9 alpha-D-Glucose 1-epimerase
R01714 9 5-O-(1-Carboxyvinyl)-3-phosphoshikimate phosphate-lyase
R01715 9 Chorismate pyruvatemutase
R01717 9 Chorismate hydroxymutase
R01718 9 Isomaltose 6-alpha-D-glucanohydrolase
R01754 9 ATP:L-arabinose 1-phosphotransferase
R01756 9 D-threo-Aldose:NAD+ 1-oxidoreductase
R01757 9 L-Arabinose:NAD+ 1-oxidoreductase
R01758 9 L-Arabitol:NAD+ 1-oxidoreductase
R01759 9 L-Arabitol:NADP+ 1-oxidoreductase
R01771 9 ATP:L-homoserine O-phosphotransferase
R01773 9 L-Homoserine:NAD+ oxidoreductase
R01775 9 L-Homoserine:NADP+ oxidoreductase
R01786 9 ATP:D-glucose 6-phosphotransferase
R01787 9 alpha-D-Glucose:NADP+ 1-oxidoreductase
R01788 9 alpha-D-Glucose 6-phosphate phosphohydrolase
R01860 9 4-Aminobenzoate carboxy-lyase
R01866 9 (S)-dihydroorotate:NADP+ oxidoreductase
R01867 9 (S)-Dihydroorotate:oxygen oxidoreductase
R01869 9 (S)-Dihydroorotate:(acceptor) oxidoreductase
R01932 9
R01933 9 2-Oxoadipate:lipoamde 2-oxidoreductase(decarboxylating
andacceptor-succinylating)
R01934 9 (1R,2S)-1-hydroxybutane-1,2,4-tricarboxylate:NAD+
oxidoreductase(decarboxylating)
R01936 9
R01957 9 L-Kynurenine:glyoxylote aminotransferase (cyclizing)
R01959 9 N-Formyl-L-kynurenine amidohydrolase
R01960 9 L-Kynurenine,NADPH:oxygen oxidoreductase (3-hydroxylating)
R01962 9
R01969 9 Deoxyguanosine:orthophosphate ribosyltransferase
R01975 9 (S)-3-Hydroxybutanoyl-CoA:NAD+ oxidoreductase
R01976 9 (S)-3-Hydroxybutanoyl-CoA:NADP+ oxidoreductase
R01977 9 (R)-3-Hydroxybutanoyl-CoA:NADP+ oxidoreductase
R01978 9 (S)-3-Hydroxy-3-methylglutaryl-CoA
acetoacetyl-CoA-lyase(CoA-acetylating)
R02086 9 N-Acetyl-D-glucosamine 1-phosphate 1,6-phosphomutase
R02087 9 N-Acetyl-D-glucosamine 6-phosphate 2-epimerase
R02139 9 Barbiturate amidohydrolase
R02269 9 5,6-Dihydrouracil amidohydrolase
R02278 9 2-Dehydro-3-deoxy-L-arabinonate hydro-lyase
R02279 9 5-Dehydro-4-deoxy-D-glucarate hydro-lyase (decarboxylating)
R02292 9 L-Aspartate-4-semialdehyde hydro-lyase (adding pyruvate
andcyclizing)
R02293 9 L-2,4-Diaminobutanoate:pyruvate aminotransferase
R02376 9 Propane-1,2-diol hydro-lyase
R02387 9 Acetyl-CoA:arylamine N-acetyltransferase
R02427 9 D-Xylonolactone lactonohydrolase
R02429 9 D-Xylonate hydro-lyase
R02454 9 D-Mannonate:NAD+ 5-oxidoreductase
R02455 9 D-Mannonate:NAD+ 6-oxidoreductase
R02456 9 D-Mannonate:NADP+ 6-oxidoreductase
R02491 9 L-Citramalyl-CoA hydro-lyase
R02522 9 L-Arabinonate hydro-lyase
R02555 9 D-Altronate:NAD+ 3-oxidoreductase
R02557 9 Deoxyadenosine:orthophosphate ribosyltransferase
R02601 9
R02602 9 4-Oxalocrotonate carboxy-lyase
R02637 9 3-Dehydro-L-gulonate:NAD+ 2-oxidoreductase
R02639 9 3-Dehydro-L-gulonate:NADP+ 2-oxidoreductase
R02640 9 L-Gulonate:NAD+ 3-oxidoreductase
R02677 9 ADPmannose sugarphosphohydrolase
R02727 9 alpha,alpha-Trehalose:orthophosphate beta-D-glucosyltransferase
R02740 9 alpha-D-Glucose 6-phosphate ketol-isomerase
R02748 9 Deoxyinosine:orthophosphate ribosyltransferase
R02752 9 D-Glucarate hydro-lyase
R02817 9 Serine-phosphoethanolamine ethanolaminephosphohydrolase
R02927 9 ATP:D-tagatose 6-phosphotransferase
R02940 9 2-Propyn-1-al:NAD+ oxidoreductase
R02947 9 2-Acetolactate carboxy-lyase
R02948 9 (S)-2-Hydroxy-2-methyl-3-oxobutanoate carboxy-lyase
R02955 9 Acetyl-CoA:citramalate CoA-transferase
R02963 9 Lactoyl-CoA hydro-lyase
R03014 9 ATP:L-rhamnulose 1-phosphotransferase
R03032 9 D-Arabinonate hydro-lyase
R03046 9 beta-Alanyl-CoA cmmonia-lyase
R03051 9 2,3-Dihydroxy-3-methylbutanoate:NADP+ oxidoreductase (isomerizing)
R03052 9 2-Acetolactate methylmutase
R03083 9 2-Dehydro-3-deoxy-D-arabino-heptonate 7-phosphate
phosphate-lyase(cyclyzing)
R03119 9 propane-1,3-diol:NAD+ 1-oxidoreductase
R03139 9 1,3-Diaminopropane:oxygen oxidoreductase
(deaminating)(copper-containing)
R03153 9 Acetyl-CoA:citramalate CoA-transferase
R03154 9 Succinyl-CoA:citramalate CoA-transferase
R03157 9
R03158 9
R03240 9 D-Galactose 6-phosphate ketol-isomerase
R03241 9 ATP:L-fuculose 1-phosphotransferase
R03246 9 1,2,3-Trihydroxybenzene:oxygen 1,2-oxidoreductase (decyclizing)
R03330 9 D-myo-Inositol-1,3-bisphosphate 3-phosphohydrolase
R03331 9 sn-Glycero-3-phospho-1-inositol inositolphosphohydrolase
R03333 9 1D-myo-Inositol-1,2-cyclic-phosphate 2-inositolphosphohydrolase
R03350 9 3-Deoxy-D-manno-octulosonate-8-phosphate 8-phosphohydrolase
R03387 9 ATP:2-dehydro-3-deoxy-galactonokinase
R03509 9 N-(5-Phospho-beta-D-ribosyl)anthranilate ketol-isomerase
R03671 9 D-Fuconate hydro-lyase
R03693 9 (S)-2-Methylmalate hydro-lyase
R03774 9 L-Rhamnonate hydro-lyase
R03868 9 3-Maleylpyruvate cis-trans-isomerase
R03896 9 (R)-2-Methylmalate hydro-lyase
R03920 9 ATP:D-fructose 6-phosphotransferase
R03936 9 Formylkynurenine hydrolase
R03966 9
R03995 9
R03998 9 anthranilyl-CoA,NADH:oxygen oxidoreductase (de-aromatizing)
R03999 9 anthranilyl-CoA,NADH:oxygen oxidoreductase (de-aromatizing)
R04024 9 Acetyl-CoA:N-hydroxyarylamine O-acetyltransferase
R04026 9
R04045 9
R04048 9
R04172 9
R04200 9 D-threo-2,4-diaminopentanoate:NAD+ oxidoreductase (deaminating)
R04201 9 D-threo-2,4-diaminopentanoate:NADP+ oxidoreductase(phosphorylating)
R04210 9 4-phospho-D-erythronate:NAD+ 2-oxidoreductase
R04214 9
R04223 9
R04299 9
R04351 9 ATP:5-dehydro-2-deoxy-D-gluconate 6-phosphotransferase
R04372 9 D-myo-Inositol-3,4-bisphosphate 4-phosphohydrolase
R04375 9
R04383 9 5-Dehydro-4-deoxy-D-glucuronate ketol-isomerase
R04399 9
R04417 9
R04439 9 (R)-2,3-Dihydroxy-3-methylbutanoate:NADP+
oxidoreductase(isomerizing)
R04591 9 1-(5-Phosphoribosyl)-5-amino-4-carboxyimidazole:L-aspartate
ligase(ADP-forming)
R04781 9 4-Carboxy-4-hydroxy-2-oxoadipate hydro-lyase
R04915 9 Quinoline-3,4-diol 2,4-dioxygenase (carbon monoxide-forming)
R05053 9 D-Aspartate:2-oxoglutarate aminotransferase
R05071 9 (S)-2-Acetolactate methylmutase
R05077 9
R05078 9
R05332 9 Acetyl-CoA:D-glucosamine-1-phosphate N-acetyltransferase
R05400 9
R05552 9
R05571 9 Galactitol-1-phosphate:NAD oxidoreductase
R05576 9 (S)-3-Hydroxybutanoyl-CoA:NADP+ oxidoreductase
R05608 9 D-galactarate hydro-lyase
R05647 9
R05661 9
R05688 9 1-Deoxy-D-xylulose-5-phosphate isomeroreductase
R05698 9 Mannitol:oxygen oxidoreductase (cyclizing)
R05705 9 FMNH2:NAD+ oxidoreductase
R05706 9 FMNH2:NADP+ oxidoreductase
R05719 9 3-hydroxy-1H-quinolin-4-one 2,4-dioxygenase (CO-forming)
R05767 9 trehalose 6-phosphate:phosphate b-D-glucosyltransferase
R05840 9
R06510 9
R06603 9
R06968 9
R06978 9 L-2,4-diaminobutyrate acetyltransferase
R06987 9 Acetyl-CoA:formate C-acetyltransferase
R07127 9 ATP:3-dehydro-L-gulonate 6-phosphotransferase
R07135 9 mannitol:NAD+ 1-oxidoreductase
R07253 9 acyl-CoA:malonyl-CoA C-acyltransferase
(decarboxylating,oxoacyl-reducing, thioester-hydrolysing and cyclizing)
R07264 9 2-alpha-D-glucosyl-D-glucose:phosphate beta-D-glucosyltransferase
R07279 9 ATP:myo-inositol 1-phosphotransferase
R07346 9 D-glucitol:NADP+ oxidoreductase
R00015 10 Sucrose:sucrose 1F-beta-D-fructosyltransferase
R00016 10 D-Glucose-1-phosphate:D-glucose-1-phosphate 6-phosphotransferase
R00022 10
R00038 10 4-Hydroxy-3-hexanone propanal-lyase
R00064 10 4-(4-Deoxy-beta-D-gluc-4-enuronosyl)-D-galacturonate lyase
R00264 10 2,5-dioxopentanoate:NADP+ 5-oxidoreductase
R00265 10 2-Oxoglutarate:NADP+ 2-oxidoreductase (CoA-succinylating)
R00267 10 Isocitrate:NADP+ oxidoreductase (decarboxylating)
R00272 10 2-Oxoglutarate carboxy-lyase
R00408 10 Succinate:(acceptor) oxidoreductase
R00678 10 L-tryptophan:oxygen 2,3-oxidoreductase (decyclizing)
R00709 10 Isocitrate:NAD+ oxidoreductase (decarboxylating)
R00728 10 L-Tyrosine phenol-lyase (deaminating)
R00802 10 alpha-D-Glucoside glucohydrolase
R00803 10 Sucrose:orthophosphate alpha-D-glucosyltransferase
R00805 10 Sucrose-6-phosphate phosphohydrolase
R00807 10 Sucrose:(acceptor) 3-oxidoreductase
R00810 10 Sucrose glucosylmutase
R00829 10 Succinyl-CoA:acetyl-CoA C-acyltransferase
R00830 10 Succinyl-CoA:glycine C-succinyl-transferase(decarboxylating)
R00831 10 Succinyl-CoA:glycine C-succinyl-transferase(decarboxylating)
R00833 10 (R)-2-Methyl-3-oxopropanoyl-CoA CoA-carbonylmutase
R00848 10 sn-Glycerol-3-phosphate:(acceptor) 2-oxidoreductase
R00880 10 GDP-D-mannose:NAD+ 6-oxidoreductase
R00888 10 GDPmannose 4,6-hydro-lyase
R00889 10 GDPmannose 3,5-epimerase
R00919 10
R00920 10 Propanoate:CoA ligase (ADP-forming)
R00921 10 acetyl-CoA:phosphate acetyltransferase
R00922 10 2-Methyl-3-oxopropanoate:NAD+ oxidoreductase (CoA-propanoylating)
R00923 10 (S)-2-Methyl-3-oxopropanoyl-CoA carboxy-lyase
R00924 10 Propanoyl-CoA:(acceptor) 2,3-oxidoreductase
R00925 10 Propanoate:CoA ligase (AMP-forming)
R00926 10 Propinol adenylate:CoA ligase (AMP-forming)
R00927 10 Propanoyl-CoA:acetyl-CoA C-acyltransferase
R00928 10 Acetyl-CoA:propanoate CoA-transferase
R00930 10 (S)-2-Methyl-3-oxopropanoyl-CoA:pyruvate carboxyltransferase
R00931 10 2-Methylcitrate oxaloacetate-lyase
R00932 10 2-Hydroxyglutarate glyoxylate-lyase (CoA-propanoylating)
R00934 10
R00935 10 (S)-Methylmalonate semialdehyde:NAD+
oxidoreductase(CoA-propanoylating)
R00948 10 ATP:alpha-D-glucose-1-phosphate adenyltransferase
R00949 10 ATP:D-glucose-1-phosphate 6-phosphotransferase
R00951 10 ADPglucose sugarphosphohydrolase
R00952 10 Cellobiose:orthophosphate alpha-D-glucosyltransferase
R00953 10 3-beta-D-Glucosylglucose:orthophosphate
alpha-D-glucosyltransferase
R00954 10 GTP:alpha-D-glucose-1-phosphate guanylyltransferase
R00957 10
alpha-D-Glucose-1-phosphate:alpha-D-glucose-1-phosphate4-alpha-D-glucosyltransferase
(dephosphorylating)
R00960 10 D-Glucose-1-phosphate:D-glucose-1-phosphate 6-phosphotransferase
R00975 10 5,6-Dihydrouracil:oxygen oxidoreductase
R00977 10 5,6-Dihydrouracil:NAD+ oxidoreductase
R00978 10 5,6-Dihydrouracil:NADP+ oxidoreductase
R01183 10 myo-Inositol:NAD+ 2-oxidoreductase
R01184 10 myo-Inositol:oxygen oxidoreductase
R01186 10 myo-Inositol 4-phosphate phosphahydrolase
R01193 10 sn-Glycero-3-phospho-1-inositol glycerophosphohydrolase
R01202 10 N-Acetyl-D-glucosamine:NAD+ 1-oxidoreductase
R01203 10 N-Acyl-D-hexosamine:oxygen 1-oxidoreductase
R01207 10 N-Acyl-D-glucosamine 2-epimerase
R01209 10 2,3-Dihydroxy-3-methylbutanoate hydro-lyase
R01233 10 GDPglucose sugarphosphohydrolase
R01238 10 4-Hydroxybenzoate carboxy-lyase
R01241 10
R01257 10 (S)-Malate:(acceptor) oxidoreductase
R01266 10 1-beta-Aspartyl-N-acetyl-D-glucosaminylamine L-asparaginohydrolase
R01293 10 4-hydroxybenzaldehyde:NAD+ oxidoreductase
R01294 10 4-Hydroxybenzaldehyde:NADP+ oxidoreductase
R01295 10 benzoate,NADPH:oxygen oxidoreductase(4-hydroxylating)
R01296 10 4-hydroxybenzoate,NAD(P)H:oxygen oxidoreductase (3-hydroxylating)
R01297 10 4-hydroxybenzoate,NADH:oxygen oxidoreductase
(1-hydroxylating,decarboxylating)
R01298 10 4-hydroxybenzoate,NADH:oxygen oxidoreductase (3-hydroxylating)
R01299 10 4-hydroxybenzoate,NADPH:oxygen oxidoreductase
(1-hydroxylating,decarboxylating)
R01300 10 4-Hydroxybenzoate:CoA ligase (AMP-forming)
R01301 10 4-Hydroxybenzoyl-CoA hydrolase
R01305 10 2,4'-Dihydroxyacetophenone oxidoreductase (C-C-bond-cleaving)
R01308 10
R01360 10 (S)-3-Hydroxy-3-methylglutaryl-CoA acetoacetate-lyase
R01361 10 (R)-3-Hydroxybutanoate:NAD+ oxidoreductase
R01364 10 4-Fumarylacetoacetate fumarylhydrola
R01366 10 Acetoacetate carboxy-lyase
R01367 10 Acetoacetate hydro-lyase
R01373 10 Prephenate hydro-lyase (decarboxylating)
R01419 10 Benzaldehyde:NAD+ oxidoreductase
R01420 10 benzaldehyde:NADP+ oxidoreductase
R01421 10 Benzoyl phosphate phosphohydrolase
R01423 10 5'-Benzoylphosphoadenosine acylhydrolase
R01424 10 N-Benzoylglycine amidohydrolase
R01426 10
R01441 10 ATP:cellobiose 6-phosphotransferase
R01442 10 Cellobiose:oxygen 1-oxidoreductase
R01444 10 1,4-beta-D-Glucan glucohydrolase
R01445 10 Cellobiose 2-epimerase
R01449 10 Acetyl-CoA:propanoate CoA-transferase
R01481 10 L-Gulonate:NADP+ 6-oxidoreductase
R01482 10 D-Glucuronate ketol-isomerase
R01556 10 Acetyl-CoA:maltose O-acetyltransferase
R01557 10 Maltose alpha-D-glucosylmutase
R01627 10 3-Dehydroshikimate hydro-lyase
R01628 10 3-hydroxybenzoate,NADPH:oxygen oxidoreductase (4-hydroxylating)
R01629 10
R01630 10
R01631 10 Protocatechuate:oxygen 3,4-oxidoreductase (decyclizing)
R01632 10 Protocatechuate:oxygen 4,5-oxidoreductase (decyclizing)
R01633 10
(3S,4R)-3,4-dihydroxycyclohexa-1,5-diene-1,4-dicarboxylate:NAD+oxidoreductase
R01634 10 3,4-Dihydroxyphthalate carboxy-lyase
R01635 10 4,5-Dihydroxyphthalate carboxy-lyase
R01644 10 4-Hydroxybutanoate:NAD+ oxidoreductase
R01645 10 4-hydroxy-2-oxo-heptandioate succinate semialdehyde-lyase
R01647 10
R01649 10 2-(Acetamidomethylene)succinate amidohydrolase
(deaminating,decarboxylating)
R01660 10
3-phospho-D-glyceroyl-phosphate:D-glucose-1-phosphate6-phosphotransferase
R01694 10 L-Sorbose:NADP+ 5-oxidoreductase
R01695 10 L-Sorbose:oxygen 5-oxidoreductase
R01708 10 Pyridoxine:NADP+ 4-oxidoreductase
R01711 10 Pyridoxine:oxygen oxidoreductase (deaminating)
R01719 10
R01728 10 Prephenate:NAD+ oxidoreductase(decarboxylating)
R01730 10 Prephenate:NADP+ oxidoreductase(decarboxylating)
R01731 10 L-Aspartate:2-oxoglutarate aminotransferase
R01741 10 D-Gluconate:(acceptor) 2-oxidoreductase
R01776 10 Acetyl-CoA:L-homoserine O-acetyltransferase
R01777 10 Succinyl-CoA:L-homoserine O-succinyltransferase
R01856 10 dGTP triphosphohydrolase
R01859 10 Propanoyl-CoA:carbon-dioxide ligase (ADP-forming)
R01870 10 Orotidine-5'-phosphate:pyrophosphate phosphoribosyltransferase
R01872 10 Quinate:NAD+ 5-oxidoreductase
R01899 10 Isocitrate:NADP+ oxidoreductase (decarboxylating)
R01900 10 Isocitrate hydro-lyase
R01909 10 ATP:pyridoxal 5'-phosphotransferase
R01910 10 Primary alcohol:(acceptor) oxidoreductase
R01911 10 pyridoxine-5'-phosphate phosphohydrolase
R01967 10 ATP:deoxyguanosine 5'-phosphotransferase
R01968 10 2'-Deoxyguanosine 5'-monophosphate phosphohydrolase
R01981 10 uronate:NAD+ 1-oxidoreductase
R01983 10 D-Galacturonate ketol-isomerase
R02081 10 (R)-Mevalonate:NAD+ oxidoreductase (CoA-acetylating)
R02082 10 (R)-Mevalonate:NADP+ oxidoreductase (CoA acylating)
R02083 10 (S)-3-Hydroxy-3-methylglutaryl-CoA hydrolase
R02084 10 succinyl-CoA:3-hydroxy-3-methylglutarate CoA-transferase
R02085 10 (S)-3-Hydroxy-3-methylglutaryl-CoA hydro-lyase
R02088 10 2'-Deoxyadenosine 5'-monophosphate phosphohydrolase
R02089 10 ATP:deoxyadenosine 5'-phosphotransferase
R02168 10 GDPglucose:D-glucose-6-phosphate 1-alpha-D-glucosyltransferase
R02243 10 cis-Aconitate carboxy-lyase
R02244 10 trans-Aconitate delta2-delta3-isomerase
R02280 10 1-Pyrroline-4-hydroxy-2-carboxylate aminohydrolase (decyclizing)
R02339 10
R02377 10 Propane-1,3-diol:NAD+ 1-oxidoreductase
R02402 10 Glutarate:CoA ligase (ADP-forming)
R02404 10 Itaconate:CoA ligase (ADP-forming)
R02405 10 Itaconate:CoA ligase (IDP-forming)
R02406 10 Itaconate:CoA ligase (IDP-forming)
R02407 10 Succinyl-CoA:citramalate CoA-transferase
R02428 10 D-Xylono-1,4-lactone lactonohydrolase
R02437 10 L-Rhamnose ketol-isomerase
R02461 10 D-Ornithine 4,5-aminomutase
R02487 10 Glutaryl-CoA:(acceptor) 2,3-oxidoreductase (decarboxylating)
R02490 10 Citramalyl-CoA hydro-lyase
R02525 10 L-Arabinono-1,5-lactone lactonohydrolase
R02526 10 L-Arabinono-1,4-lactone lactonohydrolase
R02556 10 Deoxyadenosine aminohydrolase
R02561 10 4-aminobenzoate,NADH:oxygen oxidoreductase
(1-hydroxylating,decarboxylating)
R02562 10 4-aminobenzoate,NADPH:oxygen oxidoreductase
(1-hydroxylating,decarboxylating)
R02603 10
R02604 10
R02606 10 2,6-Dioxo-6-phenylhexa-3-enoate benzoylhydrolase
R02656 10 Gentisate:oxygen 1,2-oxidoreductase (decyclizing)
R02705 10 ATP:N-acyl-D-mannosamine 6-phosphotransferase
R02706 10
R02762 10 2-Hydroxymuconate semialdehyde:NAD+ 6-oxidoreductase
R02763 10
R02778 10 Trehalose-6-phosphate phosphohydrolase
R02855 10 (R)-Acetoin:NAD+ oxidoreductase
R02856 10 (R)-Acetoin:NAD+ oxidoreductase
R02925 10 D-Sorbitol:(acceptor) 1-oxidoreductase
R02928 10 Galactitol:NAD+ 2-oxidoreductase
R02933 10 L-Gulono-1,4-lactone lactonohydrolase
R02941 10 salicylaldehyde:NAD+ oxidoreductase
R02942 10 Acetylsalicylate O-acetylhydrolase
R02946 10 (R,R)-Butane-2,3-diol:NAD+ oxidoreductase
R02949 10 (R)-Acetoin racemase
R02956 10 Succinyl-CoA:citramalate CoA-transferase
R02957 10 D-Glucuronolactone:NAD+ oxidoreductase
R03026 10 (S)-3-Hydroxybutanoyl-CoA hydro-lyase
R03027 10 (3R)-3-Hydroxybutanoyl-CoA hydro-lyase
R03033 10 D-Galactonate hydro-lyase
R03037 10 Isochorismate pyruvate-hydrolase
R03045 10 3-Hydroxypropionyl-CoA hydro-lyase
R03066 10
2-Amino-4-hydroxy-6-hydroxymethyl-7,8-dihydropteridine:4-aminobenzoate2-amino-4-hydroxydihydropteridine-6-methenyltransferase
R03067 10
2-Amino-4-hydroxy-6-hydroxymethyl-7,8-dihydropteridine-diphosphate:4-aminobenzoate2-amino-4-hydroxydihydropteridine-6-methenyltransferase
R03084 10 3-Dehydroquinate hydro-lyase
R03097 10
R03163 10 L-Fucose ketol-isomerase
R03247 10 Gallate carboxy-lyase
R03256 10 Lactose 6-phosphate 6-phosphogalactohydrolase
R03276 10 (S)-3-Hydroxybutanoyl-CoA 3-epimerase
R03427 10 D-myo-Inositol 1,3,4-trisphosphate 1-phosphohydrolase
R03445 10
R03460 10
Phosphoenolpyruvate:3-phosphoshikimate5-O-(1-carboxyvinyl)-transferase
R03508 10
1-(2-Carboxyphenylamino)-1-deoxy-D-ribulose-5-phosphatecarboxy-lyase(cyclizing)
R03543 10 benzene,NADH:oxygene 1,2-oxidoreductase
R03567 10 6-Methylsalicylate carboxy-lyase
R03694 10
R03695 10
R03696 10 L-threo-3-Methylaspartate ammonia-lyase
R03702 10 Triacetolactone lactonohydrolase
R03772 10 L-rhamno-1,4-lactone lactonohydrolase
R03897 10
R03898 10
R03921 10 Sucrose 6-phosphate fructohydrolase
R03959 10 2,5-Dihydro-5-oxofuran-2-acetate lyase (decyclizing)
R04066 10 imidazole-4-acetate,NADH:oxygen oxidoreductase (5-hydroxylating)
R04198 10 2,3,4,5-Tetrahydrodipicolinate:NAD+ oxidoreductase
R04199 10 2,3,4,5-Tetrahydrodipicolinate:NADP+ oxidoreductase
R04209 10 1-(5-Phospho-D-ribosyl)-5-amino-4-imidazolecarboxylate
carboxy-lyase
R04371 10 Homoisocitrate hydro-lyase
R04382 10 4-(4-Deoxy-alpha-D-gluc-4-enuronosyl)-D-galacturonate lyase
R04425 10 (2S,3R)-3-Hydroxybutane-1,2,3-tricarboxylate hydro-lyase
R04435 10 N-Acetylneuraminate 9-phosphate
pyruvate-lyase(pyruvate-phosphorylating)
R04440 10 (R)-2,3-Dihydroxy-3-methylbutanoate:NADP+
oxidoreductase(isomerizing)
R04441 10 (R)-2,3-Dihydroxy-3-methylbutanoate hydro-lyase
R04444 10 L-1-Pyrroline-3-hydroxy-5-carboxylate:NAD+ oxidoreductase
R04445 10 L-1-Pyrroline-3-hydroxy-5-carboxylate:NADP+ oxidoreductase
R04453 10
4-Carboxy-2-hydroxy-cis,cis-muconate-6-semialdehyde:NADP+6-oxidoreductase
R04482 10 4-Carboxy-2-oxo-3-hexenedioate
delta2,delta4-2-oxo,delta3-isomerase
R04488 10
R04515 10
R04784 10
R04785 10 L-Dehydroascorbate lactonohydrolase
R04862 10 (1R,2S)-1-hydroxybutane-1,2,4-tricarboxylate:NAD+
oxidoreductase(decarboxylating)
R04907 10
3-Hydroxykynurenamine:oxygenoxidoreductase(deaminating)(flavin-containing)
R04919 10
R05051 10 L-erythro-4-Hydroxyglutamate:NAD+ oxidoreductase
R05079 10
R05138 10
R05147 10 galactitol-1-phosphate:NAD+ oxidoreductase
R05154 10 quinolin-4(1H)-one,NADH:oxygen oxidoreductase (3-oxygenating)
R05250 10
R05274 10 vanillate:oxygen oxidoreductase (demethylating)
R05280 10
R05298 10
R05360 10
2-Hydroxy-6-oxo-6-(2-hydroxyphenyl)-hexa-2,4-dienoatebenzoylhydrolase
R05361 10
2-Hydroxy-6-oxo-6-(2-hydroxyphenoxy)-hexa-2,4-dienoatebenzoylhydrolase
R05365 10 2-Hydroxy-6-oxo-(2'-aminophenyl)-hexa-2,4-dienoate
benzoylhydrolase
R05373 10 Methylmalonyl-CoA carboxy-lyase
R05401 10
R05509 10
R05546 10
R05553 10 4-amino-4-deoxychorismate pyruvate-lyase
R05586 10
R05590 10 Acylamide aminohydrolase
R05591 10 Nitrile aminohydrolase
R05595 10
R05603 10
R05621 10
R05622 10
R05644 10
R05660 10
R05735 10 acetone:carbon-dioxide ligase (AMP-forming)
R05768 10 GDP-mannose:3-phosphoglycerate 3-a-D-mannosyltransferase
R06602 10
R06789 10
R06846 10 L-quinate:NADP+ 3-oxidoreductase
R06925 10
R06979 10 Ectoine hydro-lyase
R06989 10 2,5-Dihydro-5-oxofuran-2-acetate lyase (decyclizing)
R07145 10 L-iditol:NAD+ 2-oxidoreductase
R07188 10 benzoate,NADH:oxygen oxidoreductase (1,2-hydroxylating)
R07265 10 alpha,alpha-trehalose:phosphate alpha-D-glucosyltransferase
R07343 10 myo-inositol-phosphate phosphohydrolase
R07405 10 5-carboxyamino-1-(5-phospho-D-ribosyl)imidazole carboxymutase
R00025 11 2-Nitropropane:oxygen 2-oxidoreductase
R00027 11 2-Hydroxy-1,2-diphenylethanone benzaldehyde-lyase
R00031 11 1,2-Benzenediol:oxygen oxidoreductase
R00036 11 5-Aminolevulinate hydro-lyase(adding 5-aminolevulinate
andcyclizing)
R00042 11 4-Hydroxyphenylpyruvate:oxygen oxidoreductase (decarboxylating)
R00048 11 (R)-3-((R)-3-Hydroxybutanoyloxy)-butanoate
hydroxybutanoylhydrolase
R00053 11 Tannin acylhydrolase
R00068 11 L-Ascorbate:oxygen oxidoreductase
R00173 11 pyridoxal-5'-phosphate phosphohydrolase
R00174 11 ATP:pyridoxal 5'-phosphotransferase
R00243 11 L-Glutamate:NAD+ oxidoreductase (deaminating)
R00248 11 L-Glutamate:NADP+ oxidoreductase (deaminating)
R00250 11 L-Glutamate:oxygen oxidoreductase (deaminating)
R00258 11 L-Alanine:2-oxoglutarate aminotransferase
R00262 11 L-threo-3-Methylaspartate carboxy-aminomethylmutase
R00268 11 Oxalosuccinate:NADP+ oxidoreductase (decarboxylating)
R00269 11 2-Oxoglutaramate amidohydrolase
R00270 11
R00271 11 2-Hydroxybutane-1,2,4-tricarboxylate
2-oxoglutarate-lyase(CoA-acetylating)
R00278 11 Pyridoxine 5-phosphate:oxygen oxidoreductase (deaminating)
R00279 11 D-Glutamate(D-aspartate):oxygen oxidoreductase (deaminating)
R00355 11 L-Aspartate:2-oxoglutarate aminotransferase
R00356 11
R00372 11 Glycine:2-oxoglutarate aminotransferase
R00474 11 2-Hydroxy-3-oxoadipate glyoxylate-lyase (carboxylating)
R00644 11 L-Ascorbate:hydrogen-peroxide oxidoreductase
R00672 11 L-Ornithine racemase
R00673 11 L-Tryotophan indole-lyase (deaminating)
R00674 11 L-Serine hydro-lyase (adding indoleglycerol-phosphate)
R00675 11 L-Tryptophan:NAD+ oxidoreductase (deaminating)
R00676 11 L-Tryptophan:NADP+ oxidoreductase (deaminating)
R00677 11 L-Tryptophan:oxygen oxidoreductase (deaminating)
R00679 11 L-Tryptophan:oxygen 2-oxidoreductase(decarboxylating)
R00681 11 L-Tryptophan:oxygen 2'-oxidoreductase (side-chain-cleaving)
R00682 11 L-Tryptophanamide amidohydrolase
R00684 11 L-Tryptophan:2-oxoglutarate aminotransferase
R00685 11 L-Tryptophan decarboxy-lyase
R00688 11 L-phenylalanine:NAD+ oxidoreductase (deaminating)
R00689 11 L-Phenylalanine:oxygen oxidoreductase (deaminating)
R00691 11 L-Arogenate hydro-lyase (decarboxylating)
R00692 11 L-Phenylalanine(L-histidine):pyruvate aminotransferase
R00695 11 L-Aspartate:phenylpyruvate aminotransferase
R00697 11 L-Phenylalanine ammonia-lyase
R00729 11 L-Tyrosine:oxygen oxidoreductase (deaminating)
R00730 11 L-Tyrosine,NADPH:oxygen oxidoreductase (N-hydroxylating)
R00731 11 L-Tyrosine:oxygen oxidoreductase
R00732 11 L-arogenate:NAD+ oxidoreductase
R00733 11 L-arogenate:NAD+ oxidoreductase
R00734 11 L-Tyrosine:2-oxoglutarate aminotransferase
R00736 11 L-Tyrosine carboxy-lyase
R00737 11 L-Tyrosine ammonia-lyase
R00739 11 L-Tyrosine 2,3-aminomutase
R00871 11 D-Fructose:NADP+ 5-oxidoreductase
R00908 11 3-Aminopropanoate:2-oxoglutarate aminotransferase
R00965 11 Orotidine-5'-phosphate carboxy-lyase
R00966 11 UMP:pyrophosphate phosphoribosyltransferase
R00973 11 Uracil-5-carboxylate carboxy-lyase
R00974 11 Cytosine aminohydrolase
R01055 11 Uracil hydro-lyase (adding D-ribose 5-phosphate)
R01080 11 Uridine ribohydrolase
R01093 11 D-Galactose:NAD+ 1-oxidoreductase
R01095 11 D-Galactose:NADP+ 1-oxidoreductase
R01098 11 D-Galactose:oxygen 6-oxidoreductase
R01148 11 D-Alanine:2-oxoglutarate aminotransferase
R01171 11 Butanoyl-CoA:(acceptor) 2,3-oxidoreductase
R01175 11 Butanoyl-CoA:oxygen 2-oxidoreductase
R01210 11 3-Methyl-2-oxobutanoate:NAD+
oxidoreductase(CoA-mehtylpropanoylating)
R01211 11 (R)-3,3-Dimethylmalate:NAD+ oxidoreductase (decarboxylating)
R01212 11 L-valine:NADP+ oxidoreductase (deaminating)
R01213 11 3-Carboxy-3-hydroxy-4-methylpentanoate
3-methyl-2-oxobutanoate-lyase(CoA-acetylating)
R01215 11 L-Valine:pyruvate aminotransferase
R01216 11 2-Hydroxy-2-isopropylbutanedioate formaldehyde-lyase
R01353 11 ATP:acetate phosphotransferase
R01354 11 Propanoate:CoA ligase (AMP-forming)
R01355 11 2,3-Dimethylmalate pyruvate-lyase
R01370 11 Phenyllactate:NAD+ oxidoreductase
R01371 11 Phenyllactate:NADP+ oxidoreductase
R01372 11 Phenylpyruvate:oxygen oxidoreductase
(hydroxylating,decarboxylating)
R01376 11 L-Tryptophan:phenylpyruvate aminotransferase
R01377 11 Phenylpyruvate carboxy-lyase
R01378 11 Phenylpyruvate keto-enol-isomerase
R01434 11 L-Valine:NAD+ oxidoreductase(deaminating)
R01475 11 ATP:D-glucuronate 1-phosphotransferase
R01476 11 ATP:D-glucuronate 1-phosphotransferase
R01483 11 D-Glucuronolactone lactonohydrolase
R01484 11 D-Glucurono-6,2-lactone lactonohydrolase
R01547 11 ATP:AMP phosphotransferase
R01550 11 Propan-2-ol:NADP+ oxidoreductase
R01553 11 Acetone-cyanohydrin acetone-lyase
R01587 11 N-Methyl-2-oxoglutaramate methylamidohydrolase
R01616 11 4-Coumarate:CoA ligase (AMP-forming)
R01679 11 Lactose 6-phosphate galactohydrolase
R01707 11 Pyridoxal:NAD+ 4-oxidoreductase
R01709 11 Pyridoxal:oxygen 4-oxidoreductase
R01710 11 Pyridoxamine:oxygen oxidoreductase (deaminating)
R01712 11 Pyridoxamine:pyruvate aminotransferase
R01713 11 Pyridoxamine:oxaloacetate aminotransferase
R01763 11 Benzyl alcohol:NAD+ oxidoreductase
R01764 11 Benzoylformate carboxy-lyase
R01766 11 L-threo-3-Phenylserine benzaldehyde-lyase
R01795 11 L-Phenylalanine,tetrahydrobiopterin:oxygen
oxidoreductase(4-hydroxylating)
R01804 11 N-Acetylneuraminate pyruvate-lyase (pyruvate-phosphorylating)
R01805 11 N-Acetylneuraminate 9-phosphate phosphohydrolase
R01811 11 N-Acetylneuraminate pyruvate-lyase
R01814 11 L-Tryptophan,tetrahydrobiopterin:oxygen
oxidoreductase(5-hydroxylating)
R01815 11 L-Tyrosine,tetrahydrobiopterin:oxygen
oxidoreductase(3-hydroxylating)
R01855 11 2'-Deoxyguanosine 5'-triphosphate pyrophosphohydrolase
R01857 11 ATP:nucleoside-diphosphate phosphatransferase
R01858 11 dATP:pyruvate O2-phosphotransferase
R01876 11 Uridine:orthophosphate ribosyltransferase
R01956 11 L-Kynurenine:2-oxoglutarate aminotransferase
R01980 11 ATP:D-galacturonate 1-phosphotransferase
R01984 11
R02047 11 3-Hydroxy-2-methylpropanoate:NAD+ oxidoreductase
R02050 11 (R)-3-Amino-2-methylpropanoate:pyruvate aminotransferase
R02090 11 ATP:(d)GMP phosphotransferase
R02245 11 ATP:(R)-mevalonate 5-phosphotransferase
R02246 11 (R)-Mevalonate:NAD+ oxidoreductase
R02247 11 (R)-Mevalonate:NADP+ oxidoreductase
R02252 11 Phenylpropanoate:NAD+ delta2-oxidoreductase
R02253 11 trans-cinnamate,NADPH:oxygen oxidoreductase (4-hydroxylating)
R02254 11 trans-Cinnamate,NADPH:oxygen oxidoreductase (2-hydroxylating)
R02255 11 trans-Cinnamate:CoA ligase (AMP-forming)
R02270 11 Succinyl-CoA:glycine C-succinyl-transferase(decarboxylating)
R02271 11 5-Aminolevulinate:pyruvate aminotransferase
R02272 11 (S)-4-Amino-5-oxopentanoate 4,5-aminomutase
R02338 11 Indole:oxygen 2,3-oxidoreductase (decyclizing)
R02340 11 (1S,2R)-1-C-(indol-3-yl)glycerol
3-phosphateD-glyceraldehyde-3-phosphate-lyase
R02343 11 Acetoin:NAD+ oxidoreductase
R02363 11 Hydroquinone:oxygen oxidoreductase
R02365 11 Cellobiose:quinone 1-oxidoreductase
R02401 11 glutarate-semialdehyde:NAD+ oxidoreductase
R02412 11 ATP:shikimate 3-phosphotransferase
R02413 11 Shikimate:NADP+ 5-oxidoreductase
R02438 11
R02457 11 D-Ornithine:oxygen oxidoreductase (deaminating)
R02458 11 D-Arginine amidinohydrolase
R02460 11
R02484 11 deoxyuridine:orthophosphate 2-deoxy-D-ribosyltransferase
R02489 11 Gentisate carboxy-lyase
R02521 11 4-Hydroxyphenylpyruvate:oxygen
oxidoreductase(hydroxylating,decarboxylating)
R02589 11 3-hydroxybenzoate,NADH:oxygen oxidoreductase (6-hydroxylating)
R02655 11 Gentisate aldehyde:NAD+ oxidoreductase
R02657 11
R02672 11 4-Hydroxybenzoylformate carboxy-lyase
R02673 11 (S)-2-Hydroxy-2-(4-hydroxyphenyl)acetate:oxygen 1-oxidoreductase
R02678 11 Indole-3-acetaldehyde:NAD+ oxidoreductase
R02681 11 indole-3-acetaldehyde:oxygen oxidoreductase
R02722 11 L-Serine hydro-lyase (adding indoleglycerol-phosphate)
R02764 11 (S)-Methylmalonyl-CoA hydrolase
R02765 11 (R)-2-Methyl-3-oxopropanoyl-CoA 2-epimerase
R02782 11 2,4,6/3,5-Pentahydroxycyclohexanone hydro-lyase
R02950 11 4-Coumarate:oxygen oxidoreductase
R02952 11
R02990 11 Succinyl-CoA:3-oxoadipate CoA-transferase
R03028 11 Glutaconyl-1-CoA carboxy-lyase
R03030 11 L-3-Aminobutyryl-CoA ammonia-lyase
R03031 11 Vinylacetyl-CoA delta3-delta2-isomerase
R03034 11 D-Galactono-1,4-lactone hydroxyacylhydrolase
R03092 11
R03093 11 3-Indoleacetonitrile aminohydrolase
R03096 11 Indole-3-acetamide amidohydrolase
R03131 11 O3-acetyl-L-serine:uracil 1-(2-amino-2-carboxyethyl)transferase
R03161 11 ATP:6-deoxy-L-galactose 1-phosphotransferase
R03181 11 4-Maleylacetoacetate cis-trans-isomerase
R03183 11 L-Gulono-1,4-lactone:NADP+ 1-oxidoreductase
R03184 11 L-gulono-1,4-lactone:oxygen 3-oxidoreductase
R03291 11 trans-4-Hydroxy-L-proline:NAD+ 5-oxidoreductase
R03293 11 trans-4-Hydroxy-L-proline:NADP+ 5-oxidoreductase
R03294 11 trans-4-Hydroxy-L-proline:NAD+ oxidoreductase
R03307 11 2-Carboxy-2,5-dihydro-5-oxofuran-2-acetate lyase (decyclizing)
R03308 11 3-Carboxy-2,5-dihydro-5-oxofuran-2-acetate lyase (decyclizing)
R03336 11 4-hydroxyphenyllactate:NAD+ oxidoreductase
R03337 11 (R)-3-(4-hydroxyphenyl)lactate:NAD+ 2-oxidoreductase
R03338 11 4-Hydroxyphenyllactate:NADP+ oxidoreductase
R03339 11 (R)-3-(4-hydroxyphenyl)lactate:NADP+ 2-oxidoreductase
R03341 11 4-hydroxyphenylpyruvate carboxy-lyase
R03342 11 3-(4-Hydroxyphenyl)pyruvate keto-enol-isomerase
R03381 11 3-Oxopropanoate:NAD+ oxidoreductase
(decarboxylating,CoA-acetylating)
R03383 11
R03385 11 3-hydroxy-2-methylpyridine-5-carboxylate,NADH:oxygen
oxidoreductase(decyclizing)
R03386 11 3-hydroxy-2-methylpyridine-5-carboxylate,NADPH:oxygen
oxidoreductase(decyclizing)
R03393 11 D-myo-Inositol-1,4-bisphosphate 1-phosphohydrolase
R03396 11 GDP-6-deoxy-D-talose:NAD+ 4-oxidoreductase
R03397 11 GDP-6-deoxy-D-mannose:NAD+ 4-oxidoreductase
R03398 11 GDP-6-deoxy-D-talose:NADP+ 4-oxidoreductase
R03399 11 GDP-6-deoxy-D-mannose:NADP+ 4-oxidoreductase
R03421 11 N4-(beta-N-Acetyl-D-glucosaminyl)-L-asparagine amidohydrolase
R03428 11 ATP:1D-myo-inositol-1,3,4-trisphosphate 5-phosphotransferase
R03429 11 ATP:1D-myo-inositol-1,3,4-trisphosphate 6-phosphotransferase
R03430 11 D-myo-Inositol 1,3,4,5-tetrakisphosphate 5-phosphohydrolase
R03439 11 kynurenate:oxygen oxidoreductase (hydroxylating)
R03440 11 kynurenate:oxygen oxidoreductase (hydroxylating)
R03444 11 2-Hydroxybutane-1,2,4-tricarboxylate hydro-lyase
R03462 11 Biphenyl-2,3-diol:oxygen 1,2-oxidoreductase (decyclizing)
R03463 11 2,6-dioxo-6-phenylhexanoate:NADP+ delta2-oxidoreductase
R03472 11
R03534 11 2-Hydroxyglutarate:(acceptor) 2-oxidoreductase
R03549 11 Gallate:oxygen 3,4-oxidoreductase (decyclizing)
R03550 11 Gallate:oxygen 4,5-oxidoreductase (decyclizing)
R03551 11
R03562 11 Toluene,NADPH:oxogen oxidoreductase (2-hydroxylating)
R03566 11 3-Cresol,NADPH:oxogen oxidoreductase (2-hydroxylating)
R03707 11 (S,S)-Butane-2,3-diol:NAD+ oxidoreductase
R03801 11 1,4-beta-D-Glucan glucohydrolase
R03869 11 (S)-Methylmalonate semialdehyde:NAD+ oxidoreductase
R03871 11 (S)-Methylmalonate semialdehyde:oxygen oxidoreductase
R03891 11 Benzene-1,2,4-triol:oxygen 1,2-oxidoreductase (decyclizing)
R03942 11 L-Rhamnofuranose:NAD+ 1-oxidoreductase
R04000 11 (E)-Glutaconate CoA-transferase
R04051 11
R04061 11 Benzene-1,2,4-triol:oxygen 1,2-oxidoreductase (decyclizing)
R04065 11 Imidazole acetaldehyde:NAD+ oxidoreductase
R04068 11 Imidazole-4-acetate:5-phosphoribosyl-diphosphate ligase (ADP-
andpyrophosphate- forming)
R04069 11
R04089 11 3-Methylcatechol:oxygen 2,3-oxidoreductase(decyclizing)
R04131 11
R04132 11
R04138 11 3-Methylcrotonoyl-CoA:carbon-dioxide ligase (ADP-forming)
R04171 11 3-Hydroxy-L-kynurenine:2-oxoglutarate aminotransferase
R04173 11 3-Phosphoserine:2-oxoglutarate aminotransferase
R04187 11 L-Alanine:3-oxopropanoate aminotransferase
R04203 11 (2S,3S)-3-hydroxy-2-methylbutanoyl-CoA:NAD+ oxidoreductase
R04208 11 2-(Formamido)-N1-(5-phosphoribosyl)acetamidine
cyclo-ligase(ADP-forming)
R04221 11 cis-4-Hydroxy-D-proline:oxygen oxidoreductase (deaminating)
R04260 11 2-Oxo-2,5-dihydrofuran-5-acetate delta3-delat2-isomerase
R04269 11
R04277 11 2-Pyrone-4,6-dicarboxylate lactonohydrolase
R04336 11
R04364 11 Acetyl-CoA:L-2,3,4,5-tetrahydrodipicolinate N2-acetyltransferase
R04365 11
Succinyl-CoA:2,3,4,5-tetrahydropyridine-2,6-dicarboxylateN-succinyltransferase
R04376 11
R04424 11 2-Hydroxybutane-1,2,3-tricarboxylate hydro-lyase
R04443 11
R04446 11
R04447 11
R04489 11 2-Hydroxy-2-hydropyrone-4,6-dicarboxylate lyase (decyclizing)
R04895 11
R05052 11 L-erythro-4-Hydroxyglutamate:2-oxoglutarate aminotransferase
R05066 11 3-Hydroxy-2-methylpropanoate:NAD+ oxidoreductase
R05076 11
R05119 11 3-Butyn-1-al:NAD+ oxidoreductase
R05133 11 Arbutin 6-phosphate glucohydrolase
R05136 11
R05148 11 benzene-1,4-dicarboxylate, NADH:oxygen
oxidoreductase(1,2-hydroxylating)
R05176 11 ADP-D-glycero-D-manno-heptose 6-epimerase
R05244 11 NADPH:p-benzoquinone oxidoreductase
R05246 11
R05249 11 Resorcinol,NADPH:oxogen oxidoreductase (2-hydroxylating)
R05265 11
R05273 11 4-Hydroxy-3-methoxybenzoate:oxygen oxidoreductase
R05275 11
cis-4,5-dihydroxycyclohexa-1(6),2-diene-1,2-dicarboxylate:NAD+oxidoreductase
R05297 11
R05305 11 3-hydroxypimeloyl-CoA:NAD+ oxidoreductase
R05317 11 L-Tryptophan:oxygen alpha,beta-oxidoreductase
R05328 11 ADP-glucose:sn-glycerol-3-phosphate 2-b-D-glucosyltransferase
R05336 11
R05358 11 Acrylonitrile aminohydrolase
R05362 11 2-Hydroxy-6-oxoocta-2,4,7-trienoate formylhydrolase
R05366 11 2-Hydroxy-6-oxo-octa-2,4-dienoate acylhydrolase
R05375 11 4-Hydroxyphthalate carboxy-lyase
R05399 11 1,2,4-trihydroxybenzene:NAD oxidoreductase
R05411 11
R05413 11
R05415 11
R05482 11
R05551 11
R05596 11 Nitrile hydro-lyase
R05659 11
R05692 11 GDP-L-fucose:NADP+ 4-oxidoreductase (3,5-epimerizing)
R05699 11 Vanillin:NAD oxidoreductase
R05778 11 4-hydroxyphenylpyruvate:oxygen oxidoreductase (decarboxylating)
R05790 11 alpha-D-mannosyl-3-phosphoglycerate phosphohydrolase
R05838 11 pyridoxine 5'-phosphate synthase
R05864 11 4-Hydroxy-2-oxohexanoate hydro-lyase
R06632 11
R06744 11
R06783 11 trans-Cinnamate,NADH:oxygen oxidoreductase (2,3-hydroxylating)
R06788 11
R06847 11 shikimate:NAD+ 3-oxidoreductase
R06851 11 phenol,NADPH:oxygen oxidoreductase (2-hydroxylating)
R06852 11
R06853 11
R06860 11
isochorismate:2-oxoglutarate:cyclodienyltransferase(decarboxylating,pyruvate-forming)
R06889 11
R06893 11 aryl-ester hydrolase
R06897 11 2,4-dihydroxyhept-2-enedioate hydro-lyase
R06924 11
R06941 11 (S)-3-hydroxyacyl-CoA:NAD+ oxidoreductase
R06977 11 L-2,4-diaminobutyrate:2-oxoglutarate 4-aminotransferase
R06990 11 2-Oxo-2,5-dihydrofuran-5-acetate delta3-delat2-isomerase
R07059 11
R07189 11 trans-cinnamate,NADPH:oxygen oxidoreductase (2-hydroxylating)
R07212 11
L-tyrosine,tetrahydrobiopterin:oxygenoxidoreductase(3-hydroxylating)
R07213 11
L-tryptophan,tetrahydrobiopterin:oxygenoxidoreductase(5-hydroxylating)
R07276 11 L-arogenate:2-oxoglutarate aminotransferase
R07403 11
R07404 11 5-amino-1-(5-phospho-D-ribosyl)imidazole:carbon-dioxide
ligase(ADP-forming)
R07413 11
R00035 12 L-Ascorbate:oxygen oxidoreductase
R00043 12 1,2-Bis(4-hydroxy-3-methoxyphenyl)ethylene:oxygen
oxidoreductase(alpha-beta-bond-cleaving)
R00045 12 1,2-Benzenediol:oxygen oxidoreductase
R00084 12 Porphobilinogen ammonia-lyase (polymerizing)
R00093 12 L-glutamate:NAD+ oxidoreductase (transaminating)
R00095 12 NADH:monodehydroascorbate oxidoreductase
R00114 12 L-Glutamate:NADP+ oxidoreductase (transaminating)
R00155 12 UDP diphosphohydrolase
R00158 12 ATP:nucleoside-phosphate phosphotransferase
R00239 12 ATP:L-glutamate 5-phosphotransferase
R00240 12 ATP:L-glutamate 1-phosphotransferase
R00241 12 ATP:L-glutamate 1-phosphotransferase
R00245 12 L-Glutamate 5-semialdehyde:NAD+ oxidoreductase
R00251 12 5-Oxoproline amidohydrolase (ATP-hydrolysing)
R00253 12 L-Glutamate:ammonia ligase (ADP-forming)
R00254 12
R00256 12 L-Glutamine amidohydrolase
R00257 12 Deamido-NAD+:L-glutamine amido-ligase (AMP-forming)
R00259 12 Acetyl-CoA:L-glutamate N-acetyltransferase
R00260 12 L-Glutamate racemase
R00261 12 L-Glutamate 1-carboxy-lyase
R00277 12 Pyridoxamine-5'-phosphate:oxygen oxidoreductase (deaminating)
R00287 12 UDPglucose pyrophosphohydrolase
R00411 12 N-succinyl-L-glutamate amidohydrolase
R00510 12 Cytidine-5'-monophosphate phosphoribo(deoxyribo)hydrolase
R00525 12 N-Formyl-L-glutamate amidohydrolase
R00551 12 L-Arginine amidinohydrolase
R00565 12 L-Arginine:glycine amidinotransferase
R00567 12 L-Arginine racemase
R00575 12 Carbon-dioxide:L-glutamine amido-ligase
(ADP-forming,carbamate-phosphorylating)
R00576 12 L-Glutamine:pyruvate aminotransferase
R00578 12 L-aspartate:L-glutamine amido-ligase (AMP-forming)
R00642 12 L-Ascorbate:hydrogen-peroxide oxidoreductase
R00643 12 L-Galactono-1,4-lactone:oxygen 3-oxidoreductase
R00645 12
R00646 12 Ascorbate:oxygen 2,3-oxidoreductase (bond-cleaving)
R00647 12
R00662 12 Uridine triphosphate pyrophosphohydrolase
R00665 12 L-Citrulline N5-carbamoyldihydrolase
R00666 12 N5-(L-1-carboxyethyl)-L-ornithine:NADP+
oxidoreductase(L-ornithine-dorming)
R00667 12 L-Ornithine:2-oxo-acid aminotransferase
R00668 12 L-Ornithine(L-lysine):2-oxoglutarate omega-aminotransferase
R00669 12 N2-Acetyl-L-ornithine amidohydrolase
R00670 12 L-Ornithine carboxy-lyase
R00671 12 L-Ornithine ammonia-lyase(cyclizing)
R00686 12 L-Phenylalanine racemase (ATP-hydrolysing)
R00687 12 ATP:L-phenylalanine adenylyltransferase
R00690 12 L-Phenylalanine:oxygen 2-oxidoreductase (decarboxylating)
R00693 12 Acetyl-CoA:L-phenylalanine N-acetyltransferase
R00694 12 L-Phenylalanine:2-oxoglutarate aminotransferase
R00698 12 Donor:hydrogen-peroxide oxidoreductase
R00699 12 L-Phenylalanine carboxy-lyase
R00707 12 L-1-Pyrroline-5-carboxylate:NAD+ oxidoreductase
R00708 12 L-1-Pyrroline-5-carboxylate:NAD+ oxidoreductase
R00768 12 L-Glutamine:D-fructose-6-phosphate aminotransferase
(hexoseisomerizing)
R00963 12 Uridine 5'-monophosphate phosphohydrolase
R00964 12 ATP:uridine 5'-phosphotransferase
R00968 12 GTP:uridine 5'-phosphotransferase
R00970 12 ITP:uridine 5'-phosphotransferase
R00986 12 Chorismate pyruvate-lyase (amino-accepting)
R01072 12 5-Phosphoribosylamine:pyrophosphate
phosphoribosyltransferase(glutamate-amidating)
R01092 12 ATP:D-galactose 1-phosphotransferase
R01094 12 D-Galactose:NAD+ 1-oxidoreductase
R01096 12 D-Galactose:NADP+ 1-oxidoreductase
R01097 12 D-Galactose:NADP+ 1-oxidoreductase
R01099 12 D-Galactose:oxygen 6-oxidoreductase
R01100 12 Lactose galactohydrolase
R01101 12 alpha-D-Glucoside glucohydrolase
R01103 12 Raffinose galactohydrolase
R01104 12 Galactosylglycerol galactohydrolase
R01137 12 ATP:nucleoside-diphosphate phosphatransferase
R01138 12 dATP:pyruvate O2-phosphotransferase
R01139 12 dATP:D-hexose 6-phosphotransferase
R01140 12 dATP:D-hexose 6-phosphotransferase
R01147 12 Pyridoxamine-5'-phosphate:2-oxoglutarate aminotransferase
R01161 12
R01172 12 butyraldehyde:NAD+ oxidoreductase (CoA-acetylating)
R01173 12 butanal:NADP+ oxidoreductase (CoA-acylating)
R01174 12 Butanoyl-CoA:orthophosphate butanoyltransferase
R01176 12 Butanoate:CoA ligase (AMP-forming)
R01177 12 Acetyl-CoA:acetyl-CoA C-acetyltransferase
R01179 12 Butanoyl-CoA:acetate CoA-transferase
R01180 12 3-Ethylmalate glyoxylate-lyase (CoA-butanoylating)
R01181 12 2-Methylpropanoyl-CoA CoA-carbonylmutase
R01194 12 1-alpha-D-Galactosyl-myo-inositol galactohydrolase
R01214 12 L-Valine:2-oxoglutarate aminotransferase
R01231 12 Xanthosine-5'-phosphate:L-glutamine amido-ligase (AMP-forming)
R01252 12 L-Proline,2-oxoglutarate:oxygen oxidoreductase (4-hydroxylating)
R01329 12 Epimelibiose galactohydrolase
R01330 12 dATP:D-hexose 6-phosphotransferase
R01365 12 Butanoyl-CoA:acetoacetate CoA-transferase
R01375 12 L-Glutamine:phenylpyruvate aminotransferase
R01398 12 Carbamoyl-phosphate:L-ornithine carbamoyltransferase
R01437 12 L-Valine carboxy-lyase
R01549 12 dATP:uridine 5'-phosphotransferase
R01579 12 D-Glutamine amidohydrolase
R01580 12 Pyridoxamine-5'-phosphate:2-oxoglutarate aminotransferase
R01582 12 D-Phenylalanine:2-oxoglutarate aminotransferase
R01583 12 D-Glutamate hydro-lyase (cyclizing)
R01585 12 L-Glutamate:methylamine ligase (ADP-forming)
R01586 12 Methylamine:L-glutamate N-methyltransferase
R01612 12
R01613 12 Malonyl-CoA:4-Coumaroyl-CoA malonyltransferase(cyclizing)
R01614 12 Malonyl-CoA:4-coumaroyl-CoA malonyltransferase (cyclizing)
R01615 12 4-Hydroxycinnamyl aldehyde:NADP+ oxidoreductase
(CoA-cinnamoylating)
R01648 12 4-Aminobutanoate:2-oxoglutarate aminotransferase
R01678 12 Lactose galactohydrolase
R01680 12 Lactose:(acceptor) 3-oxidoreductase
R01716 12 Chorismate:L-glutamine amido-ligase
R01806 12 Acetyl-CoA:N-acetylneuraminate 4-O-acetyltransferase
R01807 12 Acetyl-CoA:N-acetylneuraminate 7-O-acetyltransferase
R01808 12 Acetyl-CoA:N-acetylneuraminate 9-O-acetyltransferase
R01810 12 N-Acyl-O-acetylneuraminate O-acetylesterase
R01877 12 Uridine 3'-monophosphate phosphohydrolase
R01878 12 Cytidine aminohydrolase
R01879 12 2-Deoxyuridine,2-oxoglutarate:oxygen
oxidoreductase(2'-hydroxylating)
R01880 12 dGTP:uridine 5'-phosphotransferase
R01939 12 L-2-Aminoadipate:2-oxoglutarate aminotransferase
R01943 12 3,4-Dihydroxy-trans-cinnamate:CoA ligase (AMP-forming)
R01951 12 GTP:L-fucose-1-phosphate guanylyltransferase
R01965 12 dATP:D-hexose 6-phosphotransferase
R01971 12 Indolelactate:NAD+ oxidoreductase
R01974 12 Indol-3-yl-pyruvate carboxy-lyase
R02048 12 (R)-3-Amino-2-methylpropanoate:2-oxoglutarate aminotransferase
R02075 12 3,4-Dihydroxy-L-phenylalanine:oxygen
4,5-oxidoreductase(recyclizing)
R02076 12 3,4-Dihydroxy-L-phenylalanine:oxygen
2,3-oxidoreductase(recyclizing)
R02077 12 3,4-Dihydroxy-L-phenylalanine:2-oxoglutarate aminotransferase
R02078 12 L-Tyrosine,L-dopa:oxygen oxidoreductase
R02079 12 3,4-Dihydroxy-L-phenylalanine ammonia-lyase
R02080 12 3-Hydroxy-L-tyrosine carboxy-lyase
R02099 12 ATP:deoxyuridine 5'-phosphotransferase
R02102 12
R02137 12 Cytidine ribohydrolase
R02150 12 1H-Imidazole-4-ethanamine:oxygen oxidoreductase
(deaminating)(copper-containing)
R02173 12 Tryptamine:oxygen oxidoreductase(deaminating)(flavin-containing)
R02237 12 Tetrahydrofolate:L-glutamate gamma-ligase (ADP-forming)
R02274 12 5-Aminopentanoate:2-oxoglutarate aminotransferase
R02285 12 N-Formimino-L-glutamate formiminohydrolase
R02296 12 Cytidine:orthophosphate alpha-D-ribosyltransferase
R02344 12 (S,S)-Butane-2,3-diol:NAD+ oxidoreductase
R02345 12 3-Hydroxybutan-2-one:D-ribose-5-phosphate aldehydetransferase
R02382 12 Tyramine:oxygen oxidoreductase(deaminating)(flavin-containing)
R02383 12 Monophenol,L-dopa:oxygen oxidoreductase
R02414 12 Shikimate:NADP+ 5-oxidoreductase
R02416 12 4-Coumaroyl-CoA:shikimate O-(hydroxycinnamoyl)transferase
R02472 12 (R)-Pantoate:NADP+ 2-oxidoreductase
R02485 12 Deoxycytidine aminohydrolase
R02486 12 2-Deoxyuridine,2-Oxoglutarate:oxygen
oxidoreductase(1'-hydroxylating)
R02493 12 ATP:pyridoxal 5'-phosphotransferase
R02494 12 pyridoxamine-5'-phosphate phosphohydrolase
R02505 12 Malonyl-CoA:cinnamoyl-CoA malonyltransferase (cyclizing)
R02506 12 cinnamaldehyde:NADP+ oxidoreductase (CoA-cinnamoylating)
R02514 12 4-hydroxyphenylacetate,NADH:oxygen oxidoreductase
(1-hydroxylating)
R02515 12 3-hydroxyphenylacetate,NADH:oxygen oxidoreductase
(6-hydroxylating)
R02516 12 4-hydroxyphenylacetate,NADPH:oxygen oxidoreductase
(1-hydroxylating)
R02517 12 3-hydroxyphenylacetate,NADPH:oxygen oxidoreductase
(6-hydroxylating)
R02518 12
R02519 12 Homogentisate:oxygen 1,2-oxidoreductase (decyclizing)
R02520 12
R02536 12 Phenylacetaldehyde:NAD+ oxidoreductase
R02537 12 Aldehyde:NADP+ oxidoreductase
R02550 12
R02551 12 N-Benzyloxycarbonylglycine urethanehydrolase
R02611 12 Phenylethylalcohol:NAD+ oxidoreductase
R02613 12 Phenethylamine:oxygen oxidoreductase
(deaminating)(copper-containing)
R02615 12 Styrene-oxide isomerase
R02660 12 2-Methylpropanoyl-CoA:(acceptor) 2,3-oxidoreductase
R02661 12 2-Methylpropanoyl-CoA:(acceptor) 2,3-oxidoreductase
R02679 12 indole-3-ethanol:NAD+ oxidoreductase
R02680 12 indole-3-ethanol:NADP+ oxidoreductase
R02695 12 4-Hydroxyphenylacetaldehyde:NAD+ oxidoreductase
R02697 12 4-Hydroxyphenylacetaldehyde:NADP+ oxidoreductase
R02698 12 4-hydroxyphenylacetate,NADH:oxygen oxidoreductase
(3-hydroxylating)
R02699 12 4-Hydroxyphenylacetate:CoA ligase (AMP-forming)
R02700 12 5-Hydroxy-L-tryptophan:2-oxoglutarate aminotransferase
R02701 12 5-Hydroxy-L-tryptophan decarboxy-lyase
R02702 12 5-hydroxy-L-tryptophan:oxygen 2,3-dioxygenase (indole-decyclizing)
R02755 12 meso-2,6-diaminoheptanedioate:NADP+ oxidoreductase (deaminating)
R02868 12 dATP:D-hexose 6-phosphotransferase
R02877 12 Vanillyl alcohol:oxygen oxidoreductase
R02923 12 D-Arginine:oxygen oxidoreductase (deaminating)
R02926 12 Melibiitol galactohydrolase
R02988 12 3-oxoadipate:NAD+ oxidoreductase
R02989 12 3-oxoadipate:NADP+ oxidoreductase
R02991 12 4-Carboxymethylbut-3-en-4-olide enol-lactonohydrolase
R02992 12 4-Pyridoxolactone lactonohydrolase
R02993 12
R03023 12 4-nitrophenol,NADH:oxygen oxidoreductase (2-hydroxylating)
R03068 12 2,3-Dimethylmalate hydro-lyase
R03186 12
R03198 12 (R)-4-dehydropantoate:NAD+ 4-oxidoreductase
R03245 12 ATP:(R)-5-phosphomevalonate phosphotransferase
R03248 12 2,5-Diaminopentanoate:2-oxoglutarate aminotransferase
R03249 12
R03250 12
R03251 12 7,8-dihydro-7,8-dihydroxykynurenate:NAD+ oxidoreductase
R03266 12 4-Hydroxy-L-glutamate:2-oxoglutarate aminotransferase
R03290 12 4-Hydroxy-L-proline:NAD+ oxidoreductase
R03292 12 4-Hydroxy-L-proline:NADP+ oxidoreductase
R03296 12 trans-4-Hydroxy-L-proline 2-epimerase
R03315 12 ATP:pseudouridine 5'-phosphotransferase
R03352 12 3-Hydroxy-2-methylpropanoyl-CoA hydrolase
R03358 12 Octopamine hydro-lyase (deaminating)
R03359 12 1-(4-Hydroxyphenyl)-2-(methylamino)ethanol hydro-lyase
R03365 12 3,4-Dihydroxy-trans-cinnamate:oxygen
3,4-oxidoreductase(decyclizing)
R03367 12
R03369 12
3-(2-hydroxyphenyl)propanoate,NADH2:oxygenoxidoreductase(3-hydroxylating)
R03394 12 D-myo-Inositol-1,4,5-trisphosphate 5-phosphohydrolase
R03433 12 ATP:1D-myo-inositol-1,4,5-trisphosphate 3-phosphotransferase
R03434 12 D-myo-Inositol 1,3,4,5-tetrakisphosphate 3-phosphohydrolase
R03461 12 3-Hydroxy-2-methylpyridine-4,5-dicarboxylate 4-carboxy-lyase
R03470 12 4-Carboxymuconolactone carboxy-lyase
R03471 12 ATP:4-amino-5-hydroxymethyl-2-methylpyrimidine
5-phosphotransferase
R03478 12 ATP:1D-myo-inositol-1,3,4,6-tetrakisphosphate 5-phosphotransferase
R03559 12 toluene,NADH:oxygen oxidoreductase (1,2-hydroxylating)
R03560 12 Toluene,NADPH:oxogen oxidoreductase (2-hydroxylating)
R03568 12 4-Cresol,NADPH:oxogen oxidoreductase (2-hydroxylating)
R03608 12 o-Cresol,NADPH:oxogen oxidoreductase (2-hydroxylating)
R03630 12 Phthalate,NADH:oxygen oxidoreductase (4,5-hydroxylating)
R03709 12 3-(2-Hydroxyphenyl)propanoate:NAD+ oxidoreductase
R03790 12
R03792 12
R03794 12
(S)-2-Hydroxy-2-phenylacetate,tetrahydrobiopterin:oxygenoxidoreductase
(4-hydroxylating)
R03802 12 1,4-beta-D-Glucan glucohydrolase
R03870 12 5-Methylbarbiturate amidohydrolase
R03884 12 (E)-Glutaconate CoA-transferase
R03892 12
R03893 12 4-Carboxymethylenebut-2-en-4-olide lactonohydrolase
R03937 12
R03954 12
R03964 12 2-hydroxybiphenyl,NADH:oxygen oxidoreductase (3-hydroxylating)
R03968 12 2-Isopropylmalate hydro-lyase
R03970 12 (5-Glutamyl)-peptide:amino-acid 5-glutamyltransferase
R04020 12 Indole-3-acetamide hydro-lyase
R04031 12
R04088 12 Toluene-cis-1,2-dihydrodiol:NAD+ oxidoreductase
R04093 12 3-Indoleacetaldoxime hydro-lyase
R04095 12 3-Methylbutanoyl-CoA:(acceptor) 2,3-oxidoreductase
R04133 12 5-Oxopent-3-ene-1,2,5-tricarboxylate carboxy-lyase
R04134 12
R04137 12 3-Hydroxyisopentyl-CoA hydro-lyase
R04161 12 (S)-4-Hydroxymandelate racemase
R04185 12 (S)-3-(Imidazol-5-yl)lactate:NAD+ oxidoreductase
R04186 12 (S)-3-(Imidazol-5-yl)lactate:NADP+ oxidoreductase
R04188 12 L-3-Amino-isobutanoate:2-oxoglutarate aminotransferase
R04204 12 (2S,3S)-3-Hydroxy-2-methylbutanoyl-CoA hydro-liase
R04234 12 D-4-Hydroxyphenylglycine:2-oxoglutarate aminotransferase
R04278 12 2-Hydroxy-2-hydropyrone-4,6-dicarboxylate:NAD+ 6-oxidoreductase
R04279 12 2-Hydroxy-2-hydropyrone-4,6-dicarboxylate:NADP+ 6-oxidoreductase
R04280 12 3-O-Methylgallate:oxygen 4,5-oxidoreductase (decyclizing)
R04295 12 (S)-4-Amino-5-oxopentanoate:NADP+
5-oxidoreductase(phosphorylationg)
R04304 12 4-Hydroxyphenylethanol:NAD+ oxidoreductase
R04380 12 5-Oxopent-3-ene-1,2,5-tricarboxylate carboxy-lyase
R04460 12 L-tyrosine,NADPH:oxygen oxidoreductase (N-hydroxylating)
R04463 12 5'-Phosphoribosylformylglycinamide:L-glutamine
amido-ligase(ADP-forming)
R04467 12
R04475 12
N-Succinyl-L-2,6-diaminoheptanedioate:2-ocoglytarateamino-transferase
R04479 12
R04874 12
R04876 12
R04916 12
R04917 12
R05064 12 (S)-3-Hydroxyisobutyryl-CoA hydrolase
R05085 12 O-Phospho-4-hydroxy-L-threonine:2-oxoglutarate aminotransferase
R05137 12
R05236 12 4-Hydroxymuconic-semialdehyde:NAD+ oxidoreductase
R05239 12 cis-3-phenylcyclohexa-3,5-diene-1,2-diol:NAD+ oxidoreductase
R05258 12
R05296 12 2-Hydroxy-5-methyl-cis,cis-muconic semialdehyde formylhydrolase
R05309 12
1,6-dihydroxy-5-methylcyclohexa-2,4-dienecarboxylate:NAD+oxidoreductase
(decarboxylating)
R05314 12
1,2-Dihydroxy-6-methylcyclohexa-3,5-dienecarboxylate:NAD+oxidoreductase
(decarboxylating)
R05337 12
R05374 12 2-Oxo-5-methyl-cis-muconate carboxy-lyase
R05379 12 Acrylonitrile hydro-lyase
R05404 12
R05414 12
R05416 12
R05434 12
R05439 12
R05450 12
R05487 12
R05593 12
R05594 12
R05598 12 Benzylsuccinate fumarate-lyase
R05601 12
R05773 12 3-hydroxy-3-(4-hydroxy-3-methoxyphenyl)propionyl-CoA:vanillin
lyase(acetyl-CoA-forming)
R05791 12 2-(beta-D-glucosyl)-sn-glycerol-3-phosphate phosphohydrolase
R05839 12 pyridoxamine:2-oxoglutarate aminotransferase
R05865 12 2-Hydroxy-5-methyl-cis,cis-muconic-semialdehyde formylhydrolase
R06626 12
R06633 12
R06782 12 3-phenylpropanoate,NADH:oxygen oxidoreductase (2,3-hydroxylating)
R06784 12
R06785 12
R06786 12
R06787 12
R06838 12 4-carboxymethylenebut-2-en-4-olide lactonohydrolase
R06854 12
R06888 12
R06892 12
R06915 12 salicylate,NADH:oxygen
oxidoreductase(1-hydroxylating,decarboxylating)
R06923 12
R06942 12 (3S)-3-hydroxyacyl-CoA hydro-lyase
R07060 12
R07132 12 D-galactose:NADP+ 1-oxidoreductase
R07211 12
L-phenylalanine,tetrahydrobiopterin:oxygenoxidoreductase(4-hydroxylating)
R07214 12 1-aminocyclopropane-1-carboxylate oxygenase (ethylene-forming)
R07254 12 malonyl-CoA:4-coumaroyl-CoA malonyltransferase (cyclizing,
reducing)
R07294 12 phenylglyoxylyl-CoA hydrolase
R07304 12 5-oxo-L-proline amidohydrolase (ATP-hydrolysing)
R07312 12 4-hydroxyphenylacetate carboxy-lyase
R07406 12
R07421 12
R00018 13 Putrescine:putrescine 4-aminobutyltransferase (ammonia-forming)
R00039 13 Raffinose:raffinose alpha-D-galactosyltransferase
R00111 13 N-(omega)-Hydroxyarginine,NADPH:oxygen
oxidoreductase(nitric-oxide-forming)
R00156 13 ATP:nucleoside-diphosphate phosphatransferase
R00157 13 Uridine triphosphate:AMP phosphotransferase
R00159 13 UTP diphosphohydrolase
R00286 13 UDPglucose:NAD+ oxidoreductase
R00289 13 UTP:alpha-D-glucose-1-phosphate uridylyltransferase
R00291 13 UDPglucose 4-epimerase
R00293 13 UDPglucose 4,6-hydro-lyase
R00414 13 UDP-N-acetyl-D-glucosamine 2-epimerase
R00415 13 UTP:N-acetyl-alpha-D-glucosamine-1-phosphate uridylyltransferase
R00451 13 meso-2,6-Diaminoheptanedioate carboxy-lyase
R00502 13 UTP:alpha-D-hexose-1-phosphate uridylyltransferase
R00503 13 UDPgalactose:D-glucose 4-beta-D-galactosyltransferase
R00511 13 Cytidine-5'-monophosphate phosphohydrolase
R00512 13 ATP:CMP phosphotransferase
R00513 13 ATP:cytidine 5'-phosphotransferase
R00514 13 CDP diphosphohydrolase
R00515 13 CTP pyrophosphohydrolase
R00516 13 UTP:cytidine 5'-phosphotransferase
R00517 13 GTP:cytidine 5'-phosphotransferase
R00552 13 L-Arginine iminohydrolase
R00554 13 ATP:L-arginine N-phosphotransferase
R00555 13 NAD+:L-arginine ADP-D-ribosyltransferase
R00556 13
R00557 13 L-Arginine,NADPH:oxygen oxidoreductase (nitric-oxide-forming)
R00558 13 L-Arginine,NADPH:oxygen oxidoreductase (nitric-oxide-forming)
R00559 13 L-Arginine:oxygen 2-oxidoreductase (decarboxylating)
R00562 13 N2-(D-1-carboxyethyl)-L-arginine:NADP+ oxidoreductase
R00563 13 D-nopaline:NADP+ oxidoreductase (L-arginine-forming)
R00566 13 L-Arginine carboxy-lyase
R00568 13 CTP aminohydrolase
R00571 13 UTP:ammonia ligase(ADP-forming)
R00573 13 UTP:ammonia ligase(ADP-forming)
R00579 13 L-Glutamine racemase
R00659 13 UTP:pyruvate O2-phosphotransferase
R00735 13 L-Tyrosine:L-arginine ligase (AMP-forming)
R00766 13 UDPglucose:D-fructose-6-phosphate 2-alpha-D-glucosyltransferase
R00769 13 UTP:D-fructose-6-phosphate 1-phosphotransferase
R00806 13 UDPglucose:D-fructose 2-alpha-D-glucosyltransferase
R00832 13 succinyl-CoA:L-arginine N2-succinyltransferase
R00836 13 UDPglucose:D-glucose-6-phosphate 1-alpha-D-glucosyltransferase
R00855 13 CDPglycerol phosphoglycerohydrolase
R00912 13 L-Arginine:beta-alanine ligase (AMP-forming)
R00936 13 5,6,7,8-Tetrahydrofolate:NAD+ oxidoreductase
R00939 13 5,6,7,8-Tetrahydrofolate:NADP+ oxidoreductase
R00955 13 UDPglucose:alpha-D-galactose-1-phosphate uridylyltransferase
R00962 13 ITP:cytidine 5'-phosphotransferase
R00967 13 UTP:uridine 5'-phosphotransferase
R00969 13 P1,P4-Bis(5'-nucleosyl)-tetraphosphate nucleotidohydrolase
R01086 13 N-(L-Argininosuccinate) arginie-lyase
R01121 13 ATP:(R)-5-diphosphomevalonate carboxy-lyase (dehydrating)
R01149 13 L-Glutamine:D-alanine gamma-glutamyltransferase
R01151 13 Putrescine:oxygen oxidoreductase (deaminating)
R01152 13 N-Carbamoylputrescine amidohydrolase
R01154 13 Acetyl-CoA:alkane-alpha,omega-diamine N-acetyltransferase
R01155 13 putrescine:2-oxoglutarate aminotransferase
R01156 13 N-Acetylputrescine acetylhydrolase
R01157 13 Agmatine amidinohydrolase
R01158 13 L-Histidinol:NAD+ oxidoreductase
R01160 13 Acetyl-CoA:L-histidine N-acetyltransferase
R01163 13 L-Histidinal:NAD+ oxidoreductase
R01164 13 L-Histidine:beta-alanine ligase (AMP-forming)
R01166 13 Nalpha-(beta-alanyl)-L-histidine hydrolase
R01167 13 L-Histidine carboxy-lyase
R01168 13 L-Histidine ammonia-lyase
R01192 13 UDPgalactose:myo-inositol 1-alpha-D-galactosyltransferase
R01240 13 UDPglucose:phenol beta-D-glucosyltransferase
R01246 13 L-proline:NAD+ 2-oxidoreductase
R01248 13 L-Proline:NAD+ 5-oxidoreductase
R01249 13 L-proline:NADP+ 2-oxidoreductase
R01251 13 L-Proline:NADP+ 5-oxidoreductase
R01255 13 L-Proline racemase
R01304 13 UDPglucose:4-hydroxybenzoate 4-O-beta-D-glucosyltransferase
R01380 13 UTP:1-phospho-alpha-D-glucuronate uridylyltransferase
R01381 13 UTP:1-phospho-alpha-D-glucuronate uridylyltransferase
R01399 13 Carbamoyl-phosphate:putrescine carbamoyltransferase
R01410 13
R01548 13 dATP:cytidine 5'-phosphotransferase
R01650 13
R01651 13 4-Methyl-2-oxopentanoate:NAD+
oxidoreductase(CoA-mehtylpropanoylating)
R01663 13 dCMP aminohydrolase
R01664 13 2'-Deoxycytidine 5'-monophosphate phosphohydrolase
R01666 13 ATP:deoxycitidine 5'-phosphotransferase
R01688 13 ATP:butyrate 1-phosphotransferase
R01689 13 butanoate:NAD+ delta2-oxidoreductase
R01690 13 5'-Butyrylphosphouridine acylhydrolase
R01722 13 UDPglucose:nicotinate N-glucosyltransferase
R01767 13 Mandelonitrile benzaldehyde-lyase
R01847 13 UTP:Sedoheptulose 7-phosphate 1-phosphotransferase
R01886 13 N(omega)-(ADP-D-ribosyl)-L-arginine ADPribosylhydrolase
R01912 13 UDPglucose:pyridoxine 5'-O-beta-D-glucosyltransferase
R01941 13 3,4-Dihydroxyphenylacetaldehyde:NADP+
oxidoreductase(CoA-cinnamoylating)
R01944 13 Caffeoyl-CoA:putrescine N-(3,4-dihydroxycinnamoyl)transferase
R01945 13 Caffeoyl-CoA:quinate O-(hydroxycinnamoyl)transferase
R01946 13 Caffeoyl-CoA:isocitrate 3-O-(3,4-dihydroxycinnamoyl)transferase
R01954 13 L-Citrulline:L-aspartate ligase (AMP-forming)
R01986 13 4-Aminobutyraldehyde:NAD+ oxidoreductase
R01987 13
R01989 13 L-Arginine:glycine amidinotransferase
R01990 13 4-Guanidinobutanoate amidinohydrolase
R01991 13 L-Histidine:4-aminobutanoate ligase (AMP-forming)
R01992 13 alpha-Aminobutyryl histidine hydrolase
R02091 13 dGTP:cytidine 5'-phosphotransferase
R02098 13 ATP:dTMP phosphotransferase
R02100 13 dUTP nucleotidohydrolase
R02152 13
R02153 13 L-Glutamate:histamine ligase
R02154 13 L-Glutamate:histamine ligase
R02235 13 Dihydrofolate:NAD+ oxidoreductase
R02236 13 Dihydrofolate:NADP+ oxidoreductase
R02238 13 Formate:dihydrofolate ligase (ADP-forming)
R02256 13 UDPglucose:trans-cinnamate beta-D-glucosyltransferase
R02273 13 5-Aminopentanamide amidohydrolase
R02276 13 5-Acetamidopentanoate amidohydrolase
R02282 13 N2-Acetyl-L-ornithine:L-glutamate N-acetyltransferase
R02283 13 N2-Acetyl-L-ornithine:2-oxoglutarate aminotransferase
R02286 13 N-Formimino-L-glutamate iminohydrolase
R02288 13 4-imidazolone-5-propanoate amidohydrolase
R02370 13 Cytidine 3'-phosphate phosphohydrolase
R02388 13 UDPglucose:arylamine N-D-glucosyltransferase
R02410 13 Raffinose fructohydrolase
R02411 13
1-alpha-D-Galactosyl-myo-inositol:sucrose6-alpha-D-galactosyltransferase
R02445 13 flavanone,2-oxoglutarate:oxygen oxidoreductase (dehydrating)
R02446 13 flavanone lyase (decyclizing)
R02471 13
R02473 13 (R)-Pantoate:beta-alanine ligase (AMP-forming)
R02474 13 Pantothenate amidohydrolase
R02535 13 3,4-Dihydroxyphenetylamine,ascorbate:oxygen
oxidoreductase(beta-hydroxylating)
R02539 13 Phenylacetate:CoA ligase
R02540 13 2-Phenylacetamide amidohydrolase
R02549 13 4-aminobutanal:NAD+ 1-oxidoreductase
R02563 13 CDPethanolamine:L-serine ethanolaminephosphotransferase
R02634 13
R02649 13 ATP:N-acetyl-L-glutamate 5-phosphotransferase
R02676 13 4-Hydroxymandelonitrile hydroxybenzaldehyde-lyase
R02707 13
R02733 13 N6-Acetyl-LL-2,6-diaminoheptanedioate amidohydrolase
R02734 13 N-Succinyl-LL-2,6-diaminoheptanedioate amidohydrolase
R02735 13 LL-2,6-Diaminoheptanedioate 2-epimerase
R02737 13 UDPglucose:D-glucose-6-phosphate 1-alpha-D-glucosyltransferase
R02781 13 L-Glutamine:2,4,6/3,5-pentahydroxycyclohexanone aminotransferase
R02894 13 D-Proline:oxygen oxidoreductase (deaminating)
R02908 13
5-Hydroxytryptamine:oxygenoxidoreductase(deaminating)(flavin-containing)
R02909 13 5-hydroxytryptamine:oxygen 2,3-dioxygenase (indole-decyclizing)
R02911 13 Acetyl-CoA:aralkylamine N-acetyltransferase
R02951 13 UDPglucose:trans-4-hydroxycinnamate 4-O-beta-D-glucosyltransferase
R03024 13 4-Nitrophenyl phosphate phosphohydrolase
R03054 13 cinnamyl-alcohol:NADP+ oxidoreductase
R03069 13 (2R,3S)-2,3-Dimethylmalate hydro-lyase
R03070 13 Methylitaconate delta2-delta3-isomerase
R03094 13 UDPglucose:indole-3-acetate beta-D-glucosyltransferase
R03098 13 L-2-Aminoadipate-6-semialdehyde:NAD(P)+ 6-oxidoreductase
R03099 13
R03102 13 L-2-Aminoadipate-6-semialdehyde:NAD+ 6-oxidoreductase
R03103 13 L-2-Aminoadipate-6-semialdehyde:NADP+ 6-oxidoreductase
R03165 13 Hydroxymethylbilane hydro-lyase(cyclizing)
R03166 13
R03169 13 2-methyl-branched-chain-acyl-CoA:NAD+ 2-oxidoreductase
R03170 13 2-Methylbutanoyl-CoA:(acceptor) 2,3-oxidoreductase
R03172 13 2-Methylbutanoyl-CoA:(acceptor) 2,3-oxidoreductase
R03178 13 2-oxo-5-Guanidinopentanoate carboxy-lyase
R03238 13 UTP:D-Tagatose 6-phosphate 1-phosphotransferase
R03252 13 7,8-Dihydroxykynurenate:oxygen 8,8a-oxidoreductase (decyclizing)
R03253 13 7,8-Dihydroxykynurenate:oxygen 8,8a-oxidoreductase (decyclizing)
R03297 13 UDPglucose:gallate beta-D-glucosyltransferase
R03299 13 3-Hydroxyphenylacetate,NADH:oxygen oxidoreductase
(3-hydroxylating)
R03300 13 3,4-Dihydroxyphenylacetaldehyde:NAD+ oxidoreductase
R03302 13 3,4-Dihydroxyphenylacetaldehyde:NADP+ oxidoreductase
R03303 13 3,4-Dihydroxyphenylacetate:oxygen 2,3-oxidoreductase (decyclizing)
R03313 13 L-Glutamate-5-semialdehyde:NADP+ 5-oxidoreductase
(phosphorylationg)
R03314 13
R03373 13 4-Hydroxyphenyllactate:NAD+ oxidoreductase
R03418 13 1-alpha-D-Galactosyl-myo-inositol:raffinose galactosyltransferase
R03479 13 ATP:1D-myo-inositol-3,4,5,6-tetrakisphosphate 1-phosphotransferase
R03538 13 2',3'-Cyclic UMP 3'-nucleotidohydrolase
R03544 13
R03545 13
R03574 13
UDPglucose:5,7,3',4'-tetrahydroxyflavone7-O-beta-D-glucosyltransferase
R03616 13 Galactosylglycerol galactohydrolase
R03625 13
UDPglucose:2-hydroxy-2-methylpropanenitrilebeta-D-glucosyltransferase
R03634 13
R03692 13 Dihydrocoumarin lactonohydrolase
R03710 13 UDPglucose:trans-2-hydroxycinnamate O-beta-D-glucosyltransferase
R03733 13 L-Threonate:NAD+ 3-oxidoreductase
R03791 13 (S)-Mandelate racemase
R03811 13
R03903 13 Acetyl-CoA:D-amino-acid N-acetyltransferase
R04001 13 3-Isopropylmalate hydro-lyase
R04004 13 4-Coumaryl alcohol:NADP+ oxidoreductase
R04030 13 O-Succinylbenzoate:CoA ligase (AMP-forming)
R04117 13
R04224 13 (S)-3-Hydroxyisobutyryl-CoA hydro-lyase
R04300 13
4-(2-Aminoethyl)-1,2-benzenediol:oxygenoxidoreductase(deaminating)(flavin-containing)
R04305 13 4-Hydroxyphenylacetaldehyde hydro-lyase (adding dopamine)
R04379 13
5-Carboxymethyl-2-hydroxymuconatedelta2,delta4-2-oxo,delta3-isomerase
R04509 13 ATP:4-amino-2-methyl-5-phosphomethylpyrimidine phosphotransferase
R04554 13
R04558 13
R04598 13 3,4-Dihydroxy-L-phenylalanine:oxygen
4,5-oxidoreductase(recyclizing)
R04599 13 3,4-Dihydroxy-L-phenylalanine:oxygen
4,5-oxidoreductase(recyclizing)
R04600 13 3,4-Dihydroxy-L-phenylalanine:oxygen
2,3-oxidoreductase(recyclizing)
R04601 13 3,4-Dihydroxy-L-phenylalanine:oxygen
2,3-oxidoreductase(recyclizing)
R04748 13 (S)-Hydroxyhexanoyl-CoA:NAD+ oxidoreductase
R04776 13 Phenylacetyl-CoA:L-glutamine alpha-N-phenylacetyltransferase
R04777 13
R04783 13 3-Ketolactose galactohydrolase
R04875 13
R04911 13 Aryl-formylamine amidohydrolase
R04918 13
R05049 13 N-succinyl-L-glutamate 5-semialdehyde:NAD+ oxidoreductase
R05083 13
R05086 13 O-Phospho-4-hydroxy-L-threonine phospho-lyase (adding water)
R05142 13 1,4-beta-D-Glucan glucohydrolase
R05202 13
R05263 13 biphenyl,NADH2:oxygen oxidoreductase (2,3-hydroxylating)
R05264 13 biphenyl,NADH:oxygen oxidoreductase (2,3-hydroxylating)
R05295 13 4-Methylcatechol:oxygen 2,3-oxidoreductase(decyclizing)
R05311 13 pimeloyl-CoA:NAD+ oxidoreductase
R05313 13 cis-1,2-Dihydro-3-ethylcatechol:NAD+ oxidoreductase
R05326 13
beta-D-Galactopyranosyl-(13)-N-acetyl-D-hexosamine:phosphategalactosyltransferase
R05331 13 Isovaleryl-CoA:malonyl-CoA acyltransferase
R05353 13
R05354 13
R05389 13 2-Hydroxy-5-methyl-cis,cis-muconate
2-Oxo-5-methyl-cis-muconateisomerase
R05428 13
R05454 13
R05465 13
R05488 13
R05513 13
R05549 13
R05581 13
R05588 13
R05643 13 2-carboxybenzaldehyde dehydrogenase
R05665 13
R05681 13 NAD-dependent threonine 4-phosphate dehydrogenase
R05769 13 UDP-glucose:hydroquinone-O-b-D-glucosyltransferase
R05772 13 trans-feruloyl-CoA hydro-lyase
R05783 13 mandelamide hydrolase
R05800 13 ATP:1D-myo-inositol-1,4,5-trisphosphate 6-phosphotransferase
R05801 13 ATP:1D-myo-inositol-1,4,5-trisphosphate 6-phosphotransferase
R06048 13
R06512 13
R06537 13 flavonoid,NADPH:oxygen oxidoreductase (3'-hydroxylating)
R06556 13 flavanone lyase (decyclizing)
R06559 13 flavanone,NADPH:oxygen oxidoreductase
R06594 13
R06792 13 apigenin,NADPH:oxygen oxidoreductase (isoflavanone-forming)
R06884 13
R06886 13
R06887 13
R06891 13
R06914 13
R06922 13
R06943 13
R07146 13 4-hydroxy-L-proline:NAD+ oxidoreductase
R07190 13 L-tyrosine,NADPH:oxygen oxidoreductase (N-hydroxylating)
R07222 13 phenylacetyl-CoA:quinone oxidoreductase
R07224 13 2',4,4',6'-tetrahydroxychalcone:oxygen oxidoreductase
R07245 13 carbamoyl-phosphate:N2-acetyl-L-ornithine carbamoyltransferase
R07301 13 (S)-N-acetylphenylethylamine:H2O hydrolase
R07307 13 dCTP aminohydrolase (dUMP-forming)
R07414 13 glutamate putrescine ligase
R07419 13 4-(Glutamylamino)butanoate amidohydrolase
R07422 13
R00049 14
1-O-Galloyl-beta-D-glucose:1-O-galloyl-beta-D-glucoseO-galloyltransferase
R00069 14
R00416 14 UTP:N-acetyl-alpha-D-glucosamine-1-phosphate uridylyltransferase
R00418 14 UDP-N-acetyl-D-glucosamine 4-epimerase
R00420 14 UDP-N-acetyl-D-glucosamine 2-epimerase
R00421 14 UDP-N-acetyl-D-glucosamine:NAD+ 6-oxidoreductase
R00422 14
R00423 14
R00445 14 L-lysine:NAD+ oxidoreductase (deaminating, cyclizing)
R00446 14 L-Lysine:NAD+ 6-oxidoreductase (deaminating)
R00447 14 L-Lysine:oxygen oxidoreductase(deaminating)
R00448 14 L-lysine,NADPH:oxygen oxidoreductase (6-hydroxylating)
R00449 14 L-Lysine:oxygen 2-oxidoreductase (decarboxylating)
R00452 14 N2-(D-1-carboxylethyl)-L-lysine:NADP+
oxidoreductase(L-lysine-forming)
R00453 14 L-Lysine:pyruvate aminotransferase
R00454 14
R00457 14 L-Lysine:2-oxoglutarate 6-aminotransferase
R00458 14 N6-Acyl-L-lysine amidohydrolase
R00459 14
R00460 14 L-Lysine racemase
R00461 14 L-Lysine 2,3-aminomutase
R00462 14 L-Lysine carboxy-lyase
R00463 14 L-Lysine-1,6-lactam lactamhydrolase
R00501 14
R00504 14 UDPgalactose:UDP-N-acetyl-D-glucosamine
galactosephosphotransferase
R00505 14 UDP-D-galactopyranose furanomutase
R00569 14 CTP diphosphohydrolase
R00570 14 ATP:nucleoside-diphosphate phosphatransferase
R00572 14 CTP:pyruvate O2-phosphotransferase
R00574 14 CTP pyriphosphate-lyase (cyclizing)
R00612 14 N6-Methyl-L-lysine:oxygen oxidoreductase (demethylating)
R00660 14
Phosphoenolpyruvate:UDP-N-acetyl-D-glucosamine1-carboxyvinyl-transferase
R00715 14 N6-(L-1,3-Dicarboxypropyl)-L-lysine:NAD+
oxidoreductase(L-lysine-forming)
R00716 14 N6-(L-1,3-Dicarboxypropyl)-L-lysine:NADP+
oxidoreductase(L-lysine-forming)
R00767 14 CTP:D-fructose-6-phosphate 1-phosphotransferase
R00809 14 UDPgalactose:sucrose 6F-alpha-D-galactosyltransferase
R00853 14 UDPgalactose:sn-glycerol-3-phosphate
2-alpha-D-galactosyltransferase
R00854 14 UDPgalactose:sn-glycerol-3-phosphate
1-alpha-D-galactosyltransferase
R00856 14 CTP:sn-glycerol-3-phosphate cytidylyltransferase
R00910 14 L-Lysine:beta-alanine ligase (AMP-forming)
R00911 14 beta-Alanyl-L-lysine hydrolase
R00937 14 5,6,7,8-Tetrahydrofolate:NAD+ oxidoreductase
R00940 14 5,6,7,8-Tetrahydrofolate:NADP+ oxidoreductase
R00941 14 10-formyltetrahydrofolate:NADP+ oxidoreductase
R00942 14 Tetrahydrofolate:L-glutamate gamma-ligase (ADP-forming)
R00943 14 Formate:tetrahydrofolate ligase (ADP-forming)
R00944 14 10-Formyltetrahydrofolate amidohydrolase
R00945 14 5,10-Methylenetetrahydrofolate:glycine hydroxymethyltransferase
R00956 14 CTP:D-glucose-1-phosphate cytidylyltransferase
R01088 14 L-leucine:NAD+ oxidoreductase(deaminating)
R01090 14 L-Leucine:2-oxoglutarate aminotransferase
R01117 14 CTP:N-acylneuraminate cytidylyltransferase
R01123 14 Isopentenyl-diphosphate delta3-delta2-isomerase
R01205 14 UDPgalactose:N-acetyl-D-glucosamine 4-beta-D-galactosyltransferase
R01221 14 glycine synthase
R01226 14
5,10-Methylenetetrahydrofolate:3-methyl-2-oxobutanoatehydroxymethyltransferase
R01384 14 UDP-D-glucuronate carboxy-lyase
R01385 14 UDPglucuronate 4-epimerase
R01386 14
R01387 14 UDPglucuronate 5'-epimerase
R01396 14 Carbamoyl-phosphate:L-lysine carbamoyltransferase
R01416 14 Agmatine iminohydrolase
R01417 14 ATP:agmatine N4-phosphotransferase
R01418 14
R01425 14 Benzoylagmatine amidohydrolase
R01617 14 4-Coumaroyl-CoA:agmatine N4-coumaroyltransferase
R01620 14 Acetyl-phosphate:L-lysine N6-acetyltransferase
R01652 14
R01665 14 ATP:CMP phosphotransferase
R01667 14 dCDP nucleotidohydrolase
R01668 14 dCTP nucleotidohydrolase
R01846 14 CTP:Sedoheptulose 7-phosphate 1-phosphotransferase
R01887 14 gamma-Amino-gamma-cyanobutanoate aminohydrolase
R01914 14 Spermidine:(acceptor) oxidoreductase
R01919 14 Spermidine:putrescine
4-aminobutyltransferase(propane-1,3-diamine-forming)
R02038 14 CTP:ethanolamine-phosphate cytidylyltransferase
R02193 14 Coniferyl aldehyde:NADP+ oxidoreductase (CoA-cinnamoylating)
R02194 14 Ferulate:CoA ligase (AMP-forming)
R02195 14 Feruloyl-CoA:quinate O-(hydroxycinnamoyl)transferase
R02287 14 5-Formiminotetrahydrofolate:L-glutamate N-formiminotransferase
R02313 14 N6-(L-1,3-Dicarboxypropyl)-L-lysine:NAD+ oxidoreductase
R02315 14 N6-(L-1,3-Dicarboxypropyl)-L-lysine:NADP+ oxidoreductase
R02317 14
R02325 14 dCTP aminohydrolase
R02326 14 ATP:nucleoside-diphosphate phosphatransferase
R02327 14 dCTP:uridine 5'-phosphotransferase
R02330 14 dUTP nucleotidohydrolase
R02331 14 ATP:nucleoside-diphosphate phosphatransferase
R02332 14 dUTP:uridine 5'-phosphotransferase
R02371 14 dCTP:cytidine 5'-phosphotransferase
R02372 14 dUTP:cytidine 5'-phosphotransferase
R02385 14 Feruloyl-CoA:tyramine N-(hydroxycinnamoyl)transferase
R02442 14 Naringenin,NADPH:oxygen oxidoreductase (3'-hydroxylating)
R02443 14 flavanone,NADPH:oxygen oxidoreductase
R02444 14 Naringenin,2-oxoglutarate:oxygen oxidoreductase (3-hydroxylating)
R02532 14
4-[(1R)-2-Amino-1-hydroxyethyl]-1,2-benzenediol:oxygenoxidoreductase(deaminating)(flavin-containing)
R02558 14 (R)-Prunasin beta-D-glucohydrolase
R02576 14 Phenylacetyl-CoA:L-glutamine alpha-N-phenylacetyltransferase
R02636 14 UDP-D-galacturonate carboxy-lyase
R02729 14 5-Formiminotetrahydrofolate:glycine N-formiminotransferase
R02895 14
R02897 14 UDPglucose:flavanone 7-O-beta-D-glucosyltransferase
R02914 14 4,5-Dihydro-4-oxo-5-imidazolepropanoate hydro-lyase
R02921 14 CTP:D-ribitol-5-phosphate cytidylyltransferase
R02997 14 Chlorogenate hydroloase
R03012 14 L-Histidinol:NAD+ oxidoreductase
R03013 14 L-Histidinol-phosphate phosphohydrolase
R03018 14 ATP:pantothenate 4'-phosphotransferase
R03095 14 Indoleacetate:L-lysine ligase (ADP-forming)
R03113 14
R03171 14 3-Methyl-2-oxopentanoate:NAD+
oxidoreductase(CoA-mehtylpropanoylating)
R03177 14 4-Guanidinobutanal:NAD+ 1-oxidoreductase
R03180 14 4-Guanidinobutanamide amidohydrolase
R03189 14 5-Formyltetrahydrofolate:L-glutamate N-formiminotransferase
R03197 14 Uroporphyrinogen-III carboxy-lyase
R03209 14 6-Carboxyhyxanoate:CoA ligase (AMP-forming)
R03210 14 6-Carboxyhexanoyl-CoA:L-alanine
C-carboxyhexanoyltransferase(decarboxylating)
R03237 14 CTP:D-Tagatose 6-phosphate 1-phosphotransferase
R03317 14 UDP-N-acetyl-D-mannosamine:NAD+ 1-oxidoreductase
R03351 14 CTP:3-deoxy-D-manno-octulosonate cytidylyltransferase
R03371 14 myo-Inositol-hexakisphosphate 3-phosphohydrolase
R03372 14 myo-Inositol-hexakisphosphate 6-phosphohydrolase
R03374 14 Caffeoyl-CoA:3-(3,4-dihydroxyphenyl)lactate
2'-O-caffeoyltransferase
R03384 14 ATP:1-amino-1-deoxy-scyllo-inositol 4-phosphotransferase
R03443 14 N-Acetyl-L-glutamate-5-semialdehyde:NADP+
5-oxidoreductase(phosphrylating)
R03457 14 D-erythro-1-(Imidazol-4-yl)glycerol 3-phosphate hydro-lyase
R03465 14
(3E)-4-(2-Carboxyphenyl)-2-oxobut-3-enoate2-carboxybenzaldehyde-lyase
R03542 14 alpha-Aminopropiononitrile aminohydrolase
R03588 14
UDPglucose:5,7,3',4'-tetrahydroxyflavone7-O-beta-D-glucosyltransferase
R03589 14 UDPglucuronate:luteolin 7-O-glucuronosyltransferase
R03590 14 flavanone,2-oxoglutarate:oxygen oxidoreductase (dehydrating)
R03635 14 Stachyose fructohydrolase
R03640 14 Eriodictyol,2-oxoglutarate:oxygen oxidoreductase (3-hydroxylating)
R03879 14
R03908 14 2-Methyleneglutarate carboxy-methylenemethylmutase
R03929 14 2',3'-Cyclic CMP 3'-nucleotidohydrolase
R03935 14 beta-Alanyl-L-arginine hydrolase
R04005 14 UDPglucose:coniferyl-alcohol 4'-beta-D-glucosyltransferase
R04006 14 4-Hydroxycinnamyl alcohol 4-D-glucoside beta-D-glucosidase
R04007 14 Donor:hydrogen-peroxide oxidoreductase
R04008 14
R04025 14
N-Acetylputrescine:oxygenoxidoreductase(deaminating)(flavin-containing)
R04084 14 3,4-Dihydroxyphenylacetaldehyde hydro-lyase (adding dopamine)
R04115 14 cis-1,2-dihydronaphthalene-1,2-diol:NAD+ 1,2-oxidoreductase
R04142 14
R04150 14 O-Succinylbenzoyl-CoA 1,4-dihydroxy-2-naphthoate-lyase
R04189 14 N2-succinyl-L-arginine iminohydrolase (decarboxylating)
R04217 14 N2-succinyl-L-ornithine:2-oxoglutarate 5-aminotransferase
R04247 14 CTP:ethanolamine-phosphate cytidylyltransferase
R04282 14
R04296 14 UDPglucose:(S)-4-hydroxymandelonitrile beta-D-glucosyltransferase
R04306 14
R04325 14
10-Formyltetrahydrofolate:5'-phosphoribosylglycinamideformyltransferase
R04326 14
R04409 14
1-O-trans-Cinnamoyl-beta-D-glucopyranose:alcoholO-cinnamoyltransferase
R04410 14
1-O-trans-Cinnamoyl-beta-D-glucopyranose:alcoholO-cinnamoyltransferase
R04418 14 5-carboxymethyl-2-hydroxymuconic-semialdehyde:NAD+ oxidoreductase
R04419 14 5-Carboxymethyl-2-hydroxymuconic-semialdehyde:NADP+ oxidoreductase
R04426 14 3-Isopropylmalate:NAD+ oxidoreductase
R04560 14
10-Formyltetrahydrofolate:5'-phosphoribosyl-5-amino-4-imidazolecarboxamide
formyltransferase
R04686 14
R04749 14 (S)-Hydroxyhexanoyl-CoA hydro-lyase
R04901 14 (2S)-flavan-4-ol:NADP+ 4-oxidoreductase
R04902 14 flavanone,NADPH:oxygen oxidoreductase
R04903 14 5-Hydroxyindoleacetaldehyde:NAD+ oxidoreductase
R04904 14 5-Hydroxyindoleacetaldehyde:oxygen oxidoreductase
R04909 14 5-Hydroxykynurenamine decarboxy-lyase
R04910 14
R04972 14 Uroporphyrinogen I carboxy-lyase
R05050 14 N4-Acetylaminobutanal:NAD+ oxidoreductase
R05061 14
1-O-trans-Cinnamoyl-beta-D-glucopyranose:alcoholO-cinnamoyltransferase
R05087 14
R05141 14 1,4-beta-D-Glucan glucohydrolase
R05292 14
cis-1,2-Dihydroxy-4-methylcyclohexa-3,5-diene-1-carboxylate:NAD+oxidoreductase
(decarboxylating)
R05293 14
cis-1,2-Dihydroxy-4-methylcyclohexa-3,5-diene-1-carboxylate:NADP+oxidoreductase
(decarboxylating)
R05299 14 4-Methylcatechol:oxygen 1,2-oxidoreductase(decyclizing)
R05417 14
R05424 14
R05430 14
R05432 14
R05440 14
R05455 14
R05467 14 L-N2-(2-carboxyethyl)arginine cyclo-ligase (AMP-forming)
R05539 14
R05592 14
R05602 14
R05632 14
R05633 14 CTP: 2-C-Methyl-D-erythritol 4-phosphate cytidylyltransferase
R05663 14
R05664 14
R05728 14 4-hydroxyphenylacetaldehyde oxime, NADPH2:oxygen oxidoreductase
R05779 14 5-Diphosphoinositol pentakisphosphate diphosphohydrolase
R05799 14 ATP:1D-myo-inositol-hexakisphosphate phosphotransferase
R05841 14
R05884 14 isopentenyl-diphosphate:NAD(P)+ oxidoreductase
R06511 14
R06551 14 flavanone,2-oxoglutarate:oxygen oxidoreductase (dehydrating)
R06552 14
R06553 14
R06554 14
R06571 14 cinnamyl-alcohol:NADP+ oxidoreductase
R06610 14 (2S)-flavan-4-ol:NADP+ 4-oxidoreductase
R06793 14 2,7,4'-trihydroxyisoflavanone hydro-lyase
R06821 14 malonyl-CoA:isoflavone-7-O-beta-D-glucoside
6''-O-malonyltransferase
R06822 14
R06825 14
R06845 14
R06883 14
R06885 14
R06890 14
R06913 14
R06921 14
R06939 14 salicylate,NADH:oxygen
oxidoreductase(1-hydroxylating,decarboxylating)
R06944 14
R07015 14 1,2-Dihydronaphthalene-1,2-diol dehydrogenase
R07017 14
R07020 14 beta-Naphthol, NADPH:oxygen oxidoreductase (RH-hydroxylating
or-epoxidizing)
R07198 14 liquiritigenin,NADPH:oxygen oxidoreductase (licodione-forming)
R07225 14 2',3,4,4',6'-pentahydroxychalcone:oxygen oxidoreductase
R07263 14
R07408 14
R07415 14
R07417 14
R07418 14
R07423 14
R01020 15
R01089 15 Acetyl-CoA:L-leucine N-acetyltransferase
R01091 15 (2S)-alpha-Leucine 2,3-aminomutase
R01120 15
R01218 15 5,10-methylenetetrahydrofolate:NAD+ oxidoreductase
R01220 15 5,10-methylenetetrahydrofolate:NADP+ oxidoreductase
R01222 15 5-Methyltetrahyfrofolate:(acceptor) oxidoreductase
R01224 15 5-Methyltetrahyfrofolate:(acceptor) oxidoreductase
R01225 15 5,10-Methylenetetrahydrofolate:D-alanine
2-hydroxymethyltransferase
R01471 15 UTP:alpha-D-xylose-1-phosphate uridylyltransferase
R01473 15 UDP-L-arabinose 4-epimerase
R01474 15
R01537 15
R01653 15
R01654 15 10-Formyltetrahydrofolate:L-glutamate ligase (ADP-forming)
R01655 15 5,10-Methenyltetrahydrofolate 5-hydrolase(decyclizing)
R01657 15 Dimethylallyl-diphosphate:L-tryptophan dimethylallyltransferase
R01658 15
Dimethylallyl-diphosphate:isopentenyl-diphosphatedimethylallyltranstransferase
R01659 15
Dimethylallyl-diphosphate:isopentenyl-diphosphatedimethylallylcistransferase
R01669 15
5,10-Methylenetetrahydrofolate:deoxycytidylate5'-hydroxymethyltransferase
R01670 15 5,10-Methylenetetrahydrofolate:dCMP C-methyltransferase
R01916 15 N1-Acetylspermidine amidohydrolase
R02101 15 5,10-Methylenetetrahydrofolate:dUMP C-methyltransferase
R02160 15 dihydroflavonol,2-oxoglutarate:oxygen oxidoreductase
R02197 15 L-Isoleucine:oxygen oxidoreductase (deaminating)
R02198 15 L-Isoleucine:2-oxoglutarate aminotransferase
R02201 15 L-Pipecolate:NAD+ 2-oxidoreductase
R02203 15 L-Pipecolate:NADP+ 2-oxidoreductase
R02204 15 L-Pipecolate:oxygen 1,6-oxidoreductase
R02205 15 L-Pipecolate:(acceptor) 1,6-oxidoreductase
R02300 15
S-Aminomethyldihydrolipoylprotein:(6S)-tetrahydrofolateaminomethyltransferase
(ammonia-forming)
R02301 15 5-Formyltetrahydrofolate cyclo-ligase (ADP-forming)
R02302 15 5-Formiminotetrahydrofolate ammonia-lyase (cyclizing)
R02426 15 CDPglucose 4,6-hydro-lyase
R02552 15 N(alpha)-Benzyloxycarbonyl-L-leucine urethanehydrolase
R02593 15 coniferyl alcohol:NADP+ oxidoreductase
R02596 15 Donor:hydrogen-peroxide oxidoreductase
R02708 15 4-hydroxyphenylacetonitrile,NADPH:oxygen
oxidoreductase(2-hydroxylating)
R02709 15 UDPglucose:4-hydroxymandelonitrile glucosyltransferase
R02852 15 D-2,6-Diaminohexanoic acid 5,6-aminomutase
R02919 15
4-[(1R)-1-Hydroxy-2-(methylamino)ethyl]-1,2-benzenediol:oxygenoxidoreductase(deaminating)(flavin-containing)
R02932 15 UDPglucose:isoflavone 7-O-beta-D-glucosyltransferase
R02968 15 naphthalene,NADH:oxygen oxidoreductase (1,2-hydroxylating)
R02985 15
R03077 15 UTP:aldose-1-phosphate nucleotidyltransferase
R03079 15
R03123 15 cis-3,4-leucopelargonidin:NADP+ 4-oxidoreductase
R03124 15 Dihydrokaempferol,NADPH:oxygen oxidoreductase (3'-hydroxylating)
R03125 15 flavanone,NADPH:oxygen oxidoreductase
R03126 15 dihydroflavonol,2-oxoglutarate:oxygen oxidoreductase
R03168 15 Acetyl-CoA:N6-hydroxy-L-lysine 6-acetyltransferase
R03191 15 UDP-N-acetylmuramate:NADP+ oxidoreductase
R03192 15 UDP-N-acetylmuramate:NADP+ oxidoreductase
R03220 15 Coproporphyrinogen:oxygen oxidoreductase(decarboxylating)
R03243 15 5-Amino-2-oxopentanoate:2-oxoglutarate aminotransferase
R03275 15 (3S)-3,6-Diaminohexanoate 5,6-aminomutase
R03466 15 1-Hydroxy-2-naphthoate:oxygen 1,2-oxidoreductase (decyclizing)
R03477 15
L-Arginine:1-amino-1-deoxy-scyllo-inositol-4-phosphateamindinotransferase
R03541 15 Prenyl-diphosphate pyrophosphohydrolase
R03565 15 UDPglucose:vitexin 2''-O-beta-D-glucosyltransferase
R03578 15
R03579 15 N-Feruloylglycine amidohydrolase
R03580 15
R03582 15 Indan-1-ol:NAD+ 1-oxidoreductase
R03583 15 Indan-1-ol:NADP+ 1-oxidoreductase
R03636 15 Leucocyanidin:NADP+ 4-oxidoreductase
R03637 15 taxifolin,NADH:oxygen oxidoreductase (8-hydroxylating)
R03638 15 taxifolin,NADPH:oxygen oxidoreductase (8-hydroxylating)
R03639 15 flavanone,NADPH:oxygen oxidoreductase
R03686 15 UDPglucose:isovitexin 2''-O-beta-D-glucosyltransferase
R03919 15 Donor:hydrogen-peroxide oxidoreductase
R03971 15 (5-Glutamyl)-peptide:amino-acid 5-glutamyltransferase
R04029 15 N6-Acetyl-L-lysine:2-oxoglutarate aminotransferase
R04038 15 2-Isopentenyl-diphosphate:AMP delta2-isopentenyltransferase
R04174 15 6-Acetamido-2-oxohexanoate amidohydrolase
R04175 15
R04289 15
R04526 15 UDP-apiose:apigenin
7-O-beta-D-glucoside2''-O-beta-D-apiofuranosyltransferase
R04531 15
UDPgalactose:beta-D-galactosyl-1,4-N-acetyl-D-glucosamine3-alpha-D-galactosyltransferase
R04532 15
CMP-N-acetylneuraminate:beta-D-galactosyl-1,4-N-acetyl-beta-D--glucosamine
alpha-2,6-N-acetylneuraminyltransferase
R04736 15 L-2-Amino-hexano-6-lactam racemase
R04751 15 Hexanoyl-CoA:(acceptor) 2,3-oxidoreductase
R04879 15
R04880 15 3,4-Dihydroxyphenylethyleneglycol:NAD+ oxidoreductase
R04882 15 3,4-Dihydroxymandelaldehyde:NAD+ oxidoreductase
R04883 15 3,4-Dihydroxymandelaldehyde:NADP+ oxidoreductase
R04908 15
5-Hydroxykynurenamine:oxygenoxidoreductase(deaminating)(flavin-containing)
R04998 15 beta-D-Glucosyl-2-coumarinate glucohydrolase
R05039 15 Pentahydroxyflavanone,2-oxoglutarate:oxygen
oxidoreductase(3-hydroxylating)
R05099 15 6-Oxohexanoate:NADP oxidoreductase
R05290 15
R05291 15
R05300 15 4-Methylmuconolactone lyase (decyclizing)
R05347 15
R05348 15
R05425 15
R05431 15
R05433 15
R05437 15
R05438 15
R05466 15 Deoxyamidinoproclavaminate,2-oxoglutarate:oxygen
oxidoreductase(3-hydroxylating)
R05495 15
R05540 15
R05582 15
R05634 15 ATP: 4-(Cytidine
5'-diphospho)-2-C-methyl-D-erythritol2-phosphotransferase
R05649 15
R05700 15 Coniferyl aldehyde:NAD oxidoreductase
R05701 15 Coniferyl aldehyde:NADP oxidoreductase
R05723 15 leucocyanidin,2-oxoglutarate:oxygen oxidoreductase
R05744 15 trans-ferulate:CoASH ligase (ATP-hydrolysing)
R06540 15 leucocyanidin,2-oxoglutarate:oxygen oxidoreductase
R06572 15
R06606 15 formononetin,NADPH:oxygen oxidoreductase (2'-hydroxylating)
R06607 15 formononetin,NADPH:oxygen oxidoreductase (2'-hydroxylating)
R06613 15 5,10-methylenetetrahydrofolate,FADH2:dUMP C-methyltransferase
R06740 15 diamine oxidase
R06757 15
R06820 15
UDP-L-rhamnose:flavanone-7-O-glucoside2''-O-beta-L-rhamnosyltransferase
R06826 15 UDP-L-rhamnose:apigenin
7-O-beta-D-glucoside2''-O-beta-L-rhamnosyltransferase
R06827 15
UDP-glucuronate:luteolin-7-O-beta-D-glucuronide2''-O-glucuronosyltransferase
R06829 15
UDP-L-rhamnose:flavanone-7-O-glucoside2''-O-beta-L-rhamnosyltransferase
R06844 15
R06894 15
R06912 15
R06920 15
R06985 15 trans-Hex-2-enoyl-CoA reductase
R07011 15
R07012 15
R07013 15 (1R,2S)-naphthalene 1,2-oxide hydrolase
R07014 15 (1S,2R)-naphthalene 1,2-oxide hydrolase
R07016 15 1,2-Dihydronaphthalene-1,2-diol, NADPH:oxygen
oxidoreductase(RH-hydroxylating or -epoxidizing)
R07168 15 5-methyltetrahydrofolate:NAD+ oxidoreductase
R07219 15 dimethyallyl diphosphate:NADP+ oxidoreductase
R07262 15
R07300 15 N8-acetylspermidine amidohydrolase
R07317 15 2,7,4'-trihydroxyisoflavanone hydro-lyase
R07426 15
R00140 16
R01019 16
R01146 16
R01567 16 ATP:thymidine 5'-phosphotransferase
R01568 16 ADP:thymidine 5'-phosphotransferase
R01569 16 Thymidylate 5'-phosphohydrolase
R01571 16 ATP:thymidine 5'-phosphotransferase
R01873 16 Quinate:pyrroloquinoline-quinone 5-oxidoreductase
R02003 16 Geranyl-diphosphate:isopentenyl-diphosphate
geranyltrans-transferase
R02004 16
R02006 16 Geranyl-diphosphate pyrophosphate-lyase
(cyclizing,sabinene-hydrate-forming)
R02007 16 (+)-Bornyl-diphosphate lyase (decyclizing)
R02009 16 geranyldiphosphate diphosphate lyase (myrcene forming)
R02010 16
R02011 16
R02012 16 geranyldiphosphate diphosphate lyase (pinene forming)
R02013 16 geranyldiphosphate diphosphate lyase (limonene forming)
R02092 16 dTDP diphosphohydrolase
R02094 16 ATP:dTMP phosphotransferase
R02156 16 quercetin:oxygen 2,3-oxidoreductase (decyclizing)
R02158 16 UDPglucose:flavonol 3-O-D-glucosyltransferase
R02196 16 L-Isoleucine:NAD+ oxidoreductase(deaminating)
R02199 16 L-Isoleucine:2-oxoglutarate aminotransferase
R02200 16 Valine:(S)-3-methyl-2-oxopentanoate aminotransferase
R02415 16 Shikimate:pyrroloquinoline-quinone 5-oxidoreductase
R02436 16 Quercitrin 3-L-rhamnohydrolase
R02594 16 UDPglucose:coniferyl-alcohol 4'-beta-D-glucosyltransferase
R02595 16 Coniferin beta-D-glucosidase
R02967 16 naphthalene,NADH:oxygen oxidoreductase (1,2-hydroxylating)
R03193 16 UDP-N-acetylmuramate:L-alanine ligase (ADP-forming)
R03222 16 Protoporphyrinogen-IX:oxygen oxidoreductase
R03349 16 L-erythro-3,5-diaminohexanoate:NAD+ oxidoreductase (deaminating)
R03391 16 CDP-4-dehydro-3,6-dideoxy-D-glucose:NAD+ 3-oxydoreductase
R03392 16 CDP-4-dehydro-3,6-dideoxy-D-glucose:NADP+ 3-oxydoreductase
R03496 16 1-Guanidino-1-deoxy-scyllo-inositol-4-phosphate 4-phosphohydrolase
R03535 16
R03594 16 UDPglucose:scopoletin O-beta-D-glucosyltransferase
R03604 16 Syringin beta-D-glucosidase
R03605 16 UDPglucose:coniferyl-alcohol 4'-beta-D-glucosyltransferase
R03918 16 Sinapyl alcohol:NADP+ oxidoreductase
R03960 16 (3R)-beta-Leucine:NAD+ oxidoreductase(deaminating)
R03962 16 2'-hydroxydihydrodaidzein:NADP+ 2-oxidoreductase
R04215 16 CTP:N-acylneuraminate cytidylyltransferase
R04235 16 ATP:5-methyldeoxycytidine-5'-phosphate phosphotransferase
R04276 16 leucocyanidin,2-oxoglutarate:oxygen oxidoreductase
R04357 16 citrate:N6-acetyl-N6-hydroxy-L-lysine ligase (ADP-forming)
R04510 16 4-Carboxymethyl-4-methylbut-2-en-1,4-olide methylmutase
R04618 16 Malonyl-CoA:isoflavone-7-O-beta-D-glucoside
6''-O-malonyltransferase
R04687 16 2,5-Diaminohexanoate:NAD+ oxidoreductase (deaminating)
R04688 16 2,5-Diaminohexanoate:NADP+ oxidoreductase (deaminating)
R04747 16 Hexanoyl-CoA:acetyl-CoA C-acyltransferase
R04999 16
R05036 16 leucocyanidin,2-oxoglutarate:oxygen oxidoreductase
R05038 16 Leucodelphinidin:NADP+ 4-oxidoreductase
R05098 16
R05100 16
R05120 16 3-Butynoate:(pyrroloquinoline-quinone) oxidoreductase
R05198 16
R05231 16 6-Hydroxyhexanoate:NADP+ oxidoreductase
R05283 16 6-Hydroxyhexanoate:NAD oxidoreductase
R05289 16 p-Methylbenzaldehyde:NADP+ oxidoreductase
R05352 16
R05357 16 Amidinoproclavaminate amidinohydrolase
R05426 16
R05442 16
R05443 16
R05507 16
R05538 16
R05600 16
R05637 16 2-Phospho-4-(cytidine
5'-diphospho)-2-C-methyl-D-erythritolCMP-lyase (cyclizing)
R05648 16
R05765 16 geranyldiphosphate diphosphate lyase (pinene forming)
R05766 16 geranyldiphosphate diphosphate lyase (pinene forming)
R06120 16 geranyldiphosphate diphosphate lyase [(+)-(R)-limonene-forming]
R06532 16 (2R,3S)-catechin:NADP+ 4-oxidoreductase
R06538 16 flavonoid,NADPH:oxygen oxidoreductase (3'-hydroxylating)
R06539 16 dihydroflavonol,2-oxoglutarate:oxygen oxidoreductase
R06557 16 flavanone,NADPH:oxygen oxidoreductase
R06569 16 cinnamaldehyde:NADP+ oxidoreductase (CoA-cinnamoylating)
R06570 16 cinnamyl-alcohol:NADP+ oxidoreductase
R06573 16
R06583 16 4-coumarate:CoA ligase (AMP-forming)
R06611 16 UDPglucose:flavonol 3-O-D-glucosyltransferase
R06615 16 (2R,3S)-catechin:NADP+ 4-oxidoreductase
R06741 16
R06758 16
R06762 16
R06808 16 UDP-galactose:kaempferol 3-O-beta-D-galactosyltransferase
R06810 16 UDP-glucose:flavonol 7-O-beta-D-glucosyltransferase
R06828 16
UDP-glucuronate:luteolin-7-O-beta-D-diglucuronide4'-O-glucuronosyltransferase
R06843 16
R06911 16
R06919 16
R07000 16 Naphthalene, NADPH:oxygen oxidoreductase (RH-hydroxylating
or-epoxidizing)
R07001 16 Naphthalene, NADPH:oxygen oxidoreductase (RH-hydroxylating
or-epoxidizing)
R07009 16
R07010 16
R07353 16
6-(2-Amino-2-carboxyethyl)-7,8-dioxo-7,8-dihydroquinoline-2,4-dicarboxylate:oxygen
oxidoreductase (cyclizing)
R07366 16 leucocyanidin,2-oxoglutarate:oxygen oxidoreductase
R00059 17 N-(6-Aminohexanoyl)-6-aminohexanoate amidohydrolase
R00139 17
R00702 17 Farnesyl-diphosphate:farnesyl-diphosphate farnesyltransferase
R01570 17 Thymidine:orthophosphate deoxyribosyltransferase
R02061 17
trans,trans-Farnesyl-diphosphate:isopentenyl-diphosphatefarnesyltranstransferase
R02093 17 ATP:nucleoside-diphosphate phosphatransferase
R02095 17 dTTP nucleotidohydrolase
R02096 17 dTTP:cytidine 5'-phosphotransferase
R02097 17 dTTP:uridine 5'-phosphotransferase
R02220 17 2-Aminomuconate aminohydrolase
R02303 17 ATP:farnesyl-diphosphate phosphotransferase
R02305 17 2-trans,6-trans-farnesyldiphosphate diphosphate-lyase
(cyclizing,pentalenene-forming)
R02306 17 trans,trans-Farnesyl-diphosphate sesquiterpenoid-lyase
R02307 17 trans,trans-Farnesyl-diphosphate farnesyltransferase (bicyclizing)
R02310 17 trans,trans-Farnesyl-diphosphate sesquiterpenoid-lyase
R02311 17 2-trans,6-trans-Farnesyl-diphosphate diphosphate-lyase
(cyclizing,(+)-delta-cadinene-forming)
R02468 17 (-)-Limonene,NADPH:oxygen oxidoreductase (6-hydroxylating)
R02469 17 (-)-limonene,NADPH:oxygen oxidoreductase (3-hydroxylating)
R02470 17 (-)-Limonene,NADPH:oxygen oxidoreductase (7-hydroxylating)
R02783 17 UDP-N-acetylmuramoyl-L-alanine:D-glutamate ligase(ADP-forming)
R03278 17 trans-Cyclohexane-1,2-diol:NAD+ 1-oxidoreductase
R03750 17
R03751 17 epsilon-Caprolactone lactonohydrolase
R03894 17 (3S)-3-Methyl-2-oxopentanoate carboxy-lyase
R04265 17
R04745 17 (S)-Hydroxyoctanoyl-CoA:NAD+ oxidoreductase
R04900 17 UDP-L-rhamnose:flavonol-3-O-D-glucoside L-rhamnosyltransferase
R05037 17 leucocyanidin,2-oxoglutarate:oxygen oxidoreductase
R05062 17
R05067 17
R05070 17 (R)-2,3-Dihydroxy-3-methylpentanoate hydro-lyase
R05121 17
R05128 17
R05129 17
R05282 17 4-Methylbenzyl alcohol:NAD+ oxidoreductase
R05356 17 2-Hydroxy-cyclohexan-1-one amidohydrolase
R05410 17
R05427 17
R05453 17 Acetophenone: carbon-dioxide ligase
R05468 17
R05555 17 Farnesyl diphosphate:Isopentenyl diphosphate farnesyl transferase
R05642 17
R06119 17 (R)-limonene,NADPH: oxygen oxidoreductase (6-hydroxylating)
R06223 17
R06398 17 (+)-limonene,NADH:oxygen oxidoreductase
R06523 17 trans,trans-farnesyl-diphosphate diphosphate-lyase
(cyclizing,vetispiradiene-forming)
R06533 17 (2R,3S)-catechin:NADP+ 4-oxidoreductase
R06534 17 UDP-glucose:flavonol 3-O-D-glucosyltransferase
R06535 17 UDP-glucose:flavonol 3-O-D-glucosyltransferase
R06541 17 flavan-3-ol:NADP+ oxidoreductase
R06542 17 flavan-3-ol:NADP+ oxidoreductase
R06759 17
R06797 17 malonyl-CoA:flavonol-3-O-beta-D-glucoside 6''-O-malonyltransferase
R06804 17 UDP-glucose:flavonol-3-O-glucoside
2''-O-beta-D-glucosyltransferase
R06812 17 UDP-glucose:flavonol-3-O-glucoside
2''-O-beta-D-glucosyltransferase
R06814 17 UDP-D-xylose:flavonol-3-O-glycoside
2''-O-beta-D-xylosyltransferase
R06842 17
R06910 17 cis-1,2-dihydronaphthalene-1,2-diol:NAD+ 1,2-oxidoreductase
R06918 17
R01411 18 5-Methylcytosine aminohydrolase
R01412 18 Thymine,2-oxoglutarate:oxygen oxidoreductase (7-hydroxylating)
R01414 18 5,6-Dihydrothymine:NAD+ oxidoreductase
R01415 18 5,6-Dihydrothymine:NADP+ oxidoreductase
R02063 18
R02064 18 Geranylgeranyl-diphosphate pyrophosphate-lyase (cyclizing)
R02065 18
Geranylgeranyl-diphosphate:geranylgeranyl-diphosphategeranylgeranyltransferase
R02068 18 ent-Copalyl-diphosphate lyase
R02221 18 Sinapate:CoA ligase (AMP-forming)
R02231 18 Cyclohexanone,NADPH:oxygen oxidoreductase
(6-hydroxylating1,2-lactonizing)
R02328 18 dTTP:alpha-D-glucose-1-phosphate thymidylyltransferase
R02329 18 dTTP:alpha-D-galactose-1-phosphate thymidylyltransferase
R02785 18 UDP-N-acetylmuramoyl-L-alanyl-D-glutamate:L-lysine
ligase(ADP-forming)
R02786 18 UDP-N-acetylmuramoyl-L-alanyl-D-glutamate:L-lysine
ligase(ADP-forming)
R02788 18
UDP-N-acetylmuramoyl-L-alanyl-D-glutamate:meso-2,6-diaminoheptanedioate
ligase (ADP-forming)
R02872 18 Presqualene diphosphate:farnesyl-diphosphate farnesyltransferase
R02874 18 Squalene,hydrogen-donor:oxygen oxidoreductase (2,3-epoxidizing)
R02875 18
R02876 18
R03114 18 (-)-trans-Carveol:NADP+ oxidoreductase
R03261 18 (-)-trans-isopiperitenol:NAD+ oxidoreductase
R03279 18 trans-cyclohexane-1,2-diol:NAD+ 1-oxidoreductase
R03281 18 2-hydroxycyclohexan-1-one,NADPH:oxygen
2-oxidoreductase(1,2-lactonizing)
R03448 18 1,8-Diazacyclotetradecane-2,9-dione lactamhydrolase
R03741 18
R03861 18 Sinapoyl-CoA:glucarolactone O-(hydroxycinnamoyl)transferase
R03945 18 Perillyl-alcohol:NAD+ oxidoreductase
R04266 18 CDP-3,6-dideoxy-D-glucose 2-epimerase
R04746 18 (S)-Hydroxyoctanoyl-CoA hydro-lyase
R05068 18 (R)-2,3-Dihydroxy-3-methylpentanoate:NADP+
oxidoreductase(isomerizing)
R05130 18
R05288 18
R05452 18 Benzoyl acetate: CoA ligase
R05469 18
R05541 18
R05650 18
R05784 18 limonene-1,2-epoxide hydrolase
R06117 18 (+)-trans-carveol: NAD+ oxidoreductase
R06298 18 (+)-Copalyl-diphosphate lyase (decyclizing)
R06305 18 Geranylgeranyl-diphosphate diphosphate-lyase (cyclizing,
taxadieneforming)
R06312 18
R06321 18
R06447 18
di-trans,poly-cis-Decaprenyl-diphosphate:isopentenyl-diphosphateundecaprenylcistransferase
R06536 18 UDP-glucose:flavonol 3-O-D-glucosyltransferase
R06543 18 flavan-3-ol:NADP+ oxidoreductase
R06544 18
R06546 18
R06621 18
R06622 18
R06801 18
malonyl-CoA:anthocyanidin-3-O-beta-D-glucoside6''-O-malonyltransferase
R06802 18
R06805 18
UDP-glucose:flavonol-3-O-beta-D-glucosyl-(1->2)-beta-D-glucoside2'''-O-beta-D-glucosyltransferase
R06811 18 UDP-D-xylose:flavonol-3-O-glycoside
2''-O-beta-D-xylosyltransferase
R06813 18
UDP-glucose:flavonol-3-O-beta-D-glucosyl-(1->2)-beta-D-glucoside2'''-O-beta-D-glucosyltransferase
R06817 18
malonyl-CoA:anthocyanidin-3-O-beta-D-glucoside6''-O-malonyltransferase
R06818 18
R06909 18 naphthalene,NADH:oxygen oxidoreductase (1,2-hydroxylating)
R06917 18 alcohol:NAD+ oxidoreductase
R07322 18 squalene mutase (cyclizing)
R07323 18 squalene mutase (cyclizing)
R02229 19 cyclohexanol:NAD+ oxidoreductase
R02232 19 (1-Hydroxycyclohexan-1-yl)acetyl-CoA cyclohexanone-lyase
R02233 19 Cyclohexylamine:oxygen oxidoreductase (deaminating)
R02380 19 UDPglucose:sinapate D-glucosyltransferase
R02771 19 dTDPglucose 4,6-hydro-lyase
R02983 19
R02984 19 dTDPglucose 4-epimerase
R03055 19 5,6-Dihydrothymine amidohydrolase
R03199 19 (S)-2,3-Epoxysqualene mutase (cyclizing, lanosterol-forming)
R03200 19 (S)-2,3-Epoxysqualene mutase (cyclizing, cycloartenol-forming)
R03201 19
R03776 19 trans-Oct-2-enoyl-CoA reductase
R03777 19 Octanoyl-CoA:oxygen 2-oxidoreductase
R03826 19 dTDP-D-galactose:NAD+ 6-oxidoreductase
R04151 19 (+)-cis-3,4-dihydrophenanthrene-3,4-diol:NAD+ 3,4-oxidoreductase
R04218 19 prephytoene
diphosphate:geranylgeranyl-diphosphategeranylgeranyltransferase
R04572 19
UDP-N-acetylmuramoyl-L-alanyl-D-glutamyl-L-lysine:alanyl-D-alanineligase
(ADP-forming)
R04573 19
UDP-N-acetylmuramoyl-L-alanyl-D-glutamyl-L-lysine:alanyl-D-alanineligase
(ADP-forming)
R04617 19
UDP-N-acetylmuramoyl-L-alanyl-D-glutamyl-meso-2,6-diaminoheptanedioate:D-alanyl-D-alanine
ligase(ADP-forming)
R05069 19 (S)-2-Aceto-2-hydroxybutanoate:NADP+ oxidoreductase (isomerizing)
R05092 19 ent-Copalyl-diphosphate diphosphate-lyase
R05422 19
R05423 19
R05494 19
R05542 19
R06299 19 Copalyl-diphosphate diphosphate-lyase (cyclizing)
R06300 19 Copalyl-diphosphate diphosphate-lyase (cyclizing)
R06301 19 Copalyl-diphosphate diphosphate-lyase (cyclizing)
R06302 19 Copalyl-diphosphate diphosphate-lyase (cyclizing)
R06303 19 Copalyl-diphosphate diphosphate-lyase (cyclizing)
R06304 19 Copalyl-diphosphate diphosphate-lyase (cyclizing)
R06314 19
R06315 19
R06366 19 Aldehyde:NAD+ oxidoreductase
R06372 19 Carvone reductase
R06374 19
R06375 19
R06399 19 limonene-1,2-diol:(acceptor) 2-oxidoreductase
R06466 19
R06469 19
R06471 19
R06513 19
R06545 19
R06547 19
R06550 19
R06803 19 UDP-glucose:pelargonidin
3-O-rutinoside5-O-beta-D-glucosyltransferase
R06806 19
4-coumaroyl-CoA:flavonol-3-O-[beta-D-glucosyl-(1->2)-beta-D-glucosyl-(1->2)-beta-D-glucoside]
6'''-O-4-coumaroyltransferase
R06819 19 UDP-glucose:cyanidin 3-O-rutinoside 5-O-beta-D-glucosyltransferase
R06858 19
R06916 19
R07150 19 dTDP-D-galactose:NADP+ 6-oxidoreductase
R07269 19
di-trans,poly-cis-decaprenyl-diphosphate:isopentenyl-diphosphateundecaprenylcistransferase
R07270 19 prephytoene
diphosphate:geranylgeranyl-diphosphategeranylgeranyltransferase
R02772 20
dTDP-4-acetamido-4,6-dideoxy-D-glucose:2-oxoglutarateaminotransferase
R02773 20 dTDP-4-amino-4,6-dideoxy-D-glucose:2-oxoglutarate aminotransferase
R02774 20 dTDP-4-dehydro-6-deoxy-D-glucose 3,5-epimerase
R03689 20
R03690 20
R03765 20
R03778 20 Octanoyl-CoA:acetyl-CoA C-acyltransferase
R04611 20
R04666 20 3-Ureidoisobutyrate amidohydrolase
R04786 20
R05349 20
R05350 20
R05412 20
R05517 20
R05518 20
R05640 20 Lanosterol,NADPH:oxygen oxidoreductase (14-methyl cleaving)
R05687 20 dTDP-4-keto-6-Deoxyglucose reductase
R06291 20 ent-kaur-16-ene,NADPH:oxygen oxidoreductase (hydroxylating)
R06367 20 perillic acid:CoA ligase (ADP-forming)
R06368 20 perillic acid:CoA ligase (AMP-forming)
R06377 20
R06379 20
R06381 20
R06400 20 (1S,4R)-1-hydroxy-2-oxolimonene, NADPH:oxygen oxidoreductase
R06424 20
R06428 20
R06437 20
R06501 20
R06514 20
R06940 20
R06945 20
R02776 21 dTDP-6-deoxy-L-talose:NADP+ 4-oxidoreductase
R02777 21 dTDP-6-deoxy-L-mannose:NADP+ 4-oxidoreductase
R04668 21
R04669 21
R04743 21 (S)-Hydroxydecanoyl-CoA:NAD+ oxidoreductase
R04787 21
R04804 21 delta8,24-Cholestadien-3beta-ol delta7-delta8-isomerase
R05435 21
R05436 21
R05526 21
R05544 21
R05639 21 4,4-dimethyl-5a-cholesta-8,24-dien-3b-ol:NADP+ D14-oxidoreductase
R05729 21 alkene,NADH:oxygen oxidoreductase
R05730 21 alkene,NADH:oxygen oxidoreductase
R05771 21 N-cyclohexylformamide hydro-lyase
R06292 21 ent-Kaur-16-ene,NADPH:oxygen oxidoreductase (hydroxylating)
R06369 21 2-hydroxy-4-isopropenylcyclohexane-1-carboxyl-CoA hydro-lyase
R06383 21
R06385 21
R06394 21
R06423 21
R06429 21
R06430 21
R06438 21
R06440 21
R06443 21
R06631 21
R07194 21 alkene,NADH:oxygen oxidoreductase
R04329 22
R04671 22 4alpha-Methylcholesta-8-en-3beta-ol delta7-delta8-isomerase
R04744 22 (S)-Hydroxydecanoyl-CoA hydro-lyase
R04798 22
R05516 22
R05527 22
R05543 22
R05703 22 lanosterol D24-reductase
R06293 22 ent-Kaur-16-ene,NADPH:oxygen oxidoreductase (hydroxylating)
R06390 22
R06431 22
R06433 22
R06441 22
R06446 22
R03310 23 5alpha-cholest-7-en-3beta-ol, NADH:oxygen 5-oxidoreductase
R03353 23 5alpha-Cholest-7-en-3beta-ol delta7-delta8-isomerase
R04328 23
R04753 23 trans-Dec-2-enoyl-CoA reductase
R04754 23 Decanoyl-CoA:(acceptor) 2,3-oxidoreductase
R06294 23 ent-Kaur-16-en-19-oate,NADPH:oxygen oxidoreductase (hydroxylating)
R06434 23
R06960 23
R07215 23 5alpha-cholest-7-en-3beta-ol, NADPH:oxygen 5-oxidoreductase
R01451 24 Cholesterol:NAD+ delta7-oxidoreductase
R01456 24 Cholesterol:NADP+ delta7-oxidoreductase
R03311 24
R04742 24 Decanoyl-CoA:acetyl-CoA C-acyltransferase
R06295 24 ent-Kaur-16-en-19-oate,NADPH:oxygen oxidoreductase (hydroxylating)
R06296 24 ent-Kaur-16-en-19-oate,NADPH:oxygen oxidoreductase (hydroxylating)
R06961 24
R01452 25
R01453 25
R01454 25 Cholesterol:oxygen oxidoreductase (side-chain-cleaving)
R01457 25
R01459 25 Cholesterol:oxygen oxidoreductase
R01460 25 Cholesteryl-beta-D-glucoside glucohydrolase
R01463 25 Cholesterol,NADPH:oxygen oxidoreductase (7alpha-hydroxylating)
R02723 25
R04741 25 (S)-3-Hydroxydodecanoyl-CoA:NAD+ oxidoreductase
R06297 25 ent-Kaur-16-en-19-oate,NADPH:oxygen oxidoreductase (hydroxylating)
R06962 25
R06963 25
R07207 25 cholesterol,NADPH:oxygen oxidoreductase (24-hydroxylating)
R02609 26 5beta-Cholestan-3-one:NADP+ 4,5-oxidoreductase
R02610 26 5alpha-cholestan-3-one:NADP+ delta7-oxidoreductase
R03723 26 (24R,24'R)-Fucosterol-epoxide acetaldehyde-lyase
R04170 26 (S)-3-Hydroxydodecanoyl-CoA hydro-lyase
R04263 26 cholest-5-ene-3beta,7alpha-diol:NAD+ 3-oxidoreductase
R04264 26 Cholest-5-ene-3beta,7alpha-diol:NAD+ 3-oxidoreductase
R04792 26
R04793 26
R04853 26 20alpha-Hydroxycholesterol,hydrogen-donor:oxygen
oxidoreductase(17-alpha-hydroxylating)
R04854 26 20alpha-Hydroxycholesterol:oxygen
oxidoreductase(side-chain-cleaving)
R04855 26 22beta-Hydroxycholesterol:oxygen
oxidoreductase(side-chain-cleaving)
R05341 26
R06322 26 (gibberellin-44),2-oxoglutarate:oxygen oxidoreductase
R06964 26
R06965 26
R07208 26
(24S)-cholest-5-ene-3beta,24-diol,NADPH:oxygenoxidoreductase(7alpha-hydroxylating)
R03856 27 trans-Dodec-2-enoyl-CoA reductase
R03857 27 Lauroyl-CoA:(acceptor) 2,3-oxidoreductase
R04100 27 3-cis-Dodecenoyl-CoA delta3-cis-delta2-trans-isomerase
R04676 27 17alpha,20alpha-Dihydroxycholesterol:oxygen
oxidoreductase(side-chain-cleaving)
R04817 27
7alpha-Hydroxy-5beta-cholestan-3-one:(acceptor)delta4-oxidoreductase
R04826 27
7alpha-hydroxycholest-4-en-3-one,NADPH:oxygenoxidoreductase(12alpha-hydroxylating)
R06323 27 (gibberellin-44),2-oxoglutarate:oxygen oxidoreductase
R03327 28 17alpha-Hydroxypregnenolone:NAD+ 3-oxidoreductase
R03328 28 17alpha-Hydroxypregnenolone:NADP+ 3-oxidoreductase
R03403 28 3beta-Hydroxyandrost-5-en-17-one acetaldehyde-lyase
R03735 28 (2S,3S)-2-Hydroxytridecane-1,2,3-tricarboxylate
oxaloacetate-lyase(CoA-acylating)
R03858 28 Lauroyl-CoA:acetyl-CoA C-acyltransferase
R03859 28 3-Hydroxytetradecane-1,3,4-tricarboxylate
2-oxoglutarate-lyase(CoA-acylating)
R04675 28 17alpha-Hydroxypregnenolone,hydrogen-donor:oxygen
oxidoreductase(21-hydroxylating)
R04818 28 3alpha,7alpha-Dihydroxy-5beta-cholestane:NAD+
oxidoreductase(B-specific)
R04819 28 3alpha,7alpha-Dihydroxy-5beta-cholestane:NADP+
oxidoreductase(B-specific)
R04823 28
7alpha,12alpha-Dihydroxy-5beta-cholestan-3-one:(acceptor)delta4-oxidoreductase
R06335 28
R01837 29 3beta-Hydroxyandrost-5-en-17-one:NAD+ 3-oxidoreductase
R01839 29 3beta-Hydroxyandrost-5-en-17-one:NADP+ 3-oxidoreductase
R01841 29 17alpha-Hydroxyprogesterone acetaldehyde-lyase
R03324 29 17alpha,20alpha-Dihydroxypregn-4-en-3-one:NAD+ 20-oxidoreductase
R03325 29 17alpha,20alpha-Dihydroxypregn-4-en-3-one:NADP+ 20-oxidoreductase
R03329 29 Steroid,reduced-adrenal-ferredoxin:oxygen
oxidoreductase(11-hydroxylating)
R03406 29 Androst-5-ene-3beta,17beta-diol:NAD+ oxidoreductase
R03407 29 Androst-5-ene-3beta,17beta-diol:NADP+ oxidoreductase
R03408 29
R04739 29 (S)-3-Hydroxytetradecanoyl-CoA:NAD+ oxidoreductase
R04806 29 5beta-cholestane-3alpha,7alpha-diol,NADPH:oxygen
oxidoreductase(26-hydroxylating)
R04824 29
3alpha,7alpha,12alpha-Trihydroxy-5beta-cholestane:NAD+oxidoreductase
(B-specific)
R04825 29
3alpha,7alpha,12alpha-Trihydroxy-5beta-cholestane:NADP+oxidoreductase
(B-specific)
R04849 29 11-Deoxycortisol delta5-delat4-isomerase
R04850 29 17alpha,21-Dihydroxypregnenolone:oxygen
oxidoreductase(11-hydroxylating)
R04851 29 11-Deoxycortisol delta5-delat4-isomerase
R06325 29
R07204 29
5beta-cholestane-3alpha,7alpha-diol,NADPH:oxygenoxidoreductase(12alpha-hydroxylating)
R01836 30 Testosterone:NAD+ oxidoreductase
R01838 30 Testosterone:NADP+ 17-oxidoreductase
R01840 30
R02499 30 Testosterone delta5-delat4-isomerase
R02500 30 Testosterone delta5-delat4-isomerase
R02840 30 Cortisol delta5-delat4-isomerase
R02842 30 Cortisol delta5-delat4-isomerase
R04678 30 16alpha-Hydroxyandrost-4-ene-3,17-dione delta5-delat4-isomerase
R04680 30 16alpha-Hydroxyandrost-4-ene-3,17-dione delta5-delat4-isomerase
R04740 30 (S)-3-Hydroxytetradecanoyl-CoA hydro-lyase
R04805 30
R04807 30
5beta-Cholestane-3alpha,7alpha,12alpha-triol,NADPH:oxygenoxidoreductase
(26-hydroxylating)
R02501 31
R02502 31 UDPglucuronate beta-D-glucuronosyltransferase(acceptor-unspecific)
R02834 31 Cortisol:NAD+ 11-oxidoreductase
R02836 31 Cortisol:NADP+ 11-oxidoreductase
R02837 31 Acetyl-CoA:cortisol O-acetyltransferase
R02841 31
11beta,17alpha,21-Trihydroxy-5beta-pregnane-3,20-dione:NADP+delta4-oxidoreductase
R03507 31
5beta-Cholestane-3alpha,7alpha,12alpha,26-tetraol:NAD+26-oxidoreductase
R03989 31 trans-Tetradec-2-enoyl-CoA reductase
R03990 31 Tetradecanoyl-CoA:(acceptor) 2,3-oxidoreductase
R04506 31 3alpha,7alpha-Dihydroxy-5beta-cholestan-26-al:NAD+ oxidoreductase
R04759 31
R02351 32
R02892 32 4,5alpha-dihydrocortisone:NADP+ delta4-oxidoreductase
R02893 32
17alpha,21-dihydroxy-5beta-pregnane-3,11,20-trione:NADP+delta4-oxidoreductase
R03506 32
3alpha,7alpha,12alpha-Trihydroxy-5beta-cholestan-26-al:NAD+26-oxidoreductase
R03991 32 myristoyl-CoA:acetylCoA C-myristoyltransferase
R04507 32 3alpha,7alpha-Dihydroxy-5beta-cholestanate:CoA ligase
(AMP-forming)
R04761 32
R04832 32 Urocortisol:NAD+ oxidoreductase (B-specific)
R04833 32 Urocortisol:NADP+ oxidoreductase (B-specific)
R05321 32 n-tetradecanoyl-CoA, NADPH2:O2 oxidoreductase [11-(E)
desaturating]
R05322 32 n-tetradecanoyl-CoA, NADH:O2 oxidoreductase [11-(Z) desaturating]
R07216 32 n-tetradecanoyl-CoA,NADPH:O2 oxidoreductase [11-(E) desaturating]
R07217 32 n-tetradecanoyl-CoA,NADPH:O2 oxidoreductase [11-(Z) desaturating]
R02347 33 Estradiol-17alpha:NAD+ 17-oxidoreductase
R02349 33 Estradiol-17alpha:NADP+ 16-oxidoreductase
R02352 33 Estradiol-17beta:NAD+ 17-oxidoreductase
R02353 33 Estradiol-17beta:NADP+ 17-oxidoreductase
R02354 33
R02355 33
R02356 33
R02358 33 UDPglucuronate beta-D-glucuronosyltransferase(acceptor-unspecific)
R03087 33
R04547 33
R04580 33 3alpha,7alpha,12alpha-Trihydroxy-5beta-cholestanate:CoA
ligase(AMP-forming)
R04737 33 (S)-3-Hydroxyhexadecanoyl-CoA:NAD+ oxidoreductase
R04829 33 Urocortisone:NAD+ oxidoreductase (B-specific)
R04830 33 Urocortisone:NADP+ oxidoreductase (B-specific)
R04834 33 Cortol:NAD+ oxidoreductase
R03088 34
R03089 34
R03090 34
R03091 34 UDPglucuronate beta-D-glucuronosyltransferase(acceptor-unspecific)
R04592 34
R04681 34 Estriol:NAD+ 17-oxidoreductase
R04682 34 Estriol:NADP+ 17-oxidoreductase
R04738 34 (S)-3-Hydroxyhexadecanoyl-CoA hydro-lyase
R04809 34
R04831 34 Cortolone:NAD+ oxidoreductase
R01278 35 trans-Hexadec-2-enoyl-CoA reductase
R01279 35 Palmitoyl-CoA:oxygen 2-oxidoreductase
R04683 35 UDPglucuronate beta-D-glucuronosyltransferase(acceptor-unspecific)
R04810 35
R04813 35
(24R,25R)-3alpha,7alpha,12alpha,24-tetrahydroxy-5beta-cholestanoyl-CoA
hydro-lyase
R05103 35
R01274 36 Palmitoyl-CoA hydrolase
R01277 36 hexadecanal:NAD+ oxidoreductase (CoA-acylating)
R01280 36 Palmitate:CoA ligase (AMP-forming)
R01281 36 Palmitoyl-CoA:L-serine C-palmitoyltransferase (decarboxylating)
R01927 36
R04092 36
R04811 36 Propanoyl-CoA:acetyl-CoA C-acyltransferase
R04812 36
R01703 37 Hexadecanoate:hydrogen-peroxide oxidoreductase
R01704 37 Palmitaldehyde:NAD+ oxidoreductase
R01926 37
R01928 37 UDPgalactose:sphingosine 1-beta-galactosyltransferase
R02462 37 Hexadecanol:NAD+ oxidoreductase
R02463 37 hexadecanal:NADP+ delta2-oxidoreductase
R02464 37 Sphinganine-1-phosphate pamlmitaldehyde-lyase
R02978 37 Sphinganine:NADP+ 3-oxidoreductase
R02979 37
R03719 37 Propanoyl-CoA:acetyl-CoA C-acyltransferase
R04828 37 Chenodeoxyglycocholoyl-CoA:glycine N-choloyltransferase
R06516 37 sphinganine-1-phosphate palmitaldehyde-lyase
R06521 37 3-sn-phosphatidate phosphohydrolase
R02794 38 Cholate:CoA ligase (AMP-forming)
R02976 38 ATP:sphinganine 1-phosphotransferase
R03718 38 Choloyl-CoA:glycine N-choloyltransferase
R05104 38
R06520 38 3-sn-phosphatidate phosphohydrolase
R06525 38 Sphinganine, NADPH: oxygen oxidoreductase (4-hydroxylating)
R07296 38 choloyl-CoA hydrolase
R02792 39
3alpha,7alpha,12alpha-Trihydroxy-5beta-cholanate:NAD+7-oxidoreductase
R02793 39
3alpha,7alpha,12alpha-trihydroxy-5beta-cholanate:NADP+12-oxidoreductase
R02798 39
R05835 39 Glycocholate amidohydrolase
R07220 39 deoxycholate:FAD oxidoreductase (7alpha-dehydroxylating)
R03495 40 12beta-hydroxysteroid:NADP+ 12-oxidoreductase
R04252 40
R04486 40 Glycodeoxycholate amidohydrolase
R05836 40
R07295 40 deoxycholoyl-CoA hydrolase
