# Supplementary material for: Local and global modes of drug action in biochemical networks
Source: BMC Chem Biol. 2009 Apr 7;9:4. doi: 10.1186/1472-6769-9-4 (PMC2670818; doi:10.1186/1472-6769-9-4)
Supplement: Additional File 3 — Full set of metabolic drug scopes. This archive contains the full set of metabolic drug scopes for 276 drugs from the DrugBank database and four metabolic networks. Individual files in the archive are named according to the following nomenclature: DrugBank accession number of the drug, followed by "_hsa" for human or "_ref" for reference network, followed by "_i" for irreversible or "_r" for reversible network. [file 1472-6769-9-4-S3.zip › aprd00160_hsa_r.txt]

  Expansion curve

seeds: Oxygen H2O 3,4-Dihydroxy-L-phenylalanine 5-Hydroxy-L-tryptophan
4-(2-Aminoethyl)-1,2-benzenediol CO2 3-(2-Aminoethyl)-1H-indol-5-ol
L-Tryptophan Tryptamine
not identified:


      compounds:

ID generation name

C00001 1 H2O
C00007 1 Oxygen
C00011 1 CO2
C00078 1 L-Tryptophan
C00355 1 3,4-Dihydroxy-L-phenylalanine
C00398 1 Tryptamine
C00643 1 5-Hydroxy-L-tryptophan
C00780 1 3-(2-Aminoethyl)-1H-indol-5-ol
C03758 1 4-(2-Aminoethyl)-1,2-benzenediol
C00009 2 Orthophosphate
C00014 2 NH3
C00027 2 H2O2
C00080 2 H+
C00082 2 L-Tyrosine
C00483 2 Tyramine
C00637 2 Indole-3-acetaldehyde
C01353 2 Carbonic acid
C02700 2 L-Formylkynurenine
C04043 2 3,4-Dihydroxyphenylacetaldehyde
C05634 2 5-Hydroxyindoleacetaldehyde
C05647 2 Formyl-5-hydroxykynurenamine
C05648 2 5-Hydroxy-N-formylkynurenine
C00013 3 Pyrophosphate
C00041 3 L-Alanine
C00058 3 Formate
C00169 3 Carbamoyl phosphate
C00328 3 L-Kynurenine
C00704 3 O2.-
C00822 3 Dopaquinone
C00954 3 Indole-3-acetate
C01161 3 3,4-Dihydroxyphenylacetate
C03765 3 4-Hydroxyphenylacetaldehyde
C05635 3 5-Hydroxyindoleacetate
C05651 3 5-Hydroxykynurenine
C05653 3 Formylanthranilate
C00108 4 Anthranilate
C00642 4 4-Hydroxyphenylacetate
C03227 4 3-Hydroxy-L-kynurenine
C05638 4 5-Hydroxykynurenamine
C00632 5 3-Hydroxyanthranilate
C05639 5 4,6-Dihydroxyquinoline
C04409 6 2-Amino-3-carboxymuconate semialdehyde
C05640 6 Cinnavalininate
C03824 7 2-Aminomuconate semialdehyde


      reactions:

ID generation name

R00009 2 hydrogen-peroxide:hydrogen-peroxide oxidoreductase
R00086 2 ATP phosphohydrolase (protein-secreting)
R00132 2 Carbonic acid hydro-lyase
R00678 2 L-tryptophan:oxygen 2,3-oxidoreductase (decyclizing)
R00685 2 L-Tryptophan decarboxy-lyase
R00731 2 L-Tyrosine:oxygen oxidoreductase
R02080 2 3-Hydroxy-L-tyrosine carboxy-lyase
R02173 2 Tryptamine:oxygen oxidoreductase(deaminating)(flavin-containing)
R02383 2 Monophenol,L-dopa:oxygen oxidoreductase
R02701 2 5-Hydroxy-L-tryptophan decarboxy-lyase
R02702 2 5-hydroxy-L-tryptophan:oxygen 2,3-dioxygenase (indole-decyclizing)
R02908 2
5-Hydroxytryptamine:oxygenoxidoreductase(deaminating)(flavin-containing)
R02909 2 5-hydroxytryptamine:oxygen 2,3-dioxygenase (indole-decyclizing)
R04300 2
4-(2-Aminoethyl)-1,2-benzenediol:oxygenoxidoreductase(deaminating)(flavin-containing)
R00004 3 Pyrophosphate phosphohydrolase
R00149 3 Carbon-dioxide:ammonia
ligase(ADP-forming,carbamate-phosphorylating)
R00275 3 Superoxide:superoxide oxidoreductase
R00736 3 L-Tyrosine carboxy-lyase
R01959 3 N-Formyl-L-kynurenine amidohydrolase
R02078 3 L-Tyrosine,L-dopa:oxygen oxidoreductase
R02382 3 Tyramine:oxygen oxidoreductase(deaminating)(flavin-containing)
R02678 3 Indole-3-acetaldehyde:NAD+ oxidoreductase
R03300 3 3,4-Dihydroxyphenylacetaldehyde:NAD+ oxidoreductase
R03936 3 Formylkynurenine hydrolase
R04903 3 5-Hydroxyindoleacetaldehyde:NAD+ oxidoreductase
R04904 3 5-Hydroxyindoleacetaldehyde:oxygen oxidoreductase
R04911 3 Aryl-formylamine amidohydrolase
R00987 4 L-Kynurenine hydrolase
R00988 4 N-Formylanthranilate amidohydrolase
R01960 4 L-Kynurenine,NADPH:oxygen oxidoreductase (3-hydroxylating)
R02695 4 4-Hydroxyphenylacetaldehyde:NAD+ oxidoreductase
R04909 4 5-Hydroxykynurenamine decarboxy-lyase
R02668 5 3-Hydroxy-L-kynurenine hydrolase
R04908 5
5-Hydroxykynurenamine:oxygenoxidoreductase(deaminating)(flavin-containing)
R02665 6 3-Hydroxyanthranilate:oxygen 3,4-oxidoreductase (decyclizing)
R02670 6 Hydorogen-peroxide:hydrogen-peroxide oxidoreductase
R04323 7 2-Amino-3-carboxymuconate semialdehyde carboxy-lyase
