# Supplementary material for: Local and global modes of drug action in biochemical networks
Source: BMC Chem Biol. 2009 Apr 7;9:4. doi: 10.1186/1472-6769-9-4 (PMC2670818; doi:10.1186/1472-6769-9-4)
Supplement: Additional File 3 — Full set of metabolic drug scopes. This archive contains the full set of metabolic drug scopes for 276 drugs from the DrugBank database and four metabolic networks. Individual files in the archive are named according to the following nomenclature: DrugBank accession number of the drug, followed by "_hsa" for human or "_ref" for reference network, followed by "_i" for irreversible or "_r" for reversible network. [file 1472-6769-9-4-S3.zip › aprd00160_ref_i.txt]

  Expansion curve

seeds: Oxygen H2O 3,4-Dihydroxy-L-phenylalanine 5-Hydroxy-L-tryptophan
4-(2-Aminoethyl)-1,2-benzenediol CO2 3-(2-Aminoethyl)-1H-indol-5-ol
L-Tryptophan Tryptamine
not identified:


      compounds:

ID generation name

C00001 1 H2O
C00007 1 Oxygen
C00011 1 CO2
C00078 1 L-Tryptophan
C00355 1 3,4-Dihydroxy-L-phenylalanine
C00398 1 Tryptamine
C00643 1 5-Hydroxy-L-tryptophan
C00780 1 3-(2-Aminoethyl)-1H-indol-5-ol
C03758 1 4-(2-Aminoethyl)-1,2-benzenediol
C00009 2 Orthophosphate
C00014 2 NH3
C00022 2 Pyruvate
C00027 2 H2O2
C00080 2 H+
C00331 2 Indolepyruvate
C00463 2 Indole
C00483 2 Tyramine
C00637 2 Indole-3-acetaldehyde
C00822 2 Dopaquinone
C01197 2 3,4-Dihydroxy-trans-cinnamate
C01353 2 Carbonic acid
C02693 2 Indole-3-acetamide
C02700 2 L-Formylkynurenine
C03230 2 3-Indoleglycolaldehyde
C04043 2 3,4-Dihydroxyphenylacetaldehyde
C04796 2 4-(L-Alanin-3-yl)-2-hydroxy-cis,cis-muconate 6-semialdehyde
C04797 2 5-(L-Alanin-3-yl)-2-hydroxy-cis,cis-muconate 6-semialdehyde
C05359 2 e-
C05634 2 5-Hydroxyindoleacetaldehyde
C05647 2 Formyl-5-hydroxykynurenamine
C05648 2 5-Hydroxy-N-formylkynurenine
C06732 2 alpha,beta-Didehydrotryptophan
C00013 3 Pyrophosphate
C00041 3 L-Alanine
C00058 3 Formate
C00065 3 L-Serine
C00074 3 Phosphoenolpyruvate
C00084 3 Acetaldehyde
C00133 3 D-Alanine
C00149 3 (S)-Malate
C00169 3 Carbamoyl phosphate
C00186 3 (S)-Lactate
C00192 3 Hydroxylamine
C00227 3 Acetyl phosphate
C00237 3 CO
C00256 3 (R)-Lactate
C00282 3 Hydrogen
C00328 3 L-Kynurenine
C00497 3 (R)-Malate
C00704 3 O2.-
C00716 3 Serine
C00740 3 D-Serine
C00900 3 2-Acetolactate
C00954 3 Indole-3-acetate
C00955 3 Indole-3-ethanol
C00977 3 L-Tryptophanamide
C01010 3 Urea-1-carboxylate
C01161 3 3,4-Dihydroxyphenylacetate
C01563 3 Carbamate
C02043 3 Indolelactate
C02916 3 (S)-Norlaudanosoline
C03015 3 O-Carbamoyl-L-serine
C03574 3 2-Formylaminobenzaldehyde
C03765 3 4-Hydroxyphenylacetaldehyde
C04366 3 3-(2-Carboxyethenyl)-cis,cis-muconate
C05361 3 Hydrazine
C05635 3 5-Hydroxyindoleacetate
C05651 3 5-Hydroxykynurenine
C05653 3 Formylanthranilate
C05658 3 Indoxyl
C06010 3 (S)-2-Acetolactate
C06033 3 Parapyruvate
C06047 3 Stizolobate
C06048 3 Stizolobinate
C06224 3 3,4-Dihydroxystyrene
C06393 3 2,3-Diaminopropanoate
C06701 3 Phosphonate
C12312 3 Indolin-2-one
C00033 4 Acetate
C00036 4 Oxaloacetate
C00048 4 Glyoxylate
C00086 4 Urea
C00088 4 Nitrite
C00108 4 Anthranilate
C00122 4 Fumarate
C00168 4 Hydroxypyruvate
C00288 4 HCO3-
C00346 4 Ethanolamine phosphate
C00469 4 Ethanol
C00536 4 Triphosphate
C00631 4 2-Phospho-D-glycerate
C00642 4 4-Hydroxyphenylacetate
C00697 4 Nitrogen
C00810 4 (R)-Acetoin
C00937 4 (R)-Lactaldehyde
C00978 4 N-Acetylserotonin
C00979 4 O-Acetyl-L-serine
C00993 4 D-Alanyl-D-alanine
C01005 4 O-Phospho-L-serine
C01384 4 Maleic acid
C01417 4 Cyanate
C01818 4 Hyponitrite
C02218 4 2-Aminoacrylate
C02405 4 Formyl phosphate
C02532 4 D-O-Phosphoserine
C02612 4 (R)-2-Methylmalate
C02775 4 2,3-Dihydroxyindole
C02798 4 3-Phosphonopyruvate
C03210 4 2,2'-Iminodipropanoate
C03227 4 3-Hydroxy-L-kynurenine
C03341 4 2-Amino-4-oxopentanoic acid
C04039 4 2,3-Dihydroxy-3-methylbutanoate
C04181 4 3-Hydroxy-3-methyl-2-oxobutanoic acid
C04227 4 1-(4-Hydroxyphenyl)-2-aminoethanol
C04272 4 (R)-2,3-Dihydroxy-3-methylbutanoate
C04642 4 2-Hydroxy-5-carboxymethylmuconate semialdehyde
C05360 4 Diimine
C05638 4 5-Hydroxykynurenamine
C05657 4 6-Hydroxyindolelactate
C05834 4 3-Methyldioxyindole
C05835 4 2-Formaminobenzoylacetate
C06034 4 4-Hydroxy-4-methylglutamate
C06035 4 4-Methylene-2-oxoglutarate
C06044 4 4-Hydroxyphenylethanol
C06059 4 Cyclic amidines
C06160 4 (S)-Norcoclaurine
C06330 4 Quinoline-3,4-diol
C06555 4 Biuret
C11130 4 1,3-Dihydro-3-hydroxy-2H-indol-2-one
C11503 4 3-Hydroxy-1H-quinolin-4-one
C11822 4 2-Aminomalonate semialdehyde
C00037 5 Glycine
C00042 5 Succinate
C00049 5 L-Aspartate
C00090 5 Catechol
C00141 5 3-Methyl-2-oxobutanoic acid
C00158 5 Citrate
C00160 5 Glycolate
C00164 5 Acetoacetate
C00189 5 Ethanolamine
C00196 5 2,3-Dihydroxybenzoate
C00197 5 3-Phospho-D-glycerate
C00209 5 Oxalate
C00244 5 Nitrate
C00258 5 D-Glycerate
C00266 5 Glycolaldehyde
C00292 5 Aniline
C00544 5 Homogentisate
C00546 5 Methylglyoxal
C00632 5 3-Hydroxyanthranilate
C00711 5 Malate
C00741 5 Diacetyl
C00804 5 Propynoate
C00815 5 Citramalate
C00898 5 (R,R)-Tartaric acid
C00975 5 Dihydroxyfumarate
C01127 5 4-Hydroxy-2-oxoglutarate
C01146 5 2-Hydroxy-3-oxopropanoate
C01159 5 2,3-Bisphospho-D-glycerate
C01252 5 4-(2-Aminophenyl)-2,4-dioxobutanoate
C01358 5 NH4OH
C01468 5 4-Cresol
C01537 5 Urethane
C01566 5 Cyanamide
C01769 5 (S)-Acetoin
C01990 5 3-Oxalomalate
C02107 5 (S,S)-Tartaric acid
C02132 5 Acetylpyruvate
C02226 5 2-Methylmaleate
C02362 5 2-Oxosuccinamate
C02614 5 (S)-2-Methylmalate
C02912 5 (R)-Propane-1,2-diol
C03044 5 (R,R)-Butane-2,3-diol
C03167 5 Phosphonoacetaldehyde
C03943 5 (2R,4S)-2,4-Diaminopentanoate
C03961 5 erythro-3-Hydroxy-L-aspartate
C03981 5 2-Hydroxyethylenedicarboxylate
C04186 5 5-Carboxymethyl-2-hydroxymuconate
C05636 5 3-Hydroxykynurenamine
C05639 5 4,6-Dihydroxyquinoline
C05946 5 D-4-Hydroxy-2-oxoglutarate
C06159 5 2-Dehydro-3-deoxy-D-fuconate
C06234 5 4-Methyl-L-glutamate
C06244 5 Acetamide
C06343 5 Quinolin-4-ol
C06554 5 Cyanuric acid
C06735 5 Aminoacetaldehyde
C11511 5 threo-3-Hydroxy-L-aspartate
C11824 5 Cyclic amide
C15769 5 HBOA
C00099 6 beta-Alanine
C00118 6 (2R)-2-Hydroxy-3-(phosphonooxy)-propanal
C00152 6 L-Asparagine
C00180 6 Benzoate
C00183 6 L-Valine
C00188 6 L-Threonine
C00207 6 Acetone
C00222 6 3-Oxopropanoate
C00230 6 3,4-Dihydroxybenzoate
C00232 6 Succinate semialdehyde
C00236 6 3-Phospho-D-glyceroyl phosphate
C00311 6 Isocitrate
C00383 6 Malonate
C00402 6 D-Aspartate
C00417 6 cis-Aconitate
C00418 6 (R)-Mevalonate
C00424 6 (S)-Lactaldehyde
C00438 6 N-Carbamoyl-L-aspartate
C00466 6 Acetoin
C00490 6 Itaconate
C00515 6 D-Ornithine
C00533 6 Nitric oxide
C00552 6 meso-Tartaric acid
C00568 6 4-Aminobenzoate
C00577 6 D-Glyceraldehyde
C00581 6 Guanidinoacetate
C00679 6 5-Dehydro-4-deoxy-D-glucarate
C00682 6 2-Hydroxymuconate semialdehyde
C00684 6 2-Dehydro-3-deoxy-L-arabinonate
C01036 6 4-Maleylacetoacetate
C01042 6 N-Acetyl-L-aspartate
C01088 6 (R)-3,3-Dimethylmalate
C01089 6 (R)-3-Hydroxybutanoate
C01380 6 Ethylene glycol
C01680 6 D-Fuconate
C01717 6 4-Hydroxy-2-quinolinecarboxylic acid
C01732 6 Mesaconate
C01987 6 2-Aminophenol
C01988 6 2-Nitrophenol
C02351 6 1,2-Benzoquinone
C02480 6 cis,cis-Muconate
C02504 6 (2S)-2-Isopropylmalate
C02558 6 N-Acetylarylamine
C02657 6 6-Methylsalicylate
C02752 6 Triacetate lactone
C02923 6 2,3-Dihydroxytoluene
C03046 6 (S,S)-Butane-2,3-diol
C03082 6 4-Phospho-L-aspartate
C03139 6 N-Amidino-L-aspartate
C03147 6 N-Malonylanthranilate
C03214 6 2-Amino-3-oxobutanoate
C03232 6 3-Phosphonooxypyruvate
C03248 6 Acetylenedicarboxylate
C03459 6 2-Hydroxy-3-oxosuccinate
C03508 6 L-2-Amino-3-oxobutanoic acid
C03557 6 (2-Aminoethyl)phosphonate
C03600 6 Carboxymethyloxysuccinate
C03666 6 2-Carboxy-cis,cis-muconate
C03761 6 3-Hydroxy-3-methylglutarate
C03790 6 N-(Carboxymethyl)-D-alanine
C03826 6 2-Dehydro-3-deoxy-D-xylonate
C03861 6 Dibenzo[1,4]dioxin-2,3-dione
C03921 6 2-Dehydro-3-deoxy-D-glucarate
C04052 6 5-Carboxy-2-oxohept-3-enedioate
C04204 6 N-(2,3-Dihydroxybenzoyl)-L-serine
C04221 6 trans-1,2-Dihydrobenzene-1,2-diol
C04409 6 2-Amino-3-carboxymuconate semialdehyde
C04480 6 3-Carboxy-2-hydroxymuconate semialdehyde
C04584 6 6-Imino-5-oxocyclohexa-1,3-dienecarboxylate
C04593 6 (2S,3R)-3-Hydroxybutane-1,2,3-tricarboxylate
C04634 6 1,6-Dihydroxycyclohexa-2,4-diene-1-carboxylate
C05235 6 Hydroxyacetone
C05406 6 (4S)-5-Hydroxy-2,4-dioxopentanoate
C05519 6 L-Allothreonine
C05585 6 Gentisate aldehyde
C05593 6 3-Hydroxyphenylacetate
C05637 6 4,8-Dihydroxyquinoline
C05640 6 Cinnavalininate
C05840 6 Iminoaspartate
C05999 6 Lactaldehyde
C06031 6 D-threo-3-Methylmalate
C06032 6 D-erythro-3-Methylmalate
C06189 6 Cyclic 2,3-bisphospho-D-glycerate
C06455 6 Hydroxymethylphosphonate
C11205 6 Hexadimethrine bromide
C15499 6 Pentane-2,4-dione
C15770 6 DIBOA
C00026 7 2-Oxoglutarate
C00077 7 L-Ornithine
C00093 7 sn-Glycerol 3-phosphate
C00109 7 2-Oxobutanoate
C00111 7 Glycerone phosphate
C00116 7 Glycerol
C00156 7 4-Hydroxybenzoate
C00337 7 (S)-Dihydroorotate
C00430 7 5-Aminolevulinate
C00433 7 2,5-Dioxopentanoate
C00441 7 L-Aspartate 4-semialdehyde
C00502 7 D-Xylonate
C00545 7 L-Arabinonate
C00583 7 Propane-1,2-diol
C00596 7 2-Hydroxy-2,4-pentadienoate
C00597 7 3-Phosphoglycerate
C00628 7 2,5-Dihydroxybenzoate
C00673 7 2-Deoxy-D-ribose 5-phosphate
C00772 7 Mevaldate
C00818 7 D-Glucarate
C00820 7 D-Threonine
C00878 7 D-Arabinonate
C00879 7 D-Galactarate
C00887 7 Nitrous oxide
C00989 7 4-Hydroxybutanoic acid
C01013 7 3-Hydroxypropanoate
C01053 7 (R)-4-Dehydropantoate
C01061 7 4-Fumarylacetoacetate
C01107 7 (R)-5-Phosphomevalonate
C01110 7 5-Amino-2-oxopentanoic acid
C01163 7 3-Carboxy-cis,cis-muconate
C01249 7 7,8-Dihydro-7,8-dihydroxykynurenate
C01467 7 3-Cresol
C01667 7 Bacitracin
C01757 7 Triacetate
C01845 7 Propan-2-ol
C01888 7 Aminoacetone
C02161 7 Isophenoxazine
C02207 7 beta-Alanopine
C02341 7 trans-Aconitate
C02372 7 4-Hydroxyaniline
C02501 7 2-Hydroxymuconate
C02631 7 2-Isopropylmaleate
C02637 7 3-Dehydroshikimate
C02642 7 3-Ureidopropionate
C02787 7 2-Methylpropanamine
C02814 7 Benzene-1,2,4-triol
C02917 7 (S)-Propane-1,2-diol
C03063 7 2-Oxohept-3-enedioate
C03065 7 3-Guanidinopropanoate
C03071 7 3-aci-Nitropropanoate
C03124 7 L-Aspartylhydroxamate
C03166 7 Phosphoguanidinoacetate
C03223 7 3,4-Dihydroxyphthalate
C03506 7 Indoleglycerol phosphate
C03548 7 trans-2,3-Epoxysuccinate
C03618 7 L-threo-3-Methylaspartate
C03703 7 L-5-Carboxymethylhydantoin
C03722 7 Pyridine-2,3-dicarboxylate
C03824 7 2-Aminomuconate semialdehyde
C03979 7 2-Dehydro-3-deoxy-L-rhamnonate
C04105 7 2,5-Dihydro-5-oxofuran-2-acetate
C04442 7 2-Dehydro-3-deoxy-6-phospho-D-gluconate
C04484 7 4-Carboxy-2-hydroxymuconate semialdehyde
C04546 7 (R)-3-((R)-3-Hydroxybutanoyloxy)butanoate
C05379 7 Oxalosuccinate
C05520 7 2-Amino-3-oxoadipate
C05600 7 2-Hydroxyhepta-2,4-dienedioate
C05672 7 2-Amino-3-phosphonopropanoate
C06029 7 L-threo-3-Methylmalate
C06210 7 2-Hydroxy-6-keto-2,4-heptadienoate
C06321 7 1,6-Dihydroxy-cis-2,4-cyclohexadiene-1-carboxylic acid
C11437 7 1-Deoxy-D-xylulose 5-phosphate
C14610 7 (S)-5-Oxo-2,5-dihydrofuran-2-acetate
C00025 8 L-Glutamate
C00062 8 L-Arginine
C00134 8 Putrescine
C00148 8 L-Proline
C00184 8 Glycerone
C00204 8 2-Dehydro-3-deoxy-D-gluconate
C00217 8 D-Glutamate
C00246 8 Butanoic acid
C00251 8 Chorismate
C00253 8 Nicotinate
C00263 8 L-Homoserine
C00295 8 Orotate
C00327 8 L-Citrulline
C00333 8 D-Galacturonate
C00354 8 D-Fructose 1,6-bisphosphate
C00429 8 5,6-Dihydrouracil
C00472 8 p-Benzoquinone
C00479 8 Propanal
C00493 8 Shikimate
C00522 8 (R)-Pantoate
C00530 8 p-Benzenediol
C00623 8 Glycerol 1-phosphate
C00633 8 4-Hydroxybenzaldehyde
C00652 8 D-Arabinono-1,4-lactone
C00672 8 2-Deoxy-D-ribose 1-phosphate
C00931 8 Porphobilinogen
C00944 8 3-Dehydroquinate
C00969 8 3-Hydroxypropanal
C01094 8 D-Fructose 1-phosphate
C01111 8 7,8-Dihydroxykynurenate
C01114 8 L-Arabinono-1,4-lactone
C01118 8 O-Succinyl-L-homoserine
C01131 8 L-Rhamnulose 1-phosphate
C01143 8 (R)-5-Diphosphomevalonate
C01165 8 L-Glutamate 5-semialdehyde
C01234 8 1-Aminocyclopropane-1-carboxylate
C01251 8 2-Hydroxybutane-1,2,4-tricarboxylate
C01278 8 2-Carboxy-2,5-dihydro-5-oxofuran-2-acetate
C01302 8 1-(2-Carboxyphenylamino)-1'-deoxy-D-ribulose 5'-phosphate
C01801 8 Deoxyribose
C01934 8 L-Rhamnonate
C01989 8 3-Ethylmalate
C02167 8 Maleylpyruvate
C02170 8 Methylmalonate
C02220 8 2-Aminomuconate
C02222 8 2-Maleylacetate
C02266 8 D-Xylonolactone
C02488 8 (R)-2-Ethylmalate
C02527 8 Butanoylphosphate
C02670 8 D-Glucuronolactone
C02753 8 D-Xylono-1,4-lactone
C02800 8 4,5-Dioxopentanoate
C02979 8 Glycerol 2-phosphate
C03194 8 (R)-1-Aminopropan-2-ol
C03217 8 2-Hydroxy-3-oxoadipate
C03283 8 L-2,4-Diaminobutanoate
C03340 8 L-2,3-Dihydrodipicolinate
C03453 8 (Z)-5-Oxohex-2-enedioate
C03564 8 1-Pyrroline-2-carboxylate
C03586 8 2-Oxo-2,3-dihydrofuran-5-acetate
C03589 8 4-Hydroxy-2-oxopentanoate
C03676 8 3-Hydroxy-cis,cis-muconate
C03771 8 5-Guanidino-2-oxopentanoate
C03785 8 D-Tagatose 1,6-bisphosphate
C04045 8 3-(3,4-Dihydroxyphenyl)pyruvate
C04210 8 N5-(L-1-Carboxyethyl)-L-ornithine
C04322 8 3,4-Dihydro-2H-Pyrrole-2-carboxylate
C04324 8 4-Carboxy-2-hydroxy-cis,cis-muconate
C04411 8 (2R,3S)-3-Isopropylmalate
C04456 8 6-Phospho-5-dehydro-2-deoxy-D-gluconate
C04479 8 2-Hydroxy-6-oxonona-2,4-diene-1,9-dioate
C04553 8 3-Carboxy-2,5-dihydro-5-oxofuran-2-acetate
C05375 8 2-Hydroxy-2-hydropyrone-4,6-dicarboxylate
C05378 8 beta-D-Fructose 1,6-bisphosphate
C05405 8 L-Arabinono-1,5-lactone
C05572 8 4-Oxoglutaramate
C05601 8 4-Hydroxy-2-oxo-heptanedioate
C05645 8 4-(2-Amino-3-hydroxyphenyl)-2,4-dioxobutanoate
C05646 8 5-Hydroxyindolepyruvate
C05854 8 4-Carboxy-2-oxo-4-pentanoate
C06030 8 Methyloxaloacetate
C06201 8 2,4-Dihydroxyhept-2-enedioate
C06441 8 L-Xylulose 1-phosphate
C07103 8 2-Hydroxy-1,4-benzoquinone
C11434 8 2-C-Methyl-D-erythritol 4-phosphate
C13635 8 4-Hydroxyphenacyl alcohol
C00064 9 L-Glutamine
C00085 9 D-Fructose 6-phosphate
C00106 9 Uracil
C00129 9 Isopentenyl diphosphate
C00163 9 Propanoate
C00179 9 Agmatine
C00181 9 D-Xylose
C00191 9 D-Glucuronate
C00216 9 D-Arabinose
C00254 9 Prephenate
C00257 9 D-Gluconic acid
C00259 9 L-Arabinose
C00296 9 Quinate
C00312 9 L-Xylulose
C00322 9 2-Oxoadipate
C00334 9 4-Aminobutanoate
C00349 9 2-Methyl-3-oxopropanoate
C00436 9 N-Carbamoylputrescine
C00514 9 D-Mannonate
C00555 9 4-Aminobutanal
C00558 9 D-Tagaturonate
C00624 9 N-Acetyl-L-glutamate
C00763 9 D-Proline
C00792 9 D-Arginine
C00805 9 Salicylate
C00846 9 3-Oxoadipate
C00885 9 Isochorismate
C00966 9 2-Dehydropantoate
C01020 9 6-Hydroxynicotinate
C01024 9 Hydroxymethylbilane
C01040 9 L-Gulono-1,4-lactone
C01077 9 O-Acetyl-L-homoserine
C01097 9 D-Tagatose 6-phosphate
C01102 9 O-Phospho-L-homoserine
C01108 9 1,2,3-Trihydroxybenzene
C01157 9 trans-4-Hydroxy-L-proline
C01207 9 3-(3,4-Dihydroxyphenyl)lactate
C01602 9 Ornithine
C01682 9 D-Nopaline
C01771 9 2-Butenoate
C02225 9 2-Methylcitrate
C02237 9 5-Oxo-D-proline
C02238 9 5-Oxo-L-proline
C02457 9 Propane-1,3-diol
C02470 9 Xanthurenic acid
C02512 9 3-Cyano-L-alanine
C02514 9 3-Fumarylpyruvate
C02630 9 2-Hydroxyglutarate
C02647 9 4-Guanidinobutanal
C02652 9 5-Dehydroshikimate
C02714 9 N-Acetylputrescine
C02948 9 4-Hydroxyhexan-3-one
C02991 9 L-Rhamnono-1,4-lactone
C03078 9 4-Guanidinobutanamide
C03079 9 4-Hydroxy-L-glutamate
C03175 9 Shikimate 3-phosphate
C03198 9 (S)-4-Hydroxymandelate
C03287 9 L-Glutamyl 5-phosphate
C03296 9 N2-Succinyl-L-arginine
C03406 9 N-(L-Arginino)succinate
C03590 9 4-Hydroxyphenylglyoxylate
C03671 9 2-Pyrone-4,6-dicarboxylate
C03734 9 alpha-D-Glutamyl phosphate
C03912 9 (S)-1-Pyrroline-5-carboxylate
C03932 9 5-Dehydro-2-deoxy-D-gluconate
C03947 9 Glycerol 1,2-cyclic phosphate
C03972 9 2,3,4,5-Tetrahydrodipicolinate
C04002 9 But-1-ene-1,2,4-tricarboxylate
C04115 9 4-Carboxy-4-hydroxy-2-oxoadipate
C04137 9 N2-(D-1-Carboxyethyl)-L-arginine
C04184 9 4-Hydroxy-4-methyl-2-oxoglutarate
C04236 9 (2S)-2-Isopropyl-3-oxosuccinate
C04302 9 N-(5-Phospho-D-ribosyl)anthranilate
C04349 9 (4S)-4,6-Dihydroxy-2,5-dioxohexanoate
C04471 9 (4S,5S)-4,5-Dihydroxy-2,6-dioxohexanoate
C04826 9 5-(3-Carboxy-3-oxopropenyl)-4,6-dihydroxypyridine-2-carboxylate
C05281 9 5-Methylbarbiturate
C05345 9 beta-D-Fructose 6-phosphate
C05380 9 Nicotinurate
C05641 9 5-(3'-Carboxy-3'-oxopropenyl)-4,6-dihydroxypicolinate
C05765 9 L-Glutamyl 1-phosphate
C05829 9 N-Carbamyl-L-glutamate
C05933 9 N-(omega)-Hydroxyarginine
C05935 9 2-Oxoarginine
C05945 9 L-Arginine phosphate
C05979 9 Propane-1-ol
C06001 9 (S)-3-Hydroxyisobutyrate
C06316 9 D-erythro-Ascorbate
C06366 9 Homospermidine
C06430 9 D-Galacturonolactone
C06442 9 N-gamma-Acetyldiaminobutyrate
C06603 9 cis,trans-4-Hydroxymuconic semialdehyde
C06655 9 L-N2-(2-Carboxyethyl)arginine
C11355 9 4-Amino-4-deoxychorismate
C15699 9 gamma-L-Glutamylputrecine
C00067 10 Formaldehyde
C00092 10 D-Glucose 6-phosphate
C00095 10 D-Fructose
C00119 10 5-Phospho-alpha-D-ribose 1-diphosphate
C00166 10 Phenylpyruvate
C00231 10 D-Xylulose 5-phosphate
C00233 10 4-Methyl-2-oxopentanoate
C00235 10 Dimethylallyl diphosphate
C00275 10 D-Mannose 6-phosphate
C00279 10 D-Erythrose 4-phosphate
C00309 10 D-Ribulose
C00310 10 D-Xylulose
C00345 10 6-Phospho-D-gluconate
C00352 10 D-Glucosamine 6-phosphate
C00379 10 Xylitol
C00437 10 N-Acetylornithine
C00508 10 L-Ribulose
C00526 10 Deoxyuridine
C00532 10 L-Arabitol
C00618 10 3-Dehydro-L-gulonate
C00629 10 2-Dehydro-D-gluconate
C00644 10 D-Mannitol 1-phosphate
C00665 10 beta-D-Fructose 2,6-bisphosphate
C00668 10 alpha-D-Glucose 6-phosphate
C00795 10 D-Tagatose
C00800 10 L-Gulonate
C00817 10 D-Altronate
C00819 10 D-Glutamine
C00826 10 L-Arogenate
C00905 10 D-Fructuronate
C00940 10 2-Oxoglutaramate
C00956 10 L-2-Aminoadipate
C01035 10 4-Guanidinobutanoate
C01051 10 Uroporphyrinogen III
C01059 10 2,5-Dihydroxypyridine
C01062 10 5-Dehydro-D-gluconate
C01096 10 Sorbitol 6-phosphate
C01112 10 D-Arabinose 5-phosphate
C01113 10 D-Galactose 6-phosphate
C01172 10 beta-D-Glucose 6-phosphate
C01179 10 3-(4-Hydroxyphenyl)pyruvate
C01187 10 3-Deoxy-D-manno-octulosonate
C01188 10 3-Hydroxy-2-methylpropanoate
C01195 10 1-Phospho-alpha-D-glucuronate
C01205 10 (R)-3-Amino-2-methylpropanoate
C01269 10 5-O-(1-Carboxyvinyl)-3-phosphoshikimate
C01405 10 Aspirin
C01424 10 Gallate
C01508 10 L-Lyxose
C01751 10 Resorcinol
C02024 10 D-Mannuronate
C02253 10 Benzoylagmatine
C02336 10 beta-D-Fructose
C02360 10 2-Hydroxyadipate
C02431 10 L-Rhamnofuranose
C02726 10 N4-Phosphoagmatine
C02876 10 Propanoyl phosphate
C03030 10 Uracil 5-carboxylate
C03047 10 1,4-Diguanidinobutane
C03289 10 L-xylo-Hexulonolactone
C03291 10 L-Xylulose 5-phosphate
C03387 10 D-Glucurono-6,2-lactone
C03415 10 N2-Succinyl-L-ornithine
C03440 10 cis-4-Hydroxy-D-proline
C03493 10 D-4-Hydroxyphenylglycine
C03584 10 3-(Uracil-1-yl)-L-alanine
C03738 10 gamma-L-Glutamyl-D-alanine
C03741 10 (S)-4-Amino-5-oxopentanoate
C03871 10 L-2-Amino-6-oxoheptanedioate
C03906 10 beta-L-Arabinose 1-phosphate
C04053 10 5-Dehydro-4-deoxy-D-glucuronate
C04133 10 N-Acetyl-L-glutamate 5-phosphate
C04171 10 2,3-Dihydro-2,3-dihydroxybenzoate
C04225 10 (Z)-But-2-ene-1,2,3-tricarboxylate
C04451 10 4-Carboxy-2-hydroxyhexa-2,4-dienedioate
C04462 10 N-Succinyl-2-L-amino-6-oxoheptanedioate
C05343 10 (R)-4-Hydroxymandelate
C05385 10 D-Glucuronate 1-phosphate
C05533 10 Oxaloglutarate
C05539 10 N-Acetyl-L-2-amino-6-oxopimelate
C05565 10 Hydantoin-5-propionate
C05656 10 5-(3'-Carboxy-3'-oxopropyl)-4,6-dihydroxypicolinate
C05662 10 Homoisocitrate
C05670 10 beta-Aminopropionitrile
C05711 10 gamma-Glutamyl-beta-cyanoalanine
C05766 10 Uroporphyrinogen I
C05817 10 2-Succinyl-6-hydroxy-2,4-cyclohexadiene-1-carboxylate
C05936 10 N4-Acetylaminobutanal
C05939 10 Linatine
C06002 10 (S)-Methylmalonate semialdehyde
C06019 10 D-arabino-3-Hexulose 6-phosphate
C06231 10 Ectoine
C06311 10 Galactitol 1-phosphate
C15523 10 2,6-Dihydroxynicotinate
C15668 10 1-Pyrroline
C15700 10 gamma-Glutamyl-gamma-aminobutyraldehyde
C00031 11 D-Glucose
C00072 11 Ascorbate
C00079 11 L-Phenylalanine
C00082 11 L-Tyrosine
C00103 11 D-Glucose 1-phosphate
C00105 11 UMP
C00121 11 D-Ribose
C00123 11 L-Leucine
C00132 11 Methanol
C00159 11 D-Mannose
C00199 11 D-Ribulose 5-phosphate
C00218 11 Methylamine
C00221 11 beta-D-Glucose
C00267 11 alpha-D-Glucose
C00281 11 Sedoheptulose 7-phosphate
C00299 11 Uridine
C00341 11 Geranyl diphosphate
C00357 11 N-Acetyl-D-glucosamine 6-phosphate
C00365 11 dUMP
C00392 11 Mannitol
C00447 11 Sedoheptulose 1,7-bisphosphate
C00474 11 Ribitol
C00476 11 D-Lyxose
C00507 11 L-Rhamnose
C00601 11 Phenylacetaldehyde
C00636 11 D-Mannose 1-phosphate
C00663 11 beta-D-Glucose 1-phosphate
C00680 11 meso-2,6-Diaminoheptanedioate
C00770 11 L-Idonate
C00794 11 D-Sorbitol
C01101 11 L-Ribulose 5-phosphate
C01103 11 Orotidine 5'-phosphate
C01177 11 Inositol 1-phosphate
C01185 11 Nicotinate D-ribonucleotide
C01218 11 6-Phospho-2-dehydro-D-gluconate
C01236 11 D-Glucono-1,5-lactone 6-phosphate
C01250 11 N-Acetyl-L-glutamate 5-semialdehyde
C01390 11 Prenol
C01394 11 Xylose
C01572 11 Digallate
C01596 11 Maleamate
C01697 11 Galactitol
C01904 11 D-Arabitol
C02265 11 D-Phenylalanine
C02569 11 Neryl diphosphate
C02591 11 Sucrose 6-phosphate
C02674 11 Deoxyribonolactone
C02730 11 2-Succinylbenzoate
C02763 11 enol-Phenylpyruvate
C02780 11 2,5-Didehydro-D-gluconate
C02888 11 Sorbose 1-phosphate
C02895 11 Xylitol 5-phosphate
C02946 11 4-Acetamidobutanoate
C03090 11 5-Phosphoribosylamine
C03263 11 Coproporphyrinogen III
C03267 11 beta-D-Fructose 2-phosphate
C03284 11 L-3-Amino-isobutanoate
C03393 11 4-Phospho-D-erythronate
C03394 11 Erythrulose 1-phosphate
C03672 11 3-(4-Hydroxyphenyl)lactate
C03964 11 (R)-3-(4-Hydroxyphenyl)lactate
C04006 11 1D-myo-Inositol 3-phosphate
C04282 11 1-Pyrroline-4-hydroxy-2-carboxylate
C04290 11 4-(3-Methylbut-2-enyl)-L-tryptophan
C04390 11 N6-Acetyl-LL-2,6-diaminoheptanedioate
C04421 11 N-Succinyl-LL-2,6-diaminoheptanedioate
C04478 11 3-Deoxy-D-manno-octulosonate 8-phosphate
C04575 11 (4R,5S)-4,5,6-Trihydroxy-2,3-dioxohexanoate
C04691 11 2-Dehydro-3-deoxy-D-arabino-heptonate 7-phosphate
C04733 11 4-(4-Deoxy-beta-D-gluc-4-enuronosyl)-D-galacturonate
C05350 11 2-Hydroxy-3-(4-hydroxyphenyl)propenoate
C05364 11 4-Carboxy-2-oxo-3-hexenedioate
C05382 11 D-Sedoheptulose 7-phosphate
C05607 11 Phenyllactate
C05654 11 5-(2'-Formylethyl)-4,6-dihydroxypicolinate
C05768 11 Coproporphyrinogen I
C05852 11 2-Hydroxyphenylacetate
C05932 11 N-Succinyl-L-glutamate 5-semialdehyde
C06156 11 alpha-D-Glucosamine 1-phosphate
C06312 11 L-Tagatose 6-phosphate
C06440 11 2-Dehydro-D-glucono-1,5-lactone
C11527 11 4-Hydroxymandelate
C11811 11 1-Hydroxy-2-methyl-2-butenyl 4-diphosphate
C12456 11 3-Dimethylallyl-4-hydroxyphenylpyruvate
C14899 11 3-Dehydro-L-gulonate 6-phosphate
C15532 11 N-Acetyl-L-citrulline
C15767 11 gamma-Glutamyl-gamma-aminobutyraye
C00015 12 UDP
C00047 12 L-Lysine
C00089 12 Sucrose
C00117 12 D-Ribose 5-phosphate
C00124 12 D-Galactose
C00137 12 myo-Inositol
C00140 12 N-Acetyl-D-glucosamine
C00146 12 Phenol
C00177 12 Cyanide
C00185 12 Cellobiose
C00198 12 D-Glucono-1,5-lactone
C00208 12 Maltose
C00213 12 Sarcosine
C00247 12 L-Sorbose
C00423 12 trans-Cinnamate
C00425 12 Dehydroascorbate
C00448 12 trans,trans-Farnesyl diphosphate
C00458 12 dCTP
C00521 12 (-)-Limonene
C00547 12 L-Noradrenaline
C00620 12 alpha-D-Ribose 1-phosphate
C00660 12 D-Glucose 1,6-bisphosphate
C00666 12 LL-2,6-Diaminoheptanedioate
C00689 12 alpha,alpha'-Trehalose 6-phosphate
C00811 12 4-Coumarate
C00861 12 L-Rhamnulose
C01041 12 Monodehydroascorbate
C01046 12 N-Methyl-L-glutamate
C01068 12 D-Ribitol 5-phosphate
C01079 12 Protoporphyrinogen IX
C01083 12 alpha,alpha-Trehalose
C01182 12 D-Ribulose 1,5-bisphosphate
C01225 12 sn-glycero-3-Phospho-1-inositol
C01231 12 alpha-D-Glucose 1,6-bisphosphate
C01346 12 dUDP
C01620 12 Threonate
C01685 12 D-Ribonate
C02048 12 Laminaribiose
C02076 12 Sedoheptulose
C02214 12 (E)-Glutaconate
C02294 12 Methylguanidine
C02344 12 (-)-endo-Fenchol
C02462 12 Sabinene hydrate
C02486 12 (3R)-beta-Leucine
C02505 12 2-Phenylacetamide
C02655 12 6-Acetyl-D-glucose
C02710 12 N-Acetyl-L-leucine
C02721 12 N-Methyl-L-alanine
C02779 12 2-Dehydro-D-glucose
C02995 12 Maltose 6'-phosphate
C03004 12 N-Hydroxy-L-tyrosine
C03107 12 D-Glucono-1,4-lactone
C03153 12 N5-Methyl-L-glutamine
C03190 12 (+)-Bornyl-diphosphate
C03519 12 N-Acetyl-L-phenylalanine
C03623 12 N-Methyl-2-oxoglutaramate
C03716 12 Oxaloacetate 4-methyl ester
C03838 12 5'-Phosphoribosylglycinamide
C04256 12 N-Acetyl-D-glucosamine 1-phosphate
C04257 12 N-Acetyl-D-mannosamine 6-phosphate
C04299 12 D-myo-Inositol 1,2-cyclic phosphate
C04368 12 3-Amino-3-(4-hydroxyphenyl)propanoate
C04534 12 6-Phospho-beta-D-glucosyl-(1,4)-D-glucose
C04548 12 1-(4-Hydroxyphenyl)-2-(methylamino)ethanol
C05332 12 Phenethylamine
C05396 12 Lactose 6-phosphate
C05411 12 L-Xylonate
C05412 12 L-Lyxonate
C05422 12 L-Dehydroascorbate
C05616 12 3-O-Methylgallate
C05620 12 N-Acetyl-D-phenylalanine
C05655 12 5-(2'-Carboxyethyl)-4,6-dihydroxypicolinate
C05841 12 Nicotinate D-ribonucleoside
C05853 12 Phenylethyl alcohol
C05931 12 N-Succinyl-L-glutamate
C05941 12 2-Oxo-4-hydroxy-5-aminovalerate
C05942 12 Pyrrole-2-carboxylate
C06046 12 Salidroside
C06054 12 2-Oxo-3-hydroxy-4-phosphobutanoate
C06074 12 Myrcene
C06075 12 Terpinolene
C06076 12 Comphene
C06077 12 Pinene
C06099 12 (+)-Limonene
C06307 12 (-)-beta-Pinene
C06308 12 (-)-alpha-Pinene
C06547 12 Ethylene
C07086 12 Phenylacetic acid
C07272 12 Maleimide
C07350 12 3-Methyl-1-(2,4,6-trihydroxyphenyl)butan-1-one
C07836 12 D-glycero-D-manno-Heptose 7-phosphate
C12323 12 L-4-Hydroxyphenylglycine
C12457 12 3-Dimethylallyl-4-hydroxymandelic acid
C12459 12 3-Dimethylallyl-4-hydroxybenzaldehyde
C14448 12 Glyoxal
C15548 12 2-alpha-D-Glucosyl-D-glucose
C15556 12 3,4-Dihydroxy-2-butanone 4-phosphate
C00029 13 UDP-glucose
C00075 13 UTP
C00239 13 dCMP
C00243 13 Lactose
C00273 13 5-Dehydro-D-fructose
C00329 13 D-Glucosamine
C00353 13 Geranylgeranyl diphosphate
C00408 13 L-Pipecolate
C00446 13 alpha-D-Galactose 1-phosphate
C00449 13 N6-(L-1,3-Dicarboxypropyl)-L-lysine
C00460 13 dUTP
C00548 13 Phenyl acetate
C00645 13 N-Acetyl-D-mannosamine
C00691 13 2,4,6/3,5-Pentahydroxycyclohexanone
C00705 13 dCDP
C00739 13 D-Lysine
C00751 13 Squalene
C00880 13 D-Galactonate
C00964 13 (-)-trans-Carveol
C00988 13 2-Phosphoglycolate
C00990 13 5-Aminopentanamide
C01026 13 N,N-Dimethylglycine
C01028 13 N6-Hydroxy-L-lysine
C01093 13 Cellobiono-1,5-lactone
C01123 13 (-)-trans-Isopiperitenol
C01133 13 N-Acetyl-D-glucosaminate
C01142 13 (3S)-3,6-Diaminohexanoate
C01151 13 D-Ribose 1,5-bisphosphate
C01168 13 Pseudouridine 5'-phosphate
C01214 13 1-Amino-1-deoxy-scyllo-inositol
C01235 13 1-alpha-D-Galactosyl-myo-inositol
C01258 13 1,2-Didehydropiperidine-2-carboxylate
C01328 13 HO-
C01456 13 Tropate
C01475 13 Allysine
C01507 13 L-Iditol
C01672 13 Cadaverine
C01742 13 Palatinose
C01772 13 trans-2-Hydroxycinnamate
C01841 13 Pentalenene
C01860 13 Trichodiene
C02004 13 Aristolochene
C02130 13 Acetyl-maltose
C02143 13 D-threo-Aldose
C02191 13 Protoporphyrin
C02427 13 L-Homocitrulline
C02452 13 Perillyl alcohol
C02669 13 D-Galactono-1,5-lactone
C02727 13 N6-Acetyl-L-lysine
C02728 13 N6-Methyl-L-lysine
C02837 13 L-Lysine 1,6-lactam
C02964 13 D-Glucosyl-D-mannose
C03064 13 3-Dehydro-L-threonate
C03115 13 Farnesyl triphosphate
C03239 13 6-Amino-2-oxohexanoate
C03269 13 D-galacto-Hexodialdose
C03383 13 D-Galactono-1,4-lactone
C03428 13 Presqualene diphosphate
C03467 13 3-Oxo-4-methylpentanoic acid
C03549 13 2-Hydroxycinnamate
C03661 13 1F-beta-D-Fructosylsucrose
C03736 13 alpha-D-Ribose 5-phosphate
C03742 13 (S)-4-Hydroxymandelonitrile
C04020 13 N2-(D-1-Carboxyethyl)-L-lysine
C04076 13 L-2-Aminoadipate 6-semialdehyde
C04211 13 N6-[(Indole-3-yl)acetyl]-L-lysine
C04359 13 1-Deoxy-D-altro-heptulose 7-phosphate
C04376 13 5'-Phosphoribosyl-N-formylglycinamide
C04540 13 N4-(Acetyl-beta-D-glucosaminyl)asparagine
C05399 13 Melibiitol
C05400 13 Epimelibiose
C05401 13 3-beta-D-Galactosyl-sn-glycerol
C05577 13 3,4-Dihydroxymandelaldehyde
C05627 13 4-Hydroxystyrene
C05629 13 Phenylpropanoate
C05714 13 alpha-Aminopropiononitrile
C05715 13 gamma-Amino-gamma-cyanobutanoate
C06055 13 O-Phospho-4-hydroxy-L-threonine
C06111 13 Nerolidyl diphosphate
C06222 13 Sedoheptulose 1-phosphate
C06241 13 N-Acetylneuraminate 9-phosphate
C06394 13 (+)-delta-Cadinene
C06548 13 Ethylene oxide
C06746 13 N-Acetylphenylethylamine
C07271 13 Limonene-1,2-epoxide
C11356 13 trans,trans,cis-Geranylgeranyl diphosphate
C11409 13 (+)-trans-Carveol
C11472 13 D-glycero-D-manno-Heptose 1,7-bisphosphate
C12142 13 Vetispiradiene
C12458 13 3-Dimethylallyl-4-hydroxybenzoate
C12622 13 cis-3-(3-Carboxyethenyl)-3,5-cyclohexadiene-1,2-diol
C15483 13 D-Galactonolactone
C15503 13 N,N-Dihydroxy-L-tyrosine
C15585 13 myo-Inositol phosphate
C00043 14 UDP-N-acetyl-D-glucosamine
C00052 14 UDP-D-galactose
C00063 14 CTP
C00167 14 UDP-glucuronate
C00270 14 N-Acetylneuraminate
C00302 14 Glutamate
C00431 14 5-Aminopentanoate
C00450 14 2,3,4,5-Tetrahydropyridine-2-carboxylate
C00492 14 Raffinose
C00881 14 Deoxycytidine
C01054 14 (S)-2,3-Epoxysqualene
C01158 14 1-O-Galloyl-beta-D-glucose
C01170 14 UDP-N-acetyl-D-mannosamine
C01186 14 (3S,5S)-3,5-Diaminohexanoate
C01198 14 3-(2-Hydroxyphenyl)propanoate
C01216 14 2-Dehydro-3-deoxy-D-galactonate
C01239 14 N-Acetyl-beta-D-glucosaminylamine
C01283 14 1-Amino-1-deoxy-scyllo-inositol 4-phosphate
C01401 14 Alanine
C01414 14 Casbene
C01582 14 Galactose
C01767 14 (-)-Carvone
C02485 14 (-)-Isopiperitenone
C02576 14 Perillyl aldehyde
C03003 14 N-Glucosylnicotinate
C03097 14 Aryl beta-D-glucoside
C03142 14 N-D-Glucosylarylamine
C03427 14 Prephytoene diphosphate
C03752 14 2-Amino-2-deoxy-D-gluconate
C03955 14 N6-Acetyl-N6-hydroxy-L-lysine
C03993 14 4-(beta-D-Glucosyloxy)benzoate
C04089 14 UDP-4-dehydro-6-deoxy-D-glucose
C04092 14 delta1-Piperideine-2-carboxylate
C04124 14 Indole-3-acetyl-beta-1-D-glucose
C04164 14 trans-Cinnamoyl beta-D-glucoside
C04287 14 3,5/4-Trihydroxycyclohexa-1,2-dione
C04353 14 (Z)-4-Hydroxyphenylacetaldehyde-oxime
C04415 14 4-O-beta-D-Glucosyl-4-hydroxycinnamate
C04574 14 di-trans,poly-cis-Undecaprenyl diphosphate
C04640 14 2-(Formamido)-N1-(5'-phosphoribosyl)acetamidine
C05143 14 Dhurrin
C05158 14 trans-beta-D-Glucosyl-2-hydroxycinnamate
C05161 14 2,5-Diaminohexanoate
C05328 14 D-2-Amino-hexano-6-lactam
C05427 14 Phytyl diphosphate
C05548 14 6-Acetamido-2-oxohexanoate
C05576 14 3,4-Dihydroxyphenylethyleneglycol
C05580 14 3,4-Dihydroxymandelate
C06004 14 (R)-3-Methyl-2-oxobutanoate
C06056 14 4-Hydroxy-L-threonine
C06083 14 Tetrahymanol
C06084 14 Hopanoid
C06089 14 ent-Copalyl diphosphate
C06186 14 Arbutin
C06309 14 Diplopterol
C06310 14 Diploptene
C06372 14 Lacto-N-biose
C06891 14 D-2,3-Diketo 4-deoxy-epi-inositol
C07276 14 Limonene-1,2-diol
C07335 14 2-Amino-3-oxo-4-phosphonooxybutyrate
C07838 14 D-glycero-D-manno-Heptose 1-phosphate
C08481 14 Indican
C10906 14 D-Fructose
C11383 14 (+)-(S)-Carvone
C11588 14 cis-3-(Carboxy-ethyl)-3,5-cyclo-hexadiene-1,2-diol
C11893 14 Cembrene
C11894 14 Taxa-4(5),11(12)-diene
C11901 14 Copalyl diphosphate
C11902 14 syn-Copalyl diphosphate
C12210 14 UDP-3-ketoglucose
C12455 14 5-Aminopentanal
C12623 14 trans-2,3-Dihydroxycinnamate
C15772 14 DIBOA-glucoside
C00055 15 CMP
C00112 15 CDP
C00113 15 PQQ
C00128 15 CMP-N-acetylneuraminate
C00190 15 UDP-D-xylose
C00203 15 UDP-N-acetyl-D-galactosamine
C00293 15 Glucose
C00501 15 CDP-glucose
C00513 15 CDP-glycerol
C00570 15 CDP-ethanolamine
C00611 15 N-Acetyllactosamine
C00617 15 UDP-D-galacturonate
C00650 15 4-Hydroxymandelonitrile
C00789 15 CDP-ribitol
C00941 15 3',5'-Cyclic CMP
C01286 15 2-Dehydro-3-deoxy-D-galactonate 6-phosphate
C01294 15 1-Guanidino-1-deoxy-scyllo-inositol 4-phosphate
C01613 15 Stachyose
C01623 15 UDP-apiose
C01724 15 Lanosterol
C01902 15 Cycloartenol
C02199 15 UDP-L-rhamnose
C02330 15 UDP-L-iduronate
C03087 15 5-Acetamidopentanoate
C03273 15 5-Oxopentanoate
C03373 15 Aminoimidazole ribotide
C03656 15 (S)-5-Amino-3-oxohexanoic acid
C03708 15 N-Acetyl-O-acetylneuraminate
C03733 15 UDP-alpha-D-galacto-1,4-furanose
C03848 15 6F-alpha-D-Galactosylsucrose
C03971 15 1F-alpha-D-Galactosylraffinose
C04015 15 N-Acetyl-4-O-acetylneuraminate
C04016 15 N-Acetyl-7-O-acetylneuraminate
C04017 15 N-Acetyl-9-O-acetylneuraminate
C04044 15 3-(2,3-Dihydroxyphenyl)propanoate
C04101 15 1-O,6-O-Digalloyl-beta-D-glucose
C04121 15 CMP-3-deoxy-D-manno-octulosonate
C04501 15 N-Acetyl-alpha-D-glucosamine 1-phosphate
C04509 15 di-trans,poly-cis-Decaprenyl diphosphate
C04573 15 UDP-N-acetyl-2-amino-2-deoxy-D-glucuronate
C04631 15 UDP-N-acetyl-3-(1-carboxyvinyl)-D-glucosamine
C04641 15 2-(alpha-D-Galactosyl)-sn-glycerol 3-phosphate
C04703 15 alpha-D-Galactosyl-(1,1')-sn-glycerol 3-phosphate
C04739 15 UDP-N-acetyl-6-(D-galactose-1-phospho)-D-glucosamine
C05005 15 Glycolipid
C05114 15 Mucopolysaccharide
C05383 15 Aminosugars
C05402 15 Melibiose
C05413 15 Phytoene
C05421 15 cis-Phytoene
C05554 15 Aerobactin
C05673 15 CMP-2-aminoethylphosphonate
C05825 15 2-Amino-5-oxohexanoate
C05839 15 cis-beta-D-Glucosyl-2-hydroxycinnamate
C06057 15 3-Aminopropane-1,2-diol
C06085 15 Triterpenoid
C06086 15 Pimaradiene
C06090 15 ent-Kaurene
C06114 15 gamma-Glutamyl-beta-aminopropiononitrile
C06181 15 Piperideine
C06240 15 UDP-N-acetyl-D-mannosaminouronate
C06358 15 Methyl cinnamate
C06359 15 Ethyl cinnamate
C06360 15 Propyl cinnamate
C06892 15 2-Deoxy-5-keto-D-gluconic acid
C08615 15 alpha-Amyrin
C08616 15 beta-Amyrin
C08628 15 Lupeol
C11412 15 (1R,4S)-Iso-dihydrocarvone
C11435 15 4-(Cytidine 5'-diphospho)-2-C-methyl-D-erythritol
C11638 15 3-Amino-2-oxopropyl phosphate
C11877 15 (+)-Sandaracopimaradiene
C11878 15 (-)-Abietadiene
C11879 15 Levopimaradiene
C11880 15 Neoabietadiene
C11881 15 Palustradiene
C11891 15 Aphidicol-16-ene
C11892 15 Aphidicol-15-ene
C11924 15 Perillic acid
C11937 15 (1S,4R)-1-Hydroxy-2-oxolimonene
C12624 15 2-Hydroxy-6-ketononatrienedioate
C00380 16 Cytosine
C00475 16 Cytidine
C00489 16 Glutarate
C00627 16 Pyridoxine phosphate
C00935 16 UDP-L-arabinose
C01050 16 UDP-N-acetylmuramate
C01219 16 CDP-4-dehydro-6-deoxy-D-glucose
C01279 16 4-Amino-5-hydroxymethyl-2-methylpyrimidine
C01359 16 PQQH2
C01855 16 Taxiphyllin
C03691 16 CMP-N-glycoloylneuraminate
C03737 16 alpha-D-Xylose 1-phosphate
C03766 16 4-Hydroxyphenylacetonitrile
C03872 16 L-Serine-phosphoethanolamine
C04037 16 1-Phospho-alpha-D-galacturonate
C04280 16 1-Guanidino-1-deoxy-scyllo-inositol
C04751 16 1-(5-Phospho-D-ribosyl)-5-amino-4-imidazolecarboxylate
C04847 16
alpha-D-Galactosyl-1,3-beta-D-galactosyl-1,4-N-acetyl-D-glucosamine
C04886 16
alpha-N-Acetylneuraminyl-2,6-beta-D-galactosyl-1,4-N-acetyl-beta-D-glucosamine
C05108 16 14-Demethyllanosterol
C05109 16 24,25-Dihydrolanosterol
C05404 16 D-Gal alpha 1->6D-Gal alpha 1->6D-Glucose
C05414 16 Phytofluene
C05437 16 Zymosterol
C05838 16 cis-2-Hydroxycinnamate
C06016 16 Pentosans
C06180 16 Anabasine
C06182 16 Pelletierine
C06893 16 2-Deoxy-5-keto-D-gluconic acid 6-phosphate
C08980 16 Soyasapogenol B
C11405 16 (3R)-3-Isopropenyl-6-oxoheptanoate
C11415 16 (1S,4S)-Dihydrocarvone
C11436 16 2-Phospho-4-(cytidine 5'-diphospho)-2-C-methyl-D-erythritol
C11455 16 4,4-Dimethyl-5alpha-cholesta-8,14,24-trien-3beta-ol
C11505 16 Propene
C11872 16 Kaur-16-en-18-ol
C13952 16 UDP-N-acetyl-D-galactosaminuronic acid
C15599 16
6-(2-Amino-2-carboxyethyl)-7,8-dioxo-7,8-dihydroquinoline-2,4-dicarboxylate
C15667 16 5-carboxyamino-1-(5-phospho-D-ribosyl)imidazole
C00018 17 Pyridoxal phosphate
C00314 17 Pyridoxine
C01212 17 UDP-N-acetylmuramoyl-L-alanine
C03410 17 N-Glycoloyl-neuraminate
C04297 17 CDP-4-dehydro-3,6-dideoxy-D-glucose
C04556 17 4-Amino-2-methyl-5-phosphomethylpyrimidine
C04823 17 1-(5'-Phosphoribosyl)-5-amino-4-(N-succinocarboxamide)-imidazole
C05110 17 4alpha-Methylcholesta-8-en-3beta-ol
C05430 17 zeta-Carotene
C05439 17 5alpha-Cholesta-7,24-dien-3beta-ol
C05851 17 Coumarin
C06183 17 Anapheline
C11453 17 2-C-Methyl-D-erythritol 2,4-cyclodiphosphate
C11506 17 (R)-1,2-Epoxypropane
C11507 17 (S)-1,2-Epoxypropane
C11873 17 Kaur-16-en-18-al
C15508 17 1,2-Epoxypropane
C00250 18 Pyridoxal
C00647 18 Pyridoxamine phosphate
C00692 18 UDP-N-acetylmuramoyl-L-alanyl-D-glutamate
C01189 18 5alpha-Cholest-7-en-3beta-ol
C02720 18 N-Hydroxyarylamine
C03598 18 CDP-3,6-dideoxy-D-glucose
C03845 18 5alpha-Cholest-8-en-3beta-ol
C03996 18 5'-O-beta-D-Glucosylpyridoxine
C04677 18 1-(5'-Phosphoribosyl)-5-amino-4-imidazolecarboxamide
C04752 18 2-Methyl-4-amino-5-hydroxymethylpyrimidine diphosphate
C05111 18 Methostenol
C05431 18 Neurosporene
C06051 18 Isopyridoxal
C11874 18 Kaur-16-en-18-oic acid
C00534 19 Pyridoxamine
C00847 19 4-Pyridoxate
C00971 19 4-Pyridoxolactone
C01164 19 Cholesta-5,7-dien-3beta-ol
C02709 19 N-Acetoxyarylamine
C03599 19 CDP-3,6-dideoxy-D-mannose
C04051 19 5-Amino-4-imidazolecarboxyamide
C04700 19 UDP-N-acetylmuramoyl-L-alanyl-D-glutamyl-L-lysine
C04734 19 1-(5'-Phosphoribosyl)-5-formamido-4-imidazolecarboxamide
C04877 19
UDP-N-acetylmuramoyl-L-alanyl-D-gamma-glutamyl-meso-2,6-diaminopimelate
C05892 19 UDP-N-acetylmuramoyl-L-alanyl-gamma-D-glutamyl-L-lysine
C11875 19 ent-7alpha-Hydroxykaur-16-en-19-oic acid
C14146 19 alpha-Zeacarotene
C00130 20 IMP
C00187 20 Cholesterol
C04702 20 UDPMurAc(oyl-L-Ala-D-gamma-Glu-L-Lys-D-Ala-D-Ala)
C04846 20
UDP-N-acetylmuramoyl-L-alanyl-D-glutamyl-L-lysyl-D-alanyl-D-alanine
C04882 20
UDP-N-acetylmuramoyl-L-alanyl-D-glutamyl-6-carboxy-L-lysyl-D-alanyl-D-alanine
C05443 20 Vitamin D3
C06050 20 2-Methyl-3-hydroxy-5-formylpyridine-4-carboxylate
C06093 20 Gibberellin A12 aldehyde
C08586 20 delta-Carotene
C11876 20 6beta,7beta-Dihydroxykaurenoic acid
C00262 21 Hypoxanthine
C00294 21 Inosine
C00599 21 Cholest-4-en-3-one
C00655 21 Xanthosine 5'-phosphate
C03594 21 7alpha-Hydroxycholesterol
C03855 21 Cholesteryl-beta-D-glucoside
C05418 21 Cholesterol-5beta,6beta-epoxide
C05419 21 Cholesterol-5alpha,6beta-epoxide
C05433 21 alpha-Carotene
C05500 21 20alpha-Hydroxycholesterol
C05502 21 22beta-Hydroxycholesterol
C06432 21 UDP-N-acetylmuramoyl-L-alanyl-D-glutamyl-L-lysyl-D-alanine
C11857 21 Gibberellin A12
C13550 21 24-Hydroxycholesterol
C00385 22 Xanthine
C01762 22 Xanthosine
C01993 22 5'-Oxoinosine
C03091 22 5beta-Cholestan-3-one
C03238 22 5alpha-Cholestan-3-one
C05425 22 3beta,5alpha,6beta-Cholestanetriol
C05455 22 7alpha-Hydroxycholest-4-en-3-one
C05499 22 17alpha,20alpha-Dihydroxycholesterol
C05501 22 20alpha,22beta-Dihydroxycholesterol
C08601 22 Lutein
C11860 22 Gibberellin A15 open lactone
C15518 22 (24S)-Cholest-5-ene-3beta,7alpha,24-triol
C00366 23 Urate
C00387 23 Guanosine
C02373 23 4-Methylpentanal
C05138 23 17alpha-Hydroxypregnenolone
C05451 23 7alpha-Hydroxy-5beta-cholestan-3-one
C05457 23 7alpha,12alpha-Dihydroxycholest-4-en-3-one
C05515 23 5-Ureido-4-imidazole carboxylate
C11631 23 9-Riburonosylhypoxanthine
C11861 23 Gibberellin A24
C00144 24 GMP
C00242 24 Guanine
C01176 24 17alpha-Hydroxyprogesterone
C01227 24 3beta-Hydroxyandrost-5-en-17-one
C04529 24 (3S,4S)-3-Hydroxytetradecane-1,3,4-tricarboxylate
C04655 24 (2S,3S)-2-Hydroxytridecane-1,2,3-tricarboxylate
C05452 24 3alpha,7alpha-Dihydroxy-5beta-cholestane
C05453 24 7alpha,12alpha-Dihydroxy-5beta-cholestan-3-one
C05487 24 17alpha,21-Dihydroxypregnenolone
C05513 24 Urate-3-ribonucleoside
C05516 24 5-Amino-4-imidazole carboxylate
C11821 24 5-Hydroxyisourate
C11862 24 Gibberellin A36
C00035 25 GDP
C00280 25 Androst-4-ene-3,17-dione
C00330 25 Deoxyguanosine
C02348 25 (R)(-)-Allantoin
C02350 25 (S)(+)-Allantoin
C04295 25 Androst-5-ene-3beta,17beta-diol
C04518 25 17alpha,20alpha-Dihydroxypregn-4-en-3-one
C05139 25 16alpha-Hydroxydehydroepiandrosterone
C05239 25 5-Aminoimidazole
C05444 25 3alpha,7alpha,26-Trihydroxy-5beta-cholestane
C05454 25 3alpha,7alpha,12alpha-Trihydroxy-5beta-cholestane
C05488 25 11-Deoxycortisol
C05489 25 11beta,17alpha,21-Trihydroxypregnenolone
C05497 25 21-Deoxycortisol
C12248 25 5-Hydroxy-2-oxo-4-ureido-2,5-dihydro-1H-imidazole-5-carboxylate
C00044 26 GTP
C00096 26 GDP-mannose
C00362 26 dGMP
C00394 26 GDP-glucose
C00499 26 Allantoate
C00535 26 Testosterone
C00735 26 Cortisol
C01228 26 Guanosine 3',5'-bis(diphosphate)
C05140 26 16alpha-Hydroxyandrost-4-ene-3,17-dione
C05290 26 19-Hydroxyandrost-4-ene-3,17-dione
C05445 26 3alpha,7alpha-Dihydroxy-5beta-cholestan-26-al
C05446 26 3alpha,7alpha,12alpha,26-Tetrahydroxy-5beta-cholestane
C06195 26 Imidazolone
C00361 27 dGDP
C00603 27 (-)-Ureidoglycolate
C00762 27 Cortisone
C00942 27 3',5'-Cyclic GMP
C00976 27 GDP-D-mannuronate
C01222 27 GDP-4-dehydro-6-deoxy-D-mannose
C01261 27 P1,P4-Bis(5'-guanosyl) tetraphosphate
C01301 27 3alpha,7alpha,12alpha-Trihydroxy-5beta-cholestan-26-al
C01304 27 2,5-Diamino-6-hydroxy-4-(5'-phosphoribosylamino)pyrimidine
C01551 27 Allantoin
C02091 27 Ureidoglycine
C02280 27 GDP-L-galactose
C02718 27 N-Formiminoglycine
C02821 27 Cortisol 21-acetate
C03794 27 N6-(1,2-Dicarboxyethyl)-AMP
C04494 27 Guanosine 3'-diphosphate 5'-triphosphate
C04554 27 3alpha,7alpha-Dihydroxy-5beta-cholestanate
C04895 27
2-Amino-4-hydroxy-6-(erythro-1,2,3-trihydroxypropyl)dihydropteridinetriphosphate
C05294 27 19-Hydroxytestosterone
C05297 27 19-Oxoandrost-4-ene-3,17-dione
C05471 27 11beta,17alpha,21-Trihydroxy-5beta-pregnane-3,20-dione
C05922 27 Formamidopyrimidine nucleoside triphosphate
C11134 27 Testosterone glucuronide
C11516 27 2-(alpha-D-Mannosyl)-3-phosphoglycerate
C15563 27 2-Amino-5-formylamino-6-(5-phosphoribosylamino)pyrimidin-4(3H)-one
C00020 28 AMP
C00286 28 dGTP
C00325 28 GDP-L-fucose
C00468 28 Estrone
C00802 28 Oxalureate
C01268 28 5-Amino-6-(5'-phosphoribosylamino)uracil
C02977 28 GDP-6-deoxy-D-talose
C03117 28 GDP-6-deoxy-D-mannose
C03588 28 4,5alpha-Dihydrocortisone
C03684 28 6-Pyruvoyltetrahydropterin
C04722 28 3alpha,7alpha,12alpha-Trihydroxy-5beta-cholestanoate
C04874 28
2-Amino-4-hydroxy-6-(D-erythro-1,2,3-trihydroxypropyl)-7,8-dihydropteridine
C05295 28 19-Oxotestosterone
C05469 28 17alpha,21-Dihydroxy-5beta-pregnane-3,11,20-trione
C05472 28 Urocortisol
C05923 28 2,5-Diaminopyrimidine nucleoside triphosphate
C05925 28 Dihydroneopterin phosphate
C11544 28 2(alpha-D-Mannosyl)-D-glycerate
C14830 28 GDP-4-keto-6-L-deoxygalactose
C00002 29 ATP
C00008 29 ADP
C00054 29 Adenosine 3',5'-bisphosphate
C00147 29 Adenine
C00212 29 Adenosine
C00951 29 Estradiol-17beta
C01300 29 2-Amino-4-hydroxy-6-hydroxymethyl-7,8-dihydropteridine
C01444 29 Oxamate
C02537 29 Estradiol-17alpha
C02985 29 L-Fucose 1-phosphate
C04244 29 6-Lactoyl-5,6,7,8-tetrahydropterin
C04454 29 5-Amino-6-(5'-phosphoribitylamino)uracil
C04713 29 N6-(delta2-Isopentenyl)-adenosine 5'-monophosphate
C05298 29 2-Hydroxyestrone
C05300 29 16alpha-Hydroxyestrone
C05470 29 Urocortisone
C05482 29 Cortol
C05983 29 Propinol adenylate
C05993 29 Acetyl adenylate
C06148 29
2,5-Diamino-6-(5'-triphosphoryl-3',4'-trihydroxy-2'-oxopentyl)-amino-4-oxopyrimidine
C11133 29 Estrone glucuronide
C00081 30 ITP
C00104 30 IDP
C00272 30 Tetrahydrobiopterin
C00301 30 ADP-ribose
C00498 30 ADP-glucose
C00559 30 Deoxyadenosine
C00575 30 3',5'-Cyclic AMP
C00857 30 Deamino-NAD+
C00864 30 Pantothenate
C00921 30 Dihydropteroate
C01260 30 P1,P4-Bis(5'-adenosyl) tetraphosphate
C02739 30 Phosphoribosyl-ATP
C02993 30 L-Tyrosyl-L-arginine
C03293 30 N-Adenylylanthranilate
C03709 30 N-Adenylyl-L-phenylalanine
C04030 30 (2,3-Dihydroxybenzoyl)adenylate
C04307 30 P1,P2-Bis(5'-adenosyl) triphosphate
C04732 30 4-(1-D-Ribitylamino)-5-amino-2,6-dihydroxypyrimidine
C04807 30 2-Amino-7,8-dihydro-4-hydroxy-6-(diphosphooxymethyl)pteridine
C05141 30 Estriol
C05301 30 2-Hydroxyestradiol-17beta
C05340 30 beta-Alanyl-L-arginine
C05341 30 beta-Alanyl-L-lysine
C05481 30 Cortolone
C05503 30 Estradiol-17beta 3-glucuronide
C05560 30 L-2-Aminoadipate adenylate
C05820 30 (L-Seryl)adenylate
C06397 30 ADP-D-glycero-D-manno-heptose
C06656 30 Deoxyguanidinoproclavaminic acid
C07024 30 3'-Keto-3'-deoxy-ATP
C11500 30 5'-Dehydroadenosine
C11501 30 9-Riburonosyladenine
C00003 31 NAD+
C00268 31 Dihydrobiopterin
C00360 31 dAMP
C00415 31 Dihydrofolate
C00852 31 Chlorogenate
C00903 31 Cinnamaldehyde
C01201 31 N(omega)-(ADP-D-ribosyl)-L-arginine
C01477 31 Apigenin
C01745 31 Pinosylvin
C01850 31 Rosmarinate
C02385 31 Amino acid(Arg-)
C02741 31 Phosphoribosyl-AMP
C02927 31 2-Caffeoylisocitrate
C02947 31 4-Coumaroylshikimate
C03002 31 N-Caffeoylputrescine
C03492 31 D-4'-Phosphopantothenate
C03582 31 3,4',5-Trihydroxystilbene
C03657 31 1,4-Dihydroxy-2-naphthoate
C04148 31 alpha-N-Phenylacetyl-L-glutamine
C04332 31 6,7-Dimethyl-8-(1-D-ribityl)lumazine
C04498 31 N-(4-Guanidinobutyl)-4-hydroxycinnamide
C05504 31 16-Glucuronide-estriol
C05512 31 Deoxyinosine
C05595 31 4-Hydroxyphenylacetylglutamine
C05596 31 4-Hydroxyphenylacetylglycine
C05598 31 Phenylacetylglycine
C05608 31 4-Hydroxycinnamyl aldehyde
C05631 31 Eriodictyol
C06121 31 3-Ketosphingosine
C06313 31 Biopterin
C06398 31 ADP-L-glycero-D-manno-heptose
C06561 31 Isosalipurpol
C06657 31 Guanidinoproclavaminic acid
C06986 31 Spirodilactone
C07025 31 3'-Keto-3'-deoxy-AMP
C08650 31 Isoliquiritigenin
C10517 31 2-(beta-D-Glucosyl)-sn-glycerol 3-phosphate
C10945 31 Caffeic aldehyde
C15522 31 4a-Hydroxytetrahydrobiopterin
C00006 32 NADP+
C00101 32 Tetrahydrofolate
C00153 32 Nicotinamide
C00206 32 dADP
C00249 32 Hexadecanoic acid
C00255 32 Riboflavin
C00319 32 Sphingosine
C00455 32 Nicotinamide D-ribonucleotide
C00504 32 Folate
C00517 32 Hexadecanal
C01481 32 Caffeate
C01514 32 Luteolin
C01617 32 Taxifolin
C01984 32 (S)-Mandelate
C02137 32 alpha-Oxo-benzeneacetic acid
C02394 32 Cinnamyl alcohol
C02646 32 4-Coumaryl alcohol
C02934 32 3-Dehydrosphinganine
C03204 32 10-Formyldihydrofolate
C04608 32 Apigenin 7-O-beta-D-glucoside
C04896 32
5-(5-Phospho-D-ribosylaminoformimino)-1-(5-phosphoribosyl)-imidazole-4-carboxamide
C05907 32 Luteoforol
C05911 32 Pentahydroxyflavanone
C06658 32 Proclavaminic acid
C08063 32 1,4-Cyclohexanedione
C08576 32 Aureusidin
C09762 32 Liquiritigenin
C10192 32 Tricetin
C11546 32 2-(beta-D-Glucosyl)-sn-glycerol
C12206 32 Caffeyl alcohol
C12631 32 2-Hydroxy-2,3-dihydrogenistein
C13309 32 2-Phytyl-1,4-naphthoquinone
C00005 33 NADPH
C00061 33 FMN
C00131 33 dATP
C00143 33 5,10-Methylenetetrahydrofolate
C00234 33 10-Formyltetrahydrofolate
C00261 33 Benzaldehyde
C00389 33 Quercetin
C00664 33 5-Formiminotetrahydrofolate
C00823 33 1-Hexadecanol
C00836 33 Sphinganine
C01007 33 Reduced riboflavin
C01438 33 Methane
C01592 33 Licodione
C01727 33 Lumichrome
C01747 33 Psychosine
C01948 33 Pentadecanal
C01983 33 (R)-Mandelate
C02788 33 2-trans-Hexadecenal
C02906 33 Dihydromyricetin
C03052 33 2,3-Dihydrogossypetin
C03150 33 N-Ribosylnicotinamide
C03246 33 ADPribose 2'-phosphate
C03515 33 Luteolin 7-O-glucuronide
C03951 33 Luteolin 7-O-beta-D-glucoside
C04858 33 Apigenin 7-O-[beta-D-apiosyl-(1->2)-beta-D-glucoside]
C04916 33
N-(5'-Phospho-D-1'-ribulosylformimino)-5-amino-1-(5''-phospho-D-ribosyl)-4-imidazolecarboxamide
C05615 33 Lignin
C05855 33 4-Hydroxycinnamyl alcohol 4-D-glucoside
C05906 33 Leucocyanidin
C06124 33 Sphingosine 1-phosphate
C06563 33 Genistein
C06659 33 Dihydroclavaminic acid
C09332 33 Tetrahydrofolyl-[Glu](2)
C10020 33 Apigenin 7-(6''-malonylglucoside)
C10208 33 Daidzein
C12627 33 Apigenin 7-O-neohesperidoside
C15525 33 2',3,4,4',6'-Pentahydroxychalcone
C00004 34 NADH
C00016 34 FAD
C00364 34 dTMP
C00439 34 N-Formimino-L-glutamate
C00440 34 5-Methyltetrahydrofolate
C00445 34 5,10-Methenyltetrahydrofolate
C00561 34 Mandelonitrile
C01120 34 Sphinganine 1-phosphate
C01408 34 Benzoin
C01750 34 Quercitrin
C01847 34 Reduced FMN
C02115 34 2-Methylserine
C02495 34 2'-Hydroxydaidzein
C03290 34 L-threo-3-Phenylserine
C03479 34 5-Formyltetrahydrofolate
C03495 34 Deoxy-5-methylcytidylate
C03997 34 5-Hydroxymethyldeoxycytidylate
C04524 34 2-Protocatechoylphloroglucinolcarboxylate
C04666 34 D-erythro-1-(Imidazol-4-yl)glycerol 3-phosphate
C05569 34 5'-Phospho-D-1-ribulosylformimine
C05622 34 Malonylapiin
C05623 34 Quercetin 3-O-glucoside
C05905 34 Cyanidin
C05909 34 Leucodelphinidin
C05928 34 10-Formyltetrahydrofolyl L-glutamate
C06123 34 Hexadecenal
C06562 34 (+)-Catechin
C06660 34 Clavaminic acid
C07301 34 (R)-Mandelamide
C09126 34 Genistein 7-O-beta-D-glucoside
C10107 34 Myricetin
C12134 34 2'-Hydroxygenistein
C12144 34 Phytosphingosine
C12316 34 cis-Dihydroquercetin
C12630 34 Luteolin 7-O-neohesperidoside
C12632 34 Luteolin 7-O-[beta-D-glucuronosyl-(1->2)-beta-D-glucuronide]
C12639 34 Quercetin 7-O-beta-D-glucoside
C15567 34 2,7,4'-Trihydroxyisoflavanone
C00214 35 Thymidine
C00363 35 dTDP
C00488 35 Formamide
C00844 35 (R)-Prunasin
C01045 35 N-Formyl-L-glutamate
C01267 35 3-(Imidazol-4-yl)-2-oxopropyl phosphate
C01352 35 FADH2
C03567 35 2'-Hydroxydihydrodaidzein
C04187 35 5-Methyldeoxycytidine diphosphate
C04281 35 L-1-Pyrroline-3-hydroxy-5-carboxylate
C04856 35
(6S)-6-beta-Hydroxy-1,4,5,6-tetrahydronicotinamide-adeninedinucleotide
C04900 35
Luteolin7-O-[beta-D-glucuronosyl-(1->2)-beta-D-glucuronide]-4'-O-beta-D-glucuronide
C05403 35 3-Ketolactose
C05625 35 Rutin
C05731 35 3-Ketosucrose
C05908 35 Delphinidin
C08604 35 Cyanidin 3-O-glucoside
C09727 35 (-)-Epicatechin
C11038 35 2'-Deoxy-5-hydroxymethylcytidine-5'-diphosphate
C12127 35 (+)-Gallocatechin
C12637 35 Quercetin 3-O-[beta-D-xylosyl-(1->2)-beta-D-glucoside]
C12638 35 Quercetin 3-O-(6-O-malonyl-beta-D-glucoside)
C12667 35 Quercetin 3-O-beta-D-glucosyl-(1->2)-beta-D-glucoside
C00178 36 Thymine
C00459 36 dTTP
C01100 36 L-Histidinol phosphate
C01982 36 (R)-Amygdalin
C05394 36 3-Keto-beta-D-galactose
C05938 36 L-4-Hydroxyglutamate semialdehyde
C05947 36 L-erythro-4-Hydroxyglutamate
C08620 36 Cyanidin 3-O-rutinoside
C10175 36 Quercetin 3-(2G-xylosylrutinoside)
C11039 36 2'-Deoxy-5-hydroxymethylcytidine-5'-triphosphate
C12095 36 Cyanidin 3-O-(6-O-p-coumaroyl)glucoside
C12136 36 (-)-Epigallocatechin
C12138 36 Delphinidin 3-O-glucoside
C12643 36 Cyanidin 3-O-(6-O-malonyl-beta-D-glucoside)
C12668 36
Quercetin3-O-beta-D-glucosyl-(1->2)-beta-D-glucosyl-(1->2)-beta-D-glucoside
C00842 37 dTDP-glucose
C00860 37 L-Histidinol
C00906 37 5,6-Dihydrothymine
C00962 37 beta-D-Galactose
C02097 37 dTDP-galactose
C02376 37 5-Methylcytosine
C03088 37 5-Hydroxymethyluracil
C12140 37 Malvidin 3-O-glucoside
C12646 37 Cyanidin 3-O-rutinoside 5-O-beta-D-glucoside
C00135 38 L-Histidine
C00687 38 dTDP-4-dehydro-6-deoxy-alpha-D-glucose
C01929 38 L-Histidinal
C03034 38 dTDP-D-galacturonate
C05100 38 3-Ureidoisobutyrate
C06017 38 dTDP-D-glucuronate
C11907 38 4,6-Dideoxy-4-oxo-dTDP-D-glucose
C00386 39 Carnosine
C00388 39 1H-Imidazole-4-ethanamine
C00688 39 dTDP-4-dehydro-6-deoxy-L-mannose
C00695 39 3alpha,7alpha,12alpha-Trihydroxy-5beta-cholanate
C00785 39 Urocanate
C00884 39 Homocarnosine
C01921 39 Glycocholate
C02997 39 N-Acetyl-L-histidine
C03277 39 Imidazol-5-yl-pyruvate
C04268 39 dTDP-4-amino-4,6-dideoxy-D-glucose
C05145 39 3-Aminoisobutanoate
C05462 39 Chenodeoxyglycocholate
C06018 39 dTDP-4-acetamido-4,6-dideoxy-D-glucose
C06617 39 dTDP-3-oxo-6-deoxy-alpha-D-glucose
C06620 39 dTDP-3,4-dioxo-2,6-dideoxy-D-glucose
C07277 39 dTDP-D-fucose
C11908 39 3,6-Dideoxy-3-oxo-dTDP-D-glucose
C11926 39 dTDP-4-oxo-6-deoxy-D-allose
C11930 39 dTDP 1-ester with
(6R)-5,6-dihydro-4-hydroxy-6-methyl-5-oxo-2H-pyran
C01292 40 3alpha,7alpha-Dihydroxy-12-oxo-5beta-cholanate
C02835 40 Imidazole-4-acetate
C03187 40 dTDP-6-deoxy-L-talose
C03319 40 dTDP-6-deoxy-L-mannose
C03680 40 4-Imidazolone-5-propanoate
C03817 40 (S)-3-(Imidazol-5-yl)lactate
C04138 40 N(alpha)-gamma-L-Glutamylhistamine
C04483 40 3alpha,12alpha-Dihydroxy-5beta-cholanate
C04643 40 3alpha,12alpha-Dihydroxy-7-oxo-5beta-cholanate
C05130 40 Imidazole-4-acetaldehyde
C05135 40 4-(beta-Acetylaminoethyl)imidazole
C05568 40 Imidazole lactate
C06621 40 dTDP-4-oxo-2,6-dideoxy-alpha-D-glucose
C11637 40 3alpha,12alpha-Dihydroxy-5beta-chol-6-enoate
C11912 40 dTDP-6-deoxy-D-allose
C11918 40 Maltol
C11922 40 dTDP-4-oxo-2,6-dideoxy-D-glucose
C11925 40 dTDP-3-amino-3,6-dideoxy-D-glucose
C11928 40 dTDP-4-oxo-2,6-dideoxy-D-allose
C11931 40 dTDP 1-ester with
(6S)-5,6-dihydro-4-hydroxy-6-methyl-5-oxo-2H-pyran
C12318 40 dTDP-3-amino-2,3,6-trideoxy-D-threo-hexopyranos-4-ulose
C03442 41 dTDP-L-dihydrostreptose
C04437 41 1-(5-Phosphoribosyl)imidazole-4-acetate
C04661 41 3alpha,7alpha,12beta-Trihydroxy-5beta-cholanate
C05133 41 4-Imidazolone-5-acetate
C05573 41 Formylisoglutamate
C05683 41 2-Aminoethylphosphocholate
C06622 41 dTDP-4-oxo-2,6-dideoxy-L-glucose
C11920 41 dTDP-L-olivose
C11923 41 dTDP-D-olivose
C11927 41 dTDP-4-oxo-2,6-dideoxy-L-mannose
C11932 41 dTDP 1-ester with 2,6-dideoxy-L-erythro-hexopyranos-3-ulose
C03409 42 N-Formimino-L-aspartate
C05131 42 (1-Ribosylimidazole)-4-acetate
C05574 42 Isoglutamate
C01044 43 N-Formyl-L-aspartate


      reactions:

ID generation name

R00002 2 Reduced ferredoxin:dinitrogen oxidoreductase (ATP-hydrolysing)
R00009 2 hydrogen-peroxide:hydrogen-peroxide oxidoreductase
R00045 2 1,2-Benzenediol:oxygen oxidoreductase
R00086 2 ATP phosphohydrolase (protein-secreting)
R00090 2 NADH:hydrogen-peroxide oxidoreductase
R00132 2 Carbonic acid hydro-lyase
R00673 2 L-Tryotophan indole-lyase (deaminating)
R00675 2 L-Tryptophan:NAD+ oxidoreductase (deaminating)
R00677 2 L-Tryptophan:oxygen oxidoreductase (deaminating)
R00678 2 L-tryptophan:oxygen 2,3-oxidoreductase (decyclizing)
R00679 2 L-Tryptophan:oxygen 2-oxidoreductase(decarboxylating)
R00681 2 L-Tryptophan:oxygen 2'-oxidoreductase (side-chain-cleaving)
R00685 2 L-Tryptophan decarboxy-lyase
R02075 2 3,4-Dihydroxy-L-phenylalanine:oxygen
4,5-oxidoreductase(recyclizing)
R02076 2 3,4-Dihydroxy-L-phenylalanine:oxygen
2,3-oxidoreductase(recyclizing)
R02079 2 3,4-Dihydroxy-L-phenylalanine ammonia-lyase
R02080 2 3-Hydroxy-L-tyrosine carboxy-lyase
R02173 2 Tryptamine:oxygen oxidoreductase(deaminating)(flavin-containing)
R02383 2 Monophenol,L-dopa:oxygen oxidoreductase
R02701 2 5-Hydroxy-L-tryptophan decarboxy-lyase
R02702 2 5-hydroxy-L-tryptophan:oxygen 2,3-dioxygenase (indole-decyclizing)
R02908 2
5-Hydroxytryptamine:oxygenoxidoreductase(deaminating)(flavin-containing)
R02909 2 5-hydroxytryptamine:oxygen 2,3-dioxygenase (indole-decyclizing)
R04300 2
4-(2-Aminoethyl)-1,2-benzenediol:oxygenoxidoreductase(deaminating)(flavin-containing)
R05317 2 L-Tryptophan:oxygen alpha,beta-oxidoreductase
R00004 3 Pyrophosphate phosphohydrolase
R00005 3 Urea-1-carboxylate amidohydrolase
R00006 3 2-Acetolactate pyruvate-lyase (carboxylating)
R00008 3 Parapyruvate pyruvate-lyase
R00067 3 Reduced ferredoxin:dinitrogen oxidoreductase (ATP-hydrolysing)
R00148 3
R00149 3 Carbon-dioxide:ammonia
ligase(ADP-forming,carbamate-phosphorylating)
R00150 3 ATP:carbamate phosphotransferase
R00153 3 Reduced ferredoxin:dinitrogen oxidoreductase (ATP-hydrolysing)
R00195 3 2,3-Diaminopropionate ammonia-lyase
R00200 3 ATP:pyruvate O2-phosphotransferase
R00207 3 Pyruvate:oxygen 2-oxidoreductase (phosphorylating)
R00208 3 Phosphoenolpyruvate phosphohydrolase
R00209 3 Pyruvate:NAD+ 2-oxidoreductase (CoA-acetylating)
R00211 3 Glyoxylate:oxygen oxidoreductase
R00212 3 Acetyl-CoA:formate C-acetyltransferase
R00213 3 O-Carbamoyl-L-serine ammonia-lyase (pyruvate-forming)
R00214 3 (S)-Malate:NADP+ oxidoreductase(oxaloacetate-decarboxylating)
R00215 3 (R)-Malate:NAD+ oxidoreductase (decarboxylating)
R00220 3 L-serine ammonia-lyase
R00221 3 D-serine ammonia-lyase
R00223 3 Serine ammonia-lyase
R00224 3 Pyruvate carboxy-lyase
R00226 3 (S)-2-Acetolactate pyruvate-lyase (carboxylating)
R00275 3 Superoxide:superoxide oxidoreductase
R00276 3 Carbon-monoxide:oxygen oxidoreductase
R00396 3 L-Alanine:NAD+ oxidoreductase (deaminating)
R00519 3 Formate:NAD+ oxidoreductase
R00682 3 L-Tryptophanamide amidohydrolase
R00700 3 Hydrogen:NAD+ oxidoreductase
R00703 3 (S)-Lactate:NAD+ oxidoreductase
R00704 3 (R)-Lactate:NAD+ oxidoreductase
R01959 3 N-Formyl-L-kynurenine amidohydrolase
R01971 3 Indolelactate:NAD+ oxidoreductase
R01974 3 Indol-3-yl-pyruvate carboxy-lyase
R02338 3 Indole:oxygen 2,3-oxidoreductase (decyclizing)
R02339 3
R02382 3 Tyramine:oxygen oxidoreductase(deaminating)(flavin-containing)
R02678 3 Indole-3-acetaldehyde:NAD+ oxidoreductase
R02679 3 indole-3-ethanol:NAD+ oxidoreductase
R02681 3 indole-3-acetaldehyde:oxygen oxidoreductase
R03096 3 Indole-3-acetamide amidohydrolase
R03300 3 3,4-Dihydroxyphenylacetaldehyde:NAD+ oxidoreductase
R03365 3 3,4-Dihydroxy-trans-cinnamate:oxygen
3,4-oxidoreductase(decyclizing)
R03367 3
R03936 3 Formylkynurenine hydrolase
R04084 3 3,4-Dihydroxyphenylacetaldehyde hydro-lyase (adding dopamine)
R04598 3 3,4-Dihydroxy-L-phenylalanine:oxygen
4,5-oxidoreductase(recyclizing)
R04600 3 3,4-Dihydroxy-L-phenylalanine:oxygen
2,3-oxidoreductase(recyclizing)
R04903 3 5-Hydroxyindoleacetaldehyde:NAD+ oxidoreductase
R04904 3 5-Hydroxyindoleacetaldehyde:oxygen oxidoreductase
R04911 3 Aryl-formylamine amidohydrolase
R05746 3 phosphonate:NAD+ oxidoreductase
R05861 3 D-alanine:oxygen oxidoreductase (deaminating)
R07171 3 NADH:oxygen oxidoreductase
R07316 3 carbamate hydro-lyase
R07403 3
R00023 4 NADH:hyponitrite oxidoreductase
R00136 4 ATP:polyphosphate phosphotransferase
R00138 4 Triphosphate phosphohydrolase
R00143 4 Ammonia:(acceptor) oxidoreductase
R00227 4 Acetyl-CoA hydrolase
R00228 4 acetaldehyde:NAD+ oxidoreductase (CoA-acetylating)
R00229 4 Acetate:CoA ligase (ADP-forming)
R00230 4 Acetyl-CoA:orthophosphate acetyltransferase
R00237 4 (3S)-Citramalyl-CoA pyruvate-lyase
R00238 4 Acetyl-CoA:acetyl-CoA C-acetyltransferase
R00315 4 ATP:acetate phosphotransferase
R00317 4 Acetyl phosphate phosphohydrolase
R00319 4 (S)-Lactate:oxygen 2-oxidoreductase(decarboxylating)
R00320 4 Pyrophosphate:acetate phosphotransferase
R00341 4 ATP:oxaloacetate carboxy-lyase (transphosphorylating)
R00342 4 (S)-malate:NAD+ oxidoreductase
R00345 4 Orthophosphate:oxaloacetate carboxyl-lyase (phosphorylating)
R00346 4 Pyrophosphate:oxaloacetate carboxy-lyase (transphosphorylating)
R00360 4 (S)-Malate:oxygen oxidoreductase
R00398 4 2,2'-iminodipropanoate:NAD+ oxidoreductase (L-alanine-forming)
R00399 4
R00401 4 L-Alanine racemase
R00472 4 L-Malate glyoxylate-lyase (CoA-acetylating)
R00518 4 ATP:formate phosphotransferase
R00581 4 L-serine:NAD+ oxidoreductase (deaminating)
R00584 4 Pyrophosphate:L-serine O-phosphotransferase
R00585 4 L-Serine:pyruvate aminotransferase
R00586 4
R00589 4 L-2-Amino-3-hydroxypropionic acid racemase
R00590 4 L-Serine hydro-lyase (deaminating)
R00658 4 2-Phospho-D-glucerate hydro-lyase
R00661 4 Phosphoenolpyruvate 2,3-phosphonomutase
R00674 4 L-Serine hydro-lyase (adding indoleglycerol-phosphate)
R00710 4 Acetaldehyde:NAD+ oxidoreductase
R00748 4 Ethanolamine-phosphate phospho-lyase (deaminating)
R00753 4 (S)-Lactate acetaldehyde-lyase
R00754 4 Ethanol:NAD+ oxidoreductase
R00774 4 Urea:carbon-dioxide ligase (ADP-forming)
R00793 4 Hydroxylamine:oxygen oxidoreductase
R00987 4 L-Kynurenine hydrolase
R00988 4 N-Formylanthranilate amidohydrolase
R01082 4 (S)-Malate hydro-lyase
R01150 4 D-AlanineD-Alanine ligase (ADP-forming)
R01256 4 (S)-Malate:CoA ligase (ADP-forming)
R01395 4 ATP:carbamate phosphotransferase
R01400 4
R01450 4
R01735 4 (R)-Lactaldehyde:NAD+ 2-oxidoreductase
R01849 4 Reduced ferredoxin:dinitrogen oxidoreductase (ATP-hydrolysing)
R01960 4 L-Kynurenine,NADPH:oxygen oxidoreductase (3-hydroxylating)
R02419 4 (R)-Malate hydro-lyase
R02695 4 4-Hydroxyphenylacetaldehyde:NAD+ oxidoreductase
R02853 4 D-O-Phosphoserine phosphohydrolase
R02911 4 Acetyl-CoA:aralkylamine N-acetyltransferase
R02947 4 2-Acetolactate carboxy-lyase
R02948 4 (S)-2-Hydroxy-2-methyl-3-oxobutanoate carboxy-lyase
R03051 4 2,3-Dihydroxy-3-methylbutanoate:NADP+ oxidoreductase (isomerizing)
R03052 4 2-Acetolactate methylmutase
R03092 4
R03097 4
R03303 4 3,4-Dihydroxyphenylacetate:oxygen 2,3-oxidoreductase (decyclizing)
R03358 4 Octopamine hydro-lyase (deaminating)
R03546 4 Cyanate C-N-lyase
R03811 4
R03995 4
R04045 4
R04304 4 4-Hydroxyphenylethanol:NAD+ oxidoreductase
R04305 4 4-Hydroxyphenylacetaldehyde hydro-lyase (adding dopamine)
R04439 4 (R)-2,3-Dihydroxy-3-methylbutanoate:NADP+
oxidoreductase(isomerizing)
R04782 4 Reduced ferredoxin:dinitrogen oxidoreductase (ATP-hydrolysing)
R04909 4 5-Hydroxykynurenamine decarboxy-lyase
R04915 4 Quinoline-3,4-diol 2,4-dioxygenase (carbon monoxide-forming)
R05071 4 (S)-2-Acetolactate methylmutase
R05077 4
R05078 4
R05563 4 Biuret amidohydrolase
R05719 4 3-hydroxy-1H-quinolin-4-one 2,4-dioxygenase (CO-forming)
R06126 4 L-serine:NADP+ 3-oxidoreductase
R07173 4 hydroxylamine:acceptor oxidoreductase
R07315 4 carbamate hydro-lyase
R07399 4
R07421 4
R00013 5 Glyoxylate carboxy-lyase (dimerizing)
R00131 5 Urea amidohydrolase
R00217 5 Oxaloacetate carboxy-lyase
R00321 5 Acetamide amidohydrolase
R00324 5 Acetylpyruvate acetylhydrolase
R00338 5 Oxaloacetate acetylhydrolase
R00339 5 (R,R)-Tartrate hydro-lyase
R00340 5 (S,S)-Tartrate hydro-lyase
R00344 5 Pyruvate:carbon-dioxide ligase (ADP-forming)
R00347 5 erythro-3-hydroxy-Ls-aspartate ammonia-lyase
R00348 5 2-Oxosuccinamate amidohydrolase
R00351 5 Citrate oxaloacetate-lyase ((pro-3S)-CH2COO- -> acetyl-CoA)
R00352 5 ATP:citrate oxaloacetate-lyase ((pro-3S)-CH2COO-
->acetyl-CoA)(ATP-dephosphorylating)
R00353 5 Malonyl-CoA:pyruvate carboxyltransferase
R00354 5 (3S)-Citryl-CoA oxaloacetate-lyase
R00362 5 Citrate oxaloacetate-lyase ((pro-3S)-CH2COO- -->acetate)
R00363 5 Oxaloacetate keto-enol-isomerase
R00365 5 glycine:NAD+ oxidoreductase (deaminating)
R00369 5 L-Alanine:glyoxylate aminotransferase
R00402 5 succinate:NAD+ oxidoreductase
R00466 5 Glyoxylate:oxygen oxidoreductase
R00468 5 Glyoxylate:NADP+ oxidoreductase (CoA-oxalylating)
R00470 5 4-Hydroxy-2-oxoglutarate glyoxylate-lyase
R00471 5 D-4-Hydroxy-2-oxoglutarate glyoxylate-lyase
R00473 5 (3S)-3-Carboxy-3-hydroxypropanoyl-CoA glyoxylate-lyase
R00477 5 3-Oxalomalate glyoxylate-lyase
R00490 5 L-Aspartate ammonia-lyase
R00582 5 L-O-Phosphoserine phosphohydrolase
R00588 5 L-Serine:glyoxylate aminotransferase
R00717 5 Glycolate:NAD+ oxidoreductase
R00742 5 Acetyl-CoA:carbon-dioxide ligase (ADP-forming)
R00778 5 Urea hydro-lyase
R00787 5 ammonium-hydroxide:NADP+ oxidoreductase
R00800 5
R00823 5 Anthranilate,NADH:oxygen oxidoreductase
(1,2-hydroxylating,deaminating, decarboxylating)
R00980 5 Anthranilate,NADPH:oxygen oxidoreductase
(3-hydroxylating,deaminating)
R00983 5 2,3-Dihydroxyindole:oxygen 2,3-oxidoreductase (decyclizing)
R00990 5 2-Aminobenzoate carboxy-lyase
R00991 5
R01087 5 Maleate cis-trans-isomerase
R01209 5 2,3-Dihydroxy-3-methylbutanoate hydro-lyase
R01358 5 Acetoacetyl-CoA hydrolase
R01359 5 Acetoacetyl-CoA:acetate CoA-transferase
R01388 5 D-Glycerate:NADP+ 2-oxidoreductase
R01390 5
R01393 5 Hydroxypyruvate carboxy-lyase
R01394 5 Hydroxypyruvate ketol-isomerase
R01447 5 (S)-Lactate:oxaloacetate oxidoreductase
R01518 5 2-Phospho-D-glycerate 2,3-phosphomutase
R01748 5 D-Glycerate-2-phosphate phosphohydrolase
R01957 5 L-Kynurenine:glyoxylote aminotransferase (cyclizing)
R01975 5 (S)-3-Hydroxybutanoyl-CoA:NAD+ oxidoreductase
R01977 5 (R)-3-Hydroxybutanoyl-CoA:NADP+ oxidoreductase
R01978 5 (S)-3-Hydroxy-3-methylglutaryl-CoA
acetoacetyl-CoA-lyase(CoA-acetylating)
R02359 5 Urethane amidohydrolase (decarboxylating)
R02491 5 L-Citramalyl-CoA hydro-lyase
R02514 5 4-hydroxyphenylacetate,NADH:oxygen oxidoreductase (1-hydroxylating)
R02527 5 (R)-Lactaldehyde:NAD+ oxidoreductase
R02664 5
R02668 5 3-Hydroxy-L-kynurenine hydrolase
R02698 5 4-hydroxyphenylacetate,NADH:oxygen oxidoreductase (3-hydroxylating)
R02802 5 Reduced ferredoxin:dinitrogen oxidoreductase (ATP-hydrolysing)
R02855 5 (R)-Acetoin:NAD+ oxidoreductase
R02946 5 (R,R)-Butane-2,3-diol:NAD+ oxidoreductase
R02949 5 (R)-Acetoin racemase
R02955 5 Acetyl-CoA:citramalate CoA-transferase
R03080 5 (R)-Propane-1,2-diol:NAD+ oxidoreductase
R03081 5 2-Dehydro-3-deoxy-D-fuconate glycolaldehyde
R03153 5 Acetyl-CoA:citramalate CoA-transferase
R03896 5 (R)-2-Methylmalate hydro-lyase
R04053 5 3-phosphonopyruvate carboxy-lyase
R04172 5
R04200 5 D-threo-2,4-diaminopentanoate:NAD+ oxidoreductase (deaminating)
R04418 5 5-carboxymethyl-2-hydroxymuconic-semialdehyde:NAD+ oxidoreductase
R04440 5 (R)-2,3-Dihydroxy-3-methylbutanoate:NADP+
oxidoreductase(isomerizing)
R04441 5 (R)-2,3-Dihydroxy-3-methylbutanoate hydro-lyase
R04908 5
5-Hydroxykynurenamine:oxygenoxidoreductase(deaminating)(flavin-containing)
R05079 5
R05154 5 quinolin-4(1H)-one,NADH:oxygen oxidoreductase (3-oxygenating)
R05561 5 Cyanuric acid amidohydrolase
R05562 5 Biuret amidohydrolase
R05758 5 threo-3-hydroxy-L-aspartate ammonia-lyase
R06137 5
R06830 5
R06870 5 Phosphoethanolamine phosphohydrolase
R07164 5 L-aspartate:NAD+ oxidoreductase (deaminating)
R07305 5 cyanuric acid amidohydrolase
R07312 5 4-hydroxyphenylacetate carboxy-lyase
R07422 5
R00058 6 1,2-Benzenediol:oxygen oxidoreductase
R00080 6 Catechol:oxygen oxidoreductase (dimerizing)
R00203 6 Pyruvaldehyde:NAD+ oxidoreductase
R00219 6
R00233 6 Malonyl-CoA carboxy-lyase
R00273 6 oxalate:oxygen oxidoreductase
R00325 6 (3S)-citramalate pyruvate-lyase
R00357 6 L-Aspartic acid:oxygen oxidoreductase (deaminating)
R00366 6 Aminoacetic acid:oxygen oxidoreductase (deaminating)
R00368 6 N-(carboxymethyl)-D-alanine:NAD+ oxidoreductase (glycine-forming)
R00370 6 Acetyl-CoA:glycine C-acetyltransferase
R00371 6 Succinyl-CoA:glycine C-succinyl-transferase(decarboxylating)
R00373 6 Glycine:oxaloacetate aminotransferase
R00397 6 L-Aspartate 4-carboxy-lyase
R00400 6 L-Alanine:2-oxo-acid aminotransferase
R00405 6 Succinate:CoA ligase (ADP-forming)
R00406 6
R00409 6 (2S,3R)-3-Hydroxybutane-1,2,3-tricarboxylate pyruvate-lyase
R00410 6 Succinyl-CoA:3-oxo-acid CoA-transferase
R00475 6 (S)-2-Hydroxy-acid:oxygen 2-oxidoreductase
R00478 6 erythro-3-Hydroxy-L-aspartate glyoxylate-lyase
R00480 6 ATP:L-aspartate 4-phosphotransferase
R00481 6
R00482 6 L-Aspartate:ammonia ligase (ADP-forming)
R00487 6 Acetyl-CoA:L-aspartate N-acetyltransferase
R00489 6 L-Aspartate 1-carboxy-lyase
R00491 6 L-Aspartate racemase
R00522 6 Oxalate carboxy-lyase
R00713 6 Succinate-semialdehyde:NAD+ oxidoreductase
R00740 6 3-Oxopropanoate:NADP+ oxidoreductase
(decarboxylating,CoA-acetylating)
R00743 6 Acetyl-CoA:malonate CoA-transferase
R00744 6
R00747 6 2-Phosphonoacetaldehyde phosphonohydrolase
R00749 6 Ethanolamine ammonia-lyase
R00751 6 L-Threonine acetaldehyde-lyase
R00775 6 Guanidinoacetate amidohydrolase
R00777 6 N-Amidino-L-aspartate amidinohydrolase
R00794 6 NADH:nitrate oxidoreductase
R00814 6 trans-1,2-dihydrobenzene-1,2-diol:NADP+ oxidoreductase
R00816 6 Catechol:oxygen 2,3-oxidoreductase(decyclizing)
R00817 6 Catechol:oxygen 1,2-oxidoreductase(decyclizing)
R00819 6 Benzoate,NADH:oxygen oxidoreductase
(1,2-hydroxylating,decarboxylating)
R00820 6 1,6-dihydroxycyclohexa-2,4-diene-1-carboxylate:NAD+
oxidoreductase(decarboxylating)
R00821 6 2,3-Dihydroxybenzoate carboxy-lyase
R00822 6 Protocatechuate carboxy-lyase
R00828 6 2-nitrophenol,NADPH:oxygen 2-oxidoreductase
(2-hydroxylating,nitrite-forming)
R00989 6 Malonyl-CoA:anthranilate N-malonyltransferase
R01058 6 D-glyceraldehyde 3-phosphate:NADP+ oxidoreductase
R01210 6 3-Methyl-2-oxobutanoate:NAD+
oxidoreductase(CoA-mehtylpropanoylating)
R01211 6 (R)-3,3-Dimethylmalate:NAD+ oxidoreductase (decarboxylating)
R01213 6 3-Carboxy-3-hydroxy-4-methylpentanoate
3-methyl-2-oxobutanoate-lyase(CoA-acetylating)
R01215 6 L-Valine:pyruvate aminotransferase
R01322 6 Citrate:CoA ligase (ADP-forming)
R01323 6 Acetyl-CoA:citrate CoA-transferase
R01324 6 Citrate hydro-lyase
R01325 6 Citrate hydro-lyase
R01333 6 glycolaldehyde:NAD+ oxidoreductase
R01335 6
R01336 6 Carboxymethyloxysuccinate glycolate-lyase
R01360 6 (S)-3-Hydroxy-3-methylglutaryl-CoA acetoacetate-lyase
R01361 6 (R)-3-Hydroxybutanoate:NAD+ oxidoreductase
R01366 6 Acetoacetate carboxy-lyase
R01397 6 Carbamoyl-phosphate:L-aspartate carbamoyltransferase
R01434 6 L-Valine:NAD+ oxidoreductase(deaminating)
R01468 6 ATP:ethanolamine O-phosphotransferase
R01469 6 Ethanolamine:oxygen oxidoreductase (deaminating)
R01506 6 2,3-Dihydroxybenzoate:oxygen 2,3-oxidoreductase (decyclizing)
R01507 6 2,3-Dihydroxybenzoate:oxygen 3,4-oxidoreductase (decyclizing)
R01509 6 2,3-Dihydroxybenzoate:L-serine ligase
R01511 6 D-Glycerate-3-phosphate phosphohydrolase
R01512 6 ATP:3-phospho-D-glycerate 1-phosphotransferase
R01513 6 3-Phospho-D-glycerate:NAD+ 2-oxidoreductase
R01514 6 ATP:(R)-glycerate 3-phosphotransferase
R01516 6 3-Phospho-D-glycerate 1,2-phosphomutase
R01559 6 Succinyl-CoA:oxalate CoA-transferase
R01611 6 3-Oxopropanoate hydro-lyase
R01662 6 3-Phospho-D-glyceroyl phosphate 2,3-phosphomutase
R01745 6 (R)-Glycerate:NAD+ oxidoreductase
R01751 6 (R,R)-Tartrate carboxy-lyase
R01752 6 D-Glyceraldehyde:NAD+ oxidoreductase
R01781 6 Glycol:NAD+ oxidoreductase
R01782 6 2-Dehydro-3-deoxy-D-pentanoate glycoaldehyde-lyase
R01784 6 2-Dehydro-3-deoxy-L-pentanoate glycolaldehyde
R01860 6 4-Aminobenzoate carboxy-lyase
R01908 6 Oxalyl-CoA carboxy-lyase
R02081 6 (R)-Mevalonate:NAD+ oxidoreductase (CoA-acetylating)
R02083 6 (S)-3-Hydroxy-3-methylglutaryl-CoA hydrolase
R02084 6 succinyl-CoA:3-hydroxy-3-methylglutarate CoA-transferase
R02085 6 (S)-3-Hydroxy-3-methylglutaryl-CoA hydro-lyase
R02260 6 (S)-Lactaldehyde:NADP+ oxidoreductase
R02343 6 Acetoin:NAD+ oxidoreductase
R02387 6 Acetyl-CoA:arylamine N-acetyltransferase
R02404 6 Itaconate:CoA ligase (ADP-forming)
R02407 6 Succinyl-CoA:citramalate CoA-transferase
R02461 6 D-Ornithine 4,5-aminomutase
R02490 6 Citramalyl-CoA hydro-lyase
R02515 6 3-hydroxyphenylacetate,NADH:oxygen oxidoreductase (6-hydroxylating)
R02518 6
R02519 6 Homogentisate:oxygen 1,2-oxidoreductase (decyclizing)
R02520 6
R02528 6
R02531 6 Lactaldehyde:NAD+ 1-oxidoreductase
R02544 6 meso-tartrate:NAD+ oxidoreductase
R02546 6 (R,R)-Tartrate epimerase
R02665 6 3-Hydroxyanthranilate:oxygen 3,4-oxidoreductase (decyclizing)
R02666 6 3-Hydroxyanthranilate:oxygen oxidoreductase
R02669 6
R02670 6 Hydorogen-peroxide:hydrogen-peroxide oxidoreductase
R02754 6 5-Dehydro-4-deoxy-D-glucarate tartronate-semialdehyde-lyase
R03026 6 (S)-3-Hydroxybutanoyl-CoA hydro-lyase
R03027 6 (3R)-3-Hydroxybutanoyl-CoA hydro-lyase
R03127 6 Dihydroxyfumarate carboxy-lyase
R03128 6
R03154 6 Succinyl-CoA:citramalate CoA-transferase
R03276 6 (S)-3-Hydroxybutanoyl-CoA 3-epimerase
R03277 6
R03298 6
R03445 6
R03568 6 4-Cresol,NADPH:oxogen oxidoreductase (2-hydroxylating)
R03671 6 D-Fuconate hydro-lyase
R03693 6 (S)-2-Methylmalate hydro-lyase
R03707 6 (S,S)-Butane-2,3-diol:NAD+ oxidoreductase
R03897 6
R03898 6
R04152 6 (2-Aminoethyl)phosphonate:pyruvate aminotransferase
R04177 6 2-Hydroxyethylenedicarboxylate hydro-lyase
R04379 6
5-Carboxymethyl-2-hydroxymuconatedelta2,delta4-2-oxo,delta3-isomerase
R04907 6
3-Hydroxykynurenamine:oxygenoxidoreductase(deaminating)(flavin-containing)
R05204 6
R05457 6
R05724 6 nitric oxide, NAD(P)H2:oxygen oxidoreductase
R06171 6 L-Allothreonine acetaldehyde-lyase
R06180 6
R06510 6
R07183 6 acetylacetone:oxygen oxidoreductase
R07253 6 acyl-CoA:malonyl-CoA C-acyltransferase
(decarboxylating,oxoacyl-reducing, thioester-hydrolysing and cyclizing)
R07290 6 formyl-CoA:oxalate CoA-transferase
R07410 6 L-aspartate:NAD+ oxidoreductase (deaminating)
R07423 6
R00048 7 (R)-3-((R)-3-Hydroxybutanoyloxy)-butanoate hydroxybutanoylhydrolase
R00074 7 2-Aminophenol:oxygen oxidoreductase
R00218 7 acetylenedicarboxylate carboxy-lyase
R00265 7 2-Oxoglutarate:NADP+ 2-oxidoreductase (CoA-succinylating)
R00272 7 2-Oxoglutarate carboxy-lyase
R00359 7 D-Aspartate:oxygen oxidoreductase (deaminating)
R00407 7 Succinyl-CoA hydrolase
R00479 7 Isocitrate glyoxylate-lyase
R00484 7 N-Carbamoyl-L-aspartate amidohydrolase
R00485 7 L-Asparagine amidohydrolase
R00488 7 N-Acetyl-L-aspartate amidohydrolase
R00521 7 Formyl-CoA hydrolase
R00672 7 L-Ornithine racemase
R00705 7 3-Oxopropanoate:NAD+ oxidoreductase
(decarboxylating,CoA-acetylating)
R00709 7 Isocitrate:NAD+ oxidoreductase (decarboxylating)
R00830 7 Succinyl-CoA:glycine C-succinyl-transferase(decarboxylating)
R00831 7 Succinyl-CoA:glycine C-succinyl-transferase(decarboxylating)
R00833 7 (R)-2-Methyl-3-oxopropanoyl-CoA CoA-carbonylmutase
R00845 7 sn-glycerol-3-phosphate:NADP+ 1-oxidoreductase
R00905 7 N-Carbamoyl-beta-alanine amidohydrolase
R00906 7 N-(D-1-carboxyethyl)-beta-alanine:NAD+
oxidoreductase(beta-alanine-forming)
R00907 7 L-Alanine:3-oxopropanoate aminotransferase
R00913 7 3-Guanidinopropanoate amidinopropionase
R00914 7
R00994 7
R00996 7 L-threonine ammonia-lyase
R01015 7 D-Glyceraldehyde-3-phosphate ketol-isomerase
R01036 7 Glycerol:NAD+ oxidoreductase
R01059 7 ATP:D-glyceraldehyde 3-phosphotransferase
R01061 7 D-Glyceraldehyde-3-phosphate:NAD+ oxidoreductase(phosphorylating)
R01066 7 2-Deoxy-D-ribose-5-phosphate acetaldehyde-lyase
R01171 7 Butanoyl-CoA:(acceptor) 2,3-oxidoreductase
R01181 7 2-Methylpropanoyl-CoA CoA-carbonylmutase
R01295 7 benzoate,NADPH:oxygen oxidoreductase(4-hydroxylating)
R01296 7 4-hydroxybenzoate,NAD(P)H:oxygen oxidoreductase (3-hydroxylating)
R01437 7 L-Valine carboxy-lyase
R01446 7 (S)-lactaldehyde:NAD+ oxidoreductase
R01465 7 L-Threonine:NAD+ oxidoreductase
R01467 7 L-Threonine racemase
R01485 7 L-Asparagine:hydroxylamine gamma-aspartyltransferase
R01515 7 3-Phospho-D-glyceroyl phosphate phosphohydrolase
R01550 7 Propan-2-ol:NADP+ oxidoreductase
R01604 7 3-Oxopropanoate:NAD+ oxidoreductase
R01608 7 3-hydroxypropanoate:NAD+ oxidoreductase
R01609 7 3-aci-Nitropropanoate:oxygen oxidoreductase
R01627 7 3-Dehydroshikimate hydro-lyase
R01629 7
R01631 7 Protocatechuate:oxygen 3,4-oxidoreductase (decyclizing)
R01632 7 Protocatechuate:oxygen 4,5-oxidoreductase (decyclizing)
R01634 7 3,4-Dihydroxyphthalate carboxy-lyase
R01644 7 4-Hydroxybutanoate:NAD+ oxidoreductase
R01749 7 D-Glycerate:NAD+ oxidoreductase (carboxylating)
R01899 7 Isocitrate:NADP+ oxidoreductase (decarboxylating)
R01900 7 Isocitrate hydro-lyase
R01993 7 (S)-Dihydroorotate amidohydrolase
R02243 7 cis-Aconitate carboxy-lyase
R02244 7 trans-Aconitate delta2-delta3-isomerase
R02245 7 ATP:(R)-mevalonate 5-phosphotransferase
R02246 7 (R)-Mevalonate:NAD+ oxidoreductase
R02258 7 (S)-Propane-1,2-diol:NAD+ oxidoreductase
R02261 7
R02278 7 2-Dehydro-3-deoxy-L-arabinonate hydro-lyase
R02279 7 5-Dehydro-4-deoxy-D-glucarate hydro-lyase (decarboxylating)
R02284 7 L-5-Carboxymethylhydantoin amidohydrolase
R02291 7 L-Aspartate-4-semialdehyde:NADP+ oxidoreductase (phosphorylating)
R02340 7 (1S,2R)-1-C-(indol-3-yl)glycerol
3-phosphateD-glyceraldehyde-3-phosphate-lyase
R02344 7 (S,S)-Butane-2,3-diol:NAD+ oxidoreductase
R02429 7 D-Xylonate hydro-lyase
R02457 7 D-Ornithine:oxygen oxidoreductase (deaminating)
R02460 7
R02492 7 Nitrous-oxide:(acceptor) oxidoreductase (NO-forming)
R02522 7 L-Arabinonate hydro-lyase
R02545 7 meso-Tartaric acid:NAD+ oxidoreductase
R02547 7 trans-2,3-Epoxysuccinate hydrolase
R02561 7 4-aminobenzoate,NADH:oxygen oxidoreductase
(1-hydroxylating,decarboxylating)
R02575 7 ATP:guanidoacetate N-phosphotransferase
R02577 7 Propane-1,2-diol:NAD+ 1-oxidoreductase
R02604 7
R02607 7 3-Phosphoglycerate:NAD+ 2-oxidoreductase
R02655 7 Gentisate aldehyde:NAD+ oxidoreductase
R02657 7
R02660 7 2-Methylpropanoyl-CoA:(acceptor) 2,3-oxidoreductase
R02722 7 L-Serine hydro-lyase (adding indoleglycerol-phosphate)
R02752 7 D-Glucarate hydro-lyase
R02762 7 2-Hydroxymuconate semialdehyde:NAD+ 6-oxidoreductase
R02763 7
R02956 7 Succinyl-CoA:citramalate CoA-transferase
R03030 7 L-3-Aminobutyryl-CoA ammonia-lyase
R03032 7 D-Arabinonate hydro-lyase
R03181 7 4-Maleylacetoacetate cis-trans-isomerase
R03198 7 (R)-4-dehydropantoate:NAD+ 4-oxidoreductase
R03299 7 3-Hydroxyphenylacetate,NADH:oxygen oxidoreductase (3-hydroxylating)
R03439 7 kynurenate:oxygen oxidoreductase (hydroxylating)
R03567 7 6-Methylsalicylate carboxy-lyase
R03694 7
R03695 7
R03696 7 L-threo-3-Methylaspartate ammonia-lyase
R03702 7 Triacetolactone lactonohydrolase
R03758 7
R03959 7 2,5-Dihydro-5-oxofuran-2-acetate lyase (decyclizing)
R03968 7 2-Isopropylmalate hydro-lyase
R04089 7 3-Methylcatechol:oxygen 2,3-oxidoreductase(decyclizing)
R04133 7 5-Oxopent-3-ene-1,2,5-tricarboxylate carboxy-lyase
R04246 7
R04248 7
R04293 7
R04323 7 2-Amino-3-carboxymuconate semialdehyde carboxy-lyase
R04375 7
R04380 7 5-Oxopent-3-ene-1,2,5-tricarboxylate carboxy-lyase
R04919 7
R05280 7
R05405 7
R05595 7
R05605 7
2-dehydro-3-deoxy-D-gluconate-6-phosphateD-glyceraldehyde-3-phosphate-lyase
R05608 7 D-galactarate hydro-lyase
R05621 7
R05636 7 1-Deoxy-D-xylulose-5-phosphate pyruvate-lyase (carboxylating)
R06973 7
R06989 7 2,5-Dihydro-5-oxofuran-2-acetate lyase (decyclizing)
R07188 7 benzoate,NADH:oxygen oxidoreductase (1,2-hydroxylating)
R00036 8 5-Aminolevulinate hydro-lyase(adding 5-aminolevulinate
andcyclizing)
R00243 8 L-Glutamate:NAD+ oxidoreductase (deaminating)
R00250 8 L-Glutamate:oxygen oxidoreductase (deaminating)
R00258 8 L-Alanine:2-oxoglutarate aminotransferase
R00262 8 L-threo-3-Methylaspartate carboxy-aminomethylmutase
R00264 8 2,5-dioxopentanoate:NADP+ 5-oxidoreductase
R00268 8 Oxalosuccinate:NADP+ oxidoreductase (decarboxylating)
R00270 8
R00271 8 2-Hydroxybutane-1,2,4-tricarboxylate
2-oxoglutarate-lyase(CoA-acetylating)
R00355 8 L-Aspartate:2-oxoglutarate aminotransferase
R00372 8 Glycine:2-oxoglutarate aminotransferase
R00474 8 2-Hydroxy-3-oxoadipate glyoxylate-lyase (carboxylating)
R00565 8 L-Arginine:glycine amidinotransferase
R00665 8 L-Citrulline N5-carbamoyldihydrolase
R00666 8 N5-(L-1-carboxyethyl)-L-ornithine:NADP+
oxidoreductase(L-ornithine-dorming)
R00667 8 L-Ornithine:2-oxo-acid aminotransferase
R00668 8 L-Ornithine(L-lysine):2-oxoglutarate omega-aminotransferase
R00670 8 L-Ornithine carboxy-lyase
R00671 8 L-Ornithine ammonia-lyase(cyclizing)
R00684 8 L-Tryptophan:2-oxoglutarate aminotransferase
R00813 8
cis-1,2-dihydroxycyclohexa-3,5-diene-1-carboxylate:NAD+oxidoreductase
R00841 8 Glycerol-3-phosphate phosphohydrolase
R00842 8 sn-Glycerol-3-phosphate:NAD+ 2-oxidoreductase
R00846 8 sn-Glycerol-3-phosphate:oxygen 2-oxidoreductase
R00847 8 ATP:glycerol 3-phosphotransferase
R00908 8 3-Aminopropanoate:2-oxoglutarate aminotransferase
R00995 8
R00997 8 1-Aminocyclopropane-1-carboxylate endolyase (deaminating)
R00998 8 (R)-2-Ethylmalate 2-oxobutanoyl-lyase (CoA-acylating)
R00999 8 O-Succinyl-L-homoserine succinate-lyase (adding cysteine)
R01010 8 Glycerone phosphate phosphohydrolase (alkaline optimum)
R01012 8 Phosphoenolpyruvate:glycerone phosphotransferase
R01016 8 Glycerone-phosphate phospho-lyase
R01034 8 Glycerol:NAD+ oxidoreductase
R01043 8 Glycerol-2-phosphate phosphohydrolase
R01044 8 Pyrophosphate:glycerol 1-phosphotransferase
R01047 8 Glycerol hydro-lyase
R01048 8 Glycerol hydro-lyase
R01068 8 D-Fructose-1,6-bisphosphate D-glyceraldehyde-3-phosphate-lyase
R01069 8 D-Tagatose 1,6-bisphosphate triosephosphate lyase
R01070 8 beta-D-fructose 1,6-bisphosphate D-glyceraldehyde-3-phosphate-lyase
R01148 8 D-Alanine:2-oxoglutarate aminotransferase
R01174 8 Butanoyl-CoA:orthophosphate butanoyltransferase
R01177 8 Acetyl-CoA:acetyl-CoA C-acetyltransferase
R01179 8 Butanoyl-CoA:acetate CoA-transferase
R01180 8 3-Ethylmalate glyoxylate-lyase (CoA-butanoylating)
R01214 8 L-Valine:2-oxoglutarate aminotransferase
R01293 8 4-hydroxybenzaldehyde:NAD+ oxidoreductase
R01297 8 4-hydroxybenzoate,NADH:oxygen oxidoreductase
(1-hydroxylating,decarboxylating)
R01302 8
R01305 8 2,4'-Dihydroxyacetophenone oxidoreductase (C-C-bond-cleaving)
R01364 8 4-Fumarylacetoacetate fumarylhydrola
R01365 8 Butanoyl-CoA:acetoacetate CoA-transferase
R01398 8 Carbamoyl-phosphate:L-ornithine carbamoyltransferase
R01541 8 ATP:2-dehydro-3-deoxy-D-gluconate 6-phosphotransferase
R01610 8
5-Dehydro-2-deoxy-D-glyconate-6-phosphatemalonate-semialdehyde-lyase
R01726 8
R01773 8 L-Homoserine:NAD+ oxidoreductase
R01785 8 L-Xylulose 1-phosphate lactaldehyde-lyase
R01867 8 (S)-Dihydroorotate:oxygen oxidoreductase
R01869 8 (S)-Dihydroorotate:(acceptor) oxidoreductase
R01956 8 L-Kynurenine:2-oxoglutarate aminotransferase
R01981 8 uronate:NAD+ 1-oxidoreductase
R02077 8 3,4-Dihydroxy-L-phenylalanine:2-oxoglutarate aminotransferase
R02257 8 Propane-1,2-diol:NAD+ oxidoreductase
R02263 8 L-Rhamnulose-1-phosphate lactaldehyde-lyase
R02269 8 5,6-Dihydrouracil amidohydrolase
R02270 8 Succinyl-CoA:glycine C-succinyl-transferase(decarboxylating)
R02271 8 5-Aminolevulinate:pyruvate aminotransferase
R02292 8 L-Aspartate-4-semialdehyde hydro-lyase (adding pyruvate
andcyclizing)
R02293 8 L-2,4-Diaminobutanoate:pyruvate aminotransferase
R02376 8 Propane-1,2-diol hydro-lyase
R02427 8 D-Xylonolactone lactonohydrolase
R02428 8 D-Xylono-1,4-lactone lactonohydrolase
R02471 8
R02489 8 Gentisate carboxy-lyase
R02525 8 L-Arabinono-1,5-lactone lactonohydrolase
R02526 8 L-Arabinono-1,4-lactone lactonohydrolase
R02529 8 Aminoacetone:oxygen oxidoreductase(deaminating)(flavin-containing)
R02568 8 D-Fructose 1-phosphate D-glyceraldehyde-3-phosphate-lyase
R02601 8
R02603 8
R02656 8 Gentisate:oxygen 1,2-oxidoreductase (decyclizing)
R02700 8 5-Hydroxy-L-tryptophan:2-oxoglutarate aminotransferase
R02714 8 D-Arabinono-1,4-lactone lactonohydrolase
R02749 8 2-Deoxy-D-ribose 1-phosphate 1,5-phosphomutase
R02750 8
R02765 8 (R)-2-Methyl-3-oxopropanoyl-CoA 2-epimerase
R02957 8 D-Glucuronolactone:NAD+ oxidoreductase
R03045 8 3-Hydroxypropionyl-CoA hydro-lyase
R03046 8 beta-Alanyl-CoA cmmonia-lyase
R03084 8 3-Dehydroquinate hydro-lyase
R03157 8
R03158 8
R03245 8 ATP:(R)-5-phosphomevalonate phosphotransferase
R03249 8
R03250 8
R03251 8 7,8-dihydro-7,8-dihydroxykynurenate:NAD+ oxidoreductase
R03307 8 2-Carboxy-2,5-dihydro-5-oxofuran-2-acetate lyase (decyclizing)
R03308 8 3-Carboxy-2,5-dihydro-5-oxofuran-2-acetate lyase (decyclizing)
R03383 8
R03508 8
1-(2-Carboxyphenylamino)-1-deoxy-D-ribulose-5-phosphatecarboxy-lyase(cyclizing)
R03566 8 3-Cresol,NADPH:oxogen oxidoreductase (2-hydroxylating)
R03759 8 (R)-1-Aminopropan-2-ol:NAD+ oxidoreductase
R03774 8 L-Rhamnonate hydro-lyase
R03889 8 2-Aminomuconate semialdehyde:NAD+ 6-oxidoreductase
R03891 8 Benzene-1,2,4-triol:oxygen 1,2-oxidoreductase (decyclizing)
R03966 8
R04001 8 3-Isopropylmalate hydro-lyase
R04051 8
R04061 8 Benzene-1,2,4-triol:oxygen 1,2-oxidoreductase (decyclizing)
R04131 8
R04132 8
R04134 8
R04171 8 3-Hydroxy-L-kynurenine:2-oxoglutarate aminotransferase
R04173 8 3-Phosphoserine:2-oxoglutarate aminotransferase
R04224 8 (S)-3-Hydroxyisobutyryl-CoA hydro-lyase
R04260 8 2-Oxo-2,5-dihydrofuran-5-acetate delta3-delat2-isomerase
R04269 8
R04292 8
R04453 8
4-Carboxy-2-hydroxy-cis,cis-muconate-6-semialdehyde:NADP+6-oxidoreductase
R04488 8
R04489 8 2-Hydroxy-2-hydropyrone-4,6-dicarboxylate lyase (decyclizing)
R04895 8
R05076 8
R05138 8
R05336 8
R05482 8
R05576 8 (S)-3-Hydroxybutanoyl-CoA:NADP+ oxidoreductase
R05679 8 sn-Glycerol-1-phosphate:NAD 2-oxidoreductase
R05688 8 1-Deoxy-D-xylulose-5-phosphate isomeroreductase
R06847 8 shikimate:NAD+ 3-oxidoreductase
R06852 8
R06853 8
R06897 8 2,4-dihydroxyhept-2-enedioate hydro-lyase
R06987 8 Acetyl-CoA:formate C-acetyltransferase
R06990 8 2-Oxo-2,5-dihydrofuran-5-acetate delta3-delat2-isomerase
R07298 8 glycerol-1-phosphate phosphohydrolase
R00018 9 Putrescine:putrescine 4-aminobutyltransferase (ammonia-forming)
R00038 9 4-Hydroxy-3-hexanone propanal-lyase
R00084 9 Porphobilinogen ammonia-lyase (polymerizing)
R00239 9 ATP:L-glutamate 5-phosphotransferase
R00240 9 ATP:L-glutamate 1-phosphotransferase
R00241 9 ATP:L-glutamate 1-phosphotransferase
R00245 9 L-Glutamate 5-semialdehyde:NAD+ oxidoreductase
R00253 9 L-Glutamate:ammonia ligase (ADP-forming)
R00254 9
R00256 9 L-Glutamine amidohydrolase
R00259 9 Acetyl-CoA:L-glutamate N-acetyltransferase
R00260 9 L-Glutamate racemase
R00261 9 L-Glutamate 1-carboxy-lyase
R00279 9 D-Glutamate(D-aspartate):oxygen oxidoreductase (deaminating)
R00551 9 L-Arginine amidinohydrolase
R00552 9 L-Arginine iminohydrolase
R00554 9 ATP:L-arginine N-phosphotransferase
R00556 9
R00557 9 L-Arginine,NADPH:oxygen oxidoreductase (nitric-oxide-forming)
R00558 9 L-Arginine,NADPH:oxygen oxidoreductase (nitric-oxide-forming)
R00559 9 L-Arginine:oxygen 2-oxidoreductase (decarboxylating)
R00562 9 N2-(D-1-carboxyethyl)-L-arginine:NADP+ oxidoreductase
R00563 9 D-nopaline:NADP+ oxidoreductase (L-arginine-forming)
R00566 9 L-Arginine carboxy-lyase
R00567 9 L-Arginine racemase
R00707 9 L-1-Pyrroline-5-carboxylate:NAD+ oxidoreductase
R00750 9
R00756 9 ATP:D-fructose-6-phosphate 1-phosphotransferase
R00762 9 D-Fructose-1,6-bisphosphate 1-phosphohydrolase
R00764 9 Pyrophosphate:D-fructose-6-phosphate 1-phosphotransferase
R00832 9 succinyl-CoA:L-arginine N2-succinyltransferase
R00919 9
R00920 9 Propanoate:CoA ligase (ADP-forming)
R00922 9 2-Methyl-3-oxopropanoate:NAD+ oxidoreductase (CoA-propanoylating)
R00923 9 (S)-2-Methyl-3-oxopropanoyl-CoA carboxy-lyase
R00928 9 Acetyl-CoA:propanoate CoA-transferase
R00930 9 (S)-2-Methyl-3-oxopropanoyl-CoA:pyruvate carboxyltransferase
R00931 9 2-Methylcitrate oxaloacetate-lyase
R00932 9 2-Hydroxyglutarate glyoxylate-lyase (CoA-propanoylating)
R00934 9
R00975 9 5,6-Dihydrouracil:oxygen oxidoreductase
R00977 9 5,6-Dihydrouracil:NAD+ oxidoreductase
R00985 9 Chorismate pyruvate-lyase (amino-accepting)
R01011 9 ATP:glycerone phosphotransferase
R01086 9 N-(L-Argininosuccinate) arginie-lyase
R01121 9 ATP:(R)-5-diphosphomevalonate carboxy-lyase (dehydrating)
R01151 9 Putrescine:oxygen oxidoreductase (deaminating)
R01154 9 Acetyl-CoA:alkane-alpha,omega-diamine N-acetyltransferase
R01155 9 putrescine:2-oxoglutarate aminotransferase
R01156 9 N-Acetylputrescine acetylhydrolase
R01246 9 L-proline:NAD+ 2-oxidoreductase
R01248 9 L-Proline:NAD+ 5-oxidoreductase
R01252 9 L-Proline,2-oxoglutarate:oxygen oxidoreductase (4-hydroxylating)
R01255 9 L-Proline racemase
R01399 9 Carbamoyl-phosphate:putrescine carbamoyltransferase
R01429 9 D-xylose:NAD+ 1-oxidoreductase
R01449 9 Acetyl-CoA:propanoate CoA-transferase
R01483 9 D-Glucuronolactone lactonohydrolase
R01538 9 D-Gluconate hydro-lyase
R01542 9 2-Dehydro-3-deoxy-D-gluconate:NAD+ 5-oxidoreductase
R01543 9 2-Dehydro-3-deoxy-D-gluconate:NADP+ 6-oxidoreductase
R01574 9 D-Arabinose:NAD+ 1-oxidoreductase
R01583 9 D-Glutamate hydro-lyase (cyclizing)
R01645 9 4-hydroxy-2-oxo-heptandioate succinate semialdehyde-lyase
R01647 9
R01648 9 4-Aminobutanoate:2-oxoglutarate aminotransferase
R01688 9 ATP:butyrate 1-phosphotransferase
R01689 9 butanoate:NAD+ delta2-oxidoreductase
R01715 9 Chorismate pyruvatemutase
R01717 9 Chorismate hydroxymutase
R01720 9 nicotinate:NADP+ 6-oxidoreductase (hydroxylating)
R01723 9
R01756 9 D-threo-Aldose:NAD+ 1-oxidoreductase
R01757 9 L-Arabinose:NAD+ 1-oxidoreductase
R01771 9 ATP:L-homoserine O-phosphotransferase
R01776 9 Acetyl-CoA:L-homoserine O-acetyltransferase
R01777 9 Succinyl-CoA:L-homoserine O-succinyltransferase
R01859 9 Propanoyl-CoA:carbon-dioxide ligase (ADP-forming)
R01872 9 Quinate:NAD+ 5-oxidoreductase
R01902 9 ATP:L-rhamnulose 1-phosphotransferase
R01937 9
R01983 9 D-Galacturonate ketol-isomerase
R01984 9
R02069 9 D-Fructose 1,6-bisphosphate phosphohydrolase
R02071 9 ATP:D-fructose-1-phosphate 6-phosphotransferase
R02073 9 Pyrophosphate:D-fructose-6-phosphate 1-phosphotransferase
R02363 9 Hydroquinone:oxygen oxidoreductase
R02377 9 Propane-1,3-diol:NAD+ 1-oxidoreductase
R02412 9 ATP:shikimate 3-phosphotransferase
R02414 9 Shikimate:NADP+ 5-oxidoreductase
R02472 9 (R)-Pantoate:NADP+ 2-oxidoreductase
R02602 9 4-Oxalocrotonate carboxy-lyase
R02648 9 Glycerol 1,2-cyclic phosphate 2-glycerophosphohydrolase
R02672 9 4-Hydroxybenzoylformate carboxy-lyase
R02673 9 (S)-2-Hydroxy-2-(4-hydroxyphenyl)acetate:oxygen 1-oxidoreductase
R02715 9 D-Arabinono-1,4-lactone:oxygen oxidoreductase
R02764 9 (S)-Methylmalonyl-CoA hydrolase
R02963 9 Lactoyl-CoA hydro-lyase
R02988 9 3-oxoadipate:NAD+ oxidoreductase
R02991 9 4-Carboxymethylbut-3-en-4-olide enol-lactonohydrolase
R03119 9 propane-1,3-diol:NAD+ 1-oxidoreductase
R03178 9 2-oxo-5-Guanidinopentanoate carboxy-lyase
R03183 9 L-Gulono-1,4-lactone:NADP+ 1-oxidoreductase
R03236 9 ATP:D-tagatose-6-phosphate 1-phosphotransferase
R03246 9 1,2,3-Trihydroxybenzene:oxygen 1,2-oxidoreductase (decyclizing)
R03248 9 2,5-Diaminopentanoate:2-oxoglutarate aminotransferase
R03252 9 7,8-Dihydroxykynurenate:oxygen 8,8a-oxidoreductase (decyclizing)
R03253 9 7,8-Dihydroxykynurenate:oxygen 8,8a-oxidoreductase (decyclizing)
R03266 9 4-Hydroxy-L-glutamate:2-oxoglutarate aminotransferase
R03313 9 L-Glutamate-5-semialdehyde:NADP+ 5-oxidoreductase
(phosphorylationg)
R03314 9
R03373 9 4-Hydroxyphenyllactate:NAD+ oxidoreductase
R03444 9 2-Hydroxybutane-1,2,4-tricarboxylate hydro-lyase
R03470 9 4-Carboxymuconolactone carboxy-lyase
R03509 9 N-(5-Phospho-beta-D-ribosyl)anthranilate ketol-isomerase
R03772 9 L-rhamno-1,4-lactone lactonohydrolase
R03868 9 3-Maleylpyruvate cis-trans-isomerase
R03870 9 5-Methylbarbiturate amidohydrolase
R03887 9
R03892 9
R03954 9
R03972 9
R04198 9 2,3,4,5-Tetrahydrodipicolinate:NAD+ oxidoreductase
R04223 9
R04278 9 2-Hydroxy-2-hydropyrone-4,6-dicarboxylate:NAD+ 6-oxidoreductase
R04351 9 ATP:5-dehydro-2-deoxy-D-gluconate 6-phosphotransferase
R04399 9
R04417 9
R04426 9 3-Isopropylmalate:NAD+ oxidoreductase
R04748 9 (S)-Hydroxyhexanoyl-CoA:NAD+ oxidoreductase
R04780 9 beta-D-Fructose 1,6-bisphosphate 1-phosphohydrolase
R05064 9 (S)-3-Hydroxyisobutyryl-CoA hydrolase
R05244 9 NADPH:p-benzoquinone oxidoreductase
R05246 9
R05337 9
R05373 9 Methylmalonyl-CoA carboxy-lyase
R05399 9 1,2,4-trihydroxybenzene:NAD oxidoreductase
R05465 9
R05552 9
R05606 9 D-mannonate hydro-lyase
R06603 9
R06851 9 phenol,NADPH:oxygen oxidoreductase (2-hydroxylating)
R06854 9
R06977 9 L-2,4-diaminobutyrate:2-oxoglutarate 4-aminotransferase
R06978 9 L-2,4-diaminobutyrate acetyltransferase
R07304 9 5-oxo-L-proline amidohydrolase (ATP-hydrolysing)
R07414 9 glutamate putrescine ligase
R00007 10 4-Hydroxy-4-methyl-2-oxoglutarate pyruvate-lyase
R00047 10 6-Hydroxynicotinate, hydrogen-donor:oxygen
oxidoreductase(5-hydroxylating)
R00093 10 L-glutamate:NAD+ oxidoreductase (transaminating)
R00111 10 N-(omega)-Hydroxyarginine,NADPH:oxygen
oxidoreductase(nitric-oxide-forming)
R00350 10 4-Hydroxy-4-carboxymethyl-2-oxoglutarate pyruvate-lyase
R00486 10 3-Cyano-L-alanine aminohydrolase
R00575 10 Carbon-dioxide:L-glutamine amido-ligase
(ADP-forming,carbamate-phosphorylating)
R00576 10 L-Glutamine:pyruvate aminotransferase
R00579 10 L-Glutamine racemase
R00758 10 D-Mannitol-1-phosphate:NAD+ 5-oxidoreductase
R00760 10 ATP:D-fructose 6-phosphotransferase
R00761 10 D-Fructose-6-phosphate D-erythrose-4-phosphate-lyase
R00763 10 D-Fructose-2,6-bisphosphate 2-phosphohydrolase
R00765 10 D-Glucosamine-6-phosphate ketol-isomerase(deaminating)
R00768 10 L-Glutamine:D-fructose-6-phosphate aminotransferase
(hexoseisomerizing)
R00771 10 D-Glucose-6-phosphate ketol-isomerase
R00772 10 D-Mannose-6-phosphate ketol-isomerase
R00818 10 salicylate,NADH:oxygen oxidoreductase
(1-hydroxylating,decarboxylating)
R00973 10 Uracil-5-carboxylate carboxy-lyase
R00986 10 Chorismate pyruvate-lyase (amino-accepting)
R01067 10 D-Fructose 6-phosphate:D-glyceraldehyde-3-phosphate
glycolaldehydetransferase
R01073 10
N-(5-Phospho-D-ribosyl)anthranilate:pyrophosphatephosphoribosyl-transferase
R01085 10 3-Fumarylpyruvate acylhydrolase
R01123 10 Isopentenyl-diphosphate delta3-delta2-isomerase
R01149 10 L-Glutamine:D-alanine gamma-glutamyltransferase
R01152 10 N-Carbamoylputrescine amidohydrolase
R01157 10 Agmatine amidinohydrolase
R01216 10 2-Hydroxy-2-isopropylbutanedioate formaldehyde-lyase
R01267 10 L-Asparagine hydro-lyase
R01353 10 ATP:acetate phosphotransferase
R01373 10 Prephenate hydro-lyase (decarboxylating)
R01416 10 Agmatine iminohydrolase
R01417 10 ATP:agmatine N4-phosphotransferase
R01418 10
R01425 10 Benzoylagmatine amidohydrolase
R01431 10 Xylitol:NADP+ oxidoreductase
R01432 10 D-Xylose ketol-isomerase
R01466 10 O-Phospho-L-homoserine phospho-lyase (adding water)
R01475 10 ATP:D-glucuronate 1-phosphotransferase
R01476 10 ATP:D-glucuronate 1-phosphotransferase
R01481 10 L-Gulonate:NADP+ 6-oxidoreductase
R01482 10 D-Glucuronate ketol-isomerase
R01484 10 D-Glucurono-6,2-lactone lactonohydrolase
R01573 10 ATP:D-arabinose 5-phosphotransferase
R01576 10 3-Deoxy-D-manno-octulosonate D-arabinose-lyase
R01577 10 D-Arabinose ketol-isomerase
R01652 10
R01716 10 Chorismate:L-glutamine amido-ligase
R01728 10 Prephenate:NAD+ oxidoreductase(decarboxylating)
R01731 10 L-Aspartate:2-oxoglutarate aminotransferase
R01737 10 ATP:D-Gluconate 6-phosphotransferase
R01738 10 D-Gluconate:NAD+ 5-oxidoreductase
R01739 10 D-gluconate:NADP+ oxidoreductase
R01754 10 ATP:L-arabinose 1-phosphotransferase
R01758 10 L-Arabitol:NAD+ 1-oxidoreductase
R01761 10 L-Arabinose ketol-isomerase
R01819 10 D-Mannose-6-phosphate ketol-isomerase
R01830 10 beta-D-Fructose
6-phosphate:D-glyceraldehyde-3-phosphateglycolaldehyde transferase
R01901 10 ATP:L-xylulose 5-phosphotransferase
R01903 10 L-Arabitol:NAD+ 4-oxidoreductase (L-xylulose-forming)
R01905 10 3-Dehydro-L-gulonate carboxy-lyase
R01906 10
R01932 10
R01933 10 2-Oxoadipate:lipoamde 2-oxidoreductase(decarboxylating
andacceptor-succinylating)
R01934 10 (1R,2S)-1-hydroxybutane-1,2,4-tricarboxylate:NAD+
oxidoreductase(decarboxylating)
R01936 10
R01939 10 L-2-Aminoadipate:2-oxoglutarate aminotransferase
R01989 10 L-Arginine:glycine amidinotransferase
R01990 10 4-Guanidinobutanoate amidinohydrolase
R02047 10 3-Hydroxy-2-methylpropanoate:NAD+ oxidoreductase
R02048 10 (R)-3-Amino-2-methylpropanoate:2-oxoglutarate aminotransferase
R02050 10 (R)-3-Amino-2-methylpropanoate:pyruvate aminotransferase
R02282 10 N2-Acetyl-L-ornithine:L-glutamate N-acetyltransferase
R02454 10 D-Mannonate:NAD+ 5-oxidoreductase
R02455 10 D-Mannonate:NAD+ 6-oxidoreductase
R02458 10 D-Arginine amidinohydrolase
R02484 10 deoxyuridine:orthophosphate 2-deoxy-D-ribosyltransferase
R02549 10 4-aminobutanal:NAD+ 1-oxidoreductase
R02555 10 D-Altronate:NAD+ 3-oxidoreductase
R02649 10 ATP:N-acetyl-L-glutamate 5-phosphotransferase
R02703 10 D-Mannitol-1-phosphate:NAD+ 5-oxidoreductase
R02732 10 ATP:D-fructose-6-phosphate 2-phosphotransferase
R02740 10 alpha-D-Glucose 6-phosphate ketol-isomerase
R02894 10 D-Proline:oxygen oxidoreductase (deaminating)
R02895 10
R02923 10 D-Arginine:oxygen oxidoreductase (deaminating)
R02927 10 ATP:D-tagatose 6-phosphotransferase
R02933 10 L-Gulono-1,4-lactone lactonohydrolase
R02942 10 Acetylsalicylate O-acetylhydrolase
R02990 10 Succinyl-CoA:3-oxoadipate CoA-transferase
R03031 10 Vinylacetyl-CoA delta3-delta2-isomerase
R03037 10 Isochorismate pyruvate-hydrolase
R03131 10 O3-acetyl-L-serine:uracil 1-(2-amino-2-carboxyethyl)transferase
R03165 10 Hydroxymethylbilane hydro-lyase(cyclizing)
R03166 10
R03177 10 4-Guanidinobutanal:NAD+ 1-oxidoreductase
R03180 10 4-Guanidinobutanamide amidohydrolase
R03184 10 L-gulono-1,4-lactone:oxygen 3-oxidoreductase
R03240 10 D-Galactose 6-phosphate ketol-isomerase
R03247 10 Gallate carboxy-lyase
R03296 10 trans-4-Hydroxy-L-proline 2-epimerase
R03321 10 beta-D-Glucose 6-phosphate ketol-isomerase
R03460 10
Phosphoenolpyruvate:3-phosphoshikimate5-O-(1-carboxyvinyl)-transferase
R03920 10 ATP:D-fructose 6-phosphotransferase
R03942 10 L-Rhamnofuranose:NAD+ 1-oxidoreductase
R03970 10 (5-Glutamyl)-peptide:amino-acid 5-glutamyltransferase
R04000 10 (E)-Glutaconate CoA-transferase
R04008 10
R04025 10
N-Acetylputrescine:oxygenoxidoreductase(deaminating)(flavin-containing)
R04161 10 (S)-4-Hydroxymandelate racemase
R04189 10 N2-succinyl-L-arginine iminohydrolase (decarboxylating)
R04234 10 D-4-Hydroxyphenylglycine:2-oxoglutarate aminotransferase
R04277 10 2-Pyrone-4,6-dicarboxylate lactonohydrolase
R04295 10 (S)-4-Amino-5-oxopentanoate:NADP+
5-oxidoreductase(phosphorylationg)
R04336 10
R04364 10 Acetyl-CoA:L-2,3,4,5-tetrahydrodipicolinate N2-acetyltransferase
R04365 10
Succinyl-CoA:2,3,4,5-tetrahydropyridine-2,6-dicarboxylateN-succinyltransferase
R04371 10 Homoisocitrate hydro-lyase
R04383 10 5-Dehydro-4-deoxy-D-glucuronate ketol-isomerase
R04424 10 2-Hydroxybutane-1,2,3-tricarboxylate hydro-lyase
R04749 10 (S)-Hydroxyhexanoyl-CoA hydro-lyase
R04779 10 ATP:D-fructose-6-phosphate 1-phosphotransferase
R04875 10
R04910 10
R05066 10 3-Hydroxy-2-methylpropanoate:NAD+ oxidoreductase
R05236 10 4-Hydroxymuconic-semialdehyde:NAD+ oxidoreductase
R05250 10
R05339 10
R05508 10
R05553 10 4-amino-4-deoxychorismate pyruvate-lyase
R05571 10 Galactitol-1-phosphate:NAD oxidoreductase
R05607 10 D-sorbitol-6-phosphate:NAD 2-oxidoreductase
R05831 10 xylitol:NAD oxidoreductase
R06602 10
R06614 10
R06860 10
isochorismate:2-oxoglutarate:cyclodienyltransferase(decarboxylating,pyruvate-forming)
R06979 10 Ectoine hydro-lyase
R07133 10 D-sorbitol-6-phosphate:NAD+ 2-oxidoreductase
R07221 10 6-hydroxynicotinate:O2 oxidoreductase
R07276 10 L-arogenate:2-oxoglutarate aminotransferase
R07408 10
R07415 10
R00042 11 4-Hydroxyphenylpyruvate:oxygen oxidoreductase (decarboxylating)
R00053 11 Tannin acylhydrolase
R00064 11 4-(4-Deoxy-beta-D-gluc-4-enuronosyl)-D-galacturonate lyase
R00269 11 2-Oxoglutaramate amidohydrolase
R00299 11 ATP:D-glucose 6-phosphotransferase
R00303 11 D-Glucose-6-phosphate phosphohydrolase
R00307 11
R00604 11 Formaldehyde:NAD+ oxidoreductase
R00605 11 methanol:NAD+ oxidoreductase
R00614 11 Formaldehyde:formaldehyde oxidoreductase
R00647 11
R00669 11 N2-Acetyl-L-ornithine amidohydrolase
R00688 11 L-phenylalanine:NAD+ oxidoreductase (deaminating)
R00691 11 L-Arogenate hydro-lyase (decarboxylating)
R00692 11 L-Phenylalanine(L-histidine):pyruvate aminotransferase
R00694 11 L-Phenylalanine:2-oxoglutarate aminotransferase
R00695 11 L-Aspartate:phenylpyruvate aminotransferase
R00732 11 L-arogenate:NAD+ oxidoreductase
R00734 11 L-Tyrosine:2-oxoglutarate aminotransferase
R00829 11 Succinyl-CoA:acetyl-CoA C-acyltransferase
R00834 11 D-Sorbitol 6-phosphate:NADP+ 1-oxidoreductase
R00835 11 D-Glucose-6-phosphate:NADP+ 1-oxoreductase
R00840 11 1L-myo-Inositol-1-phosphate lyase (isomerizing)
R00850 11 sn-Glycerol-3-phosphate:D-glucose 6-phosphotransferase
R00866 11 ATP:D-fructose 1-phosphotransferase
R00867 11 ATP:D-fructose 6-phosphotransferase
R00868 11 D-Mannitol:NAD+ 2-oxidoreductase
R00875 11 D-Glucitol:NAD+ 2-oxidoreductase
R00877 11 D-Mannose ketol-isomerase
R00878 11 alpha-D-Glucose ketol-isomerase
R00921 11 acetyl-CoA:phosphate acetyltransferase
R00935 11 (S)-Methylmalonate semialdehyde:NAD+
oxidoreductase(CoA-propanoylating)
R00959 11 alpha-D-Glucose 1-phosphate 1,6-phosphomutase
R00966 11 UMP:pyrophosphate phosphoribosyltransferase
R01014 11 Erythrulose-1-phosphate formaldehyde-lyase
R01072 11 5-Phosphoribosylamine:pyrophosphate
phosphoribosyltransferase(glutamate-amidating)
R01081 11 D-Ribose ketol-isomerase
R01088 11 L-leucine:NAD+ oxidoreductase(deaminating)
R01090 11 L-Leucine:2-oxoglutarate aminotransferase
R01370 11 Phenyllactate:NAD+ oxidoreductase
R01372 11 Phenylpyruvate:oxygen oxidoreductase
(hydroxylating,decarboxylating)
R01375 11 L-Glutamine:phenylpyruvate aminotransferase
R01376 11 L-Tryptophan:phenylpyruvate aminotransferase
R01377 11 Phenylpyruvate carboxy-lyase
R01378 11 Phenylpyruvate keto-enol-isomerase
R01440 11 D-Xylulose-5-phosphate:formaldehyde glycolaldehydetransferase
R01505 11 2,3-dihydro-2,3-dihydroxybenzoate:NAD+ oxidoreductase
R01526 11 ATP:D-ribulose 5-phosphotransferase
R01528 11 6-Phospho-D-gluconate:NADP+ 2-oxidoreductase (decarboxylating)
R01529 11 D-Ribulose-5-phosphate 3-epimerase
R01530 11 D-Arabinose-5-phosphate ketol-isomerase
R01540 11 D-Altronate hydro-lyase
R01579 11 D-Glutamine amidohydrolase
R01582 11 D-Phenylalanine:2-oxoglutarate aminotransferase
R01600 11 ATP:D-glucose 6-phosphotransferase
R01621 11 D-Xylulose 5-phosphate D-glyceraldehyde-3-phosphate-lyase
R01639 11 ATP:D-xylulose 5-phosphotransferase
R01651 11 4-Methyl-2-oxopentanoate:NAD+
oxidoreductase(CoA-mehtylpropanoylating)
R01657 11 Dimethylallyl-diphosphate:L-tryptophan dimethylallyltransferase
R01658 11
Dimethylallyl-diphosphate:isopentenyl-diphosphatedimethylallyltranstransferase
R01659 11
Dimethylallyl-diphosphate:isopentenyl-diphosphatedimethylallylcistransferase
R01714 11 5-O-(1-Carboxyvinyl)-3-phosphoshikimate phosphate-lyase
R01724 11 Nicotinate D-ribonucleotide:pyrophosphate
phosphoribosyltransferase
R01786 11 ATP:D-glucose 6-phosphotransferase
R01788 11 alpha-D-Glucose 6-phosphate phosphohydrolase
R01817 11 D-mannitol-1-phosphate:NADP+ 6-oxidoreductase
R01818 11 D-Mannose 6-phosphate 1,6-phosphomutase
R01825 11 D-erythrose 4-phosphate:NAD+ oxidoreductase
R01826 11
Phosphoenolpyruvate:D-erythrose-4-phosphateC-(1-carboxyvinyl)transferase
(phosphate hydrolysing,2-carboxy-2-oxoethyl-forming)
R01827 11
Sedoheptulose-7-phosphate:D-glyceraldehyde-3-phosphateglyceronetransferase
R01829 11 Sedoheptulose 1,7-bisphosphate D-glyceraldehyde-3-phosphate-lyase
R01870 11 Orotidine-5'-phosphate:pyrophosphate phosphoribosyltransferase
R01879 11 2-Deoxyuridine,2-oxoglutarate:oxygen
oxidoreductase(2'-hydroxylating)
R01893 11 Ribitol:NAD+ 2-oxidoreductase
R01896 11 Xylitol:NAD+ 2-oxidoreductase (D-xylulose-forming)
R01898 11 D-Lyxose ketol-isomerase
R02035 11 6-Phospho-D-glucono-1,5-lactone lactonohydrolase
R02036 11 6-Phospho-D-gluconate hydro-lyase
R02058 11 Acetyl-CoA:D-glucosamine-6-phosphate N-acetyltransferase
R02059 11 N-Acetyl-D-glucosamine-6-phosphate amidohydrolase
R02060 11 D-Glucosamine 1-phosphate 1,6-phosphomutase
R02099 11 ATP:deoxyuridine 5'-phosphotransferase
R02102 11
R02136 11 ATP:xylitol 5-phosphotransferase
R02167 11 D-Mannitol-1-phosphate phosphohydrolase
R02272 11 (S)-4-Amino-5-oxopentanoate 4,5-aminomutase
R02283 11 N2-Acetyl-L-ornithine:2-oxoglutarate aminotransferase
R02438 11
R02439 11 ATP:L-ribulose 5-phosphotransferase
R02441 11 L-Arabitol:NAD+ 2-oxidoreductase (L-ribulose-forming)
R02486 11 2-Deoxyuridine,2-Oxoglutarate:oxygen
oxidoreductase(1'-hydroxylating)
R02521 11 4-Hydroxyphenylpyruvate:oxygen
oxidoreductase(hydroxylating,decarboxylating)
R02637 11 3-Dehydro-L-gulonate:NAD+ 2-oxidoreductase
R02640 11 L-Gulonate:NAD+ 3-oxidoreductase
R02658 11 ATP:2-dehydro-D-gluconate 6-phosphate
R02659 11
R02728 11 beta-D-Glucose 1-phosphate 1,6-phosphomutase
R02730 11 D-Fructose-2,6-bisphosphate 6-phosphohydrolase
R02731 11 D-Fructose-2,6-bisphosphate 2-phosphohydrolase
R02736 11 beta-D-Glucose-6-phosphate:NADP+ 1-oxoreductase
R02739 11 alpha-D-Glucose 6-phosphate ketol-isomerase
R02755 11 meso-2,6-diaminoheptanedioate:NADP+ oxidoreductase (deaminating)
R02865 11 ATP:D-hexose 6-phosphotransferase
R02866 11 Sorbitol-6-phosphate phosphohydrolase
R02928 11 Galactitol:NAD+ 2-oxidoreductase
R03197 11 Uroporphyrinogen-III carboxy-lyase
R03204 11 2,5-Dihydroxypyridine:oxygen 5,6-oxidoreductase
R03234 11
R03244 11 L-ribulose-5-phosphate 3-epimerase
R03254 11
2-Dehydro-3-deoxy-D-octonate-8-phosphateD-arabinose-5-phosphate-lyase
(pyruvate-phosphorylating)
R03336 11 4-hydroxyphenyllactate:NAD+ oxidoreductase
R03337 11 (R)-3-(4-hydroxyphenyl)lactate:NAD+ 2-oxidoreductase
R03341 11 4-hydroxyphenylpyruvate carboxy-lyase
R03342 11 3-(4-Hydroxyphenyl)pyruvate keto-enol-isomerase
R03348 11 Nicotinate-nucleotide:pyrophosphate
phosphoribosyltransferase(carboxylating)
R03352 11 3-Hydroxy-2-methylpropanoyl-CoA hydrolase
R03381 11 3-Oxopropanoate:NAD+ oxidoreductase
(decarboxylating,CoA-acetylating)
R03443 11 N-Acetyl-L-glutamate-5-semialdehyde:NADP+
5-oxidoreductase(phosphrylating)
R03541 11 Prenyl-diphosphate pyrophosphohydrolase
R03549 11 Gallate:oxygen 3,4-oxidoreductase (decyclizing)
R03550 11 Gallate:oxygen 4,5-oxidoreductase (decyclizing)
R03869 11 (S)-Methylmalonate semialdehyde:NAD+ oxidoreductase
R03871 11 (S)-Methylmalonate semialdehyde:oxygen oxidoreductase
R03921 11 Sucrose 6-phosphate fructohydrolase
R03937 11
R04031 11
R04187 11 L-Alanine:3-oxopropanoate aminotransferase
R04188 11 L-3-Amino-isobutanoate:2-oxoglutarate aminotransferase
R04217 11 N2-succinyl-L-ornithine:2-oxoglutarate 5-aminotransferase
R04221 11 cis-4-Hydroxy-D-proline:oxygen oxidoreductase (deaminating)
R04425 11 (2S,3R)-3-Hydroxybutane-1,2,3-tricarboxylate hydro-lyase
R04467 11
R04475 11
N-Succinyl-L-2,6-diaminoheptanedioate:2-ocoglytarateamino-transferase
R04482 11 4-Carboxy-2-oxo-3-hexenedioate
delta2,delta4-2-oxo,delta3-isomerase
R04862 11 (1R,2S)-1-hydroxybutane-1,2,4-tricarboxylate:NAD+
oxidoreductase(decarboxylating)
R04918 11
R04972 11 Uroporphyrinogen I carboxy-lyase
R05050 11 N4-Acetylaminobutanal:NAD+ oxidoreductase
R05147 11 galactitol-1-phosphate:NAD+ oxidoreductase
R05249 11 Resorcinol,NADPH:oxogen oxidoreductase (2-hydroxylating)
R05338 11 D-arabino-3-Hexulose 6-phosphate formaldehyde-lyase
R05604 11 D-arabinitol:NAD 4-oxidoreductase
R05683 11 L-Idonate:NAD oxidoreductase
R05778 11 4-hydroxyphenylpyruvate:oxygen oxidoreductase (decarboxylating)
R05823 11 2-dehydro-D-gluconate:NADP+ 2-oxidoreductase
R06154 11 methylamine:oxygen oxidoreductase (deaminating)
(copper-containing)
R06632 11
R06757 11
R06985 11 trans-Hex-2-enoyl-CoA reductase
R07127 11 ATP:3-dehydro-L-gulonate 6-phosphotransferase
R07134 11 D-arabinitol:NAD+ 2-oxidoreductase (D-ribulose-forming)
R07152 11 xylitol:oxygen oxidoreductase
R07219 11 dimethyallyl diphosphate:NADP+ oxidoreductase
R07245 11 carbamoyl-phosphate:N2-acetyl-L-ornithine carbamoyltransferase
R07324 11 1D-myo-inositol-3-phosphate lyase (isomerizing)
R07378 11
sedoheptulose-7-phosphate:D-glyceraldehyde-3-phosphateglyceronetransferase
R07417 11
R00016 12 D-Glucose-1-phosphate:D-glucose-1-phosphate 6-phosphotransferase
R00031 12 1,2-Benzenediol:oxygen oxidoreductase
R00035 12 L-Ascorbate:oxygen oxidoreductase
R00068 12 L-Ascorbate:oxygen oxidoreductase
R00095 12 NADH:monodehydroascorbate oxidoreductase
R00158 12 ATP:nucleoside-phosphate phosphotransferase
R00300 12 D-Glucose:NAD+ 1-oxidoreductase
R00301 12 D-Glucose:NADP+ 1-oxidoreductase
R00302 12 Pyranose:oxygen 2-oxidoreductase
R00304 12 D-Glucose-1-phosphate phosphohydrolase
R00327 12 6-Acetyl-D-glucose acetylhydrolase
R00451 12 meso-2,6-Diaminoheptanedioate carboxy-lyase
R00602 12 Hydorogen-peroxide:hydrogen-peroxide oxidoreductase
R00606 12 Methylamine:(acceptor) oxidoreductase (deaminating)
R00608 12 Methanol:oxygen oxidereductase
R00642 12 L-Ascorbate:hydrogen-peroxide oxidoreductase
R00645 12
R00646 12 Ascorbate:oxygen 2,3-oxidoreductase (bond-cleaving)
R00689 12 L-Phenylalanine:oxygen oxidoreductase (deaminating)
R00690 12 L-Phenylalanine:oxygen 2-oxidoreductase (decarboxylating)
R00693 12 Acetyl-CoA:L-phenylalanine N-acetyltransferase
R00697 12 L-Phenylalanine ammonia-lyase
R00698 12 Donor:hydrogen-peroxide oxidoreductase
R00699 12 L-Phenylalanine carboxy-lyase
R00728 12 L-Tyrosine phenol-lyase (deaminating)
R00729 12 L-Tyrosine:oxygen oxidoreductase (deaminating)
R00730 12 L-Tyrosine,NADPH:oxygen oxidoreductase (N-hydroxylating)
R00731 12 L-Tyrosine:oxygen oxidoreductase
R00736 12 L-Tyrosine carboxy-lyase
R00737 12 L-Tyrosine ammonia-lyase
R00739 12 L-Tyrosine 2,3-aminomutase
R00803 12 Sucrose:orthophosphate alpha-D-glucosyltransferase
R00805 12 Sucrose-6-phosphate phosphohydrolase
R00837 12 alpha,alpha-Trehalose-6-phosphate phosphoglucohydrolase
R00838 12 Maltose-6'-phosphate 6-phosphoglucohydrolase
R00839 12 6-Phospho-beta-D-glucosyl-(1,4)-D-gluxose glucohydrolase
R00872 12 D-Fructose 2-phosphate phosphatase
R00874 12 D-Glucose:D-fructose oxidoreductase
R00947 12 D-Glucose-1-phosphate phosphohydrolase
R00949 12 ATP:D-glucose-1-phosphate 6-phosphotransferase
R00952 12 Cellobiose:orthophosphate alpha-D-glucosyltransferase
R00953 12 3-beta-D-Glucosylglucose:orthophosphate
alpha-D-glucosyltransferase
R00957 12
alpha-D-Glucose-1-phosphate:alpha-D-glucose-1-phosphate4-alpha-D-glucosyltransferase
(dephosphorylating)
R00960 12 D-Glucose-1-phosphate:D-glucose-1-phosphate 6-phosphotransferase
R00963 12 Uridine 5'-monophosphate phosphohydrolase
R00964 12 ATP:uridine 5'-phosphotransferase
R00965 12 Orotidine-5'-phosphate carboxy-lyase
R01051 12 ATP:D-ribose 5-phosphotransferase
R01056 12 D-Ribose-5-phosphate ketol-isomerase
R01079 12 D-Ribose:NADP+ 1-oxidoreductase
R01080 12 Uridine ribohydrolase
R01089 12 Acetyl-CoA:L-leucine N-acetyltransferase
R01091 12 (2S)-alpha-Leucine 2,3-aminomutase
R01093 12 D-Galactose:NAD+ 1-oxidoreductase
R01144 12 Oxaloacetate-4-methyl-ester oxaloacetohydrolase
R01185 12 myo-Inositol 1-phosphate phosphahydrolase
R01187 12 1D-myo-Inositol 3-phosphate phosphahydrolase
R01201 12 ATP:N-acetyl-D-glucosamine 6-phosphotransferase
R01326 12 ATP:D-glucose 6-phosphotransferase
R01520 12 beta-D-Glucose:NAD+ 1-oxoreductase
R01522 12 beta-D-Glucose:oxygen 1-oxidoreductase
R01523 12 ATP:D-ribulose-5-phosphate 1-phosphotransferase
R01524 12 D-Ribitol-5-phosphate:NAD+ 2-oxidoreductase
R01584 12 N-methyl-L-alanine:NADP+ oxidoreductase (demethylating,
deaminating)
R01585 12 L-Glutamate:methylamine ligase (ADP-forming)
R01586 12 Methylamine:L-glutamate N-methyltransferase
R01587 12 N-Methyl-2-oxoglutaramate methylamidohydrolase
R01589 12 Methylguanidine amidinohydrolase
R01602 12 alpha-D-Glucose 1-epimerase
R01641 12
Sedoheptulose-7-phosphate:D-glyceraldehyde-3-phosphateglycolaldehyde
transferase
R01660 12
3-phospho-D-glyceroyl-phosphate:D-glucose-1-phosphate6-phosphotransferase
R01787 12 alpha-D-Glucose:NADP+ 1-oxidoreductase
R01843 12 ATP:Sedoheptulose 7-phosphate 1-phosphotransferase
R01844 12 ATP:sedoheptulose 7-phosphate
R01845 12 Sedoheptulose 1,7-bisphosphate 1-phosphohydrolase
R01876 12 Uridine:orthophosphate ribosyltransferase
R01987 12
R02003 12 Geranyl-diphosphate:isopentenyl-diphosphate
geranyltrans-transferase
R02004 12
R02006 12 Geranyl-diphosphate pyrophosphate-lyase
(cyclizing,sabinene-hydrate-forming)
R02007 12 (+)-Bornyl-diphosphate lyase (decyclizing)
R02009 12 geranyldiphosphate diphosphate lyase (myrcene forming)
R02010 12
R02011 12
R02012 12 geranyldiphosphate diphosphate lyase (pinene forming)
R02013 12 geranyldiphosphate diphosphate lyase (limonene forming)
R02032 12 6-Phospho-2-dehydro-D-gluconate:NAD+ 2-oxidoreductase
R02078 12 L-Tyrosine,L-dopa:oxygen oxidoreductase
R02086 12 N-Acetyl-D-glucosamine 1-phosphate 1,6-phosphomutase
R02087 12 N-Acetyl-D-glucosamine 6-phosphate 2-epimerase
R02098 12 ATP:dTMP phosphotransferase
R02280 12 1-Pyrroline-4-hydroxy-2-carboxylate aminohydrolase (decyclizing)
R02437 12 L-Rhamnose ketol-isomerase
R02535 12 3,4-Dihydroxyphenetylamine,ascorbate:oxygen
oxidoreductase(beta-hydroxylating)
R02536 12 Phenylacetaldehyde:NAD+ oxidoreductase
R02611 12 Phenylethylalcohol:NAD+ oxidoreductase
R02733 12 N6-Acetyl-LL-2,6-diaminoheptanedioate amidohydrolase
R02734 12 N-Succinyl-LL-2,6-diaminoheptanedioate amidohydrolase
R02735 12 LL-2,6-Diaminoheptanedioate 2-epimerase
R03028 12 Glutaconyl-1-CoA carboxy-lyase
R03083 12 2-Dehydro-3-deoxy-D-arabino-heptonate 7-phosphate
phosphate-lyase(cyclyzing)
R03220 12 Coproporphyrinogen:oxygen oxidoreductase(decarboxylating)
R03256 12 Lactose 6-phosphate 6-phosphogalactohydrolase
R03331 12 sn-Glycero-3-phospho-1-inositol inositolphosphohydrolase
R03333 12 1D-myo-Inositol-1,2-cyclic-phosphate 2-inositolphosphohydrolase
R03346 12 Nicotinate D-ribonucleotide phosphohydrolase
R03350 12 3-Deoxy-D-manno-octulosonate-8-phosphate 8-phosphohydrolase
R03359 12 1-(4-Hydroxyphenyl)-2-(methylamino)ethanol hydro-lyase
R03540 12
R03551 12
R03884 12 (E)-Glutaconate CoA-transferase
R03903 12 Acetyl-CoA:D-amino-acid N-acetyltransferase
R04144 12 5-Phospho-D-ribosylamine:glycine ligase (ADP-forming)
R04210 12 4-phospho-D-erythronate:NAD+ 2-oxidoreductase
R04446 12
R04447 12
R04515 12
R04747 12 Hexanoyl-CoA:acetyl-CoA C-acyltransferase
R04781 12 4-Carboxy-4-hydroxy-2-oxoadipate hydro-lyase
R04784 12
R04916 12
R05049 12 N-succinyl-L-glutamate 5-semialdehyde:NAD+ oxidoreductase
R05083 12
R05331 12 Isovaleryl-CoA:malonyl-CoA acyltransferase
R05332 12 Acetyl-CoA:D-glucosamine-1-phosphate N-acetyltransferase
R05450 12
R05645 12
R05698 12 Mannitol:oxygen oxidoreductase (cyclizing)
R05765 12 geranyldiphosphate diphosphate lyase (pinene forming)
R05766 12 geranyldiphosphate diphosphate lyase (pinene forming)
R05767 12 trehalose 6-phosphate:phosphate b-D-glucosyltransferase
R05781 12 cyclic-imide amidohydrolase (decyclicizing)
R05850 12 L-ribulose-5-phosphate 4-epimerase
R05862 12 sarcosine:oxygen oxidoreductase (deaminating)
R05884 12 isopentenyl-diphosphate:NAD(P)+ oxidoreductase
R06120 12 geranyldiphosphate diphosphate lyase [(+)-(R)-limonene-forming]
R06626 12
R06758 12
R06762 12
R07125 12 3-dehydro-L-gulonate-6-phosphate carboxy-lyase
R07135 12 mannitol:NAD+ 1-oxidoreductase
R07214 12 1-aminocyclopropane-1-carboxylate oxygenase (ethylene-forming)
R07246 12
sedoheptulose-7-phosphate:D-glyceraldehyde-3-phosphateglycolaldehydetransferase
R07264 12 2-alpha-D-glucosyl-D-glucose:phosphate beta-D-glucosyltransferase
R07265 12 alpha,alpha-trehalose:phosphate alpha-D-glucosyltransferase
R07279 12 ATP:myo-inositol 1-phosphotransferase
R07281 12 3,4-Dihydroxy-2-butanone 4-phosphate synthase
R07307 12 dCTP aminohydrolase (dUMP-forming)
R07346 12 D-glucitol:NADP+ oxidoreductase
R07419 12 4-(Glutamylamino)butanoate amidohydrolase
R00010 13 alpha,alpha-Trehalose glucohydrolase
R00015 13 Sucrose:sucrose 1F-beta-D-fructosyltransferase
R00024 13 D-Ribulose 1,5-bisphosphate carboxy-lyase (dimerizing)
R00026 13 beta-D-Glucoside glucohydrolase
R00028 13 alpha-D-Glucoside glucohydrolase
R00155 13 UDP diphosphohydrolase
R00156 13 ATP:nucleoside-diphosphate phosphatransferase
R00306 13 1,4-beta-D-Glucan glucohydrolase
R00356 13
R00411 13 N-succinyl-L-glutamate amidohydrolase
R00445 13 L-lysine:NAD+ oxidoreductase (deaminating, cyclizing)
R00446 13 L-Lysine:NAD+ 6-oxidoreductase (deaminating)
R00447 13 L-Lysine:oxygen oxidoreductase(deaminating)
R00448 13 L-lysine,NADPH:oxygen oxidoreductase (6-hydroxylating)
R00449 13 L-Lysine:oxygen 2-oxidoreductase (decarboxylating)
R00452 13 N2-(D-1-carboxylethyl)-L-lysine:NADP+
oxidoreductase(L-lysine-forming)
R00453 13 L-Lysine:pyruvate aminotransferase
R00454 13
R00457 13 L-Lysine:2-oxoglutarate 6-aminotransferase
R00459 13
R00460 13 L-Lysine racemase
R00461 13 L-Lysine 2,3-aminomutase
R00462 13 L-Lysine carboxy-lyase
R00463 13 L-Lysine-1,6-lactam lactamhydrolase
R00610 13 Sarcosine:oxygen oxidoreductase (demethylating)
R00612 13 N6-Methyl-L-lysine:oxygen oxidoreductase (demethylating)
R00644 13 L-Ascorbate:hydrogen-peroxide oxidoreductase
R00659 13 UTP:pyruvate O2-phosphotransferase
R00702 13 Farnesyl-diphosphate:farnesyl-diphosphate farnesyltransferase
R00715 13 N6-(L-1,3-Dicarboxypropyl)-L-lysine:NAD+
oxidoreductase(L-lysine-forming)
R00769 13 UTP:D-fructose-6-phosphate 1-phosphotransferase
R00801 13 alpha-D-Glucoside glucohydrolase
R00802 13 alpha-D-Glucoside glucohydrolase
R00810 13 Sucrose glucosylmutase
R00815 13 phenol,NADPH:oxogen oxidoreductase (2-hydroxylating)
R00836 13 UDPglucose:D-glucose-6-phosphate 1-alpha-D-glucosyltransferase
R01050 13 ATP:D-ribose-5-phosphate 1-phosphotransferase
R01053 13 Ribose-5-phosphate:ammonia ligase (ADP-forming)
R01055 13 Uracil hydro-lyase (adding D-ribose 5-phosphate)
R01057 13 D-Ribose 1,5-phosphomutase
R01092 13 ATP:D-galactose 1-phosphotransferase
R01094 13 D-Galactose:NAD+ 1-oxidoreductase
R01096 13 D-Galactose:NADP+ 1-oxidoreductase
R01098 13 D-Galactose:oxygen 6-oxidoreductase
R01099 13 D-Galactose:oxygen 6-oxidoreductase
R01100 13 Lactose galactohydrolase
R01104 13 Galactosylglycerol galactohydrolase
R01182 13 ATP:myo-inositol 1-phosphotransferase
R01183 13 myo-Inositol:NAD+ 2-oxidoreductase
R01184 13 myo-Inositol:oxygen oxidoreductase
R01193 13 sn-Glycero-3-phospho-1-inositol glycerophosphohydrolase
R01194 13 1-alpha-D-Galactosyl-myo-inositol galactohydrolase
R01200 13 N-Acetyl-D-glucosamine amidohydrolase
R01202 13 N-Acetyl-D-glucosamine:NAD+ 1-oxidoreductase
R01203 13 N-Acyl-D-hexosamine:oxygen 1-oxidoreductase
R01207 13 N-Acyl-D-glucosamine 2-epimerase
R01238 13 4-Hydroxybenzoate carboxy-lyase
R01241 13
R01266 13 1-beta-Aspartyl-N-acetyl-D-glucosaminylamine L-asparaginohydrolase
R01308 13
R01329 13 Epimelibiose galactohydrolase
R01396 13 Carbamoyl-phosphate:L-lysine carbamoyltransferase
R01410 13
R01426 13
R01441 13 ATP:cellobiose 6-phosphotransferase
R01442 13 Cellobiose:oxygen 1-oxidoreductase
R01445 13 Cellobiose 2-epimerase
R01519 13 D-Glucono-1,5-lactone lactonohydrolase
R01555 13 Maltose:orthophosphate 1-beta-D-glucosyltransferase
R01556 13 Acetyl-CoA:maltose O-acetyltransferase
R01557 13 Maltose alpha-D-glucosylmutase
R01564 13 N,N-Dimethylglycine:oxygen oxidoreductase (demethylating)
R01620 13 Acetyl-phosphate:L-lysine N6-acetyltransferase
R01650 13
R01668 13 dCTP nucleotidohydrolase
R01694 13 L-Sorbose:NADP+ 5-oxidoreductase
R01695 13 L-Sorbose:oxygen 5-oxidoreductase
R01847 13 UTP:Sedoheptulose 7-phosphate 1-phosphotransferase
R02061 13
trans,trans-Farnesyl-diphosphate:isopentenyl-diphosphatefarnesyltranstransferase
R02252 13 Phenylpropanoate:NAD+ delta2-oxidoreductase
R02253 13 trans-cinnamate,NADPH:oxygen oxidoreductase (4-hydroxylating)
R02254 13 trans-Cinnamate,NADPH:oxygen oxidoreductase (2-hydroxylating)
R02295 13 Nicotinate D-ribonucleoside:orthophosphate ribosyltransferase
R02299 13 alpha-D-Ribose 1-phosphate 1,6-phosphomutase
R02303 13 ATP:farnesyl-diphosphate phosphotransferase
R02305 13 2-trans,6-trans-farnesyldiphosphate diphosphate-lyase
(cyclizing,pentalenene-forming)
R02306 13 trans,trans-Farnesyl-diphosphate sesquiterpenoid-lyase
R02307 13 trans,trans-Farnesyl-diphosphate farnesyltransferase (bicyclizing)
R02310 13 trans,trans-Farnesyl-diphosphate sesquiterpenoid-lyase
R02311 13 2-trans,6-trans-Farnesyl-diphosphate diphosphate-lyase
(cyclizing,(+)-delta-cadinene-forming)
R02325 13 dCTP aminohydrolase
R02326 13 ATP:nucleoside-diphosphate phosphatransferase
R02327 13 dCTP:uridine 5'-phosphotransferase
R02331 13 ATP:nucleoside-diphosphate phosphatransferase
R02345 13 3-Hydroxybutan-2-one:D-ribose-5-phosphate aldehydetransferase
R02365 13 Cellobiose:quinone 1-oxidoreductase
R02468 13 (-)-Limonene,NADPH:oxygen oxidoreductase (6-hydroxylating)
R02469 13 (-)-limonene,NADPH:oxygen oxidoreductase (3-hydroxylating)
R02470 13 (-)-Limonene,NADPH:oxygen oxidoreductase (7-hydroxylating)
R02532 13
4-[(1R)-2-Amino-1-hydroxyethyl]-1,2-benzenediol:oxygenoxidoreductase(deaminating)(flavin-containing)
R02540 13 2-Phenylacetamide amidohydrolase
R02613 13 Phenethylamine:oxygen oxidoreductase
(deaminating)(copper-containing)
R02676 13 4-Hydroxymandelonitrile hydroxybenzaldehyde-lyase
R02706 13
R02727 13 alpha,alpha-Trehalose:orthophosphate beta-D-glucosyltransferase
R02778 13 Trehalose-6-phosphate phosphohydrolase
R02926 13 Melibiitol galactohydrolase
R02950 13 4-Coumarate:oxygen oxidoreductase
R02952 13
R03014 13 ATP:L-rhamnulose 1-phosphotransferase
R03095 13 Indoleacetate:L-lysine ligase (ADP-forming)
R03140 13 D-Ribulose 1,5-bisphosphate carboxy-lyase (dimerizing)
R03186 13
R03222 13 Protoporphyrinogen-IX:oxygen oxidoreductase
R03238 13 UTP:D-Tagatose 6-phosphate 1-phosphotransferase
R03347 13
R03733 13 L-Threonate:NAD+ 3-oxidoreductase
R03819 13 ATP:sedoheptulose 7-phosphate
R03960 13 (3R)-beta-Leucine:NAD+ oxidoreductase(deaminating)
R04048 13
R04280 13 3-O-Methylgallate:oxygen 4,5-oxidoreductase (decyclizing)
R04435 13 N-Acetylneuraminate 9-phosphate
pyruvate-lyase(pyruvate-phosphorylating)
R04460 13 L-tyrosine,NADPH:oxygen oxidoreductase (N-hydroxylating)
R04745 13 (S)-Hydroxyoctanoyl-CoA:NAD+ oxidoreductase
R04785 13 L-Dehydroascorbate lactonohydrolase
R05085 13 O-Phospho-4-hydroxy-L-threonine:2-oxoglutarate aminotransferase
R05444 13
R05487 13
R05513 13
R05555 13 Farnesyl diphosphate:Isopentenyl diphosphate farnesyl transferase
R05646 13
R06119 13 (R)-limonene,NADPH: oxygen oxidoreductase (6-hydroxylating)
R06223 13
R06398 13 (+)-limonene,NADH:oxygen oxidoreductase
R06523 13 trans,trans-farnesyl-diphosphate diphosphate-lyase
(cyclizing,vetispiradiene-forming)
R06744 13
R06759 13
R06783 13 trans-Cinnamate,NADH:oxygen oxidoreductase (2,3-hydroxylating)
R06974 13 glycinamide ribonucleotide transformylase
R07132 13 D-galactose:NADP+ 1-oxidoreductase
R07145 13 L-iditol:NAD+ 2-oxidoreductase
R07148 13 D-threo-aldose:NAD+ 1-oxidoreductase
R07189 13 trans-cinnamate,NADPH:oxygen oxidoreductase (2-hydroxylating)
R07301 13 (S)-N-acetylphenylethylamine:H2O hydrolase
R07343 13 myo-inositol-phosphate phosphohydrolase
R00159 14 UTP diphosphohydrolase
R00286 14 UDPglucose:NAD+ oxidoreductase
R00287 14 UDPglucose pyrophosphohydrolase
R00289 14 UTP:alpha-D-glucose-1-phosphate uridylyltransferase
R00291 14 UDPglucose 4-epimerase
R00293 14 UDPglucose 4,6-hydro-lyase
R00414 14 UDP-N-acetyl-D-glucosamine 2-epimerase
R00415 14 UTP:N-acetyl-alpha-D-glucosamine-1-phosphate uridylyltransferase
R00458 14 N6-Acyl-L-lysine amidohydrolase
R00502 14 UTP:alpha-D-hexose-1-phosphate uridylyltransferase
R00571 14 UTP:ammonia ligase(ADP-forming)
R00573 14 UTP:ammonia ligase(ADP-forming)
R00662 14 Uridine triphosphate pyrophosphohydrolase
R00766 14 UDPglucose:D-fructose-6-phosphate 2-alpha-D-glucosyltransferase
R00806 14 UDPglucose:D-fructose 2-alpha-D-glucosyltransferase
R00871 14 D-Fructose:NADP+ 5-oxidoreductase
R00955 14 UDPglucose:alpha-D-galactose-1-phosphate uridylyltransferase
R00967 14 UTP:uridine 5'-phosphotransferase
R01204 14 Acetyl-CoA:D-glucosamine N-acetyltransferase
R01240 14 UDPglucose:phenol beta-D-glucosyltransferase
R01304 14 UDPglucose:4-hydroxybenzoate 4-O-beta-D-glucosyltransferase
R01334 14 2-Phosphoglycolate phosphohydrolase
R01380 14 UTP:1-phospho-alpha-D-glucuronate uridylyltransferase
R01381 14 UTP:1-phospho-alpha-D-glucuronate uridylyltransferase
R01663 14 dCMP aminohydrolase
R01664 14 2'-Deoxycytidine 5'-monophosphate phosphohydrolase
R01665 14 ATP:CMP phosphotransferase
R01667 14 dCDP nucleotidohydrolase
R01678 14 Lactose galactohydrolase
R01679 14 Lactose 6-phosphate galactohydrolase
R01722 14 UDPglucose:nicotinate N-glucosyltransferase
R01804 14 N-Acetylneuraminate pyruvate-lyase (pyruvate-phosphorylating)
R01805 14 N-Acetylneuraminate 9-phosphate phosphohydrolase
R01811 14 N-Acetylneuraminate pyruvate-lyase
R01887 14 gamma-Amino-gamma-cyanobutanoate aminohydrolase
R01961 14 ATP:D-glucosamine phosphotransferase
R01962 14
R02063 14
R02064 14 Geranylgeranyl-diphosphate pyrophosphate-lyase (cyclizing)
R02065 14
Geranylgeranyl-diphosphate:geranylgeranyl-diphosphategeranylgeranyltransferase
R02068 14 ent-Copalyl-diphosphate lyase
R02100 14 dUTP nucleotidohydrolase
R02204 14 L-Pipecolate:oxygen 1,6-oxidoreductase
R02256 14 UDPglucose:trans-cinnamate beta-D-glucosyltransferase
R02273 14 5-Aminopentanamide amidohydrolase
R02313 14 N6-(L-1,3-Dicarboxypropyl)-L-lysine:NAD+ oxidoreductase
R02317 14
R02330 14 dUTP nucleotidohydrolase
R02332 14 dUTP:uridine 5'-phosphotransferase
R02388 14 UDPglucose:arylamine N-D-glucosyltransferase
R02411 14
1-alpha-D-Galactosyl-myo-inositol:sucrose6-alpha-D-galactosyltransferase
R02705 14 ATP:N-acyl-D-mannosamine 6-phosphotransferase
R02707 14
R02737 14 UDPglucose:D-glucose-6-phosphate 1-alpha-D-glucosyltransferase
R02781 14 L-Glutamine:2,4,6/3,5-pentahydroxycyclohexanone aminotransferase
R02782 14 2,4,6/3,5-Pentahydroxycyclohexanone hydro-lyase
R02852 14 D-2,6-Diaminohexanoic acid 5,6-aminomutase
R02872 14 Presqualene diphosphate:farnesyl-diphosphate farnesyltransferase
R02874 14 Squalene,hydrogen-donor:oxygen oxidoreductase (2,3-epoxidizing)
R02875 14
R02876 14
R02951 14 UDPglucose:trans-4-hydroxycinnamate 4-O-beta-D-glucosyltransferase
R03033 14 D-Galactonate hydro-lyase
R03034 14 D-Galactono-1,4-lactone hydroxyacylhydrolase
R03094 14 UDPglucose:indole-3-acetate beta-D-glucosyltransferase
R03102 14 L-2-Aminoadipate-6-semialdehyde:NAD+ 6-oxidoreductase
R03114 14 (-)-trans-Carveol:NADP+ oxidoreductase
R03168 14 Acetyl-CoA:N6-hydroxy-L-lysine 6-acetyltransferase
R03261 14 (-)-trans-isopiperitenol:NAD+ oxidoreductase
R03275 14 (3S)-3,6-Diaminohexanoate 5,6-aminomutase
R03297 14 UDPglucose:gallate beta-D-glucosyltransferase
R03384 14 ATP:1-amino-1-deoxy-scyllo-inositol 4-phosphotransferase
R03421 14 N4-(beta-N-Acetyl-D-glucosaminyl)-L-asparagine amidohydrolase
R03542 14 alpha-Aminopropiononitrile aminohydrolase
R03616 14 Galactosylglycerol galactohydrolase
R03709 14 3-(2-Hydroxyphenyl)propanoate:NAD+ oxidoreductase
R03710 14 UDPglucose:trans-2-hydroxycinnamate O-beta-D-glucosyltransferase
R03741 14
R03945 14 Perillyl-alcohol:NAD+ oxidoreductase
R04029 14 N6-Acetyl-L-lysine:2-oxoglutarate aminotransferase
R04175 14
R04296 14 UDPglucose:(S)-4-hydroxymandelonitrile beta-D-glucosyltransferase
R04463 14 5'-Phosphoribosylformylglycinamide:L-glutamine
amido-ligase(ADP-forming)
R04736 14 L-2-Amino-hexano-6-lactam racemase
R04746 14 (S)-Hydroxyoctanoyl-CoA hydro-lyase
R04880 14 3,4-Dihydroxyphenylethyleneglycol:NAD+ oxidoreductase
R04882 14 3,4-Dihydroxymandelaldehyde:NAD+ oxidoreductase
R05067 14
R05086 14 O-Phospho-4-hydroxy-L-threonine phospho-lyase (adding water)
R05326 14
beta-D-Galactopyranosyl-(13)-N-acetyl-D-hexosamine:phosphategalactosyltransferase
R05351 14
R05647 14
R05659 14
R05681 14 NAD-dependent threonine 4-phosphate dehydrogenase
R05769 14 UDP-glucose:hydroquinone-O-b-D-glucosyltransferase
R05784 14 limonene-1,2-epoxide hydrolase
R05842 14 ethylene oxide hydrolase
R06048 14
R06117 14 (+)-trans-carveol: NAD+ oxidoreductase
R06298 14 (+)-Copalyl-diphosphate lyase (decyclizing)
R06305 14 Geranylgeranyl-diphosphate diphosphate-lyase (cyclizing,
taxadieneforming)
R06312 14
R06321 14
R06447 14
di-trans,poly-cis-Decaprenyl-diphosphate:isopentenyl-diphosphateundecaprenylcistransferase
R06594 14
R06740 14 diamine oxidase
R06782 14 3-phenylpropanoate,NADH:oxygen oxidoreductase (2,3-hydroxylating)
R06785 14
R06836 14 Ribose 1,5-biphosphokinase
R07190 14 L-tyrosine,NADPH:oxygen oxidoreductase (N-hydroxylating)
R07322 14 squalene mutase (cyclizing)
R07323 14 squalene mutase (cyclizing)
R07426 14
R00039 15 Raffinose:raffinose alpha-D-galactosyltransferase
R00049 15
1-O-Galloyl-beta-D-glucose:1-O-galloyl-beta-D-glucoseO-galloyltransferase
R00416 15 UTP:N-acetyl-alpha-D-glucosamine-1-phosphate uridylyltransferase
R00418 15 UDP-N-acetyl-D-glucosamine 4-epimerase
R00420 15 UDP-N-acetyl-D-glucosamine 2-epimerase
R00421 15 UDP-N-acetyl-D-glucosamine:NAD+ 6-oxidoreductase
R00422 15
R00423 15
R00501 15
R00503 15 UDPgalactose:D-glucose 4-beta-D-galactosyltransferase
R00504 15 UDPgalactose:UDP-N-acetyl-D-glucosamine
galactosephosphotransferase
R00505 15 UDP-D-galactopyranose furanomutase
R00515 15 CTP pyrophosphohydrolase
R00568 15 CTP aminohydrolase
R00569 15 CTP diphosphohydrolase
R00570 15 ATP:nucleoside-diphosphate phosphatransferase
R00572 15 CTP:pyruvate O2-phosphotransferase
R00574 15 CTP pyriphosphate-lyase (cyclizing)
R00660 15
Phosphoenolpyruvate:UDP-N-acetyl-D-glucosamine1-carboxyvinyl-transferase
R00767 15 CTP:D-fructose-6-phosphate 1-phosphotransferase
R00809 15 UDPgalactose:sucrose 6F-alpha-D-galactosyltransferase
R00853 15 UDPgalactose:sn-glycerol-3-phosphate
2-alpha-D-galactosyltransferase
R00854 15 UDPgalactose:sn-glycerol-3-phosphate
1-alpha-D-galactosyltransferase
R00856 15 CTP:sn-glycerol-3-phosphate cytidylyltransferase
R00956 15 CTP:D-glucose-1-phosphate cytidylyltransferase
R01020 15
R01103 15 Raffinose galactohydrolase
R01117 15 CTP:N-acylneuraminate cytidylyltransferase
R01192 15 UDPgalactose:myo-inositol 1-alpha-D-galactosyltransferase
R01205 15 UDPgalactose:N-acetyl-D-glucosamine 4-beta-D-galactosyltransferase
R01384 15 UDP-D-glucuronate carboxy-lyase
R01385 15 UDPglucuronate 4-epimerase
R01386 15
R01387 15 UDPglucuronate 5'-epimerase
R01544 15 2-amino-2-deoxy-D-gluconate ammonia-lyase
R01666 15 ATP:deoxycitidine 5'-phosphotransferase
R01806 15 Acetyl-CoA:N-acetylneuraminate 4-O-acetyltransferase
R01807 15 Acetyl-CoA:N-acetylneuraminate 7-O-acetyltransferase
R01808 15 Acetyl-CoA:N-acetylneuraminate 9-O-acetyltransferase
R01810 15 N-Acyl-O-acetylneuraminate O-acetylesterase
R01846 15 CTP:Sedoheptulose 7-phosphate 1-phosphotransferase
R02038 15 CTP:ethanolamine-phosphate cytidylyltransferase
R02201 15 L-Pipecolate:NAD+ 2-oxidoreductase
R02274 15 5-Aminopentanoate:2-oxoglutarate aminotransferase
R02276 15 5-Acetamidopentanoate amidohydrolase
R02410 15 Raffinose fructohydrolase
R02485 15 Deoxycytidine aminohydrolase
R02921 15 CTP:D-ribitol-5-phosphate cytidylyltransferase
R03199 15 (S)-2,3-Epoxysqualene mutase (cyclizing, lanosterol-forming)
R03200 15 (S)-2,3-Epoxysqualene mutase (cyclizing, cycloartenol-forming)
R03201 15
R03237 15 CTP:D-Tagatose 6-phosphate 1-phosphotransferase
R03317 15 UDP-N-acetyl-D-mannosamine:NAD+ 1-oxidoreductase
R03349 15 L-erythro-3,5-diaminohexanoate:NAD+ oxidoreductase (deaminating)
R03351 15 CTP:3-deoxy-D-manno-octulosonate cytidylyltransferase
R03369 15
3-(2-hydroxyphenyl)propanoate,NADH2:oxygenoxidoreductase(3-hydroxylating)
R03387 15 ATP:2-dehydro-3-deoxy-galactonokinase
R03418 15 1-alpha-D-Galactosyl-myo-inositol:raffinose galactosyltransferase
R03477 15
L-Arginine:1-amino-1-deoxy-scyllo-inositol-4-phosphateamindinotransferase
R03776 15 trans-Oct-2-enoyl-CoA reductase
R03879 15
R03971 15 (5-Glutamyl)-peptide:amino-acid 5-glutamyltransferase
R04142 15
R04174 15 6-Acetamido-2-oxohexanoate amidohydrolase
R04208 15 2-(Formamido)-N1-(5-phosphoribosyl)acetamidine
cyclo-ligase(ADP-forming)
R04218 15 prephytoene
diphosphate:geranylgeranyl-diphosphategeranylgeranyltransferase
R04247 15 CTP:ethanolamine-phosphate cytidylyltransferase
R04299 15
R04306 15
R04357 15 citrate:N6-acetyl-N6-hydroxy-L-lysine ligase (ADP-forming)
R04409 15
1-O-trans-Cinnamoyl-beta-D-glucopyranose:alcoholO-cinnamoyltransferase
R04410 15
1-O-trans-Cinnamoyl-beta-D-glucopyranose:alcoholO-cinnamoyltransferase
R04686 15
R04687 15 2,5-Diaminohexanoate:NAD+ oxidoreductase (deaminating)
R05061 15
1-O-trans-Cinnamoyl-beta-D-glucopyranose:alcoholO-cinnamoyltransferase
R05087 15
R05092 15 ent-Copalyl-diphosphate diphosphate-lyase
R05633 15 CTP: 2-C-Methyl-D-erythritol 4-phosphate cytidylyltransferase
R05660 15
R05728 15 4-hydroxyphenylacetaldehyde oxime, NADPH2:oxygen oxidoreductase
R06299 15 Copalyl-diphosphate diphosphate-lyase (cyclizing)
R06300 15 Copalyl-diphosphate diphosphate-lyase (cyclizing)
R06301 15 Copalyl-diphosphate diphosphate-lyase (cyclizing)
R06302 15 Copalyl-diphosphate diphosphate-lyase (cyclizing)
R06303 15 Copalyl-diphosphate diphosphate-lyase (cyclizing)
R06304 15 Copalyl-diphosphate diphosphate-lyase (cyclizing)
R06314 15
R06315 15
R06366 15 Aldehyde:NAD+ oxidoreductase
R06372 15 Carvone reductase
R06399 15 limonene-1,2-diol:(acceptor) 2-oxidoreductase
R06466 15
R06469 15
R06471 15
R06741 15
R06784 15
R06788 15
R07269 15
di-trans,poly-cis-decaprenyl-diphosphate:isopentenyl-diphosphateundecaprenylcistransferase
R07270 15 prephytoene
diphosphate:geranylgeranyl-diphosphategeranylgeranyltransferase
R07406 15
R00510 16 Cytidine-5'-monophosphate phosphoribo(deoxyribo)hydrolase
R00511 16 Cytidine-5'-monophosphate phosphohydrolase
R00512 16 ATP:CMP phosphotransferase
R00514 16 CDP diphosphohydrolase
R00855 16 CDPglycerol phosphoglycerohydrolase
R01019 16
R01064 16
2-Dehydro-3-deoxy-D-galactonate-6-phosphateD-glyceraldehyde-3-phosphate-lyase
R01101 16 alpha-D-Glucoside glucohydrolase
R01120 16
R01146 16
R01471 16 UTP:alpha-D-xylose-1-phosphate uridylyltransferase
R01473 16 UDP-L-arabinose 4-epimerase
R01474 16
R01537 16
R01873 16 Quinate:pyrroloquinoline-quinone 5-oxidoreductase
R02401 16 glutarate-semialdehyde:NAD+ oxidoreductase
R02415 16 Shikimate:pyrroloquinoline-quinone 5-oxidoreductase
R02426 16 CDPglucose 4,6-hydro-lyase
R02563 16 CDPethanolamine:L-serine ethanolaminephosphotransferase
R02634 16
R02636 16 UDP-D-galacturonate carboxy-lyase
R02708 16 4-hydroxyphenylacetonitrile,NADPH:oxygen
oxidoreductase(2-hydroxylating)
R02709 16 UDPglucose:4-hydroxymandelonitrile glucosyltransferase
R03191 16 UDP-N-acetylmuramate:NADP+ oxidoreductase
R03472 16
R03496 16 1-Guanidino-1-deoxy-scyllo-inositol-4-phosphate 4-phosphohydrolase
R03634 16
R03635 16 Stachyose fructohydrolase
R03689 16
R03690 16
R03765 16
R03778 16 Octanoyl-CoA:acetyl-CoA C-acyltransferase
R04209 16 1-(5-Phospho-D-ribosyl)-5-amino-4-imidazolecarboxylate
carboxy-lyase
R04289 16
R04376 16
R04531 16
UDPgalactose:beta-D-galactosyl-1,4-N-acetyl-D-glucosamine3-alpha-D-galactosyltransferase
R04532 16
CMP-N-acetylneuraminate:beta-D-galactosyl-1,4-N-acetyl-beta-D--glucosamine
alpha-2,6-N-acetylneuraminyltransferase
R04786 16
R04998 16 beta-D-Glucosyl-2-coumarinate glucohydrolase
R05128 16
R05129 16
R05198 16
R05634 16 ATP: 4-(Cytidine
5'-diphospho)-2-C-methyl-D-erythritol2-phosphotransferase
R05640 16 Lanosterol,NADPH:oxygen oxidoreductase (14-methyl cleaving)
R05661 16
R05838 16 pyridoxine 5'-phosphate synthase
R06291 16 ent-kaur-16-ene,NADPH:oxygen oxidoreductase (hydroxylating)
R06367 16 perillic acid:CoA ligase (ADP-forming)
R06381 16
R06400 16 (1S,4R)-1-hydroxy-2-oxolimonene, NADPH:oxygen oxidoreductase
R06501 16
R06789 16
R06894 16
R07353 16
6-(2-Amino-2-carboxyethyl)-7,8-dioxo-7,8-dihydroquinoline-2,4-dicarboxylate:oxygen
oxidoreductase (cyclizing)
R07404 16 5-amino-1-(5-phospho-D-ribosyl)imidazole:carbon-dioxide
ligase(ADP-forming)
R00278 17 Pyridoxine 5-phosphate:oxygen oxidoreductase (deaminating)
R00513 17 ATP:cytidine 5'-phosphotransferase
R00516 17 UTP:cytidine 5'-phosphotransferase
R00974 17 Cytosine aminohydrolase
R01878 17 Cytidine aminohydrolase
R01911 17 pyridoxine-5'-phosphate phosphohydrolase
R01980 17 ATP:D-galacturonate 1-phosphotransferase
R02137 17 Cytidine ribohydrolase
R02296 17 Cytidine:orthophosphate alpha-D-ribosyltransferase
R02371 17 dCTP:cytidine 5'-phosphotransferase
R02372 17 dUTP:cytidine 5'-phosphotransferase
R02402 17 Glutarate:CoA ligase (ADP-forming)
R02817 17 Serine-phosphoethanolamine ethanolaminephosphohydrolase
R03079 17
R03193 17 UDP-N-acetylmuramate:L-alanine ligase (ADP-forming)
R03391 17 CDP-4-dehydro-3,6-dideoxy-D-glucose:NAD+ 3-oxydoreductase
R03471 17 ATP:4-amino-5-hydroxymethyl-2-methylpyrimidine
5-phosphotransferase
R04215 17 CTP:N-acylneuraminate cytidylyltransferase
R04591 17 1-(5-Phosphoribosyl)-5-amino-4-carboxyimidazole:L-aspartate
ligase(ADP-forming)
R04668 17
R04669 17
R04743 17 (S)-Hydroxydecanoyl-CoA:NAD+ oxidoreductase
R04787 17
R04804 17 delta8,24-Cholestadien-3beta-ol delta7-delta8-isomerase
R04999 17
R05130 17
R05378 17 2-Deoxy-5-keto-D-gluconic acid 6-phosphate
Dihydroxyacetonephosphate-lyase
R05549 17
R05637 17 2-Phospho-4-(cytidine
5'-diphospho)-2-C-methyl-D-erythritolCMP-lyase (cyclizing)
R05639 17 4,4-dimethyl-5a-cholesta-8,24-dien-3b-ol:NADP+ D14-oxidoreductase
R05729 17 alkene,NADH:oxygen oxidoreductase
R05730 17 alkene,NADH:oxygen oxidoreductase
R06292 17 ent-Kaur-16-ene,NADPH:oxygen oxidoreductase (hydroxylating)
R06369 17 2-hydroxy-4-isopropenylcyclohexane-1-carboxyl-CoA hydro-lyase
R07194 17 alkene,NADH:oxygen oxidoreductase
R07405 17 5-carboxyamino-1-(5-phospho-D-ribosyl)imidazole carboxymutase
R00173 18 pyridoxal-5'-phosphate phosphohydrolase
R01147 18 Pyridoxamine-5'-phosphate:2-oxoglutarate aminotransferase
R01580 18 Pyridoxamine-5'-phosphate:2-oxoglutarate aminotransferase
R01708 18 Pyridoxine:NADP+ 4-oxidoreductase
R01711 18 Pyridoxine:oxygen oxidoreductase (deaminating)
R01909 18 ATP:pyridoxal 5'-phosphotransferase
R01910 18 Primary alcohol:(acceptor) oxidoreductase
R01912 18 UDPglucose:pyridoxine 5'-O-beta-D-glucosyltransferase
R02783 18 UDP-N-acetylmuramoyl-L-alanine:D-glutamate ligase(ADP-forming)
R04265 18
R04329 18
R04509 18 ATP:4-amino-2-methyl-5-phosphomethylpyrimidine phosphotransferase
R04559 18
1-(5'-Phosphoribosyl)-5-amino-4-(N-succinocarboxamide)-imidazoleAMP-lyase
R04671 18 4alpha-Methylcholesta-8-en-3beta-ol delta7-delta8-isomerase
R04744 18 (S)-Hydroxydecanoyl-CoA hydro-lyase
R04798 18
R05703 18 lanosterol D24-reductase
R05840 18
R06293 18 ent-Kaur-16-ene,NADPH:oxygen oxidoreductase (hydroxylating)
R00174 19 ATP:pyridoxal 5'-phosphotransferase
R00277 19 Pyridoxamine-5'-phosphate:oxygen oxidoreductase (deaminating)
R01707 19 Pyridoxal:NAD+ 4-oxidoreductase
R01709 19 Pyridoxal:oxygen 4-oxidoreductase
R01710 19 Pyridoxamine:oxygen oxidoreductase (deaminating)
R01712 19 Pyridoxamine:pyruvate aminotransferase
R01713 19 Pyridoxamine:oxaloacetate aminotransferase
R02494 19 pyridoxamine-5'-phosphate phosphohydrolase
R02785 19 UDP-N-acetylmuramoyl-L-alanyl-D-glutamate:L-lysine
ligase(ADP-forming)
R02786 19 UDP-N-acetylmuramoyl-L-alanyl-D-glutamate:L-lysine
ligase(ADP-forming)
R02788 19
UDP-N-acetylmuramoyl-L-alanyl-D-glutamate:meso-2,6-diaminoheptanedioate
ligase (ADP-forming)
R03310 19 5alpha-cholest-7-en-3beta-ol, NADH:oxygen 5-oxidoreductase
R03353 19 5alpha-Cholest-7-en-3beta-ol delta7-delta8-isomerase
R04024 19 Acetyl-CoA:N-hydroxyarylamine O-acetyltransferase
R04266 19 CDP-3,6-dideoxy-D-glucose 2-epimerase
R04328 19
R04378 19
1-(5'-Phosphoribosyl)-5-amino-4-imidazolecarboxamide:pyrophosphatephosphoribosyltransferase
R04753 19 trans-Dec-2-enoyl-CoA reductase
R05383 19 (hydroxyamino)benzene hydroxymutase
R05839 19 pyridoxamine:2-oxoglutarate aminotransferase
R06294 19 ent-Kaur-16-en-19-oate,NADPH:oxygen oxidoreductase (hydroxylating)
R06960 19
R06975 19
5-formaminoimidazole-4-carboxamide-1-beta-D-ribofuranosyl5'-monophosphate
synthetase
R01127 20 IMP 1,2-hydrolase (decyclizing)
R01451 20 Cholesterol:NAD+ delta7-oxidoreductase
R02493 20 ATP:pyridoxal 5'-phosphotransferase
R02992 20 4-Pyridoxolactone lactonohydrolase
R02993 20
R03311 20
R04572 20
UDP-N-acetylmuramoyl-L-alanyl-D-glutamyl-L-lysine:alanyl-D-alanineligase
(ADP-forming)
R04573 20
UDP-N-acetylmuramoyl-L-alanyl-D-glutamyl-L-lysine:alanyl-D-alanineligase
(ADP-forming)
R04617 20
UDP-N-acetylmuramoyl-L-alanyl-D-glutamyl-meso-2,6-diaminoheptanedioate:D-alanyl-D-alanine
ligase(ADP-forming)
R04742 20 Decanoyl-CoA:acetyl-CoA C-acyltransferase
R06295 20 ent-Kaur-16-en-19-oate,NADPH:oxygen oxidoreductase (hydroxylating)
R06296 20 ent-Kaur-16-en-19-oate,NADPH:oxygen oxidoreductase (hydroxylating)
R06961 20
R01126 21 Inosine 5'-monophosphate phosphohydrolase
R01128 21 5'-Inosinate phosphoribohydrolase
R01130 21 IMP:NAD+ oxidoreductase
R01131 21 ATP:inosine 5'-phosphotransferase
R01132 21 IMP:pyrophosphate phosphoribosyltransferase
R01452 21
R01453 21
R01454 21 Cholesterol:oxygen oxidoreductase (side-chain-cleaving)
R01459 21 Cholesterol:oxygen oxidoreductase
R01460 21 Cholesteryl-beta-D-glucoside glucohydrolase
R01463 21 Cholesterol,NADPH:oxygen oxidoreductase (7alpha-hydroxylating)
R02723 21
R04611 21
R04741 21 (S)-3-Hydroxydodecanoyl-CoA:NAD+ oxidoreductase
R06297 21 ent-Kaur-16-en-19-oate,NADPH:oxygen oxidoreductase (hydroxylating)
R06962 21
R07207 21 cholesterol,NADPH:oxygen oxidoreductase (24-hydroxylating)
R00055 22 Nucleoside:oxygen 5'-oxidoreductase
R01769 22 Hypoxanthine:oxygen oxidoreductase
R01770 22 Inosine ribohydrolase
R01863 22 inosine:orthophosphate ribosyltransferase
R02142 22 XMP:pyrophosphate phosphoribosyltransferase
R02609 22 5beta-Cholestan-3-one:NADP+ 4,5-oxidoreductase
R02610 22 5alpha-cholestan-3-one:NADP+ delta7-oxidoreductase
R02719 22 Xanthosine 5'-phosphate phosphohydrolase
R04170 22 (S)-3-Hydroxydodecanoyl-CoA hydro-lyase
R04263 22 cholest-5-ene-3beta,7alpha-diol:NAD+ 3-oxidoreductase
R04792 22
R04793 22
R04853 22 20alpha-Hydroxycholesterol,hydrogen-donor:oxygen
oxidoreductase(17-alpha-hydroxylating)
R04854 22 20alpha-Hydroxycholesterol:oxygen
oxidoreductase(side-chain-cleaving)
R04855 22 22beta-Hydroxycholesterol:oxygen
oxidoreductase(side-chain-cleaving)
R06322 22 (gibberellin-44),2-oxoglutarate:oxygen oxidoreductase
R06964 22
R07208 22
(24S)-cholest-5-ene-3beta,24-diol,NADPH:oxygenoxidoreductase(7alpha-hydroxylating)
R01768 23 Xanthine:NAD+ oxidoreductase
R02103 23 xanthine:NAD+ oxidoreductase
R02107 23 Xanthine:oxygen oxidoreductase
R02141 23
R02143 23 Xanthosine ribohydrolase
R02145 23 Guanosine aminohydrolase
R02297 23 Xanthosine:orthophosphate ribosyltransferase
R03856 23 trans-Dodec-2-enoyl-CoA reductase
R04100 23 3-cis-Dodecenoyl-CoA delta3-cis-delta2-trans-isomerase
R04676 23 17alpha,20alpha-Dihydroxycholesterol:oxygen
oxidoreductase(side-chain-cleaving)
R04817 23
7alpha-Hydroxy-5beta-cholestan-3-one:(acceptor)delta4-oxidoreductase
R04826 23
7alpha-hydroxycholest-4-en-3-one,NADPH:oxygenoxidoreductase(12alpha-hydroxylating)
R05822 23
R06323 23 (gibberellin-44),2-oxoglutarate:oxygen oxidoreductase
R01228 24 ATP:inosine 5'-phosphotransferase
R01677 24 Guanosine ribohydrolase
R02106 24 Urate:oxygen oxidoreductase
R02147 24 guanosine:orthophosphate ribosyltransferase
R02646 24 Urate-3-ribonucleoside:orthophosphate D-ribosyltransferase
R03327 24 17alpha-Hydroxypregnenolone:NAD+ 3-oxidoreductase
R03403 24 3beta-Hydroxyandrost-5-en-17-one acetaldehyde-lyase
R03735 24 (2S,3S)-2-Hydroxytridecane-1,2,3-tricarboxylate
oxaloacetate-lyase(CoA-acylating)
R03858 24 Lauroyl-CoA:acetyl-CoA C-acyltransferase
R03859 24 3-Hydroxytetradecane-1,3,4-tricarboxylate
2-oxoglutarate-lyase(CoA-acylating)
R04675 24 17alpha-Hydroxypregnenolone,hydrogen-donor:oxygen
oxidoreductase(21-hydroxylating)
R04818 24 3alpha,7alpha-Dihydroxy-5beta-cholestane:NAD+
oxidoreductase(B-specific)
R04823 24
7alpha,12alpha-Dihydroxy-5beta-cholestan-3-one:(acceptor)delta4-oxidoreductase
R04857 24
R06335 24
R00332 25 ATP:(d)GMP phosphotransferase
R01134 25 NADH:guanosine-5'-phosphate oxidoreductase(deaminating)
R01227 25 Guanosine 5'-monophosphate phosphohydrolase
R01229 25 GMP:pyrophosphate phosphoribosyltransferase
R01676 25 Guanine aminohydrolase
R01837 25 3beta-Hydroxyandrost-5-en-17-one:NAD+ 3-oxidoreductase
R01841 25 17alpha-Hydroxyprogesterone acetaldehyde-lyase
R01969 25 Deoxyguanosine:orthophosphate ribosyltransferase
R03324 25 17alpha,20alpha-Dihydroxypregn-4-en-3-one:NAD+ 20-oxidoreductase
R03329 25 Steroid,reduced-adrenal-ferredoxin:oxygen
oxidoreductase(11-hydroxylating)
R03406 25 Androst-5-ene-3beta,17beta-diol:NAD+ oxidoreductase
R03408 25
R04732 25
R04739 25 (S)-3-Hydroxytetradecanoyl-CoA:NAD+ oxidoreductase
R04806 25 5beta-cholestane-3alpha,7alpha-diol,NADPH:oxygen
oxidoreductase(26-hydroxylating)
R04824 25
3alpha,7alpha,12alpha-Trihydroxy-5beta-cholestane:NAD+oxidoreductase
(B-specific)
R04849 25 11-Deoxycortisol delta5-delat4-isomerase
R04850 25 17alpha,21-Dihydroxypregnenolone:oxygen
oxidoreductase(11-hydroxylating)
R06063 25
R06064 25
R06601 25 5-Hydroxyisourate amidohydrolase
R07204 25
5beta-cholestane-3alpha,7alpha-diol,NADPH:oxygenoxidoreductase(12alpha-hydroxylating)
R00328 26 GDP phosphohydrolase
R00330 26 ATP:nucleoside-diphosphate phosphatransferase
R00336 26 Guanosine-3',5'-bis(diphosphate) 3'-pyrophosphohydrolase
R00337 26 GDPglucose glucohydrolase
R00430 26 GTP:pyruvate O2-phosphotransferase
R00431 26 GTP:oxaloacetate carboxy-lyase (transphosphorylating)
R00432 26 Succinate:CoA ligase (GDP-forming)
R00883 26 GDP:D-mannose-1-phosphate guanylyltransferase
R01517 26 GTP:3-phospho-D-glycerate 1-phosphotransferase
R01836 26 Testosterone:NAD+ oxidoreductase
R01840 26
R01967 26 ATP:deoxyguanosine 5'-phosphotransferase
R01968 26 2'-Deoxyguanosine 5'-monophosphate phosphohydrolase
R02168 26 GDPglucose:D-glucose-6-phosphate 1-alpha-D-glucosyltransferase
R02405 26 Itaconate:CoA ligase (IDP-forming)
R02425 26 (S)(+)-Allantoin amidohydrolase
R02499 26 Testosterone delta5-delat4-isomerase
R02840 26 Cortisol delta5-delat4-isomerase
R03925 26 (S)(+)-Allantoin racemase
R04678 26 16alpha-Hydroxyandrost-4-ene-3,17-dione delta5-delat4-isomerase
R04731 26 4-aminoimidazole aminohydrolase
R04740 26 (S)-3-Hydroxytetradecanoyl-CoA hydro-lyase
R04805 26
R04807 26
5beta-Cholestane-3alpha,7alpha,12alpha-triol,NADPH:oxygenoxidoreductase
(26-hydroxylating)
R06604 26
R06605 26
R00012 27 GTP:GTP guanylyltransferase
R00335 27 GTP phosphohydrolase (vesicle-releasing)
R00424 27 GTP 7,8-8,9-dihydrolase
R00425 27 GTP 7,8-8,9-dihydrolase (pyrophosphate-forming)
R00426 27 Guanosine 5'-triphosphate pyrophosphohydrolase
R00428 27 GTP 7,8-8,9-dihydrolase
R00434 27 GTP pyrophosphate-lyase (cyclizing)
R00517 27 GTP:cytidine 5'-phosphotransferase
R00880 27 GDP-D-mannose:NAD+ 6-oxidoreductase
R00881 27 GDPmannose sugarphosphohydrolase
R00885 27 GTP:alpha-D-mannose-1-phosphate guanylyltransferase
R00888 27 GDPmannose 4,6-hydro-lyase
R00889 27 GDPmannose 3,5-epimerase
R00954 27 GTP:alpha-D-glucose-1-phosphate guanylyltransferase
R00968 27 GTP:uridine 5'-phosphotransferase
R01135 27 IMP:L-aspartate ligase (GDP-forming)
R01233 27 GDPglucose sugarphosphohydrolase
R02090 27 ATP:(d)GMP phosphotransferase
R02422 27 Allantoate amidinohydrolase
R02423 27 Allantoate amidinohydrolase (decarboxylating)
R02424 27 Allantoin amidohydrolase
R02501 27
R02502 27 UDPglucuronate beta-D-glucuronosyltransferase(acceptor-unspecific)
R02834 27 Cortisol:NAD+ 11-oxidoreductase
R02837 27 Acetyl-CoA:cortisol O-acetyltransferase
R02841 27
11beta,17alpha,21-Trihydroxy-5beta-pregnane-3,20-dione:NADP+delta4-oxidoreductase
R03409 27 Guanosine 3'-diphosphate 5'-triphosphate 5'-phosphohydrolase
R03507 27
5beta-Cholestane-3alpha,7alpha,12alpha,26-tetraol:NAD+26-oxidoreductase
R03989 27 trans-Tetradec-2-enoyl-CoA reductase
R04026 27
R04506 27 3alpha,7alpha-Dihydroxy-5beta-cholestan-26-al:NAD+ oxidoreductase
R04759 27
R05768 27 GDP-mannose:3-phosphoglycerate 3-a-D-mannosyltransferase
R07306 27 GTP 8,9-hydrolase (phosphate-forming)
R00469 28 Ureidoglycolate amidohydrolase (decarboxylating)
R00776 28 (-)-Ureidoglycolate urea-lyase
R01083 28 N6-(1,2-Dicarboxyethyl)AMP AMP-lyase
R01232 28 P1,P4-Bis(5'-nucleosyl)-tetraphosphate nucleotidohydrolase
R01234 28 Guanosine 3',5'-cyclic phosphate 5'-nucleotidohydrolase
R01857 28 ATP:nucleoside-diphosphate phosphatransferase
R01858 28 dATP:pyruvate O2-phosphotransferase
R02351 28
R02892 28 4,5alpha-dihydrocortisone:NADP+ delta4-oxidoreductase
R02893 28
17alpha,21-dihydroxy-5beta-pregnane-3,11,20-trione:NADP+delta4-oxidoreductase
R02935 28 (S)-Ureidoglycolate:NAD+ oxidoreductase
R03396 28 GDP-6-deoxy-D-talose:NAD+ 4-oxidoreductase
R03397 28 GDP-6-deoxy-D-mannose:NAD+ 4-oxidoreductase
R03459 28
2,5-Diamino-6-hydroxy-4-(5-phosphoribosylamino)-pyrimidine2-aminohydrolase
R03506 28
3alpha,7alpha,12alpha-Trihydroxy-5beta-cholestan-26-al:NAD+26-oxidoreductase
R03991 28 myristoyl-CoA:acetylCoA C-myristoyltransferase
R04286 28
2-Amino-4-hydroxy-6-(erythro-1,2,3-trihydroxypropyl)dihydropteridine
triphosphate lyase
R04620 28
2-Amino-4-hydroxy-6-(erythro-1,2,3-trihydroxypropyl)dihydropteridine
triphosphate phosphohydrolase (alkaline optimum)
R04638 28
R04761 28
R04832 28 Urocortisol:NAD+ oxidoreductase (B-specific)
R05046 28 Formamidopyrimidine nucleoside triphosphate 7,8-8,9-dihydrolase
R05047 28
R05321 28 n-tetradecanoyl-CoA, NADPH2:O2 oxidoreductase [11-(E)
desaturating]
R05322 28 n-tetradecanoyl-CoA, NADH:O2 oxidoreductase [11-(Z) desaturating]
R05554 28 Ureidoglycine aminohydrolase
R05692 28 GDP-L-fucose:NADP+ 4-oxidoreductase (3,5-epimerizing)
R05790 28 alpha-D-mannosyl-3-phosphoglycerate phosphohydrolase
R07059 28
R00085 29 ATP diphosphohydrolase
R00127 29 ATP:AMP phosphotransferase
R00181 29 AMP aminohydrolase
R00182 29 AMP phosphoribohydrolase
R00183 29 Adenosine 5'-monophosphate phosphohydrolase
R00185 29 ATP:adenosine 5'-phosphotransferase
R00188 29 Adenosine 3',5'-bisphosphate 3'(2')-phosphohydrolase
R00190 29 AMP:pyrophosphate phosphoribosyltransferase
R00235 29 Acetate:CoA ligase (AMP-forming)
R00236 29 Acetyl adenylate:CoA ligase (AMP-forming)
R00483 29 L-Aspartate:ammonia ligase (AMP-forming)
R00578 29 L-aspartate:L-glutamine amido-ligase (AMP-forming)
R00686 29 L-Phenylalanine racemase (ATP-hydrolysing)
R00925 29 Propanoate:CoA ligase (AMP-forming)
R00926 29 Propinol adenylate:CoA ligase (AMP-forming)
R01049 29 ATP:D-ribose-5-phosphate pyrophosphotransferase
R01510 29 2,3-Dihydroxybenzoate:L-serine ligase
R01855 29 2'-Deoxyguanosine 5'-triphosphate pyrophosphohydrolase
R01856 29 dGTP triphosphohydrolase
R01880 29 dGTP:uridine 5'-phosphotransferase
R01951 29 GTP:L-fucose-1-phosphate guanylyltransferase
R01954 29 L-Citrulline:L-aspartate ligase (AMP-forming)
R02091 29 dGTP:cytidine 5'-phosphotransferase
R02347 29 Estradiol-17alpha:NAD+ 17-oxidoreductase
R02352 29 Estradiol-17beta:NAD+ 17-oxidoreductase
R02354 29
R02356 29
R02358 29 UDPglucuronate beta-D-glucuronosyltransferase(acceptor-unspecific)
R02937 29 Carbamoyl-phosphate:oxamate carbamoyltransferase
R03087 29
R03458 29 5-amino-6-(5-phosphoribitylamino)uracil:NADP+ 1'-oxidoreductase
R03504 29
2-Amino-4-hydroxy-6-(D-erythro-1,2,3-trihydroxypropyl)-7,8-dihydropteridine
glycolaldehyde-lyase
R04038 29 2-Isopentenyl-diphosphate:AMP delta2-isopentenyltransferase
R04285 29 6-Lactoyl-5,6,7,8-tetrahydropterin:NADP+ 2'-oxidoreductase
R04621 29
R04737 29 (S)-3-Hydroxyhexadecanoyl-CoA:NAD+ oxidoreductase
R04829 29 Urocortisone:NAD+ oxidoreductase (B-specific)
R04830 29 Urocortisone:NADP+ oxidoreductase (B-specific)
R04834 29 Cortol:NAD+ oxidoreductase
R05048 29 GTP 7,8-8,9-dihydrolase
R05735 29 acetone:carbon-dioxide ligase (AMP-forming)
R05804 29 ADP:D-glucose 6-phosphotransferase
R05805 29 ADP:D-fructose-6-phosphate 1-phosphotransferase
R07060 29
R00087 30 ATP pyrophosphohydrolase
R00088 30 ATP aminohydrolase
R00089 30 ATP pyrophosphate-lyase (cyclizing)
R00122 30 ATP pyrophosphohydrolase
R00123 30 ADP aminohydrolase
R00126 30 ADP:ATP adenylyltransferase
R00157 30 Uridine triphosphate:AMP phosphotransferase
R00186 30 (S)-Lactate adenylohydrolase
R00199 30 ATP:pyruvate,water phosphotransferase
R00206 30 ATP:pyruvate,orthophosphate phosphotransferase
R00316 30 Acetate:CoA ligase (AMP-forming)
R00429 30 ATP:GTP 3'-pyrophosphotransferase
R00580 30
R00687 30 ATP:L-phenylalanine adenylyltransferase
R00735 30 L-Tyrosine:L-arginine ligase (AMP-forming)
R00910 30 L-Lysine:beta-alanine ligase (AMP-forming)
R00912 30 L-Arginine:beta-alanine ligase (AMP-forming)
R00948 30 ATP:alpha-D-glucose-1-phosphate adenyltransferase
R00979 30 ATP:anthranilate N-adenylyltransferase
R00982 30 Anthranilate:CoA ligase (AMP-forming)
R01052 30 ADP:D-ribose-5-phosphate adenylyltransferase
R01071 30 1-(5-Phospho-D-ribosyl)-ATP:pyrophosphate
phosphoribosyl-transferase
R01176 30 Butanoate:CoA ligase (AMP-forming)
R01230 30 Xanthosine-5'-phosphate:ammonia ligase (AMP-forming)
R01231 30 Xanthosine-5'-phosphate:L-glutamine amido-ligase (AMP-forming)
R01244 30 Adenine aminohydrolase
R01245 30 Adenosine ribohydrolase
R01300 30 4-Hydroxybenzoate:CoA ligase (AMP-forming)
R01354 30 Propanoate:CoA ligase (AMP-forming)
R01357 30 Acetoacetate:CoA ligase (AMP-forming)
R01504 30 ATP:2,3-dihydroxybenzoate adenylyltransferase
R01558 30 Oxalate:CoA ligase (AMP-forming)
R01560 30 Adenosine aminohydrolase
R01561 30 Adenosine:orthophosphate ribosyltransferase
R01616 30 4-Coumarate:CoA ligase (AMP-forming)
R01813 30 Tetrahydrobiopterin:NADP+ oxidoreductase
R01943 30 3,4-Dihydroxy-trans-cinnamate:CoA ligase (AMP-forming)
R02255 30 trans-Cinnamate:CoA ligase (AMP-forming)
R02473 30 (R)-Pantoate:beta-alanine ligase (AMP-forming)
R02539 30 Phenylacetate:CoA ligase
R02557 30 Deoxyadenosine:orthophosphate ribosyltransferase
R02699 30 4-Hydroxyphenylacetate:CoA ligase (AMP-forming)
R03005 30 ATP:nicotinamide-nucleotide adenylyltransferase
R03066 30
2-Amino-4-hydroxy-6-hydroxymethyl-7,8-dihydropteridine:4-aminobenzoate2-amino-4-hydroxydihydropteridine-6-methenyltransferase
R03088 30
R03089 30
R03091 30 UDPglucuronate beta-D-glucuronosyltransferase(acceptor-unspecific)
R03098 30 L-2-Aminoadipate-6-semialdehyde:NAD(P)+ 6-oxidoreductase
R03099 30
R03503 30
ATP:2-amino-4-hydroxy-6-hydroxymethyl-7,8-dihydropteridine6'-pyrophosphotransferase
R04030 30 O-Succinylbenzoate:CoA ligase (AMP-forming)
R04507 30 3alpha,7alpha-Dihydroxy-5beta-cholestanate:CoA ligase
(AMP-forming)
R04580 30 3alpha,7alpha,12alpha-Trihydroxy-5beta-cholestanate:CoA
ligase(AMP-forming)
R04639 30
2-Amino-4-hydroxy-6-(erythro-1,2,3-trihydroxypropyl)dihydropteridine
triphosphate 7,8-8,9-dihydrolase
R04681 30 Estriol:NAD+ 17-oxidoreductase
R04738 30 (S)-3-Hydroxyhexadecanoyl-CoA hydro-lyase
R04831 30 Cortolone:NAD+ oxidoreductase
R05467 30 L-N2-(2-carboxyethyl)arginine cyclo-ligase (AMP-forming)
R05644 30
R05668 30
R05695 30 Nucleoside:oxygen 5'-oxidoreductase (H2O2-forming)
R05696 30
R06368 30 perillic acid:CoA ligase (AMP-forming)
R07280 30
R00125 31 P1,P4-Bis(5'-nucleosyl)-tetraphosphate
nucleotidebisphosphohydrolase
R00184 31 P1,P4-Bis(5'-adenosyl) tetraphosphate nucleotidohydrolase
R00189 31 Deamino-NAD+:ammonia ligase (AMP-forming)
R00191 31 Adenosine 3',5'-phosphate 5'-nucleotidohydrolase
R00257 31 Deamido-NAD+:L-glutamine amido-ligase (AMP-forming)
R00719 31 ITP diphosphohydrolase
R00720 31 Inosine 5'-triphosphate pyrophosphohydrolase
R00722 31 ATP:nucleoside-diphosphate phosphatransferase
R00724 31 ITP:pyruvate O2-phosphotransferase
R00725 31 ITP:D-hexose 6-phosphotransferase
R00726 31 ITP:oxaloacetate carboxy-lyase (transphosphorylating)
R00727 31 Succinate:CoA ligase (GDP-forming)
R00770 31 ITP:D-fructose-6-phosphate 1-phosphotransferase
R00876 31 ITP:D-hexose 6-phosphotransferase
R00911 31 beta-Alanyl-L-lysine hydrolase
R00951 31 ADPglucose sugarphosphohydrolase
R00961 31 IDP diphosphohydrolase
R00962 31 ITP:cytidine 5'-phosphotransferase
R00970 31 ITP:uridine 5'-phosphotransferase
R01054 31 ADPribose ribophosphohydrolase
R01278 31 trans-Hexadec-2-enoyl-CoA reductase
R01301 31 4-Hydroxybenzoyl-CoA hydrolase
R01327 31 ITP:D-hexose 6-phosphotransferase
R01612 31
R01613 31 Malonyl-CoA:4-Coumaroyl-CoA malonyltransferase(cyclizing)
R01614 31 Malonyl-CoA:4-coumaroyl-CoA malonyltransferase (cyclizing)
R01615 31 4-Hydroxycinnamyl aldehyde:NADP+ oxidoreductase
(CoA-cinnamoylating)
R01617 31 4-Coumaroyl-CoA:agmatine N4-coumaroyltransferase
R01793 31 NADH:6,7-dihydropteridine oxidoreductase
R01795 31 L-Phenylalanine,tetrahydrobiopterin:oxygen
oxidoreductase(4-hydroxylating)
R01812 31 5,6,7,8-Tetrahydrobiopterin:NADP+ oxidoreductase
R01814 31 L-Tryptophan,tetrahydrobiopterin:oxygen
oxidoreductase(5-hydroxylating)
R01815 31 L-Tyrosine,tetrahydrobiopterin:oxygen
oxidoreductase(3-hydroxylating)
R01816 31 Anthranilate,tetrahydrobiopterin:oxygen
oxidoreductase(3-hydroxylating)
R01848 31 ITP:Sedoheptulose 7-phosphate 1-phosphotransferase
R01885 31
R01886 31 N(omega)-(ADP-D-ribosyl)-L-arginine ADPribosylhydrolase
R01941 31 3,4-Dihydroxyphenylacetaldehyde:NADP+
oxidoreductase(CoA-cinnamoylating)
R01944 31 Caffeoyl-CoA:putrescine N-(3,4-dihydroxycinnamoyl)transferase
R01945 31 Caffeoyl-CoA:quinate O-(hydroxycinnamoyl)transferase
R01946 31 Caffeoyl-CoA:isocitrate 3-O-(3,4-dihydroxycinnamoyl)transferase
R01964 31 ITP:D-hexose 6-phosphotransferase
R02088 31 2'-Deoxyadenosine 5'-monophosphate phosphohydrolase
R02089 31 ATP:deoxyadenosine 5'-phosphotransferase
R02237 31 Tetrahydrofolate:L-glutamate gamma-ligase (ADP-forming)
R02406 31 Itaconate:CoA ligase (IDP-forming)
R02416 31 4-Coumaroyl-CoA:shikimate O-(hydroxycinnamoyl)transferase
R02474 31 Pantothenate amidohydrolase
R02505 31 Malonyl-CoA:cinnamoyl-CoA malonyltransferase (cyclizing)
R02506 31 cinnamaldehyde:NADP+ oxidoreductase (CoA-cinnamoylating)
R02556 31 Deoxyadenosine aminohydrolase
R02576 31 Phenylacetyl-CoA:L-glutamine alpha-N-phenylacetyltransferase
R02867 31 ITP:D-hexose 6-phosphotransferase
R03004 31 Deamino-NAD+ nucleotidohydrolase
R03018 31 ATP:pantothenate 4'-phosphotransferase
R03067 31
2-Amino-4-hydroxy-6-hydroxymethyl-7,8-dihydropteridine-diphosphate:4-aminobenzoate2-amino-4-hydroxydihydropteridine-6-methenyltransferase
R03239 31 ITP:D-Tagatose 6-phosphate 1-phosphotransferase
R03374 31 Caffeoyl-CoA:3-(3,4-dihydroxyphenyl)lactate
2'-O-caffeoyltransferase
R03935 31 beta-Alanyl-L-arginine hydrolase
R03998 31 anthranilyl-CoA,NADH:oxygen oxidoreductase (de-aromatizing)
R04035 31 Phosphoribosyl-ATP pyrophosphohydrolase
R04150 31 O-Succinylbenzoyl-CoA 1,4-dihydroxy-2-naphthoate-lyase
R04457 31
6,7-Dimethyl-8-(1-D-ribityl)lumazine:6,7-dimethyl-8-(1-D-ribityl)lumazine
2,3-butanediyltransferase
R04683 31 UDPglucuronate beta-D-glucuronosyltransferase(acceptor-unspecific)
R04776 31 Phenylacetyl-CoA:L-glutamine alpha-N-phenylacetyltransferase
R04777 31
R05103 31
R05176 31 ADP-D-glycero-D-manno-heptose 6-epimerase
R05328 31 ADP-glucose:sn-glycerol-3-phosphate 2-b-D-glucosyltransferase
R05455 31
R05466 31 Deoxyamidinoproclavaminate,2-oxoglutarate:oxygen
oxidoreductase(3-hydroxylating)
R05669 31
R05697 31
R05841 31
R06512 31
R07211 31
L-phenylalanine,tetrahydrobiopterin:oxygenoxidoreductase(4-hydroxylating)
R07212 31
L-tyrosine,tetrahydrobiopterin:oxygenoxidoreductase(3-hydroxylating)
R07213 31
L-tryptophan,tetrahydrobiopterin:oxygenoxidoreductase(5-hydroxylating)
R07222 31 phenylacetyl-CoA:quinone oxidoreductase
R07254 31 malonyl-CoA:4-coumaroyl-CoA malonyltransferase (cyclizing,
reducing)
R07263 31
R00066 32
6,7-Dimethyl-8-(1-D-ribityl)lumazine:6,7-dimethyl-8-(1-D-ribityl)lumazine
2,3-butanediyltransferase
R00102 32 NAD+ glycohydrolase
R00103 32 NAD+ phosphohydrolase
R00104 32 ATP:NAD+ 2'-phosphotransferase
R00137 32 ATP:nicotinamide-nucleotide adenylyltransferase
R00555 32 NAD+:L-arginine ADP-D-ribosyltransferase
R00936 32 5,6,7,8-Tetrahydrofolate:NAD+ oxidoreductase
R01274 32 Palmitoyl-CoA hydrolase
R01277 32 hexadecanal:NAD+ oxidoreductase (CoA-acylating)
R01280 32 Palmitate:CoA ligase (AMP-forming)
R01281 32 Palmitoyl-CoA:L-serine C-palmitoyltransferase (decarboxylating)
R01547 32 ATP:AMP phosphotransferase
R01927 32
R02235 32 Dihydrofolate:NAD+ oxidoreductase
R02238 32 Formate:dihydrofolate ligase (ADP-forming)
R02748 32 Deoxyinosine:orthophosphate ribosyltransferase
R02997 32 Chlorogenate hydroloase
R03054 32 cinnamyl-alcohol:NADP+ oxidoreductase
R03574 32
UDPglucose:5,7,3',4'-tetrahydroxyflavone7-O-beta-D-glucosyltransferase
R03590 32 flavanone,2-oxoglutarate:oxygen oxidoreductase (dehydrating)
R03640 32 Eriodictyol,2-oxoglutarate:oxygen oxidoreductase (3-hydroxylating)
R03794 32
(S)-2-Hydroxy-2-phenylacetate,tetrahydrobiopterin:oxygenoxidoreductase
(4-hydroxylating)
R04004 32 4-Coumaryl alcohol:NADP+ oxidoreductase
R04037 32 1-(5-phospho-D-ribosyl)-AMP 1,6-hydrolase
R04901 32 (2S)-flavan-4-ol:NADP+ 4-oxidoreductase
R04902 32 flavanone,NADPH:oxygen oxidoreductase
R05357 32 Amidinoproclavaminate amidinohydrolase
R05454 32
R05546 32
R05791 32 2-(beta-D-glucosyl)-sn-glycerol-3-phosphate phosphohydrolase
R06537 32 flavonoid,NADPH:oxygen oxidoreductase (3'-hydroxylating)
R06556 32 flavanone lyase (decyclizing)
R06559 32 flavanone,NADPH:oxygen oxidoreductase
R06571 32 cinnamyl-alcohol:NADP+ oxidoreductase
R06792 32 apigenin,NADPH:oxygen oxidoreductase (isoflavanone-forming)
R06858 32
R07224 32 2',4,4',6'-tetrahydroxychalcone:oxygen oxidoreductase
R07262 32
R07294 32 phenylglyoxylyl-CoA hydrolase
R00112 33 NADPH:NAD+ oxidoreductase (B-specific)
R00113 33 NADPH:hydrogen-peroxide oxidoreductase
R00118 33
R00119 33 NADP+ glycohydrolase
R00205 33 2-Oxopropanal:NADP+ oxidoreductase
R00210 33 Pyruvate:NADP+ 2-oxidoreductase (CoA-acetylating)
R00216 33 (S)-Malate:NADP+ oxidoreductase(oxaloacetate-decarboxylating)
R00248 33 L-Glutamate:NADP+ oxidoreductase (deaminating)
R00267 33 Isocitrate:NADP+ oxidoreductase (decarboxylating)
R00343 33 (S)-Malate:NADP+ oxidoreductase
R00465 33 Glycolate:NADP+ oxidoreductase
R00549 33 ATP:riboflavin 5'-phosphotransferase
R00550 33 D-Glucose-1-phosphate:riboflavin 5'-phosphotransferase
R00676 33 L-Tryptophan:NADP+ oxidoreductase (deaminating)
R00706 33 3-Oxopropanoate:NADP+ oxidoreductase
(decarboxylating,CoA-acetylating)
R00708 33 L-1-Pyrroline-5-carboxylate:NAD+ oxidoreductase
R00711 33 Acetaldehyde:NADP+ oxidoreductase
R00714 33 Succinate-semialdehyde:NADP+ oxidoreductase
R00716 33 N6-(L-1,3-Dicarboxypropyl)-L-lysine:NADP+
oxidoreductase(L-lysine-forming)
R00733 33 L-arogenate:NAD+ oxidoreductase
R00746 33 Ethanol:NADP+ oxidoreductase
R00844 33 sn-Glycerol-3-phosphate:NADP+ 2-oxidoreductase
R00870 33 D-Mannitol:NADP+ 2-oxidoreductase
R00937 33 5,6,7,8-Tetrahydrofolate:NAD+ oxidoreductase
R00939 33 5,6,7,8-Tetrahydrofolate:NADP+ oxidoreductase
R00942 33 Tetrahydrofolate:L-glutamate gamma-ligase (ADP-forming)
R00943 33 Formate:tetrahydrofolate ligase (ADP-forming)
R00945 33 5,10-Methylenetetrahydrofolate:glycine hydroxymethyltransferase
R00978 33 5,6-Dihydrouracil:NADP+ oxidoreductase
R01039 33 Glycerol:NADP+ 2-oxidoreductase
R01041 33 Glycerol:NADP+ oxidoreductase
R01063 33 D-Glyceraldehyde-3-phosphate:NADP+ oxidoreductase(phosphorylating)
R01095 33 D-Galactose:NADP+ 1-oxidoreductase
R01097 33 D-Galactose:NADP+ 1-oxidoreductase
R01137 33 ATP:nucleoside-diphosphate phosphatransferase
R01138 33 dATP:pyruvate O2-phosphotransferase
R01139 33 dATP:D-hexose 6-phosphotransferase
R01140 33 dATP:D-hexose 6-phosphotransferase
R01143 33 methane,NADPH:oxygen oxidoreductase (hydroxylating)
R01212 33 L-valine:NADP+ oxidoreductase (deaminating)
R01251 33 L-Proline:NADP+ 5-oxidoreductase
R01268 33 Nicotinamide amidohydrolase
R01270 33 Nicotinamide D-ribonucleotide phosphoribohydrolase
R01271 33
Nicotinamide-nucleotide:pyrophosphatephospho-alpha-D-ribosyltransferase
R01294 33 4-Hydroxybenzaldehyde:NADP+ oxidoreductase
R01298 33 4-hydroxybenzoate,NADH:oxygen oxidoreductase (3-hydroxylating)
R01299 33 4-hydroxybenzoate,NADPH:oxygen oxidoreductase
(1-hydroxylating,decarboxylating)
R01330 33 dATP:D-hexose 6-phosphotransferase
R01371 33 Phenyllactate:NADP+ oxidoreductase
R01392 33 D-Glycerate:NADP+ 2-oxidoreductase
R01430 33 D-xylose:NADP+ 1-oxidoreductase
R01521 33 beta-D-Glucose:NADP+ 1-oxoreductase
R01525 33 D-Ribitol-5-phosphate:NADP+ 2-oxidoreductase
R01575 33 D-Arabinose:NADP+ 1-oxidoreductase
R01703 33 Hexadecanoate:hydrogen-peroxide oxidoreductase
R01704 33 Palmitaldehyde:NAD+ oxidoreductase
R01730 33 Prephenate:NADP+ oxidoreductase(decarboxylating)
R01732 33 Riboflavin hydrolase
R01740 33 D-Gluconate:NADP+ 5-oxidoreductase
R01747 33 (R)-Glycerate:NADP+ oxidoreductase
R01759 33 L-Arabitol:NADP+ 1-oxidoreductase
R01764 33 Benzoylformate carboxy-lyase
R01775 33 L-Homoserine:NADP+ oxidoreductase
R01794 33 NADPH:6,7-dihydropteridine oxidoreductase
R01838 33 Testosterone:NADP+ 17-oxidoreductase
R01839 33 3beta-Hydroxyandrost-5-en-17-one:NADP+ 3-oxidoreductase
R01866 33 (S)-dihydroorotate:NADP+ oxidoreductase
R01904 33 Xylitol:NADP+ 4-oxidoreductase (L-xylulose-forming)
R01926 33
R01928 33 UDPgalactose:sphingosine 1-beta-galactosyltransferase
R01965 33 dATP:D-hexose 6-phosphotransferase
R01976 33 (S)-3-Hydroxybutanoyl-CoA:NADP+ oxidoreductase
R01986 33 4-Aminobutyraldehyde:NAD+ oxidoreductase
R02160 33 dihydroflavonol,2-oxoglutarate:oxygen oxidoreductase
R02236 33 Dihydrofolate:NADP+ oxidoreductase
R02247 33 (R)-Mevalonate:NADP+ oxidoreductase
R02259 33 Propane-1,2-diol:NADP+ oxidoreductase
R02294 33 N-Ribosylnicotinamide:orthophosphate ribosyltransferase
R02315 33 N6-(L-1,3-Dicarboxypropyl)-L-lysine:NADP+ oxidoreductase
R02322 33 Nicotinamide-D-ribonucleotide amidohydrolase
R02323 33 Nicotinamide ribonucleotide phosphohydrolase
R02353 33 Estradiol-17beta:NADP+ 17-oxidoreductase
R02413 33 Shikimate:NADP+ 5-oxidoreductase
R02456 33 D-Mannonate:NADP+ 6-oxidoreductase
R02462 33 Hexadecanol:NAD+ oxidoreductase
R02463 33 hexadecanal:NADP+ delta2-oxidoreductase
R02500 33 Testosterone delta5-delat4-isomerase
R02517 33 3-hydroxyphenylacetate,NADPH:oxygen oxidoreductase
(6-hydroxylating)
R02537 33 Aldehyde:NADP+ oxidoreductase
R02639 33 3-Dehydro-L-gulonate:NADP+ 2-oxidoreductase
R02680 33 indole-3-ethanol:NADP+ oxidoreductase
R02697 33 4-Hydroxyphenylacetaldehyde:NADP+ oxidoreductase
R02729 33 5-Formiminotetrahydrofolate:glycine N-formiminotransferase
R02836 33 Cortisol:NADP+ 11-oxidoreductase
R02842 33 Cortisol delta5-delat4-isomerase
R02856 33 (R)-Acetoin:NAD+ oxidoreductase
R02868 33 dATP:D-hexose 6-phosphotransferase
R02936 33 (S)-Ureidoglycolate:NADP+ oxidoreductase
R02978 33 Sphinganine:NADP+ 3-oxidoreductase
R03103 33 L-2-Aminoadipate-6-semialdehyde:NADP+ 6-oxidoreductase
R03302 33 3,4-Dihydroxyphenylacetaldehyde:NADP+ oxidoreductase
R03328 33 17alpha-Hydroxypregnenolone:NADP+ 3-oxidoreductase
R03338 33 4-Hydroxyphenyllactate:NADP+ oxidoreductase
R03339 33 (R)-3-(4-hydroxyphenyl)lactate:NADP+ 2-oxidoreductase
R03588 33
UDPglucose:5,7,3',4'-tetrahydroxyflavone7-O-beta-D-glucosyltransferase
R03589 33 UDPglucuronate:luteolin 7-O-glucuronosyltransferase
R03636 33 Leucocyanidin:NADP+ 4-oxidoreductase
R03637 33 taxifolin,NADH:oxygen oxidoreductase (8-hydroxylating)
R03639 33 flavanone,NADPH:oxygen oxidoreductase
R03790 33
R03791 33 (S)-Mandelate racemase
R03792 33
R04005 33 UDPglucose:coniferyl-alcohol 4'-beta-D-glucosyltransferase
R04007 33 Donor:hydrogen-peroxide oxidoreductase
R04199 33 2,3,4,5-Tetrahydrodipicolinate:NADP+ oxidoreductase
R04201 33 D-threo-2,4-diaminopentanoate:NADP+
oxidoreductase(phosphorylating)
R04264 33 Cholest-5-ene-3beta,7alpha-diol:NAD+ 3-oxidoreductase
R04279 33 2-Hydroxy-2-hydropyrone-4,6-dicarboxylate:NADP+ 6-oxidoreductase
R04325 33
10-Formyltetrahydrofolate:5'-phosphoribosylglycinamideformyltransferase
R04419 33 5-Carboxymethyl-2-hydroxymuconic-semialdehyde:NADP+ oxidoreductase
R04526 33 UDP-apiose:apigenin
7-O-beta-D-glucoside2''-O-beta-D-apiofuranosyltransferase
R04560 33
10-Formyltetrahydrofolate:5'-phosphoribosyl-5-amino-4-imidazolecarboxamide
formyltransferase
R04599 33 3,4-Dihydroxy-L-phenylalanine:oxygen
4,5-oxidoreductase(recyclizing)
R04601 33 3,4-Dihydroxy-L-phenylalanine:oxygen
2,3-oxidoreductase(recyclizing)
R04640 33
N-(5'-Phospho-D-ribosylformimino)-5-amino-1-(5''-phospho-D-ribosyl)-4-imidazolecarboxamide
ketol-isomerase
R04680 33 16alpha-Hydroxyandrost-4-ene-3,17-dione delta5-delat4-isomerase
R04682 33 Estriol:NADP+ 17-oxidoreductase
R04688 33 2,5-Diaminohexanoate:NADP+ oxidoreductase (deaminating)
R04851 33 11-Deoxycortisol delta5-delat4-isomerase
R04883 33 3,4-Dihydroxymandelaldehyde:NADP+ oxidoreductase
R04917 33
R05039 33 Pentahydroxyflavanone,2-oxoglutarate:oxygen
oxidoreductase(3-hydroxylating)
R05468 33
R05680 33 sn-Glycerol-1-phosphate:NADP 2-oxidoreductase
R05684 33 L-Idonate:NADP oxidoreductase
R05707 33 reduced-riboflavin:NADP+ oxidoreductase
R05725 33 nitric oxide, NADPH2:oxygen oxidoreductase
R06551 33 flavanone,2-oxoglutarate:oxygen oxidoreductase (dehydrating)
R06554 33
R06793 33 2,7,4'-trihydroxyisoflavanone hydro-lyase
R06821 33 malonyl-CoA:isoflavone-7-O-beta-D-glucoside
6''-O-malonyltransferase
R06826 33 UDP-L-rhamnose:apigenin
7-O-beta-D-glucoside2''-O-beta-L-rhamnosyltransferase
R06846 33 L-quinate:NADP+ 3-oxidoreductase
R07139 33 lactaldehyde:NADP+ oxidoreductase
R07143 33 D-arabinitol:NADP+ oxidoreductase
R07144 33 D-arabinitol:NADP+ oxidoreductase
R07147 33 D-glucose:NADP+ 1-oxidoreductase
R07165 33 L-aspartate:NADP+ oxidoreductase (deaminating)
R07172 33 NADPH:oxygen oxidoreductase
R07181 33 hydrogen:NADP+ oxidoreductase
R07198 33 liquiritigenin,NADPH:oxygen oxidoreductase (licodione-forming)
R07215 33 5alpha-cholest-7-en-3beta-ol, NADPH:oxygen 5-oxidoreductase
R07216 33 n-tetradecanoyl-CoA,NADPH:O2 oxidoreductase [11-(E) desaturating]
R07217 33 n-tetradecanoyl-CoA,NADPH:O2 oxidoreductase [11-(Z) desaturating]
R07225 33 2',3,4,4',6'-pentahydroxychalcone:oxygen oxidoreductase
R07407 33 L-aspartate:NADP+ oxidoreductase (deaminating)
R07418 33
R00027 34 2-Hydroxy-1,2-diphenylethanone benzaldehyde-lyase
R00105 34 ATP:NADH 2'-phosphotransferase
R00114 34 L-Glutamate:NADP+ oxidoreductase (transaminating)
R00134 34 Formate:NADP+ oxidoreductase
R00161 34 ATP:FMN adenylyltransferase
R00548 34 Riboflavin-5-phosphate phosphohydrolase (acid optimum)
R00789 34 ammonium-hydroxide:NAD(P)+ oxidoreductase
R00796 34 NADPH:nitrate oxidoreductase
R00825 34 Anthranilate,NADPH:oxygen oxidoreductase
(1,2-hydroxylating,deaminating, decarboxylating)
R00940 34 5,6,7,8-Tetrahydrofolate:NADP+ oxidoreductase
R00941 34 10-formyltetrahydrofolate:NADP+ oxidoreductase
R00944 34 10-Formyltetrahydrofolate amidohydrolase
R01142 34 Methane,NADH:oxygen oxidoreductase (hydroxylating)
R01218 34 5,10-methylenetetrahydrofolate:NAD+ oxidoreductase
R01220 34 5,10-methylenetetrahydrofolate:NADP+ oxidoreductase
R01221 34 glycine synthase
R01224 34 5-Methyltetrahyfrofolate:(acceptor) oxidoreductase
R01225 34 5,10-Methylenetetrahydrofolate:D-alanine
2-hydroxymethyltransferase
R01226 34
5,10-Methylenetetrahydrofolate:3-methyl-2-oxobutanoatehydroxymethyltransferase
R01249 34 L-proline:NADP+ 2-oxidoreductase
R01273 34 N-Ribosylnicotinamide ribohydrolase
R01419 34 Benzaldehyde:NAD+ oxidoreductase
R01420 34 benzaldehyde:NADP+ oxidoreductase
R01456 34 Cholesterol:NADP+ delta7-oxidoreductase
R01548 34 dATP:cytidine 5'-phosphotransferase
R01549 34 dATP:uridine 5'-phosphotransferase
R01607 34 3-Oxopropanoate:NADP+ oxidoreductase
R01630 34
R01653 34
R01654 34 10-Formyltetrahydrofolate:L-glutamate ligase (ADP-forming)
R01655 34 5,10-Methenyltetrahydrofolate 5-hydrolase(decyclizing)
R01669 34
5,10-Methylenetetrahydrofolate:deoxycytidylate5'-hydroxymethyltransferase
R01670 34 5,10-Methylenetetrahydrofolate:dCMP C-methyltransferase
R01750 34 D-Glycerate:NADP+ oxidoreductase (carboxylating)
R01766 34 L-threo-3-Phenylserine benzaldehyde-lyase
R01767 34 Mandelonitrile benzaldehyde-lyase
R01938 34
R02034 34 6-Phospho-D-gluconate:NADP+ 2-oxidoreductase
R02082 34 (R)-Mevalonate:NADP+ oxidoreductase (CoA acylating)
R02101 34 5,10-Methylenetetrahydrofolate:dUMP C-methyltransferase
R02156 34 quercetin:oxygen 2,3-oxidoreductase (decyclizing)
R02158 34 UDPglucose:flavonol 3-O-D-glucosyltransferase
R02203 34 L-Pipecolate:NADP+ 2-oxidoreductase
R02287 34 5-Formiminotetrahydrofolate:L-glutamate N-formiminotransferase
R02324 34 ATP:N-ribosylnicotinamide 5'-phosphotransferase
R02349 34 Estradiol-17alpha:NADP+ 16-oxidoreductase
R02355 34
R02436 34 Quercitrin 3-L-rhamnohydrolase
R02516 34 4-hydroxyphenylacetate,NADPH:oxygen oxidoreductase
(1-hydroxylating)
R02562 34 4-aminobenzoate,NADPH:oxygen oxidoreductase
(1-hydroxylating,decarboxylating)
R02932 34 UDPglucose:isoflavone 7-O-beta-D-glucosyltransferase
R02976 34 ATP:sphinganine 1-phosphotransferase
R02989 34 3-oxoadipate:NADP+ oxidoreductase
R03090 34
R03192 34 UDP-N-acetylmuramate:NADP+ oxidoreductase
R03325 34 17alpha,20alpha-Dihydroxypregn-4-en-3-one:NADP+ 20-oxidoreductase
R03392 34 CDP-4-dehydro-3,6-dideoxy-D-glucose:NADP+ 3-oxydoreductase
R03398 34 GDP-6-deoxy-D-talose:NADP+ 4-oxidoreductase
R03399 34 GDP-6-deoxy-D-mannose:NADP+ 4-oxidoreductase
R03407 34 Androst-5-ene-3beta,17beta-diol:NADP+ oxidoreductase
R03440 34 kynurenate:oxygen oxidoreductase (hydroxylating)
R03638 34 taxifolin,NADPH:oxygen oxidoreductase (8-hydroxylating)
R03999 34 anthranilyl-CoA,NADH:oxygen oxidoreductase (de-aromatizing)
R04006 34 4-Hydroxycinnamyl alcohol 4-D-glucoside beta-D-glucosidase
R04558 34
R04618 34 Malonyl-CoA:isoflavone-7-O-beta-D-glucoside
6''-O-malonyltransferase
R04655 34
R04819 34 3alpha,7alpha-Dihydroxy-5beta-cholestane:NADP+
oxidoreductase(B-specific)
R04825 34
3alpha,7alpha,12alpha-Trihydroxy-5beta-cholestane:NADP+oxidoreductase
(B-specific)
R04833 34 Urocortisol:NADP+ oxidoreductase (B-specific)
R05036 34 leucocyanidin,2-oxoglutarate:oxygen oxidoreductase
R05038 34 Leucodelphinidin:NADP+ 4-oxidoreductase
R05104 34
R05469 34
R05622 34
R05705 34 FMNH2:NAD+ oxidoreductase
R05706 34 FMNH2:NADP+ oxidoreductase
R05723 34 leucocyanidin,2-oxoglutarate:oxygen oxidoreductase
R05783 34 mandelamide hydrolase
R06516 34 sphinganine-1-phosphate palmitaldehyde-lyase
R06521 34 3-sn-phosphatidate phosphohydrolase
R06525 34 Sphinganine, NADPH: oxygen oxidoreductase (4-hydroxylating)
R06532 34 (2R,3S)-catechin:NADP+ 4-oxidoreductase
R06539 34 dihydroflavonol,2-oxoglutarate:oxygen oxidoreductase
R06606 34 formononetin,NADPH:oxygen oxidoreductase (2'-hydroxylating)
R06607 34 formononetin,NADPH:oxygen oxidoreductase (2'-hydroxylating)
R06633 34
R06810 34 UDP-glucose:flavonol 7-O-beta-D-glucosyltransferase
R06827 34
UDP-glucuronate:luteolin-7-O-beta-D-glucuronide2''-O-glucuronosyltransferase
R06829 34
UDP-L-rhamnose:flavanone-7-O-glucoside2''-O-beta-L-rhamnosyltransferase
R07168 34 5-methyltetrahydrofolate:NAD+ oxidoreductase
R07317 34 2,7,4'-trihydroxyisoflavanone hydro-lyase
R07366 34 leucocyanidin,2-oxoglutarate:oxygen oxidoreductase
R00129 35
(6S)-beta-6-Hydroxy-1,4,5,6-tetrahydronicotinamide-adenine-dinucleotide
hydro-lyase (ATP-hydrolysing)
R00140 35
R00160 35 FAD nucleotidohydrolase
R00408 35 Succinate:(acceptor) oxidoreductase
R00807 35 Sucrose:(acceptor) 3-oxidoreductase
R00848 35 sn-Glycerol-3-phosphate:(acceptor) 2-oxidoreductase
R00924 35 Propanoyl-CoA:(acceptor) 2,3-oxidoreductase
R01175 35 Butanoyl-CoA:oxygen 2-oxidoreductase
R01222 35 5-Methyltetrahyfrofolate:(acceptor) oxidoreductase
R01257 35 (S)-Malate:(acceptor) oxidoreductase
R01279 35 Palmitoyl-CoA:oxygen 2-oxidoreductase
R01568 35 ADP:thymidine 5'-phosphotransferase
R01569 35 Thymidylate 5'-phosphohydrolase
R01571 35 ATP:thymidine 5'-phosphotransferase
R01680 35 Lactose:(acceptor) 3-oxidoreductase
R01741 35 D-Gluconate:(acceptor) 2-oxidoreductase
R02094 35 ATP:dTMP phosphotransferase
R02205 35 L-Pipecolate:(acceptor) 1,6-oxidoreductase
R02285 35 N-Formimino-L-glutamate formiminohydrolase
R02286 35 N-Formimino-L-glutamate iminohydrolase
R02300 35
S-Aminomethyldihydrolipoylprotein:(6S)-tetrahydrofolateaminomethyltransferase
(ammonia-forming)
R02301 35 5-Formyltetrahydrofolate cyclo-ligase (ADP-forming)
R02302 35 5-Formiminotetrahydrofolate ammonia-lyase (cyclizing)
R02464 35 Sphinganine-1-phosphate pamlmitaldehyde-lyase
R02487 35 Glutaryl-CoA:(acceptor) 2,3-oxidoreductase (decarboxylating)
R02558 35 (R)-Prunasin beta-D-glucohydrolase
R02661 35 2-Methylpropanoyl-CoA:(acceptor) 2,3-oxidoreductase
R02979 35
R03189 35 5-Formyltetrahydrofolate:L-glutamate N-formiminotransferase
R03294 35 trans-4-Hydroxy-L-proline:NAD+ oxidoreductase
R03457 35 D-erythro-1-(Imidazol-4-yl)glycerol 3-phosphate hydro-lyase
R03777 35 Octanoyl-CoA:oxygen 2-oxidoreductase
R03857 35 Lauroyl-CoA:(acceptor) 2,3-oxidoreductase
R03962 35 2'-hydroxydihydrodaidzein:NADP+ 2-oxidoreductase
R03990 35 Tetradecanoyl-CoA:(acceptor) 2,3-oxidoreductase
R04092 35
R04095 35 3-Methylbutanoyl-CoA:(acceptor) 2,3-oxidoreductase
R04235 35 ATP:5-methyldeoxycytidine-5'-phosphate phosphotransferase
R04326 35
R04547 35
R04554 35
R04592 35
R04751 35 Hexanoyl-CoA:(acceptor) 2,3-oxidoreductase
R04754 35 Decanoyl-CoA:(acceptor) 2,3-oxidoreductase
R04900 35 UDP-L-rhamnose:flavonol-3-O-D-glucoside L-rhamnosyltransferase
R05037 35 leucocyanidin,2-oxoglutarate:oxygen oxidoreductase
R06520 35 3-sn-phosphatidate phosphohydrolase
R06533 35 (2R,3S)-catechin:NADP+ 4-oxidoreductase
R06535 35 UDP-glucose:flavonol 3-O-D-glucosyltransferase
R06542 35 flavan-3-ol:NADP+ oxidoreductase
R06613 35 5,10-methylenetetrahydrofolate,FADH2:dUMP C-methyltransferase
R06797 35 malonyl-CoA:flavonol-3-O-beta-D-glucoside 6''-O-malonyltransferase
R06812 35 UDP-glucose:flavonol-3-O-glucoside
2''-O-beta-D-glucosyltransferase
R06814 35 UDP-D-xylose:flavonol-3-O-glycoside
2''-O-beta-D-xylosyltransferase
R06828 35
UDP-glucuronate:luteolin-7-O-beta-D-diglucuronide4'-O-glucuronosyltransferase
R00139 36
R00524 36 Formamide amidohydrolase
R00525 36 N-Formyl-L-glutamate amidohydrolase
R01567 36 ATP:thymidine 5'-phosphotransferase
R01570 36 Thymidine:orthophosphate deoxyribosyltransferase
R02092 36 dTDP diphosphohydrolase
R02093 36 ATP:nucleoside-diphosphate phosphatransferase
R02925 36 D-Sorbitol:(acceptor) 1-oxidoreductase
R02985 36
R03243 36 5-Amino-2-oxopentanoate:2-oxoglutarate aminotransferase
R03291 36 trans-4-Hydroxy-L-proline:NAD+ 5-oxidoreductase
R03293 36 trans-4-Hydroxy-L-proline:NADP+ 5-oxidoreductase
R03534 36 2-Hydroxyglutarate:(acceptor) 2-oxidoreductase
R04137 36 3-Hydroxyisopentyl-CoA hydro-lyase
R04138 36 3-Methylcrotonoyl-CoA:carbon-dioxide ligase (ADP-forming)
R04443 36
R04444 36 L-1-Pyrroline-3-hydroxy-5-carboxylate:NAD+ oxidoreductase
R04445 36 L-1-Pyrroline-3-hydroxy-5-carboxylate:NADP+ oxidoreductase
R04783 36 3-Ketolactose galactohydrolase
R04809 36
R04813 36
(24R,25R)-3alpha,7alpha,12alpha,24-tetrahydroxy-5beta-cholestanoyl-CoA
hydro-lyase
R06536 36 UDP-glucose:flavonol 3-O-D-glucosyltransferase
R06543 36 flavan-3-ol:NADP+ oxidoreductase
R06544 36
R06811 36 UDP-D-xylose:flavonol-3-O-glycoside
2''-O-beta-D-xylosyltransferase
R06813 36
UDP-glucose:flavonol-3-O-beta-D-glucosyl-(1->2)-beta-D-glucoside2'''-O-beta-D-glucosyltransferase
R06817 36
malonyl-CoA:anthocyanidin-3-O-beta-D-glucoside6''-O-malonyltransferase
R06818 36
R01411 37 5-Methylcytosine aminohydrolase
R01412 37 Thymine,2-oxoglutarate:oxygen oxidoreductase (7-hydroxylating)
R01414 37 5,6-Dihydrothymine:NAD+ oxidoreductase
R01415 37 5,6-Dihydrothymine:NADP+ oxidoreductase
R02095 37 dTTP nucleotidohydrolase
R02096 37 dTTP:cytidine 5'-phosphotransferase
R02097 37 dTTP:uridine 5'-phosphotransferase
R02328 37 dTTP:alpha-D-glucose-1-phosphate thymidylyltransferase
R02329 37 dTTP:alpha-D-galactose-1-phosphate thymidylyltransferase
R03013 37 L-Histidinol-phosphate phosphohydrolase
R03113 37
R04810 37
R04812 37
R05051 37 L-erythro-4-Hydroxyglutamate:NAD+ oxidoreductase
R05052 37 L-erythro-4-Hydroxyglutamate:2-oxoglutarate aminotransferase
R05053 37 D-Aspartate:2-oxoglutarate aminotransferase
R06550 37
R06819 37 UDP-glucose:cyanidin 3-O-rutinoside 5-O-beta-D-glucosyltransferase
R01158 38 L-Histidinol:NAD+ oxidoreductase
R02771 38 dTDPglucose 4,6-hydro-lyase
R02983 38
R02984 38 dTDPglucose 4-epimerase
R03012 38 L-Histidinol:NAD+ oxidoreductase
R03055 38 5,6-Dihydrothymine amidohydrolase
R03719 38 Propanoyl-CoA:acetyl-CoA C-acyltransferase
R03826 38 dTDP-D-galactose:NAD+ 6-oxidoreductase
R04811 38 Propanoyl-CoA:acetyl-CoA C-acyltransferase
R06513 38
R07150 38 dTDP-D-galactose:NADP+ 6-oxidoreductase
R01160 39 Acetyl-CoA:L-histidine N-acetyltransferase
R01161 39
R01163 39 L-Histidinal:NAD+ oxidoreductase
R01164 39 L-Histidine:beta-alanine ligase (AMP-forming)
R01167 39 L-Histidine carboxy-lyase
R01168 39 L-Histidine ammonia-lyase
R01991 39 L-Histidine:4-aminobutanoate ligase (AMP-forming)
R02772 39
dTDP-4-acetamido-4,6-dideoxy-D-glucose:2-oxoglutarateaminotransferase
R02773 39 dTDP-4-amino-4,6-dideoxy-D-glucose:2-oxoglutarate aminotransferase
R02774 39 dTDP-4-dehydro-6-deoxy-D-glucose 3,5-epimerase
R02794 39 Cholate:CoA ligase (AMP-forming)
R03718 39 Choloyl-CoA:glycine N-choloyltransferase
R04666 39 3-Ureidoisobutyrate amidohydrolase
R04828 39 Chenodeoxyglycocholoyl-CoA:glycine N-choloyltransferase
R05517 39
R05518 39
R05687 39 dTDP-4-keto-6-Deoxyglucose reductase
R06424 39
R06428 39
R06437 39
R06514 39
R07296 39 choloyl-CoA hydrolase
R01166 40 Nalpha-(beta-alanyl)-L-histidine hydrolase
R01992 40 alpha-Aminobutyryl histidine hydrolase
R02150 40 1H-Imidazole-4-ethanamine:oxygen oxidoreductase
(deaminating)(copper-containing)
R02152 40
R02153 40 L-Glutamate:histamine ligase
R02154 40 L-Glutamate:histamine ligase
R02776 40 dTDP-6-deoxy-L-talose:NADP+ 4-oxidoreductase
R02777 40 dTDP-6-deoxy-L-mannose:NADP+ 4-oxidoreductase
R02792 40
3alpha,7alpha,12alpha-Trihydroxy-5beta-cholanate:NAD+7-oxidoreductase
R02793 40
3alpha,7alpha,12alpha-trihydroxy-5beta-cholanate:NADP+12-oxidoreductase
R02798 40
R02914 40 4,5-Dihydro-4-oxo-5-imidazolepropanoate hydro-lyase
R04069 40
R04185 40 (S)-3-(Imidazol-5-yl)lactate:NAD+ oxidoreductase
R04186 40 (S)-3-(Imidazol-5-yl)lactate:NADP+ oxidoreductase
R04874 40
R04876 40
R05526 40
R05835 40 Glycocholate amidohydrolase
R06423 40
R06429 40
R06430 40
R06438 40
R06440 40
R06443 40
R06631 40
R07220 40 deoxycholate:FAD oxidoreductase (7alpha-dehydroxylating)
R00069 41
R02288 41 4-imidazolone-5-propanoate amidohydrolase
R03495 41 12beta-hydroxysteroid:NADP+ 12-oxidoreductase
R04065 41 Imidazole acetaldehyde:NAD+ oxidoreductase
R04066 41 imidazole-4-acetate,NADH:oxygen oxidoreductase (5-hydroxylating)
R04068 41 Imidazole-4-acetate:5-phosphoribosyl-diphosphate ligase (ADP-
andpyrophosphate- forming)
R04252 41
R04282 41
R05516 41
R05527 41
R05836 41
R06431 41
R06433 41
R06441 41
R06446 41
R07295 41 deoxycholoyl-CoA hydrolase
R04214 42
R04479 42
R04879 42
R06434 42
R03188 43 N-Formimino-L-aspartate iminohydrolase
R00526 44 N-Formyl-L-aspartate amidohydrolase
