# Supplementary material for: Local and global modes of drug action in biochemical networks
Source: BMC Chem Biol. 2009 Apr 7;9:4. doi: 10.1186/1472-6769-9-4 (PMC2670818; doi:10.1186/1472-6769-9-4)
Supplement: Additional File 3 — Full set of metabolic drug scopes. This archive contains the full set of metabolic drug scopes for 276 drugs from the DrugBank database and four metabolic networks. Individual files in the archive are named according to the following nomenclature: DrugBank accession number of the drug, followed by "_hsa" for human or "_ref" for reference network, followed by "_i" for irreversible or "_r" for reversible network. [file 1472-6769-9-4-S3.zip › aprd00160_ref_r.txt]

  Expansion curve

seeds: Oxygen H2O 3,4-Dihydroxy-L-phenylalanine 5-Hydroxy-L-tryptophan
4-(2-Aminoethyl)-1,2-benzenediol CO2 3-(2-Aminoethyl)-1H-indol-5-ol
L-Tryptophan Tryptamine
not identified:


      compounds:

ID generation name

C00001 1 H2O
C00007 1 Oxygen
C00011 1 CO2
C00078 1 L-Tryptophan
C00355 1 3,4-Dihydroxy-L-phenylalanine
C00398 1 Tryptamine
C00643 1 5-Hydroxy-L-tryptophan
C00780 1 3-(2-Aminoethyl)-1H-indol-5-ol
C03758 1 4-(2-Aminoethyl)-1,2-benzenediol
C00009 2 Orthophosphate
C00014 2 NH3
C00022 2 Pyruvate
C00027 2 H2O2
C00065 2 L-Serine
C00080 2 H+
C00082 2 L-Tyrosine
C00331 2 Indolepyruvate
C00463 2 Indole
C00483 2 Tyramine
C00637 2 Indole-3-acetaldehyde
C00822 2 Dopaquinone
C01197 2 3,4-Dihydroxy-trans-cinnamate
C01353 2 Carbonic acid
C02693 2 Indole-3-acetamide
C02700 2 L-Formylkynurenine
C03230 2 3-Indoleglycolaldehyde
C04043 2 3,4-Dihydroxyphenylacetaldehyde
C04796 2 4-(L-Alanin-3-yl)-2-hydroxy-cis,cis-muconate 6-semialdehyde
C04797 2 5-(L-Alanin-3-yl)-2-hydroxy-cis,cis-muconate 6-semialdehyde
C05359 2 e-
C05634 2 5-Hydroxyindoleacetaldehyde
C05647 2 Formyl-5-hydroxykynurenamine
C05648 2 5-Hydroxy-N-formylkynurenine
C06732 2 alpha,beta-Didehydrotryptophan
C00013 3 Pyrophosphate
C00036 3 Oxaloacetate
C00041 3 L-Alanine
C00058 3 Formate
C00074 3 Phosphoenolpyruvate
C00084 3 Acetaldehyde
C00086 3 Urea
C00133 3 D-Alanine
C00146 3 Phenol
C00149 3 (S)-Malate
C00168 3 Hydroxypyruvate
C00169 3 Carbamoyl phosphate
C00186 3 (S)-Lactate
C00192 3 Hydroxylamine
C00209 3 Oxalate
C00227 3 Acetyl phosphate
C00237 3 CO
C00256 3 (R)-Lactate
C00282 3 Hydrogen
C00328 3 L-Kynurenine
C00497 3 (R)-Malate
C00546 3 Methylglyoxal
C00704 3 O2.-
C00716 3 Serine
C00740 3 D-Serine
C00811 3 4-Coumarate
C00826 3 L-Arogenate
C00900 3 2-Acetolactate
C00954 3 Indole-3-acetate
C00955 3 Indole-3-ethanol
C00977 3 L-Tryptophanamide
C01005 3 O-Phospho-L-serine
C01010 3 Urea-1-carboxylate
C01161 3 3,4-Dihydroxyphenylacetate
C01179 3 3-(4-Hydroxyphenyl)pyruvate
C01563 3 Carbamate
C02043 3 Indolelactate
C02218 3 2-Aminoacrylate
C02916 3 (S)-Norlaudanosoline
C02938 3 3-Indoleacetonitrile
C03004 3 N-Hydroxy-L-tyrosine
C03015 3 O-Carbamoyl-L-serine
C03248 3 Acetylenedicarboxylate
C03574 3 2-Formylaminobenzaldehyde
C03765 3 4-Hydroxyphenylacetaldehyde
C03981 3 2-Hydroxyethylenedicarboxylate
C04184 3 4-Hydroxy-4-methyl-2-oxoglutarate
C04366 3 3-(2-Carboxyethenyl)-cis,cis-muconate
C04368 3 3-Amino-3-(4-hydroxyphenyl)propanoate
C05361 3 Hydrazine
C05635 3 5-Hydroxyindoleacetate
C05651 3 5-Hydroxykynurenine
C05653 3 Formylanthranilate
C05658 3 Indoxyl
C06010 3 (S)-2-Acetolactate
C06033 3 Parapyruvate
C06047 3 Stizolobate
C06048 3 Stizolobinate
C06224 3 3,4-Dihydroxystyrene
C06393 3 2,3-Diaminopropanoate
C06701 3 Phosphonate
C11822 3 2-Aminomalonate semialdehyde
C12312 3 Indolin-2-one
C00033 4 Acetate
C00048 4 Glyoxylate
C00049 4 L-Aspartate
C00067 4 Formaldehyde
C00079 4 L-Phenylalanine
C00088 4 Nitrite
C00090 4 Catechol
C00108 4 Anthranilate
C00111 4 Glycerone phosphate
C00122 4 Fumarate
C00156 4 4-Hydroxybenzoate
C00158 4 Citrate
C00189 4 Ethanolamine
C00222 4 3-Oxopropanoate
C00254 4 Prephenate
C00258 4 D-Glycerate
C00266 4 Glycolaldehyde
C00288 4 HCO3-
C00346 4 Ethanolamine phosphate
C00402 4 D-Aspartate
C00423 4 trans-Cinnamate
C00424 4 (S)-Lactaldehyde
C00469 4 Ethanol
C00488 4 Formamide
C00536 4 Triphosphate
C00544 4 Homogentisate
C00631 4 2-Phospho-D-glycerate
C00642 4 4-Hydroxyphenylacetate
C00697 4 Nitrogen
C00711 4 Malate
C00810 4 (R)-Acetoin
C00898 4 (R,R)-Tartaric acid
C00937 4 (R)-Lactaldehyde
C00975 4 Dihydroxyfumarate
C00978 4 N-Acetylserotonin
C00979 4 O-Acetyl-L-serine
C00993 4 D-Alanyl-D-alanine
C01146 4 2-Hydroxy-3-oxopropanoate
C01384 4 Maleic acid
C01417 4 Cyanate
C01548 4 Acetylene
C01566 4 Cyanamide
C01818 4 Hyponitrite
C01888 4 Aminoacetone
C02107 4 (S,S)-Tartaric acid
C02362 4 2-Oxosuccinamate
C02405 4 Formyl phosphate
C02532 4 D-O-Phosphoserine
C02612 4 (R)-2-Methylmalate
C02775 4 2,3-Dihydroxyindole
C02798 4 3-Phosphonopyruvate
C02937 4 3-Indoleacetaldoxime
C03167 4 Phosphonoacetaldehyde
C03198 4 (S)-4-Hydroxymandelate
C03210 4 2,2'-Iminodipropanoate
C03227 4 3-Hydroxy-L-kynurenine
C03341 4 2-Amino-4-oxopentanoic acid
C03589 4 4-Hydroxy-2-oxopentanoate
C03672 4 3-(4-Hydroxyphenyl)lactate
C03961 4 erythro-3-Hydroxy-L-aspartate
C03964 4 (R)-3-(4-Hydroxyphenyl)lactate
C04039 4 2,3-Dihydroxy-3-methylbutanoate
C04115 4 4-Carboxy-4-hydroxy-2-oxoadipate
C04181 4 3-Hydroxy-3-methyl-2-oxobutanoic acid
C04227 4 1-(4-Hydroxyphenyl)-2-aminoethanol
C04272 4 (R)-2,3-Dihydroxy-3-methylbutanoate
C04642 4 2-Hydroxy-5-carboxymethylmuconate semialdehyde
C05235 4 Hydroxyacetone
C05350 4 2-Hydroxy-3-(4-hydroxyphenyl)propenoate
C05360 4 Diimine
C05593 4 3-Hydroxyphenylacetate
C05627 4 4-Hydroxystyrene
C05638 4 5-Hydroxykynurenamine
C05657 4 6-Hydroxyindolelactate
C05834 4 3-Methyldioxyindole
C05835 4 2-Formaminobenzoylacetate
C05854 4 4-Carboxy-2-oxo-4-pentanoate
C05999 4 Lactaldehyde
C06034 4 4-Hydroxy-4-methylglutamate
C06035 4 4-Methylene-2-oxoglutarate
C06044 4 4-Hydroxyphenylethanol
C06059 4 Cyclic amidines
C06160 4 (S)-Norcoclaurine
C06330 4 Quinoline-3,4-diol
C06548 4 Ethylene oxide
C06555 4 Biuret
C06735 4 Aminoacetaldehyde
C11130 4 1,3-Dihydro-3-hydroxy-2H-indol-2-one
C11503 4 3-Hydroxy-1H-quinolin-4-one
C11511 4 threo-3-Hydroxy-L-aspartate
C11527 4 4-Hydroxymandelate
C15503 4 N,N-Dihydroxy-L-tyrosine
C00037 5 Glycine
C00042 5 Succinate
C00093 5 sn-Glycerol 3-phosphate
C00099 5 beta-Alanine
C00116 5 Glycerol
C00118 5 (2R)-2-Hydroxy-3-(phosphonooxy)-propanal
C00132 5 Methanol
C00141 5 3-Methyl-2-oxobutanoic acid
C00152 5 L-Asparagine
C00160 5 Glycolate
C00164 5 Acetoacetate
C00166 5 Phenylpyruvate
C00180 5 Benzoate
C00184 5 Glycerone
C00196 5 2,3-Dihydroxybenzoate
C00197 5 3-Phospho-D-glycerate
C00218 5 Methylamine
C00230 5 3,4-Dihydroxybenzoate
C00244 5 Nitrate
C00251 5 Chorismate
C00292 5 Aniline
C00311 5 Isocitrate
C00383 5 Malonate
C00417 5 cis-Aconitate
C00438 5 N-Carbamoyl-L-aspartate
C00530 5 p-Benzenediol
C00548 5 Phenyl acetate
C00552 5 meso-Tartaric acid
C00577 5 D-Glyceraldehyde
C00583 5 Propane-1,2-diol
C00596 5 2-Hydroxy-2,4-pentadienoate
C00603 5 (-)-Ureidoglycolate
C00623 5 Glycerol 1-phosphate
C00632 5 3-Hydroxyanthranilate
C00633 5 4-Hydroxybenzaldehyde
C00679 5 5-Dehydro-4-deoxy-D-glucarate
C00682 5 2-Hydroxymuconate semialdehyde
C00684 5 2-Dehydro-3-deoxy-L-arabinonate
C00741 5 Diacetyl
C00804 5 Propynoate
C00805 5 Salicylate
C00815 5 Citramalate
C01013 5 3-Hydroxypropanoate
C01036 5 4-Maleylacetoacetate
C01042 5 N-Acetyl-L-aspartate
C01044 5 N-Formyl-L-aspartate
C01099 5 L-Fuculose 1-phosphate
C01127 5 4-Hydroxy-2-oxoglutarate
C01131 5 L-Rhamnulose 1-phosphate
C01159 5 2,3-Bisphospho-D-glycerate
C01252 5 4-(2-Aminophenyl)-2,4-dioxobutanoate
C01326 5 Hydrogen cyanide
C01358 5 NH4OH
C01380 5 Ethylene glycol
C01456 5 Tropate
C01468 5 4-Cresol
C01537 5 Urethane
C01596 5 Maleamate
C01769 5 (S)-Acetoin
C01772 5 trans-2-Hydroxycinnamate
C01837 5 Nitroethane
C01988 5 2-Nitrophenol
C01990 5 3-Oxalomalate
C02132 5 Acetylpyruvate
C02226 5 2-Methylmaleate
C02351 5 1,2-Benzoquinone
C02466 5 Trimetaphosphate
C02480 5 cis,cis-Muconate
C02505 5 2-Phenylacetamide
C02512 5 3-Cyano-L-alanine
C02514 5 3-Fumarylpyruvate
C02614 5 (S)-2-Methylmalate
C02657 5 6-Methylsalicylate
C02734 5 Phenolic phosphate
C02752 5 Triacetate lactone
C02912 5 (R)-Propane-1,2-diol
C02917 5 (S)-Propane-1,2-diol
C03044 5 (R,R)-Butane-2,3-diol
C03071 5 3-aci-Nitropropanoate
C03082 5 4-Phospho-L-aspartate
C03139 5 N-Amidino-L-aspartate
C03147 5 N-Malonylanthranilate
C03194 5 (R)-1-Aminopropan-2-ol
C03394 5 Erythrulose 1-phosphate
C03453 5 (Z)-5-Oxohex-2-enedioate
C03459 5 2-Hydroxy-3-oxosuccinate
C03508 5 L-2-Amino-3-oxobutanoic acid
C03519 5 N-Acetyl-L-phenylalanine
C03549 5 2-Hydroxycinnamate
C03557 5 (2-Aminoethyl)phosphonate
C03826 5 2-Dehydro-3-deoxy-D-xylonate
C03861 5 Dibenzo[1,4]dioxin-2,3-dione
C03872 5 L-Serine-phosphoethanolamine
C03921 5 2-Dehydro-3-deoxy-D-glucarate
C03943 5 (2R,4S)-2,4-Diaminopentanoate
C03979 5 2-Dehydro-3-deoxy-L-rhamnonate
C04091 5 cis-1,2-Dihydrobenzene-1,2-diol
C04186 5 5-Carboxymethyl-2-hydroxymuconate
C04221 5 trans-1,2-Dihydrobenzene-1,2-diol
C04324 5 4-Carboxy-2-hydroxy-cis,cis-muconate
C04353 5 (Z)-4-Hydroxyphenylacetaldehyde-oxime
C04456 5 6-Phospho-5-dehydro-2-deoxy-D-gluconate
C04484 5 4-Carboxy-2-hydroxymuconate semialdehyde
C04634 5 1,6-Dihydroxycyclohexa-2,4-diene-1-carboxylate
C05332 5 Phenethylamine
C05343 5 (R)-4-Hydroxymandelate
C05364 5 4-Carboxy-2-oxo-3-hexenedioate
C05585 5 Gentisate aldehyde
C05629 5 Phenylpropanoate
C05636 5 3-Hydroxykynurenamine
C05639 5 4,6-Dihydroxyquinoline
C05682 5 Phosphonoacetate
C05840 5 Iminoaspartate
C05852 5 2-Hydroxyphenylacetate
C05946 5 D-4-Hydroxy-2-oxoglutarate
C06159 5 2-Dehydro-3-deoxy-D-fuconate
C06234 5 4-Methyl-L-glutamate
C06244 5 Acetamide
C06321 5 1,6-Dihydroxy-cis-2,4-cyclohexadiene-1-carboxylic acid
C06343 5 Quinolin-4-ol
C06441 5 L-Xylulose 1-phosphate
C06455 5 Hydroxymethylphosphonate
C06547 5 Ethylene
C06554 5 Cyanuric acid
C06772 5 Diethanolamine
C06893 5 2-Deoxy-5-keto-D-gluconic acid 6-phosphate
C11205 5 Hexadimethrine bromide
C11824 5 Cyclic amide
C12622 5 cis-3-(3-Carboxyethenyl)-3,5-cyclohexadiene-1,2-diol
C13635 5 4-Hydroxyphenacyl alcohol
C15499 5 Pentane-2,4-dione
C15769 5 HBOA
C00026 6 2-Oxoglutarate
C00183 6 L-Valine
C00188 6 L-Threonine
C00207 6 Acetone
C00213 6 Sarcosine
C00231 6 D-Xylulose 5-phosphate
C00232 6 Succinate semialdehyde
C00236 6 3-Phospho-D-glyceroyl phosphate
C00261 6 Benzaldehyde
C00312 6 L-Xylulose
C00337 6 (S)-Dihydroorotate
C00354 6 D-Fructose 1,6-bisphosphate
C00418 6 (R)-Mevalonate
C00433 6 2,5-Dioxopentanoate
C00441 6 L-Aspartate 4-semialdehyde
C00466 6 Acetoin
C00472 6 p-Benzoquinone
C00479 6 Propanal
C00490 6 Itaconate
C00499 6 Allantoate
C00502 6 D-Xylonate
C00511 6 Propenoate
C00515 6 D-Ornithine
C00533 6 Nitric oxide
C00545 6 L-Arabinonate
C00568 6 4-Aminobenzoate
C00581 6 Guanidinoacetate
C00587 6 3-Hydroxybenzoate
C00601 6 Phenylacetaldehyde
C00628 6 2,5-Dihydroxybenzoate
C00650 6 4-Hydroxymandelonitrile
C00673 6 2-Deoxy-D-ribose 5-phosphate
C00802 6 Oxalureate
C00813 6 Barbiturate
C00818 6 D-Glucarate
C00861 6 L-Rhamnulose
C00878 6 D-Arabinonate
C00879 6 D-Galactarate
C00885 6 Isochorismate
C00966 6 2-Dehydropantoate
C00969 6 3-Hydroxypropanal
C00988 6 2-Phosphoglycolate
C01059 6 2,5-Dihydroxypyridine
C01061 6 4-Fumarylacetoacetate
C01073 6 N-Acetyl-beta-alanine
C01088 6 (R)-3,3-Dimethylmalate
C01089 6 (R)-3-Hydroxybutanoate
C01094 6 D-Fructose 1-phosphate
C01108 6 1,2,3-Trihydroxybenzene
C01163 6 3-Carboxy-cis,cis-muconate
C01182 6 D-Ribulose 1,5-bisphosphate
C01198 6 3-(2-Hydroxyphenyl)propanoate
C01233 6 sn-glycero-3-Phosphoethanolamine
C01269 6 5-O-(1-Carboxyvinyl)-3-phosphoshikimate
C01273 6 2-Hydroxy-6-oxo-6-phenylhexa-2,4-dienoate
C01286 6 2-Dehydro-3-deoxy-D-galactonate 6-phosphate
C01405 6 Aspirin
C01407 6 Benzene
C01438 6 Methane
C01467 6 3-Cresol
C01586 6 Hippurate
C01680 6 D-Fuconate
C01717 6 4-Hydroxy-2-quinolinecarboxylic acid
C01721 6 L-Fuculose
C01732 6 Mesaconate
C01757 6 Triacetate
C01934 6 L-Rhamnonate
C01987 6 2-Aminophenol
C02091 6 Ureidoglycine
C02167 6 Maleylpyruvate
C02207 6 beta-Alanopine
C02220 6 2-Aminomuconate
C02294 6 Methylguanidine
C02341 6 trans-Aconitate
C02372 6 4-Hydroxyaniline
C02501 6 2-Hydroxymuconate
C02504 6 (2S)-2-Isopropylmalate
C02558 6 N-Acetylarylamine
C02637 6 3-Dehydroshikimate
C02642 6 3-Ureidopropionate
C02721 6 N-Methyl-L-alanine
C02763 6 enol-Phenylpyruvate
C02814 6 Benzene-1,2,4-triol
C02923 6 2,3-Dihydroxytoluene
C02979 6 Glycerol 2-phosphate
C03046 6 (S,S)-Butane-2,3-diol
C03065 6 3-Guanidinopropanoate
C03124 6 L-Aspartylhydroxamate
C03214 6 2-Amino-3-oxobutanoate
C03223 6 3,4-Dihydroxyphthalate
C03232 6 3-Phosphonooxypyruvate
C03233 6 4,5-Dihydroxyphthalate
C03283 6 L-2,4-Diaminobutanoate
C03409 6 N-Formimino-L-aspartate
C03506 6 Indoleglycerol phosphate
C03548 6 trans-2,3-Epoxysuccinate
C03590 6 4-Hydroxyphenylglyoxylate
C03600 6 Carboxymethyloxysuccinate
C03666 6 2-Carboxy-cis,cis-muconate
C03703 6 L-5-Carboxymethylhydantoin
C03716 6 Oxaloacetate 4-methyl ester
C03722 6 Pyridine-2,3-dicarboxylate
C03742 6 (S)-4-Hydroxymandelonitrile
C03761 6 3-Hydroxy-3-methylglutarate
C03785 6 D-Tagatose 1,6-bisphosphate
C03790 6 N-(Carboxymethyl)-D-alanine
C03932 6 5-Dehydro-2-deoxy-D-gluconate
C03947 6 Glycerol 1,2-cyclic phosphate
C04052 6 5-Carboxy-2-oxohept-3-enedioate
C04105 6 2,5-Dihydro-5-oxofuran-2-acetate
C04171 6 2,3-Dihydro-2,3-dihydroxybenzoate
C04204 6 N-(2,3-Dihydroxybenzoyl)-L-serine
C04409 6 2-Amino-3-carboxymuconate semialdehyde
C04442 6 2-Dehydro-3-deoxy-6-phospho-D-gluconate
C04451 6 4-Carboxy-2-hydroxyhexa-2,4-dienedioate
C04479 6 2-Hydroxy-6-oxonona-2,4-diene-1,9-dioate
C04480 6 3-Carboxy-2-hydroxymuconate semialdehyde
C04548 6 1-(4-Hydroxyphenyl)-2-(methylamino)ethanol
C04584 6 6-Imino-5-oxocyclohexa-1,3-dienecarboxylate
C04593 6 (2S,3R)-3-Hydroxybutane-1,2,3-tricarboxylate
C05375 6 2-Hydroxy-2-hydropyrone-4,6-dicarboxylate
C05378 6 beta-D-Fructose 1,6-bisphosphate
C05379 6 Oxalosuccinate
C05406 6 (4S)-5-Hydroxy-2,4-dioxopentanoate
C05519 6 L-Allothreonine
C05607 6 Phenyllactate
C05637 6 4,8-Dihydroxyquinoline
C05640 6 Cinnavalininate
C05665 6 beta-Aminopropion aldehyde
C05670 6 beta-Aminopropionitrile
C05672 6 2-Amino-3-phosphonopropanoate
C05947 6 L-erythro-4-Hydroxyglutamate
C05985 6 2-Propyn-1-al
C06031 6 D-threo-3-Methylmalate
C06032 6 D-erythro-3-Methylmalate
C06144 6 3-Butynoate
C06189 6 Cyclic 2,3-bisphospho-D-glycerate
C06202 6 Salicylaldehyde
C06206 6 Benzoyl phosphate
C06210 6 2-Hydroxy-6-keto-2,4-heptadienoate
C06318 6 (3S,4R)-3,4-Dihydroxycyclohexa-1,5-diene-1,4-dicarboxylate
C06603 6 cis,trans-4-Hydroxymuconic semialdehyde
C06672 6 Vanillate
C06746 6 N-Acetylphenylethylamine
C06771 6 Triethanolamine
C06892 6 2-Deoxy-5-keto-D-gluconic acid
C07086 6 Phenylacetic acid
C07272 6 Maleimide
C07731 6 2-Hydroxy-6-oxo-6-(2-hydroxyphenyl)-hexa-2,4-dienoate
C08062 6 2-Hydroxy-6-oxo-(2'-aminophenyl)-hexa-2,4-dienoate
C08734 6 2,4-Dihydroxy-6-amino-1,3,5-triazine
C09814 6 Benzonitrile
C09815 6 Benzamide
C11355 6 4-Amino-4-deoxychorismate
C11437 6 1-Deoxy-D-xylulose 5-phosphate
C11588 6 cis-3-(Carboxy-ethyl)-3,5-cyclo-hexadiene-1,2-diol
C12623 6 trans-2,3-Dihydroxycinnamate
C12624 6 2-Hydroxy-6-ketononatrienedioate
C13634 6 2,3-Bis(4-hydroxyphenyl)-1,2-propanediol
C13636 6 4-Hydroxyphenyl acetate
C14097 6 2-Hydroxyisophthalic acid
C14610 6 (S)-5-Oxo-2,5-dihydrofuran-2-acetate
C15770 6 DIBOA
C00025 7 L-Glutamate
C00077 7 L-Ornithine
C00085 7 D-Fructose 6-phosphate
C00095 7 D-Fructose
C00109 7 2-Oxobutanoate
C00163 7 Propanoate
C00177 7 Cyanide
C00199 7 D-Ribulose 5-phosphate
C00204 7 2-Dehydro-3-deoxy-D-gluconate
C00217 7 D-Glutamate
C00253 7 Nicotinate
C00263 7 L-Homoserine
C00295 7 Orotate
C00300 7 Creatine
C00310 7 D-Xylulose
C00322 7 2-Oxoadipate
C00333 7 D-Galacturonate
C00345 7 6-Phospho-D-gluconate
C00349 7 2-Methyl-3-oxopropanoate
C00379 7 Xylitol
C00429 7 5,6-Dihydrouracil
C00430 7 5-Aminolevulinate
C00493 7 Shikimate
C00507 7 L-Rhamnose
C00522 7 (R)-Pantoate
C00532 7 L-Arabitol
C00556 7 Benzyl alcohol
C00597 7 3-Phosphoglycerate
C00618 7 3-Dehydro-L-gulonate
C00652 7 D-Arabinono-1,4-lactone
C00672 7 2-Deoxy-D-ribose 1-phosphate
C00755 7 4-Hydroxy-3-methoxy-benzaldehyde
C00772 7 Mevaldate
C00792 7 D-Arginine
C00820 7 D-Threonine
C00870 7 4-Nitrophenol
C00887 7 Nitrous oxide
C00940 7 2-Oxoglutaramate
C00944 7 3-Dehydroquinate
C00986 7 1,3-Diaminopropane
C00989 7 4-Hydroxybutanoic acid
C01019 7 6-Deoxy-L-galactose
C01020 7 6-Hydroxynicotinate
C01026 7 N,N-Dimethylglycine
C01043 7 N-Carbamoylsarcosine
C01053 7 (R)-4-Dehydropantoate
C01097 7 D-Tagatose 6-phosphate
C01101 7 L-Ribulose 5-phosphate
C01102 7 O-Phospho-L-homoserine
C01107 7 (R)-5-Phosphomevalonate
C01110 7 5-Amino-2-oxopentanoic acid
C01114 7 L-Arabinono-1,4-lactone
C01215 7 2-(Acetamidomethylene)succinate
C01216 7 2-Dehydro-3-deoxy-D-galactonate
C01249 7 7,8-Dihydro-7,8-dihydroxykynurenate
C01251 7 2-Hydroxybutane-1,2,4-tricarboxylate
C01278 7 2-Carboxy-2,5-dihydro-5-oxofuran-2-acetate
C01302 7 1-(2-Carboxyphenylamino)-1'-deoxy-D-ribulose 5'-phosphate
C01408 7 Benzoin
C01424 7 Gallate
C01444 7 Oxamate
C01455 7 Toluene
C01508 7 L-Lyxose
C01542 7 o-Cresol
C01551 7 Allantoin
C01659 7 Acrylamide
C01667 7 Bacitracin
C01751 7 Resorcinol
C01801 7 Deoxyribose
C01845 7 Propan-2-ol
C01998 7 Acrylonitrile
C02083 7 Styrene oxide
C02116 7 2-Nitropropane
C02137 7 alpha-Oxo-benzeneacetic acid
C02161 7 Isophenoxazine
C02222 7 2-Maleylacetate
C02225 7 2-Methylcitrate
C02235 7 4-Nitrocatechol
C02266 7 D-Xylonolactone
C02274 7 Dihydrocoumarin
C02350 7 (S)(+)-Allantoin
C02457 7 Propane-1,3-diol
C02526 7 Biphenyl-2,3-diol
C02630 7 2-Hydroxyglutarate
C02631 7 2-Isopropylmaleate
C02659 7 Acetone cyanohydrin
C02670 7 D-Glucuronolactone
C02720 7 N-Hydroxyarylamine
C02753 7 D-Xylono-1,4-lactone
C02787 7 2-Methylpropanamine
C02876 7 Propanoyl phosphate
C02948 7 4-Hydroxyhexan-3-one
C02991 7 L-Rhamnono-1,4-lactone
C03063 7 2-Oxohept-3-enedioate
C03166 7 Phosphoguanidinoacetate
C03175 7 Shikimate 3-phosphate
C03217 7 2-Hydroxy-3-oxoadipate
C03290 7 L-threo-3-Phenylserine
C03291 7 L-Xylulose 5-phosphate
C03340 7 L-2,3-Dihydrodipicolinate
C03569 7 2,2',3-Trihydroxybiphenyl
C03586 7 2-Oxo-2,3-dihydrofuran-5-acetate
C03618 7 L-threo-3-Methylaspartate
C03623 7 N-Methyl-2-oxoglutaramate
C03671 7 2-Pyrone-4,6-dicarboxylate
C03676 7 3-Hydroxy-cis,cis-muconate
C03750 7 2,6-Dioxo-6-phenylhexanoate
C03766 7 4-Hydroxyphenylacetonitrile
C03824 7 2-Aminomuconate semialdehyde
C04044 7 3-(2,3-Dihydroxyphenyl)propanoate
C04045 7 3-(3,4-Dihydroxyphenyl)pyruvate
C04225 7 (Z)-But-2-ene-1,2,3-tricarboxylate
C04281 7 L-1-Pyrroline-3-hydroxy-5-carboxylate
C04282 7 1-Pyrroline-4-hydroxy-2-carboxylate
C04546 7 (R)-3-((R)-3-Hydroxybutanoyloxy)butanoate
C04553 7 3-Carboxy-2,5-dihydro-5-oxofuran-2-acetate
C04592 7 Toluene-cis-dihydrodiol
C04783 7 cis-4,5-Dihydroxycyclohexa-1(6),2-diene-1,2-dicarboxylate
C05133 7 4-Imidazolone-5-acetate
C05345 7 beta-D-Fructose 6-phosphate
C05405 7 L-Arabinono-1,5-lactone
C05520 7 2-Amino-3-oxoadipate
C05572 7 4-Oxoglutaramate
C05600 7 2-Hydroxyhepta-2,4-dienedioate
C05601 7 4-Hydroxy-2-oxo-heptanedioate
C05645 7 4-(2-Amino-3-hydroxyphenyl)-2,4-dioxobutanoate
C05646 7 5-Hydroxyindolepyruvate
C05655 7 5-(2'-Carboxyethyl)-4,6-dihydroxypicolinate
C05817 7 2-Succinyl-6-hydroxy-2,4-cyclohexadiene-1-carboxylate
C05853 7 Phenylethyl alcohol
C05938 7 L-4-Hydroxyglutamate semialdehyde
C05979 7 Propane-1-ol
C06002 7 (S)-Methylmalonate semialdehyde
C06029 7 L-threo-3-Methylmalate
C06145 7 3-Butyn-1-al
C06201 7 2,4-Dihydroxyhept-2-enedioate
C06203 7 trans-O-Hydroxybenzylidenepyruvate
C06337 7 Terephthalate
C06442 7 N-gamma-Acetyldiaminobutyrate
C06680 7 4-Hydroxyphthalate
C06720 7 1,6-Dihydroxy-5-methylcyclohexa-2,4-dienecarboxylate
C06731 7 1,2-Dihydroxy-6-methylcyclohexa-3,5-dienecarboxylate
C06762 7 4-Hydroxy-2-oxohexanoic acid
C06891 7 D-2,3-Diketo 4-deoxy-epi-inositol
C07087 7 2-Hydroxy-6-oxoocta-2,4,7-trienoate
C07103 7 2-Hydroxy-1,4-benzoquinone
C07734 7 2-Hydroxy-6-oxo-6-(2-hydroxyphenoxy)-hexa-2,4-dienoate
C08061 7 2'-Aminobiphenyl-2,3-diol
C08733 7 2-Hydroxy-4,6-diamino-1,3,5-triazine
C10700 7 4'-Hydroxyacetophenone
C11434 7 2-C-Methyl-D-erythritol 4-phosphate
C12323 7 L-4-Hydroxyphenylglycine
C12621 7 trans-3-Hydroxycinnamate
C13631 7 2,2-Bis(4-hydroxyphenyl)-1-propanol
C14088 7 3-Methylsalicylate
C14096 7 3-Formylsalicylic acid
C00031 8 D-Glucose
C00062 8 L-Arginine
C00064 8 L-Glutamine
C00092 8 D-Glucose 6-phosphate
C00106 8 Uracil
C00117 8 D-Ribose 5-phosphate
C00134 8 Putrescine
C00148 8 L-Proline
C00153 8 Nicotinamide
C00159 8 D-Mannose
C00181 8 D-Xylose
C00191 8 D-Glucuronate
C00216 8 D-Arabinose
C00246 8 Butanoic acid
C00257 8 D-Gluconic acid
C00259 8 L-Arabinose
C00267 8 alpha-D-Glucose
C00275 8 D-Mannose 6-phosphate
C00279 8 D-Erythrose 4-phosphate
C00296 8 Quinate
C00309 8 D-Ribulose
C00314 8 Pyridoxine
C00327 8 L-Citrulline
C00334 8 4-Aminobutanoate
C00352 8 D-Glucosamine 6-phosphate
C00392 8 Mannitol
C00437 8 N-Acetylornithine
C00439 8 N-Formimino-L-glutamate
C00476 8 D-Lyxose
C00508 8 L-Ribulose
C00514 8 D-Mannonate
C00558 8 D-Tagaturonate
C00561 8 Mandelonitrile
C00624 8 N-Acetyl-L-glutamate
C00644 8 D-Mannitol 1-phosphate
C00665 8 beta-D-Fructose 2,6-bisphosphate
C00668 8 alpha-D-Glucose 6-phosphate
C00691 8 2,4,6/3,5-Pentahydroxycyclohexanone
C00791 8 Creatinine
C00794 8 D-Sorbitol
C00795 8 D-Tagatose
C00800 8 L-Gulonate
C00817 8 D-Altronate
C00819 8 D-Glutamine
C00846 8 3-Oxoadipate
C00864 8 Pantothenate
C00880 8 D-Galactonate
C00931 8 Porphobilinogen
C00956 8 L-2-Aminoadipate
C01040 8 L-Gulono-1,4-lactone
C01045 8 N-Formyl-L-glutamate
C01046 8 N-Methyl-L-glutamate
C01068 8 D-Ribitol 5-phosphate
C01077 8 O-Acetyl-L-homoserine
C01096 8 Sorbitol 6-phosphate
C01111 8 7,8-Dihydroxykynurenate
C01112 8 D-Arabinose 5-phosphate
C01113 8 D-Galactose 6-phosphate
C01118 8 O-Succinyl-L-homoserine
C01143 8 (R)-5-Diphosphomevalonate
C01157 8 trans-4-Hydroxy-L-proline
C01165 8 L-Glutamate 5-semialdehyde
C01172 8 beta-D-Glucose 6-phosphate
C01188 8 3-Hydroxy-2-methylpropanoate
C01205 8 (R)-3-Amino-2-methylpropanoate
C01207 8 3-(3,4-Dihydroxyphenyl)lactate
C01218 8 6-Phospho-2-dehydro-D-gluconate
C01234 8 1-Aminocyclopropane-1-carboxylate
C01236 8 D-Glucono-1,5-lactone 6-phosphate
C01270 8 3-Hydroxy-2-methylpyridine-5-carboxylate
C01394 8 Xylose
C01412 8 Butanal
C01504 8 Indanone
C01572 8 Digallate
C01602 8 Ornithine
C01606 8 Phthalate
C01879 8 5-Oxoproline
C01904 8 D-Arabitol
C01983 8 (R)-Mandelate
C01984 8 (S)-Mandelate
C01989 8 3-Ethylmalate
C02170 8 Methylmalonate
C02214 8 (E)-Glutaconate
C02237 8 5-Oxo-D-proline
C02238 8 5-Oxo-L-proline
C02265 8 D-Phenylalanine
C02273 8 Digalacturonate
C02305 8 Phosphocreatine
C02336 8 beta-D-Fructose
C02348 8 (R)(-)-Allantoin
C02360 8 2-Hydroxyadipate
C02431 8 L-Rhamnofuranose
C02470 8 Xanthurenic acid
C02488 8 (R)-2-Ethylmalate
C02499 8 2-Hydroxybiphenyl
C02527 8 Butanoylphosphate
C02565 8 N-Methylhydantoin
C02624 8 2,3-Dimethylmalate
C02652 8 5-Dehydroshikimate
C02709 8 N-Acetoxyarylamine
C02730 8 2-Succinylbenzoate
C02800 8 4,5-Dioxopentanoate
C02835 8 Imidazole-4-acetate
C02895 8 Xylitol 5-phosphate
C02985 8 L-Fucose 1-phosphate
C03079 8 4-Hydroxy-L-glutamate
C03153 8 N5-Methyl-L-glutamine
C03267 8 beta-D-Fructose 2-phosphate
C03284 8 L-3-Amino-isobutanoate
C03287 8 L-Glutamyl 5-phosphate
C03360 8 4-Nitrophenyl phosphate
C03440 8 cis-4-Hydroxy-D-proline
C03493 8 D-4-Hydroxyphenylglycine
C03564 8 1-Pyrroline-2-carboxylate
C03710 8 N-Benzyloxycarbonylglycine
C03734 8 alpha-D-Glutamyl phosphate
C03741 8 (S)-4-Amino-5-oxopentanoate
C03752 8 2-Amino-2-deoxy-D-gluconate
C03771 8 5-Guanidino-2-oxopentanoate
C03912 8 (S)-1-Pyrroline-5-carboxylate
C03972 8 2,3,4,5-Tetrahydrodipicolinate
C04002 8 But-1-ene-1,2,4-tricarboxylate
C04037 8 1-Phospho-alpha-D-galacturonate
C04210 8 N5-(L-1-Carboxyethyl)-L-ornithine
C04302 8 N-(5-Phospho-D-ribosyl)anthranilate
C04322 8 3,4-Dihydro-2H-Pyrrole-2-carboxylate
C04349 8 (4S)-4,6-Dihydroxy-2,5-dioxohexanoate
C04411 8 (2R,3S)-3-Isopropylmalate
C04431 8 cis-4-Carboxymethylenebut-2-en-4-olide
C04471 8 (4S,5S)-4,5-Dihydroxy-2,6-dioxohexanoate
C04547 8 1,2-Bis(4-hydroxy-3-methoxyphenyl)ethylene
C04575 8 (4R,5S)-4,5,6-Trihydroxy-2,3-dioxohexanoate
C04691 8 2-Dehydro-3-deoxy-D-arabino-heptonate 7-phosphate
C05380 8 Nicotinurate
C05533 8 Oxaloglutarate
C05616 8 3-O-Methylgallate
C05654 8 5-(2'-Formylethyl)-4,6-dihydroxypicolinate
C05662 8 Homoisocitrate
C05711 8 gamma-Glutamyl-beta-cyanoalanine
C05714 8 alpha-Aminopropiononitrile
C05715 8 gamma-Amino-gamma-cyanobutanoate
C05765 8 L-Glutamyl 1-phosphate
C05829 8 N-Carbamyl-L-glutamate
C05931 8 N-Succinyl-L-glutamate
C05941 8 2-Oxo-4-hydroxy-5-aminovalerate
C05942 8 Pyrrole-2-carboxylate
C05984 8 2-Hydroxybutanoic acid
C06001 8 (S)-3-Hydroxyisobutyrate
C06019 8 D-arabino-3-Hexulose 6-phosphate
C06030 8 Methyloxaloacetate
C06204 8 2-Hydroxychromene-2-carboxylate
C06231 8 Ectoine
C06311 8 Galactitol 1-phosphate
C06316 8 D-erythro-Ascorbate
C06317 8 4-Hydroxy-3-methoxy-benzenemethanol
C06430 8 D-Galacturonolactone
C06589 8 cis-2,3-Dihydro-2,3-dihydroxybiphenyl
C06761 8 (4E)-2-Oxohexenoic acid
C06876 8 Nitrosobenzene
C07085 8 3-Vinylcatechol
C07123 8 2-Hydroxy-6-oxo-octa-2,4-dienoate
C07211 8 m-Methylbenzoate
C07215 8 o-Toluate
C07729 8 Dibenzofuran
C07733 8 2,2',3-Trihydroxydiphenylether
C08060 8 Carbazole
C08737 8 Melamine
C09816 8 Benzylsuccinate
C11354 8 2-Hydroxy-cis-hex-2,4-dienoate
C11457 8 3-(3-Hydroxy-phenyl)-propanoic acid
C11821 8 5-Hydroxyisourate
C12248 8 5-Hydroxy-2-oxo-4-ureido-2,5-dihydro-1H-imidazole-5-carboxylate
C12838 8 trans-4-Carboxymethylenebut-2-en-4-olide
C13624 8 Bisphenol A
C13632 8 4,4'-Dihydroxy-alpha-methylstilbene
C13633 8 2,2-Bis(4-hydroxyphenyl)-propanoic acid
C13638 8 1-(4'-Hydroxyphenyl)ethanol
C14087 8 3-Methylsalicylaldehyde
C14095 8 2-Hydroxy-3-carboxybenzalpyruvate
C14899 8 3-Dehydro-L-gulonate 6-phosphate
C15523 8 2,6-Dihydroxynicotinate
C15556 8 3,4-Dihydroxy-2-butanone 4-phosphate
C00089 9 Sucrose
C00103 9 D-Glucose 1-phosphate
C00119 9 5-Phospho-alpha-D-ribose 1-diphosphate
C00121 9 D-Ribose
C00124 9 D-Galactose
C00129 9 Isopentenyl diphosphate
C00137 9 myo-Inositol
C00179 9 Agmatine
C00185 9 Cellobiose
C00198 9 D-Glucono-1,5-lactone
C00208 9 Maltose
C00221 9 beta-D-Glucose
C00247 9 L-Sorbose
C00250 9 Pyridoxal
C00252 9 Isomaltose
C00281 9 Sedoheptulose 7-phosphate
C00302 9 Glutamate
C00329 9 D-Glucosamine
C00357 9 N-Acetyl-D-glucosamine 6-phosphate
C00366 9 Urate
C00380 9 Cytosine
C00436 9 N-Carbamoylputrescine
C00447 9 Sedoheptulose 1,7-bisphosphate
C00455 9 Nicotinamide D-ribonucleotide
C00474 9 Ribitol
C00489 9 Glutarate
C00526 9 Deoxyuridine
C00555 9 4-Aminobutanal
C00620 9 alpha-D-Ribose 1-phosphate
C00627 9 Pyridoxine phosphate
C00629 9 2-Dehydro-D-gluconate
C00636 9 D-Mannose 1-phosphate
C00663 9 beta-D-Glucose 1-phosphate
C00689 9 alpha,alpha'-Trehalose 6-phosphate
C00763 9 D-Proline
C00844 9 (R)-Prunasin
C00905 9 D-Fructuronate
C00922 9 Dimethylmaleate
C01024 9 Hydroxymethylbilane
C01035 9 4-Guanidinobutanoate
C01062 9 5-Dehydro-D-gluconate
C01083 9 alpha,alpha-Trehalose
C01151 9 D-Ribose 1,5-bisphosphate
C01168 9 Pseudouridine 5'-phosphate
C01177 9 Inositol 1-phosphate
C01187 9 3-Deoxy-D-manno-octulosonate
C01195 9 1-Phospho-alpha-D-glucuronate
C01214 9 1-Amino-1-deoxy-scyllo-inositol
C01250 9 N-Acetyl-L-glutamate 5-semialdehyde
C01328 9 HO-
C01401 9 Alanine
C01682 9 D-Nopaline
C01697 9 Galactitol
C01710 9 Indan-1-ol
C01771 9 2-Butenoate
C01877 9 4-Oxoproline
C02024 9 D-Mannuronate
C02591 9 Sucrose 6-phosphate
C02647 9 4-Guanidinobutanal
C02655 9 6-Acetyl-D-glucose
C02714 9 N-Acetylputrescine
C02779 9 2-Dehydro-D-glucose
C02888 9 Sorbose 1-phosphate
C02946 9 4-Acetamidobutanoate
C02995 9 Maltose 6'-phosphate
C03012 9 Naphthalene-1,2-diol
C03030 9 Uracil 5-carboxylate
C03057 9 2-Carboxybenzaldehyde
C03078 9 4-Guanidinobutanamide
C03090 9 5-Phosphoribosylamine
C03107 9 D-Glucono-1,4-lactone
C03277 9 Imidazol-5-yl-pyruvate
C03289 9 L-xylo-Hexulonolactone
C03296 9 N2-Succinyl-L-arginine
C03383 9 D-Galactono-1,4-lactone
C03387 9 D-Glucurono-6,2-lactone
C03393 9 4-Phospho-D-erythronate
C03406 9 N-(L-Arginino)succinate
C03492 9 D-4'-Phosphopantothenate
C03584 9 3-(Uracil-1-yl)-L-alanine
C03680 9 4-Imidazolone-5-propanoate
C03738 9 gamma-L-Glutamyl-D-alanine
C03871 9 L-2-Amino-6-oxoheptanedioate
C03906 9 beta-L-Arabinose 1-phosphate
C04006 9 1D-myo-Inositol 3-phosphate
C04053 9 5-Dehydro-4-deoxy-D-glucuronate
C04076 9 L-2-Aminoadipate 6-semialdehyde
C04133 9 N-Acetyl-L-glutamate 5-phosphate
C04137 9 N2-(D-1-Carboxyethyl)-L-arginine
C04236 9 (2S)-2-Isopropyl-3-oxosuccinate
C04287 9 3,5/4-Trihydroxycyclohexa-1,2-dione
C04359 9 1-Deoxy-D-altro-heptulose 7-phosphate
C04462 9 N-Succinyl-2-L-amino-6-oxoheptanedioate
C04478 9 3-Deoxy-D-manno-octulosonate 8-phosphate
C04534 9 6-Phospho-beta-D-glucosyl-(1,4)-D-glucose
C04604 9 3-Hydroxy-2-methylpyridine-4,5-dicarboxylate
C04826 9 5-(3-Carboxy-3-oxopropenyl)-4,6-dihydroxypyridine-2-carboxylate
C05130 9 Imidazole-4-acetaldehyde
C05281 9 5-Methylbarbiturate
C05382 9 D-Sedoheptulose 7-phosphate
C05383 9 Aminosugars
C05385 9 D-Glucuronate 1-phosphate
C05411 9 L-Xylonate
C05412 9 L-Lyxonate
C05422 9 L-Dehydroascorbate
C05539 9 N-Acetyl-L-2-amino-6-oxopimelate
C05565 9 Hydantoin-5-propionate
C05620 9 N-Acetyl-D-phenylalanine
C05641 9 5-(3'-Carboxy-3'-oxopropenyl)-4,6-dihydroxypicolinate
C05656 9 5-(3'-Carboxy-3'-oxopropyl)-4,6-dihydroxypicolinate
C05932 9 N-Succinyl-L-glutamate 5-semialdehyde
C05933 9 N-(omega)-Hydroxyarginine
C05935 9 2-Oxoarginine
C05945 9 L-Arginine phosphate
C06046 9 Salidroside
C06051 9 Isopyridoxal
C06142 9 1-Butanol
C06156 9 alpha-D-Glucosamine 1-phosphate
C06187 9 Arbutin 6-phosphate
C06312 9 L-Tagatose 6-phosphate
C06366 9 Homospermidine
C06588 9 Biphenyl
C06655 9 L-N2-(2-Carboxyethyl)arginine
C06728 9 3-Ethylcatechol
C06760 9 2-Hydroxy-5-methyl-cis,cis-muconic semialdehyde
C06813 9 Nitrobenzene
C06986 9 Spirodilactone
C07084 9 Styrene cis-glycol
C07209 9 3-Methylbenzaldehyde
C07214 9 2-Methylbenzaldehyde
C07301 9 (R)-Mandelamide
C07479 9 2-Oxo-5-methyl-cis-muconate
C07719 9 2-Formyl-1-indanone
C07720 9 3-Hydroxy-1-indanone
C07732 9 Dibenzo-p-dioxin
C13629 9 1,2-Bis(4-hydroxyphenyl)-2-propanol
C13637 9 4-Ethylphenol
C14086 9 2-Hydroxy-3-methylbenzalpyruvate
C14094 9 2-Carboxy-2-hydroxy-8-carboxychromene
C15532 9 N-Acetyl-L-citrulline
C15699 9 gamma-L-Glutamylputrecine
C15767 9 gamma-Glutamyl-gamma-aminobutyraye
C00018 10 Pyridoxal phosphate
C00047 10 L-Lysine
C00055 10 CMP
C00072 10 Ascorbate
C00105 10 UMP
C00113 10 PQQ
C00135 10 L-Histidine
C00140 10 N-Acetyl-D-glucosamine
C00233 10 4-Methyl-2-oxopentanoate
C00235 10 Dimethylallyl diphosphate
C00243 10 Lactose
C00273 10 5-Dehydro-D-fructose
C00299 10 Uridine
C00315 10 Spermidine
C00365 10 dUMP
C00385 10 Xanthine
C00388 10 1H-Imidazole-4-ethanamine
C00446 10 alpha-D-Galactose 1-phosphate
C00449 10 N6-(L-1,3-Dicarboxypropyl)-L-lysine
C00450 10 2,3,4,5-Tetrahydropyridine-2-carboxylate
C00475 10 Cytidine
C00492 10 Raffinose
C00534 10 Pyridoxamine
C00660 10 D-Glucose 1,6-bisphosphate
C00680 10 meso-2,6-Diaminoheptanedioate
C00770 10 L-Idonate
C00785 10 Urocanate
C00847 10 4-Pyridoxate
C00881 10 Deoxycytidine
C00971 10 4-Pyridoxolactone
C01015 10 4-Hydroxy-L-proline
C01051 10 Uroporphyrinogen III
C01093 10 Cellobiono-1,5-lactone
C01103 10 Orotidine 5'-phosphate
C01185 10 Nicotinate D-ribonucleotide
C01225 10 sn-glycero-3-Phospho-1-inositol
C01231 10 alpha-D-Glucose 1,6-bisphosphate
C01235 10 1-alpha-D-Galactosyl-myo-inositol
C01275 10 (3E)-4-(2-Carboxyphenyl)-2-oxobut-3-enoate
C01283 10 1-Amino-1-deoxy-scyllo-inositol 4-phosphate
C01507 10 L-Iditol
C01685 10 D-Ribonate
C01742 10 Palatinose
C01982 10 (R)-Amygdalin
C02048 10 Laminaribiose
C02067 10 Pseudouridine
C02076 10 Sedoheptulose
C02130 10 Acetyl-maltose
C02143 10 D-threo-Aldose
C02253 10 Benzoylagmatine
C02295 10 Methylitaconate
C02572 10 O-Feruloylquinate
C02666 10 Coniferyl aldehyde
C02669 10 D-Galactono-1,5-lactone
C02674 10 Deoxyribonolactone
C02717 10 N-Feruloyltyramine
C02726 10 N4-Phosphoagmatine
C02780 10 2,5-Didehydro-D-gluconate
C02964 10 D-Glucosyl-D-mannose
C03047 10 1,4-Diguanidinobutane
C03150 10 N-Ribosylnicotinamide
C03203 10 1-Hydroxy-2-naphthoate
C03269 10 D-galacto-Hexodialdose
C03273 10 5-Oxopentanoate
C03415 10 N2-Succinyl-L-ornithine
C03546 10 myo-Inositol 4-phosphate
C03652 10 (2R,3S)-2,3-Dimethylmalate
C03661 10 1F-beta-D-Fructosylsucrose
C03736 10 alpha-D-Ribose 5-phosphate
C03817 10 (S)-3-(Imidazol-5-yl)lactate
C03838 10 5'-Phosphoribosylglycinamide
C04062 10 D-myo-Inositol 1,3-bisphosphate
C04063 10 D-myo-Inositol 3,4-bisphosphate
C04148 10 alpha-N-Phenylacetyl-L-glutamine
C04256 10 N-Acetyl-D-glucosamine 1-phosphate
C04257 10 N-Acetyl-D-mannosamine 6-phosphate
C04299 10 D-myo-Inositol 1,2-cyclic phosphate
C04314 10 cis-1,2-Dihydronaphthalene-1,2-diol
C04390 10 N6-Acetyl-LL-2,6-diaminoheptanedioate
C04421 10 N-Succinyl-LL-2,6-diaminoheptanedioate
C04437 10 1-(5-Phosphoribosyl)imidazole-4-acetate
C04733 10 4-(4-Deoxy-beta-D-gluc-4-enuronosyl)-D-galacturonate
C05396 10 Lactose 6-phosphate
C05399 10 Melibiitol
C05400 10 Epimelibiose
C05401 10 3-beta-D-Galactosyl-sn-glycerol
C05402 10 Melibiose
C05513 10 Urate-3-ribonucleoside
C05568 10 Imidazole lactate
C05573 10 Formylisoglutamate
C05598 10 Phenylacetylglycine
C05766 10 Uroporphyrinogen I
C05841 10 Nicotinate D-ribonucleoside
C05936 10 N4-Acetylaminobutanal
C05939 10 Linatine
C06054 10 2-Oxo-3-hydroxy-4-phosphobutanoate
C06114 10 gamma-Glutamyl-beta-aminopropiononitrile
C06118 10 4-(4-Deoxy-alpha-D-gluc-4-enuronosyl)-D-galacturonate
C06205 10 1,2-Dihydronaphthalene-1,2-diol
C06219 10 Cellotriose
C06440 10 2-Dehydro-D-glucono-1,5-lactone
C06727 10 cis-1,2-Dihydro-3-ethylcatechol
C06730 10 4-Methylcatechol
C07083 10 Styrene
C07213 10 2-Methylbenzyl alcohol
C07216 10 3-Methylbenzyl alcohol
C07478 10 2-Hydroxy-5-methyl-cis,cis-muconate
C07718 10 2-Hydroxy-4-(1-oxo-1,3-dihydro-2H-inden-2-ylidene)-but-2-enoic
acid
C07836 10 D-glycero-D-manno-Heptose 7-phosphate
C09756 10 Homoeriodictyol
C11638 10 3-Amino-2-oxopropyl phosphate
C11713 10 beta-Naphthol
C11811 10 1-Hydroxy-2-methyl-2-butenyl 4-diphosphate
C14085 10 2-Hydroxy-8-methylchromene-2-carboxylate
C14093 10 1,2-Dihydroxy-8-carboxynaphthalene
C14783 10 1,2-Naphthoquinone
C15483 10 D-Galactonolactone
C15548 10 2-alpha-D-Glucosyl-D-glucose
C15585 10 myo-Inositol phosphate
C15668 10 1-Pyrroline
C15700 10 gamma-Glutamyl-gamma-aminobutyraldehyde
C00015 11 UDP
C00029 11 UDP-glucose
C00063 11 CTP
C00075 11 UTP
C00112 11 CDP
C00123 11 L-Leucine
C00239 11 dCMP
C00242 11 Guanine
C00262 11 Hypoxanthine
C00341 11 Geranyl diphosphate
C00386 11 Carnosine
C00408 11 L-Pipecolate
C00425 11 Dehydroascorbate
C00431 11 5-Aminopentanoate
C00458 11 dCTP
C00460 11 dUTP
C00513 11 CDP-glycerol
C00547 11 L-Noradrenaline
C00570 11 CDP-ethanolamine
C00590 11 Coniferyl alcohol
C00612 11 N1-Acetylspermidine
C00645 11 N-Acetyl-D-mannosamine
C00647 11 Pyridoxamine phosphate
C00655 11 Xanthosine 5'-phosphate
C00666 11 LL-2,6-Diaminoheptanedioate
C00739 11 D-Lysine
C00829 11 Naphthalene
C00860 11 L-Histidinol
C00884 11 Homocarnosine
C00990 11 5-Aminopentanamide
C01028 11 N6-Hydroxy-L-lysine
C01029 11 N8-Acetylspermidine
C01041 11 Monodehydroascorbate
C01115 11 L-Galactono-1,4-lactone
C01133 11 N-Acetyl-D-glucosaminate
C01142 11 (3S)-3,6-Diaminohexanoate
C01220 11 1D-myo-Inositol 1,4-bisphosphate
C01243 11 1D-myo-Inositol 1,3,4-trisphosphate
C01258 11 1,2-Didehydropiperidine-2-carboxylate
C01294 11 1-Guanidino-1-deoxy-scyllo-inositol 4-phosphate
C01346 11 dUDP
C01359 11 PQQH2
C01368 11 3'-UMP
C01390 11 Prenol
C01475 11 Allysine
C01494 11 Ferulate
C01582 11 Galactose
C01613 11 Stachyose
C01620 11 Threonate
C01672 11 Cadaverine
C01674 11 Chitobiose
C01762 11 Xanthosine
C01929 11 L-Histidinal
C02013 11 Cellotetraose
C02427 11 L-Homocitrulline
C02569 11 Neryl diphosphate
C02727 11 N6-Acetyl-L-lysine
C02728 11 N6-Methyl-L-lysine
C02837 11 L-Lysine 1,6-lactam
C02930 11 2-Methyleneglutarate
C02997 11 N-Acetyl-L-histidine
C03239 11 6-Amino-2-oxohexanoate
C03263 11 Coproporphyrinogen III
C03465 11 3-Methyl-2-oxopentanoate
C03657 11 1,4-Dihydroxy-2-naphthoate
C03971 11 1F-alpha-D-Galactosylraffinose
C04020 11 N2-(D-1-Carboxyethyl)-L-lysine
C04112 11 3-Methyl-cis,cis-hexadienedioate
C04138 11 N(alpha)-gamma-L-Glutamylhistamine
C04211 11 N6-[(Indole-3-yl)acetyl]-L-lysine
C04290 11 4-(3-Methylbut-2-enyl)-L-tryptophan
C04376 11 5'-Phosphoribosyl-N-formylglycinamide
C04540 11 N4-(Acetyl-beta-D-glucosaminyl)asparagine
C05131 11 (1-Ribosylimidazole)-4-acetate
C05135 11 4-(beta-Acetylaminoethyl)imidazole
C05341 11 beta-Alanyl-L-lysine
C05404 11 D-Gal alpha 1->6D-Gal alpha 1->6D-Glucose
C05515 11 5-Ureido-4-imidazole carboxylate
C05574 11 Isoglutamate
C05768 11 Coproporphyrinogen I
C05822 11 3'-CMP
C06050 11 2-Methyl-3-hydroxy-5-formylpyridine-4-carboxylate
C06055 11 O-Phospho-4-hydroxy-L-threonine
C06222 11 Sedoheptulose 1-phosphate
C06241 11 N-Acetylneuraminate 9-phosphate
C06372 11 Lacto-N-biose
C06729 11 cis-1,2-Dihydroxy-4-methylcyclohexa-3,5-diene-1-carboxylate
C07111 11 Ethylbenzene
C07208 11 m-Xylene
C07212 11 o-Xylene
C07335 11 2-Amino-3-oxo-4-phosphonooxybutyrate
C07717 11 3,4-Dihydroxyfluorene
C07728 11 3-Isochromanone
C10906 11 D-Fructose
C11427 11 1-Hydroxy-2-naphthaldehyde
C11472 11 D-glycero-D-manno-Heptose 1,7-bisphosphate
C12204 11 5-Hydroxyconiferaldehyde
C12456 11 3-Dimethylallyl-4-hydroxyphenylpyruvate
C12989 11 N2-Acetyl-L-lysine
C14084 11 1,2-Dihydroxy-8-methylnaphthalene
C14092 11 cis-1,2-Dihydroxy-1,2-dihydro-8-carboxynaphthalene
C14103 11 4-Methylsalicylate
C14784 11 1,2-Dihydroxy-3,4-epoxy-1,2,3,4-tetrahydronaphthalene
C14786 11 (1R,2S)-Naphthalene 1,2-oxide
C14787 11 (1S,2R)-Naphthalene 1,2-oxide
C15599 11
6-(2-Amino-2-carboxyethyl)-7,8-dioxo-7,8-dihydroquinoline-2,4-dicarboxylate
C00043 12 UDP-N-acetyl-D-glucosamine
C00052 12 UDP-D-galactose
C00130 12 IMP
C00144 12 GMP
C00147 12 Adenine
C00167 12 UDP-glucuronate
C00270 12 N-Acetylneuraminate
C00294 12 Inosine
C00330 12 Deoxyguanosine
C00387 12 Guanosine
C00407 12 L-Isoleucine
C00448 12 trans,trans-Farnesyl diphosphate
C00501 12 CDP-glucose
C00521 12 (-)-Limonene
C00617 12 UDP-D-galacturonate
C00700 12 XTP
C00705 12 dCDP
C00761 12 Coniferin
C00789 12 CDP-ribitol
C00941 12 3',5'-Cyclic CMP
C01079 12 Protoporphyrinogen IX
C01100 12 L-Histidinol phosphate
C01158 12 1-O-Galloyl-beta-D-glucose
C01170 12 UDP-N-acetyl-D-mannosamine
C01186 12 (3S,5S)-3,5-Diaminohexanoate
C01239 12 N-Acetyl-beta-D-glucosaminylamine
C01245 12 D-myo-Inositol 1,4,5-trisphosphate
C01272 12 1D-myo-Inositol 1,3,4,5-tetrakisphosphate
C01454 12 Toluate
C01594 12 Linamarin
C01752 12 Scopoletin
C01855 12 Taxiphyllin
C02344 12 (-)-endo-Fenchol
C02354 12 2',3'-Cyclic CMP
C02355 12 2',3'-Cyclic UMP
C02462 12 Sabinene hydrate
C02486 12 (3R)-beta-Leucine
C02564 12 N-Feruloylglycine
C02710 12 N-Acetyl-L-leucine
C03003 12 N-Glucosylnicotinate
C03064 12 3-Dehydro-L-threonate
C03087 12 5-Acetamidopentanoate
C03097 12 Aryl beta-D-glucoside
C03142 12 N-D-Glucosylarylamine
C03190 12 (+)-Bornyl-diphosphate
C03955 12 N6-Acetyl-N6-hydroxy-L-lysine
C03993 12 4-(beta-D-Glucosyloxy)benzoate
C03996 12 5'-O-beta-D-Glucosylpyridoxine
C04089 12 UDP-4-dehydro-6-deoxy-D-glucose
C04092 12 delta1-Piperideine-2-carboxylate
C04121 12 CMP-3-deoxy-D-manno-octulosonate
C04124 12 Indole-3-acetyl-beta-1-D-glucose
C04164 12 trans-Cinnamoyl beta-D-glucoside
C04280 12 1-Guanidino-1-deoxy-scyllo-inositol
C04335 12 N(alpha)-Benzyloxycarbonyl-L-leucine
C04415 12 4-O-beta-D-Glucosyl-4-hydroxycinnamate
C04477 12 1D-myo-Inositol 1,3,4,6-tetrakisphosphate
C04514 12 (1S,2S)-1,2-Dihydronaphthalene-1,2-diol
C04559 12 4-Carboxymethyl-4-methylbut-2-en-1,4-olide
C04640 12 2-(Formamido)-N1-(5'-phosphoribosyl)acetamidine
C05143 12 Dhurrin
C05158 12 trans-beta-D-Glucosyl-2-hydroxycinnamate
C05161 12 2,5-Diaminohexanoate
C05328 12 D-2-Amino-hexano-6-lactam
C05512 12 Deoxyinosine
C05516 12 5-Amino-4-imidazole carboxylate
C05548 12 6-Acetamido-2-oxohexanoate
C05577 12 3,4-Dihydroxymandelaldehyde
C05615 12 Lignin
C05619 12 5-Hydroxyferulate
C05673 12 CMP-2-aminoethylphosphonate
C05986 12 2-Propyn-1-ol
C06056 12 4-Hydroxy-L-threonine
C06074 12 Myrcene
C06075 12 Terpinolene
C06076 12 Comphene
C06077 12 Pinene
C06099 12 (+)-Limonene
C06146 12 3-Butyn-1-ol
C06186 12 Arbutin
C06198 12 P1,P4-Bis(5'-uridyl) tetraphosphate
C06218 12 Cellopentaose
C06307 12 (-)-beta-Pinene
C06308 12 (-)-alpha-Pinene
C07112 12 1-Phenylethanol
C07350 12 3-Methyl-1-(2,4,6-trihydroxyphenyl)butan-1-one
C07715 12 Fluorene
C07727 12 2-Indanone
C07838 12 D-glycero-D-manno-Heptose 1-phosphate
C08481 12 Indican
C11426 12 cis-4-(1'-Hydroxynaphth-2'-yl)-2-oxobut-3-enoate
C11435 12 4-(Cytidine 5'-diphospho)-2-C-methyl-D-erythritol
C11714 12 alpha-Naphthol
C12205 12 5-Hydroxyconiferyl alcohol
C12210 12 UDP-3-ketoglucose
C12455 12 5-Aminopentanal
C12457 12 3-Dimethylallyl-4-hydroxymandelic acid
C12459 12 3-Dimethylallyl-4-hydroxybenzaldehyde
C12988 12 N2-Acetyl-L-aminoadipate semialdehyde
C14083 12 cis-1,2-Dihydroxy-1,2-dihydro-8-methylnaphthalene
C14091 12 1-Naphthoic acid
C14448 12 Glyoxal
C15772 12 DIBOA-glucoside
C00020 13 AMP
C00035 13 GDP
C00044 13 GTP
C00081 13 ITP
C00096 13 GDP-mannose
C00104 13 IDP
C00128 13 CMP-N-acetylneuraminate
C00190 13 UDP-D-xylose
C00203 13 UDP-N-acetyl-D-galactosamine
C00212 13 Adenosine
C00286 13 dGTP
C00293 13 Glucose
C00353 13 Geranylgeranyl diphosphate
C00362 13 dGMP
C00394 13 GDP-glucose
C00559 13 Deoxyadenosine
C00611 13 N-Acetyllactosamine
C00671 13 (S)-3-Methyl-2-oxopentanoic acid
C00751 13 Squalene
C00788 13 L-Adrenaline
C00935 13 UDP-L-arabinose
C00942 13 3',5'-Cyclic GMP
C00964 13 (-)-trans-Carveol
C01092 13 8-Amino-7-oxononanoate
C01123 13 (-)-trans-Isopiperitenol
C01219 13 CDP-4-dehydro-6-deoxy-D-glucose
C01267 13 3-(Imidazol-4-yl)-2-oxopropyl phosphate
C01284 13 1D-myo-Inositol 1,3,4,5,6-pentakisphosphate
C01527 13 Scopolin
C01623 13 UDP-apiose
C01841 13 Pentalenene
C01860 13 Trichodiene
C01993 13 5'-Oxoinosine
C02004 13 Aristolochene
C02191 13 Protoporphyrin
C02199 13 UDP-L-rhamnose
C02325 13 Sinapyl alcohol
C02330 13 UDP-L-iduronate
C02452 13 Perillyl alcohol
C02646 13 4-Coumaryl alcohol
C03115 13 Farnesyl triphosphate
C03373 13 Aminoimidazole ribotide
C03428 13 Presqualene diphosphate
C03467 13 3-Oxo-4-methylpentanoic acid
C03656 13 (S)-5-Amino-3-oxohexanoic acid
C03708 13 N-Acetyl-O-acetylneuraminate
C03733 13 UDP-alpha-D-galacto-1,4-furanose
C03848 13 6F-alpha-D-Galactosylsucrose
C04015 13 N-Acetyl-4-O-acetylneuraminate
C04016 13 N-Acetyl-7-O-acetylneuraminate
C04017 13 N-Acetyl-9-O-acetylneuraminate
C04101 13 1-O,6-O-Digalloyl-beta-D-glucose
C04392 13 P1,P4-Bis(5'-xanthosyl) tetraphosphate
C04501 13 N-Acetyl-alpha-D-glucosamine 1-phosphate
C04558 13 4-Carboxymethyl-3-methylbut-2-en-1,4-olide
C04573 13 UDP-N-acetyl-2-amino-2-deoxy-D-glucuronate
C04631 13 UDP-N-acetyl-3-(1-carboxyvinyl)-D-glucosamine
C04641 13 2-(alpha-D-Galactosyl)-sn-glycerol 3-phosphate
C04703 13 alpha-D-Galactosyl-(1,1')-sn-glycerol 3-phosphate
C04734 13 1-(5'-Phosphoribosyl)-5-formamido-4-imidazolecarboxamide
C04739 13 UDP-N-acetyl-6-(D-galactose-1-phospho)-D-glucosamine
C05005 13 Glycolipid
C05114 13 Mucopolysaccharide
C05239 13 5-Aminoimidazole
C05554 13 Aerobactin
C05576 13 3,4-Dihydroxyphenylethyleneglycol
C05580 13 3,4-Dihydroxymandelate
C05825 13 2-Amino-5-oxohexanoate
C05839 13 cis-beta-D-Glucosyl-2-hydroxycinnamate
C06057 13 3-Aminopropane-1,2-diol
C06111 13 Nerolidyl diphosphate
C06181 13 Piperideine
C06193 13 Guanosine 3'-phosphate
C06217 13 Cellohexaose
C06240 13 UDP-N-acetyl-D-mannosaminouronate
C06358 13 Methyl cinnamate
C06359 13 Ethyl cinnamate
C06360 13 Propyl cinnamate
C06394 13 (+)-delta-Cadinene
C06435 13 5'-Butyrylphosphoinosine
C06711 13 Fluoren-9-ol
C06758 13 p-Tolualdehyde
C07113 13 Acetophenone
C07271 13 Limonene-1,2-epoxide
C07721 13 (+)-(3S,4R)-cis-3,4-Dihydroxy-3,4-dihydrofluorene
C07724 13 1,2-Dihydroxyfluorene
C11356 13 trans,trans,cis-Geranylgeranyl diphosphate
C11409 13 (+)-trans-Carveol
C11425 13 2-Hydroxy-2H-benzo[h]chromene-2-carboxylate
C11436 13 2-Phospho-4-(cytidine 5'-diphospho)-2-C-methyl-D-erythritol
C11555 13 1D-myo-Inositol 1,4,5,6-tetrakisphosphate
C12142 13 Vetispiradiene
C12458 13 3-Dimethylallyl-4-hydroxybenzoate
C12987 13 N2-Acetyl-L-aminoadipyl-delta-phosphate
C14082 13 1-Methylnaphthalene
C14090 13 1-Naphthaldehyde
C00002 14 ATP
C00003 14 NAD+
C00008 14 ADP
C00054 14 Adenosine 3',5'-bisphosphate
C00301 14 ADP-ribose
C00325 14 GDP-L-fucose
C00360 14 dAMP
C00361 14 dGDP
C00498 14 ADP-glucose
C00575 14 3',5'-Cyclic AMP
C00857 14 Deamino-NAD+
C00976 14 GDP-D-mannuronate
C01050 14 UDP-N-acetylmuramate
C01054 14 (S)-2,3-Epoxysqualene
C01204 14 myo-Inositol hexakisphosphate
C01222 14 GDP-4-dehydro-6-deoxy-D-mannose
C01228 14 Guanosine 3',5'-bis(diphosphate)
C01261 14 P1,P4-Bis(5'-guanosyl) tetraphosphate
C01279 14 4-Amino-5-hydroxymethyl-2-methylpyrimidine
C01304 14 2,5-Diamino-6-hydroxy-4-(5'-phosphoribosylamino)pyrimidine
C01367 14 3'-AMP
C01414 14 Casbene
C01533 14 Syringin
C01767 14 (-)-Carvone
C02223 14 2-Methylbutanal
C02280 14 GDP-L-galactose
C02485 14 (-)-Isopiperitenone
C02576 14 Perillyl aldehyde
C02656 14 6-Carboxyhexanoate
C03164 14 Phenanthrene-3,4-diol
C03427 14 Prephytoene diphosphate
C03614 14 Inosine 5'-tetraphosphate
C03691 14 CMP-N-glycoloylneuraminate
C03737 14 alpha-D-Xylose 1-phosphate
C03794 14 N6-(1,2-Dicarboxyethyl)-AMP
C04297 14 CDP-4-dehydro-3,6-dideoxy-D-glucose
C04520 14 1D-myo-Inositol 3,4,5,6-tetrakisphosphate
C04574 14 di-trans,poly-cis-Undecaprenyl diphosphate
C04666 14 D-erythro-1-(Imidazol-4-yl)glycerol 3-phosphate
C04677 14 1-(5'-Phosphoribosyl)-5-amino-4-imidazolecarboxamide
C04713 14 N6-(delta2-Isopentenyl)-adenosine 5'-monophosphate
C04751 14 1-(5-Phospho-D-ribosyl)-5-amino-4-imidazolecarboxylate
C04847 14
alpha-D-Galactosyl-1,3-beta-D-galactosyl-1,4-N-acetyl-D-glucosamine
C04886 14
alpha-N-Acetylneuraminyl-2,6-beta-D-galactosyl-1,4-N-acetyl-beta-D-glucosamine
C04895 14
2-Amino-4-hydroxy-6-(erythro-1,2,3-trihydroxypropyl)dihydropteridinetriphosphate
C05427 14 Phytyl diphosphate
C05608 14 4-Hydroxycinnamyl aldehyde
C05610 14 Sinapoyl aldehyde
C05838 14 cis-2-Hydroxycinnamate
C05855 14 4-Hydroxycinnamyl alcohol 4-D-glucoside
C05922 14 Formamidopyrimidine nucleoside triphosphate
C05983 14 Propinol adenylate
C05993 14 Acetyl adenylate
C06004 14 (R)-3-Methyl-2-oxobutanoate
C06007 14 (R)-2,3-Dihydroxy-3-methylpentanoate
C06016 14 Pentosans
C06083 14 Tetrahymanol
C06084 14 Hopanoid
C06089 14 ent-Copalyl diphosphate
C06180 14 Anabasine
C06182 14 Pelletierine
C06192 14 ADP-mannose
C06194 14 2',3'-Cyclic GMP
C06195 14 Imidazolone
C06216 14 Celloheptaose
C06238 14 L-Arabinose 1-phosphate
C06309 14 Diplopterol
C06310 14 Diploptene
C06433 14 5'-Benzoylphosphoadenosine
C06434 14 5'-Acetylphosphoadenosine
C06712 14 Fluoren-9-one
C06757 14 4-Methylbenzyl alcohol
C07114 14 Benzoyl acetate
C07189 14 2-Hydroxyacetophenone
C07276 14 Limonene-1,2-diol
C07725 14 2-Hydroxy-4-(2-oxo-1,3-dihydro-2H-inden-1-ylidene)but-2-enoic acid
C11383 14 (+)-(S)-Carvone
C11453 14 2-C-Methyl-D-erythritol 2,4-cyclodiphosphate
C11500 14 5'-Dehydroadenosine
C11501 14 9-Riburonosyladenine
C11516 14 2-(alpha-D-Mannosyl)-3-phosphoglycerate
C11631 14 9-Riburonosylhypoxanthine
C11893 14 Cembrene
C11894 14 Taxa-4(5),11(12)-diene
C11901 14 Copalyl diphosphate
C11902 14 syn-Copalyl diphosphate
C12986 14 N2-Acetyl-L-aminoadipate
C13952 14 UDP-N-acetyl-D-galactosaminuronic acid
C14089 14 1-Hydroxymethylnaphthalene
C15563 14 2-Amino-5-formylamino-6-(5-phosphoribosylamino)pyrimidin-4(3H)-one
C15667 14 5-carboxyamino-1-(5-phospho-D-ribosyl)imidazole
C00006 15 NADP+
C00206 15 dADP
C01201 15 N(omega)-(ADP-D-ribosyl)-L-arginine
C01212 15 UDP-N-acetylmuramoyl-L-alanine
C01260 15 P1,P4-Bis(5'-adenosyl) tetraphosphate
C01268 15 5-Amino-6-(5'-phosphoribosylamino)uracil
C01724 15 Lanosterol
C01902 15 Cycloartenol
C02353 15 2',3'-Cyclic AMP
C02718 15 N-Formiminoglycine
C02739 15 Phosphoribosyl-ATP
C02977 15 GDP-6-deoxy-D-talose
C02993 15 L-Tyrosyl-L-arginine
C03117 15 GDP-6-deoxy-D-mannose
C03293 15 N-Adenylylanthranilate
C03410 15 N-Glycoloyl-neuraminate
C03483 15 Adenosine tetraphosphate
C03598 15 CDP-3,6-dideoxy-D-glucose
C03684 15 6-Pyruvoyltetrahydropterin
C03709 15 N-Adenylyl-L-phenylalanine
C04030 15 (2,3-Dihydroxybenzoyl)adenylate
C04051 15 5-Amino-4-imidazolecarboxyamide
C04307 15 P1,P2-Bis(5'-adenosyl) triphosphate
C04468 15 (+)-cis-3,4-Dihydrophenanthrene-3,4-diol
C04494 15 Guanosine 3'-diphosphate 5'-triphosphate
C04509 15 di-trans,poly-cis-Decaprenyl diphosphate
C04556 15 4-Amino-2-methyl-5-phosphomethylpyrimidine
C04563 15 D-myo-Inositol 1,2,4,5,6-pentakisphosphate
C04579 15 Inositol 1,2,3,4,5-pentakisphosphate
C04823 15 1-(5'-Phosphoribosyl)-5-amino-4-(N-succinocarboxamide)-imidazole
C04874 15
2-Amino-4-hydroxy-6-(D-erythro-1,2,3-trihydroxypropyl)-7,8-dihydropteridine
C04916 15
N-(5'-Phospho-D-1'-ribulosylformimino)-5-amino-1-(5''-phospho-D-ribosyl)-4-imidazolecarboxamide
C05340 15 beta-Alanyl-L-arginine
C05413 15 Phytoene
C05421 15 cis-Phytoene
C05560 15 L-2-Aminoadipate adenylate
C05569 15 5'-Phospho-D-1-ribulosylformimine
C05820 15 (L-Seryl)adenylate
C05851 15 Coumarin
C05923 15 2,5-Diaminopyrimidine nucleoside triphosphate
C05925 15 Dihydroneopterin phosphate
C06085 15 Triterpenoid
C06086 15 Pimaradiene
C06090 15 ent-Kaurene
C06148 15
2,5-Diamino-6-(5'-triphosphoryl-3',4'-trihydroxy-2'-oxopentyl)-amino-4-oxopyrimidine
C06183 15 Anapheline
C06197 15 P1,P3-Bis(5'-adenosyl) triphosphate
C06397 15 ADP-D-glycero-D-manno-heptose
C06656 15 Deoxyguanidinoproclavaminic acid
C06756 15 p-Xylene
C07024 15 3'-Keto-3'-deoxy-ATP
C07305 15 Products of ATP breakdown
C07722 15 3,4-Dihydroxy-3,4-dihydro-9-fluorenone
C07726 15 1-Formyl-2-indanone
C08615 15 alpha-Amyrin
C08616 15 beta-Amyrin
C08628 15 Lupeol
C10517 15 2-(beta-D-Glucosyl)-sn-glycerol 3-phosphate
C11174 15 1-Diphosinositol pentakisphosphate
C11395 15 (4R,6R)-cis-Carveol
C11408 15 (4S,6S)-cis-Carveol
C11412 15 (1R,4S)-Iso-dihydrocarvone
C11526 15 5-PP-InsP5
C11544 15 2(alpha-D-Mannosyl)-D-glycerate
C11877 15 (+)-Sandaracopimaradiene
C11878 15 (-)-Abietadiene
C11879 15 Levopimaradiene
C11880 15 Neoabietadiene
C11881 15 Palustradiene
C11891 15 Aphidicol-16-ene
C11892 15 Aphidicol-15-ene
C11924 15 Perillic acid
C11937 15 (1S,4R)-1-Hydroxy-2-oxolimonene
C13309 15 2-Phytyl-1,4-naphthoquinone
C14463 15 (R)-3-Hydroxy-3-methyl-2-oxopentanoate
C14830 15 GDP-4-keto-6-L-deoxygalactose
C00005 16 NADPH
C00131 16 dATP
C00482 16 Sinapate
C00692 16 UDP-N-acetylmuramoyl-L-alanyl-D-glutamate
C00852 16 Chlorogenate
C00903 16 Cinnamaldehyde
C01300 16 2-Amino-4-hydroxy-6-hydroxymethyl-7,8-dihydropteridine
C01477 16 Apigenin
C01745 16 Pinosylvin
C01850 16 Rosmarinate
C02385 16 Amino acid(Arg-)
C02741 16 Phosphoribosyl-AMP
C02927 16 2-Caffeoylisocitrate
C02947 16 4-Coumaroylshikimate
C03002 16 N-Caffeoylputrescine
C03246 16 ADPribose 2'-phosphate
C03526 16 O-Sinapoylglucarolactone
C03582 16 3,4',5-Trihydroxystilbene
C03599 16 CDP-3,6-dideoxy-D-mannose
C04244 16 6-Lactoyl-5,6,7,8-tetrahydropterin
C04454 16 5-Amino-6-(5'-phosphoribitylamino)uracil
C04498 16 N-(4-Guanidinobutyl)-4-hydroxycinnamide
C04752 16 2-Methyl-4-amino-5-hydroxymethylpyrimidine diphosphate
C04896 16
5-(5-Phospho-D-ribosylaminoformimino)-1-(5-phosphoribosyl)-imidazole-4-carboxamide
C05108 16 14-Demethyllanosterol
C05109 16 24,25-Dihydrolanosterol
C05414 16 Phytofluene
C05437 16 Zymosterol
C05595 16 4-Hydroxyphenylacetylglutamine
C05596 16 4-Hydroxyphenylacetylglycine
C05631 16 Eriodictyol
C06006 16 (S)-2-Aceto-2-hydroxybutanoate
C06398 16 ADP-L-glycero-D-manno-heptose
C06561 16 Isosalipurpol
C06657 16 Guanidinoproclavaminic acid
C07025 16 3'-Keto-3'-deoxy-AMP
C07723 16 4-Hydroxy-9-fluorenone
C08650 16 Isoliquiritigenin
C08980 16 Soyasapogenol B
C10945 16 Caffeic aldehyde
C11405 16 (3R)-3-Isopropenyl-6-oxoheptanoate
C11410 16 (1R,2S,4S)- Neoiso-dihydrocarveol
C11411 16 (1R,2R,4S)-Iso-dihydrocarveol
C11415 16 (1S,4S)-Dihydrocarvone
C11455 16 4,4-Dimethyl-5alpha-cholesta-8,14,24-trien-3beta-ol
C11505 16 Propene
C11546 16 2-(beta-D-Glucosyl)-sn-glycerol
C11872 16 Kaur-16-en-18-ol
C00004 17 NADH
C00272 17 Tetrahydrobiopterin
C00509 17 Naringenin
C00921 17 Dihydropteroate
C01460 17 Vitexin
C01481 17 Caffeate
C01514 17 Luteolin
C01617 17 Taxifolin
C01714 17 Apigenin-6-C-glucoside
C02394 17 Cinnamyl alcohol
C02919 17 1-Sinapoyl-D-glucose
C04608 17 Apigenin 7-O-beta-D-glucoside
C04700 17 UDP-N-acetylmuramoyl-L-alanyl-D-glutamyl-L-lysine
C04732 17 4-(1-D-Ribitylamino)-5-amino-2,6-dihydroxypyrimidine
C04807 17 2-Amino-7,8-dihydro-4-hydroxy-6-(diphosphooxymethyl)pteridine
C04877 17
UDP-N-acetylmuramoyl-L-alanyl-D-gamma-glutamyl-meso-2,6-diaminopimelate
C05110 17 4alpha-Methylcholesta-8-en-3beta-ol
C05430 17 zeta-Carotene
C05439 17 5alpha-Cholesta-7,24-dien-3beta-ol
C05892 17 UDP-N-acetylmuramoyl-L-alanyl-gamma-D-glutamyl-L-lysine
C05907 17 Luteoforol
C05911 17 Pentahydroxyflavanone
C06658 17 Proclavaminic acid
C08063 17 1,4-Cyclohexanedione
C08576 17 Aureusidin
C09762 17 Liquiritigenin
C10192 17 Tricetin
C11404 17 (3R)-6-Hydroxy-3-isopropenyl-heptanoate
C11413 17 (1S,2S,4S)-Dihydrocarveol
C11416 17 (1S,2R,4S)-Neo-dihydrocarveol
C11506 17 (R)-1,2-Epoxypropane
C11507 17 (S)-1,2-Epoxypropane
C11873 17 Kaur-16-en-18-al
C12206 17 Caffeyl alcohol
C12631 17 2-Hydroxy-2,3-dihydrogenistein
C15508 17 1,2-Epoxypropane
C00268 18 Dihydrobiopterin
C00389 18 Quercetin
C00415 18 Dihydrofolate
C00974 18 Dihydrokaempferol
C01189 18 5alpha-Cholest-7-en-3beta-ol
C01592 18 Licodione
C02906 18 Dihydromyricetin
C03052 18 2,3-Dihydrogossypetin
C03515 18 Luteolin 7-O-glucuronide
C03845 18 5alpha-Cholest-8-en-3beta-ol
C03951 18 Luteolin 7-O-beta-D-glucoside
C04024 18 Vitexin 2''-O-beta-D-glucoside
C04199 18 Isovitexin 2''-O-beta-D-glucoside
C04332 18 6,7-Dimethyl-8-(1-D-ribityl)lumazine
C04702 18 UDPMurAc(oyl-L-Ala-D-gamma-Glu-L-Lys-D-Ala-D-Ala)
C04846 18
UDP-N-acetylmuramoyl-L-alanyl-D-glutamyl-L-lysyl-D-alanyl-D-alanine
C04856 18
(6S)-6-beta-Hydroxy-1,4,5,6-tetrahydronicotinamide-adeninedinucleotide
C04858 18 Apigenin 7-O-[beta-D-apiosyl-(1->2)-beta-D-glucoside]
C04882 18
UDP-N-acetylmuramoyl-L-alanyl-D-glutamyl-6-carboxy-L-lysyl-D-alanyl-D-alanine
C05111 18 Methostenol
C05431 18 Neurosporene
C05906 18 Leucocyanidin
C06313 18 Biopterin
C06563 18 Genistein
C06659 18 Dihydroclavaminic acid
C09099 18 Naringenin 7-O-beta-D-glucoside
C10020 18 Apigenin 7-(6''-malonylglucoside)
C10208 18 Daidzein
C11402 18 (4R,7R)-4-Isopropenyl-7-methyl-2-oxo-oxepanone
C11874 18 Kaur-16-en-18-oic acid
C12124 18 Apiforol
C12627 18 Apigenin 7-O-neohesperidoside
C15522 18 4a-Hydroxytetrahydrobiopterin
C15525 18 2',3,4,4',6'-Pentahydroxychalcone
C00101 19 Tetrahydrofolate
C00255 19 Riboflavin
C00504 19 Folate
C01164 19 Cholesta-5,7-dien-3beta-ol
C01750 19 Quercitrin
C02495 19 2'-Hydroxydaidzein
C03204 19 10-Formyldihydrofolate
C03648 19 cis-3,4-Leucopelargonidin
C04524 19 2-Protocatechoylphloroglucinolcarboxylate
C05622 19 Malonylapiin
C05623 19 Quercetin 3-O-glucoside
C05903 19 Kaempferol
C05905 19 Cyanidin
C05909 19 Leucodelphinidin
C06432 19 UDP-N-acetylmuramoyl-L-alanyl-D-glutamyl-L-lysyl-D-alanine
C06562 19 (+)-Catechin
C06660 19 Clavaminic acid
C09126 19 Genistein 7-O-beta-D-glucoside
C09789 19 Naringin
C10107 19 Myricetin
C11875 19 ent-7alpha-Hydroxykaur-16-en-19-oic acid
C12134 19 2'-Hydroxygenistein
C12316 19 cis-Dihydroquercetin
C12630 19 Luteolin 7-O-neohesperidoside
C12632 19 Luteolin 7-O-[beta-D-glucuronosyl-(1->2)-beta-D-glucuronide]
C12639 19 Quercetin 7-O-beta-D-glucoside
C14146 19 alpha-Zeacarotene
C15567 19 2,7,4'-Trihydroxyisoflavanone
C00061 20 FMN
C00143 20 5,10-Methylenetetrahydrofolate
C00187 20 Cholesterol
C00234 20 10-Formyltetrahydrofolate
C00445 20 5,10-Methenyltetrahydrofolate
C00664 20 5-Formiminotetrahydrofolate
C01007 20 Reduced riboflavin
C01727 20 Lumichrome
C03479 20 5-Formyltetrahydrofolate
C03567 20 2'-Hydroxydihydrodaidzein
C04900 20
Luteolin7-O-[beta-D-glucuronosyl-(1->2)-beta-D-glucuronide]-4'-O-beta-D-glucuronide
C05443 20 Vitamin D3
C05625 20 Rutin
C05904 20 Pelargonidin
C05908 20 Delphinidin
C06093 20 Gibberellin A12 aldehyde
C08586 20 delta-Carotene
C08604 20 Cyanidin 3-O-glucoside
C09320 20 Afzelechin
C09332 20 Tetrahydrofolyl-[Glu](2)
C09727 20 (-)-Epicatechin
C11876 20 6beta,7beta-Dihydroxykaurenoic acid
C12127 20 (+)-Gallocatechin
C12249 20 Kaempferol 3-O-glucoside
C12626 20 Kaempferol 3-O-beta-D-galactoside
C12637 20 Quercetin 3-O-[beta-D-xylosyl-(1->2)-beta-D-glucoside]
C12638 20 Quercetin 3-O-(6-O-malonyl-beta-D-glucoside)
C12667 20 Quercetin 3-O-beta-D-glucosyl-(1->2)-beta-D-glucoside
C00016 21 FAD
C00364 21 dTMP
C00440 21 5-Methyltetrahydrofolate
C00599 21 Cholest-4-en-3-one
C01802 21 Desmosterol
C01847 21 Reduced FMN
C02115 21 2-Methylserine
C03495 21 Deoxy-5-methylcytidylate
C03594 21 7alpha-Hydroxycholesterol
C03855 21 Cholesteryl-beta-D-glucoside
C03997 21 5-Hydroxymethyldeoxycytidylate
C05418 21 Cholesterol-5beta,6beta-epoxide
C05419 21 Cholesterol-5alpha,6beta-epoxide
C05432 21 Lycopene
C05433 21 alpha-Carotene
C05500 21 20alpha-Hydroxycholesterol
C05502 21 22beta-Hydroxycholesterol
C05928 21 10-Formyltetrahydrofolyl L-glutamate
C08620 21 Cyanidin 3-O-rutinoside
C08639 21 Cyanin
C10175 21 Quercetin 3-(2G-xylosylrutinoside)
C11857 21 Gibberellin A12
C12095 21 Cyanidin 3-O-(6-O-p-coumaroyl)glucoside
C12128 21 (-)-Epiafzelechin
C12136 21 (-)-Epigallocatechin
C12137 21 Pelargonidin 3-O-glucoside
C12138 21 Delphinidin 3-O-glucoside
C12634 21 Kaempferol 3-O-beta-D-glucosyl-(1->2)-beta-D-glucoside
C12643 21 Cyanidin 3-O-(6-O-malonyl-beta-D-glucoside)
C12668 21
Quercetin3-O-beta-D-glucosyl-(1->2)-beta-D-glucosyl-(1->2)-beta-D-glucoside
C13550 21 24-Hydroxycholesterol
C00214 22 Thymidine
C00363 22 dTDP
C01352 22 FADH2
C03091 22 5beta-Cholestan-3-one
C03238 22 5alpha-Cholestan-3-one
C03910 22 (24R,24'R)-Fucosterol epoxide
C04187 22 5-Methyldeoxycytidine diphosphate
C05403 22 3-Ketolactose
C05425 22 3beta,5alpha,6beta-Cholestanetriol
C05435 22 gamma-Carotene
C05455 22 7alpha-Hydroxycholest-4-en-3-one
C05499 22 17alpha,20alpha-Dihydroxycholesterol
C05501 22 20alpha,22beta-Dihydroxycholesterol
C05731 22 3-Ketosucrose
C08601 22 Lutein
C11038 22 2'-Deoxy-5-hydroxymethylcytidine-5'-diphosphate
C11860 22 Gibberellin A15 open lactone
C12096 22 Cyanidin 3-O-(6-O-p-coumaroyl)glucoside-5-O-glucoside
C12140 22 Malvidin 3-O-glucoside
C12635 22
Kaempferol3-O-beta-D-glucosyl-(1->2)-beta-D-glucosyl-(1->2)-beta-D-glucoside
C12642 22 Pelargonidin 3-O-(6-O-malonyl-beta-D-glucoside)
C12644 22 Pelargonidin 3-O-rutinoside
C12646 22 Cyanidin 3-O-rutinoside 5-O-beta-D-glucoside
C15518 22 (24S)-Cholest-5-ene-3beta,7alpha,24-triol
C00178 23 Thymine
C00459 23 dTTP
C02373 23 4-Methylpentanal
C05138 23 17alpha-Hydroxypregnenolone
C05394 23 3-Keto-beta-D-galactose
C05451 23 7alpha-Hydroxy-5beta-cholestan-3-one
C05457 23 7alpha,12alpha-Dihydroxycholest-4-en-3-one
C11039 23 2'-Deoxy-5-hydroxymethylcytidine-5'-triphosphate
C11861 23 Gibberellin A24
C12636 23
Kaempferol3-O-[6-(4-coumaroyl)-beta-D-glucosyl-(1->2)-beta-D-glucosyl-(1->2)-beta-D-glucoside]
C12645 23 Pelargonidin 3-O-rutinoside 5-O-beta-D-glucoside
C00842 24 dTDP-glucose
C00906 24 5,6-Dihydrothymine
C00962 24 beta-D-Galactose
C01176 24 17alpha-Hydroxyprogesterone
C01227 24 3beta-Hydroxyandrost-5-en-17-one
C02097 24 dTDP-galactose
C02376 24 5-Methylcytosine
C03088 24 5-Hydroxymethyluracil
C04529 24 (3S,4S)-3-Hydroxytetradecane-1,3,4-tricarboxylate
C04655 24 (2S,3S)-2-Hydroxytridecane-1,2,3-tricarboxylate
C05452 24 3alpha,7alpha-Dihydroxy-5beta-cholestane
C05453 24 7alpha,12alpha-Dihydroxy-5beta-cholestan-3-one
C05487 24 17alpha,21-Dihydroxypregnenolone
C06104 24 Adipate
C11862 24 Gibberellin A36
C00280 25 Androst-4-ene-3,17-dione
C00687 25 dTDP-4-dehydro-6-deoxy-alpha-D-glucose
C03034 25 dTDP-D-galacturonate
C04295 25 Androst-5-ene-3beta,17beta-diol
C04518 25 17alpha,20alpha-Dihydroxypregn-4-en-3-one
C05100 25 3-Ureidoisobutyrate
C05139 25 16alpha-Hydroxydehydroepiandrosterone
C05444 25 3alpha,7alpha,26-Trihydroxy-5beta-cholestane
C05454 25 3alpha,7alpha,12alpha-Trihydroxy-5beta-cholestane
C05488 25 11-Deoxycortisol
C05489 25 11beta,17alpha,21-Trihydroxypregnenolone
C05497 25 21-Deoxycortisol
C06017 25 dTDP-D-glucuronate
C06102 25 Adipate semialdehyde
C11859 25 Gibberellin A37 open lactone
C11907 25 4,6-Dideoxy-4-oxo-dTDP-D-glucose
C00535 26 Testosterone
C00688 26 dTDP-4-dehydro-6-deoxy-L-mannose
C00735 26 Cortisol
C02378 26 6-Aminohexanoate
C04268 26 dTDP-4-amino-4,6-dideoxy-D-glucose
C05140 26 16alpha-Hydroxyandrost-4-ene-3,17-dione
C05145 26 3-Aminoisobutanoate
C05290 26 19-Hydroxyandrost-4-ene-3,17-dione
C05445 26 3alpha,7alpha-Dihydroxy-5beta-cholestan-26-al
C05446 26 3alpha,7alpha,12alpha,26-Tetrahydroxy-5beta-cholestane
C06018 26 dTDP-4-acetamido-4,6-dideoxy-D-glucose
C06101 26 Hexan-1-ol-6-oate
C06103 26 6-Hydroxyhexanoic acid
C06105 26 Cyclohexan-1,2-dione
C06617 26 dTDP-3-oxo-6-deoxy-alpha-D-glucose
C06620 26 dTDP-3,4-dioxo-2,6-dideoxy-D-glucose
C07277 26 dTDP-D-fucose
C11908 26 3,6-Dideoxy-3-oxo-dTDP-D-glucose
C11926 26 dTDP-4-oxo-6-deoxy-D-allose
C11930 26 dTDP 1-ester with
(6R)-5,6-dihydro-4-hydroxy-6-methyl-5-oxo-2H-pyran
C00762 27 Cortisone
C01147 27 2-Hydroxycyclohexan-1-one
C01255 27 N-(6-Aminohexanoyl)-6-aminohexanoate
C01301 27 3alpha,7alpha,12alpha-Trihydroxy-5beta-cholestan-26-al
C01880 27 6-Hexanolide
C02821 27 Cortisol 21-acetate
C03187 27 dTDP-6-deoxy-L-talose
C03319 27 dTDP-6-deoxy-L-mannose
C04554 27 3alpha,7alpha-Dihydroxy-5beta-cholestanate
C05294 27 19-Hydroxytestosterone
C05297 27 19-Oxoandrost-4-ene-3,17-dione
C05471 27 11beta,17alpha,21-Trihydroxy-5beta-pregnane-3,20-dione
C06593 27 epsilon-Caprolactam
C06621 27 dTDP-4-oxo-2,6-dideoxy-alpha-D-glucose
C11134 27 Testosterone glucuronide
C11912 27 dTDP-6-deoxy-D-allose
C11918 27 Maltol
C11922 27 dTDP-4-oxo-2,6-dideoxy-D-glucose
C11925 27 dTDP-3-amino-3,6-dideoxy-D-glucose
C11928 27 dTDP-4-oxo-2,6-dideoxy-D-allose
C11931 27 dTDP 1-ester with
(6S)-5,6-dihydro-4-hydroxy-6-methyl-5-oxo-2H-pyran
C12318 27 dTDP-3-amino-2,3,6-trideoxy-D-threo-hexopyranos-4-ulose
C00414 28 Cyclohexanone
C00468 28 Estrone
C03241 28 6-Hydroxyhexan-6-olide
C03442 28 dTDP-L-dihydrostreptose
C03588 28 4,5alpha-Dihydrocortisone
C03739 28 trans-Cyclohexane-1,2-diol
C04277 28 1,8-Diazacyclotetradecane-2,9-dione
C04722 28 3alpha,7alpha,12alpha-Trihydroxy-5beta-cholestanoate
C05295 28 19-Oxotestosterone
C05469 28 17alpha,21-Dihydroxy-5beta-pregnane-3,11,20-trione
C05472 28 Urocortisol
C06622 28 dTDP-4-oxo-2,6-dideoxy-L-glucose
C11920 28 dTDP-L-olivose
C11923 28 dTDP-D-olivose
C11927 28 dTDP-4-oxo-2,6-dideoxy-L-mannose
C11932 28 dTDP 1-ester with 2,6-dideoxy-L-erythro-hexopyranos-3-ulose
C12313 28 cis-Cyclohexane-1,2-diol
C12314 28 1-Oxa-2-oxo-3-hydroxycycloheptane
C00571 29 Cyclohexylamine
C00854 29 Cyclohexanol
C00951 29 Estradiol-17beta
C02537 29 Estradiol-17alpha
C05298 29 2-Hydroxyestrone
C05300 29 16alpha-Hydroxyestrone
C05470 29 Urocortisone
C05482 29 Cortol
C11133 29 Estrone glucuronide
C05141 30 Estriol
C05301 30 2-Hydroxyestradiol-17beta
C05481 30 Cortolone
C05503 30 Estradiol-17beta 3-glucuronide
C11249 30 Cyclohexane
C11519 30 N-Cyclohexylformamide
C05504 31 16-Glucuronide-estriol
C06121 31 3-Ketosphingosine
C11520 31 Cyclohexyl isocyanide
C00249 32 Hexadecanoic acid
C00319 32 Sphingosine
C00517 32 Hexadecanal
C02934 32 3-Dehydrosphinganine
C00823 33 1-Hexadecanol
C00836 33 Sphinganine
C01120 33 Sphinganine 1-phosphate
C01747 33 Psychosine
C01948 33 Pentadecanal
C02788 33 2-trans-Hexadecenal
C05462 33 Chenodeoxyglycocholate
C06124 33 Sphingosine 1-phosphate
C00695 34 3alpha,7alpha,12alpha-Trihydroxy-5beta-cholanate
C01921 34 Glycocholate
C06123 34 Hexadecenal
C12144 34 Phytosphingosine
C01292 35 3alpha,7alpha-Dihydroxy-12-oxo-5beta-cholanate
C04483 35 3alpha,12alpha-Dihydroxy-5beta-cholanate
C04643 35 3alpha,12alpha-Dihydroxy-7-oxo-5beta-cholanate
C11637 35 3alpha,12alpha-Dihydroxy-5beta-chol-6-enoate
C04661 36 3alpha,7alpha,12beta-Trihydroxy-5beta-cholanate
C05464 36 Glycodeoxycholate
C05683 36 2-Aminoethylphosphocholate


      reactions:

ID generation name

R00002 2 Reduced ferredoxin:dinitrogen oxidoreductase (ATP-hydrolysing)
R00009 2 hydrogen-peroxide:hydrogen-peroxide oxidoreductase
R00031 2 1,2-Benzenediol:oxygen oxidoreductase
R00045 2 1,2-Benzenediol:oxygen oxidoreductase
R00086 2 ATP phosphohydrolase (protein-secreting)
R00090 2 NADH:hydrogen-peroxide oxidoreductase
R00132 2 Carbonic acid hydro-lyase
R00673 2 L-Tryotophan indole-lyase (deaminating)
R00674 2 L-Serine hydro-lyase (adding indoleglycerol-phosphate)
R00675 2 L-Tryptophan:NAD+ oxidoreductase (deaminating)
R00677 2 L-Tryptophan:oxygen oxidoreductase (deaminating)
R00678 2 L-tryptophan:oxygen 2,3-oxidoreductase (decyclizing)
R00679 2 L-Tryptophan:oxygen 2-oxidoreductase(decarboxylating)
R00681 2 L-Tryptophan:oxygen 2'-oxidoreductase (side-chain-cleaving)
R00685 2 L-Tryptophan decarboxy-lyase
R00731 2 L-Tyrosine:oxygen oxidoreductase
R02075 2 3,4-Dihydroxy-L-phenylalanine:oxygen
4,5-oxidoreductase(recyclizing)
R02076 2 3,4-Dihydroxy-L-phenylalanine:oxygen
2,3-oxidoreductase(recyclizing)
R02079 2 3,4-Dihydroxy-L-phenylalanine ammonia-lyase
R02080 2 3-Hydroxy-L-tyrosine carboxy-lyase
R02173 2 Tryptamine:oxygen oxidoreductase(deaminating)(flavin-containing)
R02383 2 Monophenol,L-dopa:oxygen oxidoreductase
R02701 2 5-Hydroxy-L-tryptophan decarboxy-lyase
R02702 2 5-hydroxy-L-tryptophan:oxygen 2,3-dioxygenase (indole-decyclizing)
R02908 2
5-Hydroxytryptamine:oxygenoxidoreductase(deaminating)(flavin-containing)
R02909 2 5-hydroxytryptamine:oxygen 2,3-dioxygenase (indole-decyclizing)
R04300 2
4-(2-Aminoethyl)-1,2-benzenediol:oxygenoxidoreductase(deaminating)(flavin-containing)
R05317 2 L-Tryptophan:oxygen alpha,beta-oxidoreductase
R00004 3 Pyrophosphate phosphohydrolase
R00005 3 Urea-1-carboxylate amidohydrolase
R00006 3 2-Acetolactate pyruvate-lyase (carboxylating)
R00007 3 4-Hydroxy-4-methyl-2-oxoglutarate pyruvate-lyase
R00008 3 Parapyruvate pyruvate-lyase
R00067 3 Reduced ferredoxin:dinitrogen oxidoreductase (ATP-hydrolysing)
R00131 3 Urea amidohydrolase
R00143 3 Ammonia:(acceptor) oxidoreductase
R00148 3
R00149 3 Carbon-dioxide:ammonia
ligase(ADP-forming,carbamate-phosphorylating)
R00150 3 ATP:carbamate phosphotransferase
R00153 3 Reduced ferredoxin:dinitrogen oxidoreductase (ATP-hydrolysing)
R00195 3 2,3-Diaminopropionate ammonia-lyase
R00200 3 ATP:pyruvate O2-phosphotransferase
R00203 3 Pyruvaldehyde:NAD+ oxidoreductase
R00207 3 Pyruvate:oxygen 2-oxidoreductase (phosphorylating)
R00208 3 Phosphoenolpyruvate phosphohydrolase
R00209 3 Pyruvate:NAD+ 2-oxidoreductase (CoA-acetylating)
R00211 3 Glyoxylate:oxygen oxidoreductase
R00212 3 Acetyl-CoA:formate C-acetyltransferase
R00213 3 O-Carbamoyl-L-serine ammonia-lyase (pyruvate-forming)
R00214 3 (S)-Malate:NADP+ oxidoreductase(oxaloacetate-decarboxylating)
R00215 3 (R)-Malate:NAD+ oxidoreductase (decarboxylating)
R00217 3 Oxaloacetate carboxy-lyase
R00218 3 acetylenedicarboxylate carboxy-lyase
R00219 3
R00220 3 L-serine ammonia-lyase
R00221 3 D-serine ammonia-lyase
R00223 3 Serine ammonia-lyase
R00224 3 Pyruvate carboxy-lyase
R00226 3 (S)-2-Acetolactate pyruvate-lyase (carboxylating)
R00273 3 oxalate:oxygen oxidoreductase
R00275 3 Superoxide:superoxide oxidoreductase
R00276 3 Carbon-monoxide:oxygen oxidoreductase
R00396 3 L-Alanine:NAD+ oxidoreductase (deaminating)
R00519 3 Formate:NAD+ oxidoreductase
R00581 3 L-serine:NAD+ oxidoreductase (deaminating)
R00582 3 L-O-Phosphoserine phosphohydrolase
R00585 3 L-Serine:pyruvate aminotransferase
R00589 3 L-2-Amino-3-hydroxypropionic acid racemase
R00590 3 L-Serine hydro-lyase (deaminating)
R00682 3 L-Tryptophanamide amidohydrolase
R00700 3 Hydrogen:NAD+ oxidoreductase
R00703 3 (S)-Lactate:NAD+ oxidoreductase
R00704 3 (R)-Lactate:NAD+ oxidoreductase
R00728 3 L-Tyrosine phenol-lyase (deaminating)
R00729 3 L-Tyrosine:oxygen oxidoreductase (deaminating)
R00730 3 L-Tyrosine,NADPH:oxygen oxidoreductase (N-hydroxylating)
R00732 3 L-arogenate:NAD+ oxidoreductase
R00736 3 L-Tyrosine carboxy-lyase
R00737 3 L-Tyrosine ammonia-lyase
R00739 3 L-Tyrosine 2,3-aminomutase
R01959 3 N-Formyl-L-kynurenine amidohydrolase
R01971 3 Indolelactate:NAD+ oxidoreductase
R01974 3 Indol-3-yl-pyruvate carboxy-lyase
R02078 3 L-Tyrosine,L-dopa:oxygen oxidoreductase
R02338 3 Indole:oxygen 2,3-oxidoreductase (decyclizing)
R02339 3
R02382 3 Tyramine:oxygen oxidoreductase(deaminating)(flavin-containing)
R02678 3 Indole-3-acetaldehyde:NAD+ oxidoreductase
R02679 3 indole-3-ethanol:NAD+ oxidoreductase
R02681 3 indole-3-acetaldehyde:oxygen oxidoreductase
R02950 3 4-Coumarate:oxygen oxidoreductase
R03096 3 Indole-3-acetamide amidohydrolase
R03300 3 3,4-Dihydroxyphenylacetaldehyde:NAD+ oxidoreductase
R03365 3 3,4-Dihydroxy-trans-cinnamate:oxygen
3,4-oxidoreductase(decyclizing)
R03367 3
R03936 3 Formylkynurenine hydrolase
R04020 3 Indole-3-acetamide hydro-lyase
R04084 3 3,4-Dihydroxyphenylacetaldehyde hydro-lyase (adding dopamine)
R04598 3 3,4-Dihydroxy-L-phenylalanine:oxygen
4,5-oxidoreductase(recyclizing)
R04600 3 3,4-Dihydroxy-L-phenylalanine:oxygen
2,3-oxidoreductase(recyclizing)
R04903 3 5-Hydroxyindoleacetaldehyde:NAD+ oxidoreductase
R04904 3 5-Hydroxyindoleacetaldehyde:oxygen oxidoreductase
R04911 3 Aryl-formylamine amidohydrolase
R05746 3 phosphonate:NAD+ oxidoreductase
R05861 3 D-alanine:oxygen oxidoreductase (deaminating)
R06126 3 L-serine:NADP+ 3-oxidoreductase
R07171 3 NADH:oxygen oxidoreductase
R07316 3 carbamate hydro-lyase
R07403 3
R00023 4 NADH:hyponitrite oxidoreductase
R00042 4 4-Hydroxyphenylpyruvate:oxygen oxidoreductase (decarboxylating)
R00136 4 ATP:polyphosphate phosphotransferase
R00138 4 Triphosphate phosphohydrolase
R00227 4 Acetyl-CoA hydrolase
R00228 4 acetaldehyde:NAD+ oxidoreductase (CoA-acetylating)
R00229 4 Acetate:CoA ligase (ADP-forming)
R00230 4 Acetyl-CoA:orthophosphate acetyltransferase
R00233 4 Malonyl-CoA carboxy-lyase
R00237 4 (3S)-Citramalyl-CoA pyruvate-lyase
R00238 4 Acetyl-CoA:acetyl-CoA C-acetyltransferase
R00315 4 ATP:acetate phosphotransferase
R00317 4 Acetyl phosphate phosphohydrolase
R00319 4 (S)-Lactate:oxygen 2-oxidoreductase(decarboxylating)
R00320 4 Pyrophosphate:acetate phosphotransferase
R00338 4 Oxaloacetate acetylhydrolase
R00339 4 (R,R)-Tartrate hydro-lyase
R00340 4 (S,S)-Tartrate hydro-lyase
R00341 4 ATP:oxaloacetate carboxy-lyase (transphosphorylating)
R00342 4 (S)-malate:NAD+ oxidoreductase
R00344 4 Pyruvate:carbon-dioxide ligase (ADP-forming)
R00345 4 Orthophosphate:oxaloacetate carboxyl-lyase (phosphorylating)
R00346 4 Pyrophosphate:oxaloacetate carboxy-lyase (transphosphorylating)
R00347 4 erythro-3-hydroxy-Ls-aspartate ammonia-lyase
R00348 4 2-Oxosuccinamate amidohydrolase
R00350 4 4-Hydroxy-4-carboxymethyl-2-oxoglutarate pyruvate-lyase
R00351 4 Citrate oxaloacetate-lyase ((pro-3S)-CH2COO- -> acetyl-CoA)
R00352 4 ATP:citrate oxaloacetate-lyase ((pro-3S)-CH2COO-
->acetyl-CoA)(ATP-dephosphorylating)
R00353 4 Malonyl-CoA:pyruvate carboxyltransferase
R00354 4 (3S)-Citryl-CoA oxaloacetate-lyase
R00357 4 L-Aspartic acid:oxygen oxidoreductase (deaminating)
R00359 4 D-Aspartate:oxygen oxidoreductase (deaminating)
R00360 4 (S)-Malate:oxygen oxidoreductase
R00363 4 Oxaloacetate keto-enol-isomerase
R00397 4 L-Aspartate 4-carboxy-lyase
R00398 4 2,2'-iminodipropanoate:NAD+ oxidoreductase (L-alanine-forming)
R00399 4
R00400 4 L-Alanine:2-oxo-acid aminotransferase
R00401 4 L-Alanine racemase
R00466 4 Glyoxylate:oxygen oxidoreductase
R00472 4 L-Malate glyoxylate-lyase (CoA-acetylating)
R00518 4 ATP:formate phosphotransferase
R00521 4 Formyl-CoA hydrolase
R00522 4 Oxalate carboxy-lyase
R00524 4 Formamide amidohydrolase
R00584 4 Pyrophosphate:L-serine O-phosphotransferase
R00586 4
R00604 4 Formaldehyde:NAD+ oxidoreductase
R00658 4 2-Phospho-D-glucerate hydro-lyase
R00661 4 Phosphoenolpyruvate 2,3-phosphonomutase
R00691 4 L-Arogenate hydro-lyase (decarboxylating)
R00705 4 3-Oxopropanoate:NAD+ oxidoreductase
(decarboxylating,CoA-acetylating)
R00710 4 Acetaldehyde:NAD+ oxidoreductase
R00747 4 2-Phosphonoacetaldehyde phosphonohydrolase
R00748 4 Ethanolamine-phosphate phospho-lyase (deaminating)
R00749 4 Ethanolamine ammonia-lyase
R00750 4
R00753 4 (S)-Lactate acetaldehyde-lyase
R00754 4 Ethanol:NAD+ oxidoreductase
R00774 4 Urea:carbon-dioxide ligase (ADP-forming)
R00778 4 Urea hydro-lyase
R00793 4 Hydroxylamine:oxygen oxidoreductase
R00815 4 phenol,NADPH:oxogen oxidoreductase (2-hydroxylating)
R00987 4 L-Kynurenine hydrolase
R00988 4 N-Formylanthranilate amidohydrolase
R01016 4 Glycerone-phosphate phospho-lyase
R01082 4 (S)-Malate hydro-lyase
R01150 4 D-AlanineD-Alanine ligase (ADP-forming)
R01238 4 4-Hydroxybenzoate carboxy-lyase
R01256 4 (S)-Malate:CoA ligase (ADP-forming)
R01308 4
R01388 4 D-Glycerate:NADP+ 2-oxidoreductase
R01390 4
R01393 4 Hydroxypyruvate carboxy-lyase
R01394 4 Hydroxypyruvate ketol-isomerase
R01395 4 ATP:carbamate phosphotransferase
R01400 4
R01446 4 (S)-lactaldehyde:NAD+ oxidoreductase
R01447 4 (S)-Lactate:oxaloacetate oxidoreductase
R01450 4
R01728 4 Prephenate:NAD+ oxidoreductase(decarboxylating)
R01731 4 L-Aspartate:2-oxoglutarate aminotransferase
R01735 4 (R)-Lactaldehyde:NAD+ 2-oxidoreductase
R01849 4 Reduced ferredoxin:dinitrogen oxidoreductase (ATP-hydrolysing)
R01960 4 L-Kynurenine,NADPH:oxygen oxidoreductase (3-hydroxylating)
R02253 4 trans-cinnamate,NADPH:oxygen oxidoreductase (4-hydroxylating)
R02260 4 (S)-Lactaldehyde:NADP+ oxidoreductase
R02419 4 (R)-Malate hydro-lyase
R02521 4 4-Hydroxyphenylpyruvate:oxygen
oxidoreductase(hydroxylating,decarboxylating)
R02527 4 (R)-Lactaldehyde:NAD+ oxidoreductase
R02528 4
R02529 4 Aminoacetone:oxygen oxidoreductase(deaminating)(flavin-containing)
R02531 4 Lactaldehyde:NAD+ 1-oxidoreductase
R02695 4 4-Hydroxyphenylacetaldehyde:NAD+ oxidoreductase
R02698 4 4-hydroxyphenylacetate,NADH:oxygen oxidoreductase (3-hydroxylating)
R02853 4 D-O-Phosphoserine phosphohydrolase
R02911 4 Acetyl-CoA:aralkylamine N-acetyltransferase
R02947 4 2-Acetolactate carboxy-lyase
R02948 4 (S)-2-Hydroxy-2-methyl-3-oxobutanoate carboxy-lyase
R02952 4
R03051 4 2,3-Dihydroxy-3-methylbutanoate:NADP+ oxidoreductase (isomerizing)
R03052 4 2-Acetolactate methylmutase
R03092 4
R03093 4 3-Indoleacetonitrile aminohydrolase
R03097 4
R03299 4 3-Hydroxyphenylacetate,NADH:oxygen oxidoreductase (3-hydroxylating)
R03303 4 3,4-Dihydroxyphenylacetate:oxygen 2,3-oxidoreductase (decyclizing)
R03336 4 4-hydroxyphenyllactate:NAD+ oxidoreductase
R03337 4 (R)-3-(4-hydroxyphenyl)lactate:NAD+ 2-oxidoreductase
R03341 4 4-hydroxyphenylpyruvate carboxy-lyase
R03342 4 3-(4-Hydroxyphenyl)pyruvate keto-enol-isomerase
R03358 4 Octopamine hydro-lyase (deaminating)
R03546 4 Cyanate C-N-lyase
R03811 4
R03995 4
R04045 4
R04093 4 3-Indoleacetaldoxime hydro-lyase
R04177 4 2-Hydroxyethylenedicarboxylate hydro-lyase
R04304 4 4-Hydroxyphenylethanol:NAD+ oxidoreductase
R04305 4 4-Hydroxyphenylacetaldehyde hydro-lyase (adding dopamine)
R04417 4
R04439 4 (R)-2,3-Dihydroxy-3-methylbutanoate:NADP+
oxidoreductase(isomerizing)
R04460 4 L-tyrosine,NADPH:oxygen oxidoreductase (N-hydroxylating)
R04782 4 Reduced ferredoxin:dinitrogen oxidoreductase (ATP-hydrolysing)
R04909 4 5-Hydroxykynurenamine decarboxy-lyase
R04915 4 Quinoline-3,4-diol 2,4-dioxygenase (carbon monoxide-forming)
R05071 4 (S)-2-Acetolactate methylmutase
R05077 4
R05078 4
R05351 4
R05380 4 Acetaldehyde hydro-lyase
R05508 4
R05562 4 Biuret amidohydrolase
R05563 4 Biuret amidohydrolase
R05719 4 3-hydroxy-1H-quinolin-4-one 2,4-dioxygenase (CO-forming)
R05758 4 threo-3-hydroxy-L-aspartate ammonia-lyase
R05778 4 4-hydroxyphenylpyruvate:oxygen oxidoreductase (decarboxylating)
R06632 4
R06830 4
R06973 4
R07164 4 L-aspartate:NAD+ oxidoreductase (deaminating)
R07173 4 hydroxylamine:acceptor oxidoreductase
R07315 4 carbamate hydro-lyase
R07399 4
R07421 4
R00013 5 Glyoxylate carboxy-lyase (dimerizing)
R00058 5 1,2-Benzenediol:oxygen oxidoreductase
R00080 5 Catechol:oxygen oxidoreductase (dimerizing)
R00318 5 Phosphonoacetate phosphonohydrolase
R00321 5 Acetamide amidohydrolase
R00324 5 Acetylpyruvate acetylhydrolase
R00325 5 (3S)-citramalate pyruvate-lyase
R00362 5 Citrate oxaloacetate-lyase ((pro-3S)-CH2COO- -->acetate)
R00365 5 glycine:NAD+ oxidoreductase (deaminating)
R00366 5 Aminoacetic acid:oxygen oxidoreductase (deaminating)
R00369 5 L-Alanine:glyoxylate aminotransferase
R00373 5 Glycine:oxaloacetate aminotransferase
R00402 5 succinate:NAD+ oxidoreductase
R00468 5 Glyoxylate:NADP+ oxidoreductase (CoA-oxalylating)
R00469 5 Ureidoglycolate amidohydrolase (decarboxylating)
R00470 5 4-Hydroxy-2-oxoglutarate glyoxylate-lyase
R00471 5 D-4-Hydroxy-2-oxoglutarate glyoxylate-lyase
R00473 5 (3S)-3-Carboxy-3-hydroxypropanoyl-CoA glyoxylate-lyase
R00475 5 (S)-2-Hydroxy-acid:oxygen 2-oxidoreductase
R00477 5 3-Oxalomalate glyoxylate-lyase
R00478 5 erythro-3-Hydroxy-L-aspartate glyoxylate-lyase
R00480 5 ATP:L-aspartate 4-phosphotransferase
R00481 5
R00482 5 L-Aspartate:ammonia ligase (ADP-forming)
R00484 5 N-Carbamoyl-L-aspartate amidohydrolase
R00485 5 L-Asparagine amidohydrolase
R00486 5 3-Cyano-L-alanine aminohydrolase
R00487 5 Acetyl-CoA:L-aspartate N-acetyltransferase
R00488 5 N-Acetyl-L-aspartate amidohydrolase
R00489 5 L-Aspartate 1-carboxy-lyase
R00490 5 L-Aspartate ammonia-lyase
R00491 5 L-Aspartate racemase
R00526 5 N-Formyl-L-aspartate amidohydrolase
R00588 5 L-Serine:glyoxylate aminotransferase
R00602 5 Hydorogen-peroxide:hydrogen-peroxide oxidoreductase
R00605 5 methanol:NAD+ oxidoreductase
R00606 5 Methylamine:(acceptor) oxidoreductase (deaminating)
R00608 5 Methanol:oxygen oxidereductase
R00614 5 Formaldehyde:formaldehyde oxidoreductase
R00688 5 L-phenylalanine:NAD+ oxidoreductase (deaminating)
R00689 5 L-Phenylalanine:oxygen oxidoreductase (deaminating)
R00690 5 L-Phenylalanine:oxygen 2-oxidoreductase (decarboxylating)
R00692 5 L-Phenylalanine(L-histidine):pyruvate aminotransferase
R00693 5 Acetyl-CoA:L-phenylalanine N-acetyltransferase
R00695 5 L-Aspartate:phenylpyruvate aminotransferase
R00697 5 L-Phenylalanine ammonia-lyase
R00698 5 Donor:hydrogen-peroxide oxidoreductase
R00699 5 L-Phenylalanine carboxy-lyase
R00717 5 Glycolate:NAD+ oxidoreductase
R00740 5 3-Oxopropanoate:NADP+ oxidoreductase
(decarboxylating,CoA-acetylating)
R00742 5 Acetyl-CoA:carbon-dioxide ligase (ADP-forming)
R00743 5 Acetyl-CoA:malonate CoA-transferase
R00744 5
R00776 5 (-)-Ureidoglycolate urea-lyase
R00777 5 N-Amidino-L-aspartate amidinohydrolase
R00787 5 ammonium-hydroxide:NADP+ oxidoreductase
R00794 5 NADH:nitrate oxidoreductase
R00799 5 Nitroethane:oxygen oxidoreductase
R00800 5
R00812 5 cis-1,2-dihydrobenzene-1,2-diol:NAD+ oxidoreductase
R00813 5
cis-1,2-dihydroxycyclohexa-3,5-diene-1-carboxylate:NAD+oxidoreductase
R00814 5 trans-1,2-dihydrobenzene-1,2-diol:NADP+ oxidoreductase
R00816 5 Catechol:oxygen 2,3-oxidoreductase(decyclizing)
R00817 5 Catechol:oxygen 1,2-oxidoreductase(decyclizing)
R00818 5 salicylate,NADH:oxygen oxidoreductase
(1-hydroxylating,decarboxylating)
R00819 5 Benzoate,NADH:oxygen oxidoreductase
(1,2-hydroxylating,decarboxylating)
R00820 5 1,6-dihydroxycyclohexa-2,4-diene-1-carboxylate:NAD+
oxidoreductase(decarboxylating)
R00821 5 2,3-Dihydroxybenzoate carboxy-lyase
R00822 5 Protocatechuate carboxy-lyase
R00823 5 Anthranilate,NADH:oxygen oxidoreductase
(1,2-hydroxylating,deaminating, decarboxylating)
R00828 5 2-nitrophenol,NADPH:oxygen 2-oxidoreductase
(2-hydroxylating,nitrite-forming)
R00842 5 sn-Glycerol-3-phosphate:NAD+ 2-oxidoreductase
R00846 5 sn-Glycerol-3-phosphate:oxygen 2-oxidoreductase
R00907 5 L-Alanine:3-oxopropanoate aminotransferase
R00980 5 Anthranilate,NADPH:oxygen oxidoreductase
(3-hydroxylating,deaminating)
R00983 5 2,3-Dihydroxyindole:oxygen 2,3-oxidoreductase (decyclizing)
R00985 5 Chorismate pyruvate-lyase (amino-accepting)
R00989 5 Malonyl-CoA:anthranilate N-malonyltransferase
R00990 5 2-Aminobenzoate carboxy-lyase
R00991 5
R01010 5 Glycerone phosphate phosphohydrolase (alkaline optimum)
R01011 5 ATP:glycerone phosphotransferase
R01012 5 Phosphoenolpyruvate:glycerone phosphotransferase
R01014 5 Erythrulose-1-phosphate formaldehyde-lyase
R01015 5 D-Glyceraldehyde-3-phosphate ketol-isomerase
R01048 5 Glycerol hydro-lyase
R01085 5 3-Fumarylpyruvate acylhydrolase
R01087 5 Maleate cis-trans-isomerase
R01209 5 2,3-Dihydroxy-3-methylbutanoate hydro-lyase
R01241 5
R01293 5 4-hydroxybenzaldehyde:NAD+ oxidoreductase
R01295 5 benzoate,NADPH:oxygen oxidoreductase(4-hydroxylating)
R01296 5 4-hydroxybenzoate,NAD(P)H:oxygen oxidoreductase (3-hydroxylating)
R01297 5 4-hydroxybenzoate,NADH:oxygen oxidoreductase
(1-hydroxylating,decarboxylating)
R01301 5 4-Hydroxybenzoyl-CoA hydrolase
R01302 5
R01305 5 2,4'-Dihydroxyacetophenone oxidoreductase (C-C-bond-cleaving)
R01322 5 Citrate:CoA ligase (ADP-forming)
R01323 5 Acetyl-CoA:citrate CoA-transferase
R01324 5 Citrate hydro-lyase
R01325 5 Citrate hydro-lyase
R01333 5 glycolaldehyde:NAD+ oxidoreductase
R01358 5 Acetoacetyl-CoA hydrolase
R01359 5 Acetoacetyl-CoA:acetate CoA-transferase
R01373 5 Prephenate hydro-lyase (decarboxylating)
R01376 5 L-Tryptophan:phenylpyruvate aminotransferase
R01397 5 Carbamoyl-phosphate:L-aspartate carbamoyltransferase
R01408 5 Formamide hydro-lyase
R01426 5
R01468 5 ATP:ethanolamine O-phosphotransferase
R01469 5 Ethanolamine:oxygen oxidoreductase (deaminating)
R01511 5 D-Glycerate-3-phosphate phosphohydrolase
R01514 5 ATP:(R)-glycerate 3-phosphotransferase
R01518 5 2-Phospho-D-glycerate 2,3-phosphomutase
R01604 5 3-Oxopropanoate:NAD+ oxidoreductase
R01608 5 3-hydroxypropanoate:NAD+ oxidoreductase
R01609 5 3-aci-Nitropropanoate:oxygen oxidoreductase
R01610 5
5-Dehydro-2-deoxy-D-glyconate-6-phosphatemalonate-semialdehyde-lyase
R01611 5 3-Oxopropanoate hydro-lyase
R01715 5 Chorismate pyruvatemutase
R01745 5 (R)-Glycerate:NAD+ oxidoreductase
R01748 5 D-Glycerate-2-phosphate phosphohydrolase
R01749 5 D-Glycerate:NAD+ oxidoreductase (carboxylating)
R01751 5 (R,R)-Tartrate carboxy-lyase
R01752 5 D-Glyceraldehyde:NAD+ oxidoreductase
R01781 5 Glycol:NAD+ oxidoreductase
R01782 5 2-Dehydro-3-deoxy-D-pentanoate glycoaldehyde-lyase
R01784 5 2-Dehydro-3-deoxy-L-pentanoate glycolaldehyde
R01785 5 L-Xylulose 1-phosphate lactaldehyde-lyase
R01908 5 Oxalyl-CoA carboxy-lyase
R01957 5 L-Kynurenine:glyoxylote aminotransferase (cyclizing)
R01975 5 (S)-3-Hydroxybutanoyl-CoA:NAD+ oxidoreductase
R01977 5 (R)-3-Hydroxybutanoyl-CoA:NADP+ oxidoreductase
R01978 5 (S)-3-Hydroxy-3-methylglutaryl-CoA
acetoacetyl-CoA-lyase(CoA-acetylating)
R02252 5 Phenylpropanoate:NAD+ delta2-oxidoreductase
R02254 5 trans-Cinnamate,NADPH:oxygen oxidoreductase (2-hydroxylating)
R02257 5 Propane-1,2-diol:NAD+ oxidoreductase
R02258 5 (S)-Propane-1,2-diol:NAD+ oxidoreductase
R02261 5
R02262 5 L-Fuculose-1-phosphate lactaldehyde-lyase
R02263 5 L-Rhamnulose-1-phosphate lactaldehyde-lyase
R02359 5 Urethane amidohydrolase (decarboxylating)
R02491 5 L-Citramalyl-CoA hydro-lyase
R02504 5 Trimetaphosphate hydrolase
R02514 5 4-hydroxyphenylacetate,NADH:oxygen oxidoreductase (1-hydroxylating)
R02515 5 3-hydroxyphenylacetate,NADH:oxygen oxidoreductase (6-hydroxylating)
R02518 5
R02519 5 Homogentisate:oxygen 1,2-oxidoreductase (decyclizing)
R02520 5
R02544 5 meso-tartrate:NAD+ oxidoreductase
R02546 5 (R,R)-Tartrate epimerase
R02577 5 Propane-1,2-diol:NAD+ 1-oxidoreductase
R02601 5
R02664 5
R02668 5 3-Hydroxy-L-kynurenine hydrolase
R02673 5 (S)-2-Hydroxy-2-(4-hydroxyphenyl)acetate:oxygen 1-oxidoreductase
R02754 5 5-Dehydro-4-deoxy-D-glucarate tartronate-semialdehyde-lyase
R02802 5 Reduced ferredoxin:dinitrogen oxidoreductase (ATP-hydrolysing)
R02817 5 Serine-phosphoethanolamine ethanolaminephosphohydrolase
R02855 5 (R)-Acetoin:NAD+ oxidoreductase
R02946 5 (R,R)-Butane-2,3-diol:NAD+ oxidoreductase
R02949 5 (R)-Acetoin racemase
R02955 5 Acetyl-CoA:citramalate CoA-transferase
R02963 5 Lactoyl-CoA hydro-lyase
R03080 5 (R)-Propane-1,2-diol:NAD+ oxidoreductase
R03081 5 2-Dehydro-3-deoxy-D-fuconate glycolaldehyde
R03127 5 Dihydroxyfumarate carboxy-lyase
R03128 5
R03153 5 Acetyl-CoA:citramalate CoA-transferase
R03277 5
R03540 5
R03758 5
R03759 5 (R)-1-Aminopropan-2-ol:NAD+ oxidoreductase
R03896 5 (R)-2-Methylmalate hydro-lyase
R04053 5 3-phosphonopyruvate carboxy-lyase
R04152 5 (2-Aminoethyl)phosphonate:pyruvate aminotransferase
R04161 5 (S)-4-Hydroxymandelate racemase
R04172 5
R04200 5 D-threo-2,4-diaminopentanoate:NAD+ oxidoreductase (deaminating)
R04223 5
R04248 5
R04399 5
R04418 5 5-carboxymethyl-2-hydroxymuconic-semialdehyde:NAD+ oxidoreductase
R04440 5 (R)-2,3-Dihydroxy-3-methylbutanoate:NADP+
oxidoreductase(isomerizing)
R04441 5 (R)-2,3-Dihydroxy-3-methylbutanoate hydro-lyase
R04488 5
R04781 5 4-Carboxy-4-hydroxy-2-oxoadipate hydro-lyase
R04908 5
5-Hydroxykynurenamine:oxygenoxidoreductase(deaminating)(flavin-containing)
R05079 5
R05154 5 quinolin-4(1H)-one,NADH:oxygen oxidoreductase (3-oxygenating)
R05204 5
R05378 5 2-Deoxy-5-keto-D-gluconic acid 6-phosphate
Dihydroxyacetonephosphate-lyase
R05381 5 Diethanolamine Ethanolamine-lyase
R05444 5
R05450 5
R05457 5
R05561 5 Cyanuric acid amidohydrolase
R05576 5 (S)-3-Hydroxybutanoyl-CoA:NADP+ oxidoreductase
R05603 5
R05679 5 sn-Glycerol-1-phosphate:NAD 2-oxidoreductase
R05842 5 ethylene oxide hydrolase
R06137 5
R06154 5 methylamine:oxygen oxidoreductase (deaminating) (copper-containing)
R06180 5
R06510 5
R06744 5
R06783 5 trans-Cinnamate,NADH:oxygen oxidoreductase (2,3-hydroxylating)
R06870 5 Phosphoethanolamine phosphohydrolase
R07183 5 acetylacetone:oxygen oxidoreductase
R07189 5 trans-cinnamate,NADPH:oxygen oxidoreductase (2-hydroxylating)
R07190 5 L-tyrosine,NADPH:oxygen oxidoreductase (N-hydroxylating)
R07253 5 acyl-CoA:malonyl-CoA C-acyltransferase
(decarboxylating,oxoacyl-reducing, thioester-hydrolysing and cyclizing)
R07290 5 formyl-CoA:oxalate CoA-transferase
R07305 5 cyanuric acid amidohydrolase
R07312 5 4-hydroxyphenylacetate carboxy-lyase
R07410 5 L-aspartate:NAD+ oxidoreductase (deaminating)
R07422 5
R00024 6 D-Ribulose 1,5-bisphosphate carboxy-lyase (dimerizing)
R00368 6 N-(carboxymethyl)-D-alanine:NAD+ oxidoreductase (glycine-forming)
R00370 6 Acetyl-CoA:glycine C-acetyltransferase
R00371 6 Succinyl-CoA:glycine C-succinyl-transferase(decarboxylating)
R00405 6 Succinate:CoA ligase (ADP-forming)
R00406 6
R00407 6 Succinyl-CoA hydrolase
R00409 6 (2S,3R)-3-Hydroxybutane-1,2,3-tricarboxylate pyruvate-lyase
R00410 6 Succinyl-CoA:3-oxo-acid CoA-transferase
R00479 6 Isocitrate glyoxylate-lyase
R00610 6 Sarcosine:oxygen oxidoreductase (demethylating)
R00709 6 Isocitrate:NAD+ oxidoreductase (decarboxylating)
R00713 6 Succinate-semialdehyde:NAD+ oxidoreductase
R00751 6 L-Threonine acetaldehyde-lyase
R00775 6 Guanidinoacetate amidohydrolase
R00841 6 Glycerol-3-phosphate phosphohydrolase
R00845 6 sn-glycerol-3-phosphate:NADP+ 1-oxidoreductase
R00847 6 ATP:glycerol 3-phosphotransferase
R00904 6 beta-Aminopropion aldehyde:NAD+ oxidoreductase
R00905 6 N-Carbamoyl-beta-alanine amidohydrolase
R00906 6 N-(D-1-carboxyethyl)-beta-alanine:NAD+
oxidoreductase(beta-alanine-forming)
R00909 6 N-Acetyl-beta-alanine amidohydrolase
R00913 6 3-Guanidinopropanoate amidinopropionase
R00914 6
R00919 6
R01034 6 Glycerol:NAD+ oxidoreductase
R01036 6 Glycerol:NAD+ oxidoreductase
R01043 6 Glycerol-2-phosphate phosphohydrolase
R01044 6 Pyrophosphate:glycerol 1-phosphotransferase
R01047 6 Glycerol hydro-lyase
R01058 6 D-glyceraldehyde 3-phosphate:NADP+ oxidoreductase
R01059 6 ATP:D-glyceraldehyde 3-phosphotransferase
R01061 6 D-Glyceraldehyde-3-phosphate:NAD+ oxidoreductase(phosphorylating)
R01064 6
2-Dehydro-3-deoxy-D-galactonate-6-phosphateD-glyceraldehyde-3-phosphate-lyase
R01066 6 2-Deoxy-D-ribose-5-phosphate acetaldehyde-lyase
R01068 6 D-Fructose-1,6-bisphosphate D-glyceraldehyde-3-phosphate-lyase
R01069 6 D-Tagatose 1,6-bisphosphate triosephosphate lyase
R01070 6 beta-D-fructose 1,6-bisphosphate D-glyceraldehyde-3-phosphate-lyase
R01142 6 Methane,NADH:oxygen oxidoreductase (hydroxylating)
R01144 6 Oxaloacetate-4-methyl-ester oxaloacetohydrolase
R01210 6 3-Methyl-2-oxobutanoate:NAD+
oxidoreductase(CoA-mehtylpropanoylating)
R01211 6 (R)-3,3-Dimethylmalate:NAD+ oxidoreductase (decarboxylating)
R01213 6 3-Carboxy-3-hydroxy-4-methylpentanoate
3-methyl-2-oxobutanoate-lyase(CoA-acetylating)
R01215 6 L-Valine:pyruvate aminotransferase
R01216 6 2-Hydroxy-2-isopropylbutanedioate formaldehyde-lyase
R01267 6 L-Asparagine hydro-lyase
R01334 6 2-Phosphoglycolate phosphohydrolase
R01335 6
R01336 6 Carboxymethyloxysuccinate glycolate-lyase
R01360 6 (S)-3-Hydroxy-3-methylglutaryl-CoA acetoacetate-lyase
R01361 6 (R)-3-Hydroxybutanoate:NAD+ oxidoreductase
R01364 6 4-Fumarylacetoacetate fumarylhydrola
R01366 6 Acetoacetate carboxy-lyase
R01367 6 Acetoacetate hydro-lyase
R01370 6 Phenyllactate:NAD+ oxidoreductase
R01372 6 Phenylpyruvate:oxygen oxidoreductase
(hydroxylating,decarboxylating)
R01377 6 Phenylpyruvate carboxy-lyase
R01378 6 Phenylpyruvate keto-enol-isomerase
R01419 6 Benzaldehyde:NAD+ oxidoreductase
R01421 6 Benzoyl phosphate phosphohydrolase
R01424 6 N-Benzoylglycine amidohydrolase
R01434 6 L-Valine:NAD+ oxidoreductase(deaminating)
R01440 6 D-Xylulose-5-phosphate:formaldehyde glycolaldehydetransferase
R01465 6 L-Threonine:NAD+ oxidoreductase
R01470 6 sn-Glycero-3-phosphoethanolamine glycerophosphohydrolase
R01485 6 L-Asparagine:hydroxylamine gamma-aspartyltransferase
R01505 6 2,3-dihydro-2,3-dihydroxybenzoate:NAD+ oxidoreductase
R01506 6 2,3-Dihydroxybenzoate:oxygen 2,3-oxidoreductase (decyclizing)
R01507 6 2,3-Dihydroxybenzoate:oxygen 3,4-oxidoreductase (decyclizing)
R01509 6 2,3-Dihydroxybenzoate:L-serine ligase
R01512 6 ATP:3-phospho-D-glycerate 1-phosphotransferase
R01513 6 3-Phospho-D-glycerate:NAD+ 2-oxidoreductase
R01515 6 3-Phospho-D-glyceroyl phosphate phosphohydrolase
R01516 6 3-Phospho-D-glycerate 1,2-phosphomutase
R01559 6 Succinyl-CoA:oxalate CoA-transferase
R01584 6 N-methyl-L-alanine:NADP+ oxidoreductase (demethylating,
deaminating)
R01589 6 Methylguanidine amidinohydrolase
R01621 6 D-Xylulose 5-phosphate D-glyceraldehyde-3-phosphate-lyase
R01627 6 3-Dehydroshikimate hydro-lyase
R01628 6 3-hydroxybenzoate,NADPH:oxygen oxidoreductase (4-hydroxylating)
R01629 6
R01631 6 Protocatechuate:oxygen 3,4-oxidoreductase (decyclizing)
R01632 6 Protocatechuate:oxygen 4,5-oxidoreductase (decyclizing)
R01633 6
(3S,4R)-3,4-dihydroxycyclohexa-1,5-diene-1,4-dicarboxylate:NAD+oxidoreductase
R01634 6 3,4-Dihydroxyphthalate carboxy-lyase
R01635 6 4,5-Dihydroxyphthalate carboxy-lyase
R01662 6 3-Phospho-D-glyceroyl phosphate 2,3-phosphomutase
R01714 6 5-O-(1-Carboxyvinyl)-3-phosphoshikimate phosphate-lyase
R01717 6 Chorismate hydroxymutase
R01860 6 4-Aminobenzoate carboxy-lyase
R01899 6 Isocitrate:NADP+ oxidoreductase (decarboxylating)
R01900 6 Isocitrate hydro-lyase
R01902 6 ATP:L-rhamnulose 1-phosphotransferase
R01993 6 (S)-Dihydroorotate amidohydrolase
R02081 6 (R)-Mevalonate:NAD+ oxidoreductase (CoA-acetylating)
R02083 6 (S)-3-Hydroxy-3-methylglutaryl-CoA hydrolase
R02084 6 succinyl-CoA:3-hydroxy-3-methylglutarate CoA-transferase
R02085 6 (S)-3-Hydroxy-3-methylglutaryl-CoA hydro-lyase
R02139 6 Barbiturate amidohydrolase
R02243 6 cis-Aconitate carboxy-lyase
R02244 6 trans-Aconitate delta2-delta3-isomerase
R02278 6 2-Dehydro-3-deoxy-L-arabinonate hydro-lyase
R02279 6 5-Dehydro-4-deoxy-D-glucarate hydro-lyase (decarboxylating)
R02284 6 L-5-Carboxymethylhydantoin amidohydrolase
R02291 6 L-Aspartate-4-semialdehyde:NADP+ oxidoreductase (phosphorylating)
R02340 6 (1S,2R)-1-C-(indol-3-yl)glycerol
3-phosphateD-glyceraldehyde-3-phosphate-lyase
R02343 6 Acetoin:NAD+ oxidoreductase
R02363 6 Hydroquinone:oxygen oxidoreductase
R02376 6 Propane-1,2-diol hydro-lyase
R02387 6 Acetyl-CoA:arylamine N-acetyltransferase
R02404 6 Itaconate:CoA ligase (ADP-forming)
R02407 6 Succinyl-CoA:citramalate CoA-transferase
R02422 6 Allantoate amidinohydrolase
R02429 6 D-Xylonate hydro-lyase
R02461 6 D-Ornithine 4,5-aminomutase
R02489 6 Gentisate carboxy-lyase
R02490 6 Citramalyl-CoA hydro-lyase
R02522 6 L-Arabinonate hydro-lyase
R02540 6 2-Phenylacetamide amidohydrolase
R02545 6 meso-Tartaric acid:NAD+ oxidoreductase
R02547 6 trans-2,3-Epoxysuccinate hydrolase
R02568 6 D-Fructose 1-phosphate D-glyceraldehyde-3-phosphate-lyase
R02602 6 4-Oxalocrotonate carboxy-lyase
R02603 6
R02604 6
R02606 6 2,6-Dioxo-6-phenylhexa-3-enoate benzoylhydrolase
R02613 6 Phenethylamine:oxygen oxidoreductase
(deaminating)(copper-containing)
R02648 6 Glycerol 1,2-cyclic phosphate 2-glycerophosphohydrolase
R02655 6 Gentisate aldehyde:NAD+ oxidoreductase
R02657 6
R02665 6 3-Hydroxyanthranilate:oxygen 3,4-oxidoreductase (decyclizing)
R02666 6 3-Hydroxyanthranilate:oxygen oxidoreductase
R02669 6
R02670 6 Hydorogen-peroxide:hydrogen-peroxide oxidoreductase
R02672 6 4-Hydroxybenzoylformate carboxy-lyase
R02722 6 L-Serine hydro-lyase (adding indoleglycerol-phosphate)
R02752 6 D-Glucarate hydro-lyase
R02762 6 2-Hydroxymuconate semialdehyde:NAD+ 6-oxidoreductase
R02763 6
R02935 6 (S)-Ureidoglycolate:NAD+ oxidoreductase
R02940 6 2-Propyn-1-al:NAD+ oxidoreductase
R02941 6 salicylaldehyde:NAD+ oxidoreductase
R02942 6 Acetylsalicylate O-acetylhydrolase
R03014 6 ATP:L-rhamnulose 1-phosphotransferase
R03026 6 (S)-3-Hydroxybutanoyl-CoA hydro-lyase
R03027 6 (3R)-3-Hydroxybutanoyl-CoA hydro-lyase
R03032 6 D-Arabinonate hydro-lyase
R03045 6 3-Hydroxypropionyl-CoA hydro-lyase
R03046 6 beta-Alanyl-CoA cmmonia-lyase
R03154 6 Succinyl-CoA:citramalate CoA-transferase
R03157 6
R03158 6
R03181 6 4-Maleylacetoacetate cis-trans-isomerase
R03188 6 N-Formimino-L-aspartate iminohydrolase
R03204 6 2,5-Dihydroxypyridine:oxygen 5,6-oxidoreductase
R03241 6 ATP:L-fuculose 1-phosphotransferase
R03246 6 1,2,3-Trihydroxybenzene:oxygen 1,2-oxidoreductase (decyclizing)
R03276 6 (S)-3-Hydroxybutanoyl-CoA 3-epimerase
R03298 6
R03359 6 1-(4-Hydroxyphenyl)-2-(methylamino)ethanol hydro-lyase
R03445 6
R03543 6 benzene,NADH:oxygene 1,2-oxidoreductase
R03567 6 6-Methylsalicylate carboxy-lyase
R03568 6 4-Cresol,NADPH:oxogen oxidoreductase (2-hydroxylating)
R03671 6 D-Fuconate hydro-lyase
R03693 6 (S)-2-Methylmalate hydro-lyase
R03702 6 Triacetolactone lactonohydrolase
R03707 6 (S,S)-Butane-2,3-diol:NAD+ oxidoreductase
R03709 6 3-(2-Hydroxyphenyl)propanoate:NAD+ oxidoreductase
R03774 6 L-Rhamnonate hydro-lyase
R03868 6 3-Maleylpyruvate cis-trans-isomerase
R03887 6
R03897 6
R03898 6
R03959 6 2,5-Dihydro-5-oxofuran-2-acetate lyase (decyclizing)
R03966 6
R03972 6
R04246 6
R04292 6
R04306 6
R04351 6 ATP:5-dehydro-2-deoxy-D-gluconate 6-phosphotransferase
R04375 6
R04379 6
5-Carboxymethyl-2-hydroxymuconatedelta2,delta4-2-oxo,delta3-isomerase
R04453 6
4-Carboxy-2-hydroxy-cis,cis-muconate-6-semialdehyde:NADP+6-oxidoreductase
R04482 6 4-Carboxy-2-oxo-3-hexenedioate delta2,delta4-2-oxo,delta3-isomerase
R04489 6 2-Hydroxy-2-hydropyrone-4,6-dicarboxylate lyase (decyclizing)
R04907 6
3-Hydroxykynurenamine:oxygenoxidoreductase(deaminating)(flavin-containing)
R04919 6
R05053 6 D-Aspartate:2-oxoglutarate aminotransferase
R05138 6
R05244 6 NADPH:p-benzoquinone oxidoreductase
R05246 6
R05274 6 vanillate:oxygen oxidoreductase (demethylating)
R05280 6
R05360 6
2-Hydroxy-6-oxo-6-(2-hydroxyphenyl)-hexa-2,4-dienoatebenzoylhydrolase
R05365 6 2-Hydroxy-6-oxo-(2'-aminophenyl)-hexa-2,4-dienoate benzoylhydrolase
R05382 6 Triethanolamine Diethanolamine-lyase
R05482 6
R05487 6
R05509 6
R05552 6
R05554 6 Ureidoglycine aminohydrolase
R05590 6 Acylamide aminohydrolase
R05591 6 Nitrile aminohydrolase
R05595 6
R05605 6
2-dehydro-3-deoxy-D-gluconate-6-phosphateD-glyceraldehyde-3-phosphate-lyase
R05608 6 D-galactarate hydro-lyase
R05621 6
R05636 6 1-Deoxy-D-xylulose-5-phosphate pyruvate-lyase (carboxylating)
R05661 6
R05724 6 nitric oxide, NAD(P)H2:oxygen oxidoreductase
R05728 6 4-hydroxyphenylacetaldehyde oxime, NADPH2:oxygen oxidoreductase
R05781 6 cyclic-imide amidohydrolase (decyclicizing)
R05862 6 sarcosine:oxygen oxidoreductase (deaminating)
R06171 6 L-Allothreonine acetaldehyde-lyase
R06602 6
R06603 6
R06614 6
R06782 6 3-phenylpropanoate,NADH:oxygen oxidoreductase (2,3-hydroxylating)
R06785 6
R06789 6
R06851 6 phenol,NADPH:oxygen oxidoreductase (2-hydroxylating)
R06889 6
R06893 6 aryl-ester hydrolase
R06925 6
R06967 6 N-isopropylammelide isopropylaminohydrolase
R06989 6 2,5-Dihydro-5-oxofuran-2-acetate lyase (decyclizing)
R07188 6 benzoate,NADH:oxygen oxidoreductase (1,2-hydroxylating)
R07298 6 glycerol-1-phosphate phosphohydrolase
R07301 6 (S)-N-acetylphenylethylamine:H2O hydrolase
R07423 6
R00025 7 2-Nitropropane:oxygen 2-oxidoreductase
R00027 7 2-Hydroxy-1,2-diphenylethanone benzaldehyde-lyase
R00038 7 4-Hydroxy-3-hexanone propanal-lyase
R00047 7 6-Hydroxynicotinate, hydrogen-donor:oxygen
oxidoreductase(5-hydroxylating)
R00048 7 (R)-3-((R)-3-Hydroxybutanoyloxy)-butanoate hydroxybutanoylhydrolase
R00074 7 2-Aminophenol:oxygen oxidoreductase
R00243 7 L-Glutamate:NAD+ oxidoreductase (deaminating)
R00250 7 L-Glutamate:oxygen oxidoreductase (deaminating)
R00258 7 L-Alanine:2-oxoglutarate aminotransferase
R00264 7 2,5-dioxopentanoate:NADP+ 5-oxidoreductase
R00265 7 2-Oxoglutarate:NADP+ 2-oxidoreductase (CoA-succinylating)
R00268 7 Oxalosuccinate:NADP+ oxidoreductase (decarboxylating)
R00269 7 2-Oxoglutaramate amidohydrolase
R00270 7
R00271 7 2-Hydroxybutane-1,2,4-tricarboxylate
2-oxoglutarate-lyase(CoA-acetylating)
R00272 7 2-Oxoglutarate carboxy-lyase
R00279 7 D-Glutamate(D-aspartate):oxygen oxidoreductase (deaminating)
R00355 7 L-Aspartate:2-oxoglutarate aminotransferase
R00356 7
R00372 7 Glycine:2-oxoglutarate aminotransferase
R00474 7 2-Hydroxy-3-oxoadipate glyoxylate-lyase (carboxylating)
R00672 7 L-Ornithine racemase
R00684 7 L-Tryptophan:2-oxoglutarate aminotransferase
R00694 7 L-Phenylalanine:2-oxoglutarate aminotransferase
R00734 7 L-Tyrosine:2-oxoglutarate aminotransferase
R00756 7 ATP:D-fructose-6-phosphate 1-phosphotransferase
R00762 7 D-Fructose-1,6-bisphosphate 1-phosphohydrolase
R00764 7 Pyrophosphate:D-fructose-6-phosphate 1-phosphotransferase
R00829 7 Succinyl-CoA:acetyl-CoA C-acyltransferase
R00830 7 Succinyl-CoA:glycine C-succinyl-transferase(decarboxylating)
R00831 7 Succinyl-CoA:glycine C-succinyl-transferase(decarboxylating)
R00833 7 (R)-2-Methyl-3-oxopropanoyl-CoA CoA-carbonylmutase
R00866 7 ATP:D-fructose 1-phosphotransferase
R00908 7 3-Aminopropanoate:2-oxoglutarate aminotransferase
R00920 7 Propanoate:CoA ligase (ADP-forming)
R00921 7 acetyl-CoA:phosphate acetyltransferase
R00922 7 2-Methyl-3-oxopropanoate:NAD+ oxidoreductase (CoA-propanoylating)
R00923 7 (S)-2-Methyl-3-oxopropanoyl-CoA carboxy-lyase
R00927 7 Propanoyl-CoA:acetyl-CoA C-acyltransferase
R00928 7 Acetyl-CoA:propanoate CoA-transferase
R00930 7 (S)-2-Methyl-3-oxopropanoyl-CoA:pyruvate carboxyltransferase
R00931 7 2-Methylcitrate oxaloacetate-lyase
R00932 7 2-Hydroxyglutarate glyoxylate-lyase (CoA-propanoylating)
R00934 7
R00935 7 (S)-Methylmalonate semialdehyde:NAD+
oxidoreductase(CoA-propanoylating)
R00994 7
R00996 7 L-threonine ammonia-lyase
R01148 7 D-Alanine:2-oxoglutarate aminotransferase
R01171 7 Butanoyl-CoA:(acceptor) 2,3-oxidoreductase
R01181 7 2-Methylpropanoyl-CoA CoA-carbonylmutase
R01214 7 L-Valine:2-oxoglutarate aminotransferase
R01437 7 L-Valine carboxy-lyase
R01449 7 Acetyl-CoA:propanoate CoA-transferase
R01466 7 O-Phospho-L-homoserine phospho-lyase (adding water)
R01467 7 L-Threonine racemase
R01523 7 ATP:D-ribulose-5-phosphate 1-phosphotransferase
R01529 7 D-Ribulose-5-phosphate 3-epimerase
R01541 7 ATP:2-dehydro-3-deoxy-D-gluconate 6-phosphotransferase
R01550 7 Propan-2-ol:NADP+ oxidoreductase
R01553 7 Acetone-cyanohydrin acetone-lyase
R01563 7 N-Carbamoylsarcosine amidohydrolase
R01564 7 N,N-Dimethylglycine:oxygen oxidoreductase (demethylating)
R01566 7 Creatine amidinohydrolase
R01587 7 N-Methyl-2-oxoglutaramate methylamidohydrolase
R01639 7 ATP:D-xylulose 5-phosphotransferase
R01644 7 4-Hydroxybutanoate:NAD+ oxidoreductase
R01645 7 4-hydroxy-2-oxo-heptandioate succinate semialdehyde-lyase
R01647 7
R01649 7 2-(Acetamidomethylene)succinate amidohydrolase
(deaminating,decarboxylating)
R01726 7
R01763 7 Benzyl alcohol:NAD+ oxidoreductase
R01764 7 Benzoylformate carboxy-lyase
R01766 7 L-threo-3-Phenylserine benzaldehyde-lyase
R01773 7 L-Homoserine:NAD+ oxidoreductase
R01859 7 Propanoyl-CoA:carbon-dioxide ligase (ADP-forming)
R01867 7 (S)-Dihydroorotate:oxygen oxidoreductase
R01869 7 (S)-Dihydroorotate:(acceptor) oxidoreductase
R01901 7 ATP:L-xylulose 5-phosphotransferase
R01903 7 L-Arabitol:NAD+ 4-oxidoreductase (L-xylulose-forming)
R01905 7 3-Dehydro-L-gulonate carboxy-lyase
R01906 7
R01937 7
R01956 7 L-Kynurenine:2-oxoglutarate aminotransferase
R01981 7 uronate:NAD+ 1-oxidoreductase
R02036 7 6-Phospho-D-gluconate hydro-lyase
R02069 7 D-Fructose 1,6-bisphosphate phosphohydrolase
R02071 7 ATP:D-fructose-1-phosphate 6-phosphotransferase
R02073 7 Pyrophosphate:D-fructose-6-phosphate 1-phosphotransferase
R02077 7 3,4-Dihydroxy-L-phenylalanine:2-oxoglutarate aminotransferase
R02245 7 ATP:(R)-mevalonate 5-phosphotransferase
R02246 7 (R)-Mevalonate:NAD+ oxidoreductase
R02269 7 5,6-Dihydrouracil amidohydrolase
R02280 7 1-Pyrroline-4-hydroxy-2-carboxylate aminohydrolase (decyclizing)
R02292 7 L-Aspartate-4-semialdehyde hydro-lyase (adding pyruvate
andcyclizing)
R02293 7 L-2,4-Diaminobutanoate:pyruvate aminotransferase
R02344 7 (S,S)-Butane-2,3-diol:NAD+ oxidoreductase
R02377 7 Propane-1,3-diol:NAD+ 1-oxidoreductase
R02423 7 Allantoate amidinohydrolase (decarboxylating)
R02424 7 Allantoin amidohydrolase
R02425 7 (S)(+)-Allantoin amidohydrolase
R02427 7 D-Xylonolactone lactonohydrolase
R02428 7 D-Xylono-1,4-lactone lactonohydrolase
R02437 7 L-Rhamnose ketol-isomerase
R02457 7 D-Ornithine:oxygen oxidoreductase (deaminating)
R02458 7 D-Arginine amidinohydrolase
R02460 7
R02472 7 (R)-Pantoate:NADP+ 2-oxidoreductase
R02492 7 Nitrous-oxide:(acceptor) oxidoreductase (NO-forming)
R02525 7 L-Arabinono-1,5-lactone lactonohydrolase
R02526 7 L-Arabinono-1,4-lactone lactonohydrolase
R02536 7 Phenylacetaldehyde:NAD+ oxidoreductase
R02561 7 4-aminobenzoate,NADH:oxygen oxidoreductase
(1-hydroxylating,decarboxylating)
R02575 7 ATP:guanidoacetate N-phosphotransferase
R02589 7 3-hydroxybenzoate,NADH:oxygen oxidoreductase (6-hydroxylating)
R02607 7 3-Phosphoglycerate:NAD+ 2-oxidoreductase
R02611 7 Phenylethylalcohol:NAD+ oxidoreductase
R02615 7 Styrene-oxide isomerase
R02656 7 Gentisate:oxygen 1,2-oxidoreductase (decyclizing)
R02660 7 2-Methylpropanoyl-CoA:(acceptor) 2,3-oxidoreductase
R02676 7 4-Hydroxymandelonitrile hydroxybenzaldehyde-lyase
R02700 7 5-Hydroxy-L-tryptophan:2-oxoglutarate aminotransferase
R02708 7 4-hydroxyphenylacetonitrile,NADPH:oxygen
oxidoreductase(2-hydroxylating)
R02714 7 D-Arabinono-1,4-lactone lactonohydrolase
R02749 7 2-Deoxy-D-ribose 1-phosphate 1,5-phosphomutase
R02750 7
R02937 7 Carbamoyl-phosphate:oxamate carbamoyltransferase
R02956 7 Succinyl-CoA:citramalate CoA-transferase
R02957 7 D-Glucuronolactone:NAD+ oxidoreductase
R03028 7 Glutaconyl-1-CoA carboxy-lyase
R03030 7 L-3-Aminobutyryl-CoA ammonia-lyase
R03031 7 Vinylacetyl-CoA delta3-delta2-isomerase
R03037 7 Isochorismate pyruvate-hydrolase
R03084 7 3-Dehydroquinate hydro-lyase
R03119 7 propane-1,3-diol:NAD+ 1-oxidoreductase
R03139 7 1,3-Diaminopropane:oxygen oxidoreductase
(deaminating)(copper-containing)
R03140 7 D-Ribulose 1,5-bisphosphate carboxy-lyase (dimerizing)
R03163 7 L-Fucose ketol-isomerase
R03198 7 (R)-4-dehydropantoate:NAD+ 4-oxidoreductase
R03236 7 ATP:D-tagatose-6-phosphate 1-phosphotransferase
R03247 7 Gallate carboxy-lyase
R03307 7 2-Carboxy-2,5-dihydro-5-oxofuran-2-acetate lyase (decyclizing)
R03308 7 3-Carboxy-2,5-dihydro-5-oxofuran-2-acetate lyase (decyclizing)
R03369 7
3-(2-hydroxyphenyl)propanoate,NADH2:oxygenoxidoreductase(3-hydroxylating)
R03387 7 ATP:2-dehydro-3-deoxy-galactonokinase
R03439 7 kynurenate:oxygen oxidoreductase (hydroxylating)
R03460 7
Phosphoenolpyruvate:3-phosphoshikimate5-O-(1-carboxyvinyl)-transferase
R03462 7 Biphenyl-2,3-diol:oxygen 1,2-oxidoreductase (decyclizing)
R03463 7 2,6-dioxo-6-phenylhexanoate:NADP+ delta2-oxidoreductase
R03508 7
1-(2-Carboxyphenylamino)-1-deoxy-D-ribulose-5-phosphatecarboxy-lyase(cyclizing)
R03550 7 Gallate:oxygen 4,5-oxidoreductase (decyclizing)
R03562 7 Toluene,NADPH:oxogen oxidoreductase (2-hydroxylating)
R03566 7 3-Cresol,NADPH:oxogen oxidoreductase (2-hydroxylating)
R03608 7 o-Cresol,NADPH:oxogen oxidoreductase (2-hydroxylating)
R03692 7 Dihydrocoumarin lactonohydrolase
R03694 7
R03695 7
R03696 7 L-threo-3-Methylaspartate ammonia-lyase
R03772 7 L-rhamno-1,4-lactone lactonohydrolase
R03889 7 2-Aminomuconate semialdehyde:NAD+ 6-oxidoreductase
R03891 7 Benzene-1,2,4-triol:oxygen 1,2-oxidoreductase (decyclizing)
R03968 7 2-Isopropylmalate hydro-lyase
R04051 7
R04061 7 Benzene-1,2,4-triol:oxygen 1,2-oxidoreductase (decyclizing)
R04088 7 Toluene-cis-1,2-dihydrodiol:NAD+ oxidoreductase
R04089 7 3-Methylcatechol:oxygen 2,3-oxidoreductase(decyclizing)
R04133 7 5-Oxopent-3-ene-1,2,5-tricarboxylate carboxy-lyase
R04138 7 3-Methylcrotonoyl-CoA:carbon-dioxide ligase (ADP-forming)
R04171 7 3-Hydroxy-L-kynurenine:2-oxoglutarate aminotransferase
R04173 7 3-Phosphoserine:2-oxoglutarate aminotransferase
R04214 7
R04260 7 2-Oxo-2,5-dihydrofuran-5-acetate delta3-delat2-isomerase
R04277 7 2-Pyrone-4,6-dicarboxylate lactonohydrolase
R04278 7 2-Hydroxy-2-hydropyrone-4,6-dicarboxylate:NAD+ 6-oxidoreductase
R04293 7
R04323 7 2-Amino-3-carboxymuconate semialdehyde carboxy-lyase
R04376 7
R04380 7 5-Oxopent-3-ene-1,2,5-tricarboxylate carboxy-lyase
R04425 7 (2S,3R)-3-Hydroxybutane-1,2,3-tricarboxylate hydro-lyase
R04444 7 L-1-Pyrroline-3-hydroxy-5-carboxylate:NAD+ oxidoreductase
R04779 7 ATP:D-fructose-6-phosphate 1-phosphotransferase
R04780 7 beta-D-Fructose 1,6-bisphosphate 1-phosphohydrolase
R05051 7 L-erythro-4-Hydroxyglutamate:NAD+ oxidoreductase
R05052 7 L-erythro-4-Hydroxyglutamate:2-oxoglutarate aminotransferase
R05119 7 3-Butyn-1-al:NAD+ oxidoreductase
R05136 7
R05148 7 benzene-1,4-dicarboxylate, NADH:oxygen
oxidoreductase(1,2-hydroxylating)
R05236 7 4-Hydroxymuconic-semialdehyde:NAD+ oxidoreductase
R05249 7 Resorcinol,NADPH:oxogen oxidoreductase (2-hydroxylating)
R05250 7
R05258 7
R05265 7
R05273 7 4-Hydroxy-3-methoxybenzoate:oxygen oxidoreductase
R05275 7
cis-4,5-dihydroxycyclohexa-1(6),2-diene-1,2-dicarboxylate:NAD+oxidoreductase
R05298 7
R05309 7
1,6-dihydroxy-5-methylcyclohexa-2,4-dienecarboxylate:NAD+oxidoreductase
(decarboxylating)
R05314 7
1,2-Dihydroxy-6-methylcyclohexa-3,5-dienecarboxylate:NAD+oxidoreductase
(decarboxylating)
R05358 7 Acrylonitrile aminohydrolase
R05361 7
2-Hydroxy-6-oxo-6-(2-hydroxyphenoxy)-hexa-2,4-dienoatebenzoylhydrolase
R05362 7 2-Hydroxy-6-oxoocta-2,4,7-trienoate formylhydrolase
R05373 7 Methylmalonyl-CoA carboxy-lyase
R05375 7 4-Hydroxyphthalate carboxy-lyase
R05383 7 (hydroxyamino)benzene hydroxymutase
R05399 7 1,2,4-trihydroxybenzene:NAD oxidoreductase
R05405 7
R05411 7
R05415 7
R05551 7
R05553 7 4-amino-4-deoxychorismate pyruvate-lyase
R05596 7 Nitrile hydro-lyase
R05660 7
R05688 7 1-Deoxy-D-xylulose-5-phosphate isomeroreductase
R05699 7 Vanillin:NAD oxidoreductase
R05831 7 xylitol:NAD oxidoreductase
R05850 7 L-ribulose-5-phosphate 4-epimerase
R06626 7
R06784 7
R06787 7
R06788 7
R06847 7 shikimate:NAD+ 3-oxidoreductase
R06852 7
R06853 7
R06854 7
R06860 7
isochorismate:2-oxoglutarate:cyclodienyltransferase(decarboxylating,pyruvate-forming)
R06888 7
R06892 7
R06915 7 salicylate,NADH:oxygen
oxidoreductase(1-hydroxylating,decarboxylating)
R06924 7
R06969 7
R06977 7 L-2,4-diaminobutyrate:2-oxoglutarate 4-aminotransferase
R06978 7 L-2,4-diaminobutyrate acetyltransferase
R06987 7 Acetyl-CoA:formate C-acetyltransferase
R06990 7 2-Oxo-2,5-dihydrofuran-5-acetate delta3-delat2-isomerase
R07276 7 L-arogenate:2-oxoglutarate aminotransferase
R00036 8 5-Aminolevulinate hydro-lyase(adding 5-aminolevulinate
andcyclizing)
R00043 8 1,2-Bis(4-hydroxy-3-methoxyphenyl)ethylene:oxygen
oxidoreductase(alpha-beta-bond-cleaving)
R00053 8 Tannin acylhydrolase
R00093 8 L-glutamate:NAD+ oxidoreductase (transaminating)
R00239 8 ATP:L-glutamate 5-phosphotransferase
R00240 8 ATP:L-glutamate 1-phosphotransferase
R00241 8 ATP:L-glutamate 1-phosphotransferase
R00245 8 L-Glutamate 5-semialdehyde:NAD+ oxidoreductase
R00251 8 5-Oxoproline amidohydrolase (ATP-hydrolysing)
R00253 8 L-Glutamate:ammonia ligase (ADP-forming)
R00254 8
R00256 8 L-Glutamine amidohydrolase
R00259 8 Acetyl-CoA:L-glutamate N-acetyltransferase
R00260 8 L-Glutamate racemase
R00261 8 L-Glutamate 1-carboxy-lyase
R00262 8 L-threo-3-Methylaspartate carboxy-aminomethylmutase
R00307 8
R00411 8 N-succinyl-L-glutamate amidohydrolase
R00525 8 N-Formyl-L-glutamate amidohydrolase
R00551 8 L-Arginine amidinohydrolase
R00565 8 L-Arginine:glycine amidinotransferase
R00567 8 L-Arginine racemase
R00575 8 Carbon-dioxide:L-glutamine amido-ligase
(ADP-forming,carbamate-phosphorylating)
R00576 8 L-Glutamine:pyruvate aminotransferase
R00665 8 L-Citrulline N5-carbamoyldihydrolase
R00666 8 N5-(L-1-carboxyethyl)-L-ornithine:NADP+
oxidoreductase(L-ornithine-dorming)
R00667 8 L-Ornithine:2-oxo-acid aminotransferase
R00668 8 L-Ornithine(L-lysine):2-oxoglutarate omega-aminotransferase
R00669 8 N2-Acetyl-L-ornithine amidohydrolase
R00670 8 L-Ornithine carboxy-lyase
R00671 8 L-Ornithine ammonia-lyase(cyclizing)
R00707 8 L-1-Pyrroline-5-carboxylate:NAD+ oxidoreductase
R00758 8 D-Mannitol-1-phosphate:NAD+ 5-oxidoreductase
R00760 8 ATP:D-fructose 6-phosphotransferase
R00761 8 D-Fructose-6-phosphate D-erythrose-4-phosphate-lyase
R00763 8 D-Fructose-2,6-bisphosphate 2-phosphohydrolase
R00765 8 D-Glucosamine-6-phosphate ketol-isomerase(deaminating)
R00771 8 D-Glucose-6-phosphate ketol-isomerase
R00772 8 D-Mannose-6-phosphate ketol-isomerase
R00867 8 ATP:D-fructose 6-phosphotransferase
R00868 8 D-Mannitol:NAD+ 2-oxidoreductase
R00872 8 D-Fructose 2-phosphate phosphatase
R00875 8 D-Glucitol:NAD+ 2-oxidoreductase
R00877 8 D-Mannose ketol-isomerase
R00878 8 alpha-D-Glucose ketol-isomerase
R00975 8 5,6-Dihydrouracil:oxygen oxidoreductase
R00977 8 5,6-Dihydrouracil:NAD+ oxidoreductase
R00986 8 Chorismate pyruvate-lyase (amino-accepting)
R00995 8
R00997 8 1-Aminocyclopropane-1-carboxylate endolyase (deaminating)
R00998 8 (R)-2-Ethylmalate 2-oxobutanoyl-lyase (CoA-acylating)
R00999 8 O-Succinyl-L-homoserine succinate-lyase (adding cysteine)
R01000 8 2-Hydroxybutyrate:NAD+ oxidoreductase
R01056 8 D-Ribose-5-phosphate ketol-isomerase
R01067 8 D-Fructose 6-phosphate:D-glyceraldehyde-3-phosphate
glycolaldehydetransferase
R01172 8 butyraldehyde:NAD+ oxidoreductase (CoA-acetylating)
R01174 8 Butanoyl-CoA:orthophosphate butanoyltransferase
R01177 8 Acetyl-CoA:acetyl-CoA C-acetyltransferase
R01179 8 Butanoyl-CoA:acetate CoA-transferase
R01180 8 3-Ethylmalate glyoxylate-lyase (CoA-butanoylating)
R01268 8 Nicotinamide amidohydrolase
R01353 8 ATP:acetate phosphotransferase
R01355 8 2,3-Dimethylmalate pyruvate-lyase
R01365 8 Butanoyl-CoA:acetoacetate CoA-transferase
R01375 8 L-Glutamine:phenylpyruvate aminotransferase
R01398 8 Carbamoyl-phosphate:L-ornithine carbamoyltransferase
R01410 8
R01429 8 D-xylose:NAD+ 1-oxidoreductase
R01431 8 Xylitol:NADP+ oxidoreductase
R01432 8 D-Xylose ketol-isomerase
R01483 8 D-Glucuronolactone lactonohydrolase
R01524 8 D-Ribitol-5-phosphate:NAD+ 2-oxidoreductase
R01526 8 ATP:D-ribulose 5-phosphotransferase
R01528 8 6-Phospho-D-gluconate:NADP+ 2-oxidoreductase (decarboxylating)
R01530 8 D-Arabinose-5-phosphate ketol-isomerase
R01538 8 D-Gluconate hydro-lyase
R01540 8 D-Altronate hydro-lyase
R01542 8 2-Dehydro-3-deoxy-D-gluconate:NAD+ 5-oxidoreductase
R01543 8 2-Dehydro-3-deoxy-D-gluconate:NADP+ 6-oxidoreductase
R01544 8 2-amino-2-deoxy-D-gluconate ammonia-lyase
R01574 8 D-Arabinose:NAD+ 1-oxidoreductase
R01579 8 D-Glutamine amidohydrolase
R01582 8 D-Phenylalanine:2-oxoglutarate aminotransferase
R01583 8 D-Glutamate hydro-lyase (cyclizing)
R01585 8 L-Glutamate:methylamine ligase (ADP-forming)
R01586 8 Methylamine:L-glutamate N-methyltransferase
R01648 8 4-Aminobutanoate:2-oxoglutarate aminotransferase
R01650 8
R01716 8 Chorismate:L-glutamine amido-ligase
R01720 8 nicotinate:NADP+ 6-oxidoreductase (hydroxylating)
R01723 8
R01737 8 ATP:D-Gluconate 6-phosphotransferase
R01756 8 D-threo-Aldose:NAD+ 1-oxidoreductase
R01757 8 L-Arabinose:NAD+ 1-oxidoreductase
R01758 8 L-Arabitol:NAD+ 1-oxidoreductase
R01767 8 Mandelonitrile benzaldehyde-lyase
R01771 8 ATP:L-homoserine O-phosphotransferase
R01776 8 Acetyl-CoA:L-homoserine O-acetyltransferase
R01777 8 Succinyl-CoA:L-homoserine O-succinyltransferase
R01819 8 D-Mannose-6-phosphate ketol-isomerase
R01830 8 beta-D-Fructose
6-phosphate:D-glyceraldehyde-3-phosphateglycolaldehyde transferase
R01872 8 Quinate:NAD+ 5-oxidoreductase
R01881 8 ATP:creatine N-phosphotransferase
R01882 8 N-Phosphocreatine hydrolase
R01884 8 Creatinine amidohydrolase
R01896 8 Xylitol:NAD+ 2-oxidoreductase (D-xylulose-forming)
R01898 8 D-Lyxose ketol-isomerase
R01932 8
R01933 8 2-Oxoadipate:lipoamde 2-oxidoreductase(decarboxylating
andacceptor-succinylating)
R01934 8 (1R,2S)-1-hydroxybutane-1,2,4-tricarboxylate:NAD+
oxidoreductase(decarboxylating)
R01936 8
R01939 8 L-2-Aminoadipate:2-oxoglutarate aminotransferase
R01980 8 ATP:D-galacturonate 1-phosphotransferase
R01983 8 D-Galacturonate ketol-isomerase
R01984 8
R02032 8 6-Phospho-2-dehydro-D-gluconate:NAD+ 2-oxidoreductase
R02035 8 6-Phospho-D-glucono-1,5-lactone lactonohydrolase
R02047 8 3-Hydroxy-2-methylpropanoate:NAD+ oxidoreductase
R02048 8 (R)-3-Amino-2-methylpropanoate:2-oxoglutarate aminotransferase
R02050 8 (R)-3-Amino-2-methylpropanoate:pyruvate aminotransferase
R02136 8 ATP:xylitol 5-phosphotransferase
R02270 8 Succinyl-CoA:glycine C-succinyl-transferase(decarboxylating)
R02271 8 5-Aminolevulinate:pyruvate aminotransferase
R02272 8 (S)-4-Amino-5-oxopentanoate 4,5-aminomutase
R02285 8 N-Formimino-L-glutamate formiminohydrolase
R02412 8 ATP:shikimate 3-phosphotransferase
R02414 8 Shikimate:NADP+ 5-oxidoreductase
R02438 8
R02439 8 ATP:L-ribulose 5-phosphotransferase
R02441 8 L-Arabitol:NAD+ 2-oxidoreductase (L-ribulose-forming)
R02471 8
R02474 8 Pantothenate amidohydrolase
R02550 8
R02551 8 N-Benzyloxycarbonylglycine urethanehydrolase
R02637 8 3-Dehydro-L-gulonate:NAD+ 2-oxidoreductase
R02640 8 L-Gulonate:NAD+ 3-oxidoreductase
R02703 8 D-Mannitol-1-phosphate:NAD+ 5-oxidoreductase
R02715 8 D-Arabinono-1,4-lactone:oxygen oxidoreductase
R02731 8 D-Fructose-2,6-bisphosphate 2-phosphohydrolase
R02732 8 ATP:D-fructose-6-phosphate 2-phosphotransferase
R02740 8 alpha-D-Glucose 6-phosphate ketol-isomerase
R02764 8 (S)-Methylmalonyl-CoA hydrolase
R02765 8 (R)-2-Methyl-3-oxopropanoyl-CoA 2-epimerase
R02877 8 Vanillyl alcohol:oxygen oxidoreductase
R02923 8 D-Arginine:oxygen oxidoreductase (deaminating)
R02927 8 ATP:D-tagatose 6-phosphotransferase
R02988 8 3-oxoadipate:NAD+ oxidoreductase
R02990 8 Succinyl-CoA:3-oxoadipate CoA-transferase
R02991 8 4-Carboxymethylbut-3-en-4-olide enol-lactonohydrolase
R03023 8 4-nitrophenol,NADH:oxygen oxidoreductase (2-hydroxylating)
R03024 8 4-Nitrophenyl phosphate phosphohydrolase
R03033 8 D-Galactonate hydro-lyase
R03083 8 2-Dehydro-3-deoxy-D-arabino-heptonate 7-phosphate
phosphate-lyase(cyclyzing)
R03161 8 ATP:6-deoxy-L-galactose 1-phosphotransferase
R03183 8 L-Gulono-1,4-lactone:NADP+ 1-oxidoreductase
R03187 8 N-Methylimidazolidine-2,4-dione amidohydrolase (ATP-hydrolysing)
R03240 8 D-Galactose 6-phosphate ketol-isomerase
R03244 8 L-ribulose-5-phosphate 3-epimerase
R03245 8 ATP:(R)-5-phosphomevalonate phosphotransferase
R03248 8 2,5-Diaminopentanoate:2-oxoglutarate aminotransferase
R03249 8
R03250 8
R03251 8 7,8-dihydro-7,8-dihydroxykynurenate:NAD+ oxidoreductase
R03266 8 4-Hydroxy-L-glutamate:2-oxoglutarate aminotransferase
R03291 8 trans-4-Hydroxy-L-proline:NAD+ 5-oxidoreductase
R03321 8 beta-D-Glucose 6-phosphate ketol-isomerase
R03373 8 4-Hydroxyphenyllactate:NAD+ oxidoreductase
R03381 8 3-Oxopropanoate:NAD+ oxidoreductase
(decarboxylating,CoA-acetylating)
R03383 8
R03385 8 3-hydroxy-2-methylpyridine-5-carboxylate,NADH:oxygen
oxidoreductase(decyclizing)
R03444 8 2-Hydroxybutane-1,2,4-tricarboxylate hydro-lyase
R03470 8 4-Carboxymuconolactone carboxy-lyase
R03509 8 N-(5-Phospho-beta-D-ribosyl)anthranilate ketol-isomerase
R03549 8 Gallate:oxygen 3,4-oxidoreductase (decyclizing)
R03551 8
R03559 8 toluene,NADH:oxygen oxidoreductase (1,2-hydroxylating)
R03560 8 Toluene,NADPH:oxogen oxidoreductase (2-hydroxylating)
R03630 8 Phthalate,NADH:oxygen oxidoreductase (4,5-hydroxylating)
R03790 8
R03792 8
R03869 8 (S)-Methylmalonate semialdehyde:NAD+ oxidoreductase
R03871 8 (S)-Methylmalonate semialdehyde:oxygen oxidoreductase
R03884 8 (E)-Glutaconate CoA-transferase
R03892 8
R03893 8 4-Carboxymethylenebut-2-en-4-olide lactonohydrolase
R03920 8 ATP:D-fructose 6-phosphotransferase
R03925 8 (S)(+)-Allantoin racemase
R03937 8
R03942 8 L-Rhamnofuranose:NAD+ 1-oxidoreductase
R03954 8
R03964 8 2-hydroxybiphenyl,NADH:oxygen oxidoreductase (3-hydroxylating)
R03970 8 (5-Glutamyl)-peptide:amino-acid 5-glutamyltransferase
R04000 8 (E)-Glutaconate CoA-transferase
R04001 8 3-Isopropylmalate hydro-lyase
R04024 8 Acetyl-CoA:N-hydroxyarylamine O-acetyltransferase
R04031 8
R04066 8 imidazole-4-acetate,NADH:oxygen oxidoreductase (5-hydroxylating)
R04131 8
R04132 8
R04134 8
R04137 8 3-Hydroxyisopentyl-CoA hydro-lyase
R04187 8 L-Alanine:3-oxopropanoate aminotransferase
R04188 8 L-3-Amino-isobutanoate:2-oxoglutarate aminotransferase
R04198 8 2,3,4,5-Tetrahydrodipicolinate:NAD+ oxidoreductase
R04203 8 (2S,3S)-3-hydroxy-2-methylbutanoyl-CoA:NAD+ oxidoreductase
R04221 8 cis-4-Hydroxy-D-proline:oxygen oxidoreductase (deaminating)
R04224 8 (S)-3-Hydroxyisobutyryl-CoA hydro-lyase
R04234 8 D-4-Hydroxyphenylglycine:2-oxoglutarate aminotransferase
R04269 8
R04280 8 3-O-Methylgallate:oxygen 4,5-oxidoreductase (decyclizing)
R04424 8 2-Hydroxybutane-1,2,3-tricarboxylate hydro-lyase
R04443 8
R04446 8
R04447 8
R04895 8
R04916 8
R05066 8 3-Hydroxy-2-methylpropanoate:NAD+ oxidoreductase
R05076 8
R05137 8
R05239 8 cis-3-phenylcyclohexa-3,5-diene-1,2-diol:NAD+ oxidoreductase
R05297 8
R05336 8
R05337 8
R05338 8 D-arabino-3-Hexulose 6-phosphate formaldehyde-lyase
R05339 8
R05366 8 2-Hydroxy-6-oxo-octa-2,4-dienoate acylhydrolase
R05379 8 Acrylonitrile hydro-lyase
R05400 8
R05404 8
R05413 8
R05414 8
R05428 8
R05430 8
R05434 8
R05571 8 Galactitol-1-phosphate:NAD oxidoreductase
R05598 8 Benzylsuccinate fumarate-lyase
R05604 8 D-arabinitol:NAD 4-oxidoreductase
R05606 8 D-mannonate hydro-lyase
R05607 8 D-sorbitol-6-phosphate:NAD 2-oxidoreductase
R05659 8
R05665 8
R05773 8 3-hydroxy-3-(4-hydroxy-3-methoxyphenyl)propionyl-CoA:vanillin
lyase(acetyl-CoA-forming)
R05840 8
R05864 8 4-Hydroxy-2-oxohexanoate hydro-lyase
R06064 8
R06604 8
R06786 8
R06838 8 4-carboxymethylenebut-2-en-4-olide lactonohydrolase
R06884 8
R06886 8
R06887 8
R06891 8
R06897 8 2,4-dihydroxyhept-2-enedioate hydro-lyase
R06914 8
R06923 8
R06941 8 (S)-3-hydroxyacyl-CoA:NAD+ oxidoreductase
R06968 8
R06979 8 Ectoine hydro-lyase
R07125 8 3-dehydro-L-gulonate-6-phosphate carboxy-lyase
R07127 8 ATP:3-dehydro-L-gulonate 6-phosphotransferase
R07133 8 D-sorbitol-6-phosphate:NAD+ 2-oxidoreductase
R07152 8 xylitol:oxygen oxidoreductase
R07221 8 6-hydroxynicotinate:O2 oxidoreductase
R07281 8 3,4-Dihydroxy-2-butanone 4-phosphate synthase
R07294 8 phenylglyoxylyl-CoA hydrolase
R07304 8 5-oxo-L-proline amidohydrolase (ATP-hydrolysing)
R07413 8
R00010 9 alpha,alpha-Trehalose glucohydrolase
R00018 9 Putrescine:putrescine 4-aminobutyltransferase (ammonia-forming)
R00028 9 alpha-D-Glucoside glucohydrolase
R00084 9 Porphobilinogen ammonia-lyase (polymerizing)
R00111 9 N-(omega)-Hydroxyarginine,NADPH:oxygen
oxidoreductase(nitric-oxide-forming)
R00299 9 ATP:D-glucose 6-phosphotransferase
R00300 9 D-Glucose:NAD+ 1-oxidoreductase
R00301 9 D-Glucose:NADP+ 1-oxidoreductase
R00302 9 Pyranose:oxygen 2-oxidoreductase
R00303 9 D-Glucose-6-phosphate phosphohydrolase
R00304 9 D-Glucose-1-phosphate phosphohydrolase
R00306 9 1,4-beta-D-Glucan glucohydrolase
R00327 9 6-Acetyl-D-glucose acetylhydrolase
R00552 9 L-Arginine iminohydrolase
R00554 9 ATP:L-arginine N-phosphotransferase
R00556 9
R00557 9 L-Arginine,NADPH:oxygen oxidoreductase (nitric-oxide-forming)
R00558 9 L-Arginine,NADPH:oxygen oxidoreductase (nitric-oxide-forming)
R00559 9 L-Arginine:oxygen 2-oxidoreductase (decarboxylating)
R00562 9 N2-(D-1-carboxyethyl)-L-arginine:NADP+ oxidoreductase
R00563 9 D-nopaline:NADP+ oxidoreductase (L-arginine-forming)
R00566 9 L-Arginine carboxy-lyase
R00579 9 L-Glutamine racemase
R00768 9 L-Glutamine:D-fructose-6-phosphate aminotransferase
(hexoseisomerizing)
R00801 9 alpha-D-Glucoside glucohydrolase
R00802 9 alpha-D-Glucoside glucohydrolase
R00832 9 succinyl-CoA:L-arginine N2-succinyltransferase
R00834 9 D-Sorbitol 6-phosphate:NADP+ 1-oxidoreductase
R00835 9 D-Glucose-6-phosphate:NADP+ 1-oxoreductase
R00837 9 alpha,alpha-Trehalose-6-phosphate phosphoglucohydrolase
R00838 9 Maltose-6'-phosphate 6-phosphoglucohydrolase
R00839 9 6-Phospho-beta-D-glucosyl-(1,4)-D-gluxose glucohydrolase
R00840 9 1L-myo-Inositol-1-phosphate lyase (isomerizing)
R00850 9 sn-Glycerol-3-phosphate:D-glucose 6-phosphotransferase
R00874 9 D-Glucose:D-fructose oxidoreductase
R00947 9 D-Glucose-1-phosphate phosphohydrolase
R00959 9 alpha-D-Glucose 1-phosphate 1,6-phosphomutase
R00973 9 Uracil-5-carboxylate carboxy-lyase
R00974 9 Cytosine aminohydrolase
R01050 9 ATP:D-ribose-5-phosphate 1-phosphotransferase
R01051 9 ATP:D-ribose 5-phosphotransferase
R01053 9 Ribose-5-phosphate:ammonia ligase (ADP-forming)
R01055 9 Uracil hydro-lyase (adding D-ribose 5-phosphate)
R01057 9 D-Ribose 1,5-phosphomutase
R01073 9
N-(5-Phospho-D-ribosyl)anthranilate:pyrophosphatephosphoribosyl-transferase
R01081 9 D-Ribose ketol-isomerase
R01086 9 N-(L-Argininosuccinate) arginie-lyase
R01098 9 D-Galactose:oxygen 6-oxidoreductase
R01121 9 ATP:(R)-5-diphosphomevalonate carboxy-lyase (dehydrating)
R01149 9 L-Glutamine:D-alanine gamma-glutamyltransferase
R01151 9 Putrescine:oxygen oxidoreductase (deaminating)
R01152 9 N-Carbamoylputrescine amidohydrolase
R01154 9 Acetyl-CoA:alkane-alpha,omega-diamine N-acetyltransferase
R01155 9 putrescine:2-oxoglutarate aminotransferase
R01156 9 N-Acetylputrescine acetylhydrolase
R01157 9 Agmatine amidinohydrolase
R01183 9 myo-Inositol:NAD+ 2-oxidoreductase
R01184 9 myo-Inositol:oxygen oxidoreductase
R01246 9 L-proline:NAD+ 2-oxidoreductase
R01248 9 L-Proline:NAD+ 5-oxidoreductase
R01252 9 L-Proline,2-oxoglutarate:oxygen oxidoreductase (4-hydroxylating)
R01255 9 L-Proline racemase
R01270 9 Nicotinamide D-ribonucleotide phosphoribohydrolase
R01326 9 ATP:D-glucose 6-phosphotransferase
R01399 9 Carbamoyl-phosphate:putrescine carbamoyltransferase
R01475 9 ATP:D-glucuronate 1-phosphotransferase
R01476 9 ATP:D-glucuronate 1-phosphotransferase
R01481 9 L-Gulonate:NADP+ 6-oxidoreductase
R01482 9 D-Glucuronate ketol-isomerase
R01484 9 D-Glucurono-6,2-lactone lactonohydrolase
R01519 9 D-Glucono-1,5-lactone lactonohydrolase
R01573 9 ATP:D-arabinose 5-phosphotransferase
R01576 9 3-Deoxy-D-manno-octulosonate D-arabinose-lyase
R01577 9 D-Arabinose ketol-isomerase
R01600 9 ATP:D-glucose 6-phosphotransferase
R01602 9 alpha-D-Glucose 1-epimerase
R01641 9
Sedoheptulose-7-phosphate:D-glyceraldehyde-3-phosphateglycolaldehyde
transferase
R01688 9 ATP:butyrate 1-phosphotransferase
R01689 9 butanoate:NAD+ delta2-oxidoreductase
R01708 9 Pyridoxine:NADP+ 4-oxidoreductase
R01711 9 Pyridoxine:oxygen oxidoreductase (deaminating)
R01718 9 Isomaltose 6-alpha-D-glucanohydrolase
R01738 9 D-Gluconate:NAD+ 5-oxidoreductase
R01739 9 D-gluconate:NADP+ oxidoreductase
R01754 9 ATP:L-arabinose 1-phosphotransferase
R01761 9 L-Arabinose ketol-isomerase
R01786 9 ATP:D-glucose 6-phosphotransferase
R01787 9 alpha-D-Glucose:NADP+ 1-oxidoreductase
R01788 9 alpha-D-Glucose 6-phosphate phosphohydrolase
R01817 9 D-mannitol-1-phosphate:NADP+ 6-oxidoreductase
R01818 9 D-Mannose 6-phosphate 1,6-phosphomutase
R01825 9 D-erythrose 4-phosphate:NAD+ oxidoreductase
R01826 9
Phosphoenolpyruvate:D-erythrose-4-phosphateC-(1-carboxyvinyl)transferase
(phosphate hydrolysing,2-carboxy-2-oxoethyl-forming)
R01827 9
Sedoheptulose-7-phosphate:D-glyceraldehyde-3-phosphateglyceronetransferase
R01829 9 Sedoheptulose 1,7-bisphosphate D-glyceraldehyde-3-phosphate-lyase
R01887 9 gamma-Amino-gamma-cyanobutanoate aminohydrolase
R01893 9 Ribitol:NAD+ 2-oxidoreductase
R01909 9 ATP:pyridoxal 5'-phosphotransferase
R01910 9 Primary alcohol:(acceptor) oxidoreductase
R01911 9 pyridoxine-5'-phosphate phosphohydrolase
R01961 9 ATP:D-glucosamine phosphotransferase
R01962 9
R01987 9
R01989 9 L-Arginine:glycine amidinotransferase
R01990 9 4-Guanidinobutanoate amidinohydrolase
R02058 9 Acetyl-CoA:D-glucosamine-6-phosphate N-acetyltransferase
R02059 9 N-Acetyl-D-glucosamine-6-phosphate amidohydrolase
R02060 9 D-Glucosamine 1-phosphate 1,6-phosphomutase
R02106 9 Urate:oxygen oxidoreductase
R02167 9 D-Mannitol-1-phosphate phosphohydrolase
R02282 9 N2-Acetyl-L-ornithine:L-glutamate N-acetyltransferase
R02283 9 N2-Acetyl-L-ornithine:2-oxoglutarate aminotransferase
R02286 9 N-Formimino-L-glutamate iminohydrolase
R02288 9 4-imidazolone-5-propanoate amidohydrolase
R02345 9 3-Hydroxybutan-2-one:D-ribose-5-phosphate aldehydetransferase
R02402 9 Glutarate:CoA ligase (ADP-forming)
R02454 9 D-Mannonate:NAD+ 5-oxidoreductase
R02455 9 D-Mannonate:NAD+ 6-oxidoreductase
R02484 9 deoxyuridine:orthophosphate 2-deoxy-D-ribosyltransferase
R02549 9 4-aminobutanal:NAD+ 1-oxidoreductase
R02555 9 D-Altronate:NAD+ 3-oxidoreductase
R02558 9 (R)-Prunasin beta-D-glucohydrolase
R02649 9 ATP:N-acetyl-L-glutamate 5-phosphotransferase
R02658 9 ATP:2-dehydro-D-gluconate 6-phosphate
R02728 9 beta-D-Glucose 1-phosphate 1,6-phosphomutase
R02730 9 D-Fructose-2,6-bisphosphate 6-phosphohydrolase
R02736 9 beta-D-Glucose-6-phosphate:NADP+ 1-oxoreductase
R02739 9 alpha-D-Glucose 6-phosphate ketol-isomerase
R02781 9 L-Glutamine:2,4,6/3,5-pentahydroxycyclohexanone aminotransferase
R02782 9 2,4,6/3,5-Pentahydroxycyclohexanone hydro-lyase
R02865 9 ATP:D-hexose 6-phosphotransferase
R02866 9 Sorbitol-6-phosphate phosphohydrolase
R02894 9 D-Proline:oxygen oxidoreductase (deaminating)
R02922 9 Creatinine iminohydrolase
R02928 9 Galactitol:NAD+ 2-oxidoreductase
R02933 9 L-Gulono-1,4-lactone lactonohydrolase
R03018 9 ATP:pantothenate 4'-phosphotransferase
R03034 9 D-Galactono-1,4-lactone hydroxyacylhydrolase
R03068 9 2,3-Dimethylmalate hydro-lyase
R03102 9 L-2-Aminoadipate-6-semialdehyde:NAD+ 6-oxidoreductase
R03131 9 O3-acetyl-L-serine:uracil 1-(2-amino-2-carboxyethyl)transferase
R03178 9 2-oxo-5-Guanidinopentanoate carboxy-lyase
R03184 9 L-gulono-1,4-lactone:oxygen 3-oxidoreductase
R03234 9
R03252 9 7,8-Dihydroxykynurenate:oxygen 8,8a-oxidoreductase (decyclizing)
R03253 9 7,8-Dihydroxykynurenate:oxygen 8,8a-oxidoreductase (decyclizing)
R03254 9
2-Dehydro-3-deoxy-D-octonate-8-phosphateD-arabinose-5-phosphate-lyase
(pyruvate-phosphorylating)
R03290 9 4-Hydroxy-L-proline:NAD+ oxidoreductase
R03296 9 trans-4-Hydroxy-L-proline 2-epimerase
R03313 9 L-Glutamate-5-semialdehyde:NADP+ 5-oxidoreductase
(phosphorylationg)
R03314 9
R03352 9 3-Hydroxy-2-methylpropanoyl-CoA hydrolase
R03461 9 3-Hydroxy-2-methylpyridine-4,5-dicarboxylate 4-carboxy-lyase
R03542 9 alpha-Aminopropiononitrile aminohydrolase
R03544 9
R03582 9 Indan-1-ol:NAD+ 1-oxidoreductase
R03791 9 (S)-Mandelate racemase
R03870 9 5-Methylbarbiturate amidohydrolase
R03903 9 Acetyl-CoA:D-amino-acid N-acetyltransferase
R03921 9 Sucrose 6-phosphate fructohydrolase
R04065 9 Imidazole acetaldehyde:NAD+ oxidoreductase
R04069 9
R04117 9
R04204 9 (2S,3S)-3-Hydroxy-2-methylbutanoyl-CoA hydro-liase
R04295 9 (S)-4-Amino-5-oxopentanoate:NADP+
5-oxidoreductase(phosphorylationg)
R04299 9
R04336 9
R04364 9 Acetyl-CoA:L-2,3,4,5-tetrahydrodipicolinate N2-acetyltransferase
R04365 9
Succinyl-CoA:2,3,4,5-tetrahydropyridine-2,6-dicarboxylateN-succinyltransferase
R04371 9 Homoisocitrate hydro-lyase
R04383 9 5-Dehydro-4-deoxy-D-glucuronate ketol-isomerase
R04426 9 3-Isopropylmalate:NAD+ oxidoreductase
R04515 9
R04748 9 (S)-Hydroxyhexanoyl-CoA:NAD+ oxidoreductase
R04784 9
R04785 9 L-Dehydroascorbate lactonohydrolase
R04862 9 (1R,2S)-1-hydroxybutane-1,2,4-tricarboxylate:NAD+
oxidoreductase(decarboxylating)
R04875 9
R04918 9
R05049 9 N-succinyl-L-glutamate 5-semialdehyde:NAD+ oxidoreductase
R05064 9 (S)-3-Hydroxyisobutyryl-CoA hydrolase
R05083 9
R05133 9 Arbutin 6-phosphate glucohydrolase
R05147 9 galactitol-1-phosphate:NAD+ oxidoreductase
R05263 9 biphenyl,NADH2:oxygen oxidoreductase (2,3-hydroxylating)
R05296 9 2-Hydroxy-5-methyl-cis,cis-muconic semialdehyde formylhydrolase
R05354 9
R05374 9 2-Oxo-5-methyl-cis-muconate carboxy-lyase
R05401 9
R05416 9
R05431 9
R05439 9
R05454 9
R05465 9
R05540 9
R05586 9
R05588 9
R05643 9 2-carboxybenzaldehyde dehydrogenase
R05663 9
R05664 9
R05698 9 Mannitol:oxygen oxidoreductase (cyclizing)
R05772 9 trans-feruloyl-CoA hydro-lyase
R05783 9 mandelamide hydrolase
R05865 9 2-Hydroxy-5-methyl-cis,cis-muconic-semialdehyde formylhydrolase
R06063 9
R06601 9 5-Hydroxyisourate amidohydrolase
R06605 9
R06883 9
R06885 9
R06890 9
R06913 9
R06922 9
R06942 9 (3S)-3-hydroxyacyl-CoA hydro-lyase
R07134 9 D-arabinitol:NAD+ 2-oxidoreductase (D-ribulose-forming)
R07135 9 mannitol:NAD+ 1-oxidoreductase
R07222 9 phenylacetyl-CoA:quinone oxidoreductase
R07245 9 carbamoyl-phosphate:N2-acetyl-L-ornithine carbamoyltransferase
R07246 9
sedoheptulose-7-phosphate:D-glyceraldehyde-3-phosphateglycolaldehydetransferase
R07324 9 1D-myo-inositol-3-phosphate lyase (isomerizing)
R07346 9 D-glucitol:NADP+ oxidoreductase
R07378 9
sedoheptulose-7-phosphate:D-glyceraldehyde-3-phosphateglyceronetransferase
R07414 9 glutamate putrescine ligase
R07419 9 4-(Glutamylamino)butanoate amidohydrolase
R07420 9
R00015 10 Sucrose:sucrose 1F-beta-D-fructosyltransferase
R00016 10 D-Glucose-1-phosphate:D-glucose-1-phosphate 6-phosphotransferase
R00026 10 beta-D-Glucoside glucohydrolase
R00064 10 4-(4-Deoxy-beta-D-gluc-4-enuronosyl)-D-galacturonate lyase
R00068 10 L-Ascorbate:oxygen oxidoreductase
R00069 10
R00173 10 pyridoxal-5'-phosphate phosphohydrolase
R00174 10 ATP:pyridoxal 5'-phosphotransferase
R00278 10 Pyridoxine 5-phosphate:oxygen oxidoreductase (deaminating)
R00453 10 L-Lysine:pyruvate aminotransferase
R00457 10 L-Lysine:2-oxoglutarate 6-aminotransferase
R00510 10 Cytidine-5'-monophosphate phosphoribo(deoxyribo)hydrolase
R00644 10 L-Ascorbate:hydrogen-peroxide oxidoreductase
R00647 10
R00803 10 Sucrose:orthophosphate alpha-D-glucosyltransferase
R00805 10 Sucrose-6-phosphate phosphohydrolase
R00810 10 Sucrose glucosylmutase
R00949 10 ATP:D-glucose-1-phosphate 6-phosphotransferase
R00952 10 Cellobiose:orthophosphate alpha-D-glucosyltransferase
R00953 10 3-beta-D-Glucosylglucose:orthophosphate
alpha-D-glucosyltransferase
R00957 10
alpha-D-Glucose-1-phosphate:alpha-D-glucose-1-phosphate4-alpha-D-glucosyltransferase
(dephosphorylating)
R00960 10 D-Glucose-1-phosphate:D-glucose-1-phosphate 6-phosphotransferase
R00966 10 UMP:pyrophosphate phosphoribosyltransferase
R01020 10
R01072 10 5-Phosphoribosylamine:pyrophosphate
phosphoribosyltransferase(glutamate-amidating)
R01079 10 D-Ribose:NADP+ 1-oxidoreductase
R01080 10 Uridine ribohydrolase
R01092 10 ATP:D-galactose 1-phosphotransferase
R01093 10 D-Galactose:NAD+ 1-oxidoreductase
R01094 10 D-Galactose:NAD+ 1-oxidoreductase
R01096 10 D-Galactose:NADP+ 1-oxidoreductase
R01099 10 D-Galactose:oxygen 6-oxidoreductase
R01100 10 Lactose galactohydrolase
R01101 10 alpha-D-Glucoside glucohydrolase
R01103 10 Raffinose galactohydrolase
R01104 10 Galactosylglycerol galactohydrolase
R01123 10 Isopentenyl-diphosphate delta3-delta2-isomerase
R01161 10
R01182 10 ATP:myo-inositol 1-phosphotransferase
R01185 10 myo-Inositol 1-phosphate phosphahydrolase
R01186 10 myo-Inositol 4-phosphate phosphahydrolase
R01187 10 1D-myo-Inositol 3-phosphate phosphahydrolase
R01193 10 sn-Glycero-3-phospho-1-inositol glycerophosphohydrolase
R01194 10 1-alpha-D-Galactosyl-myo-inositol galactohydrolase
R01200 10 N-Acetyl-D-glucosamine amidohydrolase
R01201 10 ATP:N-acetyl-D-glucosamine 6-phosphotransferase
R01204 10 Acetyl-CoA:D-glucosamine N-acetyltransferase
R01271 10
Nicotinamide-nucleotide:pyrophosphatephospho-alpha-D-ribosyltransferase
R01273 10 N-Ribosylnicotinamide ribohydrolase
R01329 10 Epimelibiose galactohydrolase
R01416 10 Agmatine iminohydrolase
R01417 10 ATP:agmatine N4-phosphotransferase
R01418 10
R01425 10 Benzoylagmatine amidohydrolase
R01441 10 ATP:cellobiose 6-phosphotransferase
R01442 10 Cellobiose:oxygen 1-oxidoreductase
R01444 10 1,4-beta-D-Glucan glucohydrolase
R01445 10 Cellobiose 2-epimerase
R01520 10 beta-D-Glucose:NAD+ 1-oxoreductase
R01522 10 beta-D-Glucose:oxygen 1-oxidoreductase
R01555 10 Maltose:orthophosphate 1-beta-D-glucosyltransferase
R01556 10 Acetyl-CoA:maltose O-acetyltransferase
R01557 10 Maltose alpha-D-glucosylmutase
R01652 10
R01660 10
3-phospho-D-glyceroyl-phosphate:D-glucose-1-phosphate6-phosphotransferase
R01678 10 Lactose galactohydrolase
R01694 10 L-Sorbose:NADP+ 5-oxidoreductase
R01695 10 L-Sorbose:oxygen 5-oxidoreductase
R01707 10 Pyridoxal:NAD+ 4-oxidoreductase
R01709 10 Pyridoxal:oxygen 4-oxidoreductase
R01710 10 Pyridoxamine:oxygen oxidoreductase (deaminating)
R01712 10 Pyridoxamine:pyruvate aminotransferase
R01713 10 Pyridoxamine:oxaloacetate aminotransferase
R01719 10
R01724 10 Nicotinate D-ribonucleotide:pyrophosphate
phosphoribosyltransferase
R01843 10 ATP:Sedoheptulose 7-phosphate 1-phosphotransferase
R01844 10 ATP:sedoheptulose 7-phosphate
R01845 10 Sedoheptulose 1,7-bisphosphate 1-phosphohydrolase
R01870 10 Orotidine-5'-phosphate:pyrophosphate phosphoribosyltransferase
R01876 10 Uridine:orthophosphate ribosyltransferase
R01879 10 2-Deoxyuridine,2-oxoglutarate:oxygen
oxidoreductase(2'-hydroxylating)
R01914 10 Spermidine:(acceptor) oxidoreductase
R01919 10 Spermidine:putrescine
4-aminobutyltransferase(propane-1,3-diamine-forming)
R02086 10 N-Acetyl-D-glucosamine 1-phosphate 1,6-phosphomutase
R02087 10 N-Acetyl-D-glucosamine 6-phosphate 2-epimerase
R02099 10 ATP:deoxyuridine 5'-phosphotransferase
R02102 10
R02103 10 xanthine:NAD+ oxidoreductase
R02107 10 Xanthine:oxygen oxidoreductase
R02137 10 Cytidine ribohydrolase
R02150 10 1H-Imidazole-4-ethanamine:oxygen oxidoreductase
(deaminating)(copper-containing)
R02193 10 Coniferyl aldehyde:NADP+ oxidoreductase (CoA-cinnamoylating)
R02195 10 Feruloyl-CoA:quinate O-(hydroxycinnamoyl)transferase
R02294 10 N-Ribosylnicotinamide:orthophosphate ribosyltransferase
R02295 10 Nicotinate D-ribonucleoside:orthophosphate ribosyltransferase
R02296 10 Cytidine:orthophosphate alpha-D-ribosyltransferase
R02299 10 alpha-D-Ribose 1-phosphate 1,6-phosphomutase
R02313 10 N6-(L-1,3-Dicarboxypropyl)-L-lysine:NAD+ oxidoreductase
R02317 10
R02322 10 Nicotinamide-D-ribonucleotide amidohydrolase
R02323 10 Nicotinamide ribonucleotide phosphohydrolase
R02324 10 ATP:N-ribosylnicotinamide 5'-phosphotransferase
R02365 10 Cellobiose:quinone 1-oxidoreductase
R02385 10 Feruloyl-CoA:tyramine N-(hydroxycinnamoyl)transferase
R02401 10 glutarate-semialdehyde:NAD+ oxidoreductase
R02485 10 Deoxycytidine aminohydrolase
R02486 10 2-Deoxyuridine,2-Oxoglutarate:oxygen
oxidoreductase(1'-hydroxylating)
R02576 10 Phenylacetyl-CoA:L-glutamine alpha-N-phenylacetyltransferase
R02646 10 Urate-3-ribonucleoside:orthophosphate D-ribosyltransferase
R02659 10
R02727 10 alpha,alpha-Trehalose:orthophosphate beta-D-glucosyltransferase
R02755 10 meso-2,6-diaminoheptanedioate:NADP+ oxidoreductase (deaminating)
R02778 10 Trehalose-6-phosphate phosphohydrolase
R02895 10
R02914 10 4,5-Dihydro-4-oxo-5-imidazolepropanoate hydro-lyase
R02926 10 Melibiitol galactohydrolase
R02985 10
R03069 10 (2R,3S)-2,3-Dimethylmalate hydro-lyase
R03070 10 Methylitaconate delta2-delta3-isomerase
R03165 10 Hydroxymethylbilane hydro-lyase(cyclizing)
R03166 10
R03169 10 2-methyl-branched-chain-acyl-CoA:NAD+ 2-oxidoreductase
R03170 10 2-Methylbutanoyl-CoA:(acceptor) 2,3-oxidoreductase
R03177 10 4-Guanidinobutanal:NAD+ 1-oxidoreductase
R03180 10 4-Guanidinobutanamide amidohydrolase
R03256 10 Lactose 6-phosphate 6-phosphogalactohydrolase
R03315 10 ATP:pseudouridine 5'-phosphotransferase
R03330 10 D-myo-Inositol-1,3-bisphosphate 3-phosphohydrolase
R03331 10 sn-Glycero-3-phospho-1-inositol inositolphosphohydrolase
R03333 10 1D-myo-Inositol-1,2-cyclic-phosphate 2-inositolphosphohydrolase
R03348 10 Nicotinate-nucleotide:pyrophosphate
phosphoribosyltransferase(carboxylating)
R03350 10 3-Deoxy-D-manno-octulosonate-8-phosphate 8-phosphohydrolase
R03384 10 ATP:1-amino-1-deoxy-scyllo-inositol 4-phosphotransferase
R03443 10 N-Acetyl-L-glutamate-5-semialdehyde:NADP+
5-oxidoreductase(phosphrylating)
R03465 10
(3E)-4-(2-Carboxyphenyl)-2-oxobut-3-enoate2-carboxybenzaldehyde-lyase
R03971 10 (5-Glutamyl)-peptide:amino-acid 5-glutamyltransferase
R04008 10
R04025 10
N-Acetylputrescine:oxygenoxidoreductase(deaminating)(flavin-containing)
R04048 10
R04068 10 Imidazole-4-acetate:5-phosphoribosyl-diphosphate ligase (ADP-
andpyrophosphate- forming)
R04115 10 cis-1,2-dihydronaphthalene-1,2-diol:NAD+ 1,2-oxidoreductase
R04144 10 5-Phospho-D-ribosylamine:glycine ligase (ADP-forming)
R04185 10 (S)-3-(Imidazol-5-yl)lactate:NAD+ oxidoreductase
R04189 10 N2-succinyl-L-arginine iminohydrolase (decarboxylating)
R04210 10 4-phospho-D-erythronate:NAD+ 2-oxidoreductase
R04217 10 N2-succinyl-L-ornithine:2-oxoglutarate 5-aminotransferase
R04282 10
R04372 10 D-myo-Inositol-3,4-bisphosphate 4-phosphohydrolase
R04382 10 4-(4-Deoxy-alpha-D-gluc-4-enuronosyl)-D-galacturonate lyase
R04467 10
R04475 10
N-Succinyl-L-2,6-diaminoheptanedioate:2-ocoglytarateamino-transferase
R04749 10 (S)-Hydroxyhexanoyl-CoA hydro-lyase
R04874 10
R04876 10
R04910 10
R05050 10 N4-Acetylaminobutanal:NAD+ oxidoreductase
R05295 10 4-Methylcatechol:oxygen 2,3-oxidoreductase(decyclizing)
R05305 10 3-hydroxypimeloyl-CoA:NAD+ oxidoreductase
R05313 10 cis-1,2-Dihydro-3-ethylcatechol:NAD+ oxidoreductase
R05332 10 Acetyl-CoA:D-glucosamine-1-phosphate N-acetyltransferase
R05347 10
R05348 10
R05353 10
R05389 10 2-Hydroxy-5-methyl-cis,cis-muconate
2-Oxo-5-methyl-cis-muconateisomerase
R05417 10
R05455 10
R05513 10
R05538 10
R05632 10
R05645 10
R05683 10 L-Idonate:NAD oxidoreductase
R05767 10 trehalose 6-phosphate:phosphate b-D-glucosyltransferase
R05823 10 2-dehydro-D-gluconate:NADP+ 2-oxidoreductase
R05838 10 pyridoxine 5'-phosphate synthase
R05839 10 pyridoxamine:2-oxoglutarate aminotransferase
R05841 10
R05884 10 isopentenyl-diphosphate:NAD(P)+ oxidoreductase
R06511 10
R06836 10 Ribose 1,5-biphosphokinase
R06912 10
R06921 10
R07015 10 1,2-Dihydronaphthalene-1,2-diol dehydrogenase
R07017 10
R07020 10 beta-Naphthol, NADPH:oxygen oxidoreductase (RH-hydroxylating
or-epoxidizing)
R07132 10 D-galactose:NADP+ 1-oxidoreductase
R07145 10 L-iditol:NAD+ 2-oxidoreductase
R07146 10 4-hydroxy-L-proline:NAD+ oxidoreductase
R07148 10 D-threo-aldose:NAD+ 1-oxidoreductase
R07264 10 2-alpha-D-glucosyl-D-glucose:phosphate beta-D-glucosyltransferase
R07265 10 alpha,alpha-trehalose:phosphate alpha-D-glucosyltransferase
R07279 10 ATP:myo-inositol 1-phosphotransferase
R07343 10 myo-inositol-phosphate phosphohydrolase
R07408 10
R07415 10
R07417 10
R00022 11
R00035 11 L-Ascorbate:oxygen oxidoreductase
R00039 11 Raffinose:raffinose alpha-D-galactosyltransferase
R00095 11 NADH:monodehydroascorbate oxidoreductase
R00155 11 UDP diphosphohydrolase
R00158 11 ATP:nucleoside-phosphate phosphotransferase
R00277 11 Pyridoxamine-5'-phosphate:oxygen oxidoreductase (deaminating)
R00287 11 UDPglucose pyrophosphohydrolase
R00445 11 L-lysine:NAD+ oxidoreductase (deaminating, cyclizing)
R00446 11 L-Lysine:NAD+ 6-oxidoreductase (deaminating)
R00447 11 L-Lysine:oxygen oxidoreductase(deaminating)
R00448 11 L-lysine,NADPH:oxygen oxidoreductase (6-hydroxylating)
R00449 11 L-Lysine:oxygen 2-oxidoreductase (decarboxylating)
R00451 11 meso-2,6-Diaminoheptanedioate carboxy-lyase
R00452 11 N2-(D-1-carboxylethyl)-L-lysine:NADP+
oxidoreductase(L-lysine-forming)
R00454 11
R00458 11 N6-Acyl-L-lysine amidohydrolase
R00459 11
R00460 11 L-Lysine racemase
R00461 11 L-Lysine 2,3-aminomutase
R00462 11 L-Lysine carboxy-lyase
R00463 11 L-Lysine-1,6-lactam lactamhydrolase
R00511 11 Cytidine-5'-monophosphate phosphohydrolase
R00512 11 ATP:CMP phosphotransferase
R00513 11 ATP:cytidine 5'-phosphotransferase
R00514 11 CDP diphosphohydrolase
R00515 11 CTP pyrophosphohydrolase
R00612 11 N6-Methyl-L-lysine:oxygen oxidoreductase (demethylating)
R00642 11 L-Ascorbate:hydrogen-peroxide oxidoreductase
R00643 11 L-Galactono-1,4-lactone:oxygen 3-oxidoreductase
R00645 11
R00646 11 Ascorbate:oxygen 2,3-oxidoreductase (bond-cleaving)
R00662 11 Uridine triphosphate pyrophosphohydrolase
R00715 11 N6-(L-1,3-Dicarboxypropyl)-L-lysine:NAD+
oxidoreductase(L-lysine-forming)
R00855 11 CDPglycerol phosphoglycerohydrolase
R00871 11 D-Fructose:NADP+ 5-oxidoreductase
R00911 11 beta-Alanyl-L-lysine hydrolase
R00963 11 Uridine 5'-monophosphate phosphohydrolase
R00964 11 ATP:uridine 5'-phosphotransferase
R00965 11 Orotidine-5'-phosphate carboxy-lyase
R01019 11
R01088 11 L-leucine:NAD+ oxidoreductase(deaminating)
R01090 11 L-Leucine:2-oxoglutarate aminotransferase
R01146 11
R01147 11 Pyridoxamine-5'-phosphate:2-oxoglutarate aminotransferase
R01158 11 L-Histidinol:NAD+ oxidoreductase
R01160 11 Acetyl-CoA:L-histidine N-acetyltransferase
R01163 11 L-Histidinal:NAD+ oxidoreductase
R01166 11 Nalpha-(beta-alanyl)-L-histidine hydrolase
R01167 11 L-Histidine carboxy-lyase
R01168 11 L-Histidine ammonia-lyase
R01202 11 N-Acetyl-D-glucosamine:NAD+ 1-oxidoreductase
R01203 11 N-Acyl-D-hexosamine:oxygen 1-oxidoreductase
R01207 11 N-Acyl-D-glucosamine 2-epimerase
R01266 11 1-beta-Aspartyl-N-acetyl-D-glucosaminylamine L-asparaginohydrolase
R01396 11 Carbamoyl-phosphate:L-lysine carbamoyltransferase
R01580 11 Pyridoxamine-5'-phosphate:2-oxoglutarate aminotransferase
R01620 11 Acetyl-phosphate:L-lysine N6-acetyltransferase
R01651 11 4-Methyl-2-oxopentanoate:NAD+
oxidoreductase(CoA-mehtylpropanoylating)
R01657 11 Dimethylallyl-diphosphate:L-tryptophan dimethylallyltransferase
R01658 11
Dimethylallyl-diphosphate:isopentenyl-diphosphatedimethylallyltranstransferase
R01659 11
Dimethylallyl-diphosphate:isopentenyl-diphosphatedimethylallylcistransferase
R01663 11 dCMP aminohydrolase
R01664 11 2'-Deoxycytidine 5'-monophosphate phosphohydrolase
R01666 11 ATP:deoxycitidine 5'-phosphotransferase
R01676 11 Guanine aminohydrolase
R01679 11 Lactose 6-phosphate galactohydrolase
R01768 11 Xanthine:NAD+ oxidoreductase
R01769 11 Hypoxanthine:oxygen oxidoreductase
R01873 11 Quinate:pyrroloquinoline-quinone 5-oxidoreductase
R01877 11 Uridine 3'-monophosphate phosphohydrolase
R01878 11 Cytidine aminohydrolase
R01916 11 N1-Acetylspermidine amidohydrolase
R01992 11 alpha-Aminobutyryl histidine hydrolase
R02098 11 ATP:dTMP phosphotransferase
R02100 11 dUTP nucleotidohydrolase
R02141 11
R02142 11 XMP:pyrophosphate phosphoribosyltransferase
R02143 11 Xanthosine ribohydrolase
R02152 11
R02153 11 L-Glutamate:histamine ligase
R02204 11 L-Pipecolate:oxygen 1,6-oxidoreductase
R02274 11 5-Aminopentanoate:2-oxoglutarate aminotransferase
R02297 11 Xanthosine:orthophosphate ribosyltransferase
R02370 11 Cytidine 3'-phosphate phosphohydrolase
R02410 11 Raffinose fructohydrolase
R02411 11
1-alpha-D-Galactosyl-myo-inositol:sucrose6-alpha-D-galactosyltransferase
R02415 11 Shikimate:pyrroloquinoline-quinone 5-oxidoreductase
R02493 11 ATP:pyridoxal 5'-phosphotransferase
R02494 11 pyridoxamine-5'-phosphate phosphohydrolase
R02535 11 3,4-Dihydroxyphenetylamine,ascorbate:oxygen
oxidoreductase(beta-hydroxylating)
R02563 11 CDPethanolamine:L-serine ethanolaminephosphotransferase
R02593 11 coniferyl alcohol:NADP+ oxidoreductase
R02705 11 ATP:N-acyl-D-mannosamine 6-phosphotransferase
R02706 11
R02733 11 N6-Acetyl-LL-2,6-diaminoheptanedioate amidohydrolase
R02734 11 N-Succinyl-LL-2,6-diaminoheptanedioate amidohydrolase
R02735 11 LL-2,6-Diaminoheptanedioate 2-epimerase
R02968 11 naphthalene,NADH:oxygen oxidoreductase (1,2-hydroxylating)
R02992 11 4-Pyridoxolactone lactonohydrolase
R02993 11
R03095 11 Indoleacetate:L-lysine ligase (ADP-forming)
R03171 11 3-Methyl-2-oxopentanoate:NAD+
oxidoreductase(CoA-mehtylpropanoylating)
R03186 11
R03197 11 Uroporphyrinogen-III carboxy-lyase
R03346 11 Nicotinate D-ribonucleotide phosphohydrolase
R03347 11
R03393 11 D-myo-Inositol-1,4-bisphosphate 1-phosphohydrolase
R03418 11 1-alpha-D-Galactosyl-myo-inositol:raffinose galactosyltransferase
R03427 11 D-myo-Inositol 1,3,4-trisphosphate 1-phosphohydrolase
R03466 11 1-Hydroxy-2-naphthoate:oxygen 1,2-oxidoreductase (decyclizing)
R03477 11
L-Arginine:1-amino-1-deoxy-scyllo-inositol-4-phosphateamindinotransferase
R03535 11
R03541 11 Prenyl-diphosphate pyrophosphohydrolase
R03616 11 Galactosylglycerol galactohydrolase
R03634 11
R03801 11 1,4-beta-D-Glucan glucohydrolase
R03819 11 ATP:sedoheptulose 7-phosphate
R03908 11 2-Methyleneglutarate carboxy-methylenemethylmutase
R04150 11 O-Succinylbenzoyl-CoA 1,4-dihydroxy-2-naphthoate-lyase
R04435 11 N-Acetylneuraminate 9-phosphate
pyruvate-lyase(pyruvate-phosphorylating)
R04479 11
R04879 11
R04972 11 Uroporphyrinogen I carboxy-lyase
R05085 11 O-Phospho-4-hydroxy-L-threonine:2-oxoglutarate aminotransferase
R05120 11 3-Butynoate:(pyrroloquinoline-quinone) oxidoreductase
R05198 11
R05292 11
cis-1,2-Dihydroxy-4-methylcyclohexa-3,5-diene-1-carboxylate:NAD+oxidoreductase
(decarboxylating)
R05299 11 4-Methylcatechol:oxygen 1,2-oxidoreductase(decyclizing)
R05326 11
beta-D-Galactopyranosyl-(13)-N-acetyl-D-hexosamine:phosphategalactosyltransferase
R05410 11
R05424 11
R05440 11
R05442 11
R05443 11
R05539 11
R05549 11
R05593 11
R05594 11
R05601 11
R05646 11
R05649 11
R05700 11 Coniferyl aldehyde:NAD oxidoreductase
R06572 11
R06757 11
R06845 11
R06911 11
R06920 11
R06939 11 salicylate,NADH:oxygen
oxidoreductase(1-hydroxylating,decarboxylating)
R06974 11 glycinamide ribonucleotide transformylase
R06985 11 trans-Hex-2-enoyl-CoA reductase
R07011 11
R07012 11
R07013 11 (1R,2S)-naphthalene 1,2-oxide hydrolase
R07014 11 (1S,2R)-naphthalene 1,2-oxide hydrolase
R07016 11 1,2-Dihydronaphthalene-1,2-diol, NADPH:oxygen
oxidoreductase(RH-hydroxylating or -epoxidizing)
R07214 11 1-aminocyclopropane-1-carboxylate oxygenase (ethylene-forming)
R07219 11 dimethyallyl diphosphate:NADP+ oxidoreductase
R07263 11
R07300 11 N8-acetylspermidine amidohydrolase
R07307 11 dCTP aminohydrolase (dUMP-forming)
R07353 11
6-(2-Amino-2-carboxyethyl)-7,8-dioxo-7,8-dihydroquinoline-2,4-dicarboxylate:oxygen
oxidoreductase (cyclizing)
R07406 11
R00156 12 ATP:nucleoside-diphosphate phosphatransferase
R00159 12 UTP diphosphohydrolase
R00286 12 UDPglucose:NAD+ oxidoreductase
R00289 12 UTP:alpha-D-glucose-1-phosphate uridylyltransferase
R00291 12 UDPglucose 4-epimerase
R00293 12 UDPglucose 4,6-hydro-lyase
R00414 12 UDP-N-acetyl-D-glucosamine 2-epimerase
R00415 12 UTP:N-acetyl-alpha-D-glucosamine-1-phosphate uridylyltransferase
R00502 12 UTP:alpha-D-hexose-1-phosphate uridylyltransferase
R00503 12 UDPgalactose:D-glucose 4-beta-D-galactosyltransferase
R00516 12 UTP:cytidine 5'-phosphotransferase
R00568 12 CTP aminohydrolase
R00569 12 CTP diphosphohydrolase
R00570 12 ATP:nucleoside-diphosphate phosphatransferase
R00571 12 UTP:ammonia ligase(ADP-forming)
R00572 12 CTP:pyruvate O2-phosphotransferase
R00573 12 UTP:ammonia ligase(ADP-forming)
R00574 12 CTP pyriphosphate-lyase (cyclizing)
R00659 12 UTP:pyruvate O2-phosphotransferase
R00766 12 UDPglucose:D-fructose-6-phosphate 2-alpha-D-glucosyltransferase
R00767 12 CTP:D-fructose-6-phosphate 1-phosphotransferase
R00769 12 UTP:D-fructose-6-phosphate 1-phosphotransferase
R00806 12 UDPglucose:D-fructose 2-alpha-D-glucosyltransferase
R00836 12 UDPglucose:D-glucose-6-phosphate 1-alpha-D-glucosyltransferase
R00856 12 CTP:sn-glycerol-3-phosphate cytidylyltransferase
R00955 12 UDPglucose:alpha-D-galactose-1-phosphate uridylyltransferase
R00956 12 CTP:D-glucose-1-phosphate cytidylyltransferase
R00967 12 UTP:uridine 5'-phosphotransferase
R00969 12 P1,P4-Bis(5'-nucleosyl)-tetraphosphate nucleotidohydrolase
R01089 12 Acetyl-CoA:L-leucine N-acetyltransferase
R01091 12 (2S)-alpha-Leucine 2,3-aminomutase
R01128 12 5'-Inosinate phosphoribohydrolase
R01130 12 IMP:NAD+ oxidoreductase
R01132 12 IMP:pyrophosphate phosphoribosyltransferase
R01192 12 UDPgalactose:myo-inositol 1-alpha-D-galactosyltransferase
R01229 12 GMP:pyrophosphate phosphoribosyltransferase
R01240 12 UDPglucose:phenol beta-D-glucosyltransferase
R01244 12 Adenine aminohydrolase
R01304 12 UDPglucose:4-hydroxybenzoate 4-O-beta-D-glucosyltransferase
R01380 12 UTP:1-phospho-alpha-D-glucuronate uridylyltransferase
R01381 12 UTP:1-phospho-alpha-D-glucuronate uridylyltransferase
R01665 12 ATP:CMP phosphotransferase
R01667 12 dCDP nucleotidohydrolase
R01668 12 dCTP nucleotidohydrolase
R01677 12 Guanosine ribohydrolase
R01722 12 UDPglucose:nicotinate N-glucosyltransferase
R01770 12 Inosine ribohydrolase
R01804 12 N-Acetylneuraminate pyruvate-lyase (pyruvate-phosphorylating)
R01805 12 N-Acetylneuraminate 9-phosphate phosphohydrolase
R01811 12 N-Acetylneuraminate pyruvate-lyase
R01846 12 CTP:Sedoheptulose 7-phosphate 1-phosphotransferase
R01847 12 UTP:Sedoheptulose 7-phosphate 1-phosphotransferase
R01863 12 inosine:orthophosphate ribosyltransferase
R01912 12 UDPglucose:pyridoxine 5'-O-beta-D-glucosyltransferase
R01969 12 Deoxyguanosine:orthophosphate ribosyltransferase
R02003 12 Geranyl-diphosphate:isopentenyl-diphosphate
geranyltrans-transferase
R02004 12
R02006 12 Geranyl-diphosphate pyrophosphate-lyase
(cyclizing,sabinene-hydrate-forming)
R02007 12 (+)-Bornyl-diphosphate lyase (decyclizing)
R02009 12 geranyldiphosphate diphosphate lyase (myrcene forming)
R02010 12
R02011 12
R02012 12 geranyldiphosphate diphosphate lyase (pinene forming)
R02013 12 geranyldiphosphate diphosphate lyase (limonene forming)
R02038 12 CTP:ethanolamine-phosphate cytidylyltransferase
R02145 12 Guanosine aminohydrolase
R02147 12 guanosine:orthophosphate ribosyltransferase
R02197 12 L-Isoleucine:oxygen oxidoreductase (deaminating)
R02198 12 L-Isoleucine:2-oxoglutarate aminotransferase
R02201 12 L-Pipecolate:NAD+ 2-oxidoreductase
R02256 12 UDPglucose:trans-cinnamate beta-D-glucosyltransferase
R02273 12 5-Aminopentanamide amidohydrolase
R02276 12 5-Acetamidopentanoate amidohydrolase
R02325 12 dCTP aminohydrolase
R02326 12 ATP:nucleoside-diphosphate phosphatransferase
R02327 12 dCTP:uridine 5'-phosphotransferase
R02330 12 dUTP nucleotidohydrolase
R02331 12 ATP:nucleoside-diphosphate phosphatransferase
R02332 12 dUTP:uridine 5'-phosphotransferase
R02371 12 dCTP:cytidine 5'-phosphotransferase
R02372 12 dUTP:cytidine 5'-phosphotransferase
R02388 12 UDPglucose:arylamine N-D-glucosyltransferase
R02532 12
4-[(1R)-2-Amino-1-hydroxyethyl]-1,2-benzenediol:oxygenoxidoreductase(deaminating)(flavin-containing)
R02552 12 N(alpha)-Benzyloxycarbonyl-L-leucine urethanehydrolase
R02594 12 UDPglucose:coniferyl-alcohol 4'-beta-D-glucosyltransferase
R02595 12 Coniferin beta-D-glucosidase
R02596 12 Donor:hydrogen-peroxide oxidoreductase
R02634 12
R02707 12
R02709 12 UDPglucose:4-hydroxymandelonitrile glucosyltransferase
R02719 12 Xanthosine 5'-phosphate phosphohydrolase
R02720 12 XTP pyrophosphohydrolase
R02737 12 UDPglucose:D-glucose-6-phosphate 1-alpha-D-glucosyltransferase
R02748 12 Deoxyinosine:orthophosphate ribosyltransferase
R02852 12 D-2,6-Diaminohexanoic acid 5,6-aminomutase
R02921 12 CTP:D-ribitol-5-phosphate cytidylyltransferase
R02951 12 UDPglucose:trans-4-hydroxycinnamate 4-O-beta-D-glucosyltransferase
R02967 12 naphthalene,NADH:oxygen oxidoreductase (1,2-hydroxylating)
R03012 12 L-Histidinol:NAD+ oxidoreductase
R03013 12 L-Histidinol-phosphate phosphohydrolase
R03094 12 UDPglucose:indole-3-acetate beta-D-glucosyltransferase
R03168 12 Acetyl-CoA:N6-hydroxy-L-lysine 6-acetyltransferase
R03220 12 Coproporphyrinogen:oxygen oxidoreductase(decarboxylating)
R03237 12 CTP:D-Tagatose 6-phosphate 1-phosphotransferase
R03238 12 UTP:D-Tagatose 6-phosphate 1-phosphotransferase
R03275 12 (3S)-3,6-Diaminohexanoate 5,6-aminomutase
R03297 12 UDPglucose:gallate beta-D-glucosyltransferase
R03351 12 CTP:3-deoxy-D-manno-octulosonate cytidylyltransferase
R03394 12 D-myo-Inositol-1,4,5-trisphosphate 5-phosphohydrolase
R03421 12 N4-(beta-N-Acetyl-D-glucosaminyl)-L-asparagine amidohydrolase
R03428 12 ATP:1D-myo-inositol-1,3,4-trisphosphate 5-phosphotransferase
R03429 12 ATP:1D-myo-inositol-1,3,4-trisphosphate 6-phosphotransferase
R03430 12 D-myo-Inositol 1,3,4,5-tetrakisphosphate 5-phosphohydrolase
R03496 12 1-Guanidino-1-deoxy-scyllo-inositol-4-phosphate 4-phosphohydrolase
R03538 12 2',3'-Cyclic UMP 3'-nucleotidohydrolase
R03578 12
R03579 12 N-Feruloylglycine amidohydrolase
R03580 12
R03625 12
UDPglucose:2-hydroxy-2-methylpropanenitrilebeta-D-glucosyltransferase
R03635 12 Stachyose fructohydrolase
R03710 12 UDPglucose:trans-2-hydroxycinnamate O-beta-D-glucosyltransferase
R03733 12 L-Threonate:NAD+ 3-oxidoreductase
R03802 12 1,4-beta-D-Glucan glucohydrolase
R03929 12 2',3'-Cyclic CMP 3'-nucleotidohydrolase
R04029 12 N6-Acetyl-L-lysine:2-oxoglutarate aminotransferase
R04174 12 6-Acetamido-2-oxohexanoate amidohydrolase
R04175 12
R04247 12 CTP:ethanolamine-phosphate cytidylyltransferase
R04296 12 UDPglucose:(S)-4-hydroxymandelonitrile beta-D-glucosyltransferase
R04463 12 5'-Phosphoribosylformylglycinamide:L-glutamine
amido-ligase(ADP-forming)
R04736 12 L-2-Amino-hexano-6-lactam racemase
R04747 12 Hexanoyl-CoA:acetyl-CoA C-acyltransferase
R04857 12
R05062 12
R05086 12 O-Phospho-4-hydroxy-L-threonine phospho-lyase (adding water)
R05121 12
R05290 12
R05300 12 4-Methylmuconolactone lyase (decyclizing)
R05311 12 pimeloyl-CoA:NAD+ oxidoreductase
R05331 12 Isovaleryl-CoA:malonyl-CoA acyltransferase
R05425 12
R05437 12
R05495 12
R05541 12
R05581 12
R05633 12 CTP: 2-C-Methyl-D-erythritol 4-phosphate cytidylyltransferase
R05647 12
R05648 12
R05681 12 NAD-dependent threonine 4-phosphate dehydrogenase
R05765 12 geranyldiphosphate diphosphate lyase (pinene forming)
R05766 12 geranyldiphosphate diphosphate lyase (pinene forming)
R05769 12 UDP-glucose:hydroquinone-O-b-D-glucosyltransferase
R06048 12
R06120 12 geranyldiphosphate diphosphate lyase [(+)-(R)-limonene-forming]
R06569 12 cinnamaldehyde:NADP+ oxidoreductase (CoA-cinnamoylating)
R06570 12 cinnamyl-alcohol:NADP+ oxidoreductase
R06573 12
R06594 12
R06740 12 diamine oxidase
R06758 12
R06762 12
R06844 12
R06910 12 cis-1,2-dihydronaphthalene-1,2-diol:NAD+ 1,2-oxidoreductase
R06919 12
R07000 12 Naphthalene, NADPH:oxygen oxidoreductase (RH-hydroxylating
or-epoxidizing)
R07001 12 Naphthalene, NADPH:oxygen oxidoreductase (RH-hydroxylating
or-epoxidizing)
R07009 12
R07010 12
R07262 12
R07426 12
R00049 13
1-O-Galloyl-beta-D-glucose:1-O-galloyl-beta-D-glucoseO-galloyltransferase
R00055 13 Nucleoside:oxygen 5'-oxidoreductase
R00181 13 AMP aminohydrolase
R00182 13 AMP phosphoribohydrolase
R00190 13 AMP:pyrophosphate phosphoribosyltransferase
R00328 13 GDP phosphohydrolase
R00332 13 ATP:(d)GMP phosphotransferase
R00416 13 UTP:N-acetyl-alpha-D-glucosamine-1-phosphate uridylyltransferase
R00418 13 UDP-N-acetyl-D-glucosamine 4-epimerase
R00420 13 UDP-N-acetyl-D-glucosamine 2-epimerase
R00421 13 UDP-N-acetyl-D-glucosamine:NAD+ 6-oxidoreductase
R00422 13
R00423 13
R00426 13 Guanosine 5'-triphosphate pyrophosphohydrolase
R00501 13
R00504 13 UDPgalactose:UDP-N-acetyl-D-glucosamine
galactosephosphotransferase
R00505 13 UDP-D-galactopyranose furanomutase
R00660 13
Phosphoenolpyruvate:UDP-N-acetyl-D-glucosamine1-carboxyvinyl-transferase
R00702 13 Farnesyl-diphosphate:farnesyl-diphosphate farnesyltransferase
R00720 13 Inosine 5'-triphosphate pyrophosphohydrolase
R00809 13 UDPgalactose:sucrose 6F-alpha-D-galactosyltransferase
R00853 13 UDPgalactose:sn-glycerol-3-phosphate
2-alpha-D-galactosyltransferase
R00854 13 UDPgalactose:sn-glycerol-3-phosphate
1-alpha-D-galactosyltransferase
R00881 13 GDPmannose sugarphosphohydrolase
R00961 13 IDP diphosphohydrolase
R01117 13 CTP:N-acylneuraminate cytidylyltransferase
R01126 13 Inosine 5'-monophosphate phosphohydrolase
R01127 13 IMP 1,2-hydrolase (decyclizing)
R01131 13 ATP:inosine 5'-phosphotransferase
R01134 13 NADH:guanosine-5'-phosphate oxidoreductase(deaminating)
R01205 13 UDPgalactose:N-acetyl-D-glucosamine 4-beta-D-galactosyltransferase
R01227 13 Guanosine 5'-monophosphate phosphohydrolase
R01228 13 ATP:inosine 5'-phosphotransferase
R01233 13 GDPglucose sugarphosphohydrolase
R01234 13 Guanosine 3',5'-cyclic phosphate 5'-nucleotidohydrolase
R01245 13 Adenosine ribohydrolase
R01384 13 UDP-D-glucuronate carboxy-lyase
R01385 13 UDPglucuronate 4-epimerase
R01386 13
R01387 13 UDPglucuronate 5'-epimerase
R01560 13 Adenosine aminohydrolase
R01561 13 Adenosine:orthophosphate ribosyltransferase
R01690 13 5'-Butyrylphosphouridine acylhydrolase
R01806 13 Acetyl-CoA:N-acetylneuraminate 4-O-acetyltransferase
R01807 13 Acetyl-CoA:N-acetylneuraminate 7-O-acetyltransferase
R01808 13 Acetyl-CoA:N-acetylneuraminate 9-O-acetyltransferase
R01810 13 N-Acyl-O-acetylneuraminate O-acetylesterase
R01856 13 dGTP triphosphohydrolase
R01967 13 ATP:deoxyguanosine 5'-phosphotransferase
R01968 13 2'-Deoxyguanosine 5'-monophosphate phosphohydrolase
R02061 13
trans,trans-Farnesyl-diphosphate:isopentenyl-diphosphatefarnesyltranstransferase
R02148 13 Guanosine 3'-phosphate phosphohydrolase
R02196 13 L-Isoleucine:NAD+ oxidoreductase(deaminating)
R02199 13 L-Isoleucine:2-oxoglutarate aminotransferase
R02200 13 Valine:(S)-3-methyl-2-oxopentanoate aminotransferase
R02303 13 ATP:farnesyl-diphosphate phosphotransferase
R02305 13 2-trans,6-trans-farnesyldiphosphate diphosphate-lyase
(cyclizing,pentalenene-forming)
R02306 13 trans,trans-Farnesyl-diphosphate sesquiterpenoid-lyase
R02307 13 trans,trans-Farnesyl-diphosphate farnesyltransferase (bicyclizing)
R02310 13 trans,trans-Farnesyl-diphosphate sesquiterpenoid-lyase
R02311 13 2-trans,6-trans-Farnesyl-diphosphate diphosphate-lyase
(cyclizing,(+)-delta-cadinene-forming)
R02426 13 CDPglucose 4,6-hydro-lyase
R02468 13 (-)-Limonene,NADPH:oxygen oxidoreductase (6-hydroxylating)
R02469 13 (-)-limonene,NADPH:oxygen oxidoreductase (3-hydroxylating)
R02470 13 (-)-Limonene,NADPH:oxygen oxidoreductase (7-hydroxylating)
R02556 13 Deoxyadenosine aminohydrolase
R02557 13 Deoxyadenosine:orthophosphate ribosyltransferase
R02636 13 UDP-D-galacturonate carboxy-lyase
R02805 13 P1,P4-Bis(5'-nucleosyl)-tetraphosphate nucleotidohydrolase
R02919 13
4-[(1R)-1-Hydroxy-2-(methylamino)ethyl]-1,2-benzenediol:oxygenoxidoreductase(deaminating)(flavin-containing)
R03210 13 6-Carboxyhexanoyl-CoA:L-alanine
C-carboxyhexanoyltransferase(decarboxylating)
R03222 13 Protoporphyrinogen-IX:oxygen oxidoreductase
R03243 13 5-Amino-2-oxopentanoate:2-oxoglutarate aminotransferase
R03317 13 UDP-N-acetyl-D-mannosamine:NAD+ 1-oxidoreductase
R03349 13 L-erythro-3,5-diaminohexanoate:NAD+ oxidoreductase (deaminating)
R03433 13 ATP:1D-myo-inositol-1,4,5-trisphosphate 3-phosphotransferase
R03434 13 D-myo-Inositol 1,3,4,5-tetrakisphosphate 3-phosphohydrolase
R03478 13 ATP:1D-myo-inositol-1,3,4,6-tetrakisphosphate 5-phosphotransferase
R03594 13 UDPglucose:scopoletin O-beta-D-glucosyltransferase
R03879 13
R03919 13 Donor:hydrogen-peroxide oxidoreductase
R03960 13 (3R)-beta-Leucine:NAD+ oxidoreductase(deaminating)
R04007 13 Donor:hydrogen-peroxide oxidoreductase
R04142 13
R04208 13 2-(Formamido)-N1-(5-phosphoribosyl)acetamidine
cyclo-ligase(ADP-forming)
R04357 13 citrate:N6-acetyl-N6-hydroxy-L-lysine ligase (ADP-forming)
R04409 13
1-O-trans-Cinnamoyl-beta-D-glucopyranose:alcoholO-cinnamoyltransferase
R04410 13
1-O-trans-Cinnamoyl-beta-D-glucopyranose:alcoholO-cinnamoyltransferase
R04510 13 4-Carboxymethyl-4-methylbut-2-en-1,4-olide methylmutase
R04686 13
R04687 13 2,5-Diaminohexanoate:NAD+ oxidoreductase (deaminating)
R04732 13
R04745 13 (S)-Hydroxyoctanoyl-CoA:NAD+ oxidoreductase
R04880 13 3,4-Dihydroxyphenylethyleneglycol:NAD+ oxidoreductase
R04882 13 3,4-Dihydroxymandelaldehyde:NAD+ oxidoreductase
R05061 13
1-O-trans-Cinnamoyl-beta-D-glucopyranose:alcoholO-cinnamoyltransferase
R05087 13
R05142 13 1,4-beta-D-Glucan glucohydrolase
R05289 13 p-Methylbenzaldehyde:NADP+ oxidoreductase
R05352 13
R05422 13
R05423 13
R05426 13
R05494 13
R05542 13
R05555 13 Farnesyl diphosphate:Isopentenyl diphosphate farnesyl transferase
R05592 13
R05602 13
R05634 13 ATP: 4-(Cytidine
5'-diphospho)-2-C-methyl-D-erythritol2-phosphotransferase
R05642 13
R05800 13 ATP:1D-myo-inositol-1,4,5-trisphosphate 6-phosphotransferase
R06119 13 (R)-limonene,NADPH: oxygen oxidoreductase (6-hydroxylating)
R06223 13
R06398 13 (+)-limonene,NADH:oxygen oxidoreductase
R06523 13 trans,trans-farnesyl-diphosphate diphosphate-lyase
(cyclizing,vetispiradiene-forming)
R06741 13
R06759 13
R06843 13
R06909 13 naphthalene,NADH:oxygen oxidoreductase (1,2-hydroxylating)
R06918 13
R00012 14 GTP:GTP guanylyltransferase
R00085 14 ATP diphosphohydrolase
R00087 14 ATP pyrophosphohydrolase
R00088 14 ATP aminohydrolase
R00103 14 NAD+ phosphohydrolase
R00122 14 ATP pyrophosphohydrolase
R00123 14 ADP aminohydrolase
R00127 14 ATP:AMP phosphotransferase
R00157 14 Uridine triphosphate:AMP phosphotransferase
R00183 14 Adenosine 5'-monophosphate phosphohydrolase
R00185 14 ATP:adenosine 5'-phosphotransferase
R00188 14 Adenosine 3',5'-bisphosphate 3'(2')-phosphohydrolase
R00191 14 Adenosine 3',5'-phosphate 5'-nucleotidohydrolase
R00199 14 ATP:pyruvate,water phosphotransferase
R00206 14 ATP:pyruvate,orthophosphate phosphotransferase
R00235 14 Acetate:CoA ligase (AMP-forming)
R00236 14 Acetyl adenylate:CoA ligase (AMP-forming)
R00322 14 5'-Acetylphosphoadenosine acylhydrolase
R00330 14 ATP:nucleoside-diphosphate phosphatransferase
R00335 14 GTP phosphohydrolase (vesicle-releasing)
R00336 14 Guanosine-3',5'-bis(diphosphate) 3'-pyrophosphohydrolase
R00337 14 GDPglucose glucohydrolase
R00424 14 GTP 7,8-8,9-dihydrolase
R00425 14 GTP 7,8-8,9-dihydrolase (pyrophosphate-forming)
R00428 14 GTP 7,8-8,9-dihydrolase
R00430 14 GTP:pyruvate O2-phosphotransferase
R00431 14 GTP:oxaloacetate carboxy-lyase (transphosphorylating)
R00432 14 Succinate:CoA ligase (GDP-forming)
R00434 14 GTP pyrophosphate-lyase (cyclizing)
R00483 14 L-Aspartate:ammonia ligase (AMP-forming)
R00517 14 GTP:cytidine 5'-phosphotransferase
R00578 14 L-aspartate:L-glutamine amido-ligase (AMP-forming)
R00686 14 L-Phenylalanine racemase (ATP-hydrolysing)
R00719 14 ITP diphosphohydrolase
R00722 14 ATP:nucleoside-diphosphate phosphatransferase
R00723 14 Inosine 5'-tetraphosphate phosphohydrolase
R00724 14 ITP:pyruvate O2-phosphotransferase
R00725 14 ITP:D-hexose 6-phosphotransferase
R00726 14 ITP:oxaloacetate carboxy-lyase (transphosphorylating)
R00727 14 Succinate:CoA ligase (GDP-forming)
R00770 14 ITP:D-fructose-6-phosphate 1-phosphotransferase
R00876 14 ITP:D-hexose 6-phosphotransferase
R00880 14 GDP-D-mannose:NAD+ 6-oxidoreductase
R00883 14 GDP:D-mannose-1-phosphate guanylyltransferase
R00885 14 GTP:alpha-D-mannose-1-phosphate guanylyltransferase
R00888 14 GDPmannose 4,6-hydro-lyase
R00889 14 GDPmannose 3,5-epimerase
R00910 14 L-Lysine:beta-alanine ligase (AMP-forming)
R00925 14 Propanoate:CoA ligase (AMP-forming)
R00926 14 Propinol adenylate:CoA ligase (AMP-forming)
R00951 14 ADPglucose sugarphosphohydrolase
R00954 14 GTP:alpha-D-glucose-1-phosphate guanylyltransferase
R00962 14 ITP:cytidine 5'-phosphotransferase
R00968 14 GTP:uridine 5'-phosphotransferase
R00970 14 ITP:uridine 5'-phosphotransferase
R01049 14 ATP:D-ribose-5-phosphate pyrophosphotransferase
R01054 14 ADPribose ribophosphohydrolase
R01083 14 N6-(1,2-Dicarboxyethyl)AMP AMP-lyase
R01120 14
R01135 14 IMP:L-aspartate ligase (GDP-forming)
R01164 14 L-Histidine:beta-alanine ligase (AMP-forming)
R01176 14 Butanoate:CoA ligase (AMP-forming)
R01230 14 Xanthosine-5'-phosphate:ammonia ligase (AMP-forming)
R01231 14 Xanthosine-5'-phosphate:L-glutamine amido-ligase (AMP-forming)
R01232 14 P1,P4-Bis(5'-nucleosyl)-tetraphosphate nucleotidohydrolase
R01300 14 4-Hydroxybenzoate:CoA ligase (AMP-forming)
R01327 14 ITP:D-hexose 6-phosphotransferase
R01357 14 Acetoacetate:CoA ligase (AMP-forming)
R01423 14 5'-Benzoylphosphoadenosine acylhydrolase
R01471 14 UTP:alpha-D-xylose-1-phosphate uridylyltransferase
R01473 14 UDP-L-arabinose 4-epimerase
R01474 14
R01510 14 2,3-Dihydroxybenzoate:L-serine ligase
R01517 14 GTP:3-phospho-D-glycerate 1-phosphotransferase
R01537 14
R01558 14 Oxalate:CoA ligase (AMP-forming)
R01562 14 3'-Adenosine monophosphate phosphohydrolase
R01848 14 ITP:Sedoheptulose 7-phosphate 1-phosphotransferase
R01855 14 2'-Deoxyguanosine 5'-triphosphate pyrophosphohydrolase
R01857 14 ATP:nucleoside-diphosphate phosphatransferase
R01858 14 dATP:pyruvate O2-phosphotransferase
R01880 14 dGTP:uridine 5'-phosphotransferase
R01885 14
R01951 14 GTP:L-fucose-1-phosphate guanylyltransferase
R01954 14 L-Citrulline:L-aspartate ligase (AMP-forming)
R01964 14 ITP:D-hexose 6-phosphotransferase
R01991 14 L-Histidine:4-aminobutanoate ligase (AMP-forming)
R02063 14
R02064 14 Geranylgeranyl-diphosphate pyrophosphate-lyase (cyclizing)
R02065 14
Geranylgeranyl-diphosphate:geranylgeranyl-diphosphategeranylgeranyltransferase
R02068 14 ent-Copalyl-diphosphate lyase
R02088 14 2'-Deoxyadenosine 5'-monophosphate phosphohydrolase
R02089 14 ATP:deoxyadenosine 5'-phosphotransferase
R02090 14 ATP:(d)GMP phosphotransferase
R02091 14 dGTP:cytidine 5'-phosphotransferase
R02154 14 L-Glutamate:histamine ligase
R02168 14 GDPglucose:D-glucose-6-phosphate 1-alpha-D-glucosyltransferase
R02194 14 Ferulate:CoA ligase (AMP-forming)
R02405 14 Itaconate:CoA ligase (IDP-forming)
R02406 14 Itaconate:CoA ligase (IDP-forming)
R02473 14 (R)-Pantoate:beta-alanine ligase (AMP-forming)
R02539 14 Phenylacetate:CoA ligase
R02677 14 ADPmannose sugarphosphohydrolase
R02867 14 ITP:D-hexose 6-phosphotransferase
R02872 14 Presqualene diphosphate:farnesyl-diphosphate farnesyltransferase
R02874 14 Squalene,hydrogen-donor:oxygen oxidoreductase (2,3-epoxidizing)
R02875 14
R02876 14
R03004 14 Deamino-NAD+ nucleotidohydrolase
R03077 14 UTP:aldose-1-phosphate nucleotidyltransferase
R03079 14
R03114 14 (-)-trans-Carveol:NADP+ oxidoreductase
R03191 14 UDP-N-acetylmuramate:NADP+ oxidoreductase
R03209 14 6-Carboxyhyxanoate:CoA ligase (AMP-forming)
R03239 14 ITP:D-Tagatose 6-phosphate 1-phosphotransferase
R03261 14 (-)-trans-isopiperitenol:NAD+ oxidoreductase
R03391 14 CDP-4-dehydro-3,6-dideoxy-D-glucose:NAD+ 3-oxydoreductase
R03457 14 D-erythro-1-(Imidazol-4-yl)glycerol 3-phosphate hydro-lyase
R03472 14
R03479 14 ATP:1D-myo-inositol-3,4,5,6-tetrakisphosphate 1-phosphotransferase
R03604 14 Syringin beta-D-glucosidase
R03605 14 UDPglucose:coniferyl-alcohol 4'-beta-D-glucosyltransferase
R03741 14
R03894 14 (3S)-3-Methyl-2-oxopentanoate carboxy-lyase
R03918 14 Sinapyl alcohol:NADP+ oxidoreductase
R03945 14 Perillyl-alcohol:NAD+ oxidoreductase
R04004 14 4-Coumaryl alcohol:NADP+ oxidoreductase
R04005 14 UDPglucose:coniferyl-alcohol 4'-beta-D-glucosyltransferase
R04006 14 4-Hydroxycinnamyl alcohol 4-D-glucoside beta-D-glucosidase
R04030 14 O-Succinylbenzoate:CoA ligase (AMP-forming)
R04038 14 2-Isopentenyl-diphosphate:AMP delta2-isopentenyltransferase
R04209 14 1-(5-Phospho-D-ribosyl)-5-amino-4-imidazolecarboxylate
carboxy-lyase
R04289 14
R04531 14
UDPgalactose:beta-D-galactosyl-1,4-N-acetyl-D-glucosamine3-alpha-D-galactosyltransferase
R04532 14
CMP-N-acetylneuraminate:beta-D-galactosyl-1,4-N-acetyl-beta-D--glucosamine
alpha-2,6-N-acetylneuraminyltransferase
R04731 14 4-aminoimidazole aminohydrolase
R04746 14 (S)-Hydroxyoctanoyl-CoA hydro-lyase
R04998 14 beta-D-Glucosyl-2-coumarinate glucohydrolase
R05067 14
R05070 14 (R)-2,3-Dihydroxy-3-methylpentanoate hydro-lyase
R05128 14
R05129 14
R05135 14 2',3'-Cyclic GMP 3'-nucleotidohydrolase
R05141 14 1,4-beta-D-Glucan glucohydrolase
R05202 14
R05282 14 4-Methylbenzyl alcohol:NAD+ oxidoreductase
R05349 14
R05412 14
R05427 14
R05453 14 Acetophenone: carbon-dioxide ligase
R05582 14
R05637 14 2-Phospho-4-(cytidine
5'-diphospho)-2-C-methyl-D-erythritolCMP-lyase (cyclizing)
R05650 14
R05695 14 Nucleoside:oxygen 5'-oxidoreductase (H2O2-forming)
R05696 14
R05735 14 acetone:carbon-dioxide ligase (AMP-forming)
R05768 14 GDP-mannose:3-phosphoglycerate 3-a-D-mannosyltransferase
R05784 14 limonene-1,2-epoxide hydrolase
R05801 14 ATP:1D-myo-inositol-1,4,5-trisphosphate 6-phosphotransferase
R05804 14 ADP:D-glucose 6-phosphotransferase
R05805 14 ADP:D-fructose-6-phosphate 1-phosphotransferase
R05822 14
R06117 14 (+)-trans-carveol: NAD+ oxidoreductase
R06298 14 (+)-Copalyl-diphosphate lyase (decyclizing)
R06305 14 Geranylgeranyl-diphosphate diphosphate-lyase (cyclizing,
taxadieneforming)
R06312 14
R06321 14
R06447 14
di-trans,poly-cis-Decaprenyl-diphosphate:isopentenyl-diphosphateundecaprenylcistransferase
R06583 14 4-coumarate:CoA ligase (AMP-forming)
R06842 14
R06894 14
R06916 14
R06917 14 alcohol:NAD+ oxidoreductase
R06975 14
5-formaminoimidazole-4-carboxamide-1-beta-D-ribofuranosyl5'-monophosphate
synthetase
R07306 14 GTP 8,9-hydrolase (phosphate-forming)
R07322 14 squalene mutase (cyclizing)
R07323 14 squalene mutase (cyclizing)
R07404 14 5-amino-1-(5-phospho-D-ribosyl)imidazole:carbon-dioxide
ligase(ADP-forming)
R00089 15 ATP pyrophosphate-lyase (cyclizing)
R00102 15 NAD+ glycohydrolase
R00104 15 ATP:NAD+ 2'-phosphotransferase
R00118 15
R00125 15 P1,P4-Bis(5'-nucleosyl)-tetraphosphate
nucleotidebisphosphohydrolase
R00126 15 ADP:ATP adenylyltransferase
R00128 15 Adenosine-tetraphosphate phosphohydrolase
R00137 15 ATP:nicotinamide-nucleotide adenylyltransferase
R00184 15 P1,P4-Bis(5'-adenosyl) tetraphosphate nucleotidohydrolase
R00186 15 (S)-Lactate adenylohydrolase
R00187 15 P1,P3-Bis(5'-adenosyl) triphosphate adenylohydrolase
R00189 15 Deamino-NAD+:ammonia ligase (AMP-forming)
R00257 15 Deamido-NAD+:L-glutamine amido-ligase (AMP-forming)
R00316 15 Acetate:CoA ligase (AMP-forming)
R00429 15 ATP:GTP 3'-pyrophosphotransferase
R00555 15 NAD+:L-arginine ADP-D-ribosyltransferase
R00580 15
R00687 15 ATP:L-phenylalanine adenylyltransferase
R00735 15 L-Tyrosine:L-arginine ligase (AMP-forming)
R00912 15 L-Arginine:beta-alanine ligase (AMP-forming)
R00948 15 ATP:alpha-D-glucose-1-phosphate adenyltransferase
R00979 15 ATP:anthranilate N-adenylyltransferase
R00982 15 Anthranilate:CoA ligase (AMP-forming)
R01052 15 ADP:D-ribose-5-phosphate adenylyltransferase
R01071 15 1-(5-Phospho-D-ribosyl)-ATP:pyrophosphate
phosphoribosyl-transferase
R01354 15 Propanoate:CoA ligase (AMP-forming)
R01504 15 ATP:2,3-dihydroxybenzoate adenylyltransferase
R01547 15 ATP:AMP phosphotransferase
R01615 15 4-Hydroxycinnamyl aldehyde:NADP+ oxidoreductase
(CoA-cinnamoylating)
R01616 15 4-Coumarate:CoA ligase (AMP-forming)
R01886 15 N(omega)-(ADP-D-ribosyl)-L-arginine ADPribosylhydrolase
R01943 15 3,4-Dihydroxy-trans-cinnamate:CoA ligase (AMP-forming)
R02220 15 2-Aminomuconate aminohydrolase
R02255 15 trans-Cinnamate:CoA ligase (AMP-forming)
R02699 15 4-Hydroxyphenylacetate:CoA ligase (AMP-forming)
R03005 15 ATP:nicotinamide-nucleotide adenylyltransferase
R03098 15 L-2-Aminoadipate-6-semialdehyde:NAD(P)+ 6-oxidoreductase
R03099 15
R03193 15 UDP-N-acetylmuramate:L-alanine ligase (ADP-forming)
R03199 15 (S)-2,3-Epoxysqualene mutase (cyclizing, lanosterol-forming)
R03200 15 (S)-2,3-Epoxysqualene mutase (cyclizing, cycloartenol-forming)
R03201 15
R03371 15 myo-Inositol-hexakisphosphate 3-phosphohydrolase
R03372 15 myo-Inositol-hexakisphosphate 6-phosphohydrolase
R03396 15 GDP-6-deoxy-D-talose:NAD+ 4-oxidoreductase
R03397 15 GDP-6-deoxy-D-mannose:NAD+ 4-oxidoreductase
R03409 15 Guanosine 3'-diphosphate 5'-triphosphate 5'-phosphohydrolase
R03459 15
2,5-Diamino-6-hydroxy-4-(5-phosphoribosylamino)-pyrimidine2-aminohydrolase
R03471 15 ATP:4-amino-5-hydroxymethyl-2-methylpyrimidine
5-phosphotransferase
R03537 15 2',3'-Cyclic AMP 3'-nucleotidohydrolase
R03776 15 trans-Oct-2-enoyl-CoA reductase
R04026 15
R04151 15 (+)-cis-3,4-dihydrophenanthrene-3,4-diol:NAD+ 3,4-oxidoreductase
R04215 15 CTP:N-acylneuraminate cytidylyltransferase
R04218 15 prephytoene
diphosphate:geranylgeranyl-diphosphategeranylgeranyltransferase
R04265 15
R04286 15
2-Amino-4-hydroxy-6-(erythro-1,2,3-trihydroxypropyl)dihydropteridine
triphosphate lyase
R04378 15
1-(5'-Phosphoribosyl)-5-amino-4-imidazolecarboxamide:pyrophosphatephosphoribosyltransferase
R04554 15
R04558 15
R04559 15
1-(5'-Phosphoribosyl)-5-amino-4-(N-succinocarboxamide)-imidazoleAMP-lyase
R04591 15 1-(5-Phosphoribosyl)-5-amino-4-carboxyimidazole:L-aspartate
ligase(ADP-forming)
R04620 15
2-Amino-4-hydroxy-6-(erythro-1,2,3-trihydroxypropyl)dihydropteridine
triphosphate phosphohydrolase (alkaline optimum)
R04638 15
R04639 15
2-Amino-4-hydroxy-6-(erythro-1,2,3-trihydroxypropyl)dihydropteridine
triphosphate 7,8-8,9-dihydrolase
R04999 15
R05046 15 Formamidopyrimidine nucleoside triphosphate 7,8-8,9-dihydrolase
R05047 15
R05068 15 (R)-2,3-Dihydroxy-3-methylpentanoate:NADP+
oxidoreductase(isomerizing)
R05092 15 ent-Copalyl-diphosphate diphosphate-lyase
R05130 15
R05288 15
R05328 15 ADP-glucose:sn-glycerol-3-phosphate 2-b-D-glucosyltransferase
R05435 15
R05452 15 Benzoyl acetate: CoA ligase
R05467 15 L-N2-(2-carboxyethyl)arginine cyclo-ligase (AMP-forming)
R05544 15
R05600 15
R05644 15
R05668 15
R05692 15 GDP-L-fucose:NADP+ 4-oxidoreductase (3,5-epimerizing)
R05697 15
R05744 15 trans-ferulate:CoASH ligase (ATP-hydrolysing)
R05779 15 5-Diphosphoinositol pentakisphosphate diphosphohydrolase
R05790 15 alpha-D-mannosyl-3-phosphoglycerate phosphohydrolase
R05799 15 ATP:1D-myo-inositol-hexakisphosphate phosphotransferase
R06299 15 Copalyl-diphosphate diphosphate-lyase (cyclizing)
R06300 15 Copalyl-diphosphate diphosphate-lyase (cyclizing)
R06301 15 Copalyl-diphosphate diphosphate-lyase (cyclizing)
R06302 15 Copalyl-diphosphate diphosphate-lyase (cyclizing)
R06303 15 Copalyl-diphosphate diphosphate-lyase (cyclizing)
R06304 15 Copalyl-diphosphate diphosphate-lyase (cyclizing)
R06314 15
R06315 15
R06366 15 Aldehyde:NAD+ oxidoreductase
R06372 15 Carvone reductase
R06374 15
R06375 15
R06399 15 limonene-1,2-diol:(acceptor) 2-oxidoreductase
R06466 15
R06469 15
R06471 15
R06858 15
R07059 15
R07060 15
R07269 15
di-trans,poly-cis-decaprenyl-diphosphate:isopentenyl-diphosphateundecaprenylcistransferase
R07270 15 prephytoene
diphosphate:geranylgeranyl-diphosphategeranylgeranyltransferase
R07405 15 5-carboxyamino-1-(5-phospho-D-ribosyl)imidazole carboxymutase
R00112 16 NADPH:NAD+ oxidoreductase (B-specific)
R00113 16 NADPH:hydrogen-peroxide oxidoreductase
R00114 16 L-Glutamate:NADP+ oxidoreductase (transaminating)
R00119 16 NADP+ glycohydrolase
R00134 16 Formate:NADP+ oxidoreductase
R00205 16 2-Oxopropanal:NADP+ oxidoreductase
R00210 16 Pyruvate:NADP+ 2-oxidoreductase (CoA-acetylating)
R00216 16 (S)-Malate:NADP+ oxidoreductase(oxaloacetate-decarboxylating)
R00248 16 L-Glutamate:NADP+ oxidoreductase (deaminating)
R00267 16 Isocitrate:NADP+ oxidoreductase (decarboxylating)
R00343 16 (S)-Malate:NADP+ oxidoreductase
R00465 16 Glycolate:NADP+ oxidoreductase
R00676 16 L-Tryptophan:NADP+ oxidoreductase (deaminating)
R00706 16 3-Oxopropanoate:NADP+ oxidoreductase
(decarboxylating,CoA-acetylating)
R00708 16 L-1-Pyrroline-5-carboxylate:NAD+ oxidoreductase
R00711 16 Acetaldehyde:NADP+ oxidoreductase
R00714 16 Succinate-semialdehyde:NADP+ oxidoreductase
R00716 16 N6-(L-1,3-Dicarboxypropyl)-L-lysine:NADP+
oxidoreductase(L-lysine-forming)
R00733 16 L-arogenate:NAD+ oxidoreductase
R00746 16 Ethanol:NADP+ oxidoreductase
R00789 16 ammonium-hydroxide:NAD(P)+ oxidoreductase
R00796 16 NADPH:nitrate oxidoreductase
R00825 16 Anthranilate,NADPH:oxygen oxidoreductase
(1,2-hydroxylating,deaminating, decarboxylating)
R00844 16 sn-Glycerol-3-phosphate:NADP+ 2-oxidoreductase
R00870 16 D-Mannitol:NADP+ 2-oxidoreductase
R00978 16 5,6-Dihydrouracil:NADP+ oxidoreductase
R01039 16 Glycerol:NADP+ 2-oxidoreductase
R01041 16 Glycerol:NADP+ oxidoreductase
R01063 16 D-Glyceraldehyde-3-phosphate:NADP+ oxidoreductase(phosphorylating)
R01095 16 D-Galactose:NADP+ 1-oxidoreductase
R01097 16 D-Galactose:NADP+ 1-oxidoreductase
R01137 16 ATP:nucleoside-diphosphate phosphatransferase
R01138 16 dATP:pyruvate O2-phosphotransferase
R01139 16 dATP:D-hexose 6-phosphotransferase
R01140 16 dATP:D-hexose 6-phosphotransferase
R01143 16 methane,NADPH:oxygen oxidoreductase (hydroxylating)
R01173 16 butanal:NADP+ oxidoreductase (CoA-acylating)
R01212 16 L-valine:NADP+ oxidoreductase (deaminating)
R01249 16 L-proline:NADP+ 2-oxidoreductase
R01251 16 L-Proline:NADP+ 5-oxidoreductase
R01294 16 4-Hydroxybenzaldehyde:NADP+ oxidoreductase
R01298 16 4-hydroxybenzoate,NADH:oxygen oxidoreductase (3-hydroxylating)
R01299 16 4-hydroxybenzoate,NADPH:oxygen oxidoreductase
(1-hydroxylating,decarboxylating)
R01330 16 dATP:D-hexose 6-phosphotransferase
R01371 16 Phenyllactate:NADP+ oxidoreductase
R01392 16 D-Glycerate:NADP+ 2-oxidoreductase
R01420 16 benzaldehyde:NADP+ oxidoreductase
R01430 16 D-xylose:NADP+ 1-oxidoreductase
R01521 16 beta-D-Glucose:NADP+ 1-oxoreductase
R01525 16 D-Ribitol-5-phosphate:NADP+ 2-oxidoreductase
R01548 16 dATP:cytidine 5'-phosphotransferase
R01549 16 dATP:uridine 5'-phosphotransferase
R01575 16 D-Arabinose:NADP+ 1-oxidoreductase
R01607 16 3-Oxopropanoate:NADP+ oxidoreductase
R01612 16
R01613 16 Malonyl-CoA:4-Coumaroyl-CoA malonyltransferase(cyclizing)
R01614 16 Malonyl-CoA:4-coumaroyl-CoA malonyltransferase (cyclizing)
R01617 16 4-Coumaroyl-CoA:agmatine N4-coumaroyltransferase
R01630 16
R01730 16 Prephenate:NADP+ oxidoreductase(decarboxylating)
R01740 16 D-Gluconate:NADP+ 5-oxidoreductase
R01747 16 (R)-Glycerate:NADP+ oxidoreductase
R01750 16 D-Glycerate:NADP+ oxidoreductase (carboxylating)
R01759 16 L-Arabitol:NADP+ 1-oxidoreductase
R01775 16 L-Homoserine:NADP+ oxidoreductase
R01866 16 (S)-dihydroorotate:NADP+ oxidoreductase
R01904 16 Xylitol:NADP+ 4-oxidoreductase (L-xylulose-forming)
R01938 16
R01941 16 3,4-Dihydroxyphenylacetaldehyde:NADP+
oxidoreductase(CoA-cinnamoylating)
R01944 16 Caffeoyl-CoA:putrescine N-(3,4-dihydroxycinnamoyl)transferase
R01945 16 Caffeoyl-CoA:quinate O-(hydroxycinnamoyl)transferase
R01946 16 Caffeoyl-CoA:isocitrate 3-O-(3,4-dihydroxycinnamoyl)transferase
R01965 16 dATP:D-hexose 6-phosphotransferase
R01976 16 (S)-3-Hydroxybutanoyl-CoA:NADP+ oxidoreductase
R01986 16 4-Aminobutyraldehyde:NAD+ oxidoreductase
R02034 16 6-Phospho-D-gluconate:NADP+ 2-oxidoreductase
R02082 16 (R)-Mevalonate:NADP+ oxidoreductase (CoA acylating)
R02203 16 L-Pipecolate:NADP+ 2-oxidoreductase
R02221 16 Sinapate:CoA ligase (AMP-forming)
R02247 16 (R)-Mevalonate:NADP+ oxidoreductase
R02259 16 Propane-1,2-diol:NADP+ oxidoreductase
R02315 16 N6-(L-1,3-Dicarboxypropyl)-L-lysine:NADP+ oxidoreductase
R02413 16 Shikimate:NADP+ 5-oxidoreductase
R02416 16 4-Coumaroyl-CoA:shikimate O-(hydroxycinnamoyl)transferase
R02456 16 D-Mannonate:NADP+ 6-oxidoreductase
R02505 16 Malonyl-CoA:cinnamoyl-CoA malonyltransferase (cyclizing)
R02506 16 cinnamaldehyde:NADP+ oxidoreductase (CoA-cinnamoylating)
R02516 16 4-hydroxyphenylacetate,NADPH:oxygen oxidoreductase
(1-hydroxylating)
R02517 16 3-hydroxyphenylacetate,NADPH:oxygen oxidoreductase
(6-hydroxylating)
R02537 16 Aldehyde:NADP+ oxidoreductase
R02562 16 4-aminobenzoate,NADPH:oxygen oxidoreductase
(1-hydroxylating,decarboxylating)
R02639 16 3-Dehydro-L-gulonate:NADP+ 2-oxidoreductase
R02680 16 indole-3-ethanol:NADP+ oxidoreductase
R02697 16 4-Hydroxyphenylacetaldehyde:NADP+ oxidoreductase
R02783 16 UDP-N-acetylmuramoyl-L-alanine:D-glutamate ligase(ADP-forming)
R02856 16 (R)-Acetoin:NAD+ oxidoreductase
R02868 16 dATP:D-hexose 6-phosphotransferase
R02936 16 (S)-Ureidoglycolate:NADP+ oxidoreductase
R02989 16 3-oxoadipate:NADP+ oxidoreductase
R03103 16 L-2-Aminoadipate-6-semialdehyde:NADP+ 6-oxidoreductase
R03192 16 UDP-N-acetylmuramate:NADP+ oxidoreductase
R03292 16 4-Hydroxy-L-proline:NADP+ oxidoreductase
R03293 16 trans-4-Hydroxy-L-proline:NADP+ 5-oxidoreductase
R03302 16 3,4-Dihydroxyphenylacetaldehyde:NADP+ oxidoreductase
R03338 16 4-Hydroxyphenyllactate:NADP+ oxidoreductase
R03339 16 (R)-3-(4-hydroxyphenyl)lactate:NADP+ 2-oxidoreductase
R03374 16 Caffeoyl-CoA:3-(3,4-dihydroxyphenyl)lactate
2'-O-caffeoyltransferase
R03386 16 3-hydroxy-2-methylpyridine-5-carboxylate,NADPH:oxygen
oxidoreductase(decyclizing)
R03392 16 CDP-4-dehydro-3,6-dideoxy-D-glucose:NADP+ 3-oxydoreductase
R03398 16 GDP-6-deoxy-D-talose:NADP+ 4-oxidoreductase
R03399 16 GDP-6-deoxy-D-mannose:NADP+ 4-oxidoreductase
R03440 16 kynurenate:oxygen oxidoreductase (hydroxylating)
R03458 16 5-amino-6-(5-phosphoribitylamino)uracil:NADP+ 1'-oxidoreductase
R03504 16
2-Amino-4-hydroxy-6-(D-erythro-1,2,3-trihydroxypropyl)-7,8-dihydropteridine
glycolaldehyde-lyase
R03545 16
R03583 16 Indan-1-ol:NADP+ 1-oxidoreductase
R03689 16
R03690 16
R03765 16
R03778 16 Octanoyl-CoA:acetyl-CoA C-acyltransferase
R03861 16 Sinapoyl-CoA:glucarolactone O-(hydroxycinnamoyl)transferase
R03935 16 beta-Alanyl-L-arginine hydrolase
R03998 16 anthranilyl-CoA,NADH:oxygen oxidoreductase (de-aromatizing)
R04035 16 Phosphoribosyl-ATP pyrophosphohydrolase
R04186 16 (S)-3-(Imidazol-5-yl)lactate:NADP+ oxidoreductase
R04199 16 2,3,4,5-Tetrahydrodipicolinate:NADP+ oxidoreductase
R04201 16 D-threo-2,4-diaminopentanoate:NADP+
oxidoreductase(phosphorylating)
R04266 16 CDP-3,6-dideoxy-D-glucose 2-epimerase
R04279 16 2-Hydroxy-2-hydropyrone-4,6-dicarboxylate:NADP+ 6-oxidoreductase
R04285 16 6-Lactoyl-5,6,7,8-tetrahydropterin:NADP+ 2'-oxidoreductase
R04419 16 5-Carboxymethyl-2-hydroxymuconic-semialdehyde:NADP+ oxidoreductase
R04445 16 L-1-Pyrroline-3-hydroxy-5-carboxylate:NADP+ oxidoreductase
R04509 16 ATP:4-amino-2-methyl-5-phosphomethylpyrimidine phosphotransferase
R04599 16 3,4-Dihydroxy-L-phenylalanine:oxygen
4,5-oxidoreductase(recyclizing)
R04601 16 3,4-Dihydroxy-L-phenylalanine:oxygen
2,3-oxidoreductase(recyclizing)
R04621 16
R04640 16
N-(5'-Phospho-D-ribosylformimino)-5-amino-1-(5''-phospho-D-ribosyl)-4-imidazolecarboxamide
ketol-isomerase
R04655 16
R04688 16 2,5-Diaminohexanoate:NADP+ oxidoreductase (deaminating)
R04776 16 Phenylacetyl-CoA:L-glutamine alpha-N-phenylacetyltransferase
R04777 16
R04786 16
R04883 16 3,4-Dihydroxymandelaldehyde:NADP+ oxidoreductase
R04917 16
R05048 16 GTP 7,8-8,9-dihydrolase
R05069 16 (S)-2-Aceto-2-hydroxybutanoate:NADP+ oxidoreductase (isomerizing)
R05176 16 ADP-D-glycero-D-manno-heptose 6-epimerase
R05264 16 biphenyl,NADH:oxygen oxidoreductase (2,3-hydroxylating)
R05291 16
R05293 16
cis-1,2-Dihydroxy-4-methylcyclohexa-3,5-diene-1-carboxylate:NADP+oxidoreductase
(decarboxylating)
R05350 16
R05432 16
R05433 16
R05436 16
R05438 16
R05466 16 Deoxyamidinoproclavaminate,2-oxoglutarate:oxygen
oxidoreductase(3-hydroxylating)
R05543 16
R05622 16
R05640 16 Lanosterol,NADPH:oxygen oxidoreductase (14-methyl cleaving)
R05669 16
R05680 16 sn-Glycerol-1-phosphate:NADP 2-oxidoreductase
R05684 16 L-Idonate:NADP oxidoreductase
R05701 16 Coniferyl aldehyde:NADP oxidoreductase
R05725 16 nitric oxide, NADPH2:oxygen oxidoreductase
R05791 16 2-(beta-D-glucosyl)-sn-glycerol-3-phosphate phosphohydrolase
R06291 16 ent-kaur-16-ene,NADPH:oxygen oxidoreductase (hydroxylating)
R06367 16 perillic acid:CoA ligase (ADP-forming)
R06368 16 perillic acid:CoA ligase (AMP-forming)
R06377 16
R06379 16
R06381 16
R06400 16 (1S,4R)-1-hydroxy-2-oxolimonene, NADPH:oxygen oxidoreductase
R06501 16
R06512 16
R06846 16 L-quinate:NADP+ 3-oxidoreductase
R07139 16 lactaldehyde:NADP+ oxidoreductase
R07143 16 D-arabinitol:NADP+ oxidoreductase
R07144 16 D-arabinitol:NADP+ oxidoreductase
R07147 16 D-glucose:NADP+ 1-oxidoreductase
R07165 16 L-aspartate:NADP+ oxidoreductase (deaminating)
R07172 16 NADPH:oxygen oxidoreductase
R07181 16 hydrogen:NADP+ oxidoreductase
R07254 16 malonyl-CoA:4-coumaroyl-CoA malonyltransferase (cyclizing,
reducing)
R07407 16 L-aspartate:NADP+ oxidoreductase (deaminating)
R07418 16
R00105 17 ATP:NADH 2'-phosphotransferase
R01813 17 Tetrahydrobiopterin:NADP+ oxidoreductase
R02380 17 UDPglucose:sinapate D-glucosyltransferase
R02442 17 Naringenin,NADPH:oxygen oxidoreductase (3'-hydroxylating)
R02445 17 flavanone,2-oxoglutarate:oxygen oxidoreductase (dehydrating)
R02446 17 flavanone lyase (decyclizing)
R02785 17 UDP-N-acetylmuramoyl-L-alanyl-D-glutamate:L-lysine
ligase(ADP-forming)
R02786 17 UDP-N-acetylmuramoyl-L-alanyl-D-glutamate:L-lysine
ligase(ADP-forming)
R02788 17
UDP-N-acetylmuramoyl-L-alanyl-D-glutamate:meso-2,6-diaminoheptanedioate
ligase (ADP-forming)
R02997 17 Chlorogenate hydroloase
R03054 17 cinnamyl-alcohol:NADP+ oxidoreductase
R03066 17
2-Amino-4-hydroxy-6-hydroxymethyl-7,8-dihydropteridine:4-aminobenzoate2-amino-4-hydroxydihydropteridine-6-methenyltransferase
R03503 17
ATP:2-amino-4-hydroxy-6-hydroxymethyl-7,8-dihydropteridine6'-pyrophosphotransferase
R03574 17
UDPglucose:5,7,3',4'-tetrahydroxyflavone7-O-beta-D-glucosyltransferase
R03590 17 flavanone,2-oxoglutarate:oxygen oxidoreductase (dehydrating)
R03640 17 Eriodictyol,2-oxoglutarate:oxygen oxidoreductase (3-hydroxylating)
R03999 17 anthranilyl-CoA,NADH:oxygen oxidoreductase (de-aromatizing)
R04037 17 1-(5-phospho-D-ribosyl)-AMP 1,6-hydrolase
R04668 17
R04669 17
R04743 17 (S)-Hydroxydecanoyl-CoA:NAD+ oxidoreductase
R04787 17
R04804 17 delta8,24-Cholestadien-3beta-ol delta7-delta8-isomerase
R04901 17 (2S)-flavan-4-ol:NADP+ 4-oxidoreductase
R04902 17 flavanone,NADPH:oxygen oxidoreductase
R05357 17 Amidinoproclavaminate amidinohydrolase
R05546 17
R05639 17 4,4-dimethyl-5a-cholesta-8,24-dien-3b-ol:NADP+ D14-oxidoreductase
R05729 17 alkene,NADH:oxygen oxidoreductase
R05730 17 alkene,NADH:oxygen oxidoreductase
R06292 17 ent-Kaur-16-ene,NADPH:oxygen oxidoreductase (hydroxylating)
R06369 17 2-hydroxy-4-isopropenylcyclohexane-1-carboxyl-CoA hydro-lyase
R06383 17
R06385 17
R06394 17
R06537 17 flavonoid,NADPH:oxygen oxidoreductase (3'-hydroxylating)
R06556 17 flavanone lyase (decyclizing)
R06559 17 flavanone,NADPH:oxygen oxidoreductase
R06571 17 cinnamyl-alcohol:NADP+ oxidoreductase
R06792 17 apigenin,NADPH:oxygen oxidoreductase (isoflavanone-forming)
R06822 17
R06825 17
R07194 17 alkene,NADH:oxygen oxidoreductase
R07224 17 2',4,4',6'-tetrahydroxychalcone:oxygen oxidoreductase
R07280 17
R00129 18
(6S)-beta-6-Hydroxy-1,4,5,6-tetrahydronicotinamide-adenine-dinucleotide
hydro-lyase (ATP-hydrolysing)
R01793 18 NADH:6,7-dihydropteridine oxidoreductase
R01794 18 NADPH:6,7-dihydropteridine oxidoreductase
R01795 18 L-Phenylalanine,tetrahydrobiopterin:oxygen
oxidoreductase(4-hydroxylating)
R01812 18 5,6,7,8-Tetrahydrobiopterin:NADP+ oxidoreductase
R01814 18 L-Tryptophan,tetrahydrobiopterin:oxygen
oxidoreductase(5-hydroxylating)
R01815 18 L-Tyrosine,tetrahydrobiopterin:oxygen
oxidoreductase(3-hydroxylating)
R01816 18 Anthranilate,tetrahydrobiopterin:oxygen
oxidoreductase(3-hydroxylating)
R02160 18 dihydroflavonol,2-oxoglutarate:oxygen oxidoreductase
R02237 18 Tetrahydrofolate:L-glutamate gamma-ligase (ADP-forming)
R02443 18 flavanone,NADPH:oxygen oxidoreductase
R02444 18 Naringenin,2-oxoglutarate:oxygen oxidoreductase (3-hydroxylating)
R02897 18 UDPglucose:flavanone 7-O-beta-D-glucosyltransferase
R03067 18
2-Amino-4-hydroxy-6-hydroxymethyl-7,8-dihydropteridine-diphosphate:4-aminobenzoate2-amino-4-hydroxydihydropteridine-6-methenyltransferase
R03124 18 Dihydrokaempferol,NADPH:oxygen oxidoreductase (3'-hydroxylating)
R03565 18 UDPglucose:vitexin 2''-O-beta-D-glucosyltransferase
R03588 18
UDPglucose:5,7,3',4'-tetrahydroxyflavone7-O-beta-D-glucosyltransferase
R03589 18 UDPglucuronate:luteolin 7-O-glucuronosyltransferase
R03636 18 Leucocyanidin:NADP+ 4-oxidoreductase
R03637 18 taxifolin,NADH:oxygen oxidoreductase (8-hydroxylating)
R03638 18 taxifolin,NADPH:oxygen oxidoreductase (8-hydroxylating)
R03639 18 flavanone,NADPH:oxygen oxidoreductase
R03686 18 UDPglucose:isovitexin 2''-O-beta-D-glucosyltransferase
R03794 18
(S)-2-Hydroxy-2-phenylacetate,tetrahydrobiopterin:oxygenoxidoreductase
(4-hydroxylating)
R04329 18
R04457 18
6,7-Dimethyl-8-(1-D-ribityl)lumazine:6,7-dimethyl-8-(1-D-ribityl)lumazine
2,3-butanediyltransferase
R04526 18 UDP-apiose:apigenin
7-O-beta-D-glucoside2''-O-beta-D-apiofuranosyltransferase
R04572 18
UDP-N-acetylmuramoyl-L-alanyl-D-glutamyl-L-lysine:alanyl-D-alanineligase
(ADP-forming)
R04573 18
UDP-N-acetylmuramoyl-L-alanyl-D-glutamyl-L-lysine:alanyl-D-alanineligase
(ADP-forming)
R04617 18
UDP-N-acetylmuramoyl-L-alanyl-D-glutamyl-meso-2,6-diaminoheptanedioate:D-alanyl-D-alanine
ligase(ADP-forming)
R04671 18 4alpha-Methylcholesta-8-en-3beta-ol delta7-delta8-isomerase
R04744 18 (S)-Hydroxydecanoyl-CoA hydro-lyase
R04798 18
R05039 18 Pentahydroxyflavanone,2-oxoglutarate:oxygen
oxidoreductase(3-hydroxylating)
R05468 18
R05703 18 lanosterol D24-reductase
R05723 18 leucocyanidin,2-oxoglutarate:oxygen oxidoreductase
R06293 18 ent-Kaur-16-ene,NADPH:oxygen oxidoreductase (hydroxylating)
R06390 18
R06551 18 flavanone,2-oxoglutarate:oxygen oxidoreductase (dehydrating)
R06552 18
R06553 18
R06554 18
R06610 18 (2S)-flavan-4-ol:NADP+ 4-oxidoreductase
R06793 18 2,7,4'-trihydroxyisoflavanone hydro-lyase
R06821 18 malonyl-CoA:isoflavone-7-O-beta-D-glucoside
6''-O-malonyltransferase
R06826 18 UDP-L-rhamnose:apigenin
7-O-beta-D-glucoside2''-O-beta-L-rhamnosyltransferase
R07198 18 liquiritigenin,NADPH:oxygen oxidoreductase (licodione-forming)
R07211 18
L-phenylalanine,tetrahydrobiopterin:oxygenoxidoreductase(4-hydroxylating)
R07212 18
L-tyrosine,tetrahydrobiopterin:oxygenoxidoreductase(3-hydroxylating)
R07213 18
L-tryptophan,tetrahydrobiopterin:oxygenoxidoreductase(5-hydroxylating)
R07225 18 2',3,4,4',6'-pentahydroxychalcone:oxygen oxidoreductase
R00066 19
6,7-Dimethyl-8-(1-D-ribityl)lumazine:6,7-dimethyl-8-(1-D-ribityl)lumazine
2,3-butanediyltransferase
R00936 19 5,6,7,8-Tetrahydrofolate:NAD+ oxidoreductase
R00939 19 5,6,7,8-Tetrahydrofolate:NADP+ oxidoreductase
R02156 19 quercetin:oxygen 2,3-oxidoreductase (decyclizing)
R02158 19 UDPglucose:flavonol 3-O-D-glucosyltransferase
R02235 19 Dihydrofolate:NAD+ oxidoreductase
R02236 19 Dihydrofolate:NADP+ oxidoreductase
R02238 19 Formate:dihydrofolate ligase (ADP-forming)
R02436 19 Quercitrin 3-L-rhamnohydrolase
R02932 19 UDPglucose:isoflavone 7-O-beta-D-glucosyltransferase
R03123 19 cis-3,4-leucopelargonidin:NADP+ 4-oxidoreductase
R03125 19 flavanone,NADPH:oxygen oxidoreductase
R03126 19 dihydroflavonol,2-oxoglutarate:oxygen oxidoreductase
R03310 19 5alpha-cholest-7-en-3beta-ol, NADH:oxygen 5-oxidoreductase
R03353 19 5alpha-Cholest-7-en-3beta-ol delta7-delta8-isomerase
R04328 19
R04611 19
R04618 19 Malonyl-CoA:isoflavone-7-O-beta-D-glucoside
6''-O-malonyltransferase
R04753 19 trans-Dec-2-enoyl-CoA reductase
R05036 19 leucocyanidin,2-oxoglutarate:oxygen oxidoreductase
R05038 19 Leucodelphinidin:NADP+ 4-oxidoreductase
R05469 19
R06294 19 ent-Kaur-16-en-19-oate,NADPH:oxygen oxidoreductase (hydroxylating)
R06532 19 (2R,3S)-catechin:NADP+ 4-oxidoreductase
R06538 19 flavonoid,NADPH:oxygen oxidoreductase (3'-hydroxylating)
R06539 19 dihydroflavonol,2-oxoglutarate:oxygen oxidoreductase
R06540 19 leucocyanidin,2-oxoglutarate:oxygen oxidoreductase
R06606 19 formononetin,NADPH:oxygen oxidoreductase (2'-hydroxylating)
R06607 19 formononetin,NADPH:oxygen oxidoreductase (2'-hydroxylating)
R06810 19 UDP-glucose:flavonol 7-O-beta-D-glucosyltransferase
R06820 19
UDP-L-rhamnose:flavanone-7-O-glucoside2''-O-beta-L-rhamnosyltransferase
R06827 19
UDP-glucuronate:luteolin-7-O-beta-D-glucuronide2''-O-glucuronosyltransferase
R06829 19
UDP-L-rhamnose:flavanone-7-O-glucoside2''-O-beta-L-rhamnosyltransferase
R06960 19
R07215 19 5alpha-cholest-7-en-3beta-ol, NADPH:oxygen 5-oxidoreductase
R07317 19 2,7,4'-trihydroxyisoflavanone hydro-lyase
R07366 19 leucocyanidin,2-oxoglutarate:oxygen oxidoreductase
R00548 20 Riboflavin-5-phosphate phosphohydrolase (acid optimum)
R00549 20 ATP:riboflavin 5'-phosphotransferase
R00550 20 D-Glucose-1-phosphate:riboflavin 5'-phosphotransferase
R00937 20 5,6,7,8-Tetrahydrofolate:NAD+ oxidoreductase
R00940 20 5,6,7,8-Tetrahydrofolate:NADP+ oxidoreductase
R00941 20 10-formyltetrahydrofolate:NADP+ oxidoreductase
R00942 20 Tetrahydrofolate:L-glutamate gamma-ligase (ADP-forming)
R00943 20 Formate:tetrahydrofolate ligase (ADP-forming)
R00944 20 10-Formyltetrahydrofolate amidohydrolase
R00945 20 5,10-Methylenetetrahydrofolate:glycine hydroxymethyltransferase
R01221 20 glycine synthase
R01226 20
5,10-Methylenetetrahydrofolate:3-methyl-2-oxobutanoatehydroxymethyltransferase
R01451 20 Cholesterol:NAD+ delta7-oxidoreductase
R01456 20 Cholesterol:NADP+ delta7-oxidoreductase
R01732 20 Riboflavin hydrolase
R02287 20 5-Formiminotetrahydrofolate:L-glutamate N-formiminotransferase
R02729 20 5-Formiminotetrahydrofolate:glycine N-formiminotransferase
R03189 20 5-Formyltetrahydrofolate:L-glutamate N-formiminotransferase
R03311 20
R03962 20 2'-hydroxydihydrodaidzein:NADP+ 2-oxidoreductase
R04276 20 leucocyanidin,2-oxoglutarate:oxygen oxidoreductase
R04325 20
10-Formyltetrahydrofolate:5'-phosphoribosylglycinamideformyltransferase
R04326 20
R04560 20
10-Formyltetrahydrofolate:5'-phosphoribosyl-5-amino-4-imidazolecarboxamide
formyltransferase
R04742 20 Decanoyl-CoA:acetyl-CoA C-acyltransferase
R04900 20 UDP-L-rhamnose:flavonol-3-O-D-glucoside L-rhamnosyltransferase
R05037 20 leucocyanidin,2-oxoglutarate:oxygen oxidoreductase
R05707 20 reduced-riboflavin:NADP+ oxidoreductase
R06295 20 ent-Kaur-16-en-19-oate,NADPH:oxygen oxidoreductase (hydroxylating)
R06296 20 ent-Kaur-16-en-19-oate,NADPH:oxygen oxidoreductase (hydroxylating)
R06533 20 (2R,3S)-catechin:NADP+ 4-oxidoreductase
R06535 20 UDP-glucose:flavonol 3-O-D-glucosyltransferase
R06542 20 flavan-3-ol:NADP+ oxidoreductase
R06557 20 flavanone,NADPH:oxygen oxidoreductase
R06611 20 UDPglucose:flavonol 3-O-D-glucosyltransferase
R06615 20 (2R,3S)-catechin:NADP+ 4-oxidoreductase
R06797 20 malonyl-CoA:flavonol-3-O-beta-D-glucoside 6''-O-malonyltransferase
R06808 20 UDP-galactose:kaempferol 3-O-beta-D-galactosyltransferase
R06812 20 UDP-glucose:flavonol-3-O-glucoside
2''-O-beta-D-glucosyltransferase
R06814 20 UDP-D-xylose:flavonol-3-O-glycoside
2''-O-beta-D-xylosyltransferase
R06828 20
UDP-glucuronate:luteolin-7-O-beta-D-diglucuronide4'-O-glucuronosyltransferase
R06961 20
R00160 21 FAD nucleotidohydrolase
R00161 21 ATP:FMN adenylyltransferase
R01218 21 5,10-methylenetetrahydrofolate:NAD+ oxidoreductase
R01220 21 5,10-methylenetetrahydrofolate:NADP+ oxidoreductase
R01224 21 5-Methyltetrahyfrofolate:(acceptor) oxidoreductase
R01225 21 5,10-Methylenetetrahydrofolate:D-alanine
2-hydroxymethyltransferase
R01452 21
R01453 21
R01454 21 Cholesterol:oxygen oxidoreductase (side-chain-cleaving)
R01457 21
R01459 21 Cholesterol:oxygen oxidoreductase
R01460 21 Cholesteryl-beta-D-glucoside glucohydrolase
R01463 21 Cholesterol,NADPH:oxygen oxidoreductase (7alpha-hydroxylating)
R01653 21
R01654 21 10-Formyltetrahydrofolate:L-glutamate ligase (ADP-forming)
R01655 21 5,10-Methenyltetrahydrofolate 5-hydrolase(decyclizing)
R01669 21
5,10-Methylenetetrahydrofolate:deoxycytidylate5'-hydroxymethyltransferase
R01670 21 5,10-Methylenetetrahydrofolate:dCMP C-methyltransferase
R02101 21 5,10-Methylenetetrahydrofolate:dUMP C-methyltransferase
R02300 21
S-Aminomethyldihydrolipoylprotein:(6S)-tetrahydrofolateaminomethyltransferase
(ammonia-forming)
R02301 21 5-Formyltetrahydrofolate cyclo-ligase (ADP-forming)
R02302 21 5-Formiminotetrahydrofolate ammonia-lyase (cyclizing)
R02723 21
R04741 21 (S)-3-Hydroxydodecanoyl-CoA:NAD+ oxidoreductase
R05705 21 FMNH2:NAD+ oxidoreductase
R05706 21 FMNH2:NADP+ oxidoreductase
R06297 21 ent-Kaur-16-en-19-oate,NADPH:oxygen oxidoreductase (hydroxylating)
R06534 21 UDP-glucose:flavonol 3-O-D-glucosyltransferase
R06536 21 UDP-glucose:flavonol 3-O-D-glucosyltransferase
R06541 21 flavan-3-ol:NADP+ oxidoreductase
R06543 21 flavan-3-ol:NADP+ oxidoreductase
R06544 21
R06546 21
R06633 21
R06804 21 UDP-glucose:flavonol-3-O-glucoside
2''-O-beta-D-glucosyltransferase
R06811 21 UDP-D-xylose:flavonol-3-O-glycoside
2''-O-beta-D-xylosyltransferase
R06813 21
UDP-glucose:flavonol-3-O-beta-D-glucosyl-(1->2)-beta-D-glucoside2'''-O-beta-D-glucosyltransferase
R06817 21
malonyl-CoA:anthocyanidin-3-O-beta-D-glucoside6''-O-malonyltransferase
R06818 21
R06962 21
R06963 21
R07168 21 5-methyltetrahydrofolate:NAD+ oxidoreductase
R07207 21 cholesterol,NADPH:oxygen oxidoreductase (24-hydroxylating)
R00140 22
R00408 22 Succinate:(acceptor) oxidoreductase
R00807 22 Sucrose:(acceptor) 3-oxidoreductase
R00848 22 sn-Glycerol-3-phosphate:(acceptor) 2-oxidoreductase
R00924 22 Propanoyl-CoA:(acceptor) 2,3-oxidoreductase
R01175 22 Butanoyl-CoA:oxygen 2-oxidoreductase
R01222 22 5-Methyltetrahyfrofolate:(acceptor) oxidoreductase
R01257 22 (S)-Malate:(acceptor) oxidoreductase
R01567 22 ATP:thymidine 5'-phosphotransferase
R01568 22 ADP:thymidine 5'-phosphotransferase
R01569 22 Thymidylate 5'-phosphohydrolase
R01571 22 ATP:thymidine 5'-phosphotransferase
R01680 22 Lactose:(acceptor) 3-oxidoreductase
R01741 22 D-Gluconate:(acceptor) 2-oxidoreductase
R02092 22 dTDP diphosphohydrolase
R02094 22 ATP:dTMP phosphotransferase
R02205 22 L-Pipecolate:(acceptor) 1,6-oxidoreductase
R02487 22 Glutaryl-CoA:(acceptor) 2,3-oxidoreductase (decarboxylating)
R02609 22 5beta-Cholestan-3-one:NADP+ 4,5-oxidoreductase
R02610 22 5alpha-cholestan-3-one:NADP+ delta7-oxidoreductase
R02661 22 2-Methylpropanoyl-CoA:(acceptor) 2,3-oxidoreductase
R02925 22 D-Sorbitol:(acceptor) 1-oxidoreductase
R03172 22 2-Methylbutanoyl-CoA:(acceptor) 2,3-oxidoreductase
R03294 22 trans-4-Hydroxy-L-proline:NAD+ oxidoreductase
R03534 22 2-Hydroxyglutarate:(acceptor) 2-oxidoreductase
R03723 22 (24R,24'R)-Fucosterol-epoxide acetaldehyde-lyase
R03777 22 Octanoyl-CoA:oxygen 2-oxidoreductase
R04095 22 3-Methylbutanoyl-CoA:(acceptor) 2,3-oxidoreductase
R04170 22 (S)-3-Hydroxydodecanoyl-CoA hydro-lyase
R04235 22 ATP:5-methyldeoxycytidine-5'-phosphate phosphotransferase
R04263 22 cholest-5-ene-3beta,7alpha-diol:NAD+ 3-oxidoreductase
R04264 22 Cholest-5-ene-3beta,7alpha-diol:NAD+ 3-oxidoreductase
R04751 22 Hexanoyl-CoA:(acceptor) 2,3-oxidoreductase
R04754 22 Decanoyl-CoA:(acceptor) 2,3-oxidoreductase
R04792 22
R04793 22
R04853 22 20alpha-Hydroxycholesterol,hydrogen-donor:oxygen
oxidoreductase(17-alpha-hydroxylating)
R04854 22 20alpha-Hydroxycholesterol:oxygen
oxidoreductase(side-chain-cleaving)
R04855 22 22beta-Hydroxycholesterol:oxygen
oxidoreductase(side-chain-cleaving)
R05341 22
R05488 22
R06322 22 (gibberellin-44),2-oxoglutarate:oxygen oxidoreductase
R06545 22
R06547 22
R06550 22
R06613 22 5,10-methylenetetrahydrofolate,FADH2:dUMP C-methyltransferase
R06801 22
malonyl-CoA:anthocyanidin-3-O-beta-D-glucoside6''-O-malonyltransferase
R06802 22
R06805 22
UDP-glucose:flavonol-3-O-beta-D-glucosyl-(1->2)-beta-D-glucoside2'''-O-beta-D-glucosyltransferase
R06819 22 UDP-glucose:cyanidin 3-O-rutinoside 5-O-beta-D-glucosyltransferase
R06964 22
R06965 22
R07208 22
(24S)-cholest-5-ene-3beta,24-diol,NADPH:oxygenoxidoreductase(7alpha-hydroxylating)
R00139 23
R01570 23 Thymidine:orthophosphate deoxyribosyltransferase
R02093 23 ATP:nucleoside-diphosphate phosphatransferase
R02095 23 dTTP nucleotidohydrolase
R02096 23 dTTP:cytidine 5'-phosphotransferase
R02097 23 dTTP:uridine 5'-phosphotransferase
R03856 23 trans-Dodec-2-enoyl-CoA reductase
R03857 23 Lauroyl-CoA:(acceptor) 2,3-oxidoreductase
R04100 23 3-cis-Dodecenoyl-CoA delta3-cis-delta2-trans-isomerase
R04676 23 17alpha,20alpha-Dihydroxycholesterol:oxygen
oxidoreductase(side-chain-cleaving)
R04783 23 3-Ketolactose galactohydrolase
R04817 23
7alpha-Hydroxy-5beta-cholestan-3-one:(acceptor)delta4-oxidoreductase
R04826 23
7alpha-hydroxycholest-4-en-3-one,NADPH:oxygenoxidoreductase(12alpha-hydroxylating)
R06323 23 (gibberellin-44),2-oxoglutarate:oxygen oxidoreductase
R06803 23 UDP-glucose:pelargonidin
3-O-rutinoside5-O-beta-D-glucosyltransferase
R06806 23
4-coumaroyl-CoA:flavonol-3-O-[beta-D-glucosyl-(1->2)-beta-D-glucosyl-(1->2)-beta-D-glucoside]
6'''-O-4-coumaroyltransferase
R06943 23
R01411 24 5-Methylcytosine aminohydrolase
R01412 24 Thymine,2-oxoglutarate:oxygen oxidoreductase (7-hydroxylating)
R01414 24 5,6-Dihydrothymine:NAD+ oxidoreductase
R01415 24 5,6-Dihydrothymine:NADP+ oxidoreductase
R02328 24 dTTP:alpha-D-glucose-1-phosphate thymidylyltransferase
R02329 24 dTTP:alpha-D-galactose-1-phosphate thymidylyltransferase
R03113 24
R03327 24 17alpha-Hydroxypregnenolone:NAD+ 3-oxidoreductase
R03328 24 17alpha-Hydroxypregnenolone:NADP+ 3-oxidoreductase
R03403 24 3beta-Hydroxyandrost-5-en-17-one acetaldehyde-lyase
R03735 24 (2S,3S)-2-Hydroxytridecane-1,2,3-tricarboxylate
oxaloacetate-lyase(CoA-acylating)
R03858 24 Lauroyl-CoA:acetyl-CoA C-acyltransferase
R03859 24 3-Hydroxytetradecane-1,3,4-tricarboxylate
2-oxoglutarate-lyase(CoA-acylating)
R04675 24 17alpha-Hydroxypregnenolone,hydrogen-donor:oxygen
oxidoreductase(21-hydroxylating)
R04818 24 3alpha,7alpha-Dihydroxy-5beta-cholestane:NAD+
oxidoreductase(B-specific)
R04819 24 3alpha,7alpha-Dihydroxy-5beta-cholestane:NADP+
oxidoreductase(B-specific)
R04823 24
7alpha,12alpha-Dihydroxy-5beta-cholestan-3-one:(acceptor)delta4-oxidoreductase
R06335 24
R06944 24
R01837 25 3beta-Hydroxyandrost-5-en-17-one:NAD+ 3-oxidoreductase
R01839 25 3beta-Hydroxyandrost-5-en-17-one:NADP+ 3-oxidoreductase
R01841 25 17alpha-Hydroxyprogesterone acetaldehyde-lyase
R02771 25 dTDPglucose 4,6-hydro-lyase
R02983 25
R02984 25 dTDPglucose 4-epimerase
R03055 25 5,6-Dihydrothymine amidohydrolase
R03324 25 17alpha,20alpha-Dihydroxypregn-4-en-3-one:NAD+ 20-oxidoreductase
R03325 25 17alpha,20alpha-Dihydroxypregn-4-en-3-one:NADP+ 20-oxidoreductase
R03329 25 Steroid,reduced-adrenal-ferredoxin:oxygen
oxidoreductase(11-hydroxylating)
R03406 25 Androst-5-ene-3beta,17beta-diol:NAD+ oxidoreductase
R03407 25 Androst-5-ene-3beta,17beta-diol:NADP+ oxidoreductase
R03408 25
R03826 25 dTDP-D-galactose:NAD+ 6-oxidoreductase
R04739 25 (S)-3-Hydroxytetradecanoyl-CoA:NAD+ oxidoreductase
R04806 25 5beta-cholestane-3alpha,7alpha-diol,NADPH:oxygen
oxidoreductase(26-hydroxylating)
R04824 25
3alpha,7alpha,12alpha-Trihydroxy-5beta-cholestane:NAD+oxidoreductase
(B-specific)
R04825 25
3alpha,7alpha,12alpha-Trihydroxy-5beta-cholestane:NADP+oxidoreductase
(B-specific)
R04849 25 11-Deoxycortisol delta5-delat4-isomerase
R04850 25 17alpha,21-Dihydroxypregnenolone:oxygen
oxidoreductase(11-hydroxylating)
R04851 25 11-Deoxycortisol delta5-delat4-isomerase
R05099 25 6-Oxohexanoate:NADP oxidoreductase
R06325 25
R06513 25
R07150 25 dTDP-D-galactose:NADP+ 6-oxidoreductase
R07204 25
5beta-cholestane-3alpha,7alpha-diol,NADPH:oxygenoxidoreductase(12alpha-hydroxylating)
R01836 26 Testosterone:NAD+ oxidoreductase
R01838 26 Testosterone:NADP+ 17-oxidoreductase
R01840 26
R02499 26 Testosterone delta5-delat4-isomerase
R02500 26 Testosterone delta5-delat4-isomerase
R02772 26
dTDP-4-acetamido-4,6-dideoxy-D-glucose:2-oxoglutarateaminotransferase
R02773 26 dTDP-4-amino-4,6-dideoxy-D-glucose:2-oxoglutarate aminotransferase
R02774 26 dTDP-4-dehydro-6-deoxy-D-glucose 3,5-epimerase
R02840 26 Cortisol delta5-delat4-isomerase
R02842 26 Cortisol delta5-delat4-isomerase
R04666 26 3-Ureidoisobutyrate amidohydrolase
R04678 26 16alpha-Hydroxyandrost-4-ene-3,17-dione delta5-delat4-isomerase
R04680 26 16alpha-Hydroxyandrost-4-ene-3,17-dione delta5-delat4-isomerase
R04740 26 (S)-3-Hydroxytetradecanoyl-CoA hydro-lyase
R04805 26
R04807 26
5beta-Cholestane-3alpha,7alpha,12alpha-triol,NADPH:oxygenoxidoreductase
(26-hydroxylating)
R05098 26
R05100 26
R05231 26 6-Hydroxyhexanoate:NADP+ oxidoreductase
R05283 26 6-Hydroxyhexanoate:NAD oxidoreductase
R05507 26
R05517 26
R05518 26
R05687 26 dTDP-4-keto-6-Deoxyglucose reductase
R06424 26
R06428 26
R06437 26
R06514 26
R00059 27 N-(6-Aminohexanoyl)-6-aminohexanoate amidohydrolase
R02501 27
R02502 27 UDPglucuronate beta-D-glucuronosyltransferase(acceptor-unspecific)
R02776 27 dTDP-6-deoxy-L-talose:NADP+ 4-oxidoreductase
R02777 27 dTDP-6-deoxy-L-mannose:NADP+ 4-oxidoreductase
R02834 27 Cortisol:NAD+ 11-oxidoreductase
R02836 27 Cortisol:NADP+ 11-oxidoreductase
R02837 27 Acetyl-CoA:cortisol O-acetyltransferase
R02841 27
11beta,17alpha,21-Trihydroxy-5beta-pregnane-3,20-dione:NADP+delta4-oxidoreductase
R03278 27 trans-Cyclohexane-1,2-diol:NAD+ 1-oxidoreductase
R03507 27
5beta-Cholestane-3alpha,7alpha,12alpha,26-tetraol:NAD+26-oxidoreductase
R03750 27
R03751 27 epsilon-Caprolactone lactonohydrolase
R03989 27 trans-Tetradec-2-enoyl-CoA reductase
R03990 27 Tetradecanoyl-CoA:(acceptor) 2,3-oxidoreductase
R04506 27 3alpha,7alpha-Dihydroxy-5beta-cholestan-26-al:NAD+ oxidoreductase
R04759 27
R05356 27 2-Hydroxy-cyclohexan-1-one amidohydrolase
R05526 27
R06423 27
R06429 27
R06430 27
R06438 27
R06440 27
R06443 27
R06631 27
R02231 28 Cyclohexanone,NADPH:oxygen oxidoreductase
(6-hydroxylating1,2-lactonizing)
R02351 28
R02892 28 4,5alpha-dihydrocortisone:NADP+ delta4-oxidoreductase
R02893 28
17alpha,21-dihydroxy-5beta-pregnane-3,11,20-trione:NADP+delta4-oxidoreductase
R03279 28 trans-cyclohexane-1,2-diol:NAD+ 1-oxidoreductase
R03281 28 2-hydroxycyclohexan-1-one,NADPH:oxygen
2-oxidoreductase(1,2-lactonizing)
R03448 28 1,8-Diazacyclotetradecane-2,9-dione lactamhydrolase
R03506 28
3alpha,7alpha,12alpha-Trihydroxy-5beta-cholestan-26-al:NAD+26-oxidoreductase
R03991 28 myristoyl-CoA:acetylCoA C-myristoyltransferase
R04507 28 3alpha,7alpha-Dihydroxy-5beta-cholestanate:CoA ligase
(AMP-forming)
R04761 28
R04832 28 Urocortisol:NAD+ oxidoreductase (B-specific)
R04833 28 Urocortisol:NADP+ oxidoreductase (B-specific)
R05321 28 n-tetradecanoyl-CoA, NADPH2:O2 oxidoreductase [11-(E)
desaturating]
R05322 28 n-tetradecanoyl-CoA, NADH:O2 oxidoreductase [11-(Z) desaturating]
R05516 28
R05527 28
R06431 28
R06433 28
R06441 28
R06446 28
R06621 28
R06622 28
R07216 28 n-tetradecanoyl-CoA,NADPH:O2 oxidoreductase [11-(E) desaturating]
R07217 28 n-tetradecanoyl-CoA,NADPH:O2 oxidoreductase [11-(Z) desaturating]
R02229 29 cyclohexanol:NAD+ oxidoreductase
R02232 29 (1-Hydroxycyclohexan-1-yl)acetyl-CoA cyclohexanone-lyase
R02233 29 Cyclohexylamine:oxygen oxidoreductase (deaminating)
R02347 29 Estradiol-17alpha:NAD+ 17-oxidoreductase
R02349 29 Estradiol-17alpha:NADP+ 16-oxidoreductase
R02352 29 Estradiol-17beta:NAD+ 17-oxidoreductase
R02353 29 Estradiol-17beta:NADP+ 17-oxidoreductase
R02354 29
R02355 29
R02356 29
R02358 29 UDPglucuronate beta-D-glucuronosyltransferase(acceptor-unspecific)
R03087 29
R04547 29
R04580 29 3alpha,7alpha,12alpha-Trihydroxy-5beta-cholestanate:CoA
ligase(AMP-forming)
R04737 29 (S)-3-Hydroxyhexadecanoyl-CoA:NAD+ oxidoreductase
R04829 29 Urocortisone:NAD+ oxidoreductase (B-specific)
R04830 29 Urocortisone:NADP+ oxidoreductase (B-specific)
R04834 29 Cortol:NAD+ oxidoreductase
R06434 29
R03088 30
R03089 30
R03090 30
R03091 30 UDPglucuronate beta-D-glucuronosyltransferase(acceptor-unspecific)
R04592 30
R04681 30 Estriol:NAD+ 17-oxidoreductase
R04682 30 Estriol:NADP+ 17-oxidoreductase
R04738 30 (S)-3-Hydroxyhexadecanoyl-CoA hydro-lyase
R04809 30
R04831 30 Cortolone:NAD+ oxidoreductase
R06940 30
R06945 30
R01278 31 trans-Hexadec-2-enoyl-CoA reductase
R01279 31 Palmitoyl-CoA:oxygen 2-oxidoreductase
R04683 31 UDPglucuronate beta-D-glucuronosyltransferase(acceptor-unspecific)
R04810 31
R04813 31
(24R,25R)-3alpha,7alpha,12alpha,24-tetrahydroxy-5beta-cholestanoyl-CoA
hydro-lyase
R05103 31
R05771 31 N-cyclohexylformamide hydro-lyase
R01274 32 Palmitoyl-CoA hydrolase
R01277 32 hexadecanal:NAD+ oxidoreductase (CoA-acylating)
R01280 32 Palmitate:CoA ligase (AMP-forming)
R01281 32 Palmitoyl-CoA:L-serine C-palmitoyltransferase (decarboxylating)
R01927 32
R04092 32
R04811 32 Propanoyl-CoA:acetyl-CoA C-acyltransferase
R04812 32
R01703 33 Hexadecanoate:hydrogen-peroxide oxidoreductase
R01704 33 Palmitaldehyde:NAD+ oxidoreductase
R01926 33
R01928 33 UDPgalactose:sphingosine 1-beta-galactosyltransferase
R02462 33 Hexadecanol:NAD+ oxidoreductase
R02463 33 hexadecanal:NADP+ delta2-oxidoreductase
R02464 33 Sphinganine-1-phosphate pamlmitaldehyde-lyase
R02978 33 Sphinganine:NADP+ 3-oxidoreductase
R02979 33
R03719 33 Propanoyl-CoA:acetyl-CoA C-acyltransferase
R04828 33 Chenodeoxyglycocholoyl-CoA:glycine N-choloyltransferase
R06516 33 sphinganine-1-phosphate palmitaldehyde-lyase
R06521 33 3-sn-phosphatidate phosphohydrolase
R02794 34 Cholate:CoA ligase (AMP-forming)
R02976 34 ATP:sphinganine 1-phosphotransferase
R03718 34 Choloyl-CoA:glycine N-choloyltransferase
R05104 34
R06520 34 3-sn-phosphatidate phosphohydrolase
R06525 34 Sphinganine, NADPH: oxygen oxidoreductase (4-hydroxylating)
R07296 34 choloyl-CoA hydrolase
R02792 35
3alpha,7alpha,12alpha-Trihydroxy-5beta-cholanate:NAD+7-oxidoreductase
R02793 35
3alpha,7alpha,12alpha-trihydroxy-5beta-cholanate:NADP+12-oxidoreductase
R02798 35
R05835 35 Glycocholate amidohydrolase
R07220 35 deoxycholate:FAD oxidoreductase (7alpha-dehydroxylating)
R03495 36 12beta-hydroxysteroid:NADP+ 12-oxidoreductase
R04252 36
R04486 36 Glycodeoxycholate amidohydrolase
R05836 36
R07295 36 deoxycholoyl-CoA hydrolase
