# Supplementary material for: Local and global modes of drug action in biochemical networks
Source: BMC Chem Biol. 2009 Apr 7;9:4. doi: 10.1186/1472-6769-9-4 (PMC2670818; doi:10.1186/1472-6769-9-4)
Supplement: Additional File 3 — Full set of metabolic drug scopes. This archive contains the full set of metabolic drug scopes for 276 drugs from the DrugBank database and four metabolic networks. Individual files in the archive are named according to the following nomenclature: DrugBank accession number of the drug, followed by "_hsa" for human or "_ref" for reference network, followed by "_i" for irreversible or "_r" for reversible network. [file 1472-6769-9-4-S3.zip › aprd00162_ref_r.txt]

  Expansion curve

seeds: H2O Oxygen L-Isoleucine Pyrophosphate ATP AMP
not identified: C01644 C03127


      compounds:

ID generation name

C00001 1 H2O
C00002 1 ATP
C00007 1 Oxygen
C00013 1 Pyrophosphate
C00020 1 AMP
C00407 1 L-Isoleucine
C00008 2 ADP
C00009 2 Orthophosphate
C00014 2 NH3
C00027 2 H2O2
C00080 2 H+
C00081 2 ITP
C00117 2 D-Ribose 5-phosphate
C00119 2 5-Phospho-alpha-D-ribose 1-diphosphate
C00130 2 IMP
C00147 2 Adenine
C00212 2 Adenosine
C00536 2 Triphosphate
C00575 2 3',5'-Cyclic AMP
C00671 2 (S)-3-Methyl-2-oxopentanoic acid
C01260 2 P1,P4-Bis(5'-adenosyl) tetraphosphate
C03465 2 3-Methyl-2-oxopentanoate
C05359 2 e-
C07024 2 3'-Keto-3'-deoxy-ATP
C00011 3 CO2
C00054 3 Adenosine 3',5'-bisphosphate
C00104 3 IDP
C00121 3 D-Ribose
C00144 3 GMP
C00192 3 Hydroxylamine
C00199 3 D-Ribulose 5-phosphate
C00262 3 Hypoxanthine
C00282 3 Hydrogen
C00294 3 Inosine
C00301 3 ADP-ribose
C00620 3 alpha-D-Ribose 1-phosphate
C00655 3 Xanthosine 5'-phosphate
C00704 3 O2.-
C01151 3 D-Ribose 1,5-bisphosphate
C01367 3 3'-AMP
C02223 3 2-Methylbutanal
C02466 3 Trimetaphosphate
C02739 3 Phosphoribosyl-ATP
C03090 3 5-Phosphoribosylamine
C03483 3 Adenosine tetraphosphate
C03614 3 Inosine 5'-tetraphosphate
C04307 3 P1,P2-Bis(5'-adenosyl) triphosphate
C04734 3 1-(5'-Phosphoribosyl)-5-formamido-4-imidazolecarboxamide
C05361 3 Hydrazine
C06007 3 (R)-2,3-Dihydroxy-3-methylpentanoate
C06197 3 P1,P3-Bis(5'-adenosyl) triphosphate
C06701 3 Phosphonate
C07025 3 3'-Keto-3'-deoxy-AMP
C11500 3 5'-Dehydroadenosine
C11501 3 9-Riburonosyladenine
C00035 4 GDP
C00044 4 GTP
C00058 4 Formate
C00086 4 Urea
C00088 4 Nitrite
C00169 4 Carbamoyl phosphate
C00209 4 Oxalate
C00231 4 D-Xylulose 5-phosphate
C00237 4 CO
C00242 4 Guanine
C00309 4 D-Ribulose
C00345 4 6-Phospho-D-gluconate
C00385 4 Xanthine
C00387 4 Guanosine
C00697 4 Nitrogen
C00700 4 XTP
C00942 4 3',5'-Cyclic GMP
C01010 4 Urea-1-carboxylate
C01068 4 D-Ribitol 5-phosphate
C01112 4 D-Arabinose 5-phosphate
C01182 4 D-Ribulose 1,5-bisphosphate
C01353 4 Carbonic acid
C01563 4 Carbamate
C01685 4 D-Ribonate
C01762 4 Xanthosine
C01818 4 Hyponitrite
C01993 4 5'-Oxoinosine
C02353 4 2',3'-Cyclic AMP
C02741 4 Phosphoribosyl-AMP
C03736 4 alpha-D-Ribose 5-phosphate
C04677 4 1-(5'-Phosphoribosyl)-5-amino-4-imidazolecarboxamide
C05360 4 Diimine
C14463 4 (R)-3-Hydroxy-3-methyl-2-oxopentanoate
C15556 4 3,4-Dihydroxy-2-butanone 4-phosphate
C00048 5 Glyoxylate
C00067 5 Formaldehyde
C00118 5 (2R)-2-Hydroxy-3-(phosphonooxy)-propanal
C00197 5 3-Phospho-D-glycerate
C00216 5 D-Arabinose
C00227 5 Acetyl phosphate
C00244 5 Nitrate
C00257 5 D-Gluconic acid
C00281 5 Sedoheptulose 7-phosphate
C00288 5 HCO3-
C00310 5 D-Xylulose
C00366 5 Urate
C00474 5 Ribitol
C00488 5 Formamide
C00988 5 2-Phosphoglycolate
C01101 5 L-Ribulose 5-phosphate
C01218 5 6-Phospho-2-dehydro-D-gluconate
C01228 5 Guanosine 3',5'-bis(diphosphate)
C01236 5 D-Glucono-1,5-lactone 6-phosphate
C01261 5 P1,P4-Bis(5'-guanosyl) tetraphosphate
C01304 5 2,5-Diamino-6-hydroxy-4-(5'-phosphoribosylamino)pyrimidine
C01358 5 NH4OH
C01417 5 Cyanate
C01566 5 Cyanamide
C01904 5 D-Arabitol
C02405 5 Formyl phosphate
C04051 5 5-Amino-4-imidazolecarboxyamide
C04392 5 P1,P4-Bis(5'-xanthosyl) tetraphosphate
C04442 5 2-Dehydro-3-deoxy-6-phospho-D-gluconate
C04494 5 Guanosine 3'-diphosphate 5'-triphosphate
C04895 5
2-Amino-4-hydroxy-6-(erythro-1,2,3-trihydroxypropyl)dihydropteridinetriphosphate
C04896 5
5-(5-Phospho-D-ribosylaminoformimino)-1-(5-phosphoribosyl)-imidazole-4-carboxamide
C05382 5 D-Sedoheptulose 7-phosphate
C05515 5 5-Ureido-4-imidazole carboxylate
C05922 5 Formamidopyrimidine nucleoside triphosphate
C06006 5 (S)-2-Aceto-2-hydroxybutanoate
C06059 5 Cyclic amidines
C06193 5 Guanosine 3'-phosphate
C06555 5 Biuret
C11631 5 9-Riburonosylhypoxanthine
C15563 5 2-Amino-5-formylamino-6-(5-phosphoribosylamino)pyrimidin-4(3H)-one
C00022 6 Pyruvate
C00033 6 Acetate
C00037 6 Glycine
C00085 6 D-Fructose 6-phosphate
C00092 6 D-Glucose 6-phosphate
C00093 6 sn-Glycerol 3-phosphate
C00111 6 Glycerone phosphate
C00132 6 Methanol
C00160 6 Glycolate
C00181 6 D-Xylose
C00184 6 Glycerone
C00198 6 D-Glucono-1,5-lactone
C00204 6 2-Dehydro-3-deoxy-D-gluconate
C00218 6 Methylamine
C00236 6 3-Phospho-D-glyceroyl phosphate
C00258 6 D-Glycerate
C00279 6 D-Erythrose 4-phosphate
C00379 6 Xylitol
C00447 6 Sedoheptulose 1,7-bisphosphate
C00476 6 D-Lyxose
C00508 6 L-Ribulose
C00533 6 Nitric oxide
C00577 6 D-Glyceraldehyde
C00603 6 (-)-Ureidoglycolate
C00629 6 2-Dehydro-D-gluconate
C00631 6 2-Phospho-D-glycerate
C00652 6 D-Arabinono-1,4-lactone
C01062 6 5-Dehydro-D-gluconate
C01146 6 2-Hydroxy-3-oxopropanoate
C01159 6 2,3-Bisphospho-D-glycerate
C01172 6 beta-D-Glucose 6-phosphate
C01268 6 5-Amino-6-(5'-phosphoribosylamino)uracil
C01326 6 Hydrogen cyanide
C02076 6 Sedoheptulose
C03232 6 3-Phosphonooxypyruvate
C03291 6 L-Xylulose 5-phosphate
C03684 6 6-Pyruvoyltetrahydropterin
C04874 6
2-Amino-4-hydroxy-6-(D-erythro-1,2,3-trihydroxypropyl)-7,8-dihydropteridine
C04916 6
N-(5'-Phospho-D-1'-ribulosylformimino)-5-amino-1-(5''-phospho-D-ribosyl)-4-imidazolecarboxamide
C05513 6 Urate-3-ribonucleoside
C05516 6 5-Amino-4-imidazole carboxylate
C05923 6 2,5-Diaminopyrimidine nucleoside triphosphate
C05925 6 Dihydroneopterin phosphate
C06019 6 D-arabino-3-Hexulose 6-phosphate
C06148 6
2,5-Diamino-6-(5'-triphosphoryl-3',4'-trihydroxy-2'-oxopentyl)-amino-4-oxopyrimidine
C06194 6 2',3'-Cyclic GMP
C06554 6 Cyanuric acid
C07836 6 D-glycero-D-manno-Heptose 7-phosphate
C11821 6 5-Hydroxyisourate
C11824 6 Cyclic amide
C00031 7 D-Glucose
C00036 7 Oxaloacetate
C00041 7 L-Alanine
C00065 7 L-Serine
C00074 7 Phosphoenolpyruvate
C00084 7 Acetaldehyde
C00095 7 D-Fructose
C00116 7 Glycerol
C00133 7 D-Alanine
C00149 7 (S)-Malate
C00168 7 Hydroxypyruvate
C00186 7 (S)-Lactate
C00213 7 Sarcosine
C00221 7 beta-D-Glucose
C00222 7 3-Oxopropanoate
C00256 7 (R)-Lactate
C00259 7 L-Arabinose
C00266 7 Glycolaldehyde
C00275 7 D-Mannose 6-phosphate
C00312 7 L-Xylulose
C00352 7 D-Glucosamine 6-phosphate
C00354 7 D-Fructose 1,6-bisphosphate
C00497 7 (R)-Malate
C00499 7 Allantoate
C00514 7 D-Mannonate
C00532 7 L-Arabitol
C00546 7 Methylglyoxal
C00581 7 Guanidinoacetate
C00597 7 3-Phosphoglycerate
C00623 7 Glycerol 1-phosphate
C00644 7 D-Mannitol 1-phosphate
C00663 7 beta-D-Glucose 1-phosphate
C00665 7 beta-D-Fructose 2,6-bisphosphate
C00668 7 alpha-D-Glucose 6-phosphate
C00679 7 5-Dehydro-4-deoxy-D-glucarate
C00716 7 Serine
C00740 7 D-Serine
C00770 7 L-Idonate
C00802 7 Oxalureate
C00817 7 D-Altronate
C00878 7 D-Arabinonate
C00887 7 Nitrous oxide
C00898 7 (R,R)-Tartaric acid
C00900 7 2-Acetolactate
C00975 7 Dihydroxyfumarate
C01094 7 D-Fructose 1-phosphate
C01096 7 Sorbitol 6-phosphate
C01127 7 4-Hydroxy-2-oxoglutarate
C01177 7 Inositol 1-phosphate
C01187 7 3-Deoxy-D-manno-octulosonate
C01286 7 2-Dehydro-3-deoxy-D-galactonate 6-phosphate
C01300 7 2-Amino-4-hydroxy-6-hydroxymethyl-7,8-dihydropteridine
C01394 7 Xylose
C01438 7 Methane
C02091 7 Ureidoglycine
C02132 7 Acetylpyruvate
C02143 7 D-threo-Aldose
C02266 7 D-Xylonolactone
C02294 7 Methylguanidine
C02348 7 (R)(-)-Allantoin
C02350 7 (S)(+)-Allantoin
C02612 7 (R)-2-Methylmalate
C02614 7 (S)-2-Methylmalate
C02721 7 N-Methyl-L-alanine
C02780 7 2,5-Didehydro-D-gluconate
C02895 7 Xylitol 5-phosphate
C03015 7 O-Carbamoyl-L-serine
C03214 7 2-Amino-3-oxobutanoate
C03248 7 Acetylenedicarboxylate
C03393 7 4-Phospho-D-erythronate
C03394 7 Erythrulose 1-phosphate
C03459 7 2-Hydroxy-3-oxosuccinate
C03508 7 L-2-Amino-3-oxobutanoic acid
C03752 7 2-Amino-2-deoxy-D-gluconate
C03785 7 D-Tagatose 1,6-bisphosphate
C03790 7 N-(Carboxymethyl)-D-alanine
C03838 7 5'-Phosphoribosylglycinamide
C03921 7 2-Dehydro-3-deoxy-D-glucarate
C03961 7 erythro-3-Hydroxy-L-aspartate
C03981 7 2-Hydroxyethylenedicarboxylate
C04006 7 1D-myo-Inositol 3-phosphate
C04184 7 4-Hydroxy-4-methyl-2-oxoglutarate
C04244 7 6-Lactoyl-5,6,7,8-tetrahydropterin
C04349 7 (4S)-4,6-Dihydroxy-2,5-dioxohexanoate
C04454 7 5-Amino-6-(5'-phosphoribitylamino)uracil
C04471 7 (4S,5S)-4,5-Dihydroxy-2,6-dioxohexanoate
C05239 7 5-Aminoimidazole
C05345 7 beta-D-Fructose 6-phosphate
C05378 7 beta-D-Fructose 1,6-bisphosphate
C05406 7 (4S)-5-Hydroxy-2,4-dioxopentanoate
C05569 7 5'-Phospho-D-1-ribulosylformimine
C05682 7 Phosphonoacetate
C05946 7 D-4-Hydroxy-2-oxoglutarate
C05993 7 Acetyl adenylate
C06010 7 (S)-2-Acetolactate
C06033 7 Parapyruvate
C06189 7 Cyclic 2,3-bisphospho-D-glycerate
C06222 7 Sedoheptulose 1-phosphate
C06244 7 Acetamide
C06316 7 D-erythro-Ascorbate
C06393 7 2,3-Diaminopropanoate
C06434 7 5'-Acetylphosphoadenosine
C06440 7 2-Dehydro-D-glucono-1,5-lactone
C06548 7 Ethylene oxide
C08734 7 2,4-Dihydroxy-6-amino-1,3,5-triazine
C11437 7 1-Deoxy-D-xylulose 5-phosphate
C11472 7 D-glycero-D-manno-Heptose 1,7-bisphosphate
C12248 7 5-Hydroxy-2-oxo-4-ureido-2,5-dihydro-1H-imidazole-5-carboxylate
C14899 7 3-Dehydro-L-gulonate 6-phosphate
C00049 8 L-Aspartate
C00089 8 Sucrose
C00099 8 beta-Alanine
C00103 8 D-Glucose 1-phosphate
C00109 8 2-Oxobutanoate
C00122 8 Fumarate
C00137 8 myo-Inositol
C00158 8 Citrate
C00159 8 D-Mannose
C00163 8 Propanoate
C00164 8 Acetoacetate
C00185 8 Cellobiose
C00188 8 L-Threonine
C00189 8 Ethanolamine
C00208 8 Maltose
C00267 8 alpha-D-Glucose
C00272 8 Tetrahydrobiopterin
C00300 8 Creatine
C00329 8 D-Glucosamine
C00346 8 Ethanolamine phosphate
C00349 8 2-Methyl-3-oxopropanoate
C00357 8 N-Acetyl-D-glucosamine 6-phosphate
C00383 8 Malonate
C00392 8 Mannitol
C00394 8 GDP-glucose
C00402 8 D-Aspartate
C00424 8 (S)-Lactaldehyde
C00433 8 2,5-Dioxopentanoate
C00469 8 Ethanol
C00502 8 D-Xylonate
C00552 8 meso-Tartaric acid
C00558 8 D-Tagaturonate
C00618 8 3-Dehydro-L-gulonate
C00636 8 D-Mannose 1-phosphate
C00673 8 2-Deoxy-D-ribose 5-phosphate
C00684 8 2-Dehydro-3-deoxy-L-arabinonate
C00689 8 alpha,alpha'-Trehalose 6-phosphate
C00711 8 Malate
C00794 8 D-Sorbitol
C00804 8 Propynoate
C00810 8 (R)-Acetoin
C00815 8 Citramalate
C00818 8 D-Glucarate
C00879 8 D-Galactarate
C00905 8 D-Fructuronate
C00937 8 (R)-Lactaldehyde
C00969 8 3-Hydroxypropanal
C00979 8 O-Acetyl-L-serine
C00993 8 D-Alanyl-D-alanine
C01005 8 O-Phospho-L-serine
C01013 8 3-Hydroxypropanoate
C01026 8 N,N-Dimethylglycine
C01043 8 N-Carbamoylsarcosine
C01083 8 alpha,alpha-Trehalose
C01097 8 D-Tagatose 6-phosphate
C01114 8 L-Arabinono-1,4-lactone
C01216 8 2-Dehydro-3-deoxy-D-galactonate
C01225 8 sn-glycero-3-Phospho-1-inositol
C01380 8 Ethylene glycol
C01384 8 Maleic acid
C01444 8 Oxamate
C01508 8 L-Lyxose
C01548 8 Acetylene
C01551 8 Allantoin
C01732 8 Mesaconate
C01837 8 Nitroethane
C01888 8 Aminoacetone
C01990 8 3-Oxalomalate
C02024 8 D-Mannuronate
C02107 8 (S,S)-Tartaric acid
C02218 8 2-Aminoacrylate
C02225 8 2-Methylcitrate
C02226 8 2-Methylmaleate
C02336 8 beta-D-Fructose
C02362 8 2-Oxosuccinamate
C02532 8 D-O-Phosphoserine
C02630 8 2-Hydroxyglutarate
C02655 8 6-Acetyl-D-glucose
C02657 8 6-Methylsalicylate
C02752 8 Triacetate lactone
C02779 8 2-Dehydro-D-glucose
C02798 8 3-Phosphonopyruvate
C02876 8 Propanoyl phosphate
C02888 8 Sorbose 1-phosphate
C02979 8 Glycerol 2-phosphate
C02995 8 Maltose 6'-phosphate
C03071 8 3-aci-Nitropropanoate
C03107 8 D-Glucono-1,4-lactone
C03166 8 Phosphoguanidinoacetate
C03167 8 Phosphonoacetaldehyde
C03210 8 2,2'-Iminodipropanoate
C03267 8 beta-D-Fructose 2-phosphate
C03341 8 2-Amino-4-oxopentanoic acid
C03589 8 4-Hydroxy-2-oxopentanoate
C03716 8 Oxaloacetate 4-methyl ester
C03826 8 2-Dehydro-3-deoxy-D-xylonate
C03906 8 beta-L-Arabinose 1-phosphate
C03947 8 Glycerol 1,2-cyclic phosphate
C04039 8 2,3-Dihydroxy-3-methylbutanoate
C04053 8 5-Dehydro-4-deoxy-D-glucuronate
C04062 8 D-myo-Inositol 1,3-bisphosphate
C04063 8 D-myo-Inositol 3,4-bisphosphate
C04115 8 4-Carboxy-4-hydroxy-2-oxoadipate
C04181 8 3-Hydroxy-3-methyl-2-oxobutanoic acid
C04272 8 (R)-2,3-Dihydroxy-3-methylbutanoate
C04299 8 D-myo-Inositol 1,2-cyclic phosphate
C04376 8 5'-Phosphoribosyl-N-formylglycinamide
C04456 8 6-Phospho-5-dehydro-2-deoxy-D-gluconate
C04478 8 3-Deoxy-D-manno-octulosonate 8-phosphate
C04534 8 6-Phospho-beta-D-glucosyl-(1,4)-D-glucose
C04691 8 2-Dehydro-3-deoxy-D-arabino-heptonate 7-phosphate
C04732 8 4-(1-D-Ribitylamino)-5-amino-2,6-dihydroxypyrimidine
C04807 8 2-Amino-7,8-dihydro-4-hydroxy-6-(diphosphooxymethyl)pteridine
C05235 8 Hydroxyacetone
C05383 8 Aminosugars
C05405 8 L-Arabinono-1,5-lactone
C05519 8 L-Allothreonine
C05820 8 (L-Seryl)adenylate
C05854 8 4-Carboxy-2-oxo-4-pentanoate
C05983 8 Propinol adenylate
C05999 8 Lactaldehyde
C06002 8 (S)-Methylmalonate semialdehyde
C06034 8 4-Hydroxy-4-methylglutamate
C06035 8 4-Methylene-2-oxoglutarate
C06054 8 2-Oxo-3-hydroxy-4-phosphobutanoate
C06156 8 alpha-D-Glucosamine 1-phosphate
C06195 8 Imidazolone
C06441 8 L-Xylulose 1-phosphate
C06547 8 Ethylene
C06893 8 2-Deoxy-5-keto-D-gluconic acid 6-phosphate
C07838 8 D-glycero-D-manno-Heptose 1-phosphate
C08733 8 2-Hydroxy-4,6-diamino-1,3,5-triazine
C11434 8 2-C-Methyl-D-erythritol 4-phosphate
C11511 8 threo-3-Hydroxy-L-aspartate
C11822 8 2-Aminomalonate semialdehyde
C15499 8 Pentane-2,4-dione
C15548 8 2-alpha-D-Glucosyl-D-glucose
C00026 9 2-Oxoglutarate
C00042 9 Succinate
C00096 9 GDP-mannose
C00140 9 N-Acetyl-D-glucosamine
C00141 9 3-Methyl-2-oxobutanoic acid
C00152 9 L-Asparagine
C00191 9 D-Glucuronate
C00207 9 Acetone
C00247 9 L-Sorbose
C00252 9 Isomaltose
C00268 9 Dihydrobiopterin
C00311 9 Isocitrate
C00333 9 D-Galacturonate
C00417 9 cis-Aconitate
C00418 9 (R)-Mevalonate
C00438 9 N-Carbamoyl-L-aspartate
C00490 9 Itaconate
C00498 9 ADP-glucose
C00511 9 Propenoate
C00545 9 L-Arabinonate
C00583 9 Propane-1,2-diol
C00596 9 2-Hydroxy-2,4-pentadienoate
C00660 9 D-Glucose 1,6-bisphosphate
C00672 9 2-Deoxy-D-ribose 1-phosphate
C00691 9 2,4,6/3,5-Pentahydroxycyclohexanone
C00741 9 Diacetyl
C00791 9 Creatinine
C00795 9 D-Tagatose
C00800 9 L-Gulonate
C00813 9 Barbiturate
C00820 9 D-Threonine
C00880 9 D-Galactonate
C00944 9 3-Dehydroquinate
C01042 9 N-Acetyl-L-aspartate
C01044 9 N-Formyl-L-aspartate
C01061 9 4-Fumarylacetoacetate
C01073 9 N-Acetyl-beta-alanine
C01089 9 (R)-3-Hydroxybutanoate
C01093 9 Cellobiono-1,5-lactone
C01099 9 L-Fuculose 1-phosphate
C01102 9 O-Phospho-L-homoserine
C01113 9 D-Galactose 6-phosphate
C01131 9 L-Rhamnulose 1-phosphate
C01188 9 3-Hydroxy-2-methylpropanoate
C01205 9 (R)-3-Amino-2-methylpropanoate
C01231 9 alpha-D-Glucose 1,6-bisphosphate
C01233 9 sn-glycero-3-Phosphoethanolamine
C01234 9 1-Aminocyclopropane-1-carboxylate
C01243 9 1D-myo-Inositol 1,3,4-trisphosphate
C01467 9 3-Cresol
C01537 9 Urethane
C01596 9 Maleamate
C01742 9 Palatinose
C01757 9 Triacetate
C01769 9 (S)-Acetoin
C01801 9 Deoxyribose
C02048 9 Laminaribiose
C02130 9 Acetyl-maltose
C02170 9 Methylmalonate
C02207 9 beta-Alanopine
C02305 9 Phosphocreatine
C02457 9 Propane-1,3-diol
C02488 9 (R)-2-Ethylmalate
C02512 9 3-Cyano-L-alanine
C02514 9 3-Fumarylpyruvate
C02565 9 N-Methylhydantoin
C02591 9 Sucrose 6-phosphate
C02624 9 2,3-Dimethylmalate
C02642 9 3-Ureidopropionate
C02670 9 D-Glucuronolactone
C02718 9 N-Formiminoglycine
C02753 9 D-Xylono-1,4-lactone
C02912 9 (R)-Propane-1,2-diol
C02917 9 (S)-Propane-1,2-diol
C02964 9 D-Glucosyl-D-mannose
C03044 9 (R,R)-Butane-2,3-diol
C03065 9 3-Guanidinopropanoate
C03082 9 4-Phospho-L-aspartate
C03139 9 N-Amidino-L-aspartate
C03194 9 (R)-1-Aminopropan-2-ol
C03284 9 L-3-Amino-isobutanoate
C03453 9 (Z)-5-Oxohex-2-enedioate
C03546 9 myo-Inositol 4-phosphate
C03548 9 trans-2,3-Epoxysuccinate
C03557 9 (2-Aminoethyl)phosphonate
C03600 9 Carboxymethyloxysuccinate
C03618 9 L-threo-3-Methylaspartate
C03661 9 1F-beta-D-Fructosylsucrose
C03761 9 3-Hydroxy-3-methylglutarate
C03794 9 N6-(1,2-Dicarboxyethyl)-AMP
C03872 9 L-Serine-phosphoethanolamine
C03932 9 5-Dehydro-2-deoxy-D-gluconate
C03943 9 (2R,4S)-2,4-Diaminopentanoate
C03979 9 2-Dehydro-3-deoxy-L-rhamnonate
C04225 9 (Z)-But-2-ene-1,2,3-tricarboxylate
C04256 9 N-Acetyl-D-glucosamine 1-phosphate
C04257 9 N-Acetyl-D-mannosamine 6-phosphate
C04282 9 1-Pyrroline-4-hydroxy-2-carboxylate
C04324 9 4-Carboxy-2-hydroxy-cis,cis-muconate
C04332 9 6,7-Dimethyl-8-(1-D-ribityl)lumazine
C04484 9 4-Carboxy-2-hydroxymuconate semialdehyde
C04575 9 (4R,5S)-4,5,6-Trihydroxy-2,3-dioxohexanoate
C04733 9 4-(4-Deoxy-beta-D-gluc-4-enuronosyl)-D-galacturonate
C04823 9 1-(5'-Phosphoribosyl)-5-amino-4-(N-succinocarboxamide)-imidazole
C05364 9 4-Carboxy-2-oxo-3-hexenedioate
C05665 9 beta-Aminopropion aldehyde
C05840 9 Iminoaspartate
C05947 9 L-erythro-4-Hydroxyglutamate
C05984 9 2-Hydroxybutanoic acid
C05985 9 2-Propyn-1-al
C06001 9 (S)-3-Hydroxyisobutyrate
C06029 9 L-threo-3-Methylmalate
C06030 9 Methyloxaloacetate
C06031 9 D-threo-3-Methylmalate
C06032 9 D-erythro-3-Methylmalate
C06118 9 4-(4-Deoxy-alpha-D-gluc-4-enuronosyl)-D-galacturonate
C06144 9 3-Butynoate
C06159 9 2-Dehydro-3-deoxy-D-fuconate
C06192 9 ADP-mannose
C06219 9 Cellotriose
C06234 9 4-Methyl-L-glutamate
C06311 9 Galactitol 1-phosphate
C06313 9 Biopterin
C06397 9 ADP-D-glycero-D-manno-heptose
C06455 9 Hydroxymethylphosphonate
C06735 9 Aminoacetaldehyde
C06772 9 Diethanolamine
C06892 9 2-Deoxy-5-keto-D-gluconic acid
C08737 9 Melamine
C11205 9 Hexadimethrine bromide
C15585 9 myo-Inositol phosphate
C00025 10 L-Glutamate
C00124 10 D-Galactose
C00183 10 L-Valine
C00217 10 D-Glutamate
C00230 10 3,4-Dihydroxybenzoate
C00232 10 Succinate semialdehyde
C00255 10 Riboflavin
C00263 10 L-Homoserine
C00273 10 5-Dehydro-D-fructose
C00296 10 Quinate
C00330 10 Deoxyguanosine
C00337 10 (S)-Dihydroorotate
C00429 10 5,6-Dihydrouracil
C00441 10 L-Aspartate 4-semialdehyde
C00466 10 Acetoin
C00479 10 Propanal
C00515 10 D-Ornithine
C00559 10 Deoxyadenosine
C00645 10 N-Acetyl-D-mannosamine
C00682 10 2-Hydroxymuconate semialdehyde
C00772 10 Mevaldate
C00861 10 L-Rhamnulose
C00922 10 Dimethylmaleate
C00940 10 2-Oxoglutaramate
C00966 10 2-Dehydropantoate
C00976 10 GDP-D-mannuronate
C00986 10 1,3-Diaminopropane
C01036 10 4-Maleylacetoacetate
C01040 10 L-Gulono-1,4-lactone
C01059 10 2,5-Dihydroxypyridine
C01088 10 (R)-3,3-Dimethylmalate
C01107 10 (R)-5-Phosphomevalonate
C01108 10 1,2,3-Trihydroxybenzene
C01118 10 O-Succinyl-L-homoserine
C01133 10 N-Acetyl-D-glucosaminate
C01195 10 1-Phospho-alpha-D-glucuronate
C01220 10 1D-myo-Inositol 1,4-bisphosphate
C01222 10 GDP-4-dehydro-6-deoxy-D-mannose
C01251 10 2-Hydroxybutane-1,2,4-tricarboxylate
C01272 10 1D-myo-Inositol 1,3,4,5-tetrakisphosphate
C01455 10 Toluene
C01507 10 L-Iditol
C01659 10 Acrylamide
C01674 10 Chitobiose
C01680 10 D-Fuconate
C01697 10 Galactitol
C01721 10 L-Fuculose
C01845 10 Propan-2-ol
C01934 10 L-Rhamnonate
C01998 10 Acrylonitrile
C02013 10 Cellotetraose
C02116 10 2-Nitropropane
C02167 10 Maleylpyruvate
C02220 10 2-Aminomuconate
C02273 10 Digalacturonate
C02280 10 GDP-L-galactose
C02341 10 trans-Aconitate
C02501 10 2-Hydroxymuconate
C02504 10 (2S)-2-Isopropylmalate
C02637 10 3-Dehydroshikimate
C02659 10 Acetone cyanohydrin
C02923 10 2,3-Dihydroxytoluene
C03046 10 (S,S)-Butane-2,3-diol
C03124 10 L-Aspartylhydroxamate
C03217 10 2-Hydroxy-3-oxoadipate
C03283 10 L-2,4-Diaminobutanoate
C03383 10 D-Galactono-1,4-lactone
C03387 10 D-Glucurono-6,2-lactone
C03409 10 N-Formimino-L-aspartate
C03440 10 cis-4-Hydroxy-D-proline
C03623 10 N-Methyl-2-oxoglutaramate
C03703 10 L-5-Carboxymethylhydantoin
C03722 10 Pyridine-2,3-dicarboxylate
C04037 10 1-Phospho-alpha-D-galacturonate
C04281 10 L-1-Pyrroline-3-hydroxy-5-carboxylate
C04287 10 3,5/4-Trihydroxycyclohexa-1,2-dione
C04451 10 4-Carboxy-2-hydroxyhexa-2,4-dienedioate
C04477 10 1D-myo-Inositol 1,3,4,6-tetrakisphosphate
C04479 10 2-Hydroxy-6-oxonona-2,4-diene-1,9-dioate
C04540 10 N4-(Acetyl-beta-D-glucosaminyl)asparagine
C04546 10 (R)-3-((R)-3-Hydroxybutanoyloxy)butanoate
C04593 10 (2S,3R)-3-Hydroxybutane-1,2,3-tricarboxylate
C04751 10 1-(5-Phospho-D-ribosyl)-5-amino-4-imidazolecarboxylate
C05281 10 5-Methylbarbiturate
C05375 10 2-Hydroxy-2-hydropyrone-4,6-dicarboxylate
C05379 10 Oxalosuccinate
C05385 10 D-Glucuronate 1-phosphate
C05396 10 Lactose 6-phosphate
C05411 10 L-Xylonate
C05412 10 L-Lyxonate
C05422 10 L-Dehydroascorbate
C05512 10 Deoxyinosine
C05572 10 4-Oxoglutaramate
C05655 10 5-(2'-Carboxyethyl)-4,6-dihydroxypicolinate
C05670 10 beta-Aminopropionitrile
C05672 10 2-Amino-3-phosphonopropanoate
C05938 10 L-4-Hydroxyglutamate semialdehyde
C05941 10 2-Oxo-4-hydroxy-5-aminovalerate
C05942 10 Pyrrole-2-carboxylate
C06145 10 3-Butyn-1-al
C06210 10 2-Hydroxy-6-keto-2,4-heptadienoate
C06241 10 N-Acetylneuraminate 9-phosphate
C06312 10 L-Tagatose 6-phosphate
C06398 10 ADP-L-glycero-D-manno-heptose
C06430 10 D-Galacturonolactone
C06771 10 Triethanolamine
C06891 10 D-2,3-Diketo 4-deoxy-epi-inositol
C07087 10 2-Hydroxy-6-oxoocta-2,4,7-trienoate
C07123 10 2-Hydroxy-6-oxo-octa-2,4-dienoate
C07272 10 Maleimide
C10517 10 2-(beta-D-Glucosyl)-sn-glycerol 3-phosphate
C11516 10 2-(alpha-D-Mannosyl)-3-phosphoglycerate
C12624 10 2-Hydroxy-6-ketononatrienedioate
C00061 11 FMN
C00064 11 L-Glutamine
C00072 11 Ascorbate
C00077 11 L-Ornithine
C00090 11 Catechol
C00106 11 Uracil
C00156 11 4-Hydroxybenzoate
C00243 11 Lactose
C00246 11 Butanoic acid
C00253 11 Nicotinate
C00270 11 N-Acetylneuraminate
C00286 11 dGTP
C00295 11 Orotate
C00322 11 2-Oxoadipate
C00325 11 GDP-L-fucose
C00334 11 4-Aminobutanoate
C00360 11 dAMP
C00362 11 dGMP
C00430 11 5-Aminolevulinate
C00439 11 N-Formimino-L-glutamate
C00446 11 alpha-D-Galactose 1-phosphate
C00492 11 Raffinose
C00493 11 Shikimate
C00507 11 L-Rhamnose
C00522 11 (R)-Pantoate
C00544 11 Homogentisate
C00556 11 Benzyl alcohol
C00568 11 4-Aminobenzoate
C00587 11 3-Hydroxybenzoate
C00624 11 N-Acetyl-L-glutamate
C00628 11 2,5-Dihydroxybenzoate
C00792 11 D-Arginine
C00819 11 D-Glutamine
C00989 11 4-Hydroxybutanoic acid
C01007 11 Reduced riboflavin
C01019 11 6-Deoxy-L-galactose
C01020 11 6-Hydroxynicotinate
C01045 11 N-Formyl-L-glutamate
C01046 11 N-Methyl-L-glutamate
C01053 11 (R)-4-Dehydropantoate
C01077 11 O-Acetyl-L-homoserine
C01110 11 5-Amino-2-oxopentanoic acid
C01143 11 (R)-5-Diphosphomevalonate
C01157 11 trans-4-Hydroxy-L-proline
C01163 11 3-Carboxy-cis,cis-muconate
C01165 11 L-Glutamate 5-semialdehyde
C01185 11 Nicotinate D-ribonucleotide
C01215 11 2-(Acetamidomethylene)succinate
C01235 11 1-alpha-D-Galactosyl-myo-inositol
C01239 11 N-Acetyl-beta-D-glucosaminylamine
C01245 11 D-myo-Inositol 1,4,5-trisphosphate
C01284 11 1D-myo-Inositol 1,3,4,5,6-pentakisphosphate
C01412 11 Butanal
C01424 11 Gallate
C01468 11 4-Cresol
C01542 11 o-Cresol
C01667 11 Bacitracin
C01727 11 Lumichrome
C01751 11 Resorcinol
C01879 11 5-Oxoproline
C01989 11 3-Ethylmalate
C02214 11 (E)-Glutaconate
C02237 11 5-Oxo-D-proline
C02238 11 5-Oxo-L-proline
C02295 11 Methylitaconate
C02527 11 Butanoylphosphate
C02631 11 2-Isopropylmaleate
C02669 11 D-Galactono-1,5-lactone
C02787 11 2-Methylpropanamine
C02814 11 Benzene-1,2,4-triol
C02948 11 4-Hydroxyhexan-3-one
C02977 11 GDP-6-deoxy-D-talose
C02991 11 L-Rhamnono-1,4-lactone
C03079 11 4-Hydroxy-L-glutamate
C03117 11 GDP-6-deoxy-D-mannose
C03153 11 N5-Methyl-L-glutamine
C03223 11 3,4-Dihydroxyphthalate
C03233 11 4,5-Dihydroxyphthalate
C03269 11 D-galacto-Hexodialdose
C03287 11 L-Glutamyl 5-phosphate
C03289 11 L-xylo-Hexulonolactone
C03340 11 L-2,3-Dihydrodipicolinate
C03373 11 Aminoimidazole ribotide
C03652 11 (2R,3S)-2,3-Dimethylmalate
C03671 11 2-Pyrone-4,6-dicarboxylate
C03734 11 alpha-D-Glutamyl phosphate
C03824 11 2-Aminomuconate semialdehyde
C03912 11 (S)-1-Pyrroline-5-carboxylate
C04002 11 But-1-ene-1,2,4-tricarboxylate
C04044 11 3-(2,3-Dihydroxyphenyl)propanoate
C04359 11 1-Deoxy-D-altro-heptulose 7-phosphate
C04409 11 2-Amino-3-carboxymuconate semialdehyde
C04480 11 3-Carboxy-2-hydroxymuconate semialdehyde
C04592 11 Toluene-cis-dihydrodiol
C05133 11 4-Imidazolone-5-acetate
C05399 11 Melibiitol
C05400 11 Epimelibiose
C05401 11 3-beta-D-Galactosyl-sn-glycerol
C05402 11 Melibiose
C05520 11 2-Amino-3-oxoadipate
C05601 11 4-Hydroxy-2-oxo-heptanedioate
C05654 11 5-(2'-Formylethyl)-4,6-dihydroxypicolinate
C05711 11 gamma-Glutamyl-beta-cyanoalanine
C05765 11 L-Glutamyl 1-phosphate
C05829 11 N-Carbamyl-L-glutamate
C05931 11 N-Succinyl-L-glutamate
C05979 11 Propane-1-ol
C06055 11 O-Phospho-4-hydroxy-L-threonine
C06201 11 2,4-Dihydroxyhept-2-enedioate
C06218 11 Cellopentaose
C06318 11 (3S,4R)-3,4-Dihydroxycyclohexa-1,5-diene-1,4-dicarboxylate
C06442 11 N-gamma-Acetyldiaminobutyrate
C06672 11 Vanillate
C06720 11 1,6-Dihydroxy-5-methylcyclohexa-2,4-dienecarboxylate
C06728 11 3-Ethylcatechol
C06731 11 1,2-Dihydroxy-6-methylcyclohexa-3,5-dienecarboxylate
C06762 11 4-Hydroxy-2-oxohexanoic acid
C07085 11 3-Vinylcatechol
C09816 11 Benzylsuccinate
C10906 11 D-Fructose
C11544 11 2(alpha-D-Mannosyl)-D-glycerate
C11546 11 2-(beta-D-Glucosyl)-sn-glycerol
C12623 11 trans-2,3-Dihydroxycinnamate
C14088 11 3-Methylsalicylate
C14830 11 GDP-4-keto-6-L-deoxygalactose
C15483 11 D-Galactonolactone
C15667 11 5-carboxyamino-1-(5-phospho-D-ribosyl)imidazole
C00016 12 FAD
C00062 12 L-Arginine
C00105 12 UMP
C00108 12 Anthranilate
C00129 12 Isopentenyl diphosphate
C00134 12 Putrescine
C00146 12 Phenol
C00148 12 L-Proline
C00153 12 Nicotinamide
C00177 12 Cyanide
C00180 12 Benzoate
C00196 12 2,3-Dihydroxybenzoate
C00206 12 dADP
C00251 12 Chorismate
C00261 12 Benzaldehyde
C00292 12 Aniline
C00299 12 Uridine
C00327 12 L-Citrulline
C00361 12 dGDP
C00380 12 Cytosine
C00425 12 Dehydroascorbate
C00437 12 N-Acetylornithine
C00455 12 Nicotinamide D-ribonucleotide
C00526 12 Deoxyuridine
C00530 12 p-Benzenediol
C00555 12 4-Aminobutanal
C00632 12 3-Hydroxyanthranilate
C00633 12 4-Hydroxybenzaldehyde
C00642 12 4-Hydroxyphenylacetate
C00755 12 4-Hydroxy-3-methoxy-benzaldehyde
C00805 12 Salicylate
C00811 12 4-Coumarate
C00846 12 3-Oxoadipate
C00857 12 Deamino-NAD+
C00864 12 Pantothenate
C00921 12 Dihydropteroate
C00931 12 Porphobilinogen
C00956 12 L-2-Aminoadipate
C01035 12 4-Guanidinobutanoate
C01041 12 Monodehydroascorbate
C01103 12 Orotidine 5'-phosphate
C01115 12 L-Galactono-1,4-lactone
C01168 12 Pseudouridine 5'-phosphate
C01179 12 3-(4-Hydroxyphenyl)pyruvate
C01198 12 3-(2-Hydroxyphenyl)propanoate
C01204 12 myo-Inositol hexakisphosphate
C01214 12 1-Amino-1-deoxy-scyllo-inositol
C01270 12 3-Hydroxy-2-methylpyridine-5-carboxylate
C01278 12 2-Carboxy-2,5-dihydro-5-oxofuran-2-acetate
C01279 12 4-Amino-5-hydroxymethyl-2-methylpyrimidine
C01572 12 Digallate
C01582 12 Galactose
C01602 12 Ornithine
C01613 12 Stachyose
C01620 12 Threonate
C01771 12 2-Butenoate
C01847 12 Reduced FMN
C01877 12 4-Oxoproline
C01987 12 2-Aminophenol
C01988 12 2-Nitrophenol
C02222 12 2-Maleylacetate
C02235 12 4-Nitrocatechol
C02351 12 1,2-Benzoquinone
C02360 12 2-Hydroxyadipate
C02372 12 4-Hydroxyaniline
C02431 12 L-Rhamnofuranose
C02480 12 cis,cis-Muconate
C02652 12 5-Dehydroshikimate
C02734 12 Phenolic phosphate
C02800 12 4,5-Dioxopentanoate
C02835 12 Imidazole-4-acetate
C02930 12 2-Methyleneglutarate
C02946 12 4-Acetamidobutanoate
C02985 12 L-Fucose 1-phosphate
C03030 12 Uracil 5-carboxylate
C03063 12 2-Oxohept-3-enedioate
C03175 12 Shikimate 3-phosphate
C03564 12 1-Pyrroline-2-carboxylate
C03584 12 3-(Uracil-1-yl)-L-alanine
C03676 12 3-Hydroxy-cis,cis-muconate
C03680 12 4-Imidazolone-5-propanoate
C03708 12 N-Acetyl-O-acetylneuraminate
C03710 12 N-Benzyloxycarbonylglycine
C03738 12 gamma-L-Glutamyl-D-alanine
C03741 12 (S)-4-Amino-5-oxopentanoate
C03771 12 5-Guanidino-2-oxopentanoate
C03861 12 Dibenzo[1,4]dioxin-2,3-dione
C03971 12 1F-alpha-D-Galactosylraffinose
C03972 12 2,3,4,5-Tetrahydrodipicolinate
C04015 12 N-Acetyl-4-O-acetylneuraminate
C04016 12 N-Acetyl-7-O-acetylneuraminate
C04017 12 N-Acetyl-9-O-acetylneuraminate
C04091 12 cis-1,2-Dihydrobenzene-1,2-diol
C04133 12 N-Acetyl-L-glutamate 5-phosphate
C04210 12 N5-(L-1-Carboxyethyl)-L-ornithine
C04221 12 trans-1,2-Dihydrobenzene-1,2-diol
C04322 12 3,4-Dihydro-2H-Pyrrole-2-carboxylate
C04411 12 (2R,3S)-3-Isopropylmalate
C04520 12 1D-myo-Inositol 3,4,5,6-tetrakisphosphate
C04553 12 3-Carboxy-2,5-dihydro-5-oxofuran-2-acetate
C04634 12 1,6-Dihydroxycyclohexa-2,4-diene-1-carboxylate
C04640 12 2-(Formamido)-N1-(5'-phosphoribosyl)acetamidine
C04666 12 D-erythro-1-(Imidazol-4-yl)glycerol 3-phosphate
C04783 12 cis-4,5-Dihydroxycyclohexa-1(6),2-diene-1,2-dicarboxylate
C05380 12 Nicotinurate
C05404 12 D-Gal alpha 1->6D-Gal alpha 1->6D-Glucose
C05533 12 Oxaloglutarate
C05565 12 Hydantoin-5-propionate
C05585 12 Gentisate aldehyde
C05593 12 3-Hydroxyphenylacetate
C05600 12 2-Hydroxyhepta-2,4-dienedioate
C05616 12 3-O-Methylgallate
C05656 12 5-(3'-Carboxy-3'-oxopropyl)-4,6-dihydroxypicolinate
C05662 12 Homoisocitrate
C05841 12 Nicotinate D-ribonucleoside
C05852 12 2-Hydroxyphenylacetate
C05932 12 N-Succinyl-L-glutamate 5-semialdehyde
C06056 12 4-Hydroxy-L-threonine
C06142 12 1-Butanol
C06217 12 Cellohexaose
C06231 12 Ectoine
C06321 12 1,6-Dihydroxy-cis-2,4-cyclohexadiene-1-carboxylic acid
C06337 12 Terephthalate
C06372 12 Lacto-N-biose
C06435 12 5'-Butyrylphosphoinosine
C06680 12 4-Hydroxyphthalate
C06727 12 cis-1,2-Dihydro-3-ethylcatechol
C06761 12 (4E)-2-Oxohexenoic acid
C07084 12 Styrene cis-glycol
C07103 12 2-Hydroxy-1,4-benzoquinone
C07211 12 m-Methylbenzoate
C07215 12 o-Toluate
C07335 12 2-Amino-3-oxo-4-phosphonooxybutyrate
C07734 12 2-Hydroxy-6-oxo-6-(2-hydroxyphenoxy)-hexa-2,4-dienoate
C11354 12 2-Hydroxy-cis-hex-2,4-dienoate
C11355 12 4-Amino-4-deoxychorismate
C11457 12 3-(3-Hydroxy-phenyl)-propanoic acid
C11555 12 1D-myo-Inositol 1,4,5,6-tetrakisphosphate
C11588 12 cis-3-(Carboxy-ethyl)-3,5-cyclo-hexadiene-1,2-diol
C12621 12 trans-3-Hydroxycinnamate
C12622 12 cis-3-(3-Carboxyethenyl)-3,5-cyclohexadiene-1,2-diol
C13635 12 4-Hydroxyphenacyl alcohol
C14087 12 3-Methylsalicylaldehyde
C15523 12 2,6-Dihydroxynicotinate
C15767 12 gamma-Glutamyl-gamma-aminobutyraye
C00003 13 NAD+
C00015 13 UDP
C00029 13 UDP-glucose
C00055 13 CMP
C00075 13 UTP
C00082 13 L-Tyrosine
C00131 13 dATP
C00166 13 Phenylpyruvate
C00179 13 Agmatine
C00235 13 Dimethylallyl diphosphate
C00254 13 Prephenate
C00315 13 Spermidine
C00328 13 L-Kynurenine
C00365 13 dUMP
C00415 13 Dihydrofolate
C00423 13 trans-Cinnamate
C00436 13 N-Carbamoylputrescine
C00472 13 p-Benzoquinone
C00475 13 Cytidine
C00489 13 Glutarate
C00548 13 Phenyl acetate
C00561 13 Mandelonitrile
C00763 13 D-Proline
C00785 13 Urocanate
C00870 13 4-Nitrophenol
C00881 13 Deoxycytidine
C00885 13 Isochorismate
C01015 13 4-Hydroxy-L-proline
C01024 13 Hydroxymethylbilane
C01161 13 3,4-Dihydroxyphenylacetate
C01197 13 3,4-Dihydroxy-trans-cinnamate
C01201 13 N(omega)-(ADP-D-ribosyl)-L-arginine
C01250 13 N-Acetyl-L-glutamate 5-semialdehyde
C01267 13 3-(Imidazol-4-yl)-2-oxopropyl phosphate
C01269 13 5-O-(1-Carboxyvinyl)-3-phosphoshikimate
C01273 13 2-Hydroxy-6-oxo-6-phenylhexa-2,4-dienoate
C01283 13 1-Amino-1-deoxy-scyllo-inositol 4-phosphate
C01352 13 FADH2
C01368 13 3'-UMP
C01405 13 Aspirin
C01407 13 Benzene
C01408 13 Benzoin
C01586 13 Hippurate
C01606 13 Phthalate
C01682 13 D-Nopaline
C01772 13 trans-2-Hydroxycinnamate
C02067 13 Pseudouridine
C02137 13 alpha-Oxo-benzeneacetic acid
C02161 13 Isophenoxazine
C02274 13 Dihydrocoumarin
C02558 13 N-Acetylarylamine
C02647 13 4-Guanidinobutanal
C02674 13 Deoxyribonolactone
C02714 13 N-Acetylputrescine
C02720 13 N-Hydroxyarylamine
C02775 13 2,3-Dihydroxyindole
C03064 13 3-Dehydro-L-threonate
C03078 13 4-Guanidinobutanamide
C03147 13 N-Malonylanthranilate
C03150 13 N-Ribosylnicotinamide
C03198 13 (S)-4-Hydroxymandelate
C03227 13 3-Hydroxy-L-kynurenine
C03277 13 Imidazol-5-yl-pyruvate
C03290 13 L-threo-3-Phenylserine
C03293 13 N-Adenylylanthranilate
C03296 13 N2-Succinyl-L-arginine
C03406 13 N-(L-Arginino)succinate
C03415 13 N2-Succinyl-L-ornithine
C03492 13 D-4'-Phosphopantothenate
C03586 13 2-Oxo-2,3-dihydrofuran-5-acetate
C03590 13 4-Hydroxyphenylglyoxylate
C03666 13 2-Carboxy-cis,cis-muconate
C03672 13 3-(4-Hydroxyphenyl)lactate
C03742 13 (S)-4-Hydroxymandelonitrile
C03765 13 4-Hydroxyphenylacetaldehyde
C03871 13 L-2-Amino-6-oxoheptanedioate
C03964 13 (R)-3-(4-Hydroxyphenyl)lactate
C04030 13 (2,3-Dihydroxybenzoyl)adenylate
C04052 13 5-Carboxy-2-oxohept-3-enedioate
C04076 13 L-2-Aminoadipate 6-semialdehyde
C04105 13 2,5-Dihydro-5-oxofuran-2-acetate
C04137 13 N2-(D-1-Carboxyethyl)-L-arginine
C04171 13 2,3-Dihydro-2,3-dihydroxybenzoate
C04204 13 N-(2,3-Dihydroxybenzoyl)-L-serine
C04236 13 (2S)-2-Isopropyl-3-oxosuccinate
C04302 13 N-(5-Phospho-D-ribosyl)anthranilate
C04431 13 cis-4-Carboxymethylenebut-2-en-4-olide
C04437 13 1-(5-Phosphoribosyl)imidazole-4-acetate
C04462 13 N-Succinyl-2-L-amino-6-oxoheptanedioate
C04547 13 1,2-Bis(4-hydroxy-3-methoxyphenyl)ethylene
C04556 13 4-Amino-2-methyl-5-phosphomethylpyrimidine
C04563 13 D-myo-Inositol 1,2,4,5,6-pentakisphosphate
C04579 13 Inositol 1,2,3,4,5-pentakisphosphate
C04584 13 6-Imino-5-oxocyclohexa-1,3-dienecarboxylate
C04604 13 3-Hydroxy-2-methylpyridine-4,5-dicarboxylate
C05130 13 Imidazole-4-acetaldehyde
C05340 13 beta-Alanyl-L-arginine
C05350 13 2-Hydroxy-3-(4-hydroxyphenyl)propenoate
C05403 13 3-Ketolactose
C05539 13 N-Acetyl-L-2-amino-6-oxopimelate
C05560 13 L-2-Aminoadipate adenylate
C05573 13 Formylisoglutamate
C05627 13 4-Hydroxystyrene
C05629 13 Phenylpropanoate
C05640 13 Cinnavalininate
C05641 13 5-(3'-Carboxy-3'-oxopropenyl)-4,6-dihydroxypicolinate
C05653 13 Formylanthranilate
C05714 13 alpha-Aminopropiononitrile
C05715 13 gamma-Amino-gamma-cyanobutanoate
C05731 13 3-Ketosucrose
C05835 13 2-Formaminobenzoylacetate
C05933 13 N-(omega)-Hydroxyarginine
C05935 13 2-Oxoarginine
C05936 13 N4-Acetylaminobutanal
C05945 13 L-Arginine phosphate
C06057 13 3-Aminopropane-1,2-diol
C06187 13 Arbutin 6-phosphate
C06202 13 Salicylaldehyde
C06206 13 Benzoyl phosphate
C06216 13 Celloheptaose
C06317 13 4-Hydroxy-3-methoxy-benzenemethanol
C06366 13 Homospermidine
C06433 13 5'-Benzoylphosphoadenosine
C06603 13 cis,trans-4-Hydroxymuconic semialdehyde
C06655 13 L-N2-(2-Carboxyethyl)arginine
C06760 13 2-Hydroxy-5-methyl-cis,cis-muconic semialdehyde
C07083 13 Styrene
C07086 13 Phenylacetic acid
C07111 13 Ethylbenzene
C07209 13 3-Methylbenzaldehyde
C07214 13 2-Methylbenzaldehyde
C07479 13 2-Oxo-5-methyl-cis-muconate
C07731 13 2-Hydroxy-6-oxo-6-(2-hydroxyphenyl)-hexa-2,4-dienoate
C07733 13 2,2',3-Trihydroxydiphenylether
C08062 13 2-Hydroxy-6-oxo-(2'-aminophenyl)-hexa-2,4-dienoate
C09814 13 Benzonitrile
C09815 13 Benzamide
C11174 13 1-Diphosinositol pentakisphosphate
C11526 13 5-PP-InsP5
C11527 13 4-Hydroxymandelate
C11638 13 3-Amino-2-oxopropyl phosphate
C11811 13 1-Hydroxy-2-methyl-2-butenyl 4-diphosphate
C12838 13 trans-4-Carboxymethylenebut-2-en-4-olide
C13634 13 2,3-Bis(4-hydroxyphenyl)-1,2-propanediol
C13636 13 4-Hydroxyphenyl acetate
C14086 13 2-Hydroxy-3-methylbenzalpyruvate
C14097 13 2-Hydroxyisophthalic acid
C14610 13 (S)-5-Oxo-2,5-dihydrofuran-2-acetate
C15532 13 N-Acetyl-L-citrulline
C15668 13 1-Pyrroline
C15699 13 gamma-L-Glutamylputrecine
C15700 13 gamma-Glutamyl-gamma-aminobutyraldehyde
C00006 14 NADP+
C00043 14 UDP-N-acetyl-D-glucosamine
C00047 14 L-Lysine
C00052 14 UDP-D-galactose
C00063 14 CTP
C00079 14 L-Phenylalanine
C00101 14 Tetrahydrofolate
C00112 14 CDP
C00135 14 L-Histidine
C00167 14 UDP-glucuronate
C00233 14 4-Methyl-2-oxopentanoate
C00239 14 dCMP
C00302 14 Glutamate
C00314 14 Pyridoxine
C00341 14 Geranyl diphosphate
C00355 14 3,4-Dihydroxy-L-phenylalanine
C00388 14 1H-Imidazole-4-ethanamine
C00449 14 N6-(L-1,3-Dicarboxypropyl)-L-lysine
C00450 14 2,3,4,5-Tetrahydropyridine-2-carboxylate
C00458 14 dCTP
C00460 14 dUTP
C00483 14 Tyramine
C00504 14 Folate
C00513 14 CDP-glycerol
C00570 14 CDP-ethanolamine
C00601 14 Phenylacetaldehyde
C00612 14 N1-Acetylspermidine
C00617 14 UDP-D-galacturonate
C00627 14 Pyridoxine phosphate
C00680 14 meso-2,6-Diaminoheptanedioate
C00826 14 L-Arogenate
C00844 14 (R)-Prunasin
C00954 14 Indole-3-acetate
C01029 14 N8-Acetylspermidine
C01051 14 Uroporphyrinogen III
C01100 14 L-Histidinol phosphate
C01111 14 7,8-Dihydroxykynurenate
C01158 14 1-O-Galloyl-beta-D-glucose
C01170 14 UDP-N-acetyl-D-mannosamine
C01252 14 4-(2-Aminophenyl)-2,4-dioxobutanoate
C01294 14 1-Guanidino-1-deoxy-scyllo-inositol 4-phosphate
C01302 14 1-(2-Carboxyphenylamino)-1'-deoxy-D-ribulose 5'-phosphate
C01346 14 dUDP
C01390 14 Prenol
C01401 14 Alanine
C01456 14 Tropate
C01477 14 Apigenin
C01504 14 Indanone
C01594 14 Linamarin
C01983 14 (R)-Mandelate
C01984 14 (S)-Mandelate
C02083 14 Styrene oxide
C02253 14 Benzoylagmatine
C02265 14 D-Phenylalanine
C02355 14 2',3'-Cyclic UMP
C02385 14 Amino acid(Arg-)
C02505 14 2-Phenylacetamide
C02526 14 Biphenyl-2,3-diol
C02569 14 Neryl diphosphate
C02700 14 L-Formylkynurenine
C02709 14 N-Acetoxyarylamine
C02726 14 N4-Phosphoagmatine
C02763 14 enol-Phenylpyruvate
C02947 14 4-Coumaroylshikimate
C02993 14 L-Tyrosyl-L-arginine
C03003 14 N-Glucosylnicotinate
C03004 14 N-Hydroxy-L-tyrosine
C03047 14 1,4-Diguanidinobutane
C03057 14 2-Carboxybenzaldehyde
C03097 14 Aryl beta-D-glucoside
C03142 14 N-D-Glucosylarylamine
C03204 14 10-Formyldihydrofolate
C03273 14 5-Oxopentanoate
C03360 14 4-Nitrophenyl phosphate
C03493 14 D-4-Hydroxyphenylglycine
C03549 14 2-Hydroxycinnamate
C03569 14 2,2',3-Trihydroxybiphenyl
C03582 14 3,4',5-Trihydroxystilbene
C03750 14 2,6-Dioxo-6-phenylhexanoate
C03817 14 (S)-3-(Imidazol-5-yl)lactate
C03993 14 4-(beta-D-Glucosyloxy)benzoate
C04043 14 3,4-Dihydroxyphenylacetaldehyde
C04089 14 UDP-4-dehydro-6-deoxy-D-glucose
C04164 14 trans-Cinnamoyl beta-D-glucoside
C04186 14 5-Carboxymethyl-2-hydroxymuconate
C04227 14 1-(4-Hydroxyphenyl)-2-aminoethanol
C04353 14 (Z)-4-Hydroxyphenylacetaldehyde-oxime
C04366 14 3-(2-Carboxyethenyl)-cis,cis-muconate
C04368 14 3-Amino-3-(4-hydroxyphenyl)propanoate
C04390 14 N6-Acetyl-LL-2,6-diaminoheptanedioate
C04415 14 4-O-beta-D-Glucosyl-4-hydroxycinnamate
C04421 14 N-Succinyl-LL-2,6-diaminoheptanedioate
C04498 14 N-(4-Guanidinobutyl)-4-hydroxycinnamide
C04548 14 1-(4-Hydroxyphenyl)-2-(methylamino)ethanol
C04642 14 2-Hydroxy-5-carboxymethylmuconate semialdehyde
C04713 14 N6-(delta2-Isopentenyl)-adenosine 5'-monophosphate
C04752 14 2-Methyl-4-amino-5-hydroxymethylpyrimidine diphosphate
C05131 14 (1-Ribosylimidazole)-4-acetate
C05143 14 Dhurrin
C05158 14 trans-beta-D-Glucosyl-2-hydroxycinnamate
C05343 14 (R)-4-Hydroxymandelate
C05394 14 3-Keto-beta-D-galactose
C05568 14 Imidazole lactate
C05574 14 Isoglutamate
C05595 14 4-Hydroxyphenylacetylglutamine
C05596 14 4-Hydroxyphenylacetylglycine
C05607 14 Phenyllactate
C05608 14 4-Hydroxycinnamyl aldehyde
C05636 14 3-Hydroxykynurenamine
C05645 14 4-(2-Amino-3-hydroxyphenyl)-2,4-dioxobutanoate
C05658 14 Indoxyl
C05766 14 Uroporphyrinogen I
C05817 14 2-Succinyl-6-hydroxy-2,4-cyclohexadiene-1-carboxylate
C05822 14 3'-CMP
C05939 14 Linatine
C06044 14 4-Hydroxyphenylethanol
C06186 14 Arbutin
C06198 14 P1,P4-Bis(5'-uridyl) tetraphosphate
C06203 14 trans-O-Hydroxybenzylidenepyruvate
C06224 14 3,4-Dihydroxystyrene
C06330 14 Quinoline-3,4-diol
C06561 14 Isosalipurpol
C06656 14 Deoxyguanidinoproclavaminic acid
C06730 14 4-Methylcatechol
C06876 14 Nitrosobenzene
C07112 14 1-Phenylethanol
C07213 14 2-Methylbenzyl alcohol
C07216 14 3-Methylbenzyl alcohol
C07478 14 2-Hydroxy-5-methyl-cis,cis-muconate
C07728 14 3-Isochromanone
C07732 14 Dibenzo-p-dioxin
C08061 14 2'-Aminobiphenyl-2,3-diol
C08650 14 Isoliquiritigenin
C10700 14 4'-Hydroxyacetophenone
C11503 14 3-Hydroxy-1H-quinolin-4-one
C12210 14 UDP-3-ketoglucose
C12323 14 L-4-Hydroxyphenylglycine
C12456 14 3-Dimethylallyl-4-hydroxyphenylpyruvate
C13631 14 2,2-Bis(4-hydroxyphenyl)-1-propanol
C14085 14 2-Hydroxy-8-methylchromene-2-carboxylate
C14096 14 3-Formylsalicylic acid
C15522 14 4a-Hydroxytetrahydrobiopterin
C00005 15 NADPH
C00018 15 Pyridoxal phosphate
C00078 15 L-Tryptophan
C00123 15 L-Leucine
C00128 15 CMP-N-acetylneuraminate
C00143 15 5,10-Methylenetetrahydrofolate
C00190 15 UDP-D-xylose
C00203 15 UDP-N-acetyl-D-galactosamine
C00234 15 10-Formyltetrahydrofolate
C00250 15 Pyridoxal
C00293 15 Glucose
C00386 15 Carnosine
C00408 15 L-Pipecolate
C00431 15 5-Aminopentanoate
C00445 15 5,10-Methenyltetrahydrofolate
C00448 15 trans,trans-Farnesyl diphosphate
C00463 15 Indole
C00501 15 CDP-glucose
C00509 15 Naringenin
C00521 15 (-)-Limonene
C00611 15 N-Acetyllactosamine
C00637 15 Indole-3-acetaldehyde
C00650 15 4-Hydroxymandelonitrile
C00664 15 5-Formiminotetrahydrofolate
C00666 15 LL-2,6-Diaminoheptanedioate
C00705 15 dCDP
C00739 15 D-Lysine
C00789 15 CDP-ribitol
C00822 15 Dopaquinone
C00852 15 Chlorogenate
C00860 15 L-Histidinol
C00884 15 Homocarnosine
C00903 15 Cinnamaldehyde
C00935 15 UDP-L-arabinose
C00941 15 3',5'-Cyclic CMP
C00962 15 beta-D-Galactose
C00990 15 5-Aminopentanamide
C01028 15 N6-Hydroxy-L-lysine
C01142 15 (3S)-3,6-Diaminohexanoate
C01249 15 7,8-Dihydro-7,8-dihydroxykynurenate
C01258 15 1,2-Didehydropiperidine-2-carboxylate
C01275 15 (3E)-4-(2-Carboxyphenyl)-2-oxobut-3-enoate
C01460 15 Vitexin
C01475 15 Allysine
C01494 15 Ferulate
C01514 15 Luteolin
C01623 15 UDP-apiose
C01672 15 Cadaverine
C01710 15 Indan-1-ol
C01714 15 Apigenin-6-C-glucoside
C01717 15 4-Hydroxy-2-quinolinecarboxylic acid
C01745 15 Pinosylvin
C01929 15 L-Histidinal
C01982 15 (R)-Amygdalin
C02199 15 UDP-L-rhamnose
C02330 15 UDP-L-iduronate
C02344 15 (-)-endo-Fenchol
C02354 15 2',3'-Cyclic CMP
C02427 15 L-Homocitrulline
C02462 15 Sabinene hydrate
C02470 15 Xanthurenic acid
C02499 15 2-Hydroxybiphenyl
C02572 15 O-Feruloylquinate
C02646 15 4-Coumaryl alcohol
C02666 15 Coniferyl aldehyde
C02693 15 Indole-3-acetamide
C02717 15 N-Feruloyltyramine
C02727 15 N6-Acetyl-L-lysine
C02728 15 N6-Methyl-L-lysine
C02730 15 2-Succinylbenzoate
C02837 15 L-Lysine 1,6-lactam
C02927 15 2-Caffeoylisocitrate
C02938 15 3-Indoleacetonitrile
C02997 15 N-Acetyl-L-histidine
C03002 15 N-Caffeoylputrescine
C03190 15 (+)-Bornyl-diphosphate
C03239 15 6-Amino-2-oxohexanoate
C03246 15 ADPribose 2'-phosphate
C03263 15 Coproporphyrinogen III
C03479 15 5-Formyltetrahydrofolate
C03506 15 Indoleglycerol phosphate
C03519 15 N-Acetyl-L-phenylalanine
C03709 15 N-Adenylyl-L-phenylalanine
C03733 15 UDP-alpha-D-galacto-1,4-furanose
C03758 15 4-(2-Aminoethyl)-1,2-benzenediol
C03848 15 6F-alpha-D-Galactosylsucrose
C03996 15 5'-O-beta-D-Glucosylpyridoxine
C04020 15 N2-(D-1-Carboxyethyl)-L-lysine
C04045 15 3-(3,4-Dihydroxyphenyl)pyruvate
C04101 15 1-O,6-O-Digalloyl-beta-D-glucose
C04112 15 3-Methyl-cis,cis-hexadienedioate
C04121 15 CMP-3-deoxy-D-manno-octulosonate
C04124 15 Indole-3-acetyl-beta-1-D-glucose
C04138 15 N(alpha)-gamma-L-Glutamylhistamine
C04148 15 alpha-N-Phenylacetyl-L-glutamine
C04211 15 N6-[(Indole-3-yl)acetyl]-L-lysine
C04280 15 1-Guanidino-1-deoxy-scyllo-inositol
C04501 15 N-Acetyl-alpha-D-glucosamine 1-phosphate
C04573 15 UDP-N-acetyl-2-amino-2-deoxy-D-glucuronate
C04608 15 Apigenin 7-O-beta-D-glucoside
C04631 15 UDP-N-acetyl-3-(1-carboxyvinyl)-D-glucosamine
C04641 15 2-(alpha-D-Galactosyl)-sn-glycerol 3-phosphate
C04703 15 alpha-D-Galactosyl-(1,1')-sn-glycerol 3-phosphate
C04739 15 UDP-N-acetyl-6-(D-galactose-1-phospho)-D-glucosamine
C04796 15 4-(L-Alanin-3-yl)-2-hydroxy-cis,cis-muconate 6-semialdehyde
C04797 15 5-(L-Alanin-3-yl)-2-hydroxy-cis,cis-muconate 6-semialdehyde
C04826 15 5-(3-Carboxy-3-oxopropenyl)-4,6-dihydroxypyridine-2-carboxylate
C05005 15 Glycolipid
C05114 15 Mucopolysaccharide
C05135 15 4-(beta-Acetylaminoethyl)imidazole
C05332 15 Phenethylamine
C05341 15 beta-Alanyl-L-lysine
C05598 15 Phenylacetylglycine
C05620 15 N-Acetyl-D-phenylalanine
C05631 15 Eriodictyol
C05637 15 4,8-Dihydroxyquinoline
C05673 15 CMP-2-aminoethylphosphonate
C05768 15 Coproporphyrinogen I
C05834 15 3-Methyldioxyindole
C05839 15 cis-beta-D-Glucosyl-2-hydroxycinnamate
C05853 15 Phenylethyl alcohol
C06046 15 Salidroside
C06051 15 Isopyridoxal
C06074 15 Myrcene
C06075 15 Terpinolene
C06076 15 Comphene
C06077 15 Pinene
C06099 15 (+)-Limonene
C06104 15 Adipate
C06114 15 gamma-Glutamyl-beta-aminopropiononitrile
C06204 15 2-Hydroxychromene-2-carboxylate
C06240 15 UDP-N-acetyl-D-mannosaminouronate
C06307 15 (-)-beta-Pinene
C06308 15 (-)-alpha-Pinene
C06343 15 Quinolin-4-ol
C06358 15 Methyl cinnamate
C06359 15 Ethyl cinnamate
C06360 15 Propyl cinnamate
C06589 15 cis-2,3-Dihydro-2,3-dihydroxybiphenyl
C06657 15 Guanidinoproclavaminic acid
C06729 15 cis-1,2-Dihydroxy-4-methylcyclohexa-3,5-diene-1-carboxylate
C06813 15 Nitrobenzene
C07113 15 Acetophenone
C07208 15 m-Xylene
C07212 15 o-Xylene
C07301 15 (R)-Mandelamide
C07350 15 3-Methyl-1-(2,4,6-trihydroxyphenyl)butan-1-one
C07719 15 2-Formyl-1-indanone
C07720 15 3-Hydroxy-1-indanone
C07727 15 2-Indanone
C07729 15 Dibenzofuran
C08060 15 Carbazole
C08063 15 1,4-Cyclohexanedione
C08481 15 Indican
C08576 15 Aureusidin
C09332 15 Tetrahydrofolyl-[Glu](2)
C09756 15 Homoeriodictyol
C09762 15 Liquiritigenin
C10192 15 Tricetin
C10945 15 Caffeic aldehyde
C11435 15 4-(Cytidine 5'-diphospho)-2-C-methyl-D-erythritol
C12457 15 3-Dimethylallyl-4-hydroxymandelic acid
C12459 15 3-Dimethylallyl-4-hydroxybenzaldehyde
C12631 15 2-Hydroxy-2,3-dihydrogenistein
C12989 15 N2-Acetyl-L-lysine
C13624 15 Bisphenol A
C13632 15 4,4'-Dihydroxy-alpha-methylstilbene
C13633 15 2,2-Bis(4-hydroxyphenyl)-propanoic acid
C13638 15 1-(4'-Hydroxyphenyl)ethanol
C14084 15 1,2-Dihydroxy-8-methylnaphthalene
C14095 15 2-Hydroxy-3-carboxybenzalpyruvate
C14103 15 4-Methylsalicylate
C14448 15 Glyoxal
C15503 15 N,N-Dihydroxy-L-tyrosine
C00004 16 NADH
C00113 16 PQQ
C00331 16 Indolepyruvate
C00353 16 Geranylgeranyl diphosphate
C00364 16 dTMP
C00398 16 Tryptamine
C00440 16 5-Methyltetrahydrofolate
C00534 16 Pyridoxamine
C00547 16 L-Noradrenaline
C00590 16 Coniferyl alcohol
C00643 16 5-Hydroxy-L-tryptophan
C00647 16 Pyridoxamine phosphate
C00751 16 Squalene
C00847 16 4-Pyridoxate
C00955 16 Indole-3-ethanol
C00964 16 (-)-trans-Carveol
C00971 16 4-Pyridoxolactone
C00974 16 Dihydrokaempferol
C00977 16 L-Tryptophanamide
C01050 16 UDP-N-acetylmuramate
C01079 16 Protoporphyrinogen IX
C01123 16 (-)-trans-Isopiperitenol
C01186 16 (3S,5S)-3,5-Diaminohexanoate
C01207 16 3-(3,4-Dihydroxyphenyl)lactate
C01219 16 CDP-4-dehydro-6-deoxy-D-glucose
C01328 16 HO-
C01454 16 Toluate
C01481 16 Caffeate
C01592 16 Licodione
C01617 16 Taxifolin
C01752 16 Scopoletin
C01841 16 Pentalenene
C01855 16 Taxiphyllin
C01860 16 Trichodiene
C02004 16 Aristolochene
C02115 16 2-Methylserine
C02394 16 Cinnamyl alcohol
C02452 16 Perillyl alcohol
C02486 16 (3R)-beta-Leucine
C02564 16 N-Feruloylglycine
C02710 16 N-Acetyl-L-leucine
C02916 16 (S)-Norlaudanosoline
C02937 16 3-Indoleacetaldoxime
C03012 16 Naphthalene-1,2-diol
C03087 16 5-Acetamidopentanoate
C03115 16 Farnesyl triphosphate
C03203 16 1-Hydroxy-2-naphthoate
C03230 16 3-Indoleglycolaldehyde
C03428 16 Presqualene diphosphate
C03495 16 Deoxy-5-methylcytidylate
C03515 16 Luteolin 7-O-glucuronide
C03574 16 2-Formylaminobenzaldehyde
C03691 16 CMP-N-glycoloylneuraminate
C03737 16 alpha-D-Xylose 1-phosphate
C03766 16 4-Hydroxyphenylacetonitrile
C03951 16 Luteolin 7-O-beta-D-glucoside
C03955 16 N6-Acetyl-N6-hydroxy-L-lysine
C03997 16 5-Hydroxymethyldeoxycytidylate
C04024 16 Vitexin 2''-O-beta-D-glucoside
C04092 16 delta1-Piperideine-2-carboxylate
C04199 16 Isovitexin 2''-O-beta-D-glucoside
C04290 16 4-(3-Methylbut-2-enyl)-L-tryptophan
C04335 16 N(alpha)-Benzyloxycarbonyl-L-leucine
C04559 16 4-Carboxymethyl-4-methylbut-2-en-1,4-olide
C04847 16
alpha-D-Galactosyl-1,3-beta-D-galactosyl-1,4-N-acetyl-D-glucosamine
C04858 16 Apigenin 7-O-[beta-D-apiosyl-(1->2)-beta-D-glucoside]
C04886 16
alpha-N-Acetylneuraminyl-2,6-beta-D-galactosyl-1,4-N-acetyl-beta-D-glucosamine
C05161 16 2,5-Diaminohexanoate
C05328 16 D-2-Amino-hexano-6-lactam
C05548 16 6-Acetamido-2-oxohexanoate
C05615 16 Lignin
C05619 16 5-Hydroxyferulate
C05838 16 cis-2-Hydroxycinnamate
C05855 16 4-Hydroxycinnamyl alcohol 4-D-glucoside
C05907 16 Luteoforol
C05911 16 Pentahydroxyflavanone
C05928 16 10-Formyltetrahydrofolyl L-glutamate
C06016 16 Pentosans
C06047 16 Stizolobate
C06048 16 Stizolobinate
C06102 16 Adipate semialdehyde
C06111 16 Nerolidyl diphosphate
C06160 16 (S)-Norcoclaurine
C06238 16 L-Arabinose 1-phosphate
C06394 16 (+)-delta-Cadinene
C06563 16 Genistein
C06588 16 Biphenyl
C06658 16 Proclavaminic acid
C06732 16 alpha,beta-Didehydrotryptophan
C06746 16 N-Acetylphenylethylamine
C06986 16 Spirodilactone
C07114 16 Benzoyl acetate
C07189 16 2-Hydroxyacetophenone
C07271 16 Limonene-1,2-epoxide
C07305 16 Products of ATP breakdown
C07718 16 2-Hydroxy-4-(1-oxo-1,3-dihydro-2H-inden-2-ylidene)-but-2-enoic
acid
C09099 16 Naringenin 7-O-beta-D-glucoside
C10020 16 Apigenin 7-(6''-malonylglucoside)
C10208 16 Daidzein
C11356 16 trans,trans,cis-Geranylgeranyl diphosphate
C11409 16 (+)-trans-Carveol
C11436 16 2-Phospho-4-(cytidine 5'-diphospho)-2-C-methyl-D-erythritol
C12124 16 Apiforol
C12142 16 Vetispiradiene
C12204 16 5-Hydroxyconiferaldehyde
C12206 16 Caffeyl alcohol
C12312 16 Indolin-2-one
C12455 16 5-Aminopentanal
C12458 16 3-Dimethylallyl-4-hydroxybenzoate
C12627 16 Apigenin 7-O-neohesperidoside
C12988 16 N2-Acetyl-L-aminoadipate semialdehyde
C13629 16 1,2-Bis(4-hydroxyphenyl)-2-propanol
C13637 16 4-Ethylphenol
C13952 16 UDP-N-acetyl-D-galactosaminuronic acid
C14083 16 cis-1,2-Dihydroxy-1,2-dihydro-8-methylnaphthalene
C14094 16 2-Carboxy-2-hydroxy-8-carboxychromene
C15525 16 2',3,4,4',6'-Pentahydroxychalcone
C00214 17 Thymidine
C00363 17 dTDP
C00389 17 Quercetin
C00761 17 Coniferin
C00780 17 3-(2-Aminoethyl)-1H-indol-5-ol
C01054 17 (S)-2,3-Epoxysqualene
C01092 17 8-Amino-7-oxononanoate
C01212 17 UDP-N-acetylmuramoyl-L-alanine
C01359 17 PQQH2
C01414 17 Casbene
C01527 17 Scopolin
C01767 17 (-)-Carvone
C01850 17 Rosmarinate
C02043 17 Indolelactate
C02191 17 Protoporphyrin
C02325 17 Sinapyl alcohol
C02378 17 6-Aminohexanoate
C02485 17 (-)-Isopiperitenone
C02495 17 2'-Hydroxydaidzein
C02576 17 Perillyl aldehyde
C02656 17 6-Carboxyhexanoate
C02906 17 Dihydromyricetin
C03052 17 2,3-Dihydrogossypetin
C03410 17 N-Glycoloyl-neuraminate
C03427 17 Prephytoene diphosphate
C03467 17 3-Oxo-4-methylpentanoic acid
C03648 17 cis-3,4-Leucopelargonidin
C03656 17 (S)-5-Amino-3-oxohexanoic acid
C03657 17 1,4-Dihydroxy-2-naphthoate
C04187 17 5-Methyldeoxycytidine diphosphate
C04297 17 CDP-4-dehydro-3,6-dideoxy-D-glucose
C04314 17 cis-1,2-Dihydronaphthalene-1,2-diol
C04558 17 4-Carboxymethyl-3-methylbut-2-en-1,4-olide
C04574 17 di-trans,poly-cis-Undecaprenyl diphosphate
C04856 17
(6S)-6-beta-Hydroxy-1,4,5,6-tetrahydronicotinamide-adeninedinucleotide
C05427 17 Phytyl diphosphate
C05554 17 Aerobactin
C05577 17 3,4-Dihydroxymandelaldehyde
C05622 17 Malonylapiin
C05646 17 5-Hydroxyindolepyruvate
C05648 17 5-Hydroxy-N-formylkynurenine
C05825 17 2-Amino-5-oxohexanoate
C05851 17 Coumarin
C05903 17 Kaempferol
C05906 17 Leucocyanidin
C06050 17 2-Methyl-3-hydroxy-5-formylpyridine-4-carboxylate
C06083 17 Tetrahymanol
C06084 17 Hopanoid
C06089 17 ent-Copalyl diphosphate
C06101 17 Hexan-1-ol-6-oate
C06103 17 6-Hydroxyhexanoic acid
C06105 17 Cyclohexan-1,2-dione
C06181 17 Piperideine
C06205 17 1,2-Dihydronaphthalene-1,2-diol
C06309 17 Diplopterol
C06310 17 Diploptene
C06659 17 Dihydroclavaminic acid
C06758 17 p-Tolualdehyde
C07276 17 Limonene-1,2-diol
C07717 17 3,4-Dihydroxyfluorene
C09126 17 Genistein 7-O-beta-D-glucoside
C09789 17 Naringin
C11038 17 2'-Deoxy-5-hydroxymethylcytidine-5'-diphosphate
C11130 17 1,3-Dihydro-3-hydroxy-2H-indol-2-one
C11383 17 (+)-(S)-Carvone
C11427 17 1-Hydroxy-2-naphthaldehyde
C11453 17 2-C-Methyl-D-erythritol 2,4-cyclodiphosphate
C11713 17 beta-Naphthol
C11893 17 Cembrene
C11894 17 Taxa-4(5),11(12)-diene
C11901 17 Copalyl diphosphate
C11902 17 syn-Copalyl diphosphate
C12134 17 2'-Hydroxygenistein
C12205 17 5-Hydroxyconiferyl alcohol
C12630 17 Luteolin 7-O-neohesperidoside
C12632 17 Luteolin 7-O-[beta-D-glucuronosyl-(1->2)-beta-D-glucuronide]
C12987 17 N2-Acetyl-L-aminoadipyl-delta-phosphate
C14082 17 1-Methylnaphthalene
C14093 17 1,2-Dihydroxy-8-carboxynaphthalene
C14783 17 1,2-Naphthoquinone
C15567 17 2,7,4'-Trihydroxyisoflavanone
C15599 17
6-(2-Amino-2-carboxyethyl)-7,8-dioxo-7,8-dihydroquinoline-2,4-dicarboxylate
C00178 18 Thymine
C00459 18 dTTP
C00692 18 UDP-N-acetylmuramoyl-L-alanyl-D-glutamate
C00788 18 L-Adrenaline
C00829 18 Naphthalene
C00978 18 N-Acetylserotonin
C01147 18 2-Hydroxycyclohexan-1-one
C01255 18 N-(6-Aminohexanoyl)-6-aminohexanoate
C01533 18 Syringin
C01724 18 Lanosterol
C01750 18 Quercitrin
C01880 18 6-Hexanolide
C01902 18 Cycloartenol
C03567 18 2'-Hydroxydihydrodaidzein
C03598 18 CDP-3,6-dideoxy-D-glucose
C04509 18 di-trans,poly-cis-Decaprenyl diphosphate
C04524 18 2-Protocatechoylphloroglucinolcarboxylate
C04900 18
Luteolin7-O-[beta-D-glucuronosyl-(1->2)-beta-D-glucuronide]-4'-O-beta-D-glucuronide
C05413 18 Phytoene
C05421 18 cis-Phytoene
C05576 18 3,4-Dihydroxyphenylethyleneglycol
C05580 18 3,4-Dihydroxymandelate
C05610 18 Sinapoyl aldehyde
C05623 18 Quercetin 3-O-glucoside
C05634 18 5-Hydroxyindoleacetaldehyde
C05647 18 Formyl-5-hydroxykynurenamine
C05651 18 5-Hydroxykynurenine
C05657 18 6-Hydroxyindolelactate
C05904 18 Pelargonidin
C05905 18 Cyanidin
C05909 18 Leucodelphinidin
C05986 18 2-Propyn-1-ol
C06004 18 (R)-3-Methyl-2-oxobutanoate
C06085 18 Triterpenoid
C06086 18 Pimaradiene
C06090 18 ent-Kaurene
C06146 18 3-Butyn-1-ol
C06180 18 Anabasine
C06182 18 Pelletierine
C06562 18 (+)-Catechin
C06593 18 epsilon-Caprolactam
C06660 18 Clavaminic acid
C06757 18 4-Methylbenzyl alcohol
C07715 18 Fluorene
C08615 18 alpha-Amyrin
C08616 18 beta-Amyrin
C08628 18 Lupeol
C09320 18 Afzelechin
C10107 18 Myricetin
C11039 18 2'-Deoxy-5-hydroxymethylcytidine-5'-triphosphate
C11395 18 (4R,6R)-cis-Carveol
C11408 18 (4S,6S)-cis-Carveol
C11412 18 (1R,4S)-Iso-dihydrocarvone
C11426 18 cis-4-(1'-Hydroxynaphth-2'-yl)-2-oxobut-3-enoate
C11877 18 (+)-Sandaracopimaradiene
C11878 18 (-)-Abietadiene
C11879 18 Levopimaradiene
C11880 18 Neoabietadiene
C11881 18 Palustradiene
C11891 18 Aphidicol-16-ene
C11892 18 Aphidicol-15-ene
C11924 18 Perillic acid
C11937 18 (1S,4R)-1-Hydroxy-2-oxolimonene
C12249 18 Kaempferol 3-O-glucoside
C12316 18 cis-Dihydroquercetin
C12626 18 Kaempferol 3-O-beta-D-galactoside
C12639 18 Quercetin 7-O-beta-D-glucoside
C12986 18 N2-Acetyl-L-aminoadipate
C13309 18 2-Phytyl-1,4-naphthoquinone
C14089 18 1-Hydroxymethylnaphthalene
C14092 18 cis-1,2-Dihydroxy-1,2-dihydro-8-carboxynaphthalene
C14784 18 1,2-Dihydroxy-3,4-epoxy-1,2,3,4-tetrahydronaphthalene
C14786 18 (1R,2S)-Naphthalene 1,2-oxide
C14787 18 (1S,2R)-Naphthalene 1,2-oxide
C15769 18 HBOA
C00414 19 Cyclohexanone
C00842 19 dTDP-glucose
C00906 19 5,6-Dihydrothymine
C02097 19 dTDP-galactose
C02376 19 5-Methylcytosine
C03088 19 5-Hydroxymethyluracil
C03241 19 6-Hydroxyhexan-6-olide
C03599 19 CDP-3,6-dideoxy-D-mannose
C03739 19 trans-Cyclohexane-1,2-diol
C04277 19 1,8-Diazacyclotetradecane-2,9-dione
C04514 19 (1S,2S)-1,2-Dihydronaphthalene-1,2-diol
C04700 19 UDP-N-acetylmuramoyl-L-alanyl-D-glutamyl-L-lysine
C04877 19
UDP-N-acetylmuramoyl-L-alanyl-D-gamma-glutamyl-meso-2,6-diaminopimelate
C05108 19 14-Demethyllanosterol
C05109 19 24,25-Dihydrolanosterol
C05414 19 Phytofluene
C05437 19 Zymosterol
C05625 19 Rutin
C05635 19 5-Hydroxyindoleacetate
C05638 19 5-Hydroxykynurenamine
C05892 19 UDP-N-acetylmuramoyl-L-alanyl-gamma-D-glutamyl-L-lysine
C05908 19 Delphinidin
C06183 19 Anapheline
C06711 19 Fluoren-9-ol
C06756 19 p-Xylene
C07721 19 (+)-(3S,4R)-cis-3,4-Dihydroxy-3,4-dihydrofluorene
C07724 19 1,2-Dihydroxyfluorene
C08604 19 Cyanidin 3-O-glucoside
C08980 19 Soyasapogenol B
C09727 19 (-)-Epicatechin
C11405 19 (3R)-3-Isopropenyl-6-oxoheptanoate
C11410 19 (1R,2S,4S)- Neoiso-dihydrocarveol
C11411 19 (1R,2R,4S)-Iso-dihydrocarveol
C11415 19 (1S,4S)-Dihydrocarvone
C11425 19 2-Hydroxy-2H-benzo[h]chromene-2-carboxylate
C11455 19 4,4-Dimethyl-5alpha-cholesta-8,14,24-trien-3beta-ol
C11505 19 Propene
C11714 19 alpha-Naphthol
C11872 19 Kaur-16-en-18-ol
C12127 19 (+)-Gallocatechin
C12128 19 (-)-Epiafzelechin
C12137 19 Pelargonidin 3-O-glucoside
C12313 19 cis-Cyclohexane-1,2-diol
C12314 19 1-Oxa-2-oxo-3-hydroxycycloheptane
C12634 19 Kaempferol 3-O-beta-D-glucosyl-(1->2)-beta-D-glucoside
C12637 19 Quercetin 3-O-[beta-D-xylosyl-(1->2)-beta-D-glucoside]
C12638 19 Quercetin 3-O-(6-O-malonyl-beta-D-glucoside)
C12667 19 Quercetin 3-O-beta-D-glucosyl-(1->2)-beta-D-glucoside
C14090 19 1-Naphthaldehyde
C14091 19 1-Naphthoic acid
C15770 19 DIBOA
C00482 20 Sinapate
C00571 20 Cyclohexylamine
C00687 20 dTDP-4-dehydro-6-deoxy-alpha-D-glucose
C00854 20 Cyclohexanol
C03034 20 dTDP-D-galacturonate
C03164 20 Phenanthrene-3,4-diol
C03526 20 O-Sinapoylglucarolactone
C04702 20 UDPMurAc(oyl-L-Ala-D-gamma-Glu-L-Lys-D-Ala-D-Ala)
C04846 20
UDP-N-acetylmuramoyl-L-alanyl-D-glutamyl-L-lysyl-D-alanyl-D-alanine
C04882 20
UDP-N-acetylmuramoyl-L-alanyl-D-glutamyl-6-carboxy-L-lysyl-D-alanyl-D-alanine
C05100 20 3-Ureidoisobutyrate
C05110 20 4alpha-Methylcholesta-8-en-3beta-ol
C05430 20 zeta-Carotene
C05439 20 5alpha-Cholesta-7,24-dien-3beta-ol
C05639 20 4,6-Dihydroxyquinoline
C06017 20 dTDP-D-glucuronate
C06712 20 Fluoren-9-one
C07725 20 2-Hydroxy-4-(2-oxo-1,3-dihydro-2H-inden-1-ylidene)but-2-enoic acid
C08620 20 Cyanidin 3-O-rutinoside
C08639 20 Cyanin
C10175 20 Quercetin 3-(2G-xylosylrutinoside)
C11404 20 (3R)-6-Hydroxy-3-isopropenyl-heptanoate
C11413 20 (1S,2S,4S)-Dihydrocarveol
C11416 20 (1S,2R,4S)-Neo-dihydrocarveol
C11506 20 (R)-1,2-Epoxypropane
C11507 20 (S)-1,2-Epoxypropane
C11873 20 Kaur-16-en-18-al
C11907 20 4,6-Dideoxy-4-oxo-dTDP-D-glucose
C12095 20 Cyanidin 3-O-(6-O-p-coumaroyl)glucoside
C12136 20 (-)-Epigallocatechin
C12138 20 Delphinidin 3-O-glucoside
C12635 20
Kaempferol3-O-beta-D-glucosyl-(1->2)-beta-D-glucosyl-(1->2)-beta-D-glucoside
C12642 20 Pelargonidin 3-O-(6-O-malonyl-beta-D-glucoside)
C12643 20 Cyanidin 3-O-(6-O-malonyl-beta-D-glucoside)
C12644 20 Pelargonidin 3-O-rutinoside
C12668 20
Quercetin3-O-beta-D-glucosyl-(1->2)-beta-D-glucosyl-(1->2)-beta-D-glucoside
C15508 20 1,2-Epoxypropane
C15772 20 DIBOA-glucoside
C00688 21 dTDP-4-dehydro-6-deoxy-L-mannose
C01189 21 5alpha-Cholest-7-en-3beta-ol
C02919 21 1-Sinapoyl-D-glucose
C03845 21 5alpha-Cholest-8-en-3beta-ol
C04268 21 dTDP-4-amino-4,6-dideoxy-D-glucose
C04468 21 (+)-cis-3,4-Dihydrophenanthrene-3,4-diol
C05111 21 Methostenol
C05145 21 3-Aminoisobutanoate
C05431 21 Neurosporene
C06018 21 dTDP-4-acetamido-4,6-dideoxy-D-glucose
C06432 21 UDP-N-acetylmuramoyl-L-alanyl-D-glutamyl-L-lysyl-D-alanine
C06617 21 dTDP-3-oxo-6-deoxy-alpha-D-glucose
C06620 21 dTDP-3,4-dioxo-2,6-dideoxy-D-glucose
C07277 21 dTDP-D-fucose
C07722 21 3,4-Dihydroxy-3,4-dihydro-9-fluorenone
C07726 21 1-Formyl-2-indanone
C11249 21 Cyclohexane
C11402 21 (4R,7R)-4-Isopropenyl-7-methyl-2-oxo-oxepanone
C11519 21 N-Cyclohexylformamide
C11874 21 Kaur-16-en-18-oic acid
C11908 21 3,6-Dideoxy-3-oxo-dTDP-D-glucose
C11926 21 dTDP-4-oxo-6-deoxy-D-allose
C11930 21 dTDP 1-ester with
(6R)-5,6-dihydro-4-hydroxy-6-methyl-5-oxo-2H-pyran
C12096 21 Cyanidin 3-O-(6-O-p-coumaroyl)glucoside-5-O-glucoside
C12140 21 Malvidin 3-O-glucoside
C12636 21
Kaempferol3-O-[6-(4-coumaroyl)-beta-D-glucosyl-(1->2)-beta-D-glucosyl-(1->2)-beta-D-glucoside]
C12645 21 Pelargonidin 3-O-rutinoside 5-O-beta-D-glucoside
C12646 21 Cyanidin 3-O-rutinoside 5-O-beta-D-glucoside
C01164 22 Cholesta-5,7-dien-3beta-ol
C03187 22 dTDP-6-deoxy-L-talose
C03319 22 dTDP-6-deoxy-L-mannose
C06621 22 dTDP-4-oxo-2,6-dideoxy-alpha-D-glucose
C07723 22 4-Hydroxy-9-fluorenone
C11520 22 Cyclohexyl isocyanide
C11875 22 ent-7alpha-Hydroxykaur-16-en-19-oic acid
C11912 22 dTDP-6-deoxy-D-allose
C11918 22 Maltol
C11922 22 dTDP-4-oxo-2,6-dideoxy-D-glucose
C11925 22 dTDP-3-amino-3,6-dideoxy-D-glucose
C11928 22 dTDP-4-oxo-2,6-dideoxy-D-allose
C11931 22 dTDP 1-ester with
(6S)-5,6-dihydro-4-hydroxy-6-methyl-5-oxo-2H-pyran
C12318 22 dTDP-3-amino-2,3,6-trideoxy-D-threo-hexopyranos-4-ulose
C14146 22 alpha-Zeacarotene
C00187 23 Cholesterol
C03442 23 dTDP-L-dihydrostreptose
C05443 23 Vitamin D3
C06093 23 Gibberellin A12 aldehyde
C06622 23 dTDP-4-oxo-2,6-dideoxy-L-glucose
C08586 23 delta-Carotene
C11876 23 6beta,7beta-Dihydroxykaurenoic acid
C11920 23 dTDP-L-olivose
C11923 23 dTDP-D-olivose
C11927 23 dTDP-4-oxo-2,6-dideoxy-L-mannose
C11932 23 dTDP 1-ester with 2,6-dideoxy-L-erythro-hexopyranos-3-ulose
C00599 24 Cholest-4-en-3-one
C01802 24 Desmosterol
C03594 24 7alpha-Hydroxycholesterol
C03855 24 Cholesteryl-beta-D-glucoside
C05418 24 Cholesterol-5beta,6beta-epoxide
C05419 24 Cholesterol-5alpha,6beta-epoxide
C05432 24 Lycopene
C05433 24 alpha-Carotene
C05500 24 20alpha-Hydroxycholesterol
C05502 24 22beta-Hydroxycholesterol
C11857 24 Gibberellin A12
C13550 24 24-Hydroxycholesterol
C03091 25 5beta-Cholestan-3-one
C03238 25 5alpha-Cholestan-3-one
C03910 25 (24R,24'R)-Fucosterol epoxide
C05425 25 3beta,5alpha,6beta-Cholestanetriol
C05435 25 gamma-Carotene
C05455 25 7alpha-Hydroxycholest-4-en-3-one
C05499 25 17alpha,20alpha-Dihydroxycholesterol
C05501 25 20alpha,22beta-Dihydroxycholesterol
C08601 25 Lutein
C11860 25 Gibberellin A15 open lactone
C15518 25 (24S)-Cholest-5-ene-3beta,7alpha,24-triol
C02373 26 4-Methylpentanal
C05138 26 17alpha-Hydroxypregnenolone
C05451 26 7alpha-Hydroxy-5beta-cholestan-3-one
C05457 26 7alpha,12alpha-Dihydroxycholest-4-en-3-one
C11861 26 Gibberellin A24
C01176 27 17alpha-Hydroxyprogesterone
C01227 27 3beta-Hydroxyandrost-5-en-17-one
C04529 27 (3S,4S)-3-Hydroxytetradecane-1,3,4-tricarboxylate
C04655 27 (2S,3S)-2-Hydroxytridecane-1,2,3-tricarboxylate
C05452 27 3alpha,7alpha-Dihydroxy-5beta-cholestane
C05453 27 7alpha,12alpha-Dihydroxy-5beta-cholestan-3-one
C05487 27 17alpha,21-Dihydroxypregnenolone
C11862 27 Gibberellin A36
C00280 28 Androst-4-ene-3,17-dione
C04295 28 Androst-5-ene-3beta,17beta-diol
C04518 28 17alpha,20alpha-Dihydroxypregn-4-en-3-one
C05139 28 16alpha-Hydroxydehydroepiandrosterone
C05444 28 3alpha,7alpha,26-Trihydroxy-5beta-cholestane
C05454 28 3alpha,7alpha,12alpha-Trihydroxy-5beta-cholestane
C05488 28 11-Deoxycortisol
C05489 28 11beta,17alpha,21-Trihydroxypregnenolone
C05497 28 21-Deoxycortisol
C11859 28 Gibberellin A37 open lactone
C00535 29 Testosterone
C00735 29 Cortisol
C05140 29 16alpha-Hydroxyandrost-4-ene-3,17-dione
C05290 29 19-Hydroxyandrost-4-ene-3,17-dione
C05445 29 3alpha,7alpha-Dihydroxy-5beta-cholestan-26-al
C05446 29 3alpha,7alpha,12alpha,26-Tetrahydroxy-5beta-cholestane
C00762 30 Cortisone
C01301 30 3alpha,7alpha,12alpha-Trihydroxy-5beta-cholestan-26-al
C02821 30 Cortisol 21-acetate
C04554 30 3alpha,7alpha-Dihydroxy-5beta-cholestanate
C05294 30 19-Hydroxytestosterone
C05297 30 19-Oxoandrost-4-ene-3,17-dione
C05471 30 11beta,17alpha,21-Trihydroxy-5beta-pregnane-3,20-dione
C11134 30 Testosterone glucuronide
C00468 31 Estrone
C03588 31 4,5alpha-Dihydrocortisone
C04722 31 3alpha,7alpha,12alpha-Trihydroxy-5beta-cholestanoate
C05295 31 19-Oxotestosterone
C05469 31 17alpha,21-Dihydroxy-5beta-pregnane-3,11,20-trione
C05472 31 Urocortisol
C00951 32 Estradiol-17beta
C02537 32 Estradiol-17alpha
C05298 32 2-Hydroxyestrone
C05300 32 16alpha-Hydroxyestrone
C05470 32 Urocortisone
C05482 32 Cortol
C11133 32 Estrone glucuronide
C05141 33 Estriol
C05301 33 2-Hydroxyestradiol-17beta
C05481 33 Cortolone
C05503 33 Estradiol-17beta 3-glucuronide
C05504 34 16-Glucuronide-estriol
C06121 34 3-Ketosphingosine
C00249 35 Hexadecanoic acid
C00319 35 Sphingosine
C00517 35 Hexadecanal
C02934 35 3-Dehydrosphinganine
C00823 36 1-Hexadecanol
C00836 36 Sphinganine
C01120 36 Sphinganine 1-phosphate
C01747 36 Psychosine
C01948 36 Pentadecanal
C02788 36 2-trans-Hexadecenal
C05462 36 Chenodeoxyglycocholate
C06124 36 Sphingosine 1-phosphate
C00695 37 3alpha,7alpha,12alpha-Trihydroxy-5beta-cholanate
C01921 37 Glycocholate
C06123 37 Hexadecenal
C12144 37 Phytosphingosine
C01292 38 3alpha,7alpha-Dihydroxy-12-oxo-5beta-cholanate
C04483 38 3alpha,12alpha-Dihydroxy-5beta-cholanate
C04643 38 3alpha,12alpha-Dihydroxy-7-oxo-5beta-cholanate
C11637 38 3alpha,12alpha-Dihydroxy-5beta-chol-6-enoate
C04661 39 3alpha,7alpha,12beta-Trihydroxy-5beta-cholanate
C05464 39 Glycodeoxycholate
C05683 39 2-Aminoethylphosphocholate


      reactions:

ID generation name

R00002 2 Reduced ferredoxin:dinitrogen oxidoreductase (ATP-hydrolysing)
R00004 2 Pyrophosphate phosphohydrolase
R00009 2 hydrogen-peroxide:hydrogen-peroxide oxidoreductase
R00085 2 ATP diphosphohydrolase
R00086 2 ATP phosphohydrolase (protein-secreting)
R00087 2 ATP pyrophosphohydrolase
R00088 2 ATP aminohydrolase
R00089 2 ATP pyrophosphate-lyase (cyclizing)
R00090 2 NADH:hydrogen-peroxide oxidoreductase
R00127 2 ATP:AMP phosphotransferase
R00136 2 ATP:polyphosphate phosphotransferase
R00181 2 AMP aminohydrolase
R00182 2 AMP phosphoribohydrolase
R00183 2 Adenosine 5'-monophosphate phosphohydrolase
R00184 2 P1,P4-Bis(5'-adenosyl) tetraphosphate nucleotidohydrolase
R00185 2 ATP:adenosine 5'-phosphotransferase
R00190 2 AMP:pyrophosphate phosphoribosyltransferase
R00191 2 Adenosine 3',5'-phosphate 5'-nucleotidohydrolase
R02196 2 L-Isoleucine:NAD+ oxidoreductase(deaminating)
R02197 2 L-Isoleucine:oxygen oxidoreductase (deaminating)
R05668 2
R00067 3 Reduced ferredoxin:dinitrogen oxidoreductase (ATP-hydrolysing)
R00122 3 ATP pyrophosphohydrolase
R00123 3 ADP aminohydrolase
R00125 3 P1,P4-Bis(5'-nucleosyl)-tetraphosphate
nucleotidebisphosphohydrolase
R00126 3 ADP:ATP adenylyltransferase
R00128 3 Adenosine-tetraphosphate phosphohydrolase
R00138 3 Triphosphate phosphohydrolase
R00143 3 Ammonia:(acceptor) oxidoreductase
R00148 3
R00153 3 Reduced ferredoxin:dinitrogen oxidoreductase (ATP-hydrolysing)
R00186 3 (S)-Lactate adenylohydrolase
R00187 3 P1,P3-Bis(5'-adenosyl) triphosphate adenylohydrolase
R00188 3 Adenosine 3',5'-bisphosphate 3'(2')-phosphohydrolase
R00275 3 Superoxide:superoxide oxidoreductase
R00700 3 Hydrogen:NAD+ oxidoreductase
R00719 3 ITP diphosphohydrolase
R00720 3 Inosine 5'-triphosphate pyrophosphohydrolase
R00722 3 ATP:nucleoside-diphosphate phosphatransferase
R00723 3 Inosine 5'-tetraphosphate phosphohydrolase
R00961 3 IDP diphosphohydrolase
R01049 3 ATP:D-ribose-5-phosphate pyrophosphotransferase
R01050 3 ATP:D-ribose-5-phosphate 1-phosphotransferase
R01051 3 ATP:D-ribose 5-phosphotransferase
R01052 3 ADP:D-ribose-5-phosphate adenylyltransferase
R01053 3 Ribose-5-phosphate:ammonia ligase (ADP-forming)
R01054 3 ADPribose ribophosphohydrolase
R01056 3 D-Ribose-5-phosphate ketol-isomerase
R01057 3 D-Ribose 1,5-phosphomutase
R01071 3 1-(5-Phospho-D-ribosyl)-ATP:pyrophosphate
phosphoribosyl-transferase
R01126 3 Inosine 5'-monophosphate phosphohydrolase
R01127 3 IMP 1,2-hydrolase (decyclizing)
R01128 3 5'-Inosinate phosphoribohydrolase
R01130 3 IMP:NAD+ oxidoreductase
R01131 3 ATP:inosine 5'-phosphotransferase
R01132 3 IMP:pyrophosphate phosphoribosyltransferase
R01134 3 NADH:guanosine-5'-phosphate oxidoreductase(deaminating)
R01244 3 Adenine aminohydrolase
R01245 3 Adenosine ribohydrolase
R01560 3 Adenosine aminohydrolase
R01561 3 Adenosine:orthophosphate ribosyltransferase
R01562 3 3'-Adenosine monophosphate phosphohydrolase
R02504 3 Trimetaphosphate hydrolase
R03171 3 3-Methyl-2-oxopentanoate:NAD+
oxidoreductase(CoA-mehtylpropanoylating)
R03894 3 (3S)-3-Methyl-2-oxopentanoate carboxy-lyase
R05070 3 (R)-2,3-Dihydroxy-3-methylpentanoate hydro-lyase
R05669 3
R05695 3 Nucleoside:oxygen 5'-oxidoreductase (H2O2-forming)
R05696 3
R05746 3 phosphonate:NAD+ oxidoreductase
R06836 3 Ribose 1,5-biphosphokinase
R07171 3 NADH:oxygen oxidoreductase
R00005 4 Urea-1-carboxylate amidohydrolase
R00023 4 NADH:hyponitrite oxidoreductase
R00055 4 Nucleoside:oxygen 5'-oxidoreductase
R00131 4 Urea amidohydrolase
R00132 4 Carbonic acid hydro-lyase
R00149 4 Carbon-dioxide:ammonia
ligase(ADP-forming,carbamate-phosphorylating)
R00150 4 ATP:carbamate phosphotransferase
R00273 4 oxalate:oxygen oxidoreductase
R00276 4 Carbon-monoxide:oxygen oxidoreductase
R00328 4 GDP phosphohydrolase
R00332 4 ATP:(d)GMP phosphotransferase
R00426 4 Guanosine 5'-triphosphate pyrophosphohydrolase
R00519 4 Formate:NAD+ oxidoreductase
R00793 4 Hydroxylamine:oxygen oxidoreductase
R01079 4 D-Ribose:NADP+ 1-oxidoreductase
R01081 4 D-Ribose ketol-isomerase
R01227 4 Guanosine 5'-monophosphate phosphohydrolase
R01228 4 ATP:inosine 5'-phosphotransferase
R01229 4 GMP:pyrophosphate phosphoribosyltransferase
R01230 4 Xanthosine-5'-phosphate:ammonia ligase (AMP-forming)
R01234 4 Guanosine 3',5'-cyclic phosphate 5'-nucleotidohydrolase
R01523 4 ATP:D-ribulose-5-phosphate 1-phosphotransferase
R01524 4 D-Ribitol-5-phosphate:NAD+ 2-oxidoreductase
R01526 4 ATP:D-ribulose 5-phosphotransferase
R01528 4 6-Phospho-D-gluconate:NADP+ 2-oxidoreductase (decarboxylating)
R01529 4 D-Ribulose-5-phosphate 3-epimerase
R01530 4 D-Arabinose-5-phosphate ketol-isomerase
R01768 4 Xanthine:NAD+ oxidoreductase
R01769 4 Hypoxanthine:oxygen oxidoreductase
R01770 4 Inosine ribohydrolase
R01849 4 Reduced ferredoxin:dinitrogen oxidoreductase (ATP-hydrolysing)
R01863 4 inosine:orthophosphate ribosyltransferase
R01885 4
R02142 4 XMP:pyrophosphate phosphoribosyltransferase
R02299 4 alpha-D-Ribose 1-phosphate 1,6-phosphomutase
R02719 4 Xanthosine 5'-phosphate phosphohydrolase
R02720 4 XTP pyrophosphohydrolase
R03169 4 2-methyl-branched-chain-acyl-CoA:NAD+ 2-oxidoreductase
R03170 4 2-Methylbutanoyl-CoA:(acceptor) 2,3-oxidoreductase
R03537 4 2',3'-Cyclic AMP 3'-nucleotidohydrolase
R04035 4 Phosphoribosyl-ATP pyrophosphohydrolase
R04782 4 Reduced ferredoxin:dinitrogen oxidoreductase (ATP-hydrolysing)
R05068 4 (R)-2,3-Dihydroxy-3-methylpentanoate:NADP+
oxidoreductase(isomerizing)
R05697 4
R06975 4
5-formaminoimidazole-4-carboxamide-1-beta-D-ribofuranosyl5'-monophosphate
synthetase
R07173 4 hydroxylamine:acceptor oxidoreductase
R07281 4 3,4-Dihydroxy-2-butanone 4-phosphate synthase
R07316 4 carbamate hydro-lyase
R00012 5 GTP:GTP guanylyltransferase
R00024 5 D-Ribulose 1,5-bisphosphate carboxy-lyase (dimerizing)
R00330 5 ATP:nucleoside-diphosphate phosphatransferase
R00335 5 GTP phosphohydrolase (vesicle-releasing)
R00336 5 Guanosine-3',5'-bis(diphosphate) 3'-pyrophosphohydrolase
R00424 5 GTP 7,8-8,9-dihydrolase
R00425 5 GTP 7,8-8,9-dihydrolase (pyrophosphate-forming)
R00428 5 GTP 7,8-8,9-dihydrolase
R00429 5 ATP:GTP 3'-pyrophosphotransferase
R00434 5 GTP pyrophosphate-lyase (cyclizing)
R00466 5 Glyoxylate:oxygen oxidoreductase
R00518 5 ATP:formate phosphotransferase
R00521 5 Formyl-CoA hydrolase
R00522 5 Oxalate carboxy-lyase
R00524 5 Formamide amidohydrolase
R00604 5 Formaldehyde:NAD+ oxidoreductase
R00774 5 Urea:carbon-dioxide ligase (ADP-forming)
R00778 5 Urea hydro-lyase
R00787 5 ammonium-hydroxide:NADP+ oxidoreductase
R00794 5 NADH:nitrate oxidoreductase
R00800 5
R01232 5 P1,P4-Bis(5'-nucleosyl)-tetraphosphate nucleotidohydrolase
R01395 5 ATP:carbamate phosphotransferase
R01400 5
R01558 5 Oxalate:CoA ligase (AMP-forming)
R01573 5 ATP:D-arabinose 5-phosphotransferase
R01577 5 D-Arabinose ketol-isomerase
R01621 5 D-Xylulose 5-phosphate D-glyceraldehyde-3-phosphate-lyase
R01639 5 ATP:D-xylulose 5-phosphotransferase
R01641 5
Sedoheptulose-7-phosphate:D-glyceraldehyde-3-phosphateglycolaldehyde
transferase
R01676 5 Guanine aminohydrolase
R01677 5 Guanosine ribohydrolase
R01737 5 ATP:D-Gluconate 6-phosphotransferase
R01893 5 Ribitol:NAD+ 2-oxidoreductase
R02032 5 6-Phospho-2-dehydro-D-gluconate:NAD+ 2-oxidoreductase
R02035 5 6-Phospho-D-glucono-1,5-lactone lactonohydrolase
R02036 5 6-Phospho-D-gluconate hydro-lyase
R02103 5 xanthine:NAD+ oxidoreductase
R02107 5 Xanthine:oxygen oxidoreductase
R02141 5
R02143 5 Xanthosine ribohydrolase
R02145 5 Guanosine aminohydrolase
R02147 5 guanosine:orthophosphate ribosyltransferase
R02148 5 Guanosine 3'-phosphate phosphohydrolase
R02297 5 Xanthosine:orthophosphate ribosyltransferase
R02802 5 Reduced ferredoxin:dinitrogen oxidoreductase (ATP-hydrolysing)
R02805 5 P1,P4-Bis(5'-nucleosyl)-tetraphosphate nucleotidohydrolase
R03140 5 D-Ribulose 1,5-bisphosphate carboxy-lyase (dimerizing)
R03546 5 Cyanate C-N-lyase
R04037 5 1-(5-phospho-D-ribosyl)-AMP 1,6-hydrolase
R04204 5 (2S,3S)-3-Hydroxy-2-methylbutanoyl-CoA hydro-liase
R04378 5
1-(5'-Phosphoribosyl)-5-amino-4-imidazolecarboxamide:pyrophosphatephosphoribosyltransferase
R05069 5 (S)-2-Aceto-2-hydroxybutanoate:NADP+ oxidoreductase (isomerizing)
R05562 5 Biuret amidohydrolase
R05563 5 Biuret amidohydrolase
R05822 5
R05850 5 L-ribulose-5-phosphate 4-epimerase
R07134 5 D-arabinitol:NAD+ 2-oxidoreductase (D-ribulose-forming)
R07246 5
sedoheptulose-7-phosphate:D-glyceraldehyde-3-phosphateglycolaldehydetransferase
R07306 5 GTP 8,9-hydrolase (phosphate-forming)
R07315 5 carbamate hydro-lyase
R00013 6 Glyoxylate carboxy-lyase (dimerizing)
R00207 6 Pyruvate:oxygen 2-oxidoreductase (phosphorylating)
R00230 6 Acetyl-CoA:orthophosphate acetyltransferase
R00315 6 ATP:acetate phosphotransferase
R00317 6 Acetyl phosphate phosphohydrolase
R00320 6 Pyrophosphate:acetate phosphotransferase
R00365 6 glycine:NAD+ oxidoreductase (deaminating)
R00366 6 Aminoacetic acid:oxygen oxidoreductase (deaminating)
R00468 6 Glyoxylate:NADP+ oxidoreductase (CoA-oxalylating)
R00469 6 Ureidoglycolate amidohydrolase (decarboxylating)
R00475 6 (S)-2-Hydroxy-acid:oxygen 2-oxidoreductase
R00602 6 Hydorogen-peroxide:hydrogen-peroxide oxidoreductase
R00605 6 methanol:NAD+ oxidoreductase
R00606 6 Methylamine:(acceptor) oxidoreductase (deaminating)
R00608 6 Methanol:oxygen oxidereductase
R00614 6 Formaldehyde:formaldehyde oxidoreductase
R00717 6 Glycolate:NAD+ oxidoreductase
R00776 6 (-)-Ureidoglycolate urea-lyase
R00835 6 D-Glucose-6-phosphate:NADP+ 1-oxoreductase
R00845 6 sn-glycerol-3-phosphate:NADP+ 1-oxidoreductase
R01015 6 D-Glyceraldehyde-3-phosphate ketol-isomerase
R01058 6 D-glyceraldehyde 3-phosphate:NADP+ oxidoreductase
R01059 6 ATP:D-glyceraldehyde 3-phosphotransferase
R01061 6 D-Glyceraldehyde-3-phosphate:NAD+ oxidoreductase(phosphorylating)
R01334 6 2-Phosphoglycolate phosphohydrolase
R01408 6 Formamide hydro-lyase
R01432 6 D-Xylose ketol-isomerase
R01440 6 D-Xylulose-5-phosphate:formaldehyde glycolaldehydetransferase
R01511 6 D-Glycerate-3-phosphate phosphohydrolase
R01512 6 ATP:3-phospho-D-glycerate 1-phosphotransferase
R01513 6 3-Phospho-D-glycerate:NAD+ 2-oxidoreductase
R01514 6 ATP:(R)-glycerate 3-phosphotransferase
R01515 6 3-Phospho-D-glyceroyl phosphate phosphohydrolase
R01516 6 3-Phospho-D-glycerate 1,2-phosphomutase
R01517 6 GTP:3-phospho-D-glycerate 1-phosphotransferase
R01518 6 2-Phospho-D-glycerate 2,3-phosphomutase
R01519 6 D-Glucono-1,5-lactone lactonohydrolase
R01538 6 D-Gluconate hydro-lyase
R01541 6 ATP:2-dehydro-3-deoxy-D-gluconate 6-phosphotransferase
R01574 6 D-Arabinose:NAD+ 1-oxidoreductase
R01738 6 D-Gluconate:NAD+ 5-oxidoreductase
R01739 6 D-gluconate:NADP+ oxidoreductase
R01827 6
Sedoheptulose-7-phosphate:D-glyceraldehyde-3-phosphateglyceronetransferase
R01843 6 ATP:Sedoheptulose 7-phosphate 1-phosphotransferase
R01844 6 ATP:sedoheptulose 7-phosphate
R01845 6 Sedoheptulose 1,7-bisphosphate 1-phosphohydrolase
R01848 6 ITP:Sedoheptulose 7-phosphate 1-phosphotransferase
R01896 6 Xylitol:NAD+ 2-oxidoreductase (D-xylulose-forming)
R01898 6 D-Lyxose ketol-isomerase
R01908 6 Oxalyl-CoA carboxy-lyase
R02106 6 Urate:oxygen oxidoreductase
R02439 6 ATP:L-ribulose 5-phosphotransferase
R02646 6 Urate-3-ribonucleoside:orthophosphate D-ribosyltransferase
R02658 6 ATP:2-dehydro-D-gluconate 6-phosphate
R02736 6 beta-D-Glucose-6-phosphate:NADP+ 1-oxoreductase
R03244 6 L-ribulose-5-phosphate 3-epimerase
R03409 6 Guanosine 3'-diphosphate 5'-triphosphate 5'-phosphohydrolase
R03459 6
2,5-Diamino-6-hydroxy-4-(5-phosphoribosylamino)-pyrimidine2-aminohydrolase
R04203 6 (2S,3S)-3-hydroxy-2-methylbutanoyl-CoA:NAD+ oxidoreductase
R04286 6
2-Amino-4-hydroxy-6-(erythro-1,2,3-trihydroxypropyl)dihydropteridine
triphosphate lyase
R04620 6
2-Amino-4-hydroxy-6-(erythro-1,2,3-trihydroxypropyl)dihydropteridine
triphosphate phosphohydrolase (alkaline optimum)
R04638 6
R04639 6
2-Amino-4-hydroxy-6-(erythro-1,2,3-trihydroxypropyl)dihydropteridine
triphosphate 7,8-8,9-dihydrolase
R04640 6
N-(5'-Phospho-D-ribosylformimino)-5-amino-1-(5''-phospho-D-ribosyl)-4-imidazolecarboxamide
ketol-isomerase
R04857 6
R05046 6 Formamidopyrimidine nucleoside triphosphate 7,8-8,9-dihydrolase
R05047 6
R05135 6 2',3'-Cyclic GMP 3'-nucleotidohydrolase
R05338 6 D-arabino-3-Hexulose 6-phosphate formaldehyde-lyase
R05561 6 Cyanuric acid amidohydrolase
R05604 6 D-arabinitol:NAD 4-oxidoreductase
R05605 6
2-dehydro-3-deoxy-D-gluconate-6-phosphateD-glyceraldehyde-3-phosphate-lyase
R05645 6
R05724 6 nitric oxide, NAD(P)H2:oxygen oxidoreductase
R06137 6
R06154 6 methylamine:oxygen oxidoreductase (deaminating) (copper-containing)
R07290 6 formyl-CoA:oxalate CoA-transferase
R07305 6 cyanuric acid amidohydrolase
R07378 6
sedoheptulose-7-phosphate:D-glyceraldehyde-3-phosphateglyceronetransferase
R00006 7 2-Acetolactate pyruvate-lyase (carboxylating)
R00007 7 4-Hydroxy-4-methyl-2-oxoglutarate pyruvate-lyase
R00008 7 Parapyruvate pyruvate-lyase
R00195 7 2,3-Diaminopropionate ammonia-lyase
R00199 7 ATP:pyruvate,water phosphotransferase
R00200 7 ATP:pyruvate O2-phosphotransferase
R00203 7 Pyruvaldehyde:NAD+ oxidoreductase
R00206 7 ATP:pyruvate,orthophosphate phosphotransferase
R00208 7 Phosphoenolpyruvate phosphohydrolase
R00209 7 Pyruvate:NAD+ 2-oxidoreductase (CoA-acetylating)
R00211 7 Glyoxylate:oxygen oxidoreductase
R00212 7 Acetyl-CoA:formate C-acetyltransferase
R00213 7 O-Carbamoyl-L-serine ammonia-lyase (pyruvate-forming)
R00214 7 (S)-Malate:NADP+ oxidoreductase(oxaloacetate-decarboxylating)
R00215 7 (R)-Malate:NAD+ oxidoreductase (decarboxylating)
R00217 7 Oxaloacetate carboxy-lyase
R00218 7 acetylenedicarboxylate carboxy-lyase
R00219 7
R00220 7 L-serine ammonia-lyase
R00221 7 D-serine ammonia-lyase
R00223 7 Serine ammonia-lyase
R00224 7 Pyruvate carboxy-lyase
R00226 7 (S)-2-Acetolactate pyruvate-lyase (carboxylating)
R00227 7 Acetyl-CoA hydrolase
R00228 7 acetaldehyde:NAD+ oxidoreductase (CoA-acetylating)
R00229 7 Acetate:CoA ligase (ADP-forming)
R00233 7 Malonyl-CoA carboxy-lyase
R00235 7 Acetate:CoA ligase (AMP-forming)
R00236 7 Acetyl adenylate:CoA ligase (AMP-forming)
R00237 7 (3S)-Citramalyl-CoA pyruvate-lyase
R00238 7 Acetyl-CoA:acetyl-CoA C-acetyltransferase
R00299 7 ATP:D-glucose 6-phosphotransferase
R00300 7 D-Glucose:NAD+ 1-oxidoreductase
R00303 7 D-Glucose-6-phosphate phosphohydrolase
R00316 7 Acetate:CoA ligase (AMP-forming)
R00318 7 Phosphonoacetate phosphonohydrolase
R00319 7 (S)-Lactate:oxygen 2-oxidoreductase(decarboxylating)
R00321 7 Acetamide amidohydrolase
R00322 7 5'-Acetylphosphoadenosine acylhydrolase
R00324 7 Acetylpyruvate acetylhydrolase
R00325 7 (3S)-citramalate pyruvate-lyase
R00338 7 Oxaloacetate acetylhydrolase
R00344 7 Pyruvate:carbon-dioxide ligase (ADP-forming)
R00368 7 N-(carboxymethyl)-D-alanine:NAD+ oxidoreductase (glycine-forming)
R00369 7 L-Alanine:glyoxylate aminotransferase
R00370 7 Acetyl-CoA:glycine C-acetyltransferase
R00371 7 Succinyl-CoA:glycine C-succinyl-transferase(decarboxylating)
R00396 7 L-Alanine:NAD+ oxidoreductase (deaminating)
R00430 7 GTP:pyruvate O2-phosphotransferase
R00470 7 4-Hydroxy-2-oxoglutarate glyoxylate-lyase
R00471 7 D-4-Hydroxy-2-oxoglutarate glyoxylate-lyase
R00472 7 L-Malate glyoxylate-lyase (CoA-acetylating)
R00473 7 (3S)-3-Carboxy-3-hydroxypropanoyl-CoA glyoxylate-lyase
R00478 7 erythro-3-Hydroxy-L-aspartate glyoxylate-lyase
R00610 7 Sarcosine:oxygen oxidoreductase (demethylating)
R00658 7 2-Phospho-D-glucerate hydro-lyase
R00703 7 (S)-Lactate:NAD+ oxidoreductase
R00704 7 (R)-Lactate:NAD+ oxidoreductase
R00705 7 3-Oxopropanoate:NAD+ oxidoreductase
(decarboxylating,CoA-acetylating)
R00710 7 Acetaldehyde:NAD+ oxidoreductase
R00724 7 ITP:pyruvate O2-phosphotransferase
R00725 7 ITP:D-hexose 6-phosphotransferase
R00742 7 Acetyl-CoA:carbon-dioxide ligase (ADP-forming)
R00756 7 ATP:D-fructose-6-phosphate 1-phosphotransferase
R00758 7 D-Mannitol-1-phosphate:NAD+ 5-oxidoreductase
R00760 7 ATP:D-fructose 6-phosphotransferase
R00761 7 D-Fructose-6-phosphate D-erythrose-4-phosphate-lyase
R00762 7 D-Fructose-1,6-bisphosphate 1-phosphohydrolase
R00763 7 D-Fructose-2,6-bisphosphate 2-phosphohydrolase
R00764 7 Pyrophosphate:D-fructose-6-phosphate 1-phosphotransferase
R00765 7 D-Glucosamine-6-phosphate ketol-isomerase(deaminating)
R00770 7 ITP:D-fructose-6-phosphate 1-phosphotransferase
R00771 7 D-Glucose-6-phosphate ketol-isomerase
R00772 7 D-Mannose-6-phosphate ketol-isomerase
R00775 7 Guanidinoacetate amidohydrolase
R00834 7 D-Sorbitol 6-phosphate:NADP+ 1-oxidoreductase
R00840 7 1L-myo-Inositol-1-phosphate lyase (isomerizing)
R00841 7 Glycerol-3-phosphate phosphohydrolase
R00842 7 sn-Glycerol-3-phosphate:NAD+ 2-oxidoreductase
R00846 7 sn-Glycerol-3-phosphate:oxygen 2-oxidoreductase
R00847 7 ATP:glycerol 3-phosphotransferase
R00876 7 ITP:D-hexose 6-phosphotransferase
R00927 7 Propanoyl-CoA:acetyl-CoA C-acyltransferase
R01010 7 Glycerone phosphate phosphohydrolase (alkaline optimum)
R01011 7 ATP:glycerone phosphotransferase
R01012 7 Phosphoenolpyruvate:glycerone phosphotransferase
R01014 7 Erythrulose-1-phosphate formaldehyde-lyase
R01016 7 Glycerone-phosphate phospho-lyase
R01034 7 Glycerol:NAD+ oxidoreductase
R01036 7 Glycerol:NAD+ oxidoreductase
R01064 7
2-Dehydro-3-deoxy-D-galactonate-6-phosphateD-glyceraldehyde-3-phosphate-lyase
R01067 7 D-Fructose 6-phosphate:D-glyceraldehyde-3-phosphate
glycolaldehydetransferase
R01068 7 D-Fructose-1,6-bisphosphate D-glyceraldehyde-3-phosphate-lyase
R01069 7 D-Tagatose 1,6-bisphosphate triosephosphate lyase
R01070 7 beta-D-fructose 1,6-bisphosphate D-glyceraldehyde-3-phosphate-lyase
R01142 7 Methane,NADH:oxygen oxidoreductase (hydroxylating)
R01333 7 glycolaldehyde:NAD+ oxidoreductase
R01335 7
R01388 7 D-Glycerate:NADP+ 2-oxidoreductase
R01394 7 Hydroxypyruvate ketol-isomerase
R01429 7 D-xylose:NAD+ 1-oxidoreductase
R01431 7 Xylitol:NADP+ oxidoreductase
R01520 7 beta-D-Glucose:NAD+ 1-oxoreductase
R01522 7 beta-D-Glucose:oxygen 1-oxidoreductase
R01540 7 D-Altronate hydro-lyase
R01542 7 2-Dehydro-3-deoxy-D-gluconate:NAD+ 5-oxidoreductase
R01543 7 2-Dehydro-3-deoxy-D-gluconate:NADP+ 6-oxidoreductase
R01544 7 2-amino-2-deoxy-D-gluconate ammonia-lyase
R01576 7 3-Deoxy-D-manno-octulosonate D-arabinose-lyase
R01584 7 N-methyl-L-alanine:NADP+ oxidoreductase (demethylating,
deaminating)
R01589 7 Methylguanidine amidinohydrolase
R01600 7 ATP:D-glucose 6-phosphotransferase
R01662 7 3-Phospho-D-glyceroyl phosphate 2,3-phosphomutase
R01745 7 (R)-Glycerate:NAD+ oxidoreductase
R01748 7 D-Glycerate-2-phosphate phosphohydrolase
R01749 7 D-Glycerate:NAD+ oxidoreductase (carboxylating)
R01751 7 (R,R)-Tartrate carboxy-lyase
R01752 7 D-Glyceraldehyde:NAD+ oxidoreductase
R01761 7 L-Arabinose ketol-isomerase
R01825 7 D-erythrose 4-phosphate:NAD+ oxidoreductase
R01829 7 Sedoheptulose 1,7-bisphosphate D-glyceraldehyde-3-phosphate-lyase
R01830 7 beta-D-Fructose
6-phosphate:D-glyceraldehyde-3-phosphateglycolaldehyde transferase
R01901 7 ATP:L-xylulose 5-phosphotransferase
R02136 7 ATP:xylitol 5-phosphotransferase
R02422 7 Allantoate amidinohydrolase
R02441 7 L-Arabitol:NAD+ 2-oxidoreductase (L-ribulose-forming)
R02492 7 Nitrous-oxide:(acceptor) oxidoreductase (NO-forming)
R02568 7 D-Fructose 1-phosphate D-glyceraldehyde-3-phosphate-lyase
R02607 7 3-Phosphoglycerate:NAD+ 2-oxidoreductase
R02659 7
R02664 7
R02714 7 D-Arabinono-1,4-lactone lactonohydrolase
R02715 7 D-Arabinono-1,4-lactone:oxygen oxidoreductase
R02728 7 beta-D-Glucose 1-phosphate 1,6-phosphomutase
R02739 7 alpha-D-Glucose 6-phosphate ketol-isomerase
R02754 7 5-Dehydro-4-deoxy-D-glucarate tartronate-semialdehyde-lyase
R02935 7 (S)-Ureidoglycolate:NAD+ oxidoreductase
R03127 7 Dihydroxyfumarate carboxy-lyase
R03277 7
R03298 7
R03321 7 beta-D-Glucose 6-phosphate ketol-isomerase
R03458 7 5-amino-6-(5-phosphoribitylamino)uracil:NADP+ 1'-oxidoreductase
R03504 7
2-Amino-4-hydroxy-6-(D-erythro-1,2,3-trihydroxypropyl)-7,8-dihydropteridine
glycolaldehyde-lyase
R03819 7 ATP:sedoheptulose 7-phosphate
R04144 7 5-Phospho-D-ribosylamine:glycine ligase (ADP-forming)
R04285 7 6-Lactoyl-5,6,7,8-tetrahydropterin:NADP+ 2'-oxidoreductase
R04621 7
R04655 7
R04732 7
R05048 7 GTP 7,8-8,9-dihydrolase
R05339 7
R05351 7
R05554 7 Ureidoglycine aminohydrolase
R05606 7 D-mannonate hydro-lyase
R05636 7 1-Deoxy-D-xylulose-5-phosphate pyruvate-lyase (carboxylating)
R05646 7
R05679 7 sn-Glycerol-1-phosphate:NAD 2-oxidoreductase
R05683 7 L-Idonate:NAD oxidoreductase
R05804 7 ADP:D-glucose 6-phosphotransferase
R05805 7 ADP:D-fructose-6-phosphate 1-phosphotransferase
R05823 7 2-dehydro-D-gluconate:NADP+ 2-oxidoreductase
R05831 7 xylitol:NAD oxidoreductase
R05861 7 D-alanine:oxygen oxidoreductase (deaminating)
R05862 7 sarcosine:oxygen oxidoreductase (deaminating)
R06063 7
R06064 7
R06601 7 5-Hydroxyisourate amidohydrolase
R06967 7 N-isopropylammelide isopropylaminohydrolase
R07125 7 3-dehydro-L-gulonate-6-phosphate carboxy-lyase
R07133 7 D-sorbitol-6-phosphate:NAD+ 2-oxidoreductase
R07148 7 D-threo-aldose:NAD+ 1-oxidoreductase
R07152 7 xylitol:oxygen oxidoreductase
R07324 7 1D-myo-inositol-3-phosphate lyase (isomerizing)
R07399 7
R00010 8 alpha,alpha-Trehalose glucohydrolase
R00026 8 beta-D-Glucoside glucohydrolase
R00301 8 D-Glucose:NADP+ 1-oxidoreductase
R00302 8 Pyranose:oxygen 2-oxidoreductase
R00304 8 D-Glucose-1-phosphate phosphohydrolase
R00306 8 1,4-beta-D-Glucan glucohydrolase
R00307 8
R00327 8 6-Acetyl-D-glucose acetylhydrolase
R00337 8 GDPglucose glucohydrolase
R00339 8 (R,R)-Tartrate hydro-lyase
R00340 8 (S,S)-Tartrate hydro-lyase
R00341 8 ATP:oxaloacetate carboxy-lyase (transphosphorylating)
R00342 8 (S)-malate:NAD+ oxidoreductase
R00345 8 Orthophosphate:oxaloacetate carboxyl-lyase (phosphorylating)
R00346 8 Pyrophosphate:oxaloacetate carboxy-lyase (transphosphorylating)
R00347 8 erythro-3-hydroxy-Ls-aspartate ammonia-lyase
R00348 8 2-Oxosuccinamate amidohydrolase
R00350 8 4-Hydroxy-4-carboxymethyl-2-oxoglutarate pyruvate-lyase
R00351 8 Citrate oxaloacetate-lyase ((pro-3S)-CH2COO- -> acetyl-CoA)
R00352 8 ATP:citrate oxaloacetate-lyase ((pro-3S)-CH2COO-
->acetyl-CoA)(ATP-dephosphorylating)
R00353 8 Malonyl-CoA:pyruvate carboxyltransferase
R00354 8 (3S)-Citryl-CoA oxaloacetate-lyase
R00357 8 L-Aspartic acid:oxygen oxidoreductase (deaminating)
R00359 8 D-Aspartate:oxygen oxidoreductase (deaminating)
R00360 8 (S)-Malate:oxygen oxidoreductase
R00362 8 Citrate oxaloacetate-lyase ((pro-3S)-CH2COO- -->acetate)
R00363 8 Oxaloacetate keto-enol-isomerase
R00373 8 Glycine:oxaloacetate aminotransferase
R00397 8 L-Aspartate 4-carboxy-lyase
R00398 8 2,2'-iminodipropanoate:NAD+ oxidoreductase (L-alanine-forming)
R00399 8
R00400 8 L-Alanine:2-oxo-acid aminotransferase
R00401 8 L-Alanine racemase
R00431 8 GTP:oxaloacetate carboxy-lyase (transphosphorylating)
R00477 8 3-Oxalomalate glyoxylate-lyase
R00580 8
R00581 8 L-serine:NAD+ oxidoreductase (deaminating)
R00582 8 L-O-Phosphoserine phosphohydrolase
R00584 8 Pyrophosphate:L-serine O-phosphotransferase
R00585 8 L-Serine:pyruvate aminotransferase
R00586 8
R00588 8 L-Serine:glyoxylate aminotransferase
R00589 8 L-2-Amino-3-hydroxypropionic acid racemase
R00590 8 L-Serine hydro-lyase (deaminating)
R00661 8 Phosphoenolpyruvate 2,3-phosphonomutase
R00726 8 ITP:oxaloacetate carboxy-lyase (transphosphorylating)
R00740 8 3-Oxopropanoate:NADP+ oxidoreductase
(decarboxylating,CoA-acetylating)
R00743 8 Acetyl-CoA:malonate CoA-transferase
R00744 8
R00747 8 2-Phosphonoacetaldehyde phosphonohydrolase
R00748 8 Ethanolamine-phosphate phospho-lyase (deaminating)
R00749 8 Ethanolamine ammonia-lyase
R00750 8
R00751 8 L-Threonine acetaldehyde-lyase
R00753 8 (S)-Lactate acetaldehyde-lyase
R00754 8 Ethanol:NAD+ oxidoreductase
R00799 8 Nitroethane:oxygen oxidoreductase
R00801 8 alpha-D-Glucoside glucohydrolase
R00837 8 alpha,alpha-Trehalose-6-phosphate phosphoglucohydrolase
R00838 8 Maltose-6'-phosphate 6-phosphoglucohydrolase
R00839 8 6-Phospho-beta-D-glucosyl-(1,4)-D-gluxose glucohydrolase
R00850 8 sn-Glycerol-3-phosphate:D-glucose 6-phosphotransferase
R00866 8 ATP:D-fructose 1-phosphotransferase
R00867 8 ATP:D-fructose 6-phosphotransferase
R00868 8 D-Mannitol:NAD+ 2-oxidoreductase
R00872 8 D-Fructose 2-phosphate phosphatase
R00874 8 D-Glucose:D-fructose oxidoreductase
R00875 8 D-Glucitol:NAD+ 2-oxidoreductase
R00877 8 D-Mannose ketol-isomerase
R00878 8 alpha-D-Glucose ketol-isomerase
R00907 8 L-Alanine:3-oxopropanoate aminotransferase
R00919 8
R00920 8 Propanoate:CoA ligase (ADP-forming)
R00921 8 acetyl-CoA:phosphate acetyltransferase
R00922 8 2-Methyl-3-oxopropanoate:NAD+ oxidoreductase (CoA-propanoylating)
R00923 8 (S)-2-Methyl-3-oxopropanoyl-CoA carboxy-lyase
R00925 8 Propanoate:CoA ligase (AMP-forming)
R00926 8 Propinol adenylate:CoA ligase (AMP-forming)
R00928 8 Acetyl-CoA:propanoate CoA-transferase
R00930 8 (S)-2-Methyl-3-oxopropanoyl-CoA:pyruvate carboxyltransferase
R00931 8 2-Methylcitrate oxaloacetate-lyase
R00932 8 2-Hydroxyglutarate glyoxylate-lyase (CoA-propanoylating)
R00934 8
R00935 8 (S)-Methylmalonate semialdehyde:NAD+
oxidoreductase(CoA-propanoylating)
R00959 8 alpha-D-Glucose 1-phosphate 1,6-phosphomutase
R01043 8 Glycerol-2-phosphate phosphohydrolase
R01044 8 Pyrophosphate:glycerol 1-phosphotransferase
R01047 8 Glycerol hydro-lyase
R01048 8 Glycerol hydro-lyase
R01066 8 2-Deoxy-D-ribose-5-phosphate acetaldehyde-lyase
R01082 8 (S)-Malate hydro-lyase
R01144 8 Oxaloacetate-4-methyl-ester oxaloacetohydrolase
R01150 8 D-AlanineD-Alanine ligase (ADP-forming)
R01182 8 ATP:myo-inositol 1-phosphotransferase
R01185 8 myo-Inositol 1-phosphate phosphahydrolase
R01187 8 1D-myo-Inositol 3-phosphate phosphahydrolase
R01256 8 (S)-Malate:CoA ligase (ADP-forming)
R01326 8 ATP:D-glucose 6-phosphotransferase
R01327 8 ITP:D-hexose 6-phosphotransferase
R01357 8 Acetoacetate:CoA ligase (AMP-forming)
R01358 8 Acetoacetyl-CoA hydrolase
R01359 8 Acetoacetyl-CoA:acetate CoA-transferase
R01390 8
R01393 8 Hydroxypyruvate carboxy-lyase
R01446 8 (S)-lactaldehyde:NAD+ oxidoreductase
R01447 8 (S)-Lactate:oxaloacetate oxidoreductase
R01449 8 Acetyl-CoA:propanoate CoA-transferase
R01450 8
R01465 8 L-Threonine:NAD+ oxidoreductase
R01469 8 Ethanolamine:oxygen oxidoreductase (deaminating)
R01555 8 Maltose:orthophosphate 1-beta-D-glucosyltransferase
R01563 8 N-Carbamoylsarcosine amidohydrolase
R01564 8 N,N-Dimethylglycine:oxygen oxidoreductase (demethylating)
R01566 8 Creatine amidinohydrolase
R01602 8 alpha-D-Glucose 1-epimerase
R01604 8 3-Oxopropanoate:NAD+ oxidoreductase
R01608 8 3-hydroxypropanoate:NAD+ oxidoreductase
R01609 8 3-aci-Nitropropanoate:oxygen oxidoreductase
R01610 8
5-Dehydro-2-deoxy-D-glyconate-6-phosphatemalonate-semialdehyde-lyase
R01611 8 3-Oxopropanoate hydro-lyase
R01735 8 (R)-Lactaldehyde:NAD+ 2-oxidoreductase
R01754 8 ATP:L-arabinose 1-phosphotransferase
R01756 8 D-threo-Aldose:NAD+ 1-oxidoreductase
R01757 8 L-Arabinose:NAD+ 1-oxidoreductase
R01758 8 L-Arabitol:NAD+ 1-oxidoreductase
R01781 8 Glycol:NAD+ oxidoreductase
R01782 8 2-Dehydro-3-deoxy-D-pentanoate glycoaldehyde-lyase
R01784 8 2-Dehydro-3-deoxy-L-pentanoate glycolaldehyde
R01785 8 L-Xylulose 1-phosphate lactaldehyde-lyase
R01786 8 ATP:D-glucose 6-phosphotransferase
R01788 8 alpha-D-Glucose 6-phosphate phosphohydrolase
R01813 8 Tetrahydrobiopterin:NADP+ oxidoreductase
R01817 8 D-mannitol-1-phosphate:NADP+ 6-oxidoreductase
R01818 8 D-Mannose 6-phosphate 1,6-phosphomutase
R01819 8 D-Mannose-6-phosphate ketol-isomerase
R01826 8
Phosphoenolpyruvate:D-erythrose-4-phosphateC-(1-carboxyvinyl)transferase
(phosphate hydrolysing,2-carboxy-2-oxoethyl-forming)
R01859 8 Propanoyl-CoA:carbon-dioxide ligase (ADP-forming)
R01902 8 ATP:L-rhamnulose 1-phosphotransferase
R01903 8 L-Arabitol:NAD+ 4-oxidoreductase (L-xylulose-forming)
R01905 8 3-Dehydro-L-gulonate carboxy-lyase
R01906 8
R01961 8 ATP:D-glucosamine phosphotransferase
R01962 8
R01964 8 ITP:D-hexose 6-phosphotransferase
R01975 8 (S)-3-Hydroxybutanoyl-CoA:NAD+ oxidoreductase
R01977 8 (R)-3-Hydroxybutanoyl-CoA:NADP+ oxidoreductase
R01978 8 (S)-3-Hydroxy-3-methylglutaryl-CoA
acetoacetyl-CoA-lyase(CoA-acetylating)
R02058 8 Acetyl-CoA:D-glucosamine-6-phosphate N-acetyltransferase
R02059 8 N-Acetyl-D-glucosamine-6-phosphate amidohydrolase
R02060 8 D-Glucosamine 1-phosphate 1,6-phosphomutase
R02069 8 D-Fructose 1,6-bisphosphate phosphohydrolase
R02071 8 ATP:D-fructose-1-phosphate 6-phosphotransferase
R02073 8 Pyrophosphate:D-fructose-6-phosphate 1-phosphotransferase
R02167 8 D-Mannitol-1-phosphate phosphohydrolase
R02260 8 (S)-Lactaldehyde:NADP+ oxidoreductase
R02279 8 5-Dehydro-4-deoxy-D-glucarate hydro-lyase (decarboxylating)
R02419 8 (R)-Malate hydro-lyase
R02423 8 Allantoate amidinohydrolase (decarboxylating)
R02424 8 Allantoin amidohydrolase
R02425 8 (S)(+)-Allantoin amidohydrolase
R02427 8 D-Xylonolactone lactonohydrolase
R02454 8 D-Mannonate:NAD+ 5-oxidoreductase
R02455 8 D-Mannonate:NAD+ 6-oxidoreductase
R02491 8 L-Citramalyl-CoA hydro-lyase
R02527 8 (R)-Lactaldehyde:NAD+ oxidoreductase
R02528 8
R02529 8 Aminoacetone:oxygen oxidoreductase(deaminating)(flavin-containing)
R02531 8 Lactaldehyde:NAD+ 1-oxidoreductase
R02544 8 meso-tartrate:NAD+ oxidoreductase
R02545 8 meso-Tartaric acid:NAD+ oxidoreductase
R02546 8 (R,R)-Tartrate epimerase
R02555 8 D-Altronate:NAD+ 3-oxidoreductase
R02575 8 ATP:guanidoacetate N-phosphotransferase
R02648 8 Glycerol 1,2-cyclic phosphate 2-glycerophosphohydrolase
R02703 8 D-Mannitol-1-phosphate:NAD+ 5-oxidoreductase
R02727 8 alpha,alpha-Trehalose:orthophosphate beta-D-glucosyltransferase
R02730 8 D-Fructose-2,6-bisphosphate 6-phosphohydrolase
R02731 8 D-Fructose-2,6-bisphosphate 2-phosphohydrolase
R02732 8 ATP:D-fructose-6-phosphate 2-phosphotransferase
R02740 8 alpha-D-Glucose 6-phosphate ketol-isomerase
R02752 8 D-Glucarate hydro-lyase
R02853 8 D-O-Phosphoserine phosphohydrolase
R02865 8 ATP:D-hexose 6-phosphotransferase
R02866 8 Sorbitol-6-phosphate phosphohydrolase
R02867 8 ITP:D-hexose 6-phosphotransferase
R02937 8 Carbamoyl-phosphate:oxamate carbamoyltransferase
R02947 8 2-Acetolactate carboxy-lyase
R02948 8 (S)-2-Hydroxy-2-methyl-3-oxobutanoate carboxy-lyase
R02955 8 Acetyl-CoA:citramalate CoA-transferase
R03032 8 D-Arabinonate hydro-lyase
R03051 8 2,3-Dihydroxy-3-methylbutanoate:NADP+ oxidoreductase (isomerizing)
R03052 8 2-Acetolactate methylmutase
R03128 8
R03153 8 Acetyl-CoA:citramalate CoA-transferase
R03234 8
R03236 8 ATP:D-tagatose-6-phosphate 1-phosphotransferase
R03239 8 ITP:D-Tagatose 6-phosphate 1-phosphotransferase
R03254 8
2-Dehydro-3-deoxy-D-octonate-8-phosphateD-arabinose-5-phosphate-lyase
(pyruvate-phosphorylating)
R03330 8 D-myo-Inositol-1,3-bisphosphate 3-phosphohydrolase
R03331 8 sn-Glycero-3-phospho-1-inositol inositolphosphohydrolase
R03333 8 1D-myo-Inositol-1,2-cyclic-phosphate 2-inositolphosphohydrolase
R03350 8 3-Deoxy-D-manno-octulosonate-8-phosphate 8-phosphohydrolase
R03387 8 ATP:2-dehydro-3-deoxy-galactonokinase
R03503 8
ATP:2-amino-4-hydroxy-6-hydroxymethyl-7,8-dihydropteridine6'-pyrophosphotransferase
R03693 8 (S)-2-Methylmalate hydro-lyase
R03758 8
R03896 8 (R)-2-Methylmalate hydro-lyase
R03920 8 ATP:D-fructose 6-phosphotransferase
R03925 8 (S)(+)-Allantoin racemase
R03995 8
R04048 8
R04177 8 2-Hydroxyethylenedicarboxylate hydro-lyase
R04210 8 4-phospho-D-erythronate:NAD+ 2-oxidoreductase
R04299 8
R04372 8 D-myo-Inositol-3,4-bisphosphate 4-phosphohydrolase
R04375 8
R04383 8 5-Dehydro-4-deoxy-D-glucuronate ketol-isomerase
R04417 8
R04439 8 (R)-2,3-Dihydroxy-3-methylbutanoate:NADP+
oxidoreductase(isomerizing)
R04731 8 4-aminoimidazole aminohydrolase
R04779 8 ATP:D-fructose-6-phosphate 1-phosphotransferase
R04780 8 beta-D-Fructose 1,6-bisphosphate 1-phosphohydrolase
R05071 8 (S)-2-Acetolactate methylmutase
R05077 8
R05078 8
R05373 8 Methylmalonyl-CoA carboxy-lyase
R05378 8 2-Deoxy-5-keto-D-gluconic acid 6-phosphate
Dihydroxyacetonephosphate-lyase
R05380 8 Acetaldehyde hydro-lyase
R05444 8
R05508 8
R05576 8 (S)-3-Hydroxybutanoyl-CoA:NADP+ oxidoreductase
R05607 8 D-sorbitol-6-phosphate:NAD 2-oxidoreductase
R05608 8 D-galactarate hydro-lyase
R05647 8
R05688 8 1-Deoxy-D-xylulose-5-phosphate isomeroreductase
R05758 8 threo-3-hydroxy-L-aspartate ammonia-lyase
R05767 8 trehalose 6-phosphate:phosphate b-D-glucosyltransferase
R05842 8 ethylene oxide hydrolase
R06126 8 L-serine:NADP+ 3-oxidoreductase
R06171 8 L-Allothreonine acetaldehyde-lyase
R06180 8
R06510 8
R06604 8
R06605 8
R06969 8
R06973 8
R06974 8 glycinamide ribonucleotide transformylase
R06987 8 Acetyl-CoA:formate C-acetyltransferase
R07127 8 ATP:3-dehydro-L-gulonate 6-phosphotransferase
R07164 8 L-aspartate:NAD+ oxidoreductase (deaminating)
R07183 8 acetylacetone:oxygen oxidoreductase
R07253 8 acyl-CoA:malonyl-CoA C-acyltransferase
(decarboxylating,oxoacyl-reducing, thioester-hydrolysing and cyclizing)
R07264 8 2-alpha-D-glucosyl-D-glucose:phosphate beta-D-glucosyltransferase
R07279 8 ATP:myo-inositol 1-phosphotransferase
R07280 8
R07298 8 glycerol-1-phosphate phosphohydrolase
R00015 9 Sucrose:sucrose 1F-beta-D-fructosyltransferase
R00016 9 D-Glucose-1-phosphate:D-glucose-1-phosphate 6-phosphotransferase
R00028 9 alpha-D-Glucoside glucohydrolase
R00064 9 4-(4-Deoxy-beta-D-gluc-4-enuronosyl)-D-galacturonate lyase
R00264 9 2,5-dioxopentanoate:NADP+ 5-oxidoreductase
R00402 9 succinate:NAD+ oxidoreductase
R00480 9 ATP:L-aspartate 4-phosphotransferase
R00481 9
R00482 9 L-Aspartate:ammonia ligase (ADP-forming)
R00483 9 L-Aspartate:ammonia ligase (AMP-forming)
R00484 9 N-Carbamoyl-L-aspartate amidohydrolase
R00485 9 L-Asparagine amidohydrolase
R00486 9 3-Cyano-L-alanine aminohydrolase
R00487 9 Acetyl-CoA:L-aspartate N-acetyltransferase
R00488 9 N-Acetyl-L-aspartate amidohydrolase
R00489 9 L-Aspartate 1-carboxy-lyase
R00490 9 L-Aspartate ammonia-lyase
R00491 9 L-Aspartate racemase
R00526 9 N-Formyl-L-aspartate amidohydrolase
R00777 9 N-Amidino-L-aspartate amidinohydrolase
R00802 9 alpha-D-Glucoside glucohydrolase
R00803 9 Sucrose:orthophosphate alpha-D-glucosyltransferase
R00805 9 Sucrose-6-phosphate phosphohydrolase
R00810 9 Sucrose glucosylmutase
R00881 9 GDPmannose sugarphosphohydrolase
R00883 9 GDP:D-mannose-1-phosphate guanylyltransferase
R00885 9 GTP:alpha-D-mannose-1-phosphate guanylyltransferase
R00904 9 beta-Aminopropion aldehyde:NAD+ oxidoreductase
R00905 9 N-Carbamoyl-beta-alanine amidohydrolase
R00906 9 N-(D-1-carboxyethyl)-beta-alanine:NAD+
oxidoreductase(beta-alanine-forming)
R00909 9 N-Acetyl-beta-alanine amidohydrolase
R00913 9 3-Guanidinopropanoate amidinopropionase
R00914 9
R00947 9 D-Glucose-1-phosphate phosphohydrolase
R00948 9 ATP:alpha-D-glucose-1-phosphate adenyltransferase
R00949 9 ATP:D-glucose-1-phosphate 6-phosphotransferase
R00951 9 ADPglucose sugarphosphohydrolase
R00952 9 Cellobiose:orthophosphate alpha-D-glucosyltransferase
R00953 9 3-beta-D-Glucosylglucose:orthophosphate alpha-D-glucosyltransferase
R00954 9 GTP:alpha-D-glucose-1-phosphate guanylyltransferase
R00957 9
alpha-D-Glucose-1-phosphate:alpha-D-glucose-1-phosphate4-alpha-D-glucosyltransferase
(dephosphorylating)
R00960 9 D-Glucose-1-phosphate:D-glucose-1-phosphate 6-phosphotransferase
R00994 9
R00995 9
R00996 9 L-threonine ammonia-lyase
R00997 9 1-Aminocyclopropane-1-carboxylate endolyase (deaminating)
R00998 9 (R)-2-Ethylmalate 2-oxobutanoyl-lyase (CoA-acylating)
R01000 9 2-Hydroxybutyrate:NAD+ oxidoreductase
R01083 9 N6-(1,2-Dicarboxyethyl)AMP AMP-lyase
R01085 9 3-Fumarylpyruvate acylhydrolase
R01087 9 Maleate cis-trans-isomerase
R01135 9 IMP:L-aspartate ligase (GDP-forming)
R01183 9 myo-Inositol:NAD+ 2-oxidoreductase
R01184 9 myo-Inositol:oxygen oxidoreductase
R01186 9 myo-Inositol 4-phosphate phosphahydrolase
R01193 9 sn-Glycero-3-phospho-1-inositol glycerophosphohydrolase
R01200 9 N-Acetyl-D-glucosamine amidohydrolase
R01201 9 ATP:N-acetyl-D-glucosamine 6-phosphotransferase
R01204 9 Acetyl-CoA:D-glucosamine N-acetyltransferase
R01209 9 2,3-Dihydroxy-3-methylbutanoate hydro-lyase
R01233 9 GDPglucose sugarphosphohydrolase
R01322 9 Citrate:CoA ligase (ADP-forming)
R01323 9 Acetyl-CoA:citrate CoA-transferase
R01324 9 Citrate hydro-lyase
R01325 9 Citrate hydro-lyase
R01336 9 Carboxymethyloxysuccinate glycolate-lyase
R01353 9 ATP:acetate phosphotransferase
R01354 9 Propanoate:CoA ligase (AMP-forming)
R01355 9 2,3-Dimethylmalate pyruvate-lyase
R01360 9 (S)-3-Hydroxy-3-methylglutaryl-CoA acetoacetate-lyase
R01361 9 (R)-3-Hydroxybutanoate:NAD+ oxidoreductase
R01364 9 4-Fumarylacetoacetate fumarylhydrola
R01366 9 Acetoacetate carboxy-lyase
R01367 9 Acetoacetate hydro-lyase
R01397 9 Carbamoyl-phosphate:L-aspartate carbamoyltransferase
R01441 9 ATP:cellobiose 6-phosphotransferase
R01442 9 Cellobiose:oxygen 1-oxidoreductase
R01444 9 1,4-beta-D-Glucan glucohydrolase
R01445 9 Cellobiose 2-epimerase
R01466 9 O-Phospho-L-homoserine phospho-lyase (adding water)
R01467 9 L-Threonine racemase
R01468 9 ATP:ethanolamine O-phosphotransferase
R01470 9 sn-Glycero-3-phosphoethanolamine glycerophosphohydrolase
R01482 9 D-Glucuronate ketol-isomerase
R01556 9 Acetyl-CoA:maltose O-acetyltransferase
R01557 9 Maltose alpha-D-glucosylmutase
R01660 9
3-phospho-D-glyceroyl-phosphate:D-glucose-1-phosphate6-phosphotransferase
R01718 9 Isomaltose 6-alpha-D-glucanohydrolase
R01787 9 alpha-D-Glucose:NADP+ 1-oxidoreductase
R01793 9 NADH:6,7-dihydropteridine oxidoreductase
R01812 9 5,6,7,8-Tetrahydrobiopterin:NADP+ oxidoreductase
R01881 9 ATP:creatine N-phosphotransferase
R01882 9 N-Phosphocreatine hydrolase
R01884 9 Creatinine amidohydrolase
R01981 9 uronate:NAD+ 1-oxidoreductase
R01983 9 D-Galacturonate ketol-isomerase
R02047 9 3-Hydroxy-2-methylpropanoate:NAD+ oxidoreductase
R02050 9 (R)-3-Amino-2-methylpropanoate:pyruvate aminotransferase
R02081 9 (R)-Mevalonate:NAD+ oxidoreductase (CoA-acetylating)
R02083 9 (S)-3-Hydroxy-3-methylglutaryl-CoA hydrolase
R02085 9 (S)-3-Hydroxy-3-methylglutaryl-CoA hydro-lyase
R02086 9 N-Acetyl-D-glucosamine 1-phosphate 1,6-phosphomutase
R02087 9 N-Acetyl-D-glucosamine 6-phosphate 2-epimerase
R02139 9 Barbiturate amidohydrolase
R02168 9 GDPglucose:D-glucose-6-phosphate 1-alpha-D-glucosyltransferase
R02257 9 Propane-1,2-diol:NAD+ oxidoreductase
R02258 9 (S)-Propane-1,2-diol:NAD+ oxidoreductase
R02261 9
R02262 9 L-Fuculose-1-phosphate lactaldehyde-lyase
R02263 9 L-Rhamnulose-1-phosphate lactaldehyde-lyase
R02278 9 2-Dehydro-3-deoxy-L-arabinonate hydro-lyase
R02280 9 1-Pyrroline-4-hydroxy-2-carboxylate aminohydrolase (decyclizing)
R02359 9 Urethane amidohydrolase (decarboxylating)
R02404 9 Itaconate:CoA ligase (ADP-forming)
R02405 9 Itaconate:CoA ligase (IDP-forming)
R02406 9 Itaconate:CoA ligase (IDP-forming)
R02428 9 D-Xylono-1,4-lactone lactonohydrolase
R02429 9 D-Xylonate hydro-lyase
R02490 9 Citramalyl-CoA hydro-lyase
R02522 9 L-Arabinonate hydro-lyase
R02525 9 L-Arabinono-1,5-lactone lactonohydrolase
R02526 9 L-Arabinono-1,4-lactone lactonohydrolase
R02547 9 trans-2,3-Epoxysuccinate hydrolase
R02577 9 Propane-1,2-diol:NAD+ 1-oxidoreductase
R02601 9
R02637 9 3-Dehydro-L-gulonate:NAD+ 2-oxidoreductase
R02640 9 L-Gulonate:NAD+ 3-oxidoreductase
R02677 9 ADPmannose sugarphosphohydrolase
R02749 9 2-Deoxy-D-ribose 1-phosphate 1,5-phosphomutase
R02750 9
R02764 9 (S)-Methylmalonyl-CoA hydrolase
R02765 9 (R)-2-Methyl-3-oxopropanoyl-CoA 2-epimerase
R02778 9 Trehalose-6-phosphate phosphohydrolase
R02817 9 Serine-phosphoethanolamine ethanolaminephosphohydrolase
R02855 9 (R)-Acetoin:NAD+ oxidoreductase
R02927 9 ATP:D-tagatose 6-phosphotransferase
R02940 9 2-Propyn-1-al:NAD+ oxidoreductase
R02946 9 (R,R)-Butane-2,3-diol:NAD+ oxidoreductase
R02949 9 (R)-Acetoin racemase
R02957 9 D-Glucuronolactone:NAD+ oxidoreductase
R02963 9 Lactoyl-CoA hydro-lyase
R03026 9 (S)-3-Hydroxybutanoyl-CoA hydro-lyase
R03027 9 (3R)-3-Hydroxybutanoyl-CoA hydro-lyase
R03033 9 D-Galactonate hydro-lyase
R03045 9 3-Hydroxypropionyl-CoA hydro-lyase
R03046 9 beta-Alanyl-CoA cmmonia-lyase
R03080 9 (R)-Propane-1,2-diol:NAD+ oxidoreductase
R03081 9 2-Dehydro-3-deoxy-D-fuconate glycolaldehyde
R03083 9 2-Dehydro-3-deoxy-D-arabino-heptonate 7-phosphate
phosphate-lyase(cyclyzing)
R03119 9 propane-1,3-diol:NAD+ 1-oxidoreductase
R03157 9
R03158 9
R03187 9 N-Methylimidazolidine-2,4-dione amidohydrolase (ATP-hydrolysing)
R03240 9 D-Galactose 6-phosphate ketol-isomerase
R03276 9 (S)-3-Hydroxybutanoyl-CoA 3-epimerase
R03381 9 3-Oxopropanoate:NAD+ oxidoreductase
(decarboxylating,CoA-acetylating)
R03427 9 D-myo-Inositol 1,3,4-trisphosphate 1-phosphohydrolase
R03540 9
R03567 9 6-Methylsalicylate carboxy-lyase
R03694 9
R03695 9
R03696 9 L-threo-3-Methylaspartate ammonia-lyase
R03702 9 Triacetolactone lactonohydrolase
R03759 9 (R)-1-Aminopropan-2-ol:NAD+ oxidoreductase
R03869 9 (S)-Methylmalonate semialdehyde:NAD+ oxidoreductase
R03871 9 (S)-Methylmalonate semialdehyde:oxygen oxidoreductase
R03897 9
R03898 9
R03921 9 Sucrose 6-phosphate fructohydrolase
R04000 9 (E)-Glutaconate CoA-transferase
R04026 9
R04053 9 3-phosphonopyruvate carboxy-lyase
R04152 9 (2-Aminoethyl)phosphonate:pyruvate aminotransferase
R04187 9 L-Alanine:3-oxopropanoate aminotransferase
R04200 9 D-threo-2,4-diaminopentanoate:NAD+ oxidoreductase (deaminating)
R04223 9
R04248 9
R04351 9 ATP:5-dehydro-2-deoxy-D-gluconate 6-phosphotransferase
R04382 9 4-(4-Deoxy-alpha-D-gluc-4-enuronosyl)-D-galacturonate lyase
R04399 9
R04424 9 2-Hydroxybutane-1,2,3-tricarboxylate hydro-lyase
R04440 9 (R)-2,3-Dihydroxy-3-methylbutanoate:NADP+
oxidoreductase(isomerizing)
R04441 9 (R)-2,3-Dihydroxy-3-methylbutanoate hydro-lyase
R04457 9
6,7-Dimethyl-8-(1-D-ribityl)lumazine:6,7-dimethyl-8-(1-D-ribityl)lumazine
2,3-butanediyltransferase
R04488 9
R04559 9
1-(5'-Phosphoribosyl)-5-amino-4-(N-succinocarboxamide)-imidazoleAMP-lyase
R04781 9 4-Carboxy-4-hydroxy-2-oxoadipate hydro-lyase
R04919 9
R05053 9 D-Aspartate:2-oxoglutarate aminotransferase
R05066 9 3-Hydroxy-2-methylpropanoate:NAD+ oxidoreductase
R05076 9
R05079 9
R05204 9
R05332 9 Acetyl-CoA:D-glucosamine-1-phosphate N-acetyltransferase
R05381 9 Diethanolamine Ethanolamine-lyase
R05457 9
R05509 9
R05571 9 Galactitol-1-phosphate:NAD oxidoreductase
R05595 9
R05644 9
R05661 9
R05698 9 Mannitol:oxygen oxidoreductase (cyclizing)
R05735 9 acetone:carbon-dioxide ligase (AMP-forming)
R06830 9
R06870 9 Phosphoethanolamine phosphohydrolase
R06968 9
R07135 9 mannitol:NAD+ 1-oxidoreductase
R07265 9 alpha,alpha-trehalose:phosphate alpha-D-glucosyltransferase
R07343 9 myo-inositol-phosphate phosphohydrolase
R07346 9 D-glucitol:NADP+ oxidoreductase
R07410 9 L-aspartate:NAD+ oxidoreductase (deaminating)
R00022 10
R00025 10 2-Nitropropane:oxygen 2-oxidoreductase
R00048 10 (R)-3-((R)-3-Hydroxybutanoyloxy)-butanoate
hydroxybutanoylhydrolase
R00066 10
6,7-Dimethyl-8-(1-D-ribityl)lumazine:6,7-dimethyl-8-(1-D-ribityl)lumazine
2,3-butanediyltransferase
R00243 10 L-Glutamate:NAD+ oxidoreductase (deaminating)
R00250 10 L-Glutamate:oxygen oxidoreductase (deaminating)
R00258 10 L-Alanine:2-oxoglutarate aminotransferase
R00262 10 L-threo-3-Methylaspartate carboxy-aminomethylmutase
R00265 10 2-Oxoglutarate:NADP+ 2-oxidoreductase (CoA-succinylating)
R00268 10 Oxalosuccinate:NADP+ oxidoreductase (decarboxylating)
R00269 10 2-Oxoglutaramate amidohydrolase
R00270 10
R00271 10 2-Hydroxybutane-1,2,4-tricarboxylate
2-oxoglutarate-lyase(CoA-acetylating)
R00272 10 2-Oxoglutarate carboxy-lyase
R00279 10 D-Glutamate(D-aspartate):oxygen oxidoreductase (deaminating)
R00355 10 L-Aspartate:2-oxoglutarate aminotransferase
R00356 10
R00372 10 Glycine:2-oxoglutarate aminotransferase
R00405 10 Succinate:CoA ligase (ADP-forming)
R00406 10
R00407 10 Succinyl-CoA hydrolase
R00409 10 (2S,3R)-3-Hydroxybutane-1,2,3-tricarboxylate pyruvate-lyase
R00410 10 Succinyl-CoA:3-oxo-acid CoA-transferase
R00432 10 Succinate:CoA ligase (GDP-forming)
R00474 10 2-Hydroxy-3-oxoadipate glyoxylate-lyase (carboxylating)
R00479 10 Isocitrate glyoxylate-lyase
R00709 10 Isocitrate:NAD+ oxidoreductase (decarboxylating)
R00713 10 Succinate-semialdehyde:NAD+ oxidoreductase
R00727 10 Succinate:CoA ligase (GDP-forming)
R00833 10 (R)-2-Methyl-3-oxopropanoyl-CoA CoA-carbonylmutase
R00880 10 GDP-D-mannose:NAD+ 6-oxidoreductase
R00888 10 GDPmannose 4,6-hydro-lyase
R00889 10 GDPmannose 3,5-epimerase
R00908 10 3-Aminopropanoate:2-oxoglutarate aminotransferase
R00999 10 O-Succinyl-L-homoserine succinate-lyase (adding cysteine)
R01098 10 D-Galactose:oxygen 6-oxidoreductase
R01148 10 D-Alanine:2-oxoglutarate aminotransferase
R01171 10 Butanoyl-CoA:(acceptor) 2,3-oxidoreductase
R01202 10 N-Acetyl-D-glucosamine:NAD+ 1-oxidoreductase
R01203 10 N-Acyl-D-hexosamine:oxygen 1-oxidoreductase
R01207 10 N-Acyl-D-glucosamine 2-epimerase
R01210 10 3-Methyl-2-oxobutanoate:NAD+
oxidoreductase(CoA-mehtylpropanoylating)
R01211 10 (R)-3,3-Dimethylmalate:NAD+ oxidoreductase (decarboxylating)
R01213 10 3-Carboxy-3-hydroxy-4-methylpentanoate
3-methyl-2-oxobutanoate-lyase(CoA-acetylating)
R01215 10 L-Valine:pyruvate aminotransferase
R01216 10 2-Hydroxy-2-isopropylbutanedioate formaldehyde-lyase
R01266 10 1-beta-Aspartyl-N-acetyl-D-glucosaminylamine L-asparaginohydrolase
R01267 10 L-Asparagine hydro-lyase
R01434 10 L-Valine:NAD+ oxidoreductase(deaminating)
R01475 10 ATP:D-glucuronate 1-phosphotransferase
R01476 10 ATP:D-glucuronate 1-phosphotransferase
R01481 10 L-Gulonate:NADP+ 6-oxidoreductase
R01483 10 D-Glucuronolactone lactonohydrolase
R01484 10 D-Glucurono-6,2-lactone lactonohydrolase
R01485 10 L-Asparagine:hydroxylamine gamma-aspartyltransferase
R01550 10 Propan-2-ol:NADP+ oxidoreductase
R01553 10 Acetone-cyanohydrin acetone-lyase
R01559 10 Succinyl-CoA:oxalate CoA-transferase
R01587 10 N-Methyl-2-oxoglutaramate methylamidohydrolase
R01632 10 Protocatechuate:oxygen 4,5-oxidoreductase (decyclizing)
R01694 10 L-Sorbose:NADP+ 5-oxidoreductase
R01695 10 L-Sorbose:oxygen 5-oxidoreductase
R01719 10
R01771 10 ATP:L-homoserine O-phosphotransferase
R01872 10 Quinate:NAD+ 5-oxidoreductase
R01899 10 Isocitrate:NADP+ oxidoreductase (decarboxylating)
R01900 10 Isocitrate hydro-lyase
R01969 10 Deoxyguanosine:orthophosphate ribosyltransferase
R01980 10 ATP:D-galacturonate 1-phosphotransferase
R01984 10
R01993 10 (S)-Dihydroorotate amidohydrolase
R02048 10 (R)-3-Amino-2-methylpropanoate:2-oxoglutarate aminotransferase
R02084 10 succinyl-CoA:3-hydroxy-3-methylglutarate CoA-transferase
R02198 10 L-Isoleucine:2-oxoglutarate aminotransferase
R02199 10 L-Isoleucine:2-oxoglutarate aminotransferase
R02200 10 Valine:(S)-3-methyl-2-oxopentanoate aminotransferase
R02243 10 cis-Aconitate carboxy-lyase
R02244 10 trans-Aconitate delta2-delta3-isomerase
R02245 10 ATP:(R)-mevalonate 5-phosphotransferase
R02246 10 (R)-Mevalonate:NAD+ oxidoreductase
R02269 10 5,6-Dihydrouracil amidohydrolase
R02284 10 L-5-Carboxymethylhydantoin amidohydrolase
R02291 10 L-Aspartate-4-semialdehyde:NADP+ oxidoreductase (phosphorylating)
R02343 10 Acetoin:NAD+ oxidoreductase
R02376 10 Propane-1,2-diol hydro-lyase
R02407 10 Succinyl-CoA:citramalate CoA-transferase
R02461 10 D-Ornithine 4,5-aminomutase
R02557 10 Deoxyadenosine:orthophosphate ribosyltransferase
R02602 10 4-Oxalocrotonate carboxy-lyase
R02603 10
R02604 10
R02705 10 ATP:N-acyl-D-mannosamine 6-phosphotransferase
R02706 10
R02748 10 Deoxyinosine:orthophosphate ribosyltransferase
R02782 10 2,4,6/3,5-Pentahydroxycyclohexanone hydro-lyase
R02922 10 Creatinine iminohydrolase
R02928 10 Galactitol:NAD+ 2-oxidoreductase
R02933 10 L-Gulono-1,4-lactone lactonohydrolase
R02956 10 Succinyl-CoA:citramalate CoA-transferase
R03014 10 ATP:L-rhamnulose 1-phosphotransferase
R03028 10 Glutaconyl-1-CoA carboxy-lyase
R03030 10 L-3-Aminobutyryl-CoA ammonia-lyase
R03031 10 Vinylacetyl-CoA delta3-delta2-isomerase
R03034 10 D-Galactono-1,4-lactone hydroxyacylhydrolase
R03068 10 2,3-Dimethylmalate hydro-lyase
R03084 10 3-Dehydroquinate hydro-lyase
R03139 10 1,3-Diaminopropane:oxygen oxidoreductase
(deaminating)(copper-containing)
R03154 10 Succinyl-CoA:citramalate CoA-transferase
R03181 10 4-Maleylacetoacetate cis-trans-isomerase
R03183 10 L-Gulono-1,4-lactone:NADP+ 1-oxidoreductase
R03188 10 N-Formimino-L-aspartate iminohydrolase
R03204 10 2,5-Dihydroxypyridine:oxygen 5,6-oxidoreductase
R03241 10 ATP:L-fuculose 1-phosphotransferase
R03246 10 1,2,3-Trihydroxybenzene:oxygen 1,2-oxidoreductase (decyclizing)
R03256 10 Lactose 6-phosphate 6-phosphogalactohydrolase
R03352 10 3-Hydroxy-2-methylpropanoyl-CoA hydrolase
R03383 10
R03393 10 D-myo-Inositol-1,4-bisphosphate 1-phosphohydrolase
R03428 10 ATP:1D-myo-inositol-1,3,4-trisphosphate 5-phosphotransferase
R03429 10 ATP:1D-myo-inositol-1,3,4-trisphosphate 6-phosphotransferase
R03430 10 D-myo-Inositol 1,3,4,5-tetrakisphosphate 5-phosphohydrolase
R03562 10 Toluene,NADPH:oxogen oxidoreductase (2-hydroxylating)
R03566 10 3-Cresol,NADPH:oxogen oxidoreductase (2-hydroxylating)
R03671 10 D-Fuconate hydro-lyase
R03707 10 (S,S)-Butane-2,3-diol:NAD+ oxidoreductase
R03774 10 L-Rhamnonate hydro-lyase
R03801 10 1,4-beta-D-Glucan glucohydrolase
R03868 10 3-Maleylpyruvate cis-trans-isomerase
R03870 10 5-Methylbarbiturate amidohydrolase
R03887 10
R03937 10
R03966 10
R03972 10
R04138 10 3-Methylcrotonoyl-CoA:carbon-dioxide ligase (ADP-forming)
R04173 10 3-Phosphoserine:2-oxoglutarate aminotransferase
R04188 10 L-3-Amino-isobutanoate:2-oxoglutarate aminotransferase
R04221 10 cis-4-Hydroxy-D-proline:oxygen oxidoreductase (deaminating)
R04246 10
R04269 10
R04292 10
R04425 10 (2S,3R)-3-Hydroxybutane-1,2,3-tricarboxylate hydro-lyase
R04435 10 N-Acetylneuraminate 9-phosphate
pyruvate-lyase(pyruvate-phosphorylating)
R04444 10 L-1-Pyrroline-3-hydroxy-5-carboxylate:NAD+ oxidoreductase
R04446 10
R04447 10
R04453 10
4-Carboxy-2-hydroxy-cis,cis-muconate-6-semialdehyde:NADP+6-oxidoreductase
R04482 10 4-Carboxy-2-oxo-3-hexenedioate
delta2,delta4-2-oxo,delta3-isomerase
R04489 10 2-Hydroxy-2-hydropyrone-4,6-dicarboxylate lyase (decyclizing)
R04515 10
R04591 10 1-(5-Phosphoribosyl)-5-amino-4-carboxyimidazole:L-aspartate
ligase(ADP-forming)
R04784 10
R04785 10 L-Dehydroascorbate lactonohydrolase
R05051 10 L-erythro-4-Hydroxyglutamate:NAD+ oxidoreductase
R05052 10 L-erythro-4-Hydroxyglutamate:2-oxoglutarate aminotransferase
R05064 10 (S)-3-Hydroxyisobutyryl-CoA hydrolase
R05119 10 3-Butyn-1-al:NAD+ oxidoreductase
R05138 10
R05147 10 galactitol-1-phosphate:NAD+ oxidoreductase
R05176 10 ADP-D-glycero-D-manno-heptose 6-epimerase
R05328 10 ADP-glucose:sn-glycerol-3-phosphate 2-b-D-glucosyltransferase
R05358 10 Acrylonitrile aminohydrolase
R05362 10 2-Hydroxy-6-oxoocta-2,4,7-trienoate formylhydrolase
R05366 10 2-Hydroxy-6-oxo-octa-2,4-dienoate acylhydrolase
R05382 10 Triethanolamine Diethanolamine-lyase
R05551 10
R05659 10
R05660 10
R05768 10 GDP-mannose:3-phosphoglycerate 3-a-D-mannosyltransferase
R05781 10 cyclic-imide amidohydrolase (decyclicizing)
R06614 10
R06789 10
R07145 10 L-iditol:NAD+ 2-oxidoreductase
R07413 10
R07420 10
R00038 11 4-Hydroxy-3-hexanone propanal-lyase
R00047 11 6-Hydroxynicotinate, hydrogen-donor:oxygen
oxidoreductase(5-hydroxylating)
R00068 11 L-Ascorbate:oxygen oxidoreductase
R00093 11 L-glutamate:NAD+ oxidoreductase (transaminating)
R00239 11 ATP:L-glutamate 5-phosphotransferase
R00240 11 ATP:L-glutamate 1-phosphotransferase
R00241 11 ATP:L-glutamate 1-phosphotransferase
R00245 11 L-Glutamate 5-semialdehyde:NAD+ oxidoreductase
R00251 11 5-Oxoproline amidohydrolase (ATP-hydrolysing)
R00253 11 L-Glutamate:ammonia ligase (ADP-forming)
R00254 11
R00256 11 L-Glutamine amidohydrolase
R00259 11 Acetyl-CoA:L-glutamate N-acetyltransferase
R00260 11 L-Glutamate racemase
R00261 11 L-Glutamate 1-carboxy-lyase
R00411 11 N-succinyl-L-glutamate amidohydrolase
R00525 11 N-Formyl-L-glutamate amidohydrolase
R00548 11 Riboflavin-5-phosphate phosphohydrolase (acid optimum)
R00549 11 ATP:riboflavin 5'-phosphotransferase
R00550 11 D-Glucose-1-phosphate:riboflavin 5'-phosphotransferase
R00575 11 Carbon-dioxide:L-glutamine amido-ligase
(ADP-forming,carbamate-phosphorylating)
R00576 11 L-Glutamine:pyruvate aminotransferase
R00578 11 L-aspartate:L-glutamine amido-ligase (AMP-forming)
R00644 11 L-Ascorbate:hydrogen-peroxide oxidoreductase
R00672 11 L-Ornithine racemase
R00707 11 L-1-Pyrroline-5-carboxylate:NAD+ oxidoreductase
R00768 11 L-Glutamine:D-fructose-6-phosphate aminotransferase
(hexoseisomerizing)
R00816 11 Catechol:oxygen 2,3-oxidoreductase(decyclizing)
R00822 11 Protocatechuate carboxy-lyase
R00829 11 Succinyl-CoA:acetyl-CoA C-acyltransferase
R00830 11 Succinyl-CoA:glycine C-succinyl-transferase(decarboxylating)
R00831 11 Succinyl-CoA:glycine C-succinyl-transferase(decarboxylating)
R00871 11 D-Fructose:NADP+ 5-oxidoreductase
R00975 11 5,6-Dihydrouracil:oxygen oxidoreductase
R00977 11 5,6-Dihydrouracil:NAD+ oxidoreductase
R01072 11 5-Phosphoribosylamine:pyrophosphate
phosphoribosyltransferase(glutamate-amidating)
R01092 11 ATP:D-galactose 1-phosphotransferase
R01093 11 D-Galactose:NAD+ 1-oxidoreductase
R01094 11 D-Galactose:NAD+ 1-oxidoreductase
R01096 11 D-Galactose:NADP+ 1-oxidoreductase
R01099 11 D-Galactose:oxygen 6-oxidoreductase
R01100 11 Lactose galactohydrolase
R01101 11 alpha-D-Glucoside glucohydrolase
R01103 11 Raffinose galactohydrolase
R01104 11 Galactosylglycerol galactohydrolase
R01172 11 butyraldehyde:NAD+ oxidoreductase (CoA-acetylating)
R01174 11 Butanoyl-CoA:orthophosphate butanoyltransferase
R01176 11 Butanoate:CoA ligase (AMP-forming)
R01177 11 Acetyl-CoA:acetyl-CoA C-acetyltransferase
R01179 11 Butanoyl-CoA:acetate CoA-transferase
R01180 11 3-Ethylmalate glyoxylate-lyase (CoA-butanoylating)
R01181 11 2-Methylpropanoyl-CoA CoA-carbonylmutase
R01194 11 1-alpha-D-Galactosyl-myo-inositol galactohydrolase
R01214 11 L-Valine:2-oxoglutarate aminotransferase
R01231 11 Xanthosine-5'-phosphate:L-glutamine amido-ligase (AMP-forming)
R01296 11 4-hydroxybenzoate,NAD(P)H:oxygen oxidoreductase (3-hydroxylating)
R01329 11 Epimelibiose galactohydrolase
R01365 11 Butanoyl-CoA:acetoacetate CoA-transferase
R01437 11 L-Valine carboxy-lyase
R01579 11 D-Glutamine amidohydrolase
R01583 11 D-Glutamate hydro-lyase (cyclizing)
R01585 11 L-Glutamate:methylamine ligase (ADP-forming)
R01586 11 Methylamine:L-glutamate N-methyltransferase
R01627 11 3-Dehydroshikimate hydro-lyase
R01628 11 3-hydroxybenzoate,NADPH:oxygen oxidoreductase (4-hydroxylating)
R01629 11
R01631 11 Protocatechuate:oxygen 3,4-oxidoreductase (decyclizing)
R01633 11
(3S,4R)-3,4-dihydroxycyclohexa-1,5-diene-1,4-dicarboxylate:NAD+oxidoreductase
R01634 11 3,4-Dihydroxyphthalate carboxy-lyase
R01635 11 4,5-Dihydroxyphthalate carboxy-lyase
R01644 11 4-Hydroxybutanoate:NAD+ oxidoreductase
R01645 11 4-hydroxy-2-oxo-heptandioate succinate semialdehyde-lyase
R01647 11
R01648 11 4-Aminobutanoate:2-oxoglutarate aminotransferase
R01649 11 2-(Acetamidomethylene)succinate amidohydrolase
(deaminating,decarboxylating)
R01678 11 Lactose galactohydrolase
R01679 11 Lactose 6-phosphate galactohydrolase
R01726 11
R01732 11 Riboflavin hydrolase
R01773 11 L-Homoserine:NAD+ oxidoreductase
R01776 11 Acetyl-CoA:L-homoserine O-acetyltransferase
R01777 11 Succinyl-CoA:L-homoserine O-succinyltransferase
R01804 11 N-Acetylneuraminate pyruvate-lyase (pyruvate-phosphorylating)
R01805 11 N-Acetylneuraminate 9-phosphate phosphohydrolase
R01811 11 N-Acetylneuraminate pyruvate-lyase
R01856 11 dGTP triphosphohydrolase
R01867 11 (S)-Dihydroorotate:oxygen oxidoreductase
R01869 11 (S)-Dihydroorotate:(acceptor) oxidoreductase
R01937 11
R01967 11 ATP:deoxyguanosine 5'-phosphotransferase
R01968 11 2'-Deoxyguanosine 5'-monophosphate phosphohydrolase
R02088 11 2'-Deoxyadenosine 5'-monophosphate phosphohydrolase
R02089 11 ATP:deoxyadenosine 5'-phosphotransferase
R02285 11 N-Formimino-L-glutamate formiminohydrolase
R02292 11 L-Aspartate-4-semialdehyde hydro-lyase (adding pyruvate
andcyclizing)
R02293 11 L-2,4-Diaminobutanoate:pyruvate aminotransferase
R02344 11 (S,S)-Butane-2,3-diol:NAD+ oxidoreductase
R02345 11 3-Hydroxybutan-2-one:D-ribose-5-phosphate aldehydetransferase
R02377 11 Propane-1,3-diol:NAD+ 1-oxidoreductase
R02437 11 L-Rhamnose ketol-isomerase
R02457 11 D-Ornithine:oxygen oxidoreductase (deaminating)
R02458 11 D-Arginine amidinohydrolase
R02460 11
R02472 11 (R)-Pantoate:NADP+ 2-oxidoreductase
R02519 11 Homogentisate:oxygen 1,2-oxidoreductase (decyclizing)
R02550 11
R02556 11 Deoxyadenosine aminohydrolase
R02656 11 Gentisate:oxygen 1,2-oxidoreductase (decyclizing)
R02660 11 2-Methylpropanoyl-CoA:(acceptor) 2,3-oxidoreductase
R02762 11 2-Hydroxymuconate semialdehyde:NAD+ 6-oxidoreductase
R02763 11
R02926 11 Melibiitol galactohydrolase
R03069 11 (2R,3S)-2,3-Dimethylmalate hydro-lyase
R03070 11 Methylitaconate delta2-delta3-isomerase
R03163 11 L-Fucose ketol-isomerase
R03184 11 L-gulono-1,4-lactone:oxygen 3-oxidoreductase
R03198 11 (R)-4-dehydropantoate:NAD+ 4-oxidoreductase
R03245 11 ATP:(R)-5-phosphomevalonate phosphotransferase
R03247 11 Gallate carboxy-lyase
R03266 11 4-Hydroxy-L-glutamate:2-oxoglutarate aminotransferase
R03291 11 trans-4-Hydroxy-L-proline:NAD+ 5-oxidoreductase
R03296 11 trans-4-Hydroxy-L-proline 2-epimerase
R03348 11 Nicotinate-nucleotide:pyrophosphate
phosphoribosyltransferase(carboxylating)
R03394 11 D-myo-Inositol-1,4,5-trisphosphate 5-phosphohydrolase
R03396 11 GDP-6-deoxy-D-talose:NAD+ 4-oxidoreductase
R03397 11 GDP-6-deoxy-D-mannose:NAD+ 4-oxidoreductase
R03421 11 N4-(beta-N-Acetyl-D-glucosaminyl)-L-asparagine amidohydrolase
R03433 11 ATP:1D-myo-inositol-1,4,5-trisphosphate 3-phosphotransferase
R03434 11 D-myo-Inositol 1,3,4,5-tetrakisphosphate 3-phosphohydrolase
R03444 11 2-Hydroxybutane-1,2,4-tricarboxylate hydro-lyase
R03478 11 ATP:1D-myo-inositol-1,3,4,6-tetrakisphosphate 5-phosphotransferase
R03550 11 Gallate:oxygen 4,5-oxidoreductase (decyclizing)
R03559 11 toluene,NADH:oxygen oxidoreductase (1,2-hydroxylating)
R03560 11 Toluene,NADPH:oxogen oxidoreductase (2-hydroxylating)
R03568 11 4-Cresol,NADPH:oxogen oxidoreductase (2-hydroxylating)
R03608 11 o-Cresol,NADPH:oxogen oxidoreductase (2-hydroxylating)
R03772 11 L-rhamno-1,4-lactone lactonohydrolase
R03802 11 1,4-beta-D-Glucan glucohydrolase
R03884 11 (E)-Glutaconate CoA-transferase
R03889 11 2-Aminomuconate semialdehyde:NAD+ 6-oxidoreductase
R03968 11 2-Isopropylmalate hydro-lyase
R03970 11 (5-Glutamyl)-peptide:amino-acid 5-glutamyltransferase
R04051 11
R04088 11 Toluene-cis-1,2-dihydrodiol:NAD+ oxidoreductase
R04089 11 3-Methylcatechol:oxygen 2,3-oxidoreductase(decyclizing)
R04137 11 3-Hydroxyisopentyl-CoA hydro-lyase
R04209 11 1-(5-Phospho-D-ribosyl)-5-amino-4-imidazolecarboxylate
carboxy-lyase
R04214 11
R04224 11 (S)-3-Hydroxyisobutyryl-CoA hydro-lyase
R04277 11 2-Pyrone-4,6-dicarboxylate lactonohydrolase
R04278 11 2-Hydroxy-2-hydropyrone-4,6-dicarboxylate:NAD+ 6-oxidoreductase
R04293 11
R04376 11
R04443 11
R04916 11
R05085 11 O-Phospho-4-hydroxy-L-threonine:2-oxoglutarate aminotransferase
R05250 11
R05274 11 vanillate:oxygen oxidoreductase (demethylating)
R05280 11
R05298 11
R05309 11
1,6-dihydroxy-5-methylcyclohexa-2,4-dienecarboxylate:NAD+oxidoreductase
(decarboxylating)
R05314 11
1,2-Dihydroxy-6-methylcyclohexa-3,5-dienecarboxylate:NAD+oxidoreductase
(decarboxylating)
R05337 11
R05379 11 Acrylonitrile hydro-lyase
R05404 11
R05416 11
R05598 11 Benzylsuccinate fumarate-lyase
R05692 11 GDP-L-fucose:NADP+ 4-oxidoreductase (3,5-epimerizing)
R05707 11 reduced-riboflavin:NADP+ oxidoreductase
R05790 11 alpha-D-mannosyl-3-phosphoglycerate phosphohydrolase
R05791 11 2-(beta-D-glucosyl)-sn-glycerol-3-phosphate phosphohydrolase
R06788 11
R06847 11 shikimate:NAD+ 3-oxidoreductase
R06915 11 salicylate,NADH:oxygen
oxidoreductase(1-hydroxylating,decarboxylating)
R06977 11 L-2,4-diaminobutyrate:2-oxoglutarate 4-aminotransferase
R06978 11 L-2,4-diaminobutyrate acetyltransferase
R07059 11
R07132 11 D-galactose:NADP+ 1-oxidoreductase
R07304 11 5-oxo-L-proline amidohydrolase (ATP-hydrolysing)
R07405 11 5-carboxyamino-1-(5-phospho-D-ribosyl)imidazole carboxymutase
R00035 12 L-Ascorbate:oxygen oxidoreductase
R00036 12 5-Aminolevulinate hydro-lyase(adding 5-aminolevulinate
andcyclizing)
R00039 12 Raffinose:raffinose alpha-D-galactosyltransferase
R00053 12 Tannin acylhydrolase
R00058 12 1,2-Benzenediol:oxygen oxidoreductase
R00080 12 Catechol:oxygen oxidoreductase (dimerizing)
R00095 12 NADH:monodehydroascorbate oxidoreductase
R00160 12 FAD nucleotidohydrolase
R00161 12 ATP:FMN adenylyltransferase
R00551 12 L-Arginine amidinohydrolase
R00565 12 L-Arginine:glycine amidinotransferase
R00567 12 L-Arginine racemase
R00579 12 L-Glutamine racemase
R00642 12 L-Ascorbate:hydrogen-peroxide oxidoreductase
R00643 12 L-Galactono-1,4-lactone:oxygen 3-oxidoreductase
R00645 12
R00646 12 Ascorbate:oxygen 2,3-oxidoreductase (bond-cleaving)
R00647 12
R00665 12 L-Citrulline N5-carbamoyldihydrolase
R00666 12 N5-(L-1-carboxyethyl)-L-ornithine:NADP+
oxidoreductase(L-ornithine-dorming)
R00667 12 L-Ornithine:2-oxo-acid aminotransferase
R00668 12 L-Ornithine(L-lysine):2-oxoglutarate omega-aminotransferase
R00669 12 N2-Acetyl-L-ornithine amidohydrolase
R00670 12 L-Ornithine carboxy-lyase
R00671 12 L-Ornithine ammonia-lyase(cyclizing)
R00812 12 cis-1,2-dihydrobenzene-1,2-diol:NAD+ oxidoreductase
R00813 12
cis-1,2-dihydroxycyclohexa-3,5-diene-1-carboxylate:NAD+oxidoreductase
R00814 12 trans-1,2-dihydrobenzene-1,2-diol:NADP+ oxidoreductase
R00815 12 phenol,NADPH:oxogen oxidoreductase (2-hydroxylating)
R00817 12 Catechol:oxygen 1,2-oxidoreductase(decyclizing)
R00818 12 salicylate,NADH:oxygen oxidoreductase
(1-hydroxylating,decarboxylating)
R00819 12 Benzoate,NADH:oxygen oxidoreductase
(1,2-hydroxylating,decarboxylating)
R00820 12 1,6-dihydroxycyclohexa-2,4-diene-1-carboxylate:NAD+
oxidoreductase(decarboxylating)
R00821 12 2,3-Dihydroxybenzoate carboxy-lyase
R00823 12 Anthranilate,NADH:oxygen oxidoreductase
(1,2-hydroxylating,deaminating, decarboxylating)
R00828 12 2-nitrophenol,NADPH:oxygen 2-oxidoreductase
(2-hydroxylating,nitrite-forming)
R00966 12 UMP:pyrophosphate phosphoribosyltransferase
R00973 12 Uracil-5-carboxylate carboxy-lyase
R00974 12 Cytosine aminohydrolase
R01055 12 Uracil hydro-lyase (adding D-ribose 5-phosphate)
R01080 12 Uridine ribohydrolase
R01121 12 ATP:(R)-5-diphosphomevalonate carboxy-lyase (dehydrating)
R01149 12 L-Glutamine:D-alanine gamma-glutamyltransferase
R01238 12 4-Hydroxybenzoate carboxy-lyase
R01248 12 L-Proline:NAD+ 5-oxidoreductase
R01252 12 L-Proline,2-oxoglutarate:oxygen oxidoreductase (4-hydroxylating)
R01268 12 Nicotinamide amidohydrolase
R01293 12 4-hydroxybenzaldehyde:NAD+ oxidoreductase
R01295 12 benzoate,NADPH:oxygen oxidoreductase(4-hydroxylating)
R01297 12 4-hydroxybenzoate,NADH:oxygen oxidoreductase
(1-hydroxylating,decarboxylating)
R01300 12 4-Hydroxybenzoate:CoA ligase (AMP-forming)
R01301 12 4-Hydroxybenzoyl-CoA hydrolase
R01302 12
R01305 12 2,4'-Dihydroxyacetophenone oxidoreductase (C-C-bond-cleaving)
R01308 12
R01398 12 Carbamoyl-phosphate:L-ornithine carbamoyltransferase
R01507 12 2,3-Dihydroxybenzoate:oxygen 3,4-oxidoreductase (decyclizing)
R01547 12 ATP:AMP phosphotransferase
R01688 12 ATP:butyrate 1-phosphotransferase
R01689 12 butanoate:NAD+ delta2-oxidoreductase
R01690 12 5'-Butyrylphosphouridine acylhydrolase
R01720 12 nicotinate:NADP+ 6-oxidoreductase (hydroxylating)
R01723 12
R01724 12 Nicotinate D-ribonucleotide:pyrophosphate
phosphoribosyltransferase
R01763 12 Benzyl alcohol:NAD+ oxidoreductase
R01806 12 Acetyl-CoA:N-acetylneuraminate 4-O-acetyltransferase
R01807 12 Acetyl-CoA:N-acetylneuraminate 7-O-acetyltransferase
R01808 12 Acetyl-CoA:N-acetylneuraminate 9-O-acetyltransferase
R01810 12 N-Acyl-O-acetylneuraminate O-acetylesterase
R01855 12 2'-Deoxyguanosine 5'-triphosphate pyrophosphohydrolase
R01857 12 ATP:nucleoside-diphosphate phosphatransferase
R01858 12 dATP:pyruvate O2-phosphotransferase
R01860 12 4-Aminobenzoate carboxy-lyase
R01870 12 Orotidine-5'-phosphate:pyrophosphate phosphoribosyltransferase
R01876 12 Uridine:orthophosphate ribosyltransferase
R01932 12
R01933 12 2-Oxoadipate:lipoamde 2-oxidoreductase(decarboxylating
andacceptor-succinylating)
R01934 12 (1R,2S)-1-hydroxybutane-1,2,4-tricarboxylate:NAD+
oxidoreductase(decarboxylating)
R01936 12
R01939 12 L-2-Aminoadipate:2-oxoglutarate aminotransferase
R01951 12 GTP:L-fucose-1-phosphate guanylyltransferase
R01987 12
R01990 12 4-Guanidinobutanoate amidinohydrolase
R02090 12 ATP:(d)GMP phosphotransferase
R02270 12 Succinyl-CoA:glycine C-succinyl-transferase(decarboxylating)
R02271 12 5-Aminolevulinate:pyruvate aminotransferase
R02272 12 (S)-4-Amino-5-oxopentanoate 4,5-aminomutase
R02282 12 N2-Acetyl-L-ornithine:L-glutamate N-acetyltransferase
R02286 12 N-Formimino-L-glutamate iminohydrolase
R02288 12 4-imidazolone-5-propanoate amidohydrolase
R02295 12 Nicotinate D-ribonucleoside:orthophosphate ribosyltransferase
R02322 12 Nicotinamide-D-ribonucleotide amidohydrolase
R02410 12 Raffinose fructohydrolase
R02411 12
1-alpha-D-Galactosyl-myo-inositol:sucrose6-alpha-D-galactosyltransferase
R02412 12 ATP:shikimate 3-phosphotransferase
R02414 12 Shikimate:NADP+ 5-oxidoreductase
R02438 12
R02471 12
R02473 12 (R)-Pantoate:beta-alanine ligase (AMP-forming)
R02474 12 Pantothenate amidohydrolase
R02484 12 deoxyuridine:orthophosphate 2-deoxy-D-ribosyltransferase
R02489 12 Gentisate carboxy-lyase
R02514 12 4-hydroxyphenylacetate,NADH:oxygen oxidoreductase
(1-hydroxylating)
R02515 12 3-hydroxyphenylacetate,NADH:oxygen oxidoreductase
(6-hydroxylating)
R02518 12
R02520 12
R02521 12 4-Hydroxyphenylpyruvate:oxygen
oxidoreductase(hydroxylating,decarboxylating)
R02549 12 4-aminobutanal:NAD+ 1-oxidoreductase
R02551 12 N-Benzyloxycarbonylglycine urethanehydrolase
R02561 12 4-aminobenzoate,NADH:oxygen oxidoreductase
(1-hydroxylating,decarboxylating)
R02589 12 3-hydroxybenzoate,NADH:oxygen oxidoreductase (6-hydroxylating)
R02649 12 ATP:N-acetyl-L-glutamate 5-phosphotransferase
R02655 12 Gentisate aldehyde:NAD+ oxidoreductase
R02657 12
R02665 12 3-Hydroxyanthranilate:oxygen 3,4-oxidoreductase (decyclizing)
R02781 12 L-Glutamine:2,4,6/3,5-pentahydroxycyclohexanone aminotransferase
R02923 12 D-Arginine:oxygen oxidoreductase (deaminating)
R02990 12 Succinyl-CoA:3-oxoadipate CoA-transferase
R03004 12 Deamino-NAD+ nucleotidohydrolase
R03005 12 ATP:nicotinamide-nucleotide adenylyltransferase
R03066 12
2-Amino-4-hydroxy-6-hydroxymethyl-7,8-dihydropteridine:4-aminobenzoate2-amino-4-hydroxydihydropteridine-6-methenyltransferase
R03067 12
2-Amino-4-hydroxy-6-hydroxymethyl-7,8-dihydropteridine-diphosphate:4-aminobenzoate2-amino-4-hydroxydihydropteridine-6-methenyltransferase
R03131 12 O3-acetyl-L-serine:uracil 1-(2-amino-2-carboxyethyl)transferase
R03161 12 ATP:6-deoxy-L-galactose 1-phosphotransferase
R03186 12
R03248 12 2,5-Diaminopentanoate:2-oxoglutarate aminotransferase
R03249 12
R03250 12
R03290 12 4-Hydroxy-L-proline:NAD+ oxidoreductase
R03307 12 2-Carboxy-2,5-dihydro-5-oxofuran-2-acetate lyase (decyclizing)
R03308 12 3-Carboxy-2,5-dihydro-5-oxofuran-2-acetate lyase (decyclizing)
R03313 12 L-Glutamate-5-semialdehyde:NADP+ 5-oxidoreductase
(phosphorylationg)
R03314 12
R03346 12 Nicotinate D-ribonucleotide phosphohydrolase
R03347 12
R03369 12
3-(2-hydroxyphenyl)propanoate,NADH2:oxygenoxidoreductase(3-hydroxylating)
R03385 12 3-hydroxy-2-methylpyridine-5-carboxylate,NADH:oxygen
oxidoreductase(decyclizing)
R03418 12 1-alpha-D-Galactosyl-myo-inositol:raffinose galactosyltransferase
R03472 12
R03479 12 ATP:1D-myo-inositol-3,4,5,6-tetrakisphosphate 1-phosphotransferase
R03544 12
R03549 12 Gallate:oxygen 3,4-oxidoreductase (decyclizing)
R03551 12
R03616 12 Galactosylglycerol galactohydrolase
R03634 12
R03891 12 Benzene-1,2,4-triol:oxygen 1,2-oxidoreductase (decyclizing)
R03908 12 2-Methyleneglutarate carboxy-methylenemethylmutase
R03942 12 L-Rhamnofuranose:NAD+ 1-oxidoreductase
R04001 12 3-Isopropylmalate hydro-lyase
R04061 12 Benzene-1,2,4-triol:oxygen 1,2-oxidoreductase (decyclizing)
R04066 12 imidazole-4-acetate,NADH:oxygen oxidoreductase (5-hydroxylating)
R04131 12
R04132 12
R04198 12 2,3,4,5-Tetrahydrodipicolinate:NAD+ oxidoreductase
R04208 12 2-(Formamido)-N1-(5-phosphoribosyl)acetamidine
cyclo-ligase(ADP-forming)
R04280 12 3-O-Methylgallate:oxygen 4,5-oxidoreductase (decyclizing)
R04295 12 (S)-4-Amino-5-oxopentanoate:NADP+
5-oxidoreductase(phosphorylationg)
R04323 12 2-Amino-3-carboxymuconate semialdehyde carboxy-lyase
R04371 12 Homoisocitrate hydro-lyase
R04463 12 5'-Phosphoribosylformylglycinamide:L-glutamine
amido-ligase(ADP-forming)
R04554 12
R04558 12
R04748 12 (S)-Hydroxyhexanoyl-CoA:NAD+ oxidoreductase
R04875 12
R04895 12
R04918 12
R05049 12 N-succinyl-L-glutamate 5-semialdehyde:NAD+ oxidoreductase
R05086 12 O-Phospho-4-hydroxy-L-threonine phospho-lyase (adding water)
R05142 12 1,4-beta-D-Glucan glucohydrolase
R05148 12 benzene-1,4-dicarboxylate, NADH:oxygen
oxidoreductase(1,2-hydroxylating)
R05202 12
R05249 12 Resorcinol,NADPH:oxogen oxidoreductase (2-hydroxylating)
R05265 12
R05273 12 4-Hydroxy-3-methoxybenzoate:oxygen oxidoreductase
R05275 12
cis-4,5-dihydroxycyclohexa-1(6),2-diene-1,2-dicarboxylate:NAD+oxidoreductase
R05297 12
R05313 12 cis-1,2-Dihydro-3-ethylcatechol:NAD+ oxidoreductase
R05326 12
beta-D-Galactopyranosyl-(13)-N-acetyl-D-hexosamine:phosphategalactosyltransferase
R05336 12
R05354 12
R05361 12
2-Hydroxy-6-oxo-6-(2-hydroxyphenoxy)-hexa-2,4-dienoatebenzoylhydrolase
R05375 12 4-Hydroxyphthalate carboxy-lyase
R05399 12 1,2,4-trihydroxybenzene:NAD oxidoreductase
R05405 12
R05428 12
R05450 12
R05513 12
R05549 12
R05553 12 4-amino-4-deoxychorismate pyruvate-lyase
R05588 12
R05603 12
R05665 12
R05681 12 NAD-dependent threonine 4-phosphate dehydrogenase
R05699 12 Vanillin:NAD oxidoreductase
R05705 12 FMNH2:NAD+ oxidoreductase
R05800 12 ATP:1D-myo-inositol-1,4,5-trisphosphate 6-phosphotransferase
R05801 12 ATP:1D-myo-inositol-1,4,5-trisphosphate 6-phosphotransferase
R05864 12 4-Hydroxy-2-oxohexanoate hydro-lyase
R06784 12
R06785 12
R06786 12
R06787 12
R06851 12 phenol,NADPH:oxygen oxidoreductase (2-hydroxylating)
R06853 12
R06897 12 2,4-dihydroxyhept-2-enedioate hydro-lyase
R06914 12
R06941 12 (S)-3-hydroxyacyl-CoA:NAD+ oxidoreductase
R06979 12 Ectoine hydro-lyase
R07060 12
R07214 12 1-aminocyclopropane-1-carboxylate oxygenase (ethylene-forming)
R07221 12 6-hydroxynicotinate:O2 oxidoreductase
R07312 12 4-hydroxyphenylacetate carboxy-lyase
R07404 12 5-amino-1-(5-phospho-D-ribosyl)imidazole:carbon-dioxide
ligase(ADP-forming)
R07419 12 4-(Glutamylamino)butanoate amidohydrolase
R00018 13 Putrescine:putrescine 4-aminobutyltransferase (ammonia-forming)
R00027 13 2-Hydroxy-1,2-diphenylethanone benzaldehyde-lyase
R00042 13 4-Hydroxyphenylpyruvate:oxygen oxidoreductase (decarboxylating)
R00043 13 1,2-Bis(4-hydroxy-3-methoxyphenyl)ethylene:oxygen
oxidoreductase(alpha-beta-bond-cleaving)
R00069 13
R00074 13 2-Aminophenol:oxygen oxidoreductase
R00084 13 Porphobilinogen ammonia-lyase (polymerizing)
R00102 13 NAD+ glycohydrolase
R00103 13 NAD+ phosphohydrolase
R00111 13 N-(omega)-Hydroxyarginine,NADPH:oxygen
oxidoreductase(nitric-oxide-forming)
R00137 13 ATP:nicotinamide-nucleotide adenylyltransferase
R00155 13 UDP diphosphohydrolase
R00158 13 ATP:nucleoside-phosphate phosphotransferase
R00189 13 Deamino-NAD+:ammonia ligase (AMP-forming)
R00257 13 Deamido-NAD+:L-glutamine amido-ligase (AMP-forming)
R00287 13 UDPglucose pyrophosphohydrolase
R00408 13 Succinate:(acceptor) oxidoreductase
R00510 13 Cytidine-5'-monophosphate phosphoribo(deoxyribo)hydrolase
R00552 13 L-Arginine iminohydrolase
R00554 13 ATP:L-arginine N-phosphotransferase
R00556 13
R00557 13 L-Arginine,NADPH:oxygen oxidoreductase (nitric-oxide-forming)
R00558 13 L-Arginine,NADPH:oxygen oxidoreductase (nitric-oxide-forming)
R00559 13 L-Arginine:oxygen 2-oxidoreductase (decarboxylating)
R00562 13 N2-(D-1-carboxyethyl)-L-arginine:NADP+ oxidoreductase
R00563 13 D-nopaline:NADP+ oxidoreductase (L-arginine-forming)
R00566 13 L-Arginine carboxy-lyase
R00662 13 Uridine triphosphate pyrophosphohydrolase
R00728 13 L-Tyrosine phenol-lyase (deaminating)
R00729 13 L-Tyrosine:oxygen oxidoreductase (deaminating)
R00734 13 L-Tyrosine:2-oxoglutarate aminotransferase
R00737 13 L-Tyrosine ammonia-lyase
R00807 13 Sucrose:(acceptor) 3-oxidoreductase
R00832 13 succinyl-CoA:L-arginine N2-succinyltransferase
R00848 13 sn-Glycerol-3-phosphate:(acceptor) 2-oxidoreductase
R00912 13 L-Arginine:beta-alanine ligase (AMP-forming)
R00924 13 Propanoyl-CoA:(acceptor) 2,3-oxidoreductase
R00963 13 Uridine 5'-monophosphate phosphohydrolase
R00964 13 ATP:uridine 5'-phosphotransferase
R00965 13 Orotidine-5'-phosphate carboxy-lyase
R00968 13 GTP:uridine 5'-phosphotransferase
R00970 13 ITP:uridine 5'-phosphotransferase
R00979 13 ATP:anthranilate N-adenylyltransferase
R00980 13 Anthranilate,NADPH:oxygen oxidoreductase
(3-hydroxylating,deaminating)
R00982 13 Anthranilate:CoA ligase (AMP-forming)
R00983 13 2,3-Dihydroxyindole:oxygen 2,3-oxidoreductase (decyclizing)
R00985 13 Chorismate pyruvate-lyase (amino-accepting)
R00986 13 Chorismate pyruvate-lyase (amino-accepting)
R00987 13 L-Kynurenine hydrolase
R00988 13 N-Formylanthranilate amidohydrolase
R00989 13 Malonyl-CoA:anthranilate N-malonyltransferase
R00990 13 2-Aminobenzoate carboxy-lyase
R00991 13
R01073 13
N-(5-Phospho-D-ribosyl)anthranilate:pyrophosphatephosphoribosyl-transferase
R01086 13 N-(L-Argininosuccinate) arginie-lyase
R01123 13 Isopentenyl-diphosphate delta3-delta2-isomerase
R01137 13 ATP:nucleoside-diphosphate phosphatransferase
R01138 13 dATP:pyruvate O2-phosphotransferase
R01139 13 dATP:D-hexose 6-phosphotransferase
R01140 13 dATP:D-hexose 6-phosphotransferase
R01151 13 Putrescine:oxygen oxidoreductase (deaminating)
R01152 13 N-Carbamoylputrescine amidohydrolase
R01154 13 Acetyl-CoA:alkane-alpha,omega-diamine N-acetyltransferase
R01155 13 putrescine:2-oxoglutarate aminotransferase
R01156 13 N-Acetylputrescine acetylhydrolase
R01157 13 Agmatine amidinohydrolase
R01175 13 Butanoyl-CoA:oxygen 2-oxidoreductase
R01241 13
R01246 13 L-proline:NAD+ 2-oxidoreductase
R01255 13 L-Proline racemase
R01257 13 (S)-Malate:(acceptor) oxidoreductase
R01270 13 Nicotinamide D-ribonucleotide phosphoribohydrolase
R01271 13
Nicotinamide-nucleotide:pyrophosphatephospho-alpha-D-ribosyltransferase
R01273 13 N-Ribosylnicotinamide ribohydrolase
R01330 13 dATP:D-hexose 6-phosphotransferase
R01372 13 Phenylpyruvate:oxygen oxidoreductase
(hydroxylating,decarboxylating)
R01399 13 Carbamoyl-phosphate:putrescine carbamoyltransferase
R01410 13
R01419 13 Benzaldehyde:NAD+ oxidoreductase
R01421 13 Benzoyl phosphate phosphohydrolase
R01423 13 5'-Benzoylphosphoadenosine acylhydrolase
R01424 13 N-Benzoylglycine amidohydrolase
R01426 13
R01504 13 ATP:2,3-dihydroxybenzoate adenylyltransferase
R01505 13 2,3-dihydro-2,3-dihydroxybenzoate:NAD+ oxidoreductase
R01506 13 2,3-Dihydroxybenzoate:oxygen 2,3-oxidoreductase (decyclizing)
R01509 13 2,3-Dihydroxybenzoate:L-serine ligase
R01510 13 2,3-Dihydroxybenzoate:L-serine ligase
R01549 13 dATP:uridine 5'-phosphotransferase
R01616 13 4-Coumarate:CoA ligase (AMP-forming)
R01650 13
R01680 13 Lactose:(acceptor) 3-oxidoreductase
R01714 13 5-O-(1-Carboxyvinyl)-3-phosphoshikimate phosphate-lyase
R01715 13 Chorismate pyruvatemutase
R01716 13 Chorismate:L-glutamine amido-ligase
R01717 13 Chorismate hydroxymutase
R01728 13 Prephenate:NAD+ oxidoreductase(decarboxylating)
R01741 13 D-Gluconate:(acceptor) 2-oxidoreductase
R01764 13 Benzoylformate carboxy-lyase
R01766 13 L-threo-3-Phenylserine benzaldehyde-lyase
R01767 13 Mandelonitrile benzaldehyde-lyase
R01816 13 Anthranilate,tetrahydrobiopterin:oxygen
oxidoreductase(3-hydroxylating)
R01877 13 Uridine 3'-monophosphate phosphohydrolase
R01878 13 Cytidine aminohydrolase
R01879 13 2-Deoxyuridine,2-oxoglutarate:oxygen
oxidoreductase(2'-hydroxylating)
R01880 13 dGTP:uridine 5'-phosphotransferase
R01886 13 N(omega)-(ADP-D-ribosyl)-L-arginine ADPribosylhydrolase
R01914 13 Spermidine:(acceptor) oxidoreductase
R01954 13 L-Citrulline:L-aspartate ligase (AMP-forming)
R01965 13 dATP:D-hexose 6-phosphotransferase
R01989 13 L-Arginine:glycine amidinotransferase
R02099 13 ATP:deoxyuridine 5'-phosphotransferase
R02102 13
R02137 13 Cytidine ribohydrolase
R02237 13 Tetrahydrofolate:L-glutamate gamma-ligase (ADP-forming)
R02253 13 trans-cinnamate,NADPH:oxygen oxidoreductase (4-hydroxylating)
R02283 13 N2-Acetyl-L-ornithine:2-oxoglutarate aminotransferase
R02294 13 N-Ribosylnicotinamide:orthophosphate ribosyltransferase
R02296 13 Cytidine:orthophosphate alpha-D-ribosyltransferase
R02323 13 Nicotinamide ribonucleotide phosphohydrolase
R02324 13 ATP:N-ribosylnicotinamide 5'-phosphotransferase
R02363 13 Hydroquinone:oxygen oxidoreductase
R02365 13 Cellobiose:quinone 1-oxidoreductase
R02387 13 Acetyl-CoA:arylamine N-acetyltransferase
R02402 13 Glutarate:CoA ligase (ADP-forming)
R02485 13 Deoxycytidine aminohydrolase
R02486 13 2-Deoxyuridine,2-Oxoglutarate:oxygen
oxidoreductase(1'-hydroxylating)
R02487 13 Glutaryl-CoA:(acceptor) 2,3-oxidoreductase (decarboxylating)
R02606 13 2,6-Dioxo-6-phenylhexa-3-enoate benzoylhydrolase
R02661 13 2-Methylpropanoyl-CoA:(acceptor) 2,3-oxidoreductase
R02666 13 3-Hydroxyanthranilate:oxygen oxidoreductase
R02668 13 3-Hydroxy-L-kynurenine hydrolase
R02669 13
R02670 13 Hydorogen-peroxide:hydrogen-peroxide oxidoreductase
R02672 13 4-Hydroxybenzoylformate carboxy-lyase
R02673 13 (S)-2-Hydroxy-2-(4-hydroxyphenyl)acetate:oxygen 1-oxidoreductase
R02676 13 4-Hydroxymandelonitrile hydroxybenzaldehyde-lyase
R02695 13 4-Hydroxyphenylacetaldehyde:NAD+ oxidoreductase
R02698 13 4-hydroxyphenylacetate,NADH:oxygen oxidoreductase
(3-hydroxylating)
R02699 13 4-Hydroxyphenylacetate:CoA ligase (AMP-forming)
R02868 13 dATP:D-hexose 6-phosphotransferase
R02877 13 Vanillyl alcohol:oxygen oxidoreductase
R02894 13 D-Proline:oxygen oxidoreductase (deaminating)
R02914 13 4,5-Dihydro-4-oxo-5-imidazolepropanoate hydro-lyase
R02925 13 D-Sorbitol:(acceptor) 1-oxidoreductase
R02941 13 salicylaldehyde:NAD+ oxidoreductase
R02942 13 Acetylsalicylate O-acetylhydrolase
R02950 13 4-Coumarate:oxygen oxidoreductase
R02952 13
R02988 13 3-oxoadipate:NAD+ oxidoreductase
R02991 13 4-Carboxymethylbut-3-en-4-olide enol-lactonohydrolase
R03018 13 ATP:pantothenate 4'-phosphotransferase
R03023 13 4-nitrophenol,NADH:oxygen oxidoreductase (2-hydroxylating)
R03098 13 L-2-Aminoadipate-6-semialdehyde:NAD(P)+ 6-oxidoreductase
R03099 13
R03102 13 L-2-Aminoadipate-6-semialdehyde:NAD+ 6-oxidoreductase
R03172 13 2-Methylbutanoyl-CoA:(acceptor) 2,3-oxidoreductase
R03177 13 4-Guanidinobutanal:NAD+ 1-oxidoreductase
R03178 13 2-oxo-5-Guanidinopentanoate carboxy-lyase
R03180 13 4-Guanidinobutanamide amidohydrolase
R03294 13 trans-4-Hydroxy-L-proline:NAD+ oxidoreductase
R03299 13 3-Hydroxyphenylacetate,NADH:oxygen oxidoreductase
(3-hydroxylating)
R03315 13 ATP:pseudouridine 5'-phosphotransferase
R03336 13 4-hydroxyphenyllactate:NAD+ oxidoreductase
R03337 13 (R)-3-(4-hydroxyphenyl)lactate:NAD+ 2-oxidoreductase
R03341 13 4-hydroxyphenylpyruvate carboxy-lyase
R03342 13 3-(4-Hydroxyphenyl)pyruvate keto-enol-isomerase
R03371 13 myo-Inositol-hexakisphosphate 3-phosphohydrolase
R03372 13 myo-Inositol-hexakisphosphate 6-phosphohydrolase
R03384 13 ATP:1-amino-1-deoxy-scyllo-inositol 4-phosphotransferase
R03443 13 N-Acetyl-L-glutamate-5-semialdehyde:NADP+
5-oxidoreductase(phosphrylating)
R03457 13 D-erythro-1-(Imidazol-4-yl)glycerol 3-phosphate hydro-lyase
R03460 13
Phosphoenolpyruvate:3-phosphoshikimate5-O-(1-carboxyvinyl)-transferase
R03461 13 3-Hydroxy-2-methylpyridine-4,5-dicarboxylate 4-carboxy-lyase
R03470 13 4-Carboxymuconolactone carboxy-lyase
R03471 13 ATP:4-amino-5-hydroxymethyl-2-methylpyrimidine
5-phosphotransferase
R03534 13 2-Hydroxyglutarate:(acceptor) 2-oxidoreductase
R03543 13 benzene,NADH:oxygene 1,2-oxidoreductase
R03630 13 Phthalate,NADH:oxygen oxidoreductase (4,5-hydroxylating)
R03635 13 Stachyose fructohydrolase
R03692 13 Dihydrocoumarin lactonohydrolase
R03709 13 3-(2-Hydroxyphenyl)propanoate:NAD+ oxidoreductase
R03733 13 L-Threonate:NAD+ 3-oxidoreductase
R03892 13
R03893 13 4-Carboxymethylenebut-2-en-4-olide lactonohydrolase
R03959 13 2,5-Dihydro-5-oxofuran-2-acetate lyase (decyclizing)
R04065 13 Imidazole acetaldehyde:NAD+ oxidoreductase
R04068 13 Imidazole-4-acetate:5-phosphoribosyl-diphosphate ligase (ADP-
andpyrophosphate- forming)
R04069 13
R04133 13 5-Oxopent-3-ene-1,2,5-tricarboxylate carboxy-lyase
R04134 13
R04217 13 N2-succinyl-L-ornithine:2-oxoglutarate 5-aminotransferase
R04282 13
R04336 13
R04364 13 Acetyl-CoA:L-2,3,4,5-tetrahydrodipicolinate N2-acetyltransferase
R04365 13
Succinyl-CoA:2,3,4,5-tetrahydropyridine-2,6-dicarboxylateN-succinyltransferase
R04380 13 5-Oxopent-3-ene-1,2,5-tricarboxylate carboxy-lyase
R04426 13 3-Isopropylmalate:NAD+ oxidoreductase
R04749 13 (S)-Hydroxyhexanoyl-CoA hydro-lyase
R04862 13 (1R,2S)-1-hydroxybutane-1,2,4-tricarboxylate:NAD+
oxidoreductase(decarboxylating)
R04910 13
R05050 13 N4-Acetylaminobutanal:NAD+ oxidoreductase
R05087 13
R05133 13 Arbutin 6-phosphate glucohydrolase
R05141 13 1,4-beta-D-Glucan glucohydrolase
R05236 13 4-Hydroxymuconic-semialdehyde:NAD+ oxidoreductase
R05244 13 NADPH:p-benzoquinone oxidoreductase
R05246 13
R05296 13 2-Hydroxy-5-methyl-cis,cis-muconic semialdehyde formylhydrolase
R05360 13
2-Hydroxy-6-oxo-6-(2-hydroxyphenyl)-hexa-2,4-dienoatebenzoylhydrolase
R05365 13 2-Hydroxy-6-oxo-(2'-aminophenyl)-hexa-2,4-dienoate
benzoylhydrolase
R05374 13 2-Oxo-5-methyl-cis-muconate carboxy-lyase
R05383 13 (hydroxyamino)benzene hydroxymutase
R05413 13
R05417 13
R05440 13
R05465 13
R05482 13
R05487 13
R05552 13
R05586 13
R05590 13 Acylamide aminohydrolase
R05591 13 Nitrile aminohydrolase
R05621 13
R05663 13
R05664 13
R05773 13 3-hydroxy-3-(4-hydroxy-3-methoxyphenyl)propionyl-CoA:vanillin
lyase(acetyl-CoA-forming)
R05778 13 4-hydroxyphenylpyruvate:oxygen oxidoreductase (decarboxylating)
R05779 13 5-Diphosphoinositol pentakisphosphate diphosphohydrolase
R05799 13 ATP:1D-myo-inositol-hexakisphosphate phosphotransferase
R05865 13 2-Hydroxy-5-methyl-cis,cis-muconic-semialdehyde formylhydrolase
R05884 13 isopentenyl-diphosphate:NAD(P)+ oxidoreductase
R06602 13
R06603 13
R06632 13
R06782 13 3-phenylpropanoate,NADH:oxygen oxidoreductase (2,3-hydroxylating)
R06783 13 trans-Cinnamate,NADH:oxygen oxidoreductase (2,3-hydroxylating)
R06838 13 4-carboxymethylenebut-2-en-4-olide lactonohydrolase
R06852 13
R06854 13
R06889 13
R06893 13 aryl-ester hydrolase
R06913 13
R06925 13
R06942 13 (3S)-3-hydroxyacyl-CoA hydro-lyase
R06989 13 2,5-Dihydro-5-oxofuran-2-acetate lyase (decyclizing)
R07146 13 4-hydroxy-L-proline:NAD+ oxidoreductase
R07188 13 benzoate,NADH:oxygen oxidoreductase (1,2-hydroxylating)
R07245 13 carbamoyl-phosphate:N2-acetyl-L-ornithine carbamoyltransferase
R07406 13
R07408 13
R07414 13 glutamate putrescine ligase
R07417 13
R00031 14 1,2-Benzenediol:oxygen oxidoreductase
R00104 14 ATP:NAD+ 2'-phosphotransferase
R00118 14
R00156 14 ATP:nucleoside-diphosphate phosphatransferase
R00157 14 Uridine triphosphate:AMP phosphotransferase
R00159 14 UTP diphosphohydrolase
R00286 14 UDPglucose:NAD+ oxidoreductase
R00289 14 UTP:alpha-D-glucose-1-phosphate uridylyltransferase
R00291 14 UDPglucose 4-epimerase
R00293 14 UDPglucose 4,6-hydro-lyase
R00414 14 UDP-N-acetyl-D-glucosamine 2-epimerase
R00415 14 UTP:N-acetyl-alpha-D-glucosamine-1-phosphate uridylyltransferase
R00453 14 L-Lysine:pyruvate aminotransferase
R00457 14 L-Lysine:2-oxoglutarate 6-aminotransferase
R00502 14 UTP:alpha-D-hexose-1-phosphate uridylyltransferase
R00503 14 UDPgalactose:D-glucose 4-beta-D-galactosyltransferase
R00511 14 Cytidine-5'-monophosphate phosphohydrolase
R00512 14 ATP:CMP phosphotransferase
R00513 14 ATP:cytidine 5'-phosphotransferase
R00514 14 CDP diphosphohydrolase
R00515 14 CTP pyrophosphohydrolase
R00516 14 UTP:cytidine 5'-phosphotransferase
R00517 14 GTP:cytidine 5'-phosphotransferase
R00555 14 NAD+:L-arginine ADP-D-ribosyltransferase
R00568 14 CTP aminohydrolase
R00571 14 UTP:ammonia ligase(ADP-forming)
R00573 14 UTP:ammonia ligase(ADP-forming)
R00659 14 UTP:pyruvate O2-phosphotransferase
R00688 14 L-phenylalanine:NAD+ oxidoreductase (deaminating)
R00689 14 L-Phenylalanine:oxygen oxidoreductase (deaminating)
R00692 14 L-Phenylalanine(L-histidine):pyruvate aminotransferase
R00694 14 L-Phenylalanine:2-oxoglutarate aminotransferase
R00695 14 L-Aspartate:phenylpyruvate aminotransferase
R00697 14 L-Phenylalanine ammonia-lyase
R00730 14 L-Tyrosine,NADPH:oxygen oxidoreductase (N-hydroxylating)
R00731 14 L-Tyrosine:oxygen oxidoreductase
R00732 14 L-arogenate:NAD+ oxidoreductase
R00735 14 L-Tyrosine:L-arginine ligase (AMP-forming)
R00736 14 L-Tyrosine carboxy-lyase
R00739 14 L-Tyrosine 2,3-aminomutase
R00766 14 UDPglucose:D-fructose-6-phosphate 2-alpha-D-glucosyltransferase
R00769 14 UTP:D-fructose-6-phosphate 1-phosphotransferase
R00806 14 UDPglucose:D-fructose 2-alpha-D-glucosyltransferase
R00836 14 UDPglucose:D-glucose-6-phosphate 1-alpha-D-glucosyltransferase
R00855 14 CDPglycerol phosphoglycerohydrolase
R00936 14 5,6,7,8-Tetrahydrofolate:NAD+ oxidoreductase
R00955 14 UDPglucose:alpha-D-galactose-1-phosphate uridylyltransferase
R00962 14 ITP:cytidine 5'-phosphotransferase
R00967 14 UTP:uridine 5'-phosphotransferase
R00969 14 P1,P4-Bis(5'-nucleosyl)-tetraphosphate nucleotidohydrolase
R01161 14
R01168 14 L-Histidine ammonia-lyase
R01192 14 UDPgalactose:myo-inositol 1-alpha-D-galactosyltransferase
R01240 14 UDPglucose:phenol beta-D-glucosyltransferase
R01304 14 UDPglucose:4-hydroxybenzoate 4-O-beta-D-glucosyltransferase
R01370 14 Phenyllactate:NAD+ oxidoreductase
R01373 14 Prephenate hydro-lyase (decarboxylating)
R01375 14 L-Glutamine:phenylpyruvate aminotransferase
R01377 14 Phenylpyruvate carboxy-lyase
R01378 14 Phenylpyruvate keto-enol-isomerase
R01380 14 UTP:1-phospho-alpha-D-glucuronate uridylyltransferase
R01381 14 UTP:1-phospho-alpha-D-glucuronate uridylyltransferase
R01416 14 Agmatine iminohydrolase
R01417 14 ATP:agmatine N4-phosphotransferase
R01418 14
R01425 14 Benzoylagmatine amidohydrolase
R01548 14 dATP:cytidine 5'-phosphotransferase
R01582 14 D-Phenylalanine:2-oxoglutarate aminotransferase
R01612 14
R01613 14 Malonyl-CoA:4-Coumaroyl-CoA malonyltransferase(cyclizing)
R01614 14 Malonyl-CoA:4-coumaroyl-CoA malonyltransferase (cyclizing)
R01615 14 4-Hydroxycinnamyl aldehyde:NADP+ oxidoreductase
(CoA-cinnamoylating)
R01617 14 4-Coumaroyl-CoA:agmatine N4-coumaroyltransferase
R01652 14
R01658 14
Dimethylallyl-diphosphate:isopentenyl-diphosphatedimethylallyltranstransferase
R01659 14
Dimethylallyl-diphosphate:isopentenyl-diphosphatedimethylallylcistransferase
R01663 14 dCMP aminohydrolase
R01664 14 2'-Deoxycytidine 5'-monophosphate phosphohydrolase
R01666 14 ATP:deoxycitidine 5'-phosphotransferase
R01722 14 UDPglucose:nicotinate N-glucosyltransferase
R01731 14 L-Aspartate:2-oxoglutarate aminotransferase
R01795 14 L-Phenylalanine,tetrahydrobiopterin:oxygen
oxidoreductase(4-hydroxylating)
R01815 14 L-Tyrosine,tetrahydrobiopterin:oxygen
oxidoreductase(3-hydroxylating)
R01847 14 UTP:Sedoheptulose 7-phosphate 1-phosphotransferase
R01887 14 gamma-Amino-gamma-cyanobutanoate aminohydrolase
R01916 14 N1-Acetylspermidine amidohydrolase
R01919 14 Spermidine:putrescine
4-aminobutyltransferase(propane-1,3-diamine-forming)
R01943 14 3,4-Dihydroxy-trans-cinnamate:CoA ligase (AMP-forming)
R01956 14 L-Kynurenine:2-oxoglutarate aminotransferase
R01957 14 L-Kynurenine:glyoxylote aminotransferase (cyclizing)
R01959 14 N-Formyl-L-kynurenine amidohydrolase
R01960 14 L-Kynurenine,NADPH:oxygen oxidoreductase (3-hydroxylating)
R02079 14 3,4-Dihydroxy-L-phenylalanine ammonia-lyase
R02091 14 dGTP:cytidine 5'-phosphotransferase
R02098 14 ATP:dTMP phosphotransferase
R02100 14 dUTP nucleotidohydrolase
R02150 14 1H-Imidazole-4-ethanamine:oxygen oxidoreductase
(deaminating)(copper-containing)
R02235 14 Dihydrofolate:NAD+ oxidoreductase
R02238 14 Formate:dihydrofolate ligase (ADP-forming)
R02252 14 Phenylpropanoate:NAD+ delta2-oxidoreductase
R02254 14 trans-Cinnamate,NADPH:oxygen oxidoreductase (2-hydroxylating)
R02255 14 trans-Cinnamate:CoA ligase (AMP-forming)
R02256 14 UDPglucose:trans-cinnamate beta-D-glucosyltransferase
R02313 14 N6-(L-1,3-Dicarboxypropyl)-L-lysine:NAD+ oxidoreductase
R02317 14
R02370 14 Cytidine 3'-phosphate phosphohydrolase
R02382 14 Tyramine:oxygen oxidoreductase(deaminating)(flavin-containing)
R02388 14 UDPglucose:arylamine N-D-glucosyltransferase
R02401 14 glutarate-semialdehyde:NAD+ oxidoreductase
R02416 14 4-Coumaroyl-CoA:shikimate O-(hydroxycinnamoyl)transferase
R02536 14 Phenylacetaldehyde:NAD+ oxidoreductase
R02539 14 Phenylacetate:CoA ligase
R02540 14 2-Phenylacetamide amidohydrolase
R02558 14 (R)-Prunasin beta-D-glucohydrolase
R02563 14 CDPethanolamine:L-serine ethanolaminephosphotransferase
R02634 14
R02707 14
R02737 14 UDPglucose:D-glucose-6-phosphate 1-alpha-D-glucosyltransferase
R02755 14 meso-2,6-diaminoheptanedioate:NADP+ oxidoreductase (deaminating)
R02895 14
R02951 14 UDPglucose:trans-4-hydroxycinnamate 4-O-beta-D-glucosyltransferase
R03024 14 4-Nitrophenyl phosphate phosphohydrolase
R03037 14 Isochorismate pyruvate-hydrolase
R03097 14
R03165 14 Hydroxymethylbilane hydro-lyase(cyclizing)
R03166 14
R03238 14 UTP:D-Tagatose 6-phosphate 1-phosphotransferase
R03243 14 5-Amino-2-oxopentanoate:2-oxoglutarate aminotransferase
R03253 14 7,8-Dihydroxykynurenate:oxygen 8,8a-oxidoreductase (decyclizing)
R03297 14 UDPglucose:gallate beta-D-glucosyltransferase
R03300 14 3,4-Dihydroxyphenylacetaldehyde:NAD+ oxidoreductase
R03303 14 3,4-Dihydroxyphenylacetate:oxygen 2,3-oxidoreductase (decyclizing)
R03358 14 Octopamine hydro-lyase (deaminating)
R03359 14 1-(4-Hydroxyphenyl)-2-(methylamino)ethanol hydro-lyase
R03365 14 3,4-Dihydroxy-trans-cinnamate:oxygen
3,4-oxidoreductase(decyclizing)
R03367 14
R03462 14 Biphenyl-2,3-diol:oxygen 1,2-oxidoreductase (decyclizing)
R03463 14 2,6-dioxo-6-phenylhexanoate:NADP+ delta2-oxidoreductase
R03477 14
L-Arginine:1-amino-1-deoxy-scyllo-inositol-4-phosphateamindinotransferase
R03509 14 N-(5-Phospho-beta-D-ribosyl)anthranilate ketol-isomerase
R03538 14 2',3'-Cyclic UMP 3'-nucleotidohydrolase
R03541 14 Prenyl-diphosphate pyrophosphohydrolase
R03542 14 alpha-Aminopropiononitrile aminohydrolase
R03625 14
UDPglucose:2-hydroxy-2-methylpropanenitrilebeta-D-glucosyltransferase
R03710 14 UDPglucose:trans-2-hydroxycinnamate O-beta-D-glucosyltransferase
R03790 14
R03792 14
R03794 14
(S)-2-Hydroxy-2-phenylacetate,tetrahydrobiopterin:oxygenoxidoreductase
(4-hydroxylating)
R03935 14 beta-Alanyl-L-arginine hydrolase
R03936 14 Formylkynurenine hydrolase
R03998 14 anthranilyl-CoA,NADH:oxygen oxidoreductase (de-aromatizing)
R04008 14
R04024 14 Acetyl-CoA:N-hydroxyarylamine O-acetyltransferase
R04025 14
N-Acetylputrescine:oxygenoxidoreductase(deaminating)(flavin-containing)
R04038 14 2-Isopentenyl-diphosphate:AMP delta2-isopentenyltransferase
R04045 14
R04095 14 3-Methylbutanoyl-CoA:(acceptor) 2,3-oxidoreductase
R04161 14 (S)-4-Hydroxymandelate racemase
R04171 14 3-Hydroxy-L-kynurenine:2-oxoglutarate aminotransferase
R04172 14
R04185 14 (S)-3-(Imidazol-5-yl)lactate:NAD+ oxidoreductase
R04189 14 N2-succinyl-L-arginine iminohydrolase (decarboxylating)
R04234 14 D-4-Hydroxyphenylglycine:2-oxoglutarate aminotransferase
R04260 14 2-Oxo-2,5-dihydrofuran-5-acetate delta3-delat2-isomerase
R04296 14 UDPglucose:(S)-4-hydroxymandelonitrile beta-D-glucosyltransferase
R04304 14 4-Hydroxyphenylethanol:NAD+ oxidoreductase
R04379 14
5-Carboxymethyl-2-hydroxymuconatedelta2,delta4-2-oxo,delta3-isomerase
R04467 14
R04475 14
N-Succinyl-L-2,6-diaminoheptanedioate:2-ocoglytarateamino-transferase
R04479 14
R04509 14 ATP:4-amino-2-methyl-5-phosphomethylpyrimidine phosphotransferase
R04751 14 Hexanoyl-CoA:(acceptor) 2,3-oxidoreductase
R04776 14 Phenylacetyl-CoA:L-glutamine alpha-N-phenylacetyltransferase
R04777 14
R04783 14 3-Ketolactose galactohydrolase
R04874 14
R04876 14
R04879 14
R04915 14 Quinoline-3,4-diol 2,4-dioxygenase (carbon monoxide-forming)
R05136 14
R05258 14
R05295 14 4-Methylcatechol:oxygen 2,3-oxidoreductase(decyclizing)
R05305 14 3-hydroxypimeloyl-CoA:NAD+ oxidoreductase
R05347 14
R05348 14
R05353 14
R05389 14 2-Hydroxy-5-methyl-cis,cis-muconate
2-Oxo-5-methyl-cis-muconateisomerase
R05400 14
R05411 14
R05415 14
R05424 14
R05425 14
R05430 14
R05439 14
R05467 14 L-N2-(2-carboxyethyl)arginine cyclo-ligase (AMP-forming)
R05488 14
R05495 14
R05539 14
R05596 14 Nitrile hydro-lyase
R05643 14 2-carboxybenzaldehyde dehydrogenase
R05719 14 3-hydroxy-1H-quinolin-4-one 2,4-dioxygenase (CO-forming)
R05728 14 4-hydroxyphenylacetaldehyde oxime, NADPH2:oxygen oxidoreductase
R05769 14 UDP-glucose:hydroquinone-O-b-D-glucosyltransferase
R05772 14 trans-feruloyl-CoA hydro-lyase
R05838 14 pyridoxine 5'-phosphate synthase
R05840 14
R06594 14
R06626 14
R06633 14
R06744 14
R06757 14
R06860 14
isochorismate:2-oxoglutarate:cyclodienyltransferase(decarboxylating,pyruvate-forming)
R06888 14
R06892 14
R06912 14
R06924 14
R06943 14
R06985 14 trans-Hex-2-enoyl-CoA reductase
R06990 14 2-Oxo-2,5-dihydrofuran-5-acetate delta3-delat2-isomerase
R07189 14 trans-cinnamate,NADPH:oxygen oxidoreductase (2-hydroxylating)
R07212 14
L-tyrosine,tetrahydrobiopterin:oxygenoxidoreductase(3-hydroxylating)
R07219 14 dimethyallyl diphosphate:NADP+ oxidoreductase
R07254 14 malonyl-CoA:4-coumaroyl-CoA malonyltransferase (cyclizing,
reducing)
R07276 14 L-arogenate:2-oxoglutarate aminotransferase
R07294 14 phenylglyoxylyl-CoA hydrolase
R07300 14 N8-acetylspermidine amidohydrolase
R07307 14 dCTP aminohydrolase (dUMP-forming)
R07415 14
R00045 15 1,2-Benzenediol:oxygen oxidoreductase
R00049 15
1-O-Galloyl-beta-D-glucose:1-O-galloyl-beta-D-glucoseO-galloyltransferase
R00112 15 NADPH:NAD+ oxidoreductase (B-specific)
R00113 15 NADPH:hydrogen-peroxide oxidoreductase
R00114 15 L-Glutamate:NADP+ oxidoreductase (transaminating)
R00119 15 NADP+ glycohydrolase
R00134 15 Formate:NADP+ oxidoreductase
R00205 15 2-Oxopropanal:NADP+ oxidoreductase
R00210 15 Pyruvate:NADP+ 2-oxidoreductase (CoA-acetylating)
R00216 15 (S)-Malate:NADP+ oxidoreductase(oxaloacetate-decarboxylating)
R00248 15 L-Glutamate:NADP+ oxidoreductase (deaminating)
R00267 15 Isocitrate:NADP+ oxidoreductase (decarboxylating)
R00278 15 Pyridoxine 5-phosphate:oxygen oxidoreductase (deaminating)
R00343 15 (S)-Malate:NADP+ oxidoreductase
R00416 15 UTP:N-acetyl-alpha-D-glucosamine-1-phosphate uridylyltransferase
R00418 15 UDP-N-acetyl-D-glucosamine 4-epimerase
R00420 15 UDP-N-acetyl-D-glucosamine 2-epimerase
R00421 15 UDP-N-acetyl-D-glucosamine:NAD+ 6-oxidoreductase
R00422 15
R00423 15
R00445 15 L-lysine:NAD+ oxidoreductase (deaminating, cyclizing)
R00446 15 L-Lysine:NAD+ 6-oxidoreductase (deaminating)
R00447 15 L-Lysine:oxygen oxidoreductase(deaminating)
R00448 15 L-lysine,NADPH:oxygen oxidoreductase (6-hydroxylating)
R00449 15 L-Lysine:oxygen 2-oxidoreductase (decarboxylating)
R00451 15 meso-2,6-Diaminoheptanedioate carboxy-lyase
R00452 15 N2-(D-1-carboxylethyl)-L-lysine:NADP+
oxidoreductase(L-lysine-forming)
R00454 15
R00458 15 N6-Acyl-L-lysine amidohydrolase
R00459 15
R00460 15 L-Lysine racemase
R00461 15 L-Lysine 2,3-aminomutase
R00462 15 L-Lysine carboxy-lyase
R00463 15 L-Lysine-1,6-lactam lactamhydrolase
R00465 15 Glycolate:NADP+ oxidoreductase
R00501 15
R00504 15 UDPgalactose:UDP-N-acetyl-D-glucosamine
galactosephosphotransferase
R00505 15 UDP-D-galactopyranose furanomutase
R00569 15 CTP diphosphohydrolase
R00570 15 ATP:nucleoside-diphosphate phosphatransferase
R00572 15 CTP:pyruvate O2-phosphotransferase
R00574 15 CTP pyriphosphate-lyase (cyclizing)
R00612 15 N6-Methyl-L-lysine:oxygen oxidoreductase (demethylating)
R00660 15
Phosphoenolpyruvate:UDP-N-acetyl-D-glucosamine1-carboxyvinyl-transferase
R00678 15 L-tryptophan:oxygen 2,3-oxidoreductase (decyclizing)
R00686 15 L-Phenylalanine racemase (ATP-hydrolysing)
R00687 15 ATP:L-phenylalanine adenylyltransferase
R00690 15 L-Phenylalanine:oxygen 2-oxidoreductase (decarboxylating)
R00691 15 L-Arogenate hydro-lyase (decarboxylating)
R00693 15 Acetyl-CoA:L-phenylalanine N-acetyltransferase
R00698 15 Donor:hydrogen-peroxide oxidoreductase
R00699 15 L-Phenylalanine carboxy-lyase
R00706 15 3-Oxopropanoate:NADP+ oxidoreductase
(decarboxylating,CoA-acetylating)
R00708 15 L-1-Pyrroline-5-carboxylate:NAD+ oxidoreductase
R00711 15 Acetaldehyde:NADP+ oxidoreductase
R00714 15 Succinate-semialdehyde:NADP+ oxidoreductase
R00715 15 N6-(L-1,3-Dicarboxypropyl)-L-lysine:NAD+
oxidoreductase(L-lysine-forming)
R00716 15 N6-(L-1,3-Dicarboxypropyl)-L-lysine:NADP+
oxidoreductase(L-lysine-forming)
R00733 15 L-arogenate:NAD+ oxidoreductase
R00746 15 Ethanol:NADP+ oxidoreductase
R00767 15 CTP:D-fructose-6-phosphate 1-phosphotransferase
R00789 15 ammonium-hydroxide:NAD(P)+ oxidoreductase
R00796 15 NADPH:nitrate oxidoreductase
R00809 15 UDPgalactose:sucrose 6F-alpha-D-galactosyltransferase
R00825 15 Anthranilate,NADPH:oxygen oxidoreductase
(1,2-hydroxylating,deaminating, decarboxylating)
R00844 15 sn-Glycerol-3-phosphate:NADP+ 2-oxidoreductase
R00853 15 UDPgalactose:sn-glycerol-3-phosphate
2-alpha-D-galactosyltransferase
R00854 15 UDPgalactose:sn-glycerol-3-phosphate
1-alpha-D-galactosyltransferase
R00856 15 CTP:sn-glycerol-3-phosphate cytidylyltransferase
R00870 15 D-Mannitol:NADP+ 2-oxidoreductase
R00910 15 L-Lysine:beta-alanine ligase (AMP-forming)
R00911 15 beta-Alanyl-L-lysine hydrolase
R00937 15 5,6,7,8-Tetrahydrofolate:NAD+ oxidoreductase
R00939 15 5,6,7,8-Tetrahydrofolate:NADP+ oxidoreductase
R00940 15 5,6,7,8-Tetrahydrofolate:NADP+ oxidoreductase
R00941 15 10-formyltetrahydrofolate:NADP+ oxidoreductase
R00942 15 Tetrahydrofolate:L-glutamate gamma-ligase (ADP-forming)
R00943 15 Formate:tetrahydrofolate ligase (ADP-forming)
R00944 15 10-Formyltetrahydrofolate amidohydrolase
R00945 15 5,10-Methylenetetrahydrofolate:glycine hydroxymethyltransferase
R00956 15 CTP:D-glucose-1-phosphate cytidylyltransferase
R00978 15 5,6-Dihydrouracil:NADP+ oxidoreductase
R01039 15 Glycerol:NADP+ 2-oxidoreductase
R01041 15 Glycerol:NADP+ oxidoreductase
R01063 15 D-Glyceraldehyde-3-phosphate:NADP+ oxidoreductase(phosphorylating)
R01088 15 L-leucine:NAD+ oxidoreductase(deaminating)
R01090 15 L-Leucine:2-oxoglutarate aminotransferase
R01095 15 D-Galactose:NADP+ 1-oxidoreductase
R01097 15 D-Galactose:NADP+ 1-oxidoreductase
R01117 15 CTP:N-acylneuraminate cytidylyltransferase
R01143 15 methane,NADPH:oxygen oxidoreductase (hydroxylating)
R01158 15 L-Histidinol:NAD+ oxidoreductase
R01160 15 Acetyl-CoA:L-histidine N-acetyltransferase
R01163 15 L-Histidinal:NAD+ oxidoreductase
R01164 15 L-Histidine:beta-alanine ligase (AMP-forming)
R01166 15 Nalpha-(beta-alanyl)-L-histidine hydrolase
R01167 15 L-Histidine carboxy-lyase
R01173 15 butanal:NADP+ oxidoreductase (CoA-acylating)
R01205 15 UDPgalactose:N-acetyl-D-glucosamine 4-beta-D-galactosyltransferase
R01212 15 L-valine:NADP+ oxidoreductase (deaminating)
R01221 15 glycine synthase
R01226 15
5,10-Methylenetetrahydrofolate:3-methyl-2-oxobutanoatehydroxymethyltransferase
R01249 15 L-proline:NADP+ 2-oxidoreductase
R01251 15 L-Proline:NADP+ 5-oxidoreductase
R01294 15 4-Hydroxybenzaldehyde:NADP+ oxidoreductase
R01298 15 4-hydroxybenzoate,NADH:oxygen oxidoreductase (3-hydroxylating)
R01299 15 4-hydroxybenzoate,NADPH:oxygen oxidoreductase
(1-hydroxylating,decarboxylating)
R01371 15 Phenyllactate:NADP+ oxidoreductase
R01384 15 UDP-D-glucuronate carboxy-lyase
R01385 15 UDPglucuronate 4-epimerase
R01386 15
R01387 15 UDPglucuronate 5'-epimerase
R01392 15 D-Glycerate:NADP+ 2-oxidoreductase
R01396 15 Carbamoyl-phosphate:L-lysine carbamoyltransferase
R01420 15 benzaldehyde:NADP+ oxidoreductase
R01430 15 D-xylose:NADP+ 1-oxidoreductase
R01521 15 beta-D-Glucose:NADP+ 1-oxoreductase
R01525 15 D-Ribitol-5-phosphate:NADP+ 2-oxidoreductase
R01575 15 D-Arabinose:NADP+ 1-oxidoreductase
R01607 15 3-Oxopropanoate:NADP+ oxidoreductase
R01620 15 Acetyl-phosphate:L-lysine N6-acetyltransferase
R01630 15
R01651 15 4-Methyl-2-oxopentanoate:NAD+
oxidoreductase(CoA-mehtylpropanoylating)
R01665 15 ATP:CMP phosphotransferase
R01667 15 dCDP nucleotidohydrolase
R01668 15 dCTP nucleotidohydrolase
R01708 15 Pyridoxine:NADP+ 4-oxidoreductase
R01711 15 Pyridoxine:oxygen oxidoreductase (deaminating)
R01730 15 Prephenate:NADP+ oxidoreductase(decarboxylating)
R01740 15 D-Gluconate:NADP+ 5-oxidoreductase
R01747 15 (R)-Glycerate:NADP+ oxidoreductase
R01750 15 D-Glycerate:NADP+ oxidoreductase (carboxylating)
R01759 15 L-Arabitol:NADP+ 1-oxidoreductase
R01775 15 L-Homoserine:NADP+ oxidoreductase
R01794 15 NADPH:6,7-dihydropteridine oxidoreductase
R01846 15 CTP:Sedoheptulose 7-phosphate 1-phosphotransferase
R01866 15 (S)-dihydroorotate:NADP+ oxidoreductase
R01904 15 Xylitol:NADP+ 4-oxidoreductase (L-xylulose-forming)
R01909 15 ATP:pyridoxal 5'-phosphotransferase
R01910 15 Primary alcohol:(acceptor) oxidoreductase
R01911 15 pyridoxine-5'-phosphate phosphohydrolase
R01912 15 UDPglucose:pyridoxine 5'-O-beta-D-glucosyltransferase
R01938 15
R01941 15 3,4-Dihydroxyphenylacetaldehyde:NADP+
oxidoreductase(CoA-cinnamoylating)
R01944 15 Caffeoyl-CoA:putrescine N-(3,4-dihydroxycinnamoyl)transferase
R01945 15 Caffeoyl-CoA:quinate O-(hydroxycinnamoyl)transferase
R01946 15 Caffeoyl-CoA:isocitrate 3-O-(3,4-dihydroxycinnamoyl)transferase
R01976 15 (S)-3-Hydroxybutanoyl-CoA:NADP+ oxidoreductase
R01986 15 4-Aminobutyraldehyde:NAD+ oxidoreductase
R01991 15 L-Histidine:4-aminobutanoate ligase (AMP-forming)
R01992 15 alpha-Aminobutyryl histidine hydrolase
R02003 15 Geranyl-diphosphate:isopentenyl-diphosphate
geranyltrans-transferase
R02004 15
R02006 15 Geranyl-diphosphate pyrophosphate-lyase
(cyclizing,sabinene-hydrate-forming)
R02007 15 (+)-Bornyl-diphosphate lyase (decyclizing)
R02009 15 geranyldiphosphate diphosphate lyase (myrcene forming)
R02010 15
R02011 15
R02012 15 geranyldiphosphate diphosphate lyase (pinene forming)
R02013 15 geranyldiphosphate diphosphate lyase (limonene forming)
R02034 15 6-Phospho-D-gluconate:NADP+ 2-oxidoreductase
R02038 15 CTP:ethanolamine-phosphate cytidylyltransferase
R02075 15 3,4-Dihydroxy-L-phenylalanine:oxygen
4,5-oxidoreductase(recyclizing)
R02076 15 3,4-Dihydroxy-L-phenylalanine:oxygen
2,3-oxidoreductase(recyclizing)
R02077 15 3,4-Dihydroxy-L-phenylalanine:2-oxoglutarate aminotransferase
R02078 15 L-Tyrosine,L-dopa:oxygen oxidoreductase
R02080 15 3-Hydroxy-L-tyrosine carboxy-lyase
R02082 15 (R)-Mevalonate:NADP+ oxidoreductase (CoA acylating)
R02152 15
R02153 15 L-Glutamate:histamine ligase
R02154 15 L-Glutamate:histamine ligase
R02193 15 Coniferyl aldehyde:NADP+ oxidoreductase (CoA-cinnamoylating)
R02194 15 Ferulate:CoA ligase (AMP-forming)
R02195 15 Feruloyl-CoA:quinate O-(hydroxycinnamoyl)transferase
R02204 15 L-Pipecolate:oxygen 1,6-oxidoreductase
R02205 15 L-Pipecolate:(acceptor) 1,6-oxidoreductase
R02236 15 Dihydrofolate:NADP+ oxidoreductase
R02247 15 (R)-Mevalonate:NADP+ oxidoreductase
R02259 15 Propane-1,2-diol:NADP+ oxidoreductase
R02274 15 5-Aminopentanoate:2-oxoglutarate aminotransferase
R02287 15 5-Formiminotetrahydrofolate:L-glutamate N-formiminotransferase
R02315 15 N6-(L-1,3-Dicarboxypropyl)-L-lysine:NADP+ oxidoreductase
R02325 15 dCTP aminohydrolase
R02326 15 ATP:nucleoside-diphosphate phosphatransferase
R02327 15 dCTP:uridine 5'-phosphotransferase
R02330 15 dUTP nucleotidohydrolase
R02331 15 ATP:nucleoside-diphosphate phosphatransferase
R02332 15 dUTP:uridine 5'-phosphotransferase
R02339 15
R02371 15 dCTP:cytidine 5'-phosphotransferase
R02372 15 dUTP:cytidine 5'-phosphotransferase
R02383 15 Monophenol,L-dopa:oxygen oxidoreductase
R02385 15 Feruloyl-CoA:tyramine N-(hydroxycinnamoyl)transferase
R02413 15 Shikimate:NADP+ 5-oxidoreductase
R02445 15 flavanone,2-oxoglutarate:oxygen oxidoreductase (dehydrating)
R02446 15 flavanone lyase (decyclizing)
R02456 15 D-Mannonate:NADP+ 6-oxidoreductase
R02505 15 Malonyl-CoA:cinnamoyl-CoA malonyltransferase (cyclizing)
R02506 15 cinnamaldehyde:NADP+ oxidoreductase (CoA-cinnamoylating)
R02516 15 4-hydroxyphenylacetate,NADPH:oxygen oxidoreductase
(1-hydroxylating)
R02517 15 3-hydroxyphenylacetate,NADPH:oxygen oxidoreductase
(6-hydroxylating)
R02537 15 Aldehyde:NADP+ oxidoreductase
R02562 15 4-aminobenzoate,NADPH:oxygen oxidoreductase
(1-hydroxylating,decarboxylating)
R02576 15 Phenylacetyl-CoA:L-glutamine alpha-N-phenylacetyltransferase
R02611 15 Phenylethylalcohol:NAD+ oxidoreductase
R02613 15 Phenethylamine:oxygen oxidoreductase
(deaminating)(copper-containing)
R02615 15 Styrene-oxide isomerase
R02636 15 UDP-D-galacturonate carboxy-lyase
R02639 15 3-Dehydro-L-gulonate:NADP+ 2-oxidoreductase
R02678 15 Indole-3-acetaldehyde:NAD+ oxidoreductase
R02681 15 indole-3-acetaldehyde:oxygen oxidoreductase
R02697 15 4-Hydroxyphenylacetaldehyde:NADP+ oxidoreductase
R02729 15 5-Formiminotetrahydrofolate:glycine N-formiminotransferase
R02733 15 N6-Acetyl-LL-2,6-diaminoheptanedioate amidohydrolase
R02734 15 N-Succinyl-LL-2,6-diaminoheptanedioate amidohydrolase
R02735 15 LL-2,6-Diaminoheptanedioate 2-epimerase
R02856 15 (R)-Acetoin:NAD+ oxidoreductase
R02921 15 CTP:D-ribitol-5-phosphate cytidylyltransferase
R02936 15 (S)-Ureidoglycolate:NADP+ oxidoreductase
R02985 15
R02989 15 3-oxoadipate:NADP+ oxidoreductase
R03013 15 L-Histidinol-phosphate phosphohydrolase
R03092 15
R03093 15 3-Indoleacetonitrile aminohydrolase
R03094 15 UDPglucose:indole-3-acetate beta-D-glucosyltransferase
R03095 15 Indoleacetate:L-lysine ligase (ADP-forming)
R03096 15 Indole-3-acetamide amidohydrolase
R03103 15 L-2-Aminoadipate-6-semialdehyde:NADP+ 6-oxidoreductase
R03113 15
R03189 15 5-Formyltetrahydrofolate:L-glutamate N-formiminotransferase
R03197 15 Uroporphyrinogen-III carboxy-lyase
R03237 15 CTP:D-Tagatose 6-phosphate 1-phosphotransferase
R03251 15 7,8-dihydro-7,8-dihydroxykynurenate:NAD+ oxidoreductase
R03252 15 7,8-Dihydroxykynurenate:oxygen 8,8a-oxidoreductase (decyclizing)
R03292 15 4-Hydroxy-L-proline:NADP+ oxidoreductase
R03293 15 trans-4-Hydroxy-L-proline:NADP+ 5-oxidoreductase
R03302 15 3,4-Dihydroxyphenylacetaldehyde:NADP+ oxidoreductase
R03317 15 UDP-N-acetyl-D-mannosamine:NAD+ 1-oxidoreductase
R03338 15 4-Hydroxyphenyllactate:NADP+ oxidoreductase
R03339 15 (R)-3-(4-hydroxyphenyl)lactate:NADP+ 2-oxidoreductase
R03351 15 CTP:3-deoxy-D-manno-octulosonate cytidylyltransferase
R03386 15 3-hydroxy-2-methylpyridine-5-carboxylate,NADPH:oxygen
oxidoreductase(decyclizing)
R03398 15 GDP-6-deoxy-D-talose:NADP+ 4-oxidoreductase
R03399 15 GDP-6-deoxy-D-mannose:NADP+ 4-oxidoreductase
R03445 15
R03465 15
(3E)-4-(2-Carboxyphenyl)-2-oxobut-3-enoate2-carboxybenzaldehyde-lyase
R03496 15 1-Guanidino-1-deoxy-scyllo-inositol-4-phosphate 4-phosphohydrolase
R03508 15
1-(2-Carboxyphenylamino)-1-deoxy-D-ribulose-5-phosphatecarboxy-lyase(cyclizing)
R03545 15
R03574 15
UDPglucose:5,7,3',4'-tetrahydroxyflavone7-O-beta-D-glucosyltransferase
R03582 15 Indan-1-ol:NAD+ 1-oxidoreductase
R03791 15 (S)-Mandelate racemase
R03879 15
R03903 15 Acetyl-CoA:D-amino-acid N-acetyltransferase
R03929 15 2',3'-Cyclic CMP 3'-nucleotidohydrolase
R03954 15
R03964 15 2-hydroxybiphenyl,NADH:oxygen oxidoreductase (3-hydroxylating)
R03971 15 (5-Glutamyl)-peptide:amino-acid 5-glutamyltransferase
R03999 15 anthranilyl-CoA,NADH:oxygen oxidoreductase (de-aromatizing)
R04004 15 4-Coumaryl alcohol:NADP+ oxidoreductase
R04031 15
R04186 15 (S)-3-(Imidazol-5-yl)lactate:NADP+ oxidoreductase
R04199 15 2,3,4,5-Tetrahydrodipicolinate:NADP+ oxidoreductase
R04201 15 D-threo-2,4-diaminopentanoate:NADP+
oxidoreductase(phosphorylating)
R04247 15 CTP:ethanolamine-phosphate cytidylyltransferase
R04279 15 2-Hydroxy-2-hydropyrone-4,6-dicarboxylate:NADP+ 6-oxidoreductase
R04300 15
4-(2-Aminoethyl)-1,2-benzenediol:oxygenoxidoreductase(deaminating)(flavin-containing)
R04306 15
R04325 15
10-Formyltetrahydrofolate:5'-phosphoribosylglycinamideformyltransferase
R04326 15
R04409 15
1-O-trans-Cinnamoyl-beta-D-glucopyranose:alcoholO-cinnamoyltransferase
R04410 15
1-O-trans-Cinnamoyl-beta-D-glucopyranose:alcoholO-cinnamoyltransferase
R04418 15 5-carboxymethyl-2-hydroxymuconic-semialdehyde:NAD+ oxidoreductase
R04419 15 5-Carboxymethyl-2-hydroxymuconic-semialdehyde:NADP+ oxidoreductase
R04445 15 L-1-Pyrroline-3-hydroxy-5-carboxylate:NADP+ oxidoreductase
R04460 15 L-tyrosine,NADPH:oxygen oxidoreductase (N-hydroxylating)
R04560 15
10-Formyltetrahydrofolate:5'-phosphoribosyl-5-amino-4-imidazolecarboxamide
formyltransferase
R04686 15
R04747 15 Hexanoyl-CoA:acetyl-CoA C-acyltransferase
R04907 15
3-Hydroxykynurenamine:oxygenoxidoreductase(deaminating)(flavin-containing)
R04917 15
R04972 15 Uroporphyrinogen I carboxy-lyase
R05061 15
1-O-trans-Cinnamoyl-beta-D-glucopyranose:alcoholO-cinnamoyltransferase
R05083 15
R05137 15
R05154 15 quinolin-4(1H)-one,NADH:oxygen oxidoreductase (3-oxygenating)
R05239 15 cis-3-phenylcyclohexa-3,5-diene-1,2-diol:NAD+ oxidoreductase
R05292 15
cis-1,2-Dihydroxy-4-methylcyclohexa-3,5-diene-1-carboxylate:NAD+oxidoreductase
(decarboxylating)
R05299 15 4-Methylcatechol:oxygen 1,2-oxidoreductase(decyclizing)
R05331 15 Isovaleryl-CoA:malonyl-CoA acyltransferase
R05352 15
R05401 15
R05414 15
R05426 15
R05431 15
R05432 15
R05434 15
R05437 15
R05438 15
R05442 15
R05443 15
R05466 15 Deoxyamidinoproclavaminate,2-oxoglutarate:oxygen
oxidoreductase(3-hydroxylating)
R05540 15
R05546 15
R05593 15
R05594 15
R05601 15
R05622 15
R05633 15 CTP: 2-C-Methyl-D-erythritol 4-phosphate cytidylyltransferase
R05680 15 sn-Glycerol-1-phosphate:NADP 2-oxidoreductase
R05684 15 L-Idonate:NADP oxidoreductase
R05706 15 FMNH2:NADP+ oxidoreductase
R05725 15 nitric oxide, NADPH2:oxygen oxidoreductase
R05765 15 geranyldiphosphate diphosphate lyase (pinene forming)
R05766 15 geranyldiphosphate diphosphate lyase (pinene forming)
R05783 15 mandelamide hydrolase
R05841 15
R06048 15
R06120 15 geranyldiphosphate diphosphate lyase [(+)-(R)-limonene-forming]
R06511 15
R06512 15
R06537 15 flavonoid,NADPH:oxygen oxidoreductase (3'-hydroxylating)
R06556 15 flavanone lyase (decyclizing)
R06559 15 flavanone,NADPH:oxygen oxidoreductase
R06758 15
R06762 15
R06792 15 apigenin,NADPH:oxygen oxidoreductase (isoflavanone-forming)
R06822 15
R06825 15
R06845 15
R06846 15 L-quinate:NADP+ 3-oxidoreductase
R06884 15
R06886 15
R06887 15
R06891 15
R06911 15
R06923 15
R06939 15 salicylate,NADH:oxygen
oxidoreductase(1-hydroxylating,decarboxylating)
R06944 15
R07139 15 lactaldehyde:NADP+ oxidoreductase
R07143 15 D-arabinitol:NADP+ oxidoreductase
R07144 15 D-arabinitol:NADP+ oxidoreductase
R07147 15 D-glucose:NADP+ 1-oxidoreductase
R07165 15 L-aspartate:NADP+ oxidoreductase (deaminating)
R07172 15 NADPH:oxygen oxidoreductase
R07181 15 hydrogen:NADP+ oxidoreductase
R07190 15 L-tyrosine,NADPH:oxygen oxidoreductase (N-hydroxylating)
R07211 15
L-phenylalanine,tetrahydrobiopterin:oxygenoxidoreductase(4-hydroxylating)
R07222 15 phenylacetyl-CoA:quinone oxidoreductase
R07224 15 2',4,4',6'-tetrahydroxychalcone:oxygen oxidoreductase
R07407 15 L-aspartate:NADP+ oxidoreductase (deaminating)
R07418 15
R00105 16 ATP:NADH 2'-phosphotransferase
R00173 16 pyridoxal-5'-phosphate phosphohydrolase
R00174 16 ATP:pyridoxal 5'-phosphotransferase
R00277 16 Pyridoxamine-5'-phosphate:oxygen oxidoreductase (deaminating)
R00673 16 L-Tryotophan indole-lyase (deaminating)
R00674 16 L-Serine hydro-lyase (adding indoleglycerol-phosphate)
R00675 16 L-Tryptophan:NAD+ oxidoreductase (deaminating)
R00676 16 L-Tryptophan:NADP+ oxidoreductase (deaminating)
R00677 16 L-Tryptophan:oxygen oxidoreductase (deaminating)
R00679 16 L-Tryptophan:oxygen 2-oxidoreductase(decarboxylating)
R00681 16 L-Tryptophan:oxygen 2'-oxidoreductase (side-chain-cleaving)
R00682 16 L-Tryptophanamide amidohydrolase
R00684 16 L-Tryptophan:2-oxoglutarate aminotransferase
R00685 16 L-Tryptophan decarboxy-lyase
R00702 16 Farnesyl-diphosphate:farnesyl-diphosphate farnesyltransferase
R01020 16
R01089 16 Acetyl-CoA:L-leucine N-acetyltransferase
R01091 16 (2S)-alpha-Leucine 2,3-aminomutase
R01120 16
R01147 16 Pyridoxamine-5'-phosphate:2-oxoglutarate aminotransferase
R01218 16 5,10-methylenetetrahydrofolate:NAD+ oxidoreductase
R01220 16 5,10-methylenetetrahydrofolate:NADP+ oxidoreductase
R01222 16 5-Methyltetrahyfrofolate:(acceptor) oxidoreductase
R01224 16 5-Methyltetrahyfrofolate:(acceptor) oxidoreductase
R01225 16 5,10-Methylenetetrahydrofolate:D-alanine
2-hydroxymethyltransferase
R01376 16 L-Tryptophan:phenylpyruvate aminotransferase
R01471 16 UTP:alpha-D-xylose-1-phosphate uridylyltransferase
R01473 16 UDP-L-arabinose 4-epimerase
R01474 16
R01537 16
R01580 16 Pyridoxamine-5'-phosphate:2-oxoglutarate aminotransferase
R01653 16
R01654 16 10-Formyltetrahydrofolate:L-glutamate ligase (ADP-forming)
R01655 16 5,10-Methenyltetrahydrofolate 5-hydrolase(decyclizing)
R01657 16 Dimethylallyl-diphosphate:L-tryptophan dimethylallyltransferase
R01669 16
5,10-Methylenetetrahydrofolate:deoxycytidylate5'-hydroxymethyltransferase
R01670 16 5,10-Methylenetetrahydrofolate:dCMP C-methyltransferase
R01707 16 Pyridoxal:NAD+ 4-oxidoreductase
R01709 16 Pyridoxal:oxygen 4-oxidoreductase
R01710 16 Pyridoxamine:oxygen oxidoreductase (deaminating)
R01712 16 Pyridoxamine:pyruvate aminotransferase
R01713 16 Pyridoxamine:oxaloacetate aminotransferase
R01814 16 L-Tryptophan,tetrahydrobiopterin:oxygen
oxidoreductase(5-hydroxylating)
R01974 16 Indol-3-yl-pyruvate carboxy-lyase
R02061 16
trans,trans-Farnesyl-diphosphate:isopentenyl-diphosphatefarnesyltranstransferase
R02101 16 5,10-Methylenetetrahydrofolate:dUMP C-methyltransferase
R02173 16 Tryptamine:oxygen oxidoreductase(deaminating)(flavin-containing)
R02201 16 L-Pipecolate:NAD+ 2-oxidoreductase
R02203 16 L-Pipecolate:NADP+ 2-oxidoreductase
R02273 16 5-Aminopentanamide amidohydrolase
R02276 16 5-Acetamidopentanoate amidohydrolase
R02300 16
S-Aminomethyldihydrolipoylprotein:(6S)-tetrahydrofolateaminomethyltransferase
(ammonia-forming)
R02301 16 5-Formyltetrahydrofolate cyclo-ligase (ADP-forming)
R02302 16 5-Formiminotetrahydrofolate ammonia-lyase (cyclizing)
R02303 16 ATP:farnesyl-diphosphate phosphotransferase
R02305 16 2-trans,6-trans-farnesyldiphosphate diphosphate-lyase
(cyclizing,pentalenene-forming)
R02306 16 trans,trans-Farnesyl-diphosphate sesquiterpenoid-lyase
R02307 16 trans,trans-Farnesyl-diphosphate farnesyltransferase (bicyclizing)
R02310 16 trans,trans-Farnesyl-diphosphate sesquiterpenoid-lyase
R02311 16 2-trans,6-trans-Farnesyl-diphosphate diphosphate-lyase
(cyclizing,(+)-delta-cadinene-forming)
R02338 16 Indole:oxygen 2,3-oxidoreductase (decyclizing)
R02340 16 (1S,2R)-1-C-(indol-3-yl)glycerol
3-phosphateD-glyceraldehyde-3-phosphate-lyase
R02426 16 CDPglucose 4,6-hydro-lyase
R02442 16 Naringenin,NADPH:oxygen oxidoreductase (3'-hydroxylating)
R02443 16 flavanone,NADPH:oxygen oxidoreductase
R02444 16 Naringenin,2-oxoglutarate:oxygen oxidoreductase (3-hydroxylating)
R02468 16 (-)-Limonene,NADPH:oxygen oxidoreductase (6-hydroxylating)
R02469 16 (-)-limonene,NADPH:oxygen oxidoreductase (3-hydroxylating)
R02470 16 (-)-Limonene,NADPH:oxygen oxidoreductase (7-hydroxylating)
R02535 16 3,4-Dihydroxyphenetylamine,ascorbate:oxygen
oxidoreductase(beta-hydroxylating)
R02552 16 N(alpha)-Benzyloxycarbonyl-L-leucine urethanehydrolase
R02593 16 coniferyl alcohol:NADP+ oxidoreductase
R02679 16 indole-3-ethanol:NAD+ oxidoreductase
R02680 16 indole-3-ethanol:NADP+ oxidoreductase
R02708 16 4-hydroxyphenylacetonitrile,NADPH:oxygen
oxidoreductase(2-hydroxylating)
R02709 16 UDPglucose:4-hydroxymandelonitrile glucosyltransferase
R02722 16 L-Serine hydro-lyase (adding indoleglycerol-phosphate)
R02852 16 D-2,6-Diaminohexanoic acid 5,6-aminomutase
R02897 16 UDPglucose:flavanone 7-O-beta-D-glucosyltransferase
R02997 16 Chlorogenate hydroloase
R03012 16 L-Histidinol:NAD+ oxidoreductase
R03054 16 cinnamyl-alcohol:NADP+ oxidoreductase
R03077 16 UTP:aldose-1-phosphate nucleotidyltransferase
R03079 16
R03168 16 Acetyl-CoA:N6-hydroxy-L-lysine 6-acetyltransferase
R03191 16 UDP-N-acetylmuramate:NADP+ oxidoreductase
R03192 16 UDP-N-acetylmuramate:NADP+ oxidoreductase
R03220 16 Coproporphyrinogen:oxygen oxidoreductase(decarboxylating)
R03275 16 (3S)-3,6-Diaminohexanoate 5,6-aminomutase
R03373 16 4-Hydroxyphenyllactate:NAD+ oxidoreductase
R03439 16 kynurenate:oxygen oxidoreductase (hydroxylating)
R03440 16 kynurenate:oxygen oxidoreductase (hydroxylating)
R03466 16 1-Hydroxy-2-naphthoate:oxygen 1,2-oxidoreductase (decyclizing)
R03565 16 UDPglucose:vitexin 2''-O-beta-D-glucosyltransferase
R03578 16
R03579 16 N-Feruloylglycine amidohydrolase
R03580 16
R03583 16 Indan-1-ol:NADP+ 1-oxidoreductase
R03588 16
UDPglucose:5,7,3',4'-tetrahydroxyflavone7-O-beta-D-glucosyltransferase
R03589 16 UDPglucuronate:luteolin 7-O-glucuronosyltransferase
R03590 16 flavanone,2-oxoglutarate:oxygen oxidoreductase (dehydrating)
R03640 16 Eriodictyol,2-oxoglutarate:oxygen oxidoreductase (3-hydroxylating)
R03686 16 UDPglucose:isovitexin 2''-O-beta-D-glucosyltransferase
R04005 16 UDPglucose:coniferyl-alcohol 4'-beta-D-glucosyltransferase
R04006 16 4-Hydroxycinnamyl alcohol 4-D-glucoside beta-D-glucosidase
R04007 16 Donor:hydrogen-peroxide oxidoreductase
R04020 16 Indole-3-acetamide hydro-lyase
R04029 16 N6-Acetyl-L-lysine:2-oxoglutarate aminotransferase
R04030 16 O-Succinylbenzoate:CoA ligase (AMP-forming)
R04084 16 3,4-Dihydroxyphenylacetaldehyde hydro-lyase (adding dopamine)
R04093 16 3-Indoleacetaldoxime hydro-lyase
R04117 16
R04174 16 6-Acetamido-2-oxohexanoate amidohydrolase
R04175 16
R04289 16
R04305 16 4-Hydroxyphenylacetaldehyde hydro-lyase (adding dopamine)
R04526 16 UDP-apiose:apigenin
7-O-beta-D-glucoside2''-O-beta-D-apiofuranosyltransferase
R04531 16
UDPgalactose:beta-D-galactosyl-1,4-N-acetyl-D-glucosamine3-alpha-D-galactosyltransferase
R04532 16
CMP-N-acetylneuraminate:beta-D-galactosyl-1,4-N-acetyl-beta-D--glucosamine
alpha-2,6-N-acetylneuraminyltransferase
R04598 16 3,4-Dihydroxy-L-phenylalanine:oxygen
4,5-oxidoreductase(recyclizing)
R04599 16 3,4-Dihydroxy-L-phenylalanine:oxygen
4,5-oxidoreductase(recyclizing)
R04600 16 3,4-Dihydroxy-L-phenylalanine:oxygen
2,3-oxidoreductase(recyclizing)
R04601 16 3,4-Dihydroxy-L-phenylalanine:oxygen
2,3-oxidoreductase(recyclizing)
R04736 16 L-2-Amino-hexano-6-lactam racemase
R04745 16 (S)-Hydroxyoctanoyl-CoA:NAD+ oxidoreductase
R04901 16 (2S)-flavan-4-ol:NADP+ 4-oxidoreductase
R04902 16 flavanone,NADPH:oxygen oxidoreductase
R04998 16 beta-D-Glucosyl-2-coumarinate glucohydrolase
R05099 16 6-Oxohexanoate:NADP oxidoreductase
R05263 16 biphenyl,NADH2:oxygen oxidoreductase (2,3-hydroxylating)
R05264 16 biphenyl,NADH:oxygen oxidoreductase (2,3-hydroxylating)
R05290 16
R05291 16
R05293 16
cis-1,2-Dihydroxy-4-methylcyclohexa-3,5-diene-1-carboxylate:NADP+oxidoreductase
(decarboxylating)
R05300 16 4-Methylmuconolactone lyase (decyclizing)
R05311 16 pimeloyl-CoA:NAD+ oxidoreductase
R05317 16 L-Tryptophan:oxygen alpha,beta-oxidoreductase
R05357 16 Amidinoproclavaminate amidinohydrolase
R05427 16
R05433 16
R05453 16 Acetophenone: carbon-dioxide ligase
R05454 16
R05538 16
R05555 16 Farnesyl diphosphate:Isopentenyl diphosphate farnesyl transferase
R05581 16
R05634 16 ATP: 4-(Cytidine
5'-diphospho)-2-C-methyl-D-erythritol2-phosphotransferase
R05700 16 Coniferyl aldehyde:NAD oxidoreductase
R05701 16 Coniferyl aldehyde:NADP oxidoreductase
R05744 16 trans-ferulate:CoASH ligase (ATP-hydrolysing)
R05839 16 pyridoxamine:2-oxoglutarate aminotransferase
R06119 16 (R)-limonene,NADPH: oxygen oxidoreductase (6-hydroxylating)
R06223 16
R06398 16 (+)-limonene,NADH:oxygen oxidoreductase
R06523 16 trans,trans-farnesyl-diphosphate diphosphate-lyase
(cyclizing,vetispiradiene-forming)
R06551 16 flavanone,2-oxoglutarate:oxygen oxidoreductase (dehydrating)
R06552 16
R06553 16
R06554 16
R06571 16 cinnamyl-alcohol:NADP+ oxidoreductase
R06572 16
R06610 16 (2S)-flavan-4-ol:NADP+ 4-oxidoreductase
R06613 16 5,10-methylenetetrahydrofolate,FADH2:dUMP C-methyltransferase
R06740 16 diamine oxidase
R06759 16
R06793 16 2,7,4'-trihydroxyisoflavanone hydro-lyase
R06821 16 malonyl-CoA:isoflavone-7-O-beta-D-glucoside
6''-O-malonyltransferase
R06826 16 UDP-L-rhamnose:apigenin
7-O-beta-D-glucoside2''-O-beta-L-rhamnosyltransferase
R06844 16
R06883 16
R06885 16
R06890 16
R06894 16
R06910 16 cis-1,2-dihydronaphthalene-1,2-diol:NAD+ 1,2-oxidoreductase
R06922 16
R07168 16 5-methyltetrahydrofolate:NAD+ oxidoreductase
R07198 16 liquiritigenin,NADPH:oxygen oxidoreductase (licodione-forming)
R07213 16
L-tryptophan,tetrahydrobiopterin:oxygenoxidoreductase(5-hydroxylating)
R07225 16 2',3,4,4',6'-pentahydroxychalcone:oxygen oxidoreductase
R07301 16 (S)-N-acetylphenylethylamine:H2O hydrolase
R07403 16
R00129 17
(6S)-beta-6-Hydroxy-1,4,5,6-tetrahydronicotinamide-adenine-dinucleotide
hydro-lyase (ATP-hydrolysing)
R00140 17
R01019 17
R01146 17
R01567 17 ATP:thymidine 5'-phosphotransferase
R01568 17 ADP:thymidine 5'-phosphotransferase
R01569 17 Thymidylate 5'-phosphohydrolase
R01571 17 ATP:thymidine 5'-phosphotransferase
R01873 17 Quinate:pyrroloquinoline-quinone 5-oxidoreductase
R01971 17 Indolelactate:NAD+ oxidoreductase
R02063 17
R02064 17 Geranylgeranyl-diphosphate pyrophosphate-lyase (cyclizing)
R02065 17
Geranylgeranyl-diphosphate:geranylgeranyl-diphosphategeranylgeranyltransferase
R02068 17 ent-Copalyl-diphosphate lyase
R02092 17 dTDP diphosphohydrolase
R02094 17 ATP:dTMP phosphotransferase
R02160 17 dihydroflavonol,2-oxoglutarate:oxygen oxidoreductase
R02415 17 Shikimate:pyrroloquinoline-quinone 5-oxidoreductase
R02493 17 ATP:pyridoxal 5'-phosphotransferase
R02494 17 pyridoxamine-5'-phosphate phosphohydrolase
R02532 17
4-[(1R)-2-Amino-1-hydroxyethyl]-1,2-benzenediol:oxygenoxidoreductase(deaminating)(flavin-containing)
R02594 17 UDPglucose:coniferyl-alcohol 4'-beta-D-glucosyltransferase
R02595 17 Coniferin beta-D-glucosidase
R02596 17 Donor:hydrogen-peroxide oxidoreductase
R02700 17 5-Hydroxy-L-tryptophan:2-oxoglutarate aminotransferase
R02701 17 5-Hydroxy-L-tryptophan decarboxy-lyase
R02702 17 5-hydroxy-L-tryptophan:oxygen 2,3-dioxygenase (indole-decyclizing)
R02872 17 Presqualene diphosphate:farnesyl-diphosphate farnesyltransferase
R02874 17 Squalene,hydrogen-donor:oxygen oxidoreductase (2,3-epoxidizing)
R02875 17
R02876 17
R02932 17 UDPglucose:isoflavone 7-O-beta-D-glucosyltransferase
R02992 17 4-Pyridoxolactone lactonohydrolase
R02993 17
R03114 17 (-)-trans-Carveol:NADP+ oxidoreductase
R03123 17 cis-3,4-leucopelargonidin:NADP+ 4-oxidoreductase
R03124 17 Dihydrokaempferol,NADPH:oxygen oxidoreductase (3'-hydroxylating)
R03125 17 flavanone,NADPH:oxygen oxidoreductase
R03126 17 dihydroflavonol,2-oxoglutarate:oxygen oxidoreductase
R03193 17 UDP-N-acetylmuramate:L-alanine ligase (ADP-forming)
R03209 17 6-Carboxyhyxanoate:CoA ligase (AMP-forming)
R03210 17 6-Carboxyhexanoyl-CoA:L-alanine
C-carboxyhexanoyltransferase(decarboxylating)
R03222 17 Protoporphyrinogen-IX:oxygen oxidoreductase
R03261 17 (-)-trans-isopiperitenol:NAD+ oxidoreductase
R03349 17 L-erythro-3,5-diaminohexanoate:NAD+ oxidoreductase (deaminating)
R03374 17 Caffeoyl-CoA:3-(3,4-dihydroxyphenyl)lactate
2'-O-caffeoyltransferase
R03391 17 CDP-4-dehydro-3,6-dideoxy-D-glucose:NAD+ 3-oxydoreductase
R03392 17 CDP-4-dehydro-3,6-dideoxy-D-glucose:NADP+ 3-oxydoreductase
R03535 17
R03594 17 UDPglucose:scopoletin O-beta-D-glucosyltransferase
R03636 17 Leucocyanidin:NADP+ 4-oxidoreductase
R03637 17 taxifolin,NADH:oxygen oxidoreductase (8-hydroxylating)
R03638 17 taxifolin,NADPH:oxygen oxidoreductase (8-hydroxylating)
R03639 17 flavanone,NADPH:oxygen oxidoreductase
R03741 17
R03919 17 Donor:hydrogen-peroxide oxidoreductase
R03945 17 Perillyl-alcohol:NAD+ oxidoreductase
R03960 17 (3R)-beta-Leucine:NAD+ oxidoreductase(deaminating)
R04115 17 cis-1,2-dihydronaphthalene-1,2-diol:NAD+ 1,2-oxidoreductase
R04142 17
R04150 17 O-Succinylbenzoyl-CoA 1,4-dihydroxy-2-naphthoate-lyase
R04215 17 CTP:N-acylneuraminate cytidylyltransferase
R04235 17 ATP:5-methyldeoxycytidine-5'-phosphate phosphotransferase
R04357 17 citrate:N6-acetyl-N6-hydroxy-L-lysine ligase (ADP-forming)
R04510 17 4-Carboxymethyl-4-methylbut-2-en-1,4-olide methylmutase
R04618 17 Malonyl-CoA:isoflavone-7-O-beta-D-glucoside
6''-O-malonyltransferase
R04687 17 2,5-Diaminohexanoate:NAD+ oxidoreductase (deaminating)
R04688 17 2,5-Diaminohexanoate:NADP+ oxidoreductase (deaminating)
R04746 17 (S)-Hydroxyoctanoyl-CoA hydro-lyase
R04999 17
R05039 17 Pentahydroxyflavanone,2-oxoglutarate:oxygen
oxidoreductase(3-hydroxylating)
R05098 17
R05100 17
R05120 17 3-Butynoate:(pyrroloquinoline-quinone) oxidoreductase
R05198 17
R05231 17 6-Hydroxyhexanoate:NADP+ oxidoreductase
R05283 17 6-Hydroxyhexanoate:NAD oxidoreductase
R05289 17 p-Methylbenzaldehyde:NADP+ oxidoreductase
R05410 17
R05452 17 Benzoyl acetate: CoA ligase
R05455 17
R05468 17
R05507 17
R05592 17
R05602 17
R05632 17
R05637 17 2-Phospho-4-(cytidine
5'-diphospho)-2-C-methyl-D-erythritolCMP-lyase (cyclizing)
R05649 17
R05723 17 leucocyanidin,2-oxoglutarate:oxygen oxidoreductase
R05784 17 limonene-1,2-epoxide hydrolase
R06117 17 (+)-trans-carveol: NAD+ oxidoreductase
R06298 17 (+)-Copalyl-diphosphate lyase (decyclizing)
R06305 17 Geranylgeranyl-diphosphate diphosphate-lyase (cyclizing,
taxadieneforming)
R06312 17
R06321 17
R06447 17
di-trans,poly-cis-Decaprenyl-diphosphate:isopentenyl-diphosphateundecaprenylcistransferase
R06540 17 leucocyanidin,2-oxoglutarate:oxygen oxidoreductase
R06569 17 cinnamaldehyde:NADP+ oxidoreductase (CoA-cinnamoylating)
R06570 17 cinnamyl-alcohol:NADP+ oxidoreductase
R06573 17
R06583 17 4-coumarate:CoA ligase (AMP-forming)
R06606 17 formononetin,NADPH:oxygen oxidoreductase (2'-hydroxylating)
R06607 17 formononetin,NADPH:oxygen oxidoreductase (2'-hydroxylating)
R06741 17
R06820 17
UDP-L-rhamnose:flavanone-7-O-glucoside2''-O-beta-L-rhamnosyltransferase
R06827 17
UDP-glucuronate:luteolin-7-O-beta-D-glucuronide2''-O-glucuronosyltransferase
R06829 17
UDP-L-rhamnose:flavanone-7-O-glucoside2''-O-beta-L-rhamnosyltransferase
R06843 17
R06909 17 naphthalene,NADH:oxygen oxidoreductase (1,2-hydroxylating)
R06921 17
R07015 17 1,2-Dihydronaphthalene-1,2-diol dehydrogenase
R07017 17
R07020 17 beta-Naphthol, NADPH:oxygen oxidoreductase (RH-hydroxylating
or-epoxidizing)
R07263 17
R07317 17 2,7,4'-trihydroxyisoflavanone hydro-lyase
R07322 17 squalene mutase (cyclizing)
R07323 17 squalene mutase (cyclizing)
R07353 17
6-(2-Amino-2-carboxyethyl)-7,8-dioxo-7,8-dihydroquinoline-2,4-dicarboxylate:oxygen
oxidoreductase (cyclizing)
R07421 17
R00059 18 N-(6-Aminohexanoyl)-6-aminohexanoate amidohydrolase
R00139 18
R01570 18 Thymidine:orthophosphate deoxyribosyltransferase
R02093 18 ATP:nucleoside-diphosphate phosphatransferase
R02095 18 dTTP nucleotidohydrolase
R02096 18 dTTP:cytidine 5'-phosphotransferase
R02097 18 dTTP:uridine 5'-phosphotransferase
R02156 18 quercetin:oxygen 2,3-oxidoreductase (decyclizing)
R02158 18 UDPglucose:flavonol 3-O-D-glucosyltransferase
R02436 18 Quercitrin 3-L-rhamnohydrolase
R02783 18 UDP-N-acetylmuramoyl-L-alanine:D-glutamate ligase(ADP-forming)
R02908 18
5-Hydroxytryptamine:oxygenoxidoreductase(deaminating)(flavin-containing)
R02909 18 5-hydroxytryptamine:oxygen 2,3-dioxygenase (indole-decyclizing)
R02911 18 Acetyl-CoA:aralkylamine N-acetyltransferase
R02919 18
4-[(1R)-1-Hydroxy-2-(methylamino)ethyl]-1,2-benzenediol:oxygenoxidoreductase(deaminating)(flavin-containing)
R02968 18 naphthalene,NADH:oxygen oxidoreductase (1,2-hydroxylating)
R03199 18 (S)-2,3-Epoxysqualene mutase (cyclizing, lanosterol-forming)
R03200 18 (S)-2,3-Epoxysqualene mutase (cyclizing, cycloartenol-forming)
R03201 18
R03278 18 trans-Cyclohexane-1,2-diol:NAD+ 1-oxidoreductase
R03604 18 Syringin beta-D-glucosidase
R03605 18 UDPglucose:coniferyl-alcohol 4'-beta-D-glucosyltransferase
R03750 18
R03751 18 epsilon-Caprolactone lactonohydrolase
R03776 18 trans-Oct-2-enoyl-CoA reductase
R03777 18 Octanoyl-CoA:oxygen 2-oxidoreductase
R03811 18
R03918 18 Sinapyl alcohol:NADP+ oxidoreductase
R03962 18 2'-hydroxydihydrodaidzein:NADP+ 2-oxidoreductase
R04218 18 prephytoene
diphosphate:geranylgeranyl-diphosphategeranylgeranyltransferase
R04265 18
R04276 18 leucocyanidin,2-oxoglutarate:oxygen oxidoreductase
R04880 18 3,4-Dihydroxyphenylethyleneglycol:NAD+ oxidoreductase
R04882 18 3,4-Dihydroxymandelaldehyde:NAD+ oxidoreductase
R04883 18 3,4-Dihydroxymandelaldehyde:NADP+ oxidoreductase
R04911 18 Aryl-formylamine amidohydrolase
R05036 18 leucocyanidin,2-oxoglutarate:oxygen oxidoreductase
R05038 18 Leucodelphinidin:NADP+ 4-oxidoreductase
R05062 18
R05067 18
R05092 18 ent-Copalyl-diphosphate diphosphate-lyase
R05121 18
R05128 18
R05129 18
R05282 18 4-Methylbenzyl alcohol:NAD+ oxidoreductase
R05356 18 2-Hydroxy-cyclohexan-1-one amidohydrolase
R05469 18
R05541 18
R05582 18
R05648 18
R06299 18 Copalyl-diphosphate diphosphate-lyase (cyclizing)
R06300 18 Copalyl-diphosphate diphosphate-lyase (cyclizing)
R06301 18 Copalyl-diphosphate diphosphate-lyase (cyclizing)
R06302 18 Copalyl-diphosphate diphosphate-lyase (cyclizing)
R06303 18 Copalyl-diphosphate diphosphate-lyase (cyclizing)
R06304 18 Copalyl-diphosphate diphosphate-lyase (cyclizing)
R06314 18
R06315 18
R06366 18 Aldehyde:NAD+ oxidoreductase
R06372 18 Carvone reductase
R06374 18
R06375 18
R06399 18 limonene-1,2-diol:(acceptor) 2-oxidoreductase
R06466 18
R06469 18
R06471 18
R06532 18 (2R,3S)-catechin:NADP+ 4-oxidoreductase
R06538 18 flavonoid,NADPH:oxygen oxidoreductase (3'-hydroxylating)
R06539 18 dihydroflavonol,2-oxoglutarate:oxygen oxidoreductase
R06557 18 flavanone,NADPH:oxygen oxidoreductase
R06611 18 UDPglucose:flavonol 3-O-D-glucosyltransferase
R06615 18 (2R,3S)-catechin:NADP+ 4-oxidoreductase
R06808 18 UDP-galactose:kaempferol 3-O-beta-D-galactosyltransferase
R06810 18 UDP-glucose:flavonol 7-O-beta-D-glucosyltransferase
R06828 18
UDP-glucuronate:luteolin-7-O-beta-D-diglucuronide4'-O-glucuronosyltransferase
R06842 18
R06858 18
R06916 18
R06920 18
R07011 18
R07012 18
R07013 18 (1R,2S)-naphthalene 1,2-oxide hydrolase
R07014 18 (1S,2R)-naphthalene 1,2-oxide hydrolase
R07016 18 1,2-Dihydronaphthalene-1,2-diol, NADPH:oxygen
oxidoreductase(RH-hydroxylating or -epoxidizing)
R07262 18
R07269 18
di-trans,poly-cis-decaprenyl-diphosphate:isopentenyl-diphosphateundecaprenylcistransferase
R07270 18 prephytoene
diphosphate:geranylgeranyl-diphosphategeranylgeranyltransferase
R07366 18 leucocyanidin,2-oxoglutarate:oxygen oxidoreductase
R07422 18
R01411 19 5-Methylcytosine aminohydrolase
R01412 19 Thymine,2-oxoglutarate:oxygen oxidoreductase (7-hydroxylating)
R01414 19 5,6-Dihydrothymine:NAD+ oxidoreductase
R01415 19 5,6-Dihydrothymine:NADP+ oxidoreductase
R02220 19 2-Aminomuconate aminohydrolase
R02231 19 Cyclohexanone,NADPH:oxygen oxidoreductase
(6-hydroxylating1,2-lactonizing)
R02328 19 dTTP:alpha-D-glucose-1-phosphate thymidylyltransferase
R02329 19 dTTP:alpha-D-galactose-1-phosphate thymidylyltransferase
R02785 19 UDP-N-acetylmuramoyl-L-alanyl-D-glutamate:L-lysine
ligase(ADP-forming)
R02786 19 UDP-N-acetylmuramoyl-L-alanyl-D-glutamate:L-lysine
ligase(ADP-forming)
R02788 19
UDP-N-acetylmuramoyl-L-alanyl-D-glutamate:meso-2,6-diaminoheptanedioate
ligase (ADP-forming)
R02967 19 naphthalene,NADH:oxygen oxidoreductase (1,2-hydroxylating)
R03279 19 trans-cyclohexane-1,2-diol:NAD+ 1-oxidoreductase
R03281 19 2-hydroxycyclohexan-1-one,NADPH:oxygen
2-oxidoreductase(1,2-lactonizing)
R03448 19 1,8-Diazacyclotetradecane-2,9-dione lactamhydrolase
R03689 19
R03690 19
R03765 19
R03778 19 Octanoyl-CoA:acetyl-CoA C-acyltransferase
R04266 19 CDP-3,6-dideoxy-D-glucose 2-epimerase
R04786 19
R04900 19 UDP-L-rhamnose:flavonol-3-O-D-glucoside L-rhamnosyltransferase
R04903 19 5-Hydroxyindoleacetaldehyde:NAD+ oxidoreductase
R04904 19 5-Hydroxyindoleacetaldehyde:oxygen oxidoreductase
R04909 19 5-Hydroxykynurenamine decarboxy-lyase
R05037 19 leucocyanidin,2-oxoglutarate:oxygen oxidoreductase
R05130 19
R05288 19
R05422 19
R05423 19
R05494 19
R05542 19
R05600 19
R05640 19 Lanosterol,NADPH:oxygen oxidoreductase (14-methyl cleaving)
R05642 19
R06291 19 ent-kaur-16-ene,NADPH:oxygen oxidoreductase (hydroxylating)
R06367 19 perillic acid:CoA ligase (ADP-forming)
R06368 19 perillic acid:CoA ligase (AMP-forming)
R06377 19
R06379 19
R06381 19
R06400 19 (1S,4R)-1-hydroxy-2-oxolimonene, NADPH:oxygen oxidoreductase
R06501 19
R06533 19 (2R,3S)-catechin:NADP+ 4-oxidoreductase
R06534 19 UDP-glucose:flavonol 3-O-D-glucosyltransferase
R06535 19 UDP-glucose:flavonol 3-O-D-glucosyltransferase
R06541 19 flavan-3-ol:NADP+ oxidoreductase
R06542 19 flavan-3-ol:NADP+ oxidoreductase
R06621 19
R06622 19
R06797 19 malonyl-CoA:flavonol-3-O-beta-D-glucoside 6''-O-malonyltransferase
R06804 19 UDP-glucose:flavonol-3-O-glucoside
2''-O-beta-D-glucosyltransferase
R06812 19 UDP-glucose:flavonol-3-O-glucoside
2''-O-beta-D-glucosyltransferase
R06814 19 UDP-D-xylose:flavonol-3-O-glycoside
2''-O-beta-D-xylosyltransferase
R06917 19 alcohol:NAD+ oxidoreductase
R06919 19
R07000 19 Naphthalene, NADPH:oxygen oxidoreductase (RH-hydroxylating
or-epoxidizing)
R07001 19 Naphthalene, NADPH:oxygen oxidoreductase (RH-hydroxylating
or-epoxidizing)
R07009 19
R07010 19
R07423 19
R02221 20 Sinapate:CoA ligase (AMP-forming)
R02229 20 cyclohexanol:NAD+ oxidoreductase
R02232 20 (1-Hydroxycyclohexan-1-yl)acetyl-CoA cyclohexanone-lyase
R02233 20 Cyclohexylamine:oxygen oxidoreductase (deaminating)
R02771 20 dTDPglucose 4,6-hydro-lyase
R02983 20
R02984 20 dTDPglucose 4-epimerase
R03055 20 5,6-Dihydrothymine amidohydrolase
R03826 20 dTDP-D-galactose:NAD+ 6-oxidoreductase
R03861 20 Sinapoyl-CoA:glucarolactone O-(hydroxycinnamoyl)transferase
R04572 20
UDP-N-acetylmuramoyl-L-alanyl-D-glutamyl-L-lysine:alanyl-D-alanineligase
(ADP-forming)
R04573 20
UDP-N-acetylmuramoyl-L-alanyl-D-glutamyl-L-lysine:alanyl-D-alanineligase
(ADP-forming)
R04617 20
UDP-N-acetylmuramoyl-L-alanyl-D-glutamyl-meso-2,6-diaminoheptanedioate:D-alanyl-D-alanine
ligase(ADP-forming)
R04668 20
R04669 20
R04743 20 (S)-Hydroxydecanoyl-CoA:NAD+ oxidoreductase
R04787 20
R04804 20 delta8,24-Cholestadien-3beta-ol delta7-delta8-isomerase
R04908 20
5-Hydroxykynurenamine:oxygenoxidoreductase(deaminating)(flavin-containing)
R05349 20
R05350 20
R05412 20
R05639 20 4,4-dimethyl-5a-cholesta-8,24-dien-3b-ol:NADP+ D14-oxidoreductase
R05650 20
R05729 20 alkene,NADH:oxygen oxidoreductase
R05730 20 alkene,NADH:oxygen oxidoreductase
R06292 20 ent-Kaur-16-ene,NADPH:oxygen oxidoreductase (hydroxylating)
R06369 20 2-hydroxy-4-isopropenylcyclohexane-1-carboxyl-CoA hydro-lyase
R06383 20
R06385 20
R06394 20
R06513 20
R06536 20 UDP-glucose:flavonol 3-O-D-glucosyltransferase
R06543 20 flavan-3-ol:NADP+ oxidoreductase
R06544 20
R06546 20
R06801 20
malonyl-CoA:anthocyanidin-3-O-beta-D-glucoside6''-O-malonyltransferase
R06802 20
R06805 20
UDP-glucose:flavonol-3-O-beta-D-glucosyl-(1->2)-beta-D-glucoside2'''-O-beta-D-glucosyltransferase
R06811 20 UDP-D-xylose:flavonol-3-O-glycoside
2''-O-beta-D-xylosyltransferase
R06813 20
UDP-glucose:flavonol-3-O-beta-D-glucosyl-(1->2)-beta-D-glucoside2'''-O-beta-D-glucosyltransferase
R06817 20
malonyl-CoA:anthocyanidin-3-O-beta-D-glucoside6''-O-malonyltransferase
R06818 20
R06918 20
R07150 20 dTDP-D-galactose:NADP+ 6-oxidoreductase
R07194 20 alkene,NADH:oxygen oxidoreductase
R07426 20
R02380 21 UDPglucose:sinapate D-glucosyltransferase
R02772 21
dTDP-4-acetamido-4,6-dideoxy-D-glucose:2-oxoglutarateaminotransferase
R02773 21 dTDP-4-amino-4,6-dideoxy-D-glucose:2-oxoglutarate aminotransferase
R02774 21 dTDP-4-dehydro-6-deoxy-D-glucose 3,5-epimerase
R04151 21 (+)-cis-3,4-dihydrophenanthrene-3,4-diol:NAD+ 3,4-oxidoreductase
R04329 21
R04611 21
R04666 21 3-Ureidoisobutyrate amidohydrolase
R04671 21 4alpha-Methylcholesta-8-en-3beta-ol delta7-delta8-isomerase
R04744 21 (S)-Hydroxydecanoyl-CoA hydro-lyase
R04798 21
R05435 21
R05436 21
R05517 21
R05518 21
R05544 21
R05687 21 dTDP-4-keto-6-Deoxyglucose reductase
R05703 21 lanosterol D24-reductase
R06293 21 ent-Kaur-16-ene,NADPH:oxygen oxidoreductase (hydroxylating)
R06390 21
R06424 21
R06428 21
R06437 21
R06514 21
R06545 21
R06547 21
R06550 21
R06803 21 UDP-glucose:pelargonidin
3-O-rutinoside5-O-beta-D-glucosyltransferase
R06806 21
4-coumaroyl-CoA:flavonol-3-O-[beta-D-glucosyl-(1->2)-beta-D-glucosyl-(1->2)-beta-D-glucoside]
6'''-O-4-coumaroyltransferase
R06819 21 UDP-glucose:cyanidin 3-O-rutinoside 5-O-beta-D-glucosyltransferase
R06940 21
R06945 21
R02776 22 dTDP-6-deoxy-L-talose:NADP+ 4-oxidoreductase
R02777 22 dTDP-6-deoxy-L-mannose:NADP+ 4-oxidoreductase
R03310 22 5alpha-cholest-7-en-3beta-ol, NADH:oxygen 5-oxidoreductase
R03353 22 5alpha-Cholest-7-en-3beta-ol delta7-delta8-isomerase
R04328 22
R04753 22 trans-Dec-2-enoyl-CoA reductase
R04754 22 Decanoyl-CoA:(acceptor) 2,3-oxidoreductase
R05526 22
R05543 22
R05771 22 N-cyclohexylformamide hydro-lyase
R06294 22 ent-Kaur-16-en-19-oate,NADPH:oxygen oxidoreductase (hydroxylating)
R06423 22
R06429 22
R06430 22
R06438 22
R06440 22
R06443 22
R06631 22
R06960 22
R07215 22 5alpha-cholest-7-en-3beta-ol, NADPH:oxygen 5-oxidoreductase
R01451 23 Cholesterol:NAD+ delta7-oxidoreductase
R01456 23 Cholesterol:NADP+ delta7-oxidoreductase
R03311 23
R04742 23 Decanoyl-CoA:acetyl-CoA C-acyltransferase
R05516 23
R05527 23
R06295 23 ent-Kaur-16-en-19-oate,NADPH:oxygen oxidoreductase (hydroxylating)
R06296 23 ent-Kaur-16-en-19-oate,NADPH:oxygen oxidoreductase (hydroxylating)
R06431 23
R06433 23
R06441 23
R06446 23
R06961 23
R01452 24
R01453 24
R01454 24 Cholesterol:oxygen oxidoreductase (side-chain-cleaving)
R01457 24
R01459 24 Cholesterol:oxygen oxidoreductase
R01460 24 Cholesteryl-beta-D-glucoside glucohydrolase
R01463 24 Cholesterol,NADPH:oxygen oxidoreductase (7alpha-hydroxylating)
R02723 24
R04741 24 (S)-3-Hydroxydodecanoyl-CoA:NAD+ oxidoreductase
R06297 24 ent-Kaur-16-en-19-oate,NADPH:oxygen oxidoreductase (hydroxylating)
R06434 24
R06962 24
R06963 24
R07207 24 cholesterol,NADPH:oxygen oxidoreductase (24-hydroxylating)
R02609 25 5beta-Cholestan-3-one:NADP+ 4,5-oxidoreductase
R02610 25 5alpha-cholestan-3-one:NADP+ delta7-oxidoreductase
R03723 25 (24R,24'R)-Fucosterol-epoxide acetaldehyde-lyase
R04170 25 (S)-3-Hydroxydodecanoyl-CoA hydro-lyase
R04263 25 cholest-5-ene-3beta,7alpha-diol:NAD+ 3-oxidoreductase
R04264 25 Cholest-5-ene-3beta,7alpha-diol:NAD+ 3-oxidoreductase
R04792 25
R04793 25
R04853 25 20alpha-Hydroxycholesterol,hydrogen-donor:oxygen
oxidoreductase(17-alpha-hydroxylating)
R04854 25 20alpha-Hydroxycholesterol:oxygen
oxidoreductase(side-chain-cleaving)
R04855 25 22beta-Hydroxycholesterol:oxygen
oxidoreductase(side-chain-cleaving)
R05341 25
R06322 25 (gibberellin-44),2-oxoglutarate:oxygen oxidoreductase
R06964 25
R06965 25
R07208 25
(24S)-cholest-5-ene-3beta,24-diol,NADPH:oxygenoxidoreductase(7alpha-hydroxylating)
R03856 26 trans-Dodec-2-enoyl-CoA reductase
R03857 26 Lauroyl-CoA:(acceptor) 2,3-oxidoreductase
R04100 26 3-cis-Dodecenoyl-CoA delta3-cis-delta2-trans-isomerase
R04676 26 17alpha,20alpha-Dihydroxycholesterol:oxygen
oxidoreductase(side-chain-cleaving)
R04817 26
7alpha-Hydroxy-5beta-cholestan-3-one:(acceptor)delta4-oxidoreductase
R04826 26
7alpha-hydroxycholest-4-en-3-one,NADPH:oxygenoxidoreductase(12alpha-hydroxylating)
R06323 26 (gibberellin-44),2-oxoglutarate:oxygen oxidoreductase
R03327 27 17alpha-Hydroxypregnenolone:NAD+ 3-oxidoreductase
R03328 27 17alpha-Hydroxypregnenolone:NADP+ 3-oxidoreductase
R03403 27 3beta-Hydroxyandrost-5-en-17-one acetaldehyde-lyase
R03735 27 (2S,3S)-2-Hydroxytridecane-1,2,3-tricarboxylate
oxaloacetate-lyase(CoA-acylating)
R03858 27 Lauroyl-CoA:acetyl-CoA C-acyltransferase
R03859 27 3-Hydroxytetradecane-1,3,4-tricarboxylate
2-oxoglutarate-lyase(CoA-acylating)
R04675 27 17alpha-Hydroxypregnenolone,hydrogen-donor:oxygen
oxidoreductase(21-hydroxylating)
R04818 27 3alpha,7alpha-Dihydroxy-5beta-cholestane:NAD+
oxidoreductase(B-specific)
R04819 27 3alpha,7alpha-Dihydroxy-5beta-cholestane:NADP+
oxidoreductase(B-specific)
R04823 27
7alpha,12alpha-Dihydroxy-5beta-cholestan-3-one:(acceptor)delta4-oxidoreductase
R06335 27
R01837 28 3beta-Hydroxyandrost-5-en-17-one:NAD+ 3-oxidoreductase
R01839 28 3beta-Hydroxyandrost-5-en-17-one:NADP+ 3-oxidoreductase
R01841 28 17alpha-Hydroxyprogesterone acetaldehyde-lyase
R03324 28 17alpha,20alpha-Dihydroxypregn-4-en-3-one:NAD+ 20-oxidoreductase
R03325 28 17alpha,20alpha-Dihydroxypregn-4-en-3-one:NADP+ 20-oxidoreductase
R03329 28 Steroid,reduced-adrenal-ferredoxin:oxygen
oxidoreductase(11-hydroxylating)
R03406 28 Androst-5-ene-3beta,17beta-diol:NAD+ oxidoreductase
R03407 28 Androst-5-ene-3beta,17beta-diol:NADP+ oxidoreductase
R03408 28
R04739 28 (S)-3-Hydroxytetradecanoyl-CoA:NAD+ oxidoreductase
R04806 28 5beta-cholestane-3alpha,7alpha-diol,NADPH:oxygen
oxidoreductase(26-hydroxylating)
R04824 28
3alpha,7alpha,12alpha-Trihydroxy-5beta-cholestane:NAD+oxidoreductase
(B-specific)
R04825 28
3alpha,7alpha,12alpha-Trihydroxy-5beta-cholestane:NADP+oxidoreductase
(B-specific)
R04849 28 11-Deoxycortisol delta5-delat4-isomerase
R04850 28 17alpha,21-Dihydroxypregnenolone:oxygen
oxidoreductase(11-hydroxylating)
R04851 28 11-Deoxycortisol delta5-delat4-isomerase
R06325 28
R07204 28
5beta-cholestane-3alpha,7alpha-diol,NADPH:oxygenoxidoreductase(12alpha-hydroxylating)
R01836 29 Testosterone:NAD+ oxidoreductase
R01838 29 Testosterone:NADP+ 17-oxidoreductase
R01840 29
R02499 29 Testosterone delta5-delat4-isomerase
R02500 29 Testosterone delta5-delat4-isomerase
R02840 29 Cortisol delta5-delat4-isomerase
R02842 29 Cortisol delta5-delat4-isomerase
R04678 29 16alpha-Hydroxyandrost-4-ene-3,17-dione delta5-delat4-isomerase
R04680 29 16alpha-Hydroxyandrost-4-ene-3,17-dione delta5-delat4-isomerase
R04740 29 (S)-3-Hydroxytetradecanoyl-CoA hydro-lyase
R04805 29
R04807 29
5beta-Cholestane-3alpha,7alpha,12alpha-triol,NADPH:oxygenoxidoreductase
(26-hydroxylating)
R02501 30
R02502 30 UDPglucuronate beta-D-glucuronosyltransferase(acceptor-unspecific)
R02834 30 Cortisol:NAD+ 11-oxidoreductase
R02836 30 Cortisol:NADP+ 11-oxidoreductase
R02837 30 Acetyl-CoA:cortisol O-acetyltransferase
R02841 30
11beta,17alpha,21-Trihydroxy-5beta-pregnane-3,20-dione:NADP+delta4-oxidoreductase
R03507 30
5beta-Cholestane-3alpha,7alpha,12alpha,26-tetraol:NAD+26-oxidoreductase
R03989 30 trans-Tetradec-2-enoyl-CoA reductase
R03990 30 Tetradecanoyl-CoA:(acceptor) 2,3-oxidoreductase
R04506 30 3alpha,7alpha-Dihydroxy-5beta-cholestan-26-al:NAD+ oxidoreductase
R04759 30
R02351 31
R02892 31 4,5alpha-dihydrocortisone:NADP+ delta4-oxidoreductase
R02893 31
17alpha,21-dihydroxy-5beta-pregnane-3,11,20-trione:NADP+delta4-oxidoreductase
R03506 31
3alpha,7alpha,12alpha-Trihydroxy-5beta-cholestan-26-al:NAD+26-oxidoreductase
R03991 31 myristoyl-CoA:acetylCoA C-myristoyltransferase
R04507 31 3alpha,7alpha-Dihydroxy-5beta-cholestanate:CoA ligase
(AMP-forming)
R04761 31
R04832 31 Urocortisol:NAD+ oxidoreductase (B-specific)
R04833 31 Urocortisol:NADP+ oxidoreductase (B-specific)
R05321 31 n-tetradecanoyl-CoA, NADPH2:O2 oxidoreductase [11-(E)
desaturating]
R05322 31 n-tetradecanoyl-CoA, NADH:O2 oxidoreductase [11-(Z) desaturating]
R07216 31 n-tetradecanoyl-CoA,NADPH:O2 oxidoreductase [11-(E) desaturating]
R07217 31 n-tetradecanoyl-CoA,NADPH:O2 oxidoreductase [11-(Z) desaturating]
R02347 32 Estradiol-17alpha:NAD+ 17-oxidoreductase
R02349 32 Estradiol-17alpha:NADP+ 16-oxidoreductase
R02352 32 Estradiol-17beta:NAD+ 17-oxidoreductase
R02353 32 Estradiol-17beta:NADP+ 17-oxidoreductase
R02354 32
R02355 32
R02356 32
R02358 32 UDPglucuronate beta-D-glucuronosyltransferase(acceptor-unspecific)
R03087 32
R04547 32
R04580 32 3alpha,7alpha,12alpha-Trihydroxy-5beta-cholestanate:CoA
ligase(AMP-forming)
R04737 32 (S)-3-Hydroxyhexadecanoyl-CoA:NAD+ oxidoreductase
R04829 32 Urocortisone:NAD+ oxidoreductase (B-specific)
R04830 32 Urocortisone:NADP+ oxidoreductase (B-specific)
R04834 32 Cortol:NAD+ oxidoreductase
R03088 33
R03089 33
R03090 33
R03091 33 UDPglucuronate beta-D-glucuronosyltransferase(acceptor-unspecific)
R04592 33
R04681 33 Estriol:NAD+ 17-oxidoreductase
R04682 33 Estriol:NADP+ 17-oxidoreductase
R04738 33 (S)-3-Hydroxyhexadecanoyl-CoA hydro-lyase
R04809 33
R04831 33 Cortolone:NAD+ oxidoreductase
R01278 34 trans-Hexadec-2-enoyl-CoA reductase
R01279 34 Palmitoyl-CoA:oxygen 2-oxidoreductase
R04683 34 UDPglucuronate beta-D-glucuronosyltransferase(acceptor-unspecific)
R04810 34
R04813 34
(24R,25R)-3alpha,7alpha,12alpha,24-tetrahydroxy-5beta-cholestanoyl-CoA
hydro-lyase
R05103 34
R01274 35 Palmitoyl-CoA hydrolase
R01277 35 hexadecanal:NAD+ oxidoreductase (CoA-acylating)
R01280 35 Palmitate:CoA ligase (AMP-forming)
R01281 35 Palmitoyl-CoA:L-serine C-palmitoyltransferase (decarboxylating)
R01927 35
R04092 35
R04811 35 Propanoyl-CoA:acetyl-CoA C-acyltransferase
R04812 35
R01703 36 Hexadecanoate:hydrogen-peroxide oxidoreductase
R01704 36 Palmitaldehyde:NAD+ oxidoreductase
R01926 36
R01928 36 UDPgalactose:sphingosine 1-beta-galactosyltransferase
R02462 36 Hexadecanol:NAD+ oxidoreductase
R02463 36 hexadecanal:NADP+ delta2-oxidoreductase
R02464 36 Sphinganine-1-phosphate pamlmitaldehyde-lyase
R02978 36 Sphinganine:NADP+ 3-oxidoreductase
R02979 36
R03719 36 Propanoyl-CoA:acetyl-CoA C-acyltransferase
R04828 36 Chenodeoxyglycocholoyl-CoA:glycine N-choloyltransferase
R06516 36 sphinganine-1-phosphate palmitaldehyde-lyase
R06521 36 3-sn-phosphatidate phosphohydrolase
R02794 37 Cholate:CoA ligase (AMP-forming)
R02976 37 ATP:sphinganine 1-phosphotransferase
R03718 37 Choloyl-CoA:glycine N-choloyltransferase
R05104 37
R06520 37 3-sn-phosphatidate phosphohydrolase
R06525 37 Sphinganine, NADPH: oxygen oxidoreductase (4-hydroxylating)
R07296 37 choloyl-CoA hydrolase
R02792 38
3alpha,7alpha,12alpha-Trihydroxy-5beta-cholanate:NAD+7-oxidoreductase
R02793 38
3alpha,7alpha,12alpha-trihydroxy-5beta-cholanate:NADP+12-oxidoreductase
R02798 38
R05835 38 Glycocholate amidohydrolase
R07220 38 deoxycholate:FAD oxidoreductase (7alpha-dehydroxylating)
R03495 39 12beta-hydroxysteroid:NADP+ 12-oxidoreductase
R04252 39
R04486 39 Glycodeoxycholate amidohydrolase
R05836 39
R07295 39 deoxycholoyl-CoA hydrolase
