# Supplementary material for: Local and global modes of drug action in biochemical networks
Source: BMC Chem Biol. 2009 Apr 7;9:4. doi: 10.1186/1472-6769-9-4 (PMC2670818; doi:10.1186/1472-6769-9-4)
Supplement: Additional File 4 — List of drugs and their enzymatic targets sorted by EC numbers. This sheet contains a list of drugs identified by their DrugBank accession number, and the set of known enzymatic targets of each drug identified by Enzyme Commission (EC) numbers. Drugs are sorted by increasing EC numbers, drugs sharing the same set of enzymatic targets are highlighted in color. [file 1472-6769-9-4-S4.xls]

## Sheet: Drug targets
Drug	Targets
APRD00191	EC 1.-.-.-
APRD00486	EC 1.1.1.-	EC 1.1.1.105	EC 1.2.1.36
APRD00985	EC 1.1.1.1
APRD01276	EC 1.1.1.145	EC 5.3.3.1
APRD01602	EC 1.1.1.205
APRD01603	EC 1.1.1.205
APRD00290	EC 1.1.1.205	EC 2.4.2.8	EC 2.4.2.14
APRD00081	EC 1.1.1.205	EC 2.7.1.20	EC 2.7.7.48	EC 3.1.3.5
APRD00722	EC 1.1.1.28
APRD00370	EC 1.1.1.34
APRD00104	EC 1.1.1.34
APRD00546	EC 1.1.1.34
APRD00346	EC 1.1.1.34
APRD00328	EC 1.1.1.34
APRD00055	EC 1.1.1.34
APRD00102	EC 1.1.1.34
APRD00050	EC 1.1.1.37	EC 1.2.2.2	EC 1.8.1.7	EC 6.2.1.22
APRD00761	EC 1.1.4.1
APRD00228	EC 1.1.4.1
APRD00341	EC 1.1.4.1
APRD00166	EC 1.1.4.1
APRD00864	EC 1.2.1.24
APRD00767	EC 1.2.1.3
APRD00558	EC 1.2.1.51
APRD00961	EC 1.3.1.9	EC 1.11.1.6
APRD01055	EC 1.3.1.9	EC 1.11.1.6
APRD00626	EC 1.3.1.24	EC 1.5.1.30	EC 2.7.1.26
APRD00190	EC 1.3.3.1
APRD00595	EC 1.3.3.1
APRD00704	EC 1.3.3.1
APRD00517	EC 1.3.3.1
APRD00205	EC 1.3.3.1
APRD01252	EC 1.3.99.1
APRD00385	EC 1.3.99.5
APRD00632	EC 1.3.99.5
APRD00812	EC 1.3.99.5	EC 1.8.1.9	EC 1.14.18.1	EC 2.7.7.7
APRD00525	EC 1.4.3.4
APRD00603	EC 1.4.3.4
APRD00262	EC 1.4.3.4
APRD00701	EC 1.4.3.4
APRD01073	EC 1.4.3.4
APRD00645	EC 1.4.3.4
APRD00099	EC 1.4.3.4
APRD00204	EC 1.4.3.5	EC 2.1.2.1	EC 2.6.1.52	EC 2.7.1.35	EC 3.1.3.74	EC 4.2.1.22
APRD00790	EC 1.4.3.6
APRD00353	EC 1.5.1.3
APRD00268	EC 1.5.1.3
APRD00188	EC 1.5.1.3	EC 2.1.1.45
APRD00573	EC 1.5.1.3	EC 2.1.1.45
APRD00599	EC 1.5.1.3	EC 2.1.1.45
APRD00744	EC 1.6.5.3	EC 3.6.3.8	EC 3.6.3.14
APRD00219	EC 1.6.5.3	EC 3.6.3.8	EC 3.6.3.14
APRD00234	EC 1.6.5.3	EC 3.6.3.8	EC 3.6.3.14
APRD00907	EC 1.6.5.3	EC 3.6.3.8	EC 3.6.3.14
APRD00598	EC 1.6.5.3	EC 3.6.3.8	EC 3.6.3.14
APRD00212	EC 1.6.5.3	EC 3.6.3.8	EC 3.6.3.14
APRD00006	EC 1.8.1.7
APRD00805	EC 1.10.2.2
APRD00002	EC 1.11.1.8
APRD00297	EC 1.11.1.8
APRD00503	EC 1.11.1.8
APRD00631	EC 1.12.7.2
APRD01141	EC 1.13.11.27
APRD00265	EC 1.13.11.33
APRD00871	EC 1.13.11.33	EC 1.14.99.1
APRD01084	EC 1.13.11.33	EC 1.14.99.1
APRD00918	EC 1.13.11.34	EC 1.9.3.1
APRD00506	EC 1.14.-.-	EC 1.14.14.-
APRD00084	EC 1.14.11.2	EC 1.14.11.4
APRD00428	EC 1.14.13.13
APRD00246	EC 1.14.13.13
APRD00426	EC 1.14.13.13	EC 1.14.14.-
APRD01297	EC 1.14.13.39	EC 1.14.16.1	EC 1.14.16.2	EC 1.14.16.4
APRD01115	EC 1.14.13.70
APRD01146	EC 1.14.13.70
APRD00659	EC 1.14.13.70
APRD00543	EC 1.14.13.70
APRD00244	EC 1.14.13.70
APRD00401	EC 1.14.13.70
APRD00834	EC 1.14.13.70
APRD01262	EC 1.14.13.70
APRD00943	EC 1.14.13.70
APRD00327	EC 1.14.13.70
APRD00040	EC 1.14.13.70
APRD00305	EC 1.14.13.70
APRD01066	EC 1.14.14.1
APRD00144	EC 1.14.14.1
APRD00016	EC 1.14.14.1
APRD00640	EC 1.14.14.1
APRD00592	EC 1.14.14.1
APRD00494	EC 1.14.15.4
APRD01112	EC 1.14.16.2
APRD00085	EC 1.14.17.1
APRD00183	EC 1.14.99.1
APRD01303	EC 1.14.99.1
APRD01268	EC 1.14.99.1
APRD00011	EC 1.14.99.1
APRD01059	EC 1.14.99.1
APRD00831	EC 1.14.99.1
APRD00372	EC 1.14.99.1
APRD00849	EC 1.14.99.1
APRD01243	EC 1.14.99.1
APRD00264	EC 1.14.99.1
APRD00970	EC 1.14.99.1
APRD00373	EC 1.14.99.1
APRD00252	EC 1.14.99.1
APRD01187	EC 1.14.99.1
APRD00529	EC 1.14.99.1
APRD00527	EC 1.14.99.1
APRD00030	EC 1.14.99.1
APRD00922	EC 1.14.99.1
APRD00151	EC 1.14.99.1
APRD01060	EC 1.14.99.1
APRD00067	EC 1.14.99.1
APRD00753	EC 1.14.99.1
APRD01098	EC 1.14.99.1
APRD00230	EC 1.14.99.1
APRD01090	EC 1.14.99.1
APRD00109	EC 1.14.99.1
APRD00141	EC 1.14.99.1
APRD00730	EC 1.14.99.1
APRD01135	EC 1.14.99.1
APRD01128	EC 1.14.99.1
APRD00409	EC 1.14.99.1	EC 5.3.99.4
APRD00833	EC 1.14.99.7
APRD00508	EC 1.14.99.7
APRD01131	EC 1.14.99.7
APRD01022	EC 1.16.1.8	EC 2.1.1.13	EC 2.5.1.17	EC 5.4.99.2
APRD00326	EC 1.16.1.8	EC 2.1.1.13	EC 2.5.1.17
APRD01053	EC 1.16.3.1
APRD00435	EC 1.17.1.4	EC 1.17.3.2
APRD00023	EC 1.17.4.1
APRD00201	EC 1.17.4.1	EC 2.1.1.45	EC 2.7.1.74	EC 2.7.4.14
APRD00594	EC 1.17.4.1	EC 2.7.7.7
APRD00878	EC 1.17.4.1	EC 2.7.7.7
APRD00536	EC 2.1.1.1	EC 2.4.2.19
APRD00416	EC 2.1.1.6
APRD00445	EC 2.1.1.6
APRD00516	EC 2.1.1.45
APRD00698	EC 2.1.1.45
APRD00299	EC 2.1.1.45
APRD00430	EC 2.1.1.45
APRD00203	EC 2.1.1.45
APRD00692	EC 2.1.1.45
APRD01206	EC 2.1.1.79
APRD00647	EC 2.1.2.1
APRD00552	EC 2.2.1.1	EC 2.7.6.2	EC 3.6.1.28
APRD01070	EC 2.3.1.7	EC 2.3.1.21	EC 2.3.1.137
APRD00107	EC 2.3.1.21
APRD00117	EC 2.3.1.26
APRD00703	EC 2.3.1.41
APRD00152	EC 2.3.1.9
APRD00395	EC 2.3.2.2
APRD00952	EC 2.4.1.129	EC 2.4.2.-	EC 3.4.-.-	EC 3.4.16.4	EC 3.4.99.-
APRD00199	EC 2.4.1.34
APRD01301	EC 2.4.1.34
APRD01114	EC 2.4.1.34
APRD01118	EC 2.4.1.80
APRD00957	EC 2.4.2.-
APRD01096	EC 2.4.2.1	EC 2.4.2.8
APRD00260	EC 2.4.2.1
APRD01294	EC 2.5.1.1	EC 2.5.1.10
APRD01161	EC 2.5.1.1	EC 2.5.1.10
APRD00231	EC 2.5.1.1	EC 2.5.1.10
APRD00410	EC 2.5.1.1	EC 2.5.1.10
APRD00561	EC 2.5.1.1	EC 2.5.1.10
APRD00987	EC 2.5.1.7
APRD00684	EC 2.5.1.15
APRD00345	EC 2.5.1.15	EC 2.7.6.3	EC 4.1.2.25
APRD01196	EC 2.5.1.18
APRD00066	EC 2.6.1.19	EC 2.6.1.22
APRD00256	EC 2.6.1.19	EC 2.6.1.22
APRD00282	EC 2.6.1.19	EC 2.6.1.22
APRD00697	EC 2.7.1.21	EC 2.7.7.7
APRD01275	EC 2.7.1.21	EC 2.7.7.7
APRD00041	EC 2.7.1.21	EC 2.7.7.7
APRD01304	EC 2.7.1.37	EC 2.7.1.112
APRD00951	EC 2.7.1.112
BIOD00045	EC 2.7.1.112
APRD00997	EC 2.7.1.112
APRD01028	EC 2.7.1.112
BIOD00031	EC 2.7.1.112
BIOD00071	EC 2.7.1.112
BIOD00065	EC 2.7.1.112
BIOD00042	EC 2.7.1.112
BIOD00098	EC 2.7.1.112
BIOD00105	EC 2.7.1.112
BIOD00053	EC 2.7.1.112
APRD00749	EC 2.7.6.3
APRD01217	EC 2.7.7.6
APRD00207	EC 2.7.7.6
APRD01218	EC 2.7.7.6
APRD00094	EC 2.7.7.6
APRD00781	EC 2.7.7.7	EC 2.7.7.49	EC 3.1.26.4
APRD00948	EC 2.7.7.7	EC 2.7.7.49	EC 3.1.26.4
APRD00567	EC 2.7.7.7
APRD00669	EC 2.7.7.7
APRD00263	EC 2.7.7.7
APRD00148	EC 2.7.7.7
APRD00600	EC 2.7.7.7
APRD00504	EC 2.7.7.7
APRD00499	EC 2.7.7.7	EC 4.2.99.-
APRD00681	EC 2.7.7.7	EC 2.7.7.49	EC 3.1.26.4	EC 3.4.23.16
APRD00705	EC 2.7.7.49	EC 3.1.26.4	EC 3.4.23.16
APRD00440	EC 2.7.7.49	EC 3.1.26.4	EC 3.4.23.16
APRD00449	EC 2.7.7.49	EC 3.1.26.4	EC 3.4.23.16
APRD00226	EC 2.7.7.49	EC 3.1.26.4	EC 3.4.23.16
APRD01248	EC 2.7.7.49	EC 3.1.26.4	EC 3.4.23.16
APRD00059	EC 2.7.7.49	EC 3.1.26.4	EC 3.4.23.16
APRD00562	EC 2.7.7.49	EC 3.1.26.4	EC 3.4.23.16
APRD00069	EC 2.7.7.49	EC 3.1.26.4	EC 3.4.23.47
APRD00255	EC 3.1.1.3
APRD00818	EC 3.1.1.3	EC 3.2.1.1
APRD00879	EC 3.1.1.34
APRD00293	EC 3.1.1.34
APRD00982	EC 3.1.1.4	EC 3.1.1.5
APRD00978	EC 3.1.1.4	EC 3.1.1.5
APRD00977	EC 3.1.1.4	EC 3.1.1.5
APRD01091	EC 3.1.1.4	EC 3.1.1.5
APRD00980	EC 3.1.1.4	EC 3.1.1.5
APRD00976	EC 3.1.1.4	EC 3.1.1.5
APRD00065	EC 3.1.1.4	EC 3.1.1.5
APRD00905	EC 3.1.1.7	EC 3.1.1.8
APRD00771	EC 3.1.1.7
APRD00944	EC 3.1.1.7
APRD00039	EC 3.1.1.7
APRD00206	EC 3.1.1.7
APRD00690	EC 3.1.1.7
APRD00380	EC 3.1.1.7
APRD01081	EC 3.1.1.7
APRD00942	EC 3.1.1.8
APRD00321	EC 3.1.1.8
APRD01013	EC 3.1.1.8
APRD00763	EC 3.1.1.8
APRD00406	EC 3.1.1.8
APRD01193	EC 3.1.1.8
APRD00816	EC 3.1.3.48
APRD01259	EC 3.1.3.48
APRD00639	EC 3.1.3.48
APRD00021	EC 3.1.4.1	EC 3.6.1.9
APRD00769	EC 3.1.4.17
APRD00082	EC 3.1.4.17
APRD00329	EC 3.1.4.17
APRD00010	EC 3.1.4.17
APRD00273	EC 3.1.4.17
APRD00673	EC 3.1.4.17
APRD00699	EC 3.1.4.17
APRD00071	EC 3.1.4.17
APRD00628	EC 3.1.4.17
APRD00556	EC 3.1.4.17
APRD01061	EC 3.1.4.17
APRD00121	EC 3.1.4.17
APRD00155	EC 3.1.4.17
APRD01296	EC 3.1.4.17
APRD00798	EC 3.1.4.17
APRD00360	EC 3.1.4.17
APRD01117	EC 3.2.1.1
APRD00656	EC 3.2.1.1
APRD01148	EC 3.2.1.18
APRD00378	EC 3.2.1.18
APRD01063	EC 3.2.1.23
APRD00526	EC 3.4.15.1
APRD00164	EC 3.4.15.1
APRD01120	EC 3.4.15.1
APRD00009	EC 3.4.15.1
APRD00523	EC 3.4.15.1
APRD00112	EC 3.4.15.1
APRD01269	EC 3.4.15.1
APRD00510	EC 3.4.15.1
APRD00560	EC 3.4.15.1
APRD01178	EC 3.4.15.1
APRD00906	EC 3.4.15.1
APRD00063	EC 3.4.15.1
APRD00443	EC 3.4.15.1	EC 3.4.24.11
APRD01097	EC 3.4.16.4	EC 3.4.99.-
BIOD00080	EC 3.4.17.21
BIOD00002	EC 3.4.21.37
APRD00056	EC 3.4.21.5	EC 3.4.21.6
APRD00068	EC 3.4.21.5	EC 3.4.21.6
BIOD00024	EC 3.4.21.5
BIOD00076	EC 3.4.21.5
APRD00105	EC 3.4.21.5
BIOD00038	EC 3.4.21.6
BIOD00029	EC 3.4.21.6
BIOD00006	EC 3.4.21.6	EC 3.4.21.22
APRD00575	EC 3.4.21.69
APRD00791	EC 3.4.21.7
APRD01270	EC 3.4.21.7
APRD01171	EC 3.4.22.36
APRD00163	EC 3.4.23.15
APRD00027	EC 3.4.24.11
APRD00559	EC 3.4.24.24	EC 3.4.24.35
APRD00774	EC 3.5.1.5
APRD00049	EC 3.5.2.6
APRD00202	EC 3.5.4.4
APRD00077	EC 3.6.3.10
APRD00446	EC 3.6.3.10
APRD00363	EC 3.6.3.10
APRD00419	EC 3.6.3.14
APRD00909	EC 3.6.3.9
APRD00135	EC 3.6.3.9
APRD01334	EC 3.6.3.9
APRD00098	EC 3.6.3.9
APRD00294	EC 3.6.3.9
APRD00073	EC 3.6.3.9
APRD00608	EC 3.6.3.9
APRD00031	EC 3.6.3.9	EC 4.2.1.1
APRD01104	EC 3.6.3.9	EC 4.2.1.1
APRD01020	EC 3.6.3.9	EC 4.2.1.1
APRD00160	EC 4.1.1.28
APRD00577	EC 4.2.1.1
APRD00131	EC 4.2.1.1
APRD00092	EC 4.2.1.1
APRD00237	EC 4.2.1.1
APRD00520	EC 4.2.1.1
APRD00959	EC 4.2.1.1
APRD00004	EC 4.2.1.1
APRD01068	EC 4.2.1.1
APRD00732	EC 4.2.1.1
APRD00475	EC 4.2.1.1
APRD00895	EC 4.2.1.1
APRD00721	EC 4.2.1.1
APRD00740	EC 4.2.1.1
APRD00914	EC 4.2.1.1
APRD00119	EC 4.2.1.1
APRD00728	EC 4.2.1.1
APRD00335	EC 4.2.1.1
APRD00666	EC 4.2.1.1
APRD00793	EC 4.2.1.24
APRD00132	EC 4.6.1.1
APRD01142	EC 4.6.1.2
APRD00455	EC 4.6.1.2
APRD01143	EC 4.6.1.2
APRD00528	EC 4.6.1.2
APRD00153	EC 4.6.1.2
APRD00894	EC 5.1.1.1	EC 6.3.2.4
APRD00276	EC 5.2.1.8
APRD00178	EC 5.2.1.8
APRD01076	EC 5.99.1.-	EC 5.99.1.3
APRD01281	EC 5.99.1.-	EC 5.99.1.3
APRD00469	EC 5.99.1.-	EC 5.99.1.3
APRD00996	EC 5.99.1.-	EC 5.99.1.3
APRD00477	EC 5.99.1.-	EC 5.99.1.3
APRD00502	EC 5.99.1.-	EC 5.99.1.3
APRD00281	EC 5.99.1.-	EC 5.99.1.3
APRD00369	EC 5.99.1.-	EC 5.99.1.3
APRD00424	EC 5.99.1.-	EC 5.99.1.3
APRD01231	EC 5.99.1.-	EC 5.99.1.3
APRD01003	EC 5.99.1.-	EC 5.99.1.3
APRD00947	EC 5.99.1.-	EC 5.99.1.3
APRD00053	EC 5.99.1.-	EC 5.99.1.3
APRD00108	EC 5.99.1.-	EC 5.99.1.3
APRD00687	EC 5.99.1.2
APRD00579	EC 5.99.1.2
APRD00662	EC 5.99.1.3
APRD00649	EC 5.99.1.3
APRD00185	EC 5.99.1.3
APRD00239	EC 5.99.1.3
APRD00064	EC 5.99.1.3
APRD00126	EC 5.99.1.3
APRD00090	EC 5.99.1.3
APRD00361	EC 5.99.1.3
APRD00371	EC 5.99.1.3
APRD00162	EC 6.1.1.5
APRD00076	EC 6.3.2.12	EC 6.3.2.17
APRD00438	EC 6.3.5.8
APRD00452	EC 6.3.5.8
APRD00799	EC 6.4.-.-
APRD00464	EC 6.4.-.-
APRD00453	EC 6.5.1.1
